# Supplementary material for: Broad repression of DNA repair genes in senescent cells identified by integration of transcriptomic data
Source: Nucleic Acids Res. 2024 Dec 31;53(1):gkae1257. doi: 10.1093/nar/gkae1257 (PMC11724277; doi:10.1093/nar/gkae1257)
Supplement: gkae1257_Supplemental_Files [file gkae1257_supplemental_files.zip]

Archive with 11 entries (11 files):
- Suppl_Table_3A_GSEA_KEGG_results.xlsx
- Suppl_Table_1_studies_v3.xlsx
- Supplementary_information_F.pdf
- Suppl Table 3B GSEA GOBP results.xlsx
- Suppl Table 2B DEG in cancer.xlsx
- Suppl Table 2A DEG individual.xlsx
- Suppl_Table_8_scRNAseq_DEGs.xlsx
- Suppl_Table_7_Aging_Expression_Clusters.xlsx
- Suppl_Table_6_Transcription_Factors_analysis.xlsx
- Suppl_Table_4_MetaAnalysis_and_Enrichment.xlsx
- Suppl_Table_5_Expression_Clusters_Senescence.xlsx
