# Supplementary material for: Broad repression of DNA repair genes in senescent cells identified by integration of transcriptomic data
Source: Nucleic Acids Res. 2024 Dec 31;53(1):gkae1257. doi: 10.1093/nar/gkae1257 (PMC11724277; doi:10.1093/nar/gkae1257)
Supplement: gkae1257_Supplemental_Files [file gkae1257_supplemental_files.zip › Suppl_Table_3A_GSEA_KEGG_results.xlsx]

## Sheet: Description
Supplementary table 3A: Tables of the GSEA (KEGG) for both primary and cancerous cell lines
This excel table regroups the GSEA analysis (with KEGG as reference) results for each 22 dataset from primary cell line and the 23 cancerous cell line.
Each sheet contains a GSEA result table for each dataset.
This table refers to Fig. 1A (primary cell lines) and Fig. 1B (cancerous cell lines).

## Sheet: EMTAB5403
ID	Description	setSize	enrichmentScore	NES	pvalue	p.adjust	qvalues	rank	leading_edge	core_enrichment
KEGG_CYTOKINE_CYTOKINE_RECEPTOR_INTERACTION	KEGG_CYTOKINE_CYTOKINE_RECEPTOR_INTERACTION	141	0.635071	2.11115	1e-10	8.65e-09	6.57895e-09	1475	tags=36%, list=9%, signal=33%	CSF3/CCL20/CSF2/CXCL8/IL1A/IL1B/CXCL10/CXCL3/CXCL2/CCL7/CXCL1/LIF/CXCL6/INHBE/IL6/TNFSF15/CXCL11/TNFRSF8/TSLP/TNFSF14/CXCL5/CSF2RB/BMPR1B/TNFRSF6B/TNFSF8/TNFRSF9/BMP2/IL20RB/CCL26/IL24/IFNLR1/CCL2/VEGFA/TNFSF10/IFNGR2/NGFR/CCR10/TGFB2/CCR7/CXCL14/TNFRSF10D/HGF/TNFRSF10C/BMP7/LEP/IL12A/TNFRSF10A/TNFRSF25/LEPR/IL23A/GHR
KEGG_SPLICEOSOME	KEGG_SPLICEOSOME	117	-0.610522	-2.53513	1e-10	8.65e-09	6.57895e-09	4413	tags=75%, list=28%, signal=54%	USP39/BCAS2/SNRNP70/CTNNBL1/LSM8/THOC2/SF3B1/PLRG1/PCBP1/SF3B4/U2SURP/PRPF40A/PRPF3/SF3B6/SNRPD2/PRPF18/PUF60/RBM8A/CWC15/HSPA8/SNRNP200/RBM22/SNRPD3/LSM5/CDC5L/SART1/SF3A1/CRNKL1/PQBP1/SMNDC1/U2AF2/SRSF10/SNW1/PHF5A/DHX15/SRSF6/SF3A2/PRPF19/DHX38/SRSF4/SNRPB/HNRNPA1L2/LSM7/CCDC12/THOC1/TRA2A/RBM25/SNRPA1/EFTUD2/MAGOHB/AQR/HNRNPK/PRPF38B/SF3A3/NCBP1/SNRNP40/LSM3/TCERG1/EIF4A3/SF3B3/HNRNPC/PPIL1/H…
KEGG_DNA_REPLICATION	KEGG_DNA_REPLICATION	36	-0.686567	-2.33469	3.38555e-07	1.95234e-05	1.48489e-05	3409	tags=67%, list=22%, signal=52%	PCNA/RPA4/RFC2/MCM3/FEN1/SSBP1/MCM4/POLE2/POLE/POLD2/MCM6/MCM2/LIG1/MCM7/POLA1/POLD1/RFC4/RFC3/RFC5/MCM5/DNA2/PRIM1/RPA3/RNASEH2A
KEGG_CELL_CYCLE	KEGG_CELL_CYCLE	120	-0.457124	-1.9113	1.6642e-06	7.19768e-05	5.47435e-05	3568	tags=51%, list=23%, signal=39%	RB1/PRKDC/SMAD4/CUL1/PCNA/STAG2/STAG1/CDC25A/ANAPC1/CDC26/MCM3/RBX1/RBL1/ANAPC7/CREBBP/HDAC2/YWHAZ/CDC23/MCM4/CHEK1/CDK2/MAD2L2/CDC6/HDAC1/E2F2/MCM6/MCM2/SMC3/SMC1A/MCM7/CDC45/ORC2/CDKN1B/CDKN2A/GADD45B/CCNA1/PKMYT1/ORC1/CCNB3/RAD21/CDC7/MCM5/CDC14A/ESPL1/CDC25B/MAD2L1/DBF4/CDK1/BUB1B/CDC25C/TGFB3/BUB1/TTK/CCNB1/PTTG1/SKP2/CDKN2C/CCNB2/CCNA2/PLK1/CDC20
KEGG_CHEMOKINE_SIGNALING_PATHWAY	KEGG_CHEMOKINE_SIGNALING_PATHWAY	129	0.558704	1.84574	3.85707e-06	0.00011489	8.7382e-05	1441	tags=19%, list=9%, signal=17%	CCL20/CXCL8/CXCL10/CXCL3/CXCL2/CCL7/CXCL1/CXCL6/CXCL11/PIK3R5/CXCL5/VAV3/SHC2/CCL26/CCL2/PRKCZ/WAS/CCR10/CCR7/CXCL14/ADCY1/GRK7/GRK4/ADCY5
KEGG_LYSOSOME	KEGG_LYSOSOME	112	0.569165	1.85138	3.98462e-06	0.00011489	8.7382e-05	3426	tags=51%, list=22%, signal=40%	GM2A/CTSF/AP3B2/FUCA1/LAMP3/CTSS/IDUA/MANBA/ABCA2/GAA/DNASE2/CTSH/ARSA/CTSB/GNPTG/PSAP/ARSG/CTSK/SGSH/MCOLN1/CD63/CTSD/CD68/ATP6AP1/CTSZ/IGF2R/SLC11A2/LGMN/HEXA/IDS/ATP6V0A1/AP3M2/PLA2G15/SMPD1/NPC2/NAGLU/SLC17A5/GLB1/TPP1/HEXB/HGSNAT/NAPSA/SUMF1/ACP2/MAN2B1/CTSA/CLN5/ASAH1/GNS/GALC/CLTCL1/CTSL/LAMP1/ATP6V0C/NPC1/GLA/GGA1
KEGG_NATURAL_KILLER_CELL_MEDIATED_CYTOTOXICITY	KEGG_NATURAL_KILLER_CELL_MEDIATED_CYTOTOXICITY	74	0.582717	1.81336	0.000109705	0.00248996	0.0018938	3831	tags=47%, list=25%, signal=36%	CSF2/HLA-C/ULBP1/PIK3R5/VAV3/ICAM1/SHC2/TNFSF10/IFNGR2/ZAP70/TNFRSF10D/NFATC2/TNFRSF10C/HLA-B/TNFRSF10A/HCST/LAT/ICAM2/ULBP2/CASP3/SHC4/RAC3/PPP3CC/MAPK3/FYN/RAET1E/SHC3/RAC2/IFNAR1/SH2D1B/HLA-A/TNFRSF10B/FAS/NFATC4/MAP2K1
KEGG_ALDOSTERONE_REGULATED_SODIUM_REABSORPTION	KEGG_ALDOSTERONE_REGULATED_SODIUM_REABSORPTION	31	0.701884	1.87022	0.000115143	0.00248996	0.0018938	1695	tags=39%, list=11%, signal=35%	SCNN1G/SCNN1B/NR3C2/PIK3R5/HSD11B1/SCNN1A/ATP1B2/SFN/ATP1A2/IRS2/NEDD4L/SGK1
KEGG_ABC_TRANSPORTERS	KEGG_ABC_TRANSPORTERS	33	0.695363	1.89181	0.000153203	0.0029449	0.00223981	2142	tags=36%, list=14%, signal=31%	ABCG1/ABCA6/ABCA3/ABCC11/ABCA9/ABCB1/ABCA12/ABCA7/ABCA2/ABCB4/ABCA8/ABCA1
KEGG_RNA_DEGRADATION	KEGG_RNA_DEGRADATION	54	-0.512312	-1.87215	0.000242913	0.00420239	0.00319622	5373	tags=72%, list=34%, signal=47%	CNOT8/LSM4/XRN1/XRN2/C1D/MPHOSPH6/DDX6/DCP1A/CNOT6L/CNOT2/EXOSC7/LSM8/EDC4/TENT4A/PAPOLA/DCP2/ENO1/LSM5/MTREX/CNOT7/LSM1/WDR61/LSM7/EXOSC3/EDC3/EXOSC10/EXOSC8/PNPT1/HSPD1/CNOT9/CNOT10/LSM3/CNOT3/CNOT6/EXOSC2/DCPS/LSM6/PARN/EXOSC9
KEGG_SYSTEMIC_LUPUS_ERYTHEMATOSUS	KEGG_SYSTEMIC_LUPUS_ERYTHEMATOSUS	47	0.635056	1.8563	0.000332852	0.00511397	0.00388955	1394	tags=43%, list=9%, signal=39%	C3/C9/H4C5/H4C8/H3C4/H4-16/GRIN2A/H2BC4/H2AC6/H2BC12/H2BC8/H2BC11/H2BC15/H2BC17/C8G/H3C10/H2AC15/H2BC5/H2BC21/H3C6
KEGG_OOCYTE_MEIOSIS	KEGG_OOCYTE_MEIOSIS	98	-0.40307	-1.63099	0.000354727	0.00511397	0.00388955	2073	tags=24%, list=13%, signal=21%	CDK2/MAD2L2/PPP2R5A/SMC3/SMC1A/RPS6KA1/AR/PPP1CA/PPP1CC/PKMYT1/ESPL1/FBXO43/FBXO5/MAD2L1/CDK1/AURKA/CDC25C/BUB1/SGO1/CCNB1/PTTG1/CCNB2/PLK1/CDC20
KEGG_PROTEASOME	KEGG_PROTEASOME	38	-0.567653	-1.95555	0.000402957	0.00536243	0.00407851	5769	tags=79%, list=37%, signal=50%	PSME3/PSMA1/PSMC5/PSMB7/PSMD12/PSMD11/POMP/PSMB4/PSME1/PSMB10/PSMA6/PSMD4/PSMD13/PSMD3/PSMD7/PSMB6/PSMB1/PSMD1/PSMC1/PSMB2/PSMC6/PSMD6/PSMA2/PSMC2/SEM1/PSMA7/PSMA3/PSMC3/PSMA5/PSMA4
KEGG_TYPE_I_DIABETES_MELLITUS	KEGG_TYPE_I_DIABETES_MELLITUS	13	0.825623	1.84014	0.000471762	0.00582963	0.00443385	1343	tags=62%, list=9%, signal=56%	IL1A/IL1B/HLA-C/CPE/GAD1/HLA-B/IL12A/ICA1
KEGG_CELL_ADHESION_MOLECULES_CAMS	KEGG_CELL_ADHESION_MOLECULES_CAMS	76	0.555501	1.74038	0.000609343	0.00702775	0.00534511	3092	tags=54%, list=20%, signal=43%	CLDN1/HLA-C/PECAM1/ICAM1/F11R/NRCAM/CD99/CLDN6/VCAN/CNTN1/JAM2/CLDN16/CDH1/HLA-B/CDH3/PDCD1LG2/ITGA9/NRXN2/NFASC/ICAM2/NRXN3/NCAM1/PVR/CADM1/JAM3/L1CAM/CD40/CNTNAP1/MPZ/NEO1/CLDN15/PTPRF/SDC4/GLG1/ITGB1/CD58/NLGN4X/CLDN11/CLDN7/NECTIN2/NLGN2
KEGG_PRION_DISEASES	KEGG_PRION_DISEASES	26	0.695443	1.79287	0.000665949	0.00720057	0.00547655	2651	tags=38%, list=17%, signal=32%	IL1A/IL1B/IL6/C9/C8G/PRNP/NCAM1/LAMC1/MAPK3/FYN
KEGG_HOMOLOGOUS_RECOMBINATION	KEGG_HOMOLOGOUS_RECOMBINATION	28	-0.614398	-1.93415	0.000720295	0.00733006	0.00557504	3583	tags=61%, list=23%, signal=47%	MUS81/XRCC3/XRCC2/RPA4/NBN/RAD51D/SEM1/SSBP1/RAD54B/RAD51/POLD2/POLD1/EME1/RAD54L/BRCA2/RPA3/BLM
KEGG_PROGESTERONE_MEDIATED_OOCYTE_MATURATION	KEGG_PROGESTERONE_MEDIATED_OOCYTE_MATURATION	76	-0.431802	-1.68446	0.000854196	0.00802693	0.00610506	2301	tags=26%, list=15%, signal=23%	CDC23/MAPK8/CDK2/PIK3R1/MAD2L2/RPS6KA1/CCNA1/PKMYT1/CCNB3/CDC25B/MAD2L1/CDK1/PDE3B/CDC25C/BUB1/CCNB1/CCNB2/CCNA2/PLK1/PDE3A
KEGG_CITRATE_CYCLE_TCA_CYCLE	KEGG_CITRATE_CYCLE_TCA_CYCLE	28	-0.608908	-1.91687	0.000881571	0.00802693	0.00610506	3556	tags=61%, list=23%, signal=47%	DLD/PC/DLAT/IDH3B/MDH1/SDHD/SUCLA2/SDHA/SUCLG1/IDH2/PDHA1/CS/SUCLG2/PDHB/IDH1/FH/OGDHL
KEGG_NOD_LIKE_RECEPTOR_SIGNALING_PATHWAY	KEGG_NOD_LIKE_RECEPTOR_SIGNALING_PATHWAY	51	0.589182	1.74852	0.00119972	0.0103776	0.0078929	1125	tags=20%, list=7%, signal=18%	CXCL8/IL1B/CXCL2/CCL7/CXCL1/IL6/CCL2/TNFAIP3/BIRC3/MAPK11
KEGG_JAK_STAT_SIGNALING_PATHWAY	KEGG_JAK_STAT_SIGNALING_PATHWAY	97	0.51386	1.64982	0.0012963	0.010679	0.00812216	1631	tags=21%, list=10%, signal=19%	CSF3/CSF2/CCND2/LIF/IL6/TSLP/PIK3R5/CSF2RB/IL20RB/IL24/CCND1/IFNLR1/IFNGR2/LEP/IL12A/SPRY3/LEPR/IL23A/GHR/IL13RA2
KEGG_RIBOSOME	KEGG_RIBOSOME	83	-0.424408	-1.67837	0.00145912	0.011474	0.00872681	6942	tags=71%, list=45%, signal=40%	RPL13A/RPS27L/RPL29/RPS27/RPL9/RPL27/RPL32/RPL35A/RPS26/RPS15/RPS11/RPS12/RPL22/RPS13/RPS6/RPL35/RPS20/RPS4X/RPL17/RPL38/RPL30/RPL18/RPLP0/RPL23A/RPL10/RPL19/RPS27A/RPL27A/RPS24/RPL8/RPS5/RPS10/RPS15A/RPL24/RPL6/RPS8/RPL23/RPS23/RPL12/RPL36AL/RPL11/RPS25/RPS3/RPL3/RPL4/RPS4Y1/RPL5/RPS3A/RPL7/RPS7/RPL10A/RPL14/RPS16/RPSA/RPL7A/RPS2/MRPL13/RPL26L1/RPL22L1
KEGG_HEMATOPOIETIC_CELL_LINEAGE	KEGG_HEMATOPOIETIC_CELL_LINEAGE	43	0.601934	1.72325	0.00179684	0.01293	0.00983418	1786	tags=33%, list=11%, signal=29%	CSF3/CSF2/IL1A/IL1B/CD36/IL6/CD7/CD1D/ANPEP/CD55/GP1BA/ITGA2/CD59/CSF1R
KEGG_OLFACTORY_TRANSDUCTION	KEGG_OLFACTORY_TRANSDUCTION	28	0.663699	1.74887	0.00180427	0.01293	0.00983418	2408	tags=39%, list=15%, signal=33%	PRKG2/CLCA2/CNGA3/CAMK2B/OR1J2/OR1Q1/PDC/CALML6/GUCA1B/OR1F1/GUCA1A
KEGG_NUCLEOTIDE_EXCISION_REPAIR	KEGG_NUCLEOTIDE_EXCISION_REPAIR	41	-0.508714	-1.78511	0.00190531	0.01293	0.00983418	3740	tags=44%, list=24%, signal=33%	ERCC8/PCNA/RPA4/RFC2/MNAT1/RBX1/GTF2H3/CUL4B/ERCC4/POLE2/POLE/POLD2/LIG1/POLD1/RFC4/RFC3/RFC5/RPA3
KEGG_BASE_EXCISION_REPAIR	KEGG_BASE_EXCISION_REPAIR	33	-0.540228	-1.79185	0.00194323	0.01293	0.00983418	3518	tags=52%, list=23%, signal=40%	MUTYH/PCNA/NTHL1/FEN1/TDG/APEX1/XRCC1/POLE2/POLE/POLD2/OGG1/LIG1/LIG3/POLD1/PARP1/HMGB1/NEIL3
KEGG_LEISHMANIA_INFECTION	KEGG_LEISHMANIA_INFECTION	40	0.607403	1.71385	0.00238274	0.0152672	0.0116118	2938	tags=40%, list=19%, signal=33%	IL1A/IL1B/C3/TLR2/IFNGR2/TGFB2/PTGS2/MAPK11/IL12A/CYBA/STAT1/JUN/MAPK13/MAPK3/ITGB1/NCF2
KEGG_MISMATCH_REPAIR	KEGG_MISMATCH_REPAIR	23	-0.611216	-1.83493	0.00254835	0.0157451	0.0119753	3426	tags=61%, list=22%, signal=48%	MSH2/PCNA/RPA4/MLH1/RFC2/SSBP1/POLD2/LIG1/POLD1/RFC4/EXO1/RFC3/RFC5/RPA3
KEGG_COMPLEMENT_AND_COAGULATION_CASCADES	KEGG_COMPLEMENT_AND_COAGULATION_CASCADES	37	0.62358	1.73446	0.00270205	0.0161191	0.0122598	2349	tags=59%, list=15%, signal=51%	PLAT/C3/C9/SERPING1/SERPIND1/SERPINE1/PLAU/THBD/C8G/BDKRB2/CD55/C5AR1/F3/VWF/CFH/F8/CD59/F12/PLAUR/F10/C1S/TFPI
KEGG_PROPANOATE_METABOLISM	KEGG_PROPANOATE_METABOLISM	31	-0.542411	-1.77398	0.00281972	0.0162604	0.0123672	4133	tags=58%, list=27%, signal=43%	ALDH3A2/ACACB/ALDH6A1/LDHAL6B/SUCLA2/SUCLG1/ALDH1B1/ACADM/ACAT1/SUCLG2/LDHB/EHHADH/PCCB/LDHAL6A/PCCA/ALDH7A1/ACAT2/ACSS1
KEGG_TOLL_LIKE_RECEPTOR_SIGNALING_PATHWAY	KEGG_TOLL_LIKE_RECEPTOR_SIGNALING_PATHWAY	73	0.527393	1.64179	0.003132	0.0174786	0.0132937	2310	tags=25%, list=15%, signal=21%	CXCL8/IL1B/CXCL10/IL6/CXCL11/TLR9/PIK3R5/TLR2/MAPK11/IL12A/SPP1/CTSK/TLR1/CD40/STAT1/JUN/MAPK13/LY96
KEGG_FATTY_ACID_METABOLISM	KEGG_FATTY_ACID_METABOLISM	32	-0.534333	-1.75329	0.00400438	0.0216487	0.0164654	2527	tags=44%, list=16%, signal=37%	GCDH/ADH5/ALDH1B1/ACADM/CPT1A/ACAT1/EHHADH/CPT2/ADH6/ACSL3/ACADS/HADH/ALDH7A1/ACAT2
KEGG_CYTOSOLIC_DNA_SENSING_PATHWAY	KEGG_CYTOSOLIC_DNA_SENSING_PATHWAY	35	0.602461	1.65374	0.0050434	0.0264396	0.0201092	158	tags=11%, list=1%, signal=11%	IL1B/CXCL10/IL33/IL6
KEGG_WNT_SIGNALING_PATHWAY	KEGG_WNT_SIGNALING_PATHWAY	123	0.464114	1.52229	0.00569072	0.0289557	0.0220229	2582	tags=22%, list=17%, signal=18%	CCND2/SFRP2/WNT16/WNT11/SFRP4/CAMK2B/DKK2/CCND1/SFRP1/FZD9/FZD3/WNT9A/NFATC2/FZD8/PORCN/CSNK1E/PPP2R5B/PLCB2/PRICKLE1/APC2/LRP5/GSK3B/JUN/RAC3/MYC/PPP3CC/WNT5A
KEGG_ECM_RECEPTOR_INTERACTION	KEGG_ECM_RECEPTOR_INTERACTION	71	0.506521	1.57068	0.00864567	0.0427343	0.0325025	3856	tags=52%, list=25%, signal=39%	CD36/ITGB6/LAMC2/COL4A6/ITGB4/LAMB4/LAMA4/COMP/LAMA3/ITGB5/ITGA11/GP1BA/SPP1/ITGA2/VWF/ITGA9/TNC/COL4A4/LAMA5/LAMB3/ITGA7/ITGB3/FN1/LAMC1/COL2A1/CHAD/SDC4/ITGB1/ITGA2B/CD47/ITGA5/CD44/AGRN/SDC3/RELN/COL6A1/LAMB2
KEGG_TASTE_TRANSDUCTION	KEGG_TASTE_TRANSDUCTION	21	0.668021	1.64325	0.00897804	0.0431445	0.0328145	374	tags=19%, list=2%, signal=19%	SCNN1G/SCNN1B/KCNB1/SCNN1A
KEGG_STEROID_HORMONE_BIOSYNTHESIS	KEGG_STEROID_HORMONE_BIOSYNTHESIS	21	0.661364	1.62688	0.0106104	0.0496108	0.0377325	2229	tags=48%, list=14%, signal=41%	CYP1A1/CYP3A7/HSD11B1/SRD5A2/HSD17B2/CYP11A1/CYP1B1/SRD5A3/CYP7B1/COMT
KEGG_FOCAL_ADHESION	KEGG_FOCAL_ADHESION	175	0.405064	1.3688	0.0158361	0.0720958	0.054834	2745	tags=24%, list=18%, signal=20%	CCND2/ITGB6/PIK3R5/VAV3/LAMC2/SHC2/COL4A6/CCND1/ITGB4/LAMB4/VEGFA/LAMA4/COMP/LAMA3/BIRC3/HGF/ITGB5/ITGA11/SPP1/ITGA2/VWF/ITGA9/TNC/COL4A4/LAMA5/LAMB3/ITGA7/ITGB3/VEGFB/FN1/GSK3B/LAMC1/JUN/COL2A1/SHC4/CAV3/RAC3/CHAD/MAPK3/PARVG/FYN/ITGB1
KEGG_RNA_POLYMERASE	KEGG_RNA_POLYMERASE	28	-0.495972	-1.56134	0.0244161	0.108307	0.0823754	5663	tags=64%, list=36%, signal=41%	POLR2J3/POLR2J/POLR3C/POLR2A/POLR1B/POLR3G/POLR2B/POLR2E/POLR1C/POLR1D/POLR2D/POLR2K/POLR2C/POLR1E/POLR3K/POLR2G/POLR3B/POLR2F
KEGG_VALINE_LEUCINE_AND_ISOLEUCINE_DEGRADATION	KEGG_VALINE_LEUCINE_AND_ISOLEUCINE_DEGRADATION	43	-0.414336	-1.45652	0.0254897	0.110243	0.0838476	3747	tags=44%, list=24%, signal=34%	ALDH6A1/DLD/DBT/BCKDHA/OXCT1/MCCC2/ALDH1B1/OXCT2/ACADM/ACAT1/HSD17B10/EHHADH/PCCB/ACADS/HADH/PCCA/BCKDHB/ALDH7A1/ACAT2
KEGG_LYSINE_DEGRADATION	KEGG_LYSINE_DEGRADATION	42	-0.424805	-1.48971	0.0271094	0.114389	0.0870007	2527	tags=38%, list=16%, signal=32%	GCDH/TMLHE/ALDH1B1/ACAT1/EHHADH/SUV39H1/SUV39H2/NSD1/HADH/SETMAR/NSD2/DOT1L/ALDH7A1/ACAT2/AASS/OGDHL
KEGG_APOPTOSIS	KEGG_APOPTOSIS	78	0.466856	1.46734	0.0293403	0.120854	0.0919182	1515	tags=15%, list=10%, signal=14%	IL1A/IL1B/PIK3R5/CSF2RB/TNFSF10/TNFRSF10D/BIRC3/IRAK2/TNFRSF10C/TNFRSF10A/CFLAR/IRAK3
KEGG_OTHER_GLYCAN_DEGRADATION	KEGG_OTHER_GLYCAN_DEGRADATION	12	0.702132	1.53026	0.0377644	0.15103	0.114869	2539	tags=58%, list=16%, signal=49%	FUCA1/MANBA/MAN2B2/HEXA/GLB1/HEXB/MAN2B1
KEGG_VIRAL_MYOCARDITIS	KEGG_VIRAL_MYOCARDITIS	37	0.533048	1.48265	0.038822	0.15103	0.114869	3171	tags=41%, list=20%, signal=32%	HLA-C/ICAM1/CCND1/SGCD/CXADR/CD55/HLA-B/SGCG/CASP3/CD40/SGCB/RAC3/FYN/DMD/RAC2
KEGG_TYROSINE_METABOLISM	KEGG_TYROSINE_METABOLISM	25	0.597796	1.53694	0.0392853	0.15103	0.114869	2657	tags=40%, list=17%, signal=33%	AOC3/TYRP1/AOC2/DCT/ALDH1A3/AOX1/IL4I1/COMT/DBH/BUD23
KEGG_GLYCINE_SERINE_AND_THREONINE_METABOLISM	KEGG_GLYCINE_SERINE_AND_THREONINE_METABOLISM	24	0.585593	1.49935	0.0407876	0.152982	0.116354	2105	tags=33%, list=14%, signal=29%	PIPOX/AOC3/BHMT/AOC2/GLDC/PSAT1/GNMT/CBS
KEGG_EPITHELIAL_CELL_SIGNALING_IN_HELICOBACTER_PYLORI_INFECTION	KEGG_EPITHELIAL_CELL_SIGNALING_IN_HELICOBACTER_PYLORI_INFECTION	60	0.467351	1.41416	0.0415617	0.152982	0.116354	4034	tags=33%, list=26%, signal=25%	CXCL8/CXCL1/F11R/JAM2/MAPK11/HBEGF/ATP6AP1/ATP6V0A1/CASP3/JAM3/JUN/MAPK13/ATP6V0E1/IKBKB/ATP6V0C/EGFR/RELA/TJP1/ATP6V1F/NFKBIA
KEGG_ERBB_SIGNALING_PATHWAY	KEGG_ERBB_SIGNALING_PATHWAY	77	0.436733	1.3699	0.0498177	0.179551	0.136562	2531	tags=18%, list=16%, signal=15%	AREG/TGFA/PIK3R5/CAMK2B/EREG/SHC2/NRG2/HBEGF/GSK3B/CDKN1A/JUN/SHC4/MYC/MAPK3
KEGG_ARRHYTHMOGENIC_RIGHT_VENTRICULAR_CARDIOMYOPATHY_ARVC	KEGG_ARRHYTHMOGENIC_RIGHT_VENTRICULAR_CARDIOMYOPATHY_ARVC	60	0.456497	1.38132	0.0516373	0.182311	0.138661	3164	tags=42%, list=20%, signal=33%	PKP2/DSG2/ITGB6/ITGB4/SGCD/CACNB4/CACNG7/CACNA2D3/CACNA2D2/ITGB5/ITGA11/SGCG/ITGA2/ITGA9/JUP/ITGA7/ITGB3/CACNG8/SGCB/CACNB1/ITGB1/GJA1/DMD/DSP/ITGA2B
KEGG_P53_SIGNALING_PATHWAY	KEGG_P53_SIGNALING_PATHWAY	65	0.441972	1.35918	0.06	0.2076	0.157895	2970	tags=34%, list=19%, signal=28%	CCND2/SERPINB5/ADGRB1/CCND1/PMAIP1/SERPINE1/IGFBP3/SFN/GADD45A/CCNE1/SESN2/RRM2B/GADD45G/SESN3/CASP3/CDKN1A/PERP/CD82/BBC3/MDM2/PIDD1/SHISA5
KEGG_PRIMARY_BILE_ACID_BIOSYNTHESIS	KEGG_PRIMARY_BILE_ACID_BIOSYNTHESIS	10	0.6871	1.44008	0.0646154	0.219186	0.166706	3800	tags=60%, list=24%, signal=45%	CH25H/CYP46A1/CYP7B1/HSD3B7/CYP27A1/AMACR
KEGG_RIG_I_LIKE_RECEPTOR_SIGNALING_PATHWAY	KEGG_RIG_I_LIKE_RECEPTOR_SIGNALING_PATHWAY	51	0.466661	1.38491	0.0670038	0.222916	0.169544	4034	tags=33%, list=26%, signal=25%	CXCL8/CXCL10/MAPK11/IL12A/ISG15/DDX58/MAPK13/IFIH1/DHX58/IKBKB/CYLD/TRAF3/TBKBP1/RELA/TRADD/TRIM25/NFKBIA
KEGG_PATHWAYS_IN_CANCER	KEGG_PATHWAYS_IN_CANCER	278	0.352753	1.22642	0.0759754	0.247995	0.188618	2208	tags=19%, list=14%, signal=16%	CXCL8/WNT16/WNT11/TGFA/IL6/PIK3R5/LAMC2/MMP1/BMP2/CEBPA/COL4A6/CCND1/LAMB4/EGLN3/VEGFA/FGF18/LAMA4/FZD9/LAMA3/FZD3/TGFB2/RET/FGF11/WNT9A/BIRC3/HGF/PTGS2/CDH1/FZD8/CCNE1/ITGA2/SPI1/COL4A4/LAMA5/JUP/LAMB3/NFKB2/PAX8/CSF1R/APC2/RALGDS/CASP3/VEGFB/FN1/EPAS1/GSK3B/MMP2/LAMC1/CDKN1A/STAT1/PLD1/JUN
KEGG_FC_EPSILON_RI_SIGNALING_PATHWAY	KEGG_FC_EPSILON_RI_SIGNALING_PATHWAY	53	0.453257	1.35295	0.08125	0.260301	0.197978	3306	tags=30%, list=21%, signal=24%	CSF2/PIK3R5/VAV3/INPP5D/MAPK11/LAT/PLA2G12A/MAPK13/RAC3/MAPK3/FYN/PLA2G4A/GAB2/RAC2/PRKCD/PRKCE
KEGG_MELANOGENESIS	KEGG_MELANOGENESIS	78	0.418482	1.3153	0.0872727	0.274512	0.208786	2691	tags=24%, list=17%, signal=20%	WNT16/WNT11/CAMK2B/TYRP1/FZD9/FZD3/WNT9A/DCT/FZD8/ADCY1/POMC/ADCY5/CALML6/PLCB2/GSK3B/MAPK3/ADCY4/WNT5A/ADCY6
KEGG_DILATED_CARDIOMYOPATHY	KEGG_DILATED_CARDIOMYOPATHY	69	0.421037	1.30348	0.092707	0.286399	0.217827	2745	tags=36%, list=18%, signal=30%	PLN/ITGB6/MYL3/ITGB4/SGCD/CACNB4/CACNG7/TGFB2/CACNA2D3/CACNA2D2/ITGB5/ITGA11/SGCG/ADCY1/ITGA2/ITGA9/ADCY5/ITGA7/ITGB3/CACNG8/SGCB/ADCY4/CACNB1/ADCY6/ITGB1
KEGG_TERPENOID_BACKBONE_BIOSYNTHESIS	KEGG_TERPENOID_BACKBONE_BIOSYNTHESIS	14	-0.534343	-1.38714	0.101227	0.307233	0.233673	3801	tags=64%, list=24%, signal=49%	PDSS1/IDI1/FDPS/PDSS2/PMVK/MVK/ACAT1/HMGCR/ACAT2
KEGG_SMALL_CELL_LUNG_CANCER	KEGG_SMALL_CELL_LUNG_CANCER	78	0.407319	1.28021	0.10303	0.307315	0.233735	3683	tags=32%, list=24%, signal=25%	PIK3R5/LAMC2/COL4A6/CCND1/LAMB4/LAMA4/LAMA3/BIRC3/PTGS2/CCNE1/ITGA2/COL4A4/LAMA5/LAMB3/FN1/LAMC1/MYC/ITGB1/IKBKB/ITGA2B/CDK6/TRAF3/BCL2L1/E2F1/RELA
KEGG_GLYCOSAMINOGLYCAN_BIOSYNTHESIS_KERATAN_SULFATE	KEGG_GLYCOSAMINOGLYCAN_BIOSYNTHESIS_KERATAN_SULFATE	14	0.607599	1.37388	0.106509	0.311051	0.236576	3555	tags=57%, list=23%, signal=44%	CHST1/B4GALT4/B4GAT1/CHST2/ST3GAL3/B4GALT1/B4GALT2/B3GNT2
KEGG_LEUKOCYTE_TRANSENDOTHELIAL_MIGRATION	KEGG_LEUKOCYTE_TRANSENDOTHELIAL_MIGRATION	78	0.40574	1.27525	0.107879	0.311051	0.236576	3012	tags=27%, list=19%, signal=22%	CLDN1/PIK3R5/PECAM1/VAV3/ICAM1/F11R/CD99/CLDN6/JAM2/CLDN16/MAPK11/CYBA/JAM3/RAPGEF3/MMP2/MAPK13/CLDN15/ITGB1/CLDN11/NCF2/CLDN7
KEGG_PHENYLALANINE_METABOLISM	KEGG_PHENYLALANINE_METABOLISM	10	0.659012	1.38121	0.110769	0.314149	0.238933	1868	tags=40%, list=12%, signal=35%	AOC3/AOC2/ALDH1A3/IL4I1
KEGG_ARACHIDONIC_ACID_METABOLISM	KEGG_ARACHIDONIC_ACID_METABOLISM	27	0.515065	1.34155	0.12028	0.330653	0.251485	3651	tags=48%, list=23%, signal=37%	ALOX15B/CYP2J2/PTGS2/GPX3/GGT1/CYP2E1/PLA2G12A/PTGIS/PLA2G4A/GGT7/TBXAS1/PTGES/PLA2G3
KEGG_RETINOL_METABOLISM	KEGG_RETINOL_METABOLISM	17	0.567263	1.34782	0.120411	0.330653	0.251485	1984	tags=35%, list=13%, signal=31%	CYP1A1/CYP3A7/DGAT2/RDH5/CYP26B1/RETSAT
KEGG_VEGF_SIGNALING_PATHWAY	KEGG_VEGF_SIGNALING_PATHWAY	57	0.428768	1.28361	0.126743	0.342601	0.260573	3831	tags=30%, list=25%, signal=23%	PIK3R5/SHC2/VEGFA/PTGS2/NFATC2/MAPK11/PLA2G12A/MAPK13/RAC3/PPP3CC/MAPK3/PLA2G4A/RAC2/PLA2G3/BAD/NFATC4/MAP2K1
KEGG_GLYCOSAMINOGLYCAN_DEGRADATION	KEGG_GLYCOSAMINOGLYCAN_DEGRADATION	19	0.54139	1.31925	0.137482	0.363112	0.276173	2917	tags=58%, list=19%, signal=47%	IDUA/HYAL3/SGSH/HEXA/IDS/NAGLU/GLB1/HEXB/HGSNAT/HS3ST3A1/GNS
KEGG_O_GLYCAN_BIOSYNTHESIS	KEGG_O_GLYCAN_BIOSYNTHESIS	22	0.531827	1.32219	0.138528	0.363112	0.276173	3310	tags=50%, list=21%, signal=39%	GALNT16/GALNT15/GALNT3/GALNTL6/GALNT12/GALNT18/GALNT6/GALNT5/GALNT11/C1GALT1C1/C1GALT1
KEGG_B_CELL_RECEPTOR_SIGNALING_PATHWAY	KEGG_B_CELL_RECEPTOR_SIGNALING_PATHWAY	60	0.409874	1.24024	0.149874	0.382906	0.291228	3831	tags=37%, list=25%, signal=28%	DAPP1/PIK3R5/VAV3/INPP5D/NFATC2/CD72/CD81/GSK3B/JUN/IFITM1/CARD11/RAC3/PPP3CC/MAPK3/IKBKB/RAC2/CD79A/NFKBIE/BCL10/RELA/NFATC4/MAP2K1
KEGG_GLYCOSAMINOGLYCAN_BIOSYNTHESIS_CHONDROITIN_SULFATE	KEGG_GLYCOSAMINOGLYCAN_BIOSYNTHESIS_CHONDROITIN_SULFATE	19	0.536994	1.30854	0.150507	0.382906	0.291228	5305	tags=68%, list=34%, signal=45%	CHPF/CHST7/CHST15/CHST11/CHPF2/CHST12/B4GALT7/B3GAT3/CSGALNACT2/XYLT2/B3GALT6/UST/XYLT1
KEGG_BLADDER_CANCER	KEGG_BLADDER_CANCER	39	0.45124	1.27042	0.154557	0.387514	0.294732	2788	tags=28%, list=18%, signal=23%	CXCL8/MMP1/CCND1/VEGFA/CDH1/VEGFB/MMP2/CDKN1A/MYC/MAPK3/MDM2
KEGG_NICOTINATE_AND_NICOTINAMIDE_METABOLISM	KEGG_NICOTINATE_AND_NICOTINAMIDE_METABOLISM	19	0.53175	1.29576	0.15919	0.393003	0.298907	3668	tags=53%, list=24%, signal=40%	NMNAT2/NT5E/NT5M/AOX1/NAMPT/PNP/QPRT/BST1/NMRK1/NADSYN1
KEGG_N_GLYCAN_BIOSYNTHESIS	KEGG_N_GLYCAN_BIOSYNTHESIS	45	0.432538	1.25222	0.16129	0.393003	0.298907	5266	tags=49%, list=34%, signal=32%	MGAT3/MAN1B1/MAN1C1/MGAT4B/MAN2A1/MAN2A2/TUSC3/ALG5/RPN2/RPN1/B4GALT1/B4GALT2/MGAT1/MOGS/ALG2/ST6GAL1/B4GALT3/DDOST/GANAB/DAD1/DPAGT1/ALG11
KEGG_T_CELL_RECEPTOR_SIGNALING_PATHWAY	KEGG_T_CELL_RECEPTOR_SIGNALING_PATHWAY	77	0.386324	1.21178	0.164034	0.394137	0.29977	2651	tags=18%, list=17%, signal=15%	CSF2/PIK3R5/VAV3/ZAP70/NFATC2/MAPK11/LAT/GSK3B/JUN/MAPK13/CARD11/PPP3CC/MAPK3/FYN
KEGG_NEUROACTIVE_LIGAND_RECEPTOR_INTERACTION	KEGG_NEUROACTIVE_LIGAND_RECEPTOR_INTERACTION	112	0.365845	1.19002	0.169897	0.402634	0.306232	2165	tags=33%, list=14%, signal=29%	HTR2A/RXFP1/HTR6/AVPR2/PRSS3/GRIN2A/PTH1R/GRIN1/ADCYAP1R1/CHRNE/GALR2/CGA/GPR35/GRIA3/BDKRB2/HTR7/FPR1/GRM2/PTGIR/LEP/C5AR1/CHRNB2/GRIN3B/GNRHR/LEPR/GHR/TACR2/GRID1/P2RX5/GLRB/CHRM4/F2RL1/CRHR2/TBXA2R/NTSR1/PTAFR/PRLR
KEGG_STARCH_AND_SUCROSE_METABOLISM	KEGG_STARCH_AND_SUCROSE_METABOLISM	22	0.508706	1.26471	0.177489	0.414941	0.315592	2303	tags=36%, list=15%, signal=31%	GYS2/GAA/PYGM/UXS1/GBE1/PGM2L1/PYGL/HK2
KEGG_PENTOSE_PHOSPHATE_PATHWAY	KEGG_PENTOSE_PHOSPHATE_PATHWAY	22	-0.416473	-1.24344	0.184466	0.425502	0.323625	2458	tags=50%, list=16%, signal=42%	RPEL1/RPE/DERA/PGM2/PGD/PRPS2/PRPS1L1/RPIA/PRPS1/G6PD/TKT
KEGG_AMYOTROPHIC_LATERAL_SCLEROSIS_ALS	KEGG_AMYOTROPHIC_LATERAL_SCLEROSIS_ALS	44	0.426046	1.22912	0.18863	0.429383	0.326576	2741	tags=23%, list=18%, signal=19%	NEFL/NEFM/GRIN2A/GRIN1/MAPK11/CASP3/MAPK13/SLC1A2/PPP3CC/GRIA1
KEGG_PANCREATIC_CANCER	KEGG_PANCREATIC_CANCER	68	0.387099	1.19757	0.195303	0.438045	0.333165	3831	tags=31%, list=25%, signal=23%	TGFA/PIK3R5/CCND1/VEGFA/TGFB2/RALGDS/VEGFB/STAT1/PLD1/TGFBR2/RAC3/MAPK3/IKBKB/RAC2/CDK6/EGFR/BCL2L1/E2F1/RELA/BAD/MAP2K1
KEGG_HYPERTROPHIC_CARDIOMYOPATHY_HCM	KEGG_HYPERTROPHIC_CARDIOMYOPATHY_HCM	65	0.388763	1.19555	0.1975	0.438045	0.333165	1420	tags=23%, list=9%, signal=21%	IL6/ITGB6/MYL3/ITGB4/SGCD/CACNB4/CACNG7/TGFB2/CACNA2D3/CACNA2D2/ITGB5/ITGA11/SGCG/ITGA2/ITGA9
KEGG_PYRUVATE_METABOLISM	KEGG_PYRUVATE_METABOLISM	35	-0.348981	-1.17684	0.223485	0.489404	0.372227	4394	tags=57%, list=28%, signal=41%	ME2/ACYP1/ALDH3A2/ACACB/DLD/ME1/PC/DLAT/MDH1/LDHAL6B/PDHA1/ALDH1B1/ACAT1/LDHB/PDHB/LDHAL6A/ME3/ALDH7A1/ACAT2/ACSS1
KEGG_GLYCOSYLPHOSPHATIDYLINOSITOL_GPI_ANCHOR_BIOSYNTHESIS	KEGG_GLYCOSYLPHOSPHATIDYLINOSITOL_GPI_ANCHOR_BIOSYNTHESIS	23	0.477153	1.20467	0.240688	0.516247	0.392643	5327	tags=43%, list=34%, signal=29%	PIGZ/GPLD1/PIGV/GPAA1/PIGT/PIGS/PIGG/PIGP/PIGO/PIGL
KEGG_PATHOGENIC_ESCHERICHIA_COLI_INFECTION	KEGG_PATHOGENIC_ESCHERICHIA_COLI_INFECTION	48	-0.31826	-1.13691	0.24186	0.516247	0.392643	2565	tags=35%, list=16%, signal=30%	YWHAZ/TUBA1C/TUBB4B/NCL/TLR4/TUBB3/ARPC4/ACTG1/PRKCA/ROCK2/ACTB/TUBB2B/TLR5/TUBA1B/EZR/KRT18/TUBB1
KEGG_ONE_CARBON_POOL_BY_FOLATE	KEGG_ONE_CARBON_POOL_BY_FOLATE	17	-0.432742	-1.18831	0.246106	0.516247	0.392643	1737	tags=41%, list=11%, signal=37%	MTFMT/MTHFS/ATIC/MTHFD1/TYMS/DHFR/SHMT1
KEGG_GLYCOSPHINGOLIPID_BIOSYNTHESIS_LACTO_AND_NEOLACTO_SERIES	KEGG_GLYCOSPHINGOLIPID_BIOSYNTHESIS_LACTO_AND_NEOLACTO_SERIES	17	0.498491	1.18442	0.248164	0.516247	0.392643	3555	tags=65%, list=23%, signal=50%	B3GNT4/ST3GAL6/GCNT2/FUT2/B4GALT4/B4GAT1/B3GNT5/ST3GAL3/B4GALT1/B4GALT2/B3GNT2
KEGG_HEDGEHOG_SIGNALING_PATHWAY	KEGG_HEDGEHOG_SIGNALING_PATHWAY	38	0.419811	1.17619	0.250663	0.516247	0.392643	3418	tags=34%, list=22%, signal=27%	WNT16/WNT11/BMP2/BMP6/WNT9A/BMP7/CSNK1E/GSK3B/WNT5A/WNT7B/BTRC/WNT5B/RAB23
KEGG_GLIOMA	KEGG_GLIOMA	58	0.380569	1.14338	0.264557	0.538451	0.409531	515	tags=9%, list=3%, signal=8%	TGFA/PIK3R5/CAMK2B/SHC2/CCND1
KEGG_RIBOFLAVIN_METABOLISM	KEGG_RIBOFLAVIN_METABOLISM	13	0.532398	1.1866	0.270833	0.544816	0.414372	49	tags=8%, list=0%, signal=8%	ACP3
KEGG_PURINE_METABOLISM	KEGG_PURINE_METABOLISM	136	0.33486	1.11196	0.276087	0.54564	0.414999	1441	tags=13%, list=9%, signal=12%	GUCY1A2/GDA/PDE4C/AMPD3/XDH/PDE8B/ENTPD3/PDE2A/PDE11A/ADCY10/AK7/NME5/NT5E/ADCY1/ADSS1/RRM2B/NT5M/ADCY5
KEGG_AMINOACYL_TRNA_BIOSYNTHESIS	KEGG_AMINOACYL_TRNA_BIOSYNTHESIS	39	-0.324251	-1.12243	0.277551	0.54564	0.414999	4687	tags=46%, list=30%, signal=32%	FARSB/FARSA/FARS2/HARS1/MTFMT/PSTK/SEPSECS/HARS2/TARS2/QARS1/WARS2/RARS1/DARS1/KARS1/SARS2/LARS2/NARS2/DARS2
KEGG_TYPE_II_DIABETES_MELLITUS	KEGG_TYPE_II_DIABETES_MELLITUS	33	0.420433	1.14384	0.289256	0.551332	0.419327	3306	tags=36%, list=21%, signal=29%	PIK3R5/MAFA/PRKCZ/SLC2A4/IRS2/HK2/MAPK3/INSR/SOCS1/IKBKB/PRKCD/PRKCE
KEGG_LONG_TERM_DEPRESSION	KEGG_LONG_TERM_DEPRESSION	47	0.392757	1.14805	0.28934	0.551332	0.419327	2905	tags=21%, list=19%, signal=17%	GUCY1A2/PRKG2/RYR1/GRIA3/GNAZ/PLCB2/PLA2G12A/MAPK3/GRIA1/PLA2G4A
KEGG_GAP_JUNCTION	KEGG_GAP_JUNCTION	70	-0.284895	-1.099	0.291667	0.551332	0.419327	1381	tags=17%, list=9%, signal=16%	PRKCA/PDGFRA/TUBB2B/TUBA1B/NRAS/PDGFRB/CDK1/TUBB1/GUCY1B1/DRD1/GUCY1A1/HTR2B
KEGG_BASAL_CELL_CARCINOMA	KEGG_BASAL_CELL_CARCINOMA	43	0.40017	1.14563	0.293194	0.551332	0.419327	1064	tags=16%, list=7%, signal=15%	WNT16/WNT11/BMP2/FZD9/FZD3/WNT9A/FZD8
KEGG_ADIPOCYTOKINE_SIGNALING_PATHWAY	KEGG_ADIPOCYTOKINE_SIGNALING_PATHWAY	53	0.371128	1.1078	0.31375	0.575857	0.437981	4068	tags=30%, list=26%, signal=22%	CD36/LEP/SLC2A4/IRS2/POMC/LEPR/ADIPOR1/PCK2/IKBKB/NFKBIE/RELA/TRADD/PRKAA2/PRKAB2/NFKBIA/SLC2A1
KEGG_TIGHT_JUNCTION	KEGG_TIGHT_JUNCTION	96	0.341744	1.09569	0.317442	0.575857	0.437981	3514	tags=27%, list=23%, signal=21%	CLDN1/PPP2R2C/F11R/CLDN6/PRKCZ/PARD6B/JAM2/CLDN16/PARD6G/PRKCH/RRAS2/EPB41L1/YBX3/PARD6A/JAM3/RRAS/CLDN15/EPB41/CLDN11/CGN/CLDN7/RAB3B/PRKCD/PRKCE/CLDN4/MYL5
KEGG_GNRH_SIGNALING_PATHWAY	KEGG_GNRH_SIGNALING_PATHWAY	79	0.347121	1.09274	0.320869	0.575857	0.437981	4008	tags=34%, list=26%, signal=26%	CAMK2B/CGA/MAPK11/ADCY1/HBEGF/GNRHR/ADCY5/CALML6/PLCB2/MMP14/PLA2G12A/MMP2/PLD1/JUN/MAPK13/MAPK3/ADCY4/ADCY6/PLA2G4A/PRKCD/EGFR/CACNA1F/PLA2G3/ITPR1/MAP2K1/ATF4/CAMK2G
KEGG_BUTANOATE_METABOLISM	KEGG_BUTANOATE_METABOLISM	26	-0.350741	-1.08615	0.327645	0.575857	0.437981	3128	tags=50%, list=20%, signal=40%	AACS/OXCT1/PDHA1/ALDH1B1/OXCT2/ACAT1/EHHADH/PDHB/ACADS/ACSM3/HADH/ALDH7A1/ACAT2
KEGG_BIOSYNTHESIS_OF_UNSATURATED_FATTY_ACIDS	KEGG_BIOSYNTHESIS_OF_UNSATURATED_FATTY_ACIDS	21	-0.365543	-1.07947	0.330189	0.575857	0.437981	3187	tags=33%, list=20%, signal=27%	ELOVL5/TECR/ELOVL2/HACD2/FADS2/SCD/PECR
KEGG_SPHINGOLIPID_METABOLISM	KEGG_SPHINGOLIPID_METABOLISM	30	0.416921	1.11309	0.330556	0.575857	0.437981	3361	tags=40%, list=22%, signal=31%	B4GALT6/PLPP2/ARSA/ACER2/SMPD1/UGCG/GLB1/ASAH1/GALC/SGMS2/KDSR/GLA
KEGG_ANTIGEN_PROCESSING_AND_PRESENTATION	KEGG_ANTIGEN_PROCESSING_AND_PRESENTATION	31	0.415374	1.1068	0.331927	0.575857	0.437981	2041	tags=23%, list=13%, signal=20%	HLA-C/HSPA6/CTSS/HLA-B/CTSB/LGMN/CD74
KEGG_MELANOMA	KEGG_MELANOMA	55	0.361996	1.08746	0.335427	0.575857	0.437981	3831	tags=31%, list=25%, signal=23%	PIK3R5/CCND1/FGF18/FGF11/HGF/CDH1/CDKN1A/MAPK3/MDM2/CDK6/EGFR/FGF2/E2F1/FGF14/FGFR1/BAD/MAP2K1
KEGG_CALCIUM_SIGNALING_PATHWAY	KEGG_CALCIUM_SIGNALING_PATHWAY	122	0.32613	1.07033	0.338926	0.575857	0.437981	2160	tags=20%, list=14%, signal=17%	HTR2A/PLN/RYR1/HTR6/CAMK2B/SLC8A2/SLC8A3/GRIN2A/GRIN1/GNA15/CACNA1H/GNA14/BDKRB2/PHKA1/HTR7/ADCY1/CALML6/TACR2/P2RX5/PLCB2/ITPKA/TBXA2R/NTSR1/PTAFR
KEGG_AMINO_SUGAR_AND_NUCLEOTIDE_SUGAR_METABOLISM	KEGG_AMINO_SUGAR_AND_NUCLEOTIDE_SUGAR_METABOLISM	40	0.388421	1.09597	0.339523	0.575857	0.437981	3044	tags=22%, list=20%, signal=18%	RENBP/CYB5R1/HEXA/UXS1/HEXB/HK2/UAP1/GFPT1/CYB5R3
KEGG_VASOPRESSIN_REGULATED_WATER_REABSORPTION	KEGG_VASOPRESSIN_REGULATED_WATER_REABSORPTION	38	0.391365	1.0965	0.346154	0.581404	0.4422	5647	tags=47%, list=36%, signal=30%	DYNC1I1/AVPR2/CREB5/AQP3/VAMP2/ADCY6/DYNC1LI2/CREB3/DYNLL2/DYNC2LI1/DYNC1H1/GNAS/RAB11A/DCTN1/CREB3L1/DCTN6/RAB5A/PRKX
KEGG_BETA_ALANINE_METABOLISM	KEGG_BETA_ALANINE_METABOLISM	19	0.453654	1.10545	0.351664	0.58498	0.444919	700	tags=16%, list=4%, signal=15%	GAD1/AOC3/AOC2
KEGG_GALACTOSE_METABOLISM	KEGG_GALACTOSE_METABOLISM	20	0.453419	1.10924	0.355783	0.586195	0.445844	4036	tags=40%, list=26%, signal=30%	GAA/AKR1B1/GLB1/HK2/B4GALT1/B4GALT2/GLA/PGM1
KEGG_PPAR_SIGNALING_PATHWAY	KEGG_PPAR_SIGNALING_PATHWAY	45	0.374348	1.08376	0.36	0.587547	0.446872	1077	tags=11%, list=7%, signal=10%	ANGPTL4/CD36/MMP1/SORBS1/PLTP
KEGG_THYROID_CANCER	KEGG_THYROID_CANCER	25	0.424113	1.0904	0.365819	0.591465	0.449851	2531	tags=24%, list=16%, signal=20%	CCND1/RET/CDH1/PAX8/MYC/MAPK3
KEGG_INSULIN_SIGNALING_PATHWAY	KEGG_INSULIN_SIGNALING_PATHWAY	118	0.323923	1.05697	0.379819	0.602856	0.458516	3082	tags=22%, list=20%, signal=18%	PIK3R5/GYS2/SHC2/SORBS1/PRKCZ/PPP1R3C/INPP5D/PHKA1/PYGM/SH2B2/SLC2A4/IRS2/CALML6/GSK3B/PYGL/HK2/PRKAR1B/SHC4/PTPRF/MAPK3/INSR/SOCS1/SHC3/PCK2/IKBKB/FLOT2
KEGG_TRYPTOPHAN_METABOLISM	KEGG_TRYPTOPHAN_METABOLISM	29	0.407654	1.08478	0.379834	0.602856	0.458516	1408	tags=21%, list=9%, signal=19%	KYNU/CYP1A1/IDO1/KMO/CYP1B1/AOX1
KEGG_MAPK_SIGNALING_PATHWAY	KEGG_MAPK_SIGNALING_PATHWAY	208	0.303954	1.03813	0.391807	0.616205	0.468668	2564	tags=19%, list=16%, signal=16%	IL1A/IL1B/HSPA6/DUSP4/FGF18/MAPK8IP2/CACNA1H/CACNB4/RELB/CACNG7/TGFB2/FGF11/CACNA2D3/PTPRR/NTRK2/GADD45A/CACNA2D2/DUSP6/NFATC2/DUSP5/DDIT3/MAPK11/RASGRF2/RRAS2/NFKB2/GADD45G/CASP3/PLA2G12A/JUN/CACNG8/MAPK13/RRAS/TGFBR2/JUND/RAC3/MYC/PPP3CC/MAPK3/CACNB1/MAPK8IP3
KEGG_NON_HOMOLOGOUS_END_JOINING	KEGG_NON_HOMOLOGOUS_END_JOINING	12	-0.41377	-1.03122	0.4	0.623423	0.474158	3521	tags=50%, list=23%, signal=39%	DCLRE1C/PRKDC/FEN1/XRCC5/XRCC6/NHEJ1
KEGG_ENDOMETRIAL_CANCER	KEGG_ENDOMETRIAL_CANCER	48	0.356662	1.0458	0.405337	0.6261	0.476194	2531	tags=17%, list=16%, signal=14%	PIK3R5/CCND1/CDH1/APC2/GSK3B/FOXO3/MYC/MAPK3
KEGG_GLYCOSPHINGOLIPID_BIOSYNTHESIS_GANGLIO_SERIES	KEGG_GLYCOSPHINGOLIPID_BIOSYNTHESIS_GANGLIO_SERIES	12	-0.404606	-1.00838	0.429412	0.651735	0.495691	321	tags=17%, list=2%, signal=16%	ST6GALNAC5/ST6GALNAC3
KEGG_PORPHYRIN_AND_CHLOROPHYLL_METABOLISM	KEGG_PORPHYRIN_AND_CHLOROPHYLL_METABOLISM	20	-0.353528	-1.03444	0.429467	0.651735	0.495691	3163	tags=60%, list=20%, signal=48%	BLVRA/EARS2/UROS/GUSB/FECH/COX10/COX15/MMAB/BLVRB/HMBS/HMOX2/HMOX1
KEGG_METABOLISM_OF_XENOBIOTICS_BY_CYTOCHROME_P450	KEGG_METABOLISM_OF_XENOBIOTICS_BY_CYTOCHROME_P450	28	0.389351	1.02595	0.438889	0.656737	0.499496	1602	tags=18%, list=10%, signal=16%	CYP1A1/CYP3A7/CYP1B1/ALDH1A3/CYP2E1
KEGG_NON_SMALL_CELL_LUNG_CANCER	KEGG_NON_SMALL_CELL_LUNG_CANCER	47	0.347608	1.01608	0.440355	0.656737	0.499496	515	tags=6%, list=3%, signal=6%	TGFA/PIK3R5/CCND1
KEGG_RENIN_ANGIOTENSIN_SYSTEM	KEGG_RENIN_ANGIOTENSIN_SYSTEM	11	0.481514	1.02971	0.469697	0.69323	0.527251	2845	tags=36%, list=18%, signal=30%	AGT/ANPEP/CTSA/MME
KEGG_ALZHEIMERS_DISEASE	KEGG_ALZHEIMERS_DISEASE	146	0.301617	1.00654	0.47557	0.69323	0.527251	4037	tags=21%, list=26%, signal=16%	IL1B/GRIN2A/GRIN1/ERN1/NDUFA4L2/COX7A1/APP/APOE/CALML6/MT-CYB/BACE2/PLCB2/NCSTN/CASP3/GSK3B/PPP3CC/MAPK3/MME/LRP1/APBB1/PSEN2/MT-CO2/UQCR11/GRIN2D/CACNA1F/BAD/FAS/ITPR1/EIF2AK3/MT-CO1/ATP5F1D
KEGG_RENAL_CELL_CARCINOMA	KEGG_RENAL_CELL_CARCINOMA	64	0.32586	0.99807	0.476846	0.69323	0.527251	969	tags=9%, list=6%, signal=9%	TGFA/PIK3R5/EGLN3/VEGFA/TGFB2/HGF
KEGG_SELENOAMINO_ACID_METABOLISM	KEGG_SELENOAMINO_ACID_METABOLISM	24	-0.328501	-0.988712	0.487973	0.698911	0.531572	774	tags=12%, list=5%, signal=12%	SEPHS1/GGT5/SCLY
KEGG_CHRONIC_MYELOID_LEUKEMIA	KEGG_CHRONIC_MYELOID_LEUKEMIA	70	0.321456	0.995834	0.490123	0.698911	0.531572	4034	tags=31%, list=26%, signal=23%	PIK3R5/SHC2/CCND1/TGFB2/CDKN1A/TGFBR2/SHC4/MYC/MAPK3/MDM2/SHC3/BCR/IKBKB/GAB2/CDK6/BCL2L1/E2F1/RELA/BAD/MAP2K1/ABL1/NFKBIA
KEGG_PYRIMIDINE_METABOLISM	KEGG_PYRIMIDINE_METABOLISM	91	-0.242489	-0.97297	0.496689	0.698911	0.531572	2948	tags=27%, list=19%, signal=22%	POLR1E/CTPS1/RRM1/CAD/DHODH/POLR3K/POLR2G/POLR3B/POLR2F/PNPT1/POLE2/NME7/POLE/POLD2/DUT/NME1/POLA1/ITPA/POLD1/RRM2/DTYMK/PRIM1/TYMS/UPB1/TK1
KEGG_INTESTINAL_IMMUNE_NETWORK_FOR_IGA_PRODUCTION	KEGG_INTESTINAL_IMMUNE_NETWORK_FOR_IGA_PRODUCTION	15	-0.368548	-0.977746	0.496914	0.698911	0.531572	1982	tags=40%, list=13%, signal=35%	ITGA4/MAP3K14/TNFRSF13C/IL15/IL15RA/CXCL12
KEGG_TGF_BETA_SIGNALING_PATHWAY	KEGG_TGF_BETA_SIGNALING_PATHWAY	76	0.315756	0.989259	0.50122	0.699282	0.531854	2531	tags=21%, list=16%, signal=18%	INHBE/ACVR1C/BMPR1B/BMP2/BMP6/LTBP1/COMP/SMURF2/TGFB2/BMP7/INHBB/GDF5/INHBA/TGFBR2/MYC/MAPK3
KEGG_LIMONENE_AND_PINENE_DEGRADATION	KEGG_LIMONENE_AND_PINENE_DEGRADATION	10	-0.398436	-0.954927	0.514205	0.704904	0.53613	2239	tags=40%, list=14%, signal=34%	ALDH3A2/ALDH1B1/EHHADH/ALDH7A1
KEGG_ACUTE_MYELOID_LEUKEMIA	KEGG_ACUTE_MYELOID_LEUKEMIA	53	0.324897	0.9698	0.515	0.704904	0.53613	3831	tags=25%, list=25%, signal=19%	PIK3R5/CEBPA/CCND1/SPI1/JUP/MYC/MAPK3/PIM2/IKBKB/PIM1/RELA/BAD/MAP2K1
KEGG_BASAL_TRANSCRIPTION_FACTORS	KEGG_BASAL_TRANSCRIPTION_FACTORS	30	-0.30193	-0.975622	0.51773	0.704904	0.53613	4320	tags=43%, list=28%, signal=31%	GTF2A1/TBPL1/TAF5L/TAF11/GTF2E1/GTF2I/GTF2B/GTF2A2/TAF6/TAF2/GTF2H3/TAF5/TAF9B
KEGG_GLUTATHIONE_METABOLISM	KEGG_GLUTATHIONE_METABOLISM	40	-0.278568	-0.969656	0.524194	0.704904	0.53613	3233	tags=32%, list=21%, signal=26%	SMS/GSTZ1/RRM1/IDH2/GCLM/GGCT/IDH1/RRM2/G6PD/GSTM4/GSTM5/GSTM1/GGT5
KEGG_DORSO_VENTRAL_AXIS_FORMATION	KEGG_DORSO_VENTRAL_AXIS_FORMATION	20	0.396379	0.9697	0.525622	0.704904	0.53613	3831	tags=35%, list=25%, signal=26%	PIWIL2/NOTCH3/MAPK3/ETV7/EGFR/NOTCH2/MAP2K1
KEGG_CARDIAC_MUSCLE_CONTRACTION	KEGG_CARDIAC_MUSCLE_CONTRACTION	56	0.318803	0.958197	0.538847	0.717081	0.545392	1575	tags=16%, list=10%, signal=14%	MYL3/ATP1B2/CACNB4/CACNG7/CACNA2D3/ATP1A2/CACNA2D2/COX7A1/MT-CYB
KEGG_GLYCEROPHOSPHOLIPID_METABOLISM	KEGG_GLYCEROPHOSPHOLIPID_METABOLISM	57	0.319247	0.955736	0.548796	0.724746	0.551221	2905	tags=25%, list=19%, signal=20%	ACHE/DGKB/PLPP2/CDS1/PTDSS2/PLA2G15/PLA2G12A/PLD1/LPCAT1/CDIPT/DGKA/CHPT1/GPAT3/PLA2G4A
KEGG_NEUROTROPHIN_SIGNALING_PATHWAY	KEGG_NEUROTROPHIN_SIGNALING_PATHWAY	117	0.295662	0.965493	0.558824	0.732398	0.557041	4034	tags=25%, list=26%, signal=19%	PIK3R5/CAMK2B/SHC2/NGFR/NTRK2/IRAK2/MAPK11/SH2B2/IRS2/CALML6/IRAK3/GSK3B/JUN/FOXO3/MAPK13/RIPK2/SHC4/MAPK3/SHC3/IKBKB/PRKCD/NFKBIE/RELA/BAD/MAP2K1/ABL1/ATF4/CAMK2G/NFKBIA
KEGG_GLYCOSAMINOGLYCAN_BIOSYNTHESIS_HEPARAN_SULFATE	KEGG_GLYCOSAMINOGLYCAN_BIOSYNTHESIS_HEPARAN_SULFATE	17	0.391016	0.92906	0.563877	0.733326	0.557748	5328	tags=76%, list=34%, signal=50%	EXT2/HS3ST3A1/B4GALT7/NDST2/B3GAT3/HS2ST1/XYLT2/B3GALT6/EXTL3/EXTL1/HS3ST3B1/XYLT1/NDST1
KEGG_COLORECTAL_CANCER	KEGG_COLORECTAL_CANCER	60	0.312237	0.9448	0.56801	0.733326	0.557748	2531	tags=20%, list=16%, signal=17%	PIK3R5/CCND1/TGFB2/APC2/RALGDS/CASP3/GSK3B/JUN/TGFBR2/RAC3/MYC/MAPK3
KEGG_ARGININE_AND_PROLINE_METABOLISM	KEGG_ARGININE_AND_PROLINE_METABOLISM	40	0.327851	0.925065	0.583554	0.747814	0.568766	3303	tags=28%, list=21%, signal=22%	SAT1/P4HA2/P4HA3/ASS1/CKMT2/AZIN2/P4HA1/ALDH2/GLS2/NAGS/GAMT
KEGG_HISTIDINE_METABOLISM	KEGG_HISTIDINE_METABOLISM	18	0.373133	0.890971	0.607353	0.7722	0.587313	2855	tags=28%, list=18%, signal=23%	AMDHD1/ALDH1A3/FTCD/BUD23/ALDH2
KEGG_CYSTEINE_AND_METHIONINE_METABOLISM	KEGG_CYSTEINE_AND_METHIONINE_METABOLISM	29	-0.289678	-0.91897	0.611511	0.7722	0.587313	4641	tags=55%, list=30%, signal=39%	GOT1/ENOPH1/GOT2/AHCYL1/MAT2B/AHCY/SMS/LDHAL6B/DNMT3A/DNMT3B/CDO1/LDHB/TRDMT1/LDHAL6A/DNMT1/AMD1
KEGG_LONG_TERM_POTENTIATION	KEGG_LONG_TERM_POTENTIATION	55	0.301198	0.904818	0.61809	0.774853	0.589331	4008	tags=27%, list=26%, signal=20%	CAMK2B/GRIN2A/GRIN1/ADCY1/CALML6/PLCB2/RAPGEF3/PPP3CC/MAPK3/GRIA1/GRIN2D/ITPR1/MAP2K1/ATF4/CAMK2G
KEGG_AXON_GUIDANCE	KEGG_AXON_GUIDANCE	108	0.283361	0.918698	0.628146	0.781794	0.59461	2987	tags=28%, list=19%, signal=23%	NTN1/SEMA3E/NTNG1/SEMA3C/NFATC2/ABLIM3/EFNA3/EFNA1/PLXNB3/PLXNB1/NTN4/ABLIM1/NTN3/SEMA5A/SEMA6D/EFNA5/PLXNA3/L1CAM/GSK3B/RAC3/PPP3CC/MAPK3/SLIT3/SEMA4F/FYN/ITGB1/SEMA6B/SEMA4D/EFNB1/SRGAP3
KEGG_ALANINE_ASPARTATE_AND_GLUTAMATE_METABOLISM	KEGG_ALANINE_ASPARTATE_AND_GLUTAMATE_METABOLISM	27	0.333732	0.869248	0.651748	0.803318	0.610982	3235	tags=41%, list=21%, signal=32%	GAD1/ADSS1/ASS1/ASNS/IL4I1/GPT2/GPT/GLS2/GFPT1/ABAT/ALDH5A1
KEGG_DRUG_METABOLISM_OTHER_ENZYMES	KEGG_DRUG_METABOLISM_OTHER_ENZYMES	23	0.343513	0.867269	0.654728	0.803318	0.610982	2891	tags=26%, list=19%, signal=21%	CYP3A7/XDH/UPP1/CES2/TK2/CYP3A5
KEGG_MTOR_SIGNALING_PATHWAY	KEGG_MTOR_SIGNALING_PATHWAY	48	0.295482	0.866407	0.669632	0.815819	0.620489	4764	tags=23%, list=31%, signal=16%	PIK3R5/VEGFA/VEGFB/CAB39L/MAPK3/ULK1/PRKAA2/RICTOR/VEGFC/PDPK1/DDIT4
KEGG_GLYCOLYSIS_GLUCONEOGENESIS	KEGG_GLYCOLYSIS_GLUCONEOGENESIS	44	-0.254752	-0.890299	0.684211	0.827751	0.629564	4209	tags=41%, list=27%, signal=30%	PGM2/ALDH3A2/PGAM4/DLD/DLAT/ENO1/LDHAL6B/PDHA1/ADH5/GCK/ALDH1B1/LDHB/PDHB/ADH6/LDHAL6A/GALM/ALDH7A1/ACSS1
KEGG_NITROGEN_METABOLISM	KEGG_NITROGEN_METABOLISM	15	-0.31428	-0.833773	0.697531	0.838006	0.637364	1662	tags=27%, list=11%, signal=24%	CA13/CA8/GLS/CPS1
KEGG_PANTOTHENATE_AND_COA_BIOSYNTHESIS	KEGG_PANTOTHENATE_AND_COA_BIOSYNTHESIS	12	-0.329467	-0.821118	0.723529	0.863245	0.65656	838	tags=58%, list=5%, signal=55%	DPYD/BCAT2/COASY/PANK3/PANK1/ENPP1/UPB1
KEGG_PEROXISOME	KEGG_PEROXISOME	68	0.271537	0.840059	0.731768	0.867095	0.659488	386	tags=4%, list=2%, signal=4%	SOD2/PIPOX/XDH
KEGG_ENDOCYTOSIS	KEGG_ENDOCYTOSIS	157	0.259605	0.87012	0.751896	0.879756	0.669118	2388	tags=12%, list=15%, signal=10%	HLA-C/ARAP2/HSPA6/EPN3/PRKCZ/SMURF2/PARD6B/RET/PARD6G/HLA-B/CHMP4C/GRK7/GRK4/NEDD4L/CSF1R/PARD6A/PLD1/AGAP2/VPS37D
KEGG_ADHERENS_JUNCTION	KEGG_ADHERENS_JUNCTION	67	0.266477	0.822309	0.755583	0.879756	0.669118	3743	tags=24%, list=24%, signal=18%	SORBS1/NECTIN4/WAS/CDH1/PTPRB/TGFBR2/PTPRF/RAC3/MAPK3/INSR/FYN/NECTIN2/RAC2/EGFR/FGFR1/TJP1
KEGG_VIBRIO_CHOLERAE_INFECTION	KEGG_VIBRIO_CHOLERAE_INFECTION	45	-0.239877	-0.846735	0.757709	0.879756	0.669118	1424	tags=13%, list=9%, signal=12%	ACTG1/PRKCA/ACTB/ATP6V1B2/TJP2/ATP6V0A4
KEGG_PHOSPHATIDYLINOSITOL_SIGNALING_SYSTEM	KEGG_PHOSPHATIDYLINOSITOL_SIGNALING_SYSTEM	65	0.263481	0.810273	0.77625	0.895275	0.680921	2640	tags=14%, list=17%, signal=12%	PIK3R5/DGKB/INPP5D/CDS1/CALML6/PLCB2/ITPKA/CDIPT/DGKA
KEGG_NOTCH_SIGNALING_PATHWAY	KEGG_NOTCH_SIGNALING_PATHWAY	40	-0.235285	-0.818994	0.78629	0.900849	0.685161	447	tags=22%, list=3%, signal=22%	SNW1/CREBBP/HDAC2/MAML1/NOTCH1/HDAC1/HES1/JAG1/LFNG
KEGG_CIRCADIAN_RHYTHM_MAMMAL	KEGG_CIRCADIAN_RHYTHM_MAMMAL	13	0.334003	0.744424	0.793155	0.902735	0.686595	3076	tags=31%, list=20%, signal=25%	NPAS2/CSNK1E/NR1D1/BHLHE40
KEGG_GLYCOSPHINGOLIPID_BIOSYNTHESIS_GLOBO_SERIES	KEGG_GLYCOSPHINGOLIPID_BIOSYNTHESIS_GLOBO_SERIES	12	0.326417	0.711407	0.814199	0.920631	0.700206	3361	tags=33%, list=22%, signal=26%	HEXA/FUT2/HEXB/GLA
KEGG_DRUG_METABOLISM_CYTOCHROME_P450	KEGG_DRUG_METABOLISM_CYTOCHROME_P450	25	0.284332	0.731023	0.822034	0.923454	0.702353	1602	tags=16%, list=10%, signal=14%	CYP3A7/ALDH1A3/AOX1/CYP2E1
KEGG_PROSTATE_CANCER	KEGG_PROSTATE_CANCER	82	0.247219	0.780331	0.832736	0.929441	0.706907	4034	tags=26%, list=26%, signal=19%	TGFA/PIK3R5/SRD5A2/CCND1/CCNE1/CREB5/GSK3B/CDKN1A/MAPK3/NKX3-1/MDM2/IKBKB/CREB3/EGFR/E2F1/FGFR1/RELA/BAD/MAP2K1/ATF4/NFKBIA
KEGG_SNARE_INTERACTIONS_IN_VESICULAR_TRANSPORT	KEGG_SNARE_INTERACTIONS_IN_VESICULAR_TRANSPORT	36	0.267895	0.738354	0.839189	0.930639	0.707818	5354	tags=33%, list=34%, signal=22%	VAMP2/STX1A/STX1B/STX12/STX11/SEC22B/VAMP4/VTI1B/VAMP3/YKT6/VTI1A/TSNARE1
KEGG_PROXIMAL_TUBULE_BICARBONATE_RECLAMATION	KEGG_PROXIMAL_TUBULE_BICARBONATE_RECLAMATION	16	0.302871	0.709148	0.849779	0.936381	0.712185	977	tags=12%, list=6%, signal=12%	ATP1B2/ATP1A2
KEGG_GLYOXYLATE_AND_DICARBOXYLATE_METABOLISM	KEGG_GLYOXYLATE_AND_DICARBOXYLATE_METABOLISM	14	-0.263422	-0.683837	0.877301	0.955709	0.726886	3227	tags=29%, list=21%, signal=23%	MDH1/CS/MTHFD1/GLYCTK
KEGG_ETHER_LIPID_METABOLISM	KEGG_ETHER_LIPID_METABOLISM	19	0.276118	0.672839	0.885673	0.955709	0.726886	2905	tags=32%, list=19%, signal=26%	PLPP2/PLA2G12A/PLD1/LPCAT1/CHPT1/PLA2G4A
KEGG_FRUCTOSE_AND_MANNOSE_METABOLISM	KEGG_FRUCTOSE_AND_MANNOSE_METABOLISM	29	0.254706	0.67778	0.88674	0.955709	0.726886	2303	tags=14%, list=15%, signal=12%	AKR1B1/AKR1B10/PFKFB4/HK2
KEGG_VASCULAR_SMOOTH_MUSCLE_CONTRACTION	KEGG_VASCULAR_SMOOTH_MUSCLE_CONTRACTION	83	0.235072	0.743056	0.889417	0.955709	0.726886	3831	tags=27%, list=25%, signal=20%	GUCY1A2/KCNMB2/PTGIR/ADCY1/KCNMB4/PPP1R14A/PRKCH/ADCY5/CALML6/PLCB2/PLA2G12A/MAPK3/ADCY4/ADORA2B/ADCY6/PLA2G4A/PRKCD/PRKCE/CACNA1F/PLA2G3/ITPR1/MAP2K1
KEGG_STEROID_BIOSYNTHESIS	KEGG_STEROID_BIOSYNTHESIS	17	-0.240482	-0.660363	0.903427	0.964771	0.733777	2168	tags=24%, list=14%, signal=20%	HSD17B7/SOAT2/LIPA/DHCR24
KEGG_REGULATION_OF_AUTOPHAGY	KEGG_REGULATION_OF_AUTOPHAGY	19	0.257527	0.627537	0.920405	0.976872	0.742981	6843	tags=63%, list=44%, signal=35%	GABARAPL2/ULK1/GABARAP/PRKAA2/ATG12/ATG4A/ULK2/ATG7/ULK3/BECN1/PIK3C3/ATG4B
KEGG_PRIMARY_IMMUNODEFICIENCY	KEGG_PRIMARY_IMMUNODEFICIENCY	17	0.23917	0.56827	0.954479	0.996692	0.758056	2082	tags=18%, list=13%, signal=15%	ZAP70/RAG1/CD40
KEGG_GLYCEROLIPID_METABOLISM	KEGG_GLYCEROLIPID_METABOLISM	39	0.225337	0.634415	0.955086	0.996692	0.758056	1428	tags=13%, list=9%, signal=12%	LIPG/DGKB/DGAT2/PLPP2/AKR1B1
KEGG_FC_GAMMA_R_MEDIATED_PHAGOCYTOSIS	KEGG_FC_GAMMA_R_MEDIATED_PHAGOCYTOSIS	78	0.217294	0.682959	0.956364	0.996692	0.758056	3306	tags=17%, list=21%, signal=13%	PIK3R5/VAV3/WAS/INPP5D/PLPP2/LAT/PLD1/MAPK3/PLA2G4A/GAB2/RAC2/PRKCD/PRKCE
KEGG_REGULATION_OF_ACTIN_CYTOSKELETON	KEGG_REGULATION_OF_ACTIN_CYTOSKELETON	169	0.210101	0.708854	0.968984	1	0.760572	3642	tags=22%, list=23%, signal=17%	ITGB6/PIK3R5/VAV3/ITGB4/FGF18/WAS/FGF11/BDKRB2/ITGB5/ITGA11/ITGA2/ITGA9/RRAS2/CHRM4/ITGA7/APC2/CYFIP2/ITGB3/FN1/SLC9A1/RRAS/ARHGEF4/RAC3/MAPK3/ITGB1/ITGA2B/RAC2/EGFR/SSH3/ITGA5/FGF2/MYL5/PIP4K2C/BRK1/PFN2/FGF14/CD14/FGFR1
KEGG_PROTEIN_EXPORT	KEGG_PROTEIN_EXPORT	23	0.188116	0.474939	0.992837	1	0.760572	6189	tags=52%, list=40%, signal=31%	SEC11C/SEC63/SEC61A2/SPCS1/SEC62/HSPA5/SPCS3/SEC61A1/SEC11A/SRP14/SRPRA/SRPRB
KEGG_PARKINSONS_DISEASE	KEGG_PARKINSONS_DISEASE	114	0.16704	0.543592	0.998864	1	0.760572	3449	tags=14%, list=22%, signal=11%	PRKN/NDUFA4L2/COX7A1/MT-CYB/CASP3/PINK1/UCHL1/MT-ND6/MT-ND5/MT-ND1/MT-ND4L/MT-ND2/MT-CO2/UQCR11/MT-ND4/UBE2L6
KEGG_HUNTINGTONS_DISEASE	KEGG_HUNTINGTONS_DISEASE	162	0.171856	0.577707	1	1	0.760572	1985	tags=7%, list=13%, signal=6%	SOD2/GRIN1/HAP1/NDUFA4L2/TGM2/CREB5/COX7A1/MT-CYB/PLCB2/DNAH2/CASP3
KEGG_INOSITOL_PHOSPHATE_METABOLISM	KEGG_INOSITOL_PHOSPHATE_METABOLISM	48	0.144497	0.423691	1	1	0.760572	2452	tags=8%, list=16%, signal=7%	MIOX/PLCB2/ITPKA/CDIPT
KEGG_OXIDATIVE_PHOSPHORYLATION	KEGG_OXIDATIVE_PHOSPHORYLATION	117	0.120117	0.392247	1	1	0.760572	3340	tags=13%, list=21%, signal=10%	NDUFA4L2/COX7A1/MT-CYB/ATP6AP1/ATP6V0A1/MT-ND6/MT-ND5/ATP6V0E1/MT-ND1/MT-ND4L/MT-ND2/MT-CO2/ATP6V0C/UQCR11/MT-ND4
KEGG_UBIQUITIN_MEDIATED_PROTEOLYSIS	KEGG_UBIQUITIN_MEDIATED_PROTEOLYSIS	132	-0.163213	-0.679933	1	1	0.760572	3831	tags=21%, list=25%, signal=16%	ANAPC10/UBE2N/ERCC8/RCHY1/SAE1/PPIL2/CUL1/UBE2L3/DET1/ANAPC1/CBL/CDC26/RBX1/ANAPC7/PRPF19/CUL4B/CDC23/UBE4B/MID1/BRCA1/KLHL13/UBA7/MAP3K1/UBE2S/SOCS3/UBE2C/SKP2/CDC20

## Sheet: GSE105951
ID	Description	setSize	enrichmentScore	NES	pvalue	p.adjust	qvalues	rank	leading_edge	core_enrichment
KEGG_SYSTEMIC_LUPUS_ERYTHEMATOSUS	KEGG_SYSTEMIC_LUPUS_ERYTHEMATOSUS	88	-0.76237	-2.67269	1e-10	1.71e-08	1.41053e-08	1083	tags=61%, list=7%, signal=57%	H2AC18/H2BC8/H2AC19/H2AX/H4C14/H4C5/H4C8/H2BC18/H4C11/H3C6/H2AC20/MACROH2A2/H4C2/H2AC13/H4C3/H4C15/H3C4/H2BC11/C1R/H2BC15/H4C12/H3C10/H3C1/H2AC21/H2AC8/H2AC15/H2BC9/H4C1/H2BC7/H3C13/H4C6/H2AC4/H3C11/H2BC17/H4C4/H2AC17/H2BC6/H2BC13/H2AC12/H3C15/H3C14/H2BC3/H3C12/H2AC11/H3C7/H2BC10/H3C3/H2AC16/H4C13/H4C9/H3C8/H3C2/H2BC14/H2AC14
KEGG_DNA_REPLICATION	KEGG_DNA_REPLICATION	36	-0.696837	-2.07578	4.13025e-06	0.000353137	0.000291292	2284	tags=56%, list=14%, signal=48%	RFC2/PCNA/RFC5/DNA2/POLE/RFC4/RNASEH2A/FEN1/MCM6/POLD1/MCM4/LIG1/POLA1/RFC3/PRIM1/MCM3/MCM5/POLE2/MCM2/MCM7
KEGG_CELL_CYCLE	KEGG_CELL_CYCLE	119	-0.503851	-1.85687	1.98848e-05	0.00113343	0.000934932	2242	tags=34%, list=14%, signal=30%	PCNA/CCNA1/CDKN1B/SMC3/E2F1/CDC25A/CDK2/WEE1/PRKDC/PTTG1/PTTG2/DBF4/CHEK1/MCM6/CDC7/MCM4/RBL1/CCNB1/MAD2L1/CCNE2/MCM3/CDC6/MCM5/CCNA2/MCM2/MCM7/CCNB2/ESPL1/PLK1/BUB1/CDK1/TTK/ORC1/SMC1B/CDKN2C/CDC20/E2F2/BUB1B/PKMYT1/CDC45/CDC25C
KEGG_OXIDATIVE_PHOSPHORYLATION	KEGG_OXIDATIVE_PHOSPHORYLATION	117	0.463759	1.82607	2.95497e-05	0.00126325	0.00104202	5609	tags=64%, list=36%, signal=42%	ATP6V0A4/COX7A1/ATP6V0D2/ATP6V1G1/NDUFB2/ATP6V1F/NDUFC1/ATP6V1D/COX17/UQCR10/ATP5MC1/ATP5F1D/NDUFA1/NDUFAB1/UQCRHL/ATP5MC3/ATP5MF/UQCRH/UQCRQ/NDUFB1/NDUFA2/ATP5F1E/NDUFB3/NDUFC2/ATP6V0D1/UQCR11/ATP5ME/NDUFS4/COX7B/SDHB/NDUFA4/NDUFV3/ATP6V1E1/NDUFA8/NDUFA7/NDUFB4/ATP6V1A/NDUFB5/NDUFS8/ATP5MG/COX6B1/PPA1/COX5A/COX8A/ATP6V1C1/ATP5PF/ATP5PD/ATP6V1H/UQCRB/NDUFS6/SDHC/NDUFS5/NDUFA11/COX5B/COX7C/ATP5PO/…
KEGG_NATURAL_KILLER_CELL_MEDIATED_CYTOTOXICITY	KEGG_NATURAL_KILLER_CELL_MEDIATED_CYTOTOXICITY	73	0.516994	1.87289	9.31702e-05	0.00318642	0.00262838	3560	tags=47%, list=23%, signal=36%	HCST/CSF2/CASP3/RAET1L/TNFSF10/FCER1G/PIK3CG/ULBP2/TNFRSF10C/KLRD1/PIK3R3/NFAT5/HLA-B/IFNGR2/GRB2/PIK3R2/VAV3/RAC2/PIK3R1/MAP2K1/MAPK3/SHC1/PAK1/BRAF/CHP1/SOS1/PIK3CA/PPP3CC/TNFRSF10B/RAC3/PPP3R1/SHC2/NFATC3/PIK3CB
KEGG_HUNTINGTONS_DISEASE	KEGG_HUNTINGTONS_DISEASE	160	0.389815	1.58224	0.000516402	0.0147175	0.01214	4825	tags=45%, list=31%, signal=32%	DNAH3/PLCB4/GRM5/CASP3/SLC25A4/COX7A1/CLTB/POLR2L/NDUFB2/NDUFC1/UQCR10/CYCS/ATP5MC1/POLR2K/ATP5F1D/NDUFA1/NDUFAB1/UQCRHL/ATP5MC3/UQCRH/UQCRQ/NDUFB1/NDUFA2/ATP5F1E/NDUFB3/NDUFC2/VDAC1/DNAL1/UQCR11/SOD1/NDUFS4/COX7B/DCTN1/SDHB/NDUFA4/NDUFV3/AP2S1/RCOR1/PPARGC1A/DLG4/NDUFA8/NDUFA7/NDUFB4/AP2M1/NDUFB5/NDUFS8/COX6B1/TAF4B/COX5A/COX8A/ATP5PF/ATP5PD/UQCRB/NDUFS6/SDHC/NDUFS5/AP2A1/GNAQ/COX5B/COX7C/ATP5PO…
KEGG_PARKINSONS_DISEASE	KEGG_PARKINSONS_DISEASE	114	0.406944	1.5923	0.0013282	0.032446	0.0267637	5525	tags=63%, list=35%, signal=41%	CASP3/SLC25A4/COX7A1/PRKN/NDUFB2/PINK1/NDUFC1/UQCR10/CYCS/ATP5MC1/UCHL1/ATP5F1D/UBE2L6/UBE2G2/NDUFA1/NDUFAB1/UQCRHL/ATP5MC3/UQCRH/UQCRQ/NDUFB1/NDUFA2/ATP5F1E/NDUFB3/NDUFC2/VDAC1/UQCR11/NDUFS4/COX7B/SDHB/NDUFA4/NDUFV3/NDUFA8/NDUFA7/NDUFB4/NDUFB5/NDUFS8/COX6B1/UBE2G1/COX5A/COX8A/UBE2J1/ATP5PF/ATP5PD/UQCRB/NDUFS6/SDHC/NDUFS5/UBE2L3/COX5B/COX7C/ATP5PO/NDUFB10/MT-ND4/VDAC3/MT-ND5/VDAC2/ATP5F1C/NDUFV2/…
KEGG_OOCYTE_MEIOSIS	KEGG_OOCYTE_MEIOSIS	100	-0.453915	-1.6215	0.00182124	0.0389291	0.0321114	2052	tags=25%, list=13%, signal=22%	SMC3/CDK2/ITPR3/CAMK2A/PTTG1/PTTG2/RPS6KA2/ADCY1/CCNB1/MAD2L1/CCNE2/SGO1/CCNB2/ESPL1/ADCY3/PLK1/BUB1/CDK1/FBXO5/FBXO43/AR/SMC1B/CDC20/PKMYT1/CDC25C
KEGG_CHEMOKINE_SIGNALING_PATHWAY	KEGG_CHEMOKINE_SIGNALING_PATHWAY	128	0.381133	1.51764	0.00237993	0.0428259	0.0353258	3177	tags=39%, list=20%, signal=31%	CXCR4/CX3CR1/TIAM1/PLCB4/ELMO1/GRK4/ADCY2/CXCL14/ITK/PIK3CG/CCR7/CXCL11/STAT1/CXCL2/CCL28/CX3CL1/CCR1/PIK3R3/CXCL10/PRKACA/GNG12/RAP1A/GRK3/LYN/CXCL16/PRKACB/GRB2/PXN/PIK3R2/CRK/CCL20/VAV3/RAC2/PIK3R1/MAP2K1/MAPK3/SHC1/PAK1/BRAF/GNB1/GNG5/SOS1/RHOA/PIK3CA/CRKL/STAT3/GSK3B/GSK3A/RAP1B/CHUK
KEGG_NEUROACTIVE_LIGAND_RECEPTOR_INTERACTION	KEGG_NEUROACTIVE_LIGAND_RECEPTOR_INTERACTION	109	-0.433615	-1.57854	0.00250444	0.0428259	0.0353258	1451	tags=31%, list=9%, signal=29%	PRSS3/S1PR1/GRPR/CHRNB2/F2RL1/GRIA1/P2RX4/PTGER1/LPAR6/EDNRA/CHRM2/MCHR1/P2RX7/CALCRL/PTGER2/PTGIR/GABRA5/HTR1B/ADORA1/CHRNG/GRIK4/GPR83/LPAR4/CHRNA5/SSTR2/EDNRB/AGTR1/HTR2B/F2RL3/GABRB1/ADRA1D/P2RY1/GRIA4/GABRA4
KEGG_ECM_RECEPTOR_INTERACTION	KEGG_ECM_RECEPTOR_INTERACTION	68	-0.486432	-1.64708	0.00298767	0.0452049	0.0372881	3290	tags=50%, list=21%, signal=40%	SV2C/COL4A1/SDC3/COL5A2/COL1A2/SDC2/LAMB3/COL3A1/THBS3/THBS4/COL6A6/ITGB8/LAMB1/ITGA1/COL6A2/COL6A1/ITGA10/VTN/COL4A2/ITGB3/ITGB7/LAMA5/ITGA4/RELN/TNC/LAMA4/COL4A6/COL6A3/ITGA8/LAMA2/SV2A/SDC1/HMMR/COL5A3
KEGG_OLFACTORY_TRANSDUCTION	KEGG_OLFACTORY_TRANSDUCTION	39	0.552447	1.7357	0.00333247	0.0452049	0.0372881	1993	tags=49%, list=13%, signal=43%	OR5B12/OR2T8/OR1J4/OR51B2/OR51M1/OR1Q1/OR1J2/OR56B4/OR51B5/GUCA1B/CALM2/PRKACA/CAMK2B/GUCY2D/PDE1C/CLCA2/GRK3/PRKACB/CALML6
KEGG_HOMOLOGOUS_RECOMBINATION	KEGG_HOMOLOGOUS_RECOMBINATION	28	-0.608489	-1.72414	0.00343663	0.0452049	0.0372881	3380	tags=50%, list=21%, signal=39%	MRE11/MUS81/RPA4/POLD3/RAD51D/XRCC3/RAD54B/RAD51/POLD1/EME1/RAD54L/XRCC2/BRCA2/BLM
KEGG_ENDOMETRIAL_CANCER	KEGG_ENDOMETRIAL_CANCER	49	0.48198	1.60726	0.00584533	0.0713965	0.0588928	3062	tags=39%, list=19%, signal=31%	CDH1/CTNNA2/CCND1/CTNNA3/PIK3CG/PIK3R3/PDPK1/GRB2/PIK3R2/PIK3R1/MAP2K1/MAPK3/BAD/EGF/BRAF/SOS1/APC/PIK3CA/GSK3B
KEGG_AXON_GUIDANCE	KEGG_AXON_GUIDANCE	110	-0.422065	-1.54274	0.00715031	0.0748745	0.0617617	2393	tags=29%, list=15%, signal=25%	SEMA4B/DPYSL2/SEMA4A/EPHB3/NRP1/SEMA3A/ROBO1/EFNA4/NFATC1/SEMA3D/EPHA7/SEMA3B/NTN4/SEMA4C/SEMA6C/EPHA5/EPHA3/FES/NGEF/SLIT2/SEMA6B/UNC5B/PLXNC1/EPHA1/SEMA3F/EPHB1/PAK3/SEMA4D/CXCL12/EFNB3/DCC/UNC5C
KEGG_B_CELL_RECEPTOR_SIGNALING_PATHWAY	KEGG_B_CELL_RECEPTOR_SIGNALING_PATHWAY	56	0.45535	1.57125	0.00727317	0.0748745	0.0617617	4932	tags=66%, list=31%, signal=46%	RASGRP3/PIK3AP1/PIK3CG/INPP5D/PIK3R3/NFAT5/LYN/GRB2/PIK3R2/BCL10/VAV3/RAC2/PIK3R1/MAP2K1/MAPK3/CHP1/SOS1/PIK3CA/PPP3CC/JUN/GSK3B/CHUK/RAC3/PPP3R1/NFATC3/PIK3CB/IFITM1/MAPK1/AKT1/CD72/MALT1/KRAS/RAC1/PPP3CB/RELA/NFKBIB/PPP3CA
KEGG_MISMATCH_REPAIR	KEGG_MISMATCH_REPAIR	23	-0.609691	-1.66442	0.00744366	0.0748745	0.0617617	3223	tags=52%, list=20%, signal=42%	RPA4/POLD3/MSH6/MSH2/RFC2/PCNA/RFC5/RFC4/POLD1/LIG1/RFC3/EXO1
KEGG_CYTOKINE_CYTOKINE_RECEPTOR_INTERACTION	KEGG_CYTOKINE_CYTOKINE_RECEPTOR_INTERACTION	134	0.36282	1.44717	0.00899147	0.0833369	0.068742	1132	tags=22%, list=7%, signal=21%	CXCR4/CSF2RB/CX3CR1/TNFSF18/TNFSF9/LEP/IL20RB/CSF2/GHR/TNFSF15/TGFB2/CXCL14/TNFRSF8/PDGFB/PRLR/EDA/TNFSF10/IL12A/INHBB/CCR7/TSLP/CXCL11/TNFRSF10C/CXCL2/CCL28/TGFBR2/CX3CL1/CCR1/FLT1/TNFRSF11B
KEGG_RIG_I_LIKE_RECEPTOR_SIGNALING_PATHWAY	KEGG_RIG_I_LIKE_RECEPTOR_SIGNALING_PATHWAY	52	0.464181	1.57138	0.00925965	0.0833369	0.068742	3499	tags=38%, list=22%, signal=30%	ISG15/IL12A/DDX3Y/DDX58/IFIH1/DHX58/MAPK11/CXCL10/IFNE/CYLD/MAPK9/RNF125/CASP10/TRADD/TRAF6/PIN1/CHUK/ATG12/SIKE1/NLRX1
KEGG_FATTY_ACID_METABOLISM	KEGG_FATTY_ACID_METABOLISM	36	-0.533295	-1.58861	0.010103	0.0863805	0.0712526	4117	tags=42%, list=26%, signal=31%	ALDH7A1/ACSL4/ADH5/ACAT2/ALDH2/CPT1C/ACADS/ADH6/CPT1A/ACSL3/ADH4/CPT1B/ACSL5/ADH1C/ADH1B
KEGG_PROTEASOME	KEGG_PROTEASOME	38	0.526166	1.6496	0.0112968	0.0919884	0.0758784	6033	tags=68%, list=38%, signal=42%	POMP/PSME2/PSME3/PSMB5/PSMB2/PSMD2/PSMD11/PSMD12/PSMC5/PSME4/PSMA5/PSMD14/PSMD8/PSMB7/PSMA2/PSMA3/PSMB6/PSMA4/PSMD13/PSMD4/PSMC2/PSMC4/PSMA6/PSMA1/PSMB4/PSMF1
KEGG_SNARE_INTERACTIONS_IN_VESICULAR_TRANSPORT	KEGG_SNARE_INTERACTIONS_IN_VESICULAR_TRANSPORT	36	0.488778	1.52954	0.0133847	0.104036	0.0858157	4564	tags=61%, list=29%, signal=44%	STX11/STX12/STX1B/VAMP3/VAMP2/SNAP29/VTI1B/YKT6/GOSR2/STX6/STX3/SEC22B/VAMP1/STX7/BET1/STX2/VAMP5/BET1L/GOSR1/STX16/VAMP4/SNAP23
KEGG_BASE_EXCISION_REPAIR	KEGG_BASE_EXCISION_REPAIR	33	-0.543836	-1.59832	0.0143298	0.106539	0.0878808	2910	tags=36%, list=18%, signal=30%	POLD3/PARP1/LIG3/MUTYH/PCNA/HMGB1/POLE/FEN1/POLD1/LIG1/POLE2/NEIL3
KEGG_RENAL_CELL_CARCINOMA	KEGG_RENAL_CELL_CARCINOMA	63	0.431348	1.51377	0.0173504	0.122524	0.101066	4114	tags=52%, list=26%, signal=39%	EGLN3/TGFB2/PDGFB/PIK3CG/PIK3R3/RAP1A/ELOC/VEGFC/GRB2/ELOB/PIK3R2/CRK/EGLN1/PIK3R1/MAP2K1/MAPK3/MET/PAK1/BRAF/HIF1A/SOS1/VEGFB/PIK3CA/CRKL/PAK2/JUN/RAP1B/RAPGEF1/PIK3CB/CDC42/PTPN11/MAPK1/AKT1
KEGG_TIGHT_JUNCTION	KEGG_TIGHT_JUNCTION	95	0.383495	1.46439	0.0179129	0.122524	0.101066	1858	tags=21%, list=12%, signal=19%	PPP2R2C/CLDN6/CLDN16/CTNNA2/F11R/CLDN1/PPP2R2B/CLDN14/CTNNA3/MYL9/EPB41L1/RRAS2/PPP2R2A/PARD6B/MRAS/PRKCE/PRKCH/RAB3B/MYL12A/MAP3K20
KEGG_PHOSPHATIDYLINOSITOL_SIGNALING_SYSTEM	KEGG_PHOSPHATIDYLINOSITOL_SIGNALING_SYSTEM	65	0.405493	1.43079	0.0202519	0.133195	0.109868	3560	tags=38%, list=23%, signal=30%	PLCB4/CDS1/PIK3CG/INPP5D/CALM2/PIK3R3/SYNJ1/PIP5K1C/CALML6/DGKQ/PI4KB/DGKA/PIK3R2/DGKI/DGKG/PIP4K2C/PIK3R1/IMPA2/OCRL/PIK3CA/CALM1/IPPK/INPPL1/INPP5A/PIK3CB
KEGG_FC_EPSILON_RI_SIGNALING_PATHWAY	KEGG_FC_EPSILON_RI_SIGNALING_PATHWAY	52	0.428685	1.45122	0.0225858	0.138402	0.114164	3560	tags=44%, list=23%, signal=34%	CSF2/FCER1G/PIK3CG/INPP5D/MAPK11/PIK3R3/PRKCE/MAP2K3/MAPK9/PDPK1/LYN/GRB2/PIK3R2/VAV3/RAC2/PIK3R1/MAP2K1/MAPK3/SOS1/PIK3CA/RAC3/PLA2G12A/PIK3CB
KEGG_T_CELL_RECEPTOR_SIGNALING_PATHWAY	KEGG_T_CELL_RECEPTOR_SIGNALING_PATHWAY	78	0.386016	1.42507	0.0226623	0.138402	0.114164	4932	tags=54%, list=31%, signal=37%	CSF2/GRAP2/ITK/PIK3CG/PTPRC/MAPK11/PIK3R3/NFAT5/MAPK9/PDPK1/GRB2/PIK3R2/BCL10/CD28/VAV3/PIK3R1/MAP2K1/MAPK3/PAK1/CHP1/SOS1/RHOA/PIK3CA/PPP3CC/PAK2/JUN/GSK3B/CHUK/PPP3R1/NFATC3/PIK3CB/CDC42/MAPK1/AKT1/MALT1/MAP3K7/KRAS/PPP3CB/FYN/RELA/NFKBIB/PPP3CA
KEGG_LEUKOCYTE_TRANSENDOTHELIAL_MIGRATION	KEGG_LEUKOCYTE_TRANSENDOTHELIAL_MIGRATION	84	0.367636	1.38408	0.025304	0.149207	0.123076	2462	tags=29%, list=16%, signal=24%	CXCR4/CLDN6/CLDN16/CTNNA2/F11R/CLDN1/PECAM1/CLDN14/ITK/CTNNA3/PIK3CG/MYL9/NCF2/MAPK11/PIK3R3/RAP1A/MYL12A/PXN/MYL5/PIK3R2/VAV3/MYL12B/RAC2/PIK3R1
KEGG_DRUG_METABOLISM_CYTOCHROME_P450	KEGG_DRUG_METABOLISM_CYTOCHROME_P450	31	-0.5212	-1.50506	0.0274571	0.155236	0.128049	2475	tags=39%, list=16%, signal=33%	ADH6/GSTM1/MAOA/GSTM4/FMO4/ADH4/FMO3/ADH1C/GSTM5/ALDH1A3/FMO2/ADH1B
KEGG_GLIOMA	KEGG_GLIOMA	58	0.416123	1.43832	0.0281422	0.155236	0.128049	3139	tags=41%, list=20%, signal=33%	CDKN2A/CCND1/IGF1/PDGFB/PIK3CG/CDK6/CDKN1A/CALM2/PIK3R3/CAMK2B/CALML6/GRB2/PIK3R2/MDM2/PIK3R1/MAP2K1/MAPK3/SHC1/EGF/BRAF/CAMK2G/SOS1/PIK3CA/CALM1
KEGG_SPLICEOSOME	KEGG_SPLICEOSOME	118	-0.372943	-1.37646	0.0313531	0.167543	0.138201	5942	tags=57%, list=38%, signal=36%	PRPF38A/SRSF10/HNRNPC/SNRPD1/RBM17/LSM5/PHF5A/LSM6/PRPF31/PRPF3/HNRNPA1L2/LSM7/DHX8/SNRPA1/SNW1/CDC40/SART1/ACIN1/EFTUD2/SF3A2/PRPF40A/MAGOHB/HNRNPK/PLRG1/SRSF4/U2AF2/RBM25/SNRPE/PRPF38B/SNRPB/U2SURP/SRSF7/SNRNP40/LSM8/DHX38/THOC2/CCDC12/SNRPF/PPIH/TCERG1/SF3A3/HSPA6/XAB2/ALYREF/SRSF1/SF3B1/PRPF19/PRPF40B/CRNKL1/DDX46/CDC5L/SRSF2/SRSF6/DHX15/AQR/SRSF3/HNRNPU/HNRNPA3/TRA2B/SNRNP200/THOC1/SNRPA/SF3…
KEGG_NITROGEN_METABOLISM	KEGG_NITROGEN_METABOLISM	14	-0.633524	-1.55567	0.038246	0.198184	0.163476	2786	tags=50%, list=18%, signal=41%	CTH/AMT/GLUL/CA13/ASNS/CA12/CPS1
KEGG_HEDGEHOG_SIGNALING_PATHWAY	KEGG_HEDGEHOG_SIGNALING_PATHWAY	39	-0.469257	-1.42861	0.0412868	0.207648	0.171283	1686	tags=26%, list=11%, signal=23%	PTCH2/GLI1/GLI3/WNT2/GAS1/SMO/BMP6/WNT7B/BMP5/HHIP
KEGG_PROGESTERONE_MEDIATED_OOCYTE_MATURATION	KEGG_PROGESTERONE_MEDIATED_OOCYTE_MATURATION	75	-0.41852	-1.44218	0.0439129	0.214546	0.176972	1035	tags=23%, list=7%, signal=21%	CCNA1/CDC25A/CDK2/RPS6KA2/ADCY1/CCNB1/MAD2L1/PDE3A/CCNA2/CCNB2/ADCY3/PLK1/BUB1/CDK1/PKMYT1/CDC25C/PDE3B
KEGG_ALZHEIMERS_DISEASE	KEGG_ALZHEIMERS_DISEASE	143	0.328294	1.31768	0.046101	0.217123	0.179098	4992	tags=50%, list=32%, signal=35%	PLCB4/CASP3/COX7A1/CALM2/NDUFB2/NDUFC1/UQCR10/CYCS/ATP5MC1/ATP5F1D/CALML6/NDUFA1/NDUFAB1/UQCRHL/ATP5MC3/CDK5R1/UQCRH/UQCRQ/NDUFB1/NDUFA2/ATP5F1E/NDUFB3/NDUFC2/MAPK3/BAD/UQCR11/NDUFS4/COX7B/SDHB/NDUFA4/CHP1/NDUFV3/PPP3CC/NDUFA8/NDUFA7/NDUFB4/GSK3B/CALM1/NDUFB5/PPP3R1/NDUFS8/COX6B1/COX5A/COX8A/ATP5PF/ATP5PD/UQCRB/NDUFS6/SDHC/NDUFS5/CDK5/BID/NAE1/GNAQ/COX5B/MAPK1/COX7C/ATP5PO/CAPN2/NDUFB10/GAPDH/PPP…
KEGG_TGF_BETA_SIGNALING_PATHWAY	KEGG_TGF_BETA_SIGNALING_PATHWAY	76	-0.404862	-1.39419	0.0469799	0.217123	0.179098	1577	tags=25%, list=10%, signal=23%	SMAD9/ACVR2B/SMAD1/ACVRL1/ID4/FST/TGFBR1/SMAD6/ID3/RBL1/BMPR1B/ID1/GDF5/DCN/BMP6/INHBE/PITX2/BMP5/CHRD
KEGG_PROXIMAL_TUBULE_BICARBONATE_RECLAMATION	KEGG_PROXIMAL_TUBULE_BICARBONATE_RECLAMATION	14	-0.596532	-1.46484	0.054386	0.242553	0.200075	2723	tags=36%, list=17%, signal=30%	ATP1A1/ATP1B1/PCK2/AQP1/ATP1A2
KEGG_JAK_STAT_SIGNALING_PATHWAY	KEGG_JAK_STAT_SIGNALING_PATHWAY	91	0.352349	1.34076	0.0563332	0.242553	0.200075	1729	tags=20%, list=11%, signal=18%	CCND2/CSF2RB/LEP/IL20RB/CSF2/GHR/CCND1/PRLR/IL12A/PIK3CG/TSLP/STAT1/PIK3R3/BCL2L1/CCND3/IFNE/LEPR/IFNGR2
KEGG_METABOLISM_OF_XENOBIOTICS_BY_CYTOCHROME_P450	KEGG_METABOLISM_OF_XENOBIOTICS_BY_CYTOCHROME_P450	31	-0.483022	-1.39481	0.0567376	0.242553	0.200075	1277	tags=52%, list=8%, signal=48%	MGST1/ADH5/AKR1C2/MGST2/AKR1C1/CYP3A5/ADH6/GSTM1/GSTM4/CYP2S1/ADH4/ADH1C/GSTM5/ALDH1A3/CYP1B1/ADH1B
KEGG_BIOSYNTHESIS_OF_UNSATURATED_FATTY_ACIDS	KEGG_BIOSYNTHESIS_OF_UNSATURATED_FATTY_ACIDS	21	-0.525415	-1.40626	0.0617284	0.257453	0.212365	1798	tags=29%, list=11%, signal=25%	ELOVL5/TECR/FADS1/FADS2/SCD/ELOVL2
KEGG_MTOR_SIGNALING_PATHWAY	KEGG_MTOR_SIGNALING_PATHWAY	47	0.409766	1.34958	0.0656389	0.259091	0.213716	4114	tags=47%, list=26%, signal=35%	IGF1/PIK3CG/PIK3R3/PDPK1/VEGFC/PIK3R2/RPS6KA6/PIK3R1/MAPK3/BRAF/HIF1A/CAB39L/VEGFB/PIK3CA/RPS6KB2/ULK3/CAB39/PIK3CB/STRADA/EIF4E2/MAPK1/AKT1
KEGG_ETHER_LIPID_METABOLISM	KEGG_ETHER_LIPID_METABOLISM	19	-0.538057	-1.41487	0.0687161	0.259091	0.213716	2875	tags=42%, list=18%, signal=34%	LPCAT1/PLD2/PLPP2/PAFAH1B3/PLA2G3/PLA2G4A/ENPP2/PLPP3
KEGG_STEROID_BIOSYNTHESIS	KEGG_STEROID_BIOSYNTHESIS	13	-0.608616	-1.45109	0.0698925	0.259091	0.213716	6192	tags=100%, list=39%, signal=61%	MSMO1/SC5D/TM7SF2/NSDHL/DHCR24/LIPA/HSD17B7/SQLE/CYP51A1/DHCR7/SOAT1/EBP
KEGG_P53_SIGNALING_PATHWAY	KEGG_P53_SIGNALING_PATHWAY	62	0.375161	1.30735	0.0703883	0.259091	0.213716	2583	tags=34%, list=16%, signal=28%	CCND2/CDKN2A/CCND1/IGF1/CASP3/RRM2B/SERPINE1/IGFBP3/CDK6/CDKN1A/GADD45A/ZMAT3/CCND3/CCNE1/GADD45B/CYCS/PMAIP1/PERP/MDM2/STEAP3/SESN1
KEGG_ARRHYTHMOGENIC_RIGHT_VENTRICULAR_CARDIOMYOPATHY_ARVC	KEGG_ARRHYTHMOGENIC_RIGHT_VENTRICULAR_CARDIOMYOPATHY_ARVC	57	-0.419018	-1.36114	0.0721649	0.259091	0.213716	1551	tags=25%, list=10%, signal=22%	ITGA10/CDH2/ITGB3/ITGB7/ITGA4/DSG2/DSC2/SGCG/CACNG4/TCF7/ITGA8/LAMA2/DES/CACNG7
KEGG_VASCULAR_SMOOTH_MUSCLE_CONTRACTION	KEGG_VASCULAR_SMOOTH_MUSCLE_CONTRACTION	79	-0.382829	-1.3237	0.0725126	0.259091	0.213716	1035	tags=16%, list=7%, signal=15%	ADCY1/GUCY1A2/EDNRA/PLA2G3/CALCRL/PTGIR/PLA2G4A/GUCY1B1/ADCY3/AGTR1/RAMP2/MYLK2/ADRA1D
KEGG_APOPTOSIS	KEGG_APOPTOSIS	77	0.350537	1.2875	0.0733496	0.259091	0.213716	3617	tags=39%, list=23%, signal=30%	CSF2RB/CASP3/TNFSF10/PIK3CG/TNFRSF10C/BIRC3/PIK3R3/BCL2L1/PRKACA/ENDOG/CYCS/PRKACB/CASP10/PIK3R2/MYD88/PIK3R1/PRKAR2A/TRADD/BAD/IRAK1/CHP1/CFLAR/PIK3CA/PPP3CC/TNFRSF10B/CHUK/PPP3R1/BIRC2/PIK3CB/IRAK4
KEGG_MELANOMA	KEGG_MELANOMA	57	0.385521	1.33607	0.075545	0.259091	0.213716	2956	tags=42%, list=19%, signal=34%	FGF11/CDKN2A/CDH1/CCND1/IGF1/PDGFB/FGF1/PIK3CG/CDK6/CDKN1A/PIK3R3/FGF2/PIK3R2/MDM2/PIK3R1/MAP2K1/MAPK3/BAD/MET/EGF/BRAF/FGF14/FGF5/PIK3CA
KEGG_EPITHELIAL_CELL_SIGNALING_IN_HELICOBACTER_PYLORI_INFECTION	KEGG_EPITHELIAL_CELL_SIGNALING_IN_HELICOBACTER_PYLORI_INFECTION	60	0.373419	1.29962	0.0795181	0.259091	0.213716	3506	tags=33%, list=22%, signal=26%	ATP6V0A4/PTPRZ1/F11R/CASP3/ATP6V0D2/MAPK11/ATP6V1G1/ATP6V1F/ATP6V1D/MAPK9/LYN/ATP6V0D1/MET/PAK1/ATP6V1E1/JUN/ATP6V1A/CHUK/ATP6V1C1/ATP6V1H
KEGG_GLYCOLYSIS_GLUCONEOGENESIS	KEGG_GLYCOLYSIS_GLUCONEOGENESIS	47	-0.428174	-1.36035	0.0810811	0.259091	0.213716	1276	tags=13%, list=8%, signal=12%	ADH4/PCK2/ADH1C/ALDH1A3/ACSS1/ADH1B
KEGG_BUTANOATE_METABOLISM	KEGG_BUTANOATE_METABOLISM	24	0.480428	1.37472	0.081448	0.259091	0.213716	900	tags=12%, list=6%, signal=12%	ACSM4/AKR1B10/ALDH5A1
KEGG_CHRONIC_MYELOID_LEUKEMIA	KEGG_CHRONIC_MYELOID_LEUKEMIA	69	0.357102	1.27609	0.0831296	0.259091	0.213716	3177	tags=35%, list=20%, signal=28%	CDKN2A/CCND1/TGFB2/PIK3CG/CDK6/TGFBR2/CDKN1A/PIK3R3/BCL2L1/BCR/GRB2/PIK3R2/CRK/MDM2/PIK3R1/MAP2K1/MAPK3/SHC1/BAD/BRAF/SOS1/PIK3CA/CRKL/CHUK
KEGG_PANCREATIC_CANCER	KEGG_PANCREATIC_CANCER	67	0.361085	1.27977	0.0831296	0.259091	0.213716	3181	tags=39%, list=20%, signal=31%	CDKN2A/CCND1/TGFB2/PIK3CG/STAT1/CDK6/TGFBR2/PIK3R3/BCL2L1/MAPK9/VEGFC/PIK3R2/RAC2/PIK3R1/MAP2K1/MAPK3/BAD/EGF/BRAF/RALB/VEGFB/PIK3CA/STAT3/RALGDS/CHUK/RAC3
KEGG_CELL_ADHESION_MOLECULES_CAMS	KEGG_CELL_ADHESION_MOLECULES_CAMS	72	0.351179	1.26833	0.0833333	0.259091	0.213716	1568	tags=24%, list=10%, signal=21%	NFASC/CNTN1/CD34/CLDN6/CDH1/CLDN16/F11R/CLDN1/NRXN1/PECAM1/CLDN14/NRXN3/NRCAM/PTPRC/PDCD1LG2/HLA-B/SELPLG
KEGG_ONE_CARBON_POOL_BY_FOLATE	KEGG_ONE_CARBON_POOL_BY_FOLATE	15	-0.564509	-1.41259	0.0853659	0.260671	0.215019	4635	tags=67%, list=29%, signal=47%	MTHFD2/MTHFR/MTHFD1L/MTHFD1/GART/AMT/TYMS/SHMT2/SHMT1/DHFR
KEGG_N_GLYCAN_BIOSYNTHESIS	KEGG_N_GLYCAN_BIOSYNTHESIS	46	-0.430766	-1.35921	0.0882852	0.263223	0.217124	5210	tags=57%, list=33%, signal=38%	RPN2/MGAT4A/B4GALT3/ALG5/ALG12/ST6GAL1/ALG6/DPAGT1/ALG8/ALG3/RPN1/ALG2/STT3B/RFT1/ALG9/ALG14/ALG1/MAN1C1/DDOST/STT3A/FUT8/MAN1A1/ALG10B/MGAT5B/GANAB/ALG10
KEGG_WNT_SIGNALING_PATHWAY	KEGG_WNT_SIGNALING_PATHWAY	123	0.321588	1.27565	0.0892802	0.263223	0.217124	3236	tags=30%, list=20%, signal=24%	DKK2/CCND2/SFRP2/WNT16/PLCB4/CCND1/FZD8/CTNNBIP1/NFAT5/CCND3/PRICKLE1/PRKACA/PPP2R5B/CAMK2B/WNT5B/MAPK9/PRKACB/WNT9A/SENP2/PRICKLE2/RAC2/BTRC/FBXW11/SKP1P2/SKP1/DAAM1/PPP2CB/CHP1/PPP2R5E/CAMK2G/RHOA/APC/PPP3CC/JUN/GSK3B/RAC3/PPP3R1
KEGG_LEISHMANIA_INFECTION	KEGG_LEISHMANIA_INFECTION	41	0.406632	1.2927	0.102625	0.297439	0.245349	3055	tags=37%, list=19%, signal=30%	TLR4/FCGR1A/TGFB2/IL12A/STAT1/C3/NCF2/MAPK11/IFNGR2/MYD88/TAB2/MAPK3/IRAK1/TRAF6/JUN
KEGG_TOLL_LIKE_RECEPTOR_SIGNALING_PATHWAY	KEGG_TOLL_LIKE_RECEPTOR_SIGNALING_PATHWAY	74	0.340404	1.23785	0.115288	0.328571	0.271028	4170	tags=45%, list=26%, signal=33%	TLR4/LBP/IL12A/PIK3CG/CXCL11/STAT1/CD14/MAPK11/PIK3R3/CXCL10/MAP2K3/MAPK9/PIK3R2/TOLLIP/MYD88/TAB2/PIK3R1/MAP2K1/MAPK3/IRAK1/TLR9/TRAF6/PIK3CA/JUN/CHUK/PIK3CB/TLR1/IRAK4/MAPK1/AKT1/IFNAR1/MAP2K4/TRAF3
KEGG_REGULATION_OF_AUTOPHAGY	KEGG_REGULATION_OF_AUTOPHAGY	19	0.495906	1.33771	0.11804	0.330899	0.272949	4507	tags=42%, list=29%, signal=30%	GABARAPL2/ATG4A/ATG4C/ATG12/ULK3/GABARAP/BECN1/PRKAA2
KEGG_GLYCOSAMINOGLYCAN_DEGRADATION	KEGG_GLYCOSAMINOGLYCAN_DEGRADATION	18	-0.507583	-1.31587	0.129496	0.357159	0.29461	3374	tags=44%, list=21%, signal=35%	HYAL1/HS3ST3A1/GNS/HEXA/GALNS/HS3ST3B1/GUSB/HPSE
KEGG_BASAL_CELL_CARCINOMA	KEGG_BASAL_CELL_CARCINOMA	42	-0.408003	-1.27056	0.13198	0.358231	0.295493	3247	tags=36%, list=21%, signal=28%	FZD7/FZD3/DVL2/FZD1/FZD9/FZD2/AXIN2/PTCH2/GLI1/GLI3/WNT2/SMO/TCF7/WNT7B/HHIP
KEGG_CALCIUM_SIGNALING_PATHWAY	KEGG_CALCIUM_SIGNALING_PATHWAY	118	-0.325595	-1.20171	0.152709	0.401157	0.330902	3057	tags=33%, list=19%, signal=27%	ADORA2B/ATP2A2/ATP2A3/DRD1/PHKG1/ADCY9/BDKRB2/CACNA1A/PLCB1/PLCG2/PLCE1/BDKRB1/HRH1/PHKA2/F2R/ERBB3/ITPR3/PDGFRB/SPHK1/BST1/CAMK2A/PDGFRA/GRPR/CAMK4/ATP2B1/P2RX4/PTGER1/ADCY1/TNNC2/EDNRA/CHRM2/P2RX7/ADCY3/EDNRB/AGTR1/HTR2B/CACNA1H/MYLK2/ADRA1D
KEGG_NEUROTROPHIN_SIGNALING_PATHWAY	KEGG_NEUROTROPHIN_SIGNALING_PATHWAY	114	0.298014	1.16608	0.15641	0.401157	0.330902	4921	tags=46%, list=31%, signal=32%	PIK3CG/CALM2/MAPK11/PIK3R3/ARHGDIB/CAMK2B/RAP1A/MAPK9/PDPK1/CALML6/GRB2/PIK3R2/CRK/RPS6KA6/YWHAG/PIK3R1/MAP2K1/FRS2/MAPK3/SHC1/BAD/IRAK1/BRAF/BEX3/TRAF6/CAMK2G/YWHAB/SOS1/RHOA/PIK3CA/CRKL/JUN/GSK3B/RAP1B/CALM1/RAPGEF1/SHC2/PIK3CB/IRAK4/CDC42/PTPN11/MAPK1/AKT1/ARHGDIA/YWHAQ/KRAS/RAC1/RELA/YWHAZ/RIPK2/NFKBIB/MAPKAPK2/CAMK2D
KEGG_RIBOFLAVIN_METABOLISM	KEGG_RIBOFLAVIN_METABOLISM	14	-0.530558	-1.30283	0.157895	0.401157	0.330902	667	tags=21%, list=4%, signal=21%	ACP5/ENPP1/ACP4
KEGG_PATHOGENIC_ESCHERICHIA_COLI_INFECTION	KEGG_PATHOGENIC_ESCHERICHIA_COLI_INFECTION	48	0.370495	1.23112	0.159806	0.401157	0.330902	1768	tags=17%, list=11%, signal=15%	TLR4/CDH1/CLDN1/TUBB2A/CD14/TUBA4A/KRT18/ARPC5L
KEGG_HEMATOPOIETIC_CELL_LINEAGE	KEGG_HEMATOPOIETIC_CELL_LINEAGE	40	-0.404659	-1.24203	0.160069	0.401157	0.330902	1953	tags=38%, list=12%, signal=33%	ITGA1/ANPEP/CSF1R/IL4R/ITGB3/CD37/IL1R1/ITGA4/IL7/IL6R/TFRC/IL11/KITLG/KIT/IL1B
KEGG_HISTIDINE_METABOLISM	KEGG_HISTIDINE_METABOLISM	18	-0.488418	-1.26619	0.161871	0.401157	0.330902	4117	tags=44%, list=26%, signal=33%	ALDH7A1/HEMK1/ALDH2/HNMT/LCMT2/MAOA/AOC1/ALDH1A3
KEGG_RETINOL_METABOLISM	KEGG_RETINOL_METABOLISM	19	-0.472654	-1.24288	0.168174	0.410824	0.338876	1611	tags=58%, list=10%, signal=52%	RDH5/ADH5/CYP3A5/RDH11/ADH6/PNPLA4/ALDH1A1/ADH4/DHRS3/ADH1C/ADH1B
KEGG_THYROID_CANCER	KEGG_THYROID_CANCER	25	0.415792	1.21433	0.174672	0.416237	0.343341	4534	tags=48%, list=29%, signal=34%	CDH1/CCND1/RET/MAP2K1/MAPK3/BRAF/CCDC6/TFG/NCOA4/MAPK1/TPM3/KRAS
KEGG_PPAR_SIGNALING_PATHWAY	KEGG_PPAR_SIGNALING_PATHWAY	44	-0.387943	-1.21412	0.175258	0.416237	0.343341	2109	tags=34%, list=13%, signal=30%	CPT1A/PLTP/ACSL3/FABP4/NR1H3/FABP3/SLC27A6/CPT1B/CYP27A1/ACSL5/PCK2/FABP5/ACOX2/FADS2/SCD
KEGG_VIRAL_MYOCARDITIS	KEGG_VIRAL_MYOCARDITIS	35	0.382129	1.1916	0.183295	0.422634	0.348618	2502	tags=29%, list=16%, signal=24%	DMD/CCND1/CXADR/CASP3/HLA-B/CYCS/CD28/SGCD/RAC2/CAV1
KEGG_FRUCTOSE_AND_MANNOSE_METABOLISM	KEGG_FRUCTOSE_AND_MANNOSE_METABOLISM	27	0.414681	1.22577	0.184685	0.422634	0.348618	3509	tags=33%, list=22%, signal=26%	AKR1B10/HK2/PFKFB2/PMM1/PFKFB3/AKR1B1/PFKFB4/ALDOA/HK1
KEGG_NON_SMALL_CELL_LUNG_CANCER	KEGG_NON_SMALL_CELL_LUNG_CANCER	47	0.357231	1.17655	0.185366	0.422634	0.348618	2956	tags=34%, list=19%, signal=28%	CDKN2A/CCND1/PIK3CG/CDK6/PIK3R3/PDPK1/GRB2/PIK3R2/PIK3R1/MAP2K1/MAPK3/BAD/EGF/BRAF/SOS1/PIK3CA
KEGG_NUCLEOTIDE_EXCISION_REPAIR	KEGG_NUCLEOTIDE_EXCISION_REPAIR	41	-0.386439	-1.1936	0.200686	0.451544	0.372465	2284	tags=27%, list=14%, signal=23%	RPA4/POLD3/RFC2/PCNA/RFC5/POLE/RFC4/POLD1/LIG1/RFC3/POLE2
KEGG_TYROSINE_METABOLISM	KEGG_TYROSINE_METABOLISM	27	-0.424602	-1.19828	0.206093	0.452868	0.373557	307	tags=19%, list=2%, signal=18%	ADH4/ADH1C/ALDH1A3/IL4I1/ADH1B
KEGG_ALANINE_ASPARTATE_AND_GLUTAMATE_METABOLISM	KEGG_ALANINE_ASPARTATE_AND_GLUTAMATE_METABOLISM	26	-0.429288	-1.20105	0.206774	0.452868	0.373557	2212	tags=27%, list=14%, signal=23%	CAD/GLUL/DDO/ASNS/CPS1/GFPT2/IL4I1
KEGG_SPHINGOLIPID_METABOLISM	KEGG_SPHINGOLIPID_METABOLISM	30	-0.418559	-1.20288	0.20922	0.452868	0.373557	3412	tags=33%, list=22%, signal=26%	SMPD4/ACER3/SMPD2/SPTLC1/SGPL1/PLPP2/SPTLC2/SPHK1/PLPP3/B4GALT6
KEGG_CYSTEINE_AND_METHIONINE_METABOLISM	KEGG_CYSTEINE_AND_METHIONINE_METABOLISM	28	-0.417103	-1.18185	0.230631	0.492973	0.406638	3349	tags=32%, list=21%, signal=25%	MAT2A/DNMT3A/LDHB/CTH/TRDMT1/DNMT1/CBS/CDO1/IL4I1
KEGG_DILATED_CARDIOMYOPATHY	KEGG_DILATED_CARDIOMYOPATHY	64	-0.34465	-1.15516	0.23569	0.497568	0.410429	1551	tags=19%, list=10%, signal=17%	ITGA10/ITGB3/ITGB7/ITGA4/ADCY1/SGCG/CACNG4/ITGA8/LAMA2/ADCY3/DES/CACNG7
KEGG_PRION_DISEASES	KEGG_PRION_DISEASES	25	0.397056	1.15961	0.244541	0.502776	0.414724	2628	tags=32%, list=17%, signal=27%	C6/C7/C9/PRKACA/PRKACB/MAP2K1/MAPK3/SOD1
KEGG_NICOTINATE_AND_NICOTINAMIDE_METABOLISM	KEGG_NICOTINATE_AND_NICOTINAMIDE_METABOLISM	19	0.439908	1.18665	0.244989	0.502776	0.414724	2630	tags=42%, list=17%, signal=35%	NMNAT2/AOX1/NADK/PNP/NMNAT1/NNMT/NT5E/QPRT
KEGG_AMINOACYL_TRNA_BIOSYNTHESIS	KEGG_AMINOACYL_TRNA_BIOSYNTHESIS	39	-0.381641	-1.16187	0.246978	0.502776	0.414724	6642	tags=62%, list=42%, signal=36%	NARS2/YARS2/YARS1/GARS1/NARS1/AARS2/HARS2/FARS2/TARS1/KARS1/IARS1/PSTK/SARS1/CARS1/LARS1/SEPSECS/DARS1/MARS1/LARS2/AARS1/SARS2/QARS1/WARS1/DARS2
KEGG_PHENYLALANINE_METABOLISM	KEGG_PHENYLALANINE_METABOLISM	10	-0.5387	-1.18945	0.254206	0.508391	0.419356	219	tags=30%, list=1%, signal=30%	MAOA/ALDH1A3/IL4I1
KEGG_ENDOCYTOSIS	KEGG_ENDOCYTOSIS	150	0.269376	1.0877	0.255682	0.508391	0.419356	2966	tags=25%, list=19%, signal=21%	CXCR4/DNAJC6/GRK4/ADRB2/SMURF2/CLTB/RET/FLT1/NEDD4L/DAB2/PARD6B/HLA-B/RAB22A/IQSEC1/RAB11FIP5/PIP5K1C/GRK3/LDLRAP1/PSD4/RAB5C/RAB11A/RAB11FIP3/ASAP2/SH3GLB1/RAB5A/MDM2/ARF6/MET/CHMP5/VPS37A/WWP1/EGF/IQSEC2/RNF41/TRAF6/AP2S1/EHD4/VPS4A
KEGG_MAPK_SIGNALING_PATHWAY	KEGG_MAPK_SIGNALING_PATHWAY	206	0.25344	1.06556	0.258721	0.50852	0.419463	3448	tags=32%, list=22%, signal=25%	PTPRR/FGF11/RASGRP3/CASP3/TGFB2/PDGFB/FGF1/CACNB4/CACNA1I/CD14/MAPK8IP2/DUSP6/TGFBR2/DUSP4/GADD45A/MAPK11/RRAS2/DUSP5/PRKACA/MRAS/FGF2/MAP2K3/GADD45B/GNG12/DUSP3/RAP1A/MAPK9/MAP3K20/PRKACB/CACNA2D3/GRB2/DUSP10/CRK/RPS6KA6/TAB2/RASA2/CACNA2D1/RAC2/MAP2K1/MAPK3/PAK1/EGF/BRAF/FGF14/RRAS/TRAF6/CHP1/FGF5/SOS1/MAX/PPP3CC/CRKL/PAK2/JUN/RASA1/TAOK2/RAP1B/CHUK/RAC3/RAPGEF2/PPP3R1/HSPB1/RASGRF1/MAPK8IP1/MA…
KEGG_ARACHIDONIC_ACID_METABOLISM	KEGG_ARACHIDONIC_ACID_METABOLISM	28	-0.403797	-1.14415	0.27027	0.525184	0.433208	1757	tags=29%, list=11%, signal=25%	GPX7/TBXAS1/GPX2/PLA2G3/PLA2G4A/PTGIS/PTGES/GGT5
KEGG_GLYCOSPHINGOLIPID_BIOSYNTHESIS_GANGLIO_SERIES	KEGG_GLYCOSPHINGOLIPID_BIOSYNTHESIS_GANGLIO_SERIES	13	-0.494341	-1.17863	0.274194	0.526821	0.434559	2836	tags=31%, list=18%, signal=25%	HEXA/ST6GALNAC5/ST3GAL1/ST6GALNAC3
KEGG_HYPERTROPHIC_CARDIOMYOPATHY_HCM	KEGG_HYPERTROPHIC_CARDIOMYOPATHY_HCM	60	-0.339785	-1.12308	0.279387	0.530835	0.437869	1551	tags=20%, list=10%, signal=18%	ITGB8/ITGA1/ITGA10/ITGB3/ITGB7/ITGA4/SGCG/CACNG4/ITGA8/LAMA2/DES/CACNG7
KEGG_ERBB_SIGNALING_PATHWAY	KEGG_ERBB_SIGNALING_PATHWAY	75	0.299046	1.08672	0.295455	0.555195	0.457963	4927	tags=51%, list=31%, signal=35%	NRG1/PIK3CG/CDKN1A/PIK3R3/CAMK2B/MAPK9/GRB2/PIK3R2/CRK/PIK3R1/MAP2K1/MAPK3/SHC1/BAD/PAK1/EGF/BRAF/CAMK2G/SOS1/PIK3CA/CRKL/RPS6KB2/PAK2/JUN/GSK3B/SHC2/PIK3CB/MAPK1/AKT1/MAP2K4/HBEGF/NRG4/PTK2/KRAS/TGFA/ABL2/CAMK2D/ELK1
KEGG_GLUTATHIONE_METABOLISM	KEGG_GLUTATHIONE_METABOLISM	42	-0.357388	-1.11295	0.307953	0.571375	0.471309	3060	tags=33%, list=19%, signal=27%	GGT7/GPX4/PGD/GSTM1/GSTM4/ANPEP/GPX7/RRM1/G6PD/GPX2/OPLAH/RRM2/GSTM5/GGT5
KEGG_PRIMARY_IMMUNODEFICIENCY	KEGG_PRIMARY_IMMUNODEFICIENCY	15	0.437977	1.10689	0.310748	0.571375	0.471309	2641	tags=33%, list=17%, signal=28%	RAG1/PTPRC/TAP2/ADA/RFX5
KEGG_GALACTOSE_METABOLISM	KEGG_GALACTOSE_METABOLISM	20	0.398942	1.09374	0.320276	0.582631	0.480594	3927	tags=30%, list=25%, signal=23%	MGAM/HK2/AKR1B1/B4GALT2/HK1/PGM1
KEGG_TRYPTOPHAN_METABOLISM	KEGG_TRYPTOPHAN_METABOLISM	32	-0.375489	-1.09513	0.326923	0.582848	0.480774	363	tags=28%, list=2%, signal=28%	WARS1/MAOA/TPH1/AADAT/AOC1/HAAO/ACMSD/IL4I1/CYP1B1
KEGG_GAP_JUNCTION	KEGG_GAP_JUNCTION	69	-0.316201	-1.07389	0.330523	0.582848	0.480774	2925	tags=29%, list=19%, signal=24%	ADCY7/EGFR/DRD1/ADCY9/PLCB1/TUBB2B/TUBB3/ITPR3/PRKG1/PDGFRB/PDGFRA/TUBA8/ADCY1/GUCY1A2/TUBB1/GUCY1B1/ADCY3/CDK1/PDGFD/HTR2B
KEGG_GLYCOSPHINGOLIPID_BIOSYNTHESIS_GLOBO_SERIES	KEGG_GLYCOSPHINGOLIPID_BIOSYNTHESIS_GLOBO_SERIES	11	-0.490424	-1.11759	0.333948	0.582848	0.480774	3453	tags=55%, list=22%, signal=43%	A4GALT/NAGA/HEXA/ST3GAL1/B3GALNT1/GBGT1
KEGG_GLYCEROLIPID_METABOLISM	KEGG_GLYCEROLIPID_METABOLISM	39	-0.352948	-1.07452	0.33506	0.582848	0.480774	2152	tags=33%, list=14%, signal=29%	ALDH7A1/PLPP1/LIPG/ALDH2/AGK/LCLAT1/PLPP2/LIPC/MBOAT1/GLYCTK/AGPAT4/PLPP3/GPAT3
KEGG_FC_GAMMA_R_MEDIATED_PHAGOCYTOSIS	KEGG_FC_GAMMA_R_MEDIATED_PHAGOCYTOSIS	78	0.287499	1.06137	0.337438	0.582848	0.480774	3040	tags=33%, list=19%, signal=27%	FCGR1A/SCIN/PIK3CG/INPP5D/PTPRC/PIK3R3/PRKCE/LIMK2/ARPC5L/PIP5K1C/LYN/PIK3R2/CRK/ASAP2/VAV3/ARPC2/CFL2/RAC2/PIK3R1/MAP2K1/MAPK3/ARF6/PAK1/PIK3CA/CRKL/RPS6KB2
KEGG_VIBRIO_CHOLERAE_INFECTION	KEGG_VIBRIO_CHOLERAE_INFECTION	45	0.323881	1.05823	0.360382	0.609088	0.502418	3506	tags=33%, list=22%, signal=26%	ATP6V0A4/ATP6V0D2/ATP6V1G1/ATP6V1F/PRKACA/ATP6V1D/PRKACB/SEC61B/SEC61G/CFTR/ATP6V0D1/ATP6V1E1/ATP6V1A/ATP6V1C1/ATP6V1H
KEGG_GLYCOSAMINOGLYCAN_BIOSYNTHESIS_KERATAN_SULFATE	KEGG_GLYCOSAMINOGLYCAN_BIOSYNTHESIS_KERATAN_SULFATE	14	-0.43866	-1.07717	0.361404	0.609088	0.502418	2113	tags=29%, list=13%, signal=25%	FUT8/ST3GAL1/B3GNT7/CHST6
KEGG_GLYCINE_SERINE_AND_THREONINE_METABOLISM	KEGG_GLYCINE_SERINE_AND_THREONINE_METABOLISM	21	-0.404164	-1.08173	0.363316	0.609088	0.502418	3672	tags=52%, list=23%, signal=40%	PSAT1/GNMT/CTH/AMT/DMGDH/MAOA/CBS/SHMT2/SHMT1/GLYCTK/PHGDH
KEGG_CIRCADIAN_RHYTHM_MAMMAL	KEGG_CIRCADIAN_RHYTHM_MAMMAL	13	0.432595	1.0711	0.371622	0.616964	0.508915	4733	tags=54%, list=30%, signal=38%	BHLHE41/BHLHE40/NPAS2/CRY2/CLOCK/ARNTL/CRY1
KEGG_ABC_TRANSPORTERS	KEGG_ABC_TRANSPORTERS	33	0.337823	1.0359	0.394919	0.644208	0.531387	2609	tags=33%, list=17%, signal=28%	ABCC11/ABCA3/ABCA12/ABCB1/ABCA9/ABCA13/ABCA2/TAP2/ABCA7/CFTR/ABCA4
KEGG_LONG_TERM_POTENTIATION	KEGG_LONG_TERM_POTENTIATION	55	0.303054	1.04296	0.398104	0.644208	0.531387	3429	tags=35%, list=22%, signal=27%	PLCB4/GRM5/CALM2/PRKACA/CAMK2B/RAP1A/PRKACB/CALML6/RPS6KA6/MAP2K1/MAPK3/BRAF/CHP1/CAMK2G/PPP3CC/RAP1B/CALM1/PPP3R1/RAPGEF3
KEGG_GLYCEROPHOSPHOLIPID_METABOLISM	KEGG_GLYCEROPHOSPHOLIPID_METABOLISM	56	-0.321777	-1.0452	0.402044	0.644208	0.531387	2875	tags=25%, list=18%, signal=21%	LPCAT1/ETNK1/CHKA/PLD2/CDS2/GPD2/LCLAT1/PLPP2/MBOAT1/AGPAT4/PLA2G3/PLA2G4A/PLPP3/GPAT3
KEGG_UBIQUITIN_MEDIATED_PROTEOLYSIS	KEGG_UBIQUITIN_MEDIATED_PROTEOLYSIS	132	0.252823	1.01052	0.403101	0.644208	0.531387	4197	tags=36%, list=27%, signal=27%	FBXO2/SMURF2/PRKN/UBE2F/UBE2D4/BIRC3/NEDD4L/HERC4/ELOC/UBE2L6/UBE2G2/ELOB/UBE2B/MDM2/UBE2Q1/FBXW7/UBE2H/BTRC/UBE2A/RNF7/STUB1/FBXW11/SKP1P2/SKP1/UBE2W/WWP1/UBE2E2/UBE2K/TRAF6/ANAPC13/CDC16/CDC34/PML/UBE2G1/UBE2E1/BIRC2/UBE2J1/HERC3/UBE3C/MGRN1/UBE2L3/UBE2Q2/UBE2Z/RCHY1/TRIM32/ANAPC10/ANAPC11/ANAPC5
KEGG_BETA_ALANINE_METABOLISM	KEGG_BETA_ALANINE_METABOLISM	18	0.380586	1.01587	0.43722	0.688829	0.568194	3850	tags=39%, list=24%, signal=29%	AOC2/HIBCH/SRM/AOC3/ALDH1B1/EHHADH/ECHS1
KEGG_INSULIN_SIGNALING_PATHWAY	KEGG_INSULIN_SIGNALING_PATHWAY	116	0.254768	1.00077	0.439898	0.688829	0.568194	4229	tags=41%, list=27%, signal=31%	PPP1R3C/SORBS1/PHKA1/PIK3CG/INPP5D/CALM2/SLC2A4/PIK3R3/PRKACA/FOXO1/HK2/MAPK9/PDPK1/PRKACB/GYS2/CALML6/GRB2/PIK3R2/CRK/PIK3R1/MAP2K1/MAPK3/PRKAR2A/SHC1/BAD/BRAF/SOS1/PPARGC1A/PIK3CA/CRKL/RPS6KB2/GSK3B/PRKAB2/CALM1/RAPGEF1/SHC2/HK1/PIK3CB/SOCS4/FLOT2/EXOC7/PYGL/EIF4E2/PRKAG1/MAPK1/AKT1/GYS1/PPP1R3B
KEGG_VEGF_SIGNALING_PATHWAY	KEGG_VEGF_SIGNALING_PATHWAY	55	0.292772	1.00757	0.450237	0.688829	0.568194	4932	tags=55%, list=31%, signal=38%	PIK3CG/MAPK11/PIK3R3/NFAT5/PXN/PIK3R2/RAC2/PIK3R1/MAP2K1/MAPK3/BAD/CHP1/PIK3CA/PPP3CC/RAC3/PPP3R1/HSPB1/PLA2G12A/SHC2/NFATC3/PIK3CB/CDC42/MAPK1/AKT1/PTK2/KRAS/RAC1/PPP3CB/MAPKAPK2/PPP3CA
KEGG_INOSITOL_PHOSPHATE_METABOLISM	KEGG_INOSITOL_PHOSPHATE_METABOLISM	48	0.299419	0.994938	0.450363	0.688829	0.568194	3560	tags=29%, list=23%, signal=23%	PLCB4/PIK3CG/SYNJ1/PIP5K1C/PI4KB/PIP4K2C/IPMK/IMPA2/OCRL/PIK3CA/IPPK/INPPL1/INPP5A/PIK3CB
KEGG_TYPE_II_DIABETES_MELLITUS	KEGG_TYPE_II_DIABETES_MELLITUS	32	0.327881	0.999017	0.451163	0.688829	0.568194	3623	tags=44%, list=23%, signal=34%	PIK3CG/SLC2A2/SLC2A4/PIK3R3/PRKCE/HK2/MAPK9/PIK3R2/PIK3R1/MAPK3/PIK3CA/HK1/PIK3CB/SOCS4
KEGG_RENIN_ANGIOTENSIN_SYSTEM	KEGG_RENIN_ANGIOTENSIN_SYSTEM	11	-0.439192	-1.00085	0.46679	0.706381	0.582672	240	tags=45%, list=2%, signal=45%	MME/CTSA/ANPEP/AGTR1/ENPEP
KEGG_ALDOSTERONE_REGULATED_SODIUM_REABSORPTION	KEGG_ALDOSTERONE_REGULATED_SODIUM_REABSORPTION	26	0.334854	0.980349	0.473923	0.709439	0.585195	3578	tags=50%, list=23%, signal=39%	IGF1/NR3C2/PIK3CG/PIK3R3/NEDD4L/PDPK1/PIK3R2/PIK3R1/MAPK3/SLC9A3R2/PIK3CA/PIK3CB/SGK1
KEGG_COLORECTAL_CANCER	KEGG_COLORECTAL_CANCER	60	0.287004	0.998866	0.477108	0.709439	0.585195	3181	tags=37%, list=20%, signal=29%	CCND1/CASP3/TGFB2/PIK3CG/TGFBR2/PIK3R3/MAPK9/CYCS/PIK3R2/RAC2/PIK3R1/MAP2K1/MAPK3/BAD/BRAF/RHOA/APC/PIK3CA/JUN/GSK3B/RALGDS/RAC3
KEGG_PURINE_METABOLISM	KEGG_PURINE_METABOLISM	136	-0.263717	-0.987716	0.487179	0.717602	0.591928	1550	tags=14%, list=10%, signal=13%	POLE/RRM1/PFAS/POLD1/AK7/ADCY1/GUCY1A2/POLA1/PDE6C/PDE3A/PRIM1/ENPP1/PDE7B/POLE2/GUCY1B1/PDE6B/RRM2/ADCY3/PDE3B
KEGG_PANTOTHENATE_AND_COA_BIOSYNTHESIS	KEGG_PANTOTHENATE_AND_COA_BIOSYNTHESIS	13	0.386488	0.956937	0.490991	0.717602	0.591928	1068	tags=15%, list=7%, signal=14%	VNN1/VNN2
KEGG_VASOPRESSIN_REGULATED_WATER_REABSORPTION	KEGG_VASOPRESSIN_REGULATED_WATER_REABSORPTION	37	0.313555	0.974311	0.5	0.724576	0.597681	4326	tags=54%, list=27%, signal=39%	ARHGDIB/PRKACA/VAMP2/DYNC1I1/DYNLL1/PRKACB/RAB5C/DYNC1LI1/RAB11A/DYNC1LI2/RAB5A/DCTN1/DYNC2LI1/DCTN5/DCTN6/RAB5B/DYNLL2/GNAS/ARHGDIA/DCTN4
KEGG_O_GLYCAN_BIOSYNTHESIS	KEGG_O_GLYCAN_BIOSYNTHESIS	21	-0.362207	-0.969436	0.513228	0.736829	0.607788	3481	tags=33%, list=22%, signal=26%	GALNT2/GALNT7/GCNT1/ST3GAL1/GALNT4/GALNT12/GALNT13
KEGG_PEROXISOME	KEGG_PEROXISOME	65	0.277322	0.978536	0.517073	0.736829	0.607788	4742	tags=45%, list=30%, signal=31%	XDH/PIPOX/ACAA1/NUDT19/PEX11B/SOD1/PEX7/AMACR/PEX19/SCP2/CRAT/ACOX1/PMVK/ACOT8/ABCD3/EHHADH/CAT/PEX2/PAOX/PEX3/HMGCL/PEX26/ABCD1/PRDX1/HACL1/ECI2/MLYCD/FAR2/PEX6
KEGG_ACUTE_MYELOID_LEUKEMIA	KEGG_ACUTE_MYELOID_LEUKEMIA	51	0.28021	0.952888	0.528037	0.740901	0.611147	3245	tags=35%, list=21%, signal=28%	CCND1/PIK3CG/SPI1/PIK3R3/GRB2/PIK3R2/PIK3R1/MAP2K1/MAPK3/BAD/BRAF/SOS1/PIK3CA/STAT3/RPS6KB2/CHUK/PIM2/PML
KEGG_COMPLEMENT_AND_COAGULATION_CASCADES	KEGG_COMPLEMENT_AND_COAGULATION_CASCADES	38	-0.317978	-0.960668	0.528596	0.740901	0.611147	3375	tags=47%, list=21%, signal=37%	SERPING1/SERPINA5/PLAUR/CFH/BDKRB2/BDKRB1/PLAU/C5/THBD/F2R/C1S/TFPI/KLKB1/F7/F10/A2M/C1R/CFI
KEGG_PROPANOATE_METABOLISM	KEGG_PROPANOATE_METABOLISM	31	-0.332181	-0.959232	0.539007	0.745345	0.614812	4251	tags=32%, list=27%, signal=24%	MMUT/ALDH7A1/ACACA/ACAT2/ALDH2/ACACB/LDHB/PCCA/ACSS3/ACSS1
KEGG_SMALL_CELL_LUNG_CANCER	KEGG_SMALL_CELL_LUNG_CANCER	77	-0.278122	-0.958986	0.541315	0.745345	0.614812	2162	tags=18%, list=14%, signal=16%	LAMB1/CDKN1B/E2F1/CKS1B/CDK2/RARB/COL4A2/LAMA5/LAMA4/BCL2/CCNE2/COL4A6/LAMA2/E2F2
KEGG_STEROID_HORMONE_BIOSYNTHESIS	KEGG_STEROID_HORMONE_BIOSYNTHESIS	18	0.351486	0.938199	0.544843	0.745345	0.614812	2153	tags=33%, list=14%, signal=29%	CYP3A7/HSD17B3/HSD17B6/AKR1C3/STS/HSD17B2
KEGG_INTESTINAL_IMMUNE_NETWORK_FOR_IGA_PRODUCTION	KEGG_INTESTINAL_IMMUNE_NETWORK_FOR_IGA_PRODUCTION	16	0.355287	0.919047	0.581395	0.789037	0.650852	929	tags=12%, list=6%, signal=12%	CXCR4/CCL28
KEGG_DRUG_METABOLISM_OTHER_ENZYMES	KEGG_DRUG_METABOLISM_OTHER_ENZYMES	24	0.324264	0.927865	0.595023	0.801172	0.660862	1485	tags=21%, list=9%, signal=19%	UPP2/CYP3A7/XDH/CDA/TK2
KEGG_GLYCOSYLPHOSPHATIDYLINOSITOL_GPI_ANCHOR_BIOSYNTHESIS	KEGG_GLYCOSYLPHOSPHATIDYLINOSITOL_GPI_ANCHOR_BIOSYNTHESIS	23	-0.331517	-0.905021	0.60354	0.801732	0.661324	3879	tags=39%, list=25%, signal=30%	PIGL/PIGO/PIGB/PIGM/PIGC/PIGU/PIGK/PIGT/PGAP1
KEGG_AMINO_SUGAR_AND_NUCLEOTIDE_SUGAR_METABOLISM	KEGG_AMINO_SUGAR_AND_NUCLEOTIDE_SUGAR_METABOLISM	38	0.289253	0.906846	0.609412	0.801732	0.661324	4247	tags=34%, list=27%, signal=25%	UAP1/CYB5R1/HK2/CMAS/PMM1/GFPT1/HK1/CYB5R3/PGM3/NANP/PGM1/GNPNAT1/NPL
KEGG_FOCAL_ADHESION	KEGG_FOCAL_ADHESION	171	-0.240175	-0.926998	0.613772	0.801732	0.661324	2914	tags=23%, list=18%, signal=19%	COL5A2/IGF1R/COL1A2/LAMB3/VCL/FLNA/COL3A1/THBS3/THBS4/COL6A6/ITGB8/LAMB1/ITGA1/PDGFRB/HGF/KDR/COL6A2/PGF/COL6A1/PDGFRA/ITGA10/VTN/COL4A2/ITGB3/ITGB7/LAMA5/ITGA4/RELN/TNC/LAMA4/BCL2/COL4A6/COL6A3/ITGA8/LAMA2/PAK3/PDGFD/COL5A3/MYLK2
KEGG_RNA_POLYMERASE	KEGG_RNA_POLYMERASE	27	0.305328	0.902534	0.614865	0.801732	0.661324	6275	tags=59%, list=40%, signal=36%	POLR2L/POLR3G/POLR2K/POLR3GL/POLR3K/POLR3H/POLR2F/POLR3C/POLR2D/POLR3F/POLR2C/POLR2H/POLR2E/POLR2I/POLR3D/POLR3A
KEGG_TASTE_TRANSDUCTION	KEGG_TASTE_TRANSDUCTION	16	-0.353769	-0.898689	0.618881	0.801732	0.661324	3074	tags=38%, list=19%, signal=30%	TAS1R3/CACNA1A/ITPR3/GNB3/TAS2R4/TRPM5
KEGG_GLYCOSPHINGOLIPID_BIOSYNTHESIS_LACTO_AND_NEOLACTO_SERIES	KEGG_GLYCOSPHINGOLIPID_BIOSYNTHESIS_LACTO_AND_NEOLACTO_SERIES	16	-0.34752	-0.882815	0.632867	0.813686	0.671185	594	tags=12%, list=4%, signal=12%	B3GALT2/B3GNT5
KEGG_ANTIGEN_PROCESSING_AND_PRESENTATION	KEGG_ANTIGEN_PROCESSING_AND_PRESENTATION	31	-0.307524	-0.88803	0.654255	0.834908	0.68869	3259	tags=26%, list=21%, signal=21%	HSPA5/PDIA3/CTSL/CTSS/CTSB/CALR/HSPA2/CD74
KEGG_PATHWAYS_IN_CANCER	KEGG_PATHWAYS_IN_CANCER	278	-0.230623	-0.932288	0.676768	0.855723	0.705859	3320	tags=24%, list=21%, signal=20%	FGFR1/DAPK2/HSP90B1/EGFR/FZD7/COL4A1/FGF9/FZD3/TPR/DVL2/IGF1R/CDK4/FZD1/LAMB3/TGFB1/MSH6/RASSF5/ARNT2/PLCG2/FGF17/MSH2/FZD9/FZD2/LAMB1/CCNA1/CDKN1B/AXIN2/E2F1/CKS1B/CDK2/CSF1R/DAPK1/PDGFRB/RARB/PTCH2/HGF/PGF/PDGFRA/GLI1/FGF10/RAD51/COL4A2/GLI3/CXCL8/TGFBR1/WNT2/STAT5A/LAMA5/RUNX1T1/FGF12/FGF20/KITLG/KIT/LAMA4/FGFR3/BCL2/SMO/CCNE2/TCF7/COL4A6/LAMA2/BIRC5/BRCA2/AR/WNT7B/E2F2/HHIP/DCC
KEGG_ARGININE_AND_PROLINE_METABOLISM	KEGG_ARGININE_AND_PROLINE_METABOLISM	41	-0.286686	-0.885492	0.680961	0.855723	0.705859	4117	tags=29%, list=26%, signal=22%	ALDH7A1/AGMAT/GLS2/CKMT2/ARG1/ALDH2/P4HA1/GLUL/MAOA/P4HA3/CPS1/AOC1
KEGG_BLADDER_CANCER	KEGG_BLADDER_CANCER	39	0.280621	0.881666	0.685579	0.855723	0.705859	2911	tags=28%, list=18%, signal=23%	CDKN2A/CDH1/CCND1/CDKN1A/VEGFC/MDM2/MAP2K1/MAPK3/EGF/BRAF/VEGFB
KEGG_MELANOGENESIS	KEGG_MELANOGENESIS	77	0.244942	0.899655	0.691932	0.857024	0.706933	1993	tags=17%, list=13%, signal=15%	TYRP1/WNT16/PLCB4/EDN1/ADCY2/FZD8/CALM2/PRKACA/CAMK2B/WNT5B/PRKACB/WNT9A/CALML6
KEGG_ADHERENS_JUNCTION	KEGG_ADHERENS_JUNCTION	69	0.250681	0.895802	0.699267	0.857024	0.706933	947	tags=9%, list=6%, signal=8%	CDH1/CTNNA2/NECTIN4/SORBS1/CTNNA3/TGFBR2
KEGG_NON_HOMOLOGOUS_END_JOINING	KEGG_NON_HOMOLOGOUS_END_JOINING	12	-0.3606	-0.837728	0.701657	0.857024	0.706933	4891	tags=58%, list=31%, signal=40%	DCLRE1C/XRCC5/XRCC6/NHEJ1/MRE11/PRKDC/FEN1
KEGG_DORSO_VENTRAL_AXIS_FORMATION	KEGG_DORSO_VENTRAL_AXIS_FORMATION	20	0.302653	0.829752	0.714286	0.866261	0.714552	2880	tags=35%, list=18%, signal=29%	ETV7/FMN2/GRB2/MAP2K1/MAPK3/SPIRE1/SOS1
KEGG_PORPHYRIN_AND_CHLOROPHYLL_METABOLISM	KEGG_PORPHYRIN_AND_CHLOROPHYLL_METABOLISM	20	-0.309485	-0.822767	0.741197	0.892568	0.736252	3198	tags=20%, list=20%, signal=16%	MMAB/CP/HMOX1/GUSB
KEGG_CARDIAC_MUSCLE_CONTRACTION	KEGG_CARDIAC_MUSCLE_CONTRACTION	52	-0.257537	-0.829921	0.761905	0.911089	0.751529	754	tags=6%, list=5%, signal=6%	CACNG4/CACNG7/ATP1A2
KEGG_BASAL_TRANSCRIPTION_FACTORS	KEGG_BASAL_TRANSCRIPTION_FACTORS	30	0.267556	0.815123	0.773973	0.919092	0.758131	3694	tags=23%, list=23%, signal=18%	TAF13/GTF2A2/TAF12/TAF7/TAF4B/GTF2H1/GTF2E1
KEGG_GLYOXYLATE_AND_DICARBOXYLATE_METABOLISM	KEGG_GLYOXYLATE_AND_DICARBOXYLATE_METABOLISM	14	0.311757	0.780831	0.782407	0.922701	0.761108	1962	tags=21%, list=12%, signal=19%	HYI/PGP/AFMID
KEGG_SELENOAMINO_ACID_METABOLISM	KEGG_SELENOAMINO_ACID_METABOLISM	24	-0.282132	-0.777161	0.801786	0.939078	0.774616	3869	tags=33%, list=24%, signal=25%	HEMK1/MAT2A/MARS1/GGT7/CTH/LCMT2/CBS/GGT5
KEGG_LONG_TERM_DEPRESSION	KEGG_LONG_TERM_DEPRESSION	48	0.247023	0.820831	0.813559	0.94338	0.778165	4139	tags=42%, list=26%, signal=31%	PLCB4/GRM5/GRIA3/IGF1/LYN/MAP2K1/MAPK3/GNA13/RYR1/GNAZ/BRAF/PPP2CB/PLA2G12A/GNA11/GNAI2/GNAQ/GNA12/GNAS/MAPK1/PPP2R1A
KEGG_STARCH_AND_SUCROSE_METABOLISM	KEGG_STARCH_AND_SUCROSE_METABOLISM	23	-0.285387	-0.779089	0.819469	0.94338	0.778165	869	tags=13%, list=6%, signal=12%	GUSB/PYGM/ENPP1
KEGG_REGULATION_OF_ACTIN_CYTOSKELETON	KEGG_REGULATION_OF_ACTIN_CYTOSKELETON	167	0.21513	0.874836	0.824405	0.94338	0.778165	3253	tags=31%, list=21%, signal=25%	FGF11/TIAM1/PDGFB/FGF1/SCIN/PIK3CG/CD14/MYL9/PIK3R3/RRAS2/PFN2/MRAS/FGF2/BRK1/LIMK2/ARHGEF4/GNG12/PFN4/MYL12A/ARPC5L/PIP5K1C/BAIAP2/PXN/MYL5/PIK3R2/CRK/PIP4K2C/VAV3/CYFIP2/ARPC2/MYL12B/CFL2/RAC2/PIK3R1/MAP2K1/MAPK3/GNA13/PAK1/EGF/BRAF/FGF14/RRAS/FGF5/SOS1/RHOA/APC/PIK3CA/CRKL/PAK2/RAC3/ITGAE/CHRM5
KEGG_NOD_LIKE_RECEPTOR_SIGNALING_PATHWAY	KEGG_NOD_LIKE_RECEPTOR_SIGNALING_PATHWAY	51	-0.24515	-0.782572	0.827526	0.94338	0.778165	2096	tags=18%, list=13%, signal=15%	TNFAIP3/CCL2/PYCARD/CXCL1/CXCL8/CARD9/PSTPIP1/CASP1/IL1B
KEGG_PENTOSE_PHOSPHATE_PATHWAY	KEGG_PENTOSE_PHOSPHATE_PATHWAY	22	0.272183	0.759605	0.845805	0.957832	0.790086	738	tags=9%, list=5%, signal=9%	PRPS1/PRPS1L1
KEGG_GLYCOSAMINOGLYCAN_BIOSYNTHESIS_HEPARAN_SULFATE	KEGG_GLYCOSAMINOGLYCAN_BIOSYNTHESIS_HEPARAN_SULFATE	21	0.258597	0.715821	0.866667	0.973279	0.802827	50	tags=5%, list=0%, signal=5%	EXTL1
KEGG_PROSTATE_CANCER	KEGG_PROSTATE_CANCER	80	-0.22516	-0.783002	0.876667	0.973279	0.802827	2136	tags=15%, list=14%, signal=13%	CDKN1B/E2F1/CDK2/PDGFRB/CREB5/PDGFRA/BCL2/CCNE2/TCF7/AR/PDGFD/E2F2
KEGG_GLYCOSAMINOGLYCAN_BIOSYNTHESIS_CHONDROITIN_SULFATE	KEGG_GLYCOSAMINOGLYCAN_BIOSYNTHESIS_CHONDROITIN_SULFATE	19	-0.267302	-0.702893	0.877034	0.973279	0.802827	4441	tags=42%, list=28%, signal=30%	CHST12/DSE/UST/XYLT1/CHSY1/CHST15/CHST14/CHSY3
KEGG_ADIPOCYTOKINE_SIGNALING_PATHWAY	KEGG_ADIPOCYTOKINE_SIGNALING_PATHWAY	54	0.233044	0.795171	0.882212	0.973279	0.802827	4114	tags=31%, list=26%, signal=23%	CD36/LEP/SLC2A4/ADIPOR1/LEPR/MAPK9/CAMKK2/TRADD/PPARGC1A/STAT3/PRKAB2/CHUK/CAMKK1/AGRP/PRKAG1/PTPN11/AKT1
KEGG_AMYOTROPHIC_LATERAL_SCLEROSIS_ALS	KEGG_AMYOTROPHIC_LATERAL_SCLEROSIS_ALS	41	-0.234908	-0.725562	0.907376	0.994623	0.820434	1433	tags=12%, list=9%, signal=11%	TNFRSF1B/GRIA1/CASP1/BCL2/NEFH
KEGG_RNA_DEGRADATION	KEGG_RNA_DEGRADATION	53	-0.220873	-0.711392	0.917667	0.995028	0.820768	6002	tags=45%, list=38%, signal=28%	DCP1A/LSM5/PAPOLB/CNOT2/LSM6/HSPA9/ENO1/EDC4/LSM7/DIS3/EXOSC5/CNOT6L/EXOSC10/CNOT6/LSM8/XRN2/CNOT10/DCPS/CNOT9/EXOSC6/EXOSC2/MTREX/EXOSC8/EXOSC9
KEGG_LYSINE_DEGRADATION	KEGG_LYSINE_DEGRADATION	41	-0.228138	-0.704652	0.919383	0.995028	0.820768	4312	tags=29%, list=27%, signal=21%	DOT1L/ALDH7A1/SETDB1/SUV39H2/ACAT2/ALDH2/SUV39H1/NSD2/SETMAR/PLOD3/AADAT/AASS
KEGG_LIMONENE_AND_PINENE_DEGRADATION	KEGG_LIMONENE_AND_PINENE_DEGRADATION	10	0.245976	0.583605	0.929336	0.997854	0.823099	5814	tags=50%, list=37%, signal=32%	ALDH1B1/EHHADH/ECHS1/ALDH9A1/YOD1
KEGG_LYSOSOME	KEGG_LYSOSOME	107	-0.20677	-0.75076	0.933665	0.997854	0.823099	4116	tags=34%, list=26%, signal=25%	DNASE2/SUMF1/AGA/LAPTM4A/TCIRG1/LIPA/AP4M1/CD68/ACP2/CD63/GAA/LAMP1/NAGA/LAPTM4B/HYAL1/ATP6V0A2/M6PR/CTSA/CTSL/GNS/HEXA/SLC11A2/CLN3/AP4S1/CTSS/CTSB/TPP1/CTSK/CTSH/PPT1/NAGPA/GALNS/NPC1/GUSB/ACP5/CTSV
KEGG_PYRIMIDINE_METABOLISM	KEGG_PYRIMIDINE_METABOLISM	91	0.201278	0.765902	0.952854	1	0.824869	2623	tags=22%, list=17%, signal=18%	UPP2/RRM2B/CDA/NME5/CMPK1/POLR2L/AK3/ENTPD3/CMPK2/TK2/NME4/PNP/POLR3G/POLR2K/POLR3GL/POLD4/UPP1/CTPS2/NT5E/POLR3K
KEGG_NOTCH_SIGNALING_PATHWAY	KEGG_NOTCH_SIGNALING_PATHWAY	39	-0.214155	-0.651974	0.953368	1	0.824869	18	tags=38%, list=0%, signal=39%	PSEN1/CTBP2/SNW1/MAML1/HES1/CREBBP/DTX3/PSEN2/HDAC1/ADAM17/DVL2/LFNG/NOTCH3/NOTCH1/DLL4
KEGG_PROTEIN_EXPORT	KEGG_PROTEIN_EXPORT	23	0.206466	0.581311	0.970252	1	0.824869	12541	tags=100%, list=79%, signal=21%	SRP14/SEC61B/SEC61G/SEC11C/SPCS3/SRP19/SPCS1/SRP72/SRP68/SRP54/SRPRB/SRP9/IMMP2L/SEC62/SEC61A2/IMMP1L/OXA1L/SEC63/SPCS2/SRPRA/SEC61A1/SEC11A/HSPA5
KEGG_OTHER_GLYCAN_DEGRADATION	KEGG_OTHER_GLYCAN_DEGRADATION	12	-0.235003	-0.545947	0.970534	1	0.824869	6575	tags=67%, list=42%, signal=39%	MAN2B2/MAN2B1/GLB1/NEU3/MAN2C1/AGA/FUCA2/HEXA
KEGG_GNRH_SIGNALING_PATHWAY	KEGG_GNRH_SIGNALING_PATHWAY	75	0.191287	0.695126	0.972222	1	0.824869	4320	tags=36%, list=27%, signal=26%	PLCB4/ADCY2/CALM2/MAPK11/PRKACA/MAP2K3/CAMK2B/MAPK9/PRKACB/CALML6/GRB2/MAP2K1/MAPK3/CAMK2G/SOS1/JUN/CALM1/PLA2G12A/GNA11/ADCY5/CDC42/GNAQ/GNAS/MAPK1/MAP2K4/PTK2B/HBEGF
KEGG_CYTOSOLIC_DNA_SENSING_PATHWAY	KEGG_CYTOSOLIC_DNA_SENSING_PATHWAY	34	0.202689	0.628658	0.97235	1	0.824869	3177	tags=24%, list=20%, signal=19%	IL33/DDX58/CXCL10/POLR3G/POLR3GL/POLR3K/ADAR/CHUK
KEGG_CITRATE_CYCLE_TCA_CYCLE	KEGG_CITRATE_CYCLE_TCA_CYCLE	27	-0.169077	-0.477159	0.992832	1	0.824869	5126	tags=26%, list=32%, signal=18%	SDHA/FH/IDH2/IDH1/PC/ACO1/PCK2
KEGG_PYRUVATE_METABOLISM	KEGG_PYRUVATE_METABOLISM	36	-0.177347	-0.528292	0.994746	1	0.824869	3735	tags=25%, list=24%, signal=19%	ALDH7A1/ACACA/PC/ACAT2/ALDH2/ACACB/LDHB/PCK2/ACSS1
KEGG_VALINE_LEUCINE_AND_ISOLEUCINE_DEGRADATION	KEGG_VALINE_LEUCINE_AND_ISOLEUCINE_DEGRADATION	42	-0.161664	-0.50344	0.996616	1	0.824869	4251	tags=24%, list=27%, signal=17%	MMUT/ALDH7A1/HMGCS1/BCKDHA/AUH/ACAT2/ALDH2/ACADS/PCCA/IL4I1
KEGG_TERPENOID_BACKBONE_BIOSYNTHESIS	KEGG_TERPENOID_BACKBONE_BIOSYNTHESIS	14	0.16485	0.412887	0.997685	1	0.824869	13196	tags=100%, list=84%, signal=16%	GGPS1/IDI1/PMVK/DHDDS/PDSS2/ACAT1/MVD/IDI2/FDPS/PDSS1/MVK/HMGCS1/ACAT2/HMGCR
KEGG_RIBOSOME	KEGG_RIBOSOME	82	-0.15417	-0.538261	1	1	0.824869	4731	tags=22%, list=30%, signal=15%	RSL24D1/RPS6/RPL13A/RPSA/RPL5/RPLP0/RPS4X/RPS3/RPS3A/RPL4/RPL10A/RPL22L1/RPL10/RPS2/RPL3/RPL36A/RPL10L/RPL21

## Sheet: GSE109700
ID	Description	setSize	enrichmentScore	NES	pvalue	p.adjust	qvalues	rank	leading_edge	core_enrichment
KEGG_CELL_CYCLE	KEGG_CELL_CYCLE	123	-0.614581	-2.62839	1e-10	3.6e-09	2.65263e-09	1805	tags=40%, list=10%, signal=36%	BUB3/CCND3/SMC3/E2F3/CDK4/HDAC2/SMC1A/MAD2L2/RAD21/WEE1/TFDP1/SKP2/PCNA/CDK2/SFN/MCM6/CHEK1/CDC25B/CDC7/MCM4/RBL1/E2F1/MCM2/MCM5/MCM3/ORC6/DBF4/PTTG1/CCNE2/ESPL1/CDC25A/MCM7/CDC6/CCNB1/CDK1/MAD2L1/ORC1/CCNB2/BUB1/BUB1B/PKMYT1/PLK1/CDKN2C/CDC25C/CCNA2/CDC45/CDC20/TTK/E2F2
KEGG_DNA_REPLICATION	KEGG_DNA_REPLICATION	36	-0.800492	-2.74157	1e-10	3.6e-09	2.65263e-09	1229	tags=72%, list=7%, signal=67%	POLE3/POLD2/POLD3/PCNA/RPA3/POLA2/PRIM2/POLE/POLA1/LIG1/RFC4/RFC5/MCM6/DNA2/RFC2/POLD1/MCM4/RNASEH2A/FEN1/MCM2/MCM5/POLE2/MCM3/PRIM1/RFC3/MCM7
KEGG_RIBOSOME	KEGG_RIBOSOME	84	-0.646048	-2.59283	1e-10	3.6e-09	2.65263e-09	5817	tags=93%, list=32%, signal=63%	RPL41/RPL39/RPL31/RPL15/RPS24/RPL37/RSL24D1/RPS27/RPL28/RPL36AL/RPL37A/RPL17/RPS21/RPL29/RPL34/UBA52/RPL26/RPL27/RPL3/RPL13/FAU/RPS15A/RPL10/RPL30/RPS27A/RPS29/RPLP2/RPS4X/RPL22/RPL9/RPL8/RPL7/RPL18A/RPS20/RPL21/RPL35A/RPL13A/RPL18/RPL27A/RPS3A/RPL32/RPS25/RPS15/RPL5/RPLP0/RPL38/RPS17/RPS11/RPL19/RPL6/RPL24/RPS16/RPS26/RPL23A/RPS6/RPL11/RPL23/RPS5/RPS8/RPL12/RPS13/RPL7A/RPL4/RPS3/RPL14/RPS9/RPL35…
KEGG_SPLICEOSOME	KEGG_SPLICEOSOME	126	-0.667403	-2.85412	1e-10	3.6e-09	2.65263e-09	4773	tags=79%, list=27%, signal=59%	PRPF40A/DDX39B/RBM22/ACIN1/NCBP2/BCAS2/XAB2/SNU13/HNRNPA1L2/HSPA6/AQR/PQBP1/PPIE/CDC40/TRA2A/CWC15/SF3B2/SRSF6/HNRNPA3/DDX23/SRSF9/ISY1/LSM8/SRSF4/SRSF10/PRPF3/PRPF19/DDX46/PRPF38A/SNRNP70/CCDC12/LSM7/PUF60/THOC1/CTNNBL1/SF3A1/DHX38/DHX15/TXNL4A/TCERG1/NCBP1/SNRPD2/RBM17/PCBP1/DHX16/SNRPD3/SF3B4/PRPF31/HNRNPK/RBM8A/HSPA8/HNRNPC/SNRPA1/SF3A3/SNRPB2/SF3B3/HNRNPU/EIF4A3/USP39/WBP11/SF3B5/U2AF2/CDC5L…
KEGG_SYSTEMIC_LUPUS_ERYTHEMATOSUS	KEGG_SYSTEMIC_LUPUS_ERYTHEMATOSUS	101	-0.717841	-2.96317	1e-10	3.6e-09	2.65263e-09	1466	tags=65%, list=8%, signal=60%	H4-16/SNRPB/H2AZ2/H2BU1/H2AC7/H3-3B/H2BC12/H3-5/H2AC19/H2AC6/SNRPD1/H2AC20/H2AC18/H4C5/H2BC21/H2AX/H2BC4/H2BC5/H2AZ1/H2AC21/H4C12/H2BC18/H2AC15/H2BC8/H4C2/H4C3/H4C14/H4C15/H4C8/H4C11/H2BC15/H3C14/H3C13/H2AC8/H3C4/H3C6/H4C6/H4C1/H2BC11/H3C11/H2BC7/H2AC13/H4C4/H2AC17/H4C9/H2AC4/H2AC11/H2AC12/H2BC9/H3C1/H3C15/H2BC6/H2BC13/H2BC17/H3C10/H2BC10/H4C13/H3C7/H2AC16/H3C3/H3C8/H2BC3/H2AC14/H3C12/H3C2/H2BC14
KEGG_CELL_ADHESION_MOLECULES_CAMS	KEGG_CELL_ADHESION_MOLECULES_CAMS	95	0.660405	2.0675	6.11867e-10	1.8356e-08	1.35255e-08	3018	tags=53%, list=17%, signal=44%	CADM3/HLA-DPA1/HLA-DRB5/ITGA8/HLA-DRB1/CLDN1/VCAM1/CDH1/L1CAM/NRXN1/SELP/F11R/HLA-F/ICAM1/HLA-DQB1/CDH3/NFASC/PECAM1/CLDN16/NCAM1/ICAM2/NEO1/ITGB8/CD34/NRCAM/JAM2/NRXN3/HLA-G/OCLN/CADM1/CNTN1/NLGN4X/CNTN2/ITGB2/CLDN14/CD58/PTPRM/HLA-B/CLDN10/VCAN/CD40/NCAM2/HLA-C/NLGN3/HLA-DOB/NLGN1/CD4/ITGAV/CDH15/HLA-E
KEGG_CYTOKINE_CYTOKINE_RECEPTOR_INTERACTION	KEGG_CYTOKINE_CYTOKINE_RECEPTOR_INTERACTION	161	0.567638	1.8652	2.67541e-08	6.87962e-07	5.06919e-07	3002	tags=40%, list=17%, signal=34%	CSF2RB/CXCR4/CCL3/CCL20/IL1A/IL1B/CXCL14/CXCL10/PDGFB/TNFSF18/CD70/CSF2/IL6/TNFSF14/TNFRSF10C/CXCL8/CXCL11/CX3CL1/EDA/TNFSF4/LEP/TGFB2/CX3CR1/GHR/CXCL16/TNFRSF9/CXCL6/CCL5/KIT/TNFSF9/TNFSF10/IFNA1/FLT1/IFNLR1/IFNE/TNFRSF14/CCL7/IL20RB/CCL2/TNFRSF11B/INHBB/EGF/CXCL1/IL20RA/BMP2/TNFRSF21/TNFSF13B/LIF/EDA2R/TNFSF15/IL12RB2/TNFRSF4/PRLR/CCL28/TNFRSF10B/ACVR2A/CCR10/CD40/IL7/IL1RAP/CXCL2/TNFSF8/FAS/CX…
KEGG_HOMOLOGOUS_RECOMBINATION	KEGG_HOMOLOGOUS_RECOMBINATION	28	-0.752921	-2.41799	1.88661e-07	4.24487e-06	3.1278e-06	3333	tags=82%, list=19%, signal=67%	SSBP1/RAD51B/SEM1/MUS81/NBN/RPA1/TOP3A/RAD51C/RPA2/MRE11/RAD51D/XRCC3/POLD2/POLD3/RPA3/POLD1/RAD54B/EME1/RAD54L/RAD51/BRCA2/XRCC2/BLM
KEGG_LEISHMANIA_INFECTION	KEGG_LEISHMANIA_INFECTION	53	0.677265	1.9729	1.36001e-06	2.72001e-05	2.00422e-05	1758	tags=28%, list=10%, signal=26%	TLR4/HLA-DPA1/HLA-DRB5/HLA-DRB1/TLR2/IL1A/IL1B/C3/FCGR1A/NCF4/HLA-DQB1/TGFB2/PRKCB/MAPK11/ITGB2
KEGG_OLFACTORY_TRANSDUCTION	KEGG_OLFACTORY_TRANSDUCTION	55	0.670542	1.95978	1.94797e-06	3.50634e-05	2.58362e-05	2061	tags=44%, list=11%, signal=39%	CLCA2/CAMK2B/OR5P3/OR1J1/OR13C2/OR1Q1/OR52N4/OR1L8/OR51B4/OR5B3/OR51B5/OR5B17/OR51M1/OR13C5/OR13C9/OR2A2/OR10Q1/OR5B12/OR51B2/OR1J2/OR52W1/OR2L13/OR2A1/CALML6
KEGG_OOCYTE_MEIOSIS	KEGG_OOCYTE_MEIOSIS	102	-0.476206	-1.96537	2.15777e-06	3.5309e-05	2.60171e-05	1723	tags=25%, list=10%, signal=23%	PPP2R5D/SMC3/ITPR3/PPP1CC/PPP1CA/SMC1A/MAD2L2/RPS6KA1/ADCY3/CDK2/AURKA/FBXO43/PTTG1/CCNE2/ESPL1/CCNB1/FBXO5/CDK1/MAD2L1/CCNB2/BUB1/SGO1/PKMYT1/PLK1/CDC25C/CDC20
KEGG_RNA_DEGRADATION	KEGG_RNA_DEGRADATION	56	-0.587182	-2.14654	2.45432e-06	3.68149e-05	2.71267e-05	4199	tags=55%, list=23%, signal=43%	TENT4A/CNOT10/MTREX/EXOSC7/XRN2/PAPOLA/LSM8/ENO3/CNOT3/EXOSC6/LSM7/EDC4/CNOT7/PNPT1/CNOT6/EXOSC10/EXOSC3/LSM4/LSM6/ENO1/DCPS/CNOT9/EXOSC5/EXOSC2/HSPD1/MPHOSPH6/LSM3/LSM5/EXOSC8/EXOSC9/LSM2
KEGG_BASE_EXCISION_REPAIR	KEGG_BASE_EXCISION_REPAIR	33	-0.686657	-2.30208	4.54089e-06	6.28739e-05	4.63281e-05	2493	tags=55%, list=14%, signal=47%	APEX1/APEX2/PARP2/UNG/LIG3/MUTYH/POLE3/POLD2/POLD3/PCNA/POLE/PARP1/LIG1/HMGB1/POLD1/FEN1/POLE2/NEIL3
KEGG_PROTEASOME	KEGG_PROTEASOME	41	-0.628023	-2.19177	7.52545e-06	9.67558e-05	7.12938e-05	5526	tags=80%, list=31%, signal=56%	PSMD8/PSMD7/POMP/PSMB4/PSMD12/PSMC2/PSMD1/PSMA1/PSMA5/PSMC4/PSMD4/PSMA2/PSMB2/PSMD2/PSMD13/PSMA6/PSMD6/PSMC5/PSMD11/PSMC6/PSMD3/PSMA3/PSMB6/PSME3/PSMC1/PSMD14/SEM1/PSMB3/PSMB7/PSMB1/PSMA4/PSMA7/PSMC3
KEGG_MISMATCH_REPAIR	KEGG_MISMATCH_REPAIR	23	-0.73668	-2.25088	1.32368e-05	0.000158841	0.000117041	2863	tags=70%, list=16%, signal=59%	MSH6/RPA1/MLH1/RPA2/POLD2/POLD3/PCNA/RPA3/MSH2/LIG1/RFC4/RFC5/RFC2/POLD1/RFC3/EXO1
KEGG_TOLL_LIKE_RECEPTOR_SIGNALING_PATHWAY	KEGG_TOLL_LIKE_RECEPTOR_SIGNALING_PATHWAY	80	0.59212	1.81697	1.49469e-05	0.000168153	0.000123902	1615	tags=21%, list=9%, signal=19%	TLR4/CCL3/TLR2/IL1B/CXCL10/CD14/TLR3/IL6/CXCL8/CXCL11/TLR7/CCL5/TLR9/SPP1/IFNA1/TLR1/MAPK11
KEGG_NEUROACTIVE_LIGAND_RECEPTOR_INTERACTION	KEGG_NEUROACTIVE_LIGAND_RECEPTOR_INTERACTION	148	0.520369	1.69699	2.58051e-05	0.000270939	0.000199639	2885	tags=42%, list=16%, signal=35%	HTR1F/HTR2A/CYSLTR1/FPR3/GABRA2/HTR4/PTGER3/P2RY1/CALCR/S1PR5/P2RX5/CHRNA9/P2RY14/PTH1R/HTR1D/GRIN3B/LEP/GABRA1/RXFP1/GHR/CHRM3/GHSR/GABRB2/FPR1/GRIA3/ADRA2A/APLNR/CRHR2/ADORA1/NPFFR2/HTR6/GRM5/GRIN2A/PTGFR/OPRL1/P2RY6/GRIN2B/DRD1/GRIN1/PTGIR/C3AR1/GRID2/P2RX6/CHRNA1/GRIN3A/CHRM5/HTR7/P2RX1/ADRA2C/GABBR2/FPR2/GABRE/GPR35/PRLR/GPR156/GRIK2/HCRTR1/CHRNE/PTGER1/F2RL1/MCHR1/GABRR2
KEGG_PYRIMIDINE_METABOLISM	KEGG_PYRIMIDINE_METABOLISM	93	-0.441426	-1.80198	2.70939e-05	0.000270939	0.000199639	4605	tags=60%, list=26%, signal=45%	POLR2K/NT5E/POLR3F/NUDT2/TXNRD2/DPYD/NT5C3A/POLR2G/POLR2I/UCK2/POLR2E/POLR2C/POLE4/POLR3H/CTPS2/NME6/POLR1A/ENTPD1/NME7/POLR2J/PNP/UCK1/POLR1B/POLR1C/ENTPD6/ITPA/POLR3G/POLR1D/NT5C/UMPS/CTPS1/PNPT1/POLR2D/POLR2F/CAD/POLE3/DCK/POLR1E/NME1/DHODH/POLD2/POLR3K/POLD3/DUT/POLA2/TYMS/PRIM2/RRM1/POLE/POLA1/DTYMK/POLD1/POLE2/PRIM1/TK1/RRM2
KEGG_RETINOL_METABOLISM	KEGG_RETINOL_METABOLISM	26	0.739729	1.89175	3.74608e-05	0.000354892	0.000261499	1644	tags=46%, list=9%, signal=42%	CYP26B1/CYP3A7/ALDH1A1/CYP4A22/ALDH1A2/CYP2A7/DHRS3/CYP2A6/RDH10/ADH4/CYP3A5/DGAT2
KEGG_HEMATOPOIETIC_CELL_LINEAGE	KEGG_HEMATOPOIETIC_CELL_LINEAGE	51	0.637324	1.8502	5.55685e-05	0.000500117	0.000368507	1275	tags=33%, list=7%, signal=31%	HLA-DRB5/HLA-DRB1/IL1A/IL1B/FCGR1A/MS4A1/CD14/CSF2/IL6/CD36/CD1D/CD38/CD34/GP5/KIT/THPO/CD5
KEGG_ABC_TRANSPORTERS	KEGG_ABC_TRANSPORTERS	37	0.666434	1.84272	0.000107165	0.000918561	0.000676835	2564	tags=41%, list=14%, signal=35%	ABCA9/ABCA10/ABCA6/ABCB1/ABCD2/ABCB4/ABCA3/ABCG1/ABCA1/ABCA7/CFTR/ABCA8/ABCA12/ABCA5/ABCA4
KEGG_NUCLEOTIDE_EXCISION_REPAIR	KEGG_NUCLEOTIDE_EXCISION_REPAIR	44	-0.555368	-1.96223	0.000170806	0.0013975	0.00102974	3616	tags=59%, list=20%, signal=47%	RAD23B/ERCC1/GTF2H2/POLE4/CUL4A/ERCC8/RBX1/ERCC2/GTF2H3/RPA1/RAD23A/RPA2/GTF2H4/POLE3/POLD2/POLD3/PCNA/RPA3/POLE/LIG1/RFC4/RFC5/RFC2/POLD1/POLE2/RFC3
KEGG_PROGESTERONE_MEDIATED_OOCYTE_MATURATION	KEGG_PROGESTERONE_MEDIATED_OOCYTE_MATURATION	79	-0.443924	-1.73722	0.000226892	0.00177567	0.00130839	1675	tags=23%, list=9%, signal=21%	HSP90AA1/HSP90AB1/MAD2L2/RPS6KA1/ADCY3/CDK2/CDC25B/PDE3B/CDC25A/CCNB1/CDK1/MAD2L1/CCNB2/BUB1/PKMYT1/PLK1/CDC25C/CCNA2
KEGG_BASAL_TRANSCRIPTION_FACTORS	KEGG_BASAL_TRANSCRIPTION_FACTORS	33	-0.588177	-1.97192	0.000372342	0.00279256	0.00205768	5366	tags=70%, list=30%, signal=49%	TAF10/GTF2F1/TAF12/TAF6L/GTF2I/GTF2H2/GTF2E2/TAF11/GTF2IRD1/GTF2A1/GTF2E1/TAF9B/GTF2A2/GTF2F2/TAF5L/GTF2H3/TBP/TAF9/TAF6/GTF2H4/TBPL1/TAF4/TAF5
KEGG_TYPE_I_DIABETES_MELLITUS	KEGG_TYPE_I_DIABETES_MELLITUS	28	0.685951	1.80074	0.00055738	0.00401314	0.00295705	493	tags=36%, list=3%, signal=35%	HLA-DPA1/HLA-DRB5/HLA-DRB1/ICA1/IL1A/CPE/IL1B/GAD1/HLA-F/HLA-DQB1
KEGG_CHEMOKINE_SIGNALING_PATHWAY	KEGG_CHEMOKINE_SIGNALING_PATHWAY	140	0.493789	1.6034	0.000667576	0.00462168	0.00340545	2693	tags=23%, list=15%, signal=20%	CXCR4/ADCY2/HCK/CCL3/CCL20/CXCL14/CXCL10/VAV3/CXCL8/CXCL11/SHC2/CX3CL1/ARRB1/CX3CR1/CXCL16/CXCL6/CCL5/FGR/RASGRP2/ELMO1/CCL7/PRKCB/CCL2/CXCL1/ADCY5/GRK4/TIAM1/CCL28/GRK7/PTK2B/CCR10/CXCL2
KEGG_VIRAL_MYOCARDITIS	KEGG_VIRAL_MYOCARDITIS	54	0.583275	1.70145	0.000803728	0.00535819	0.00394814	3018	tags=33%, list=17%, signal=28%	HLA-DPA1/HLA-DRB5/HLA-DRB1/MYH2/HLA-F/ICAM1/HLA-DQB1/CXADR/DMD/HLA-G/SGCG/ITGB2/MYH14/HLA-B/CD40/HLA-C/HLA-DOB/HLA-E
KEGG_RNA_POLYMERASE	KEGG_RNA_POLYMERASE	28	-0.593352	-1.90554	0.0012195	0.00783967	0.0057766	5434	tags=68%, list=30%, signal=47%	POLR2A/POLR2H/POLR2K/POLR3F/POLR2G/POLR2I/POLR2E/POLR2C/POLR3H/POLR1A/POLR2J/POLR1B/POLR1C/POLR3G/POLR1D/POLR2D/POLR2F/POLR1E/POLR3K
KEGG_GRAFT_VERSUS_HOST_DISEASE	KEGG_GRAFT_VERSUS_HOST_DISEASE	23	0.700706	1.77154	0.0016604	0.0103002	0.00758962	3018	tags=70%, list=17%, signal=58%	HLA-DPA1/HLA-DRB5/HLA-DRB1/IL1A/IL1B/KLRD1/IL6/HLA-F/HLA-DQB1/HLA-G/KLRC1/HLA-B/HLA-C/HLA-DOB/FAS/HLA-E
KEGG_LYSOSOME	KEGG_LYSOSOME	115	0.487829	1.56408	0.0017167	0.0103002	0.00758962	5270	tags=49%, list=29%, signal=35%	ATP6V0A4/ATP6V0D2/FUCA1/LAMP3/AP3B2/CTSS/CTSO/IDUA/CTSF/MANBA/ARSA/CTSK/DNASE2/ASAH1/GAA/ARSG/PSAP/IDS/LGMN/TPP1/SMPD1/GNPTG/CTSZ/HEXA/ABCA2/ATP6AP1/CLN5/AP1S3/CTSD/GLB1/GBA/SUMF1/GALC/GNS/PLA2G15/HGSNAT/ATP6V0A1/CLTCL1/LIPA/LAMP2/GNPTAB/NAGLU/CTSA/CD68/HEXB/SLC11A2/SORT1/LAPTM4A/NPC2/SGSH/GM2A/CTSB/MAN2B1/CTSH/LAMP1/AP3S2
KEGG_ECM_RECEPTOR_INTERACTION	KEGG_ECM_RECEPTOR_INTERACTION	74	0.531119	1.61732	0.00243032	0.0141115	0.010398	3438	tags=42%, list=19%, signal=34%	ITGA8/COMP/ITGA11/CD36/COL4A4/LAMC2/TNR/ITGB8/GP5/COL4A6/SPP1/LAMA3/THBS1/THBS2/FN1/ITGB4/VWF/COL3A1/ITGB5/GP1BA/THBS3/LAMA4/ITGAV/LAMC1/COL4A1/LAMA1/LAMC3/COL5A1/ITGA3/ITGA2/SDC2
KEGG_NATURAL_KILLER_CELL_MEDIATED_CYTOTOXICITY	KEGG_NATURAL_KILLER_CELL_MEDIATED_CYTOTOXICITY	86	0.500934	1.55479	0.00288943	0.016253	0.0119759	3333	tags=31%, list=19%, signal=26%	VAV3/KLRD1/CSF2/TNFRSF10C/ICAM1/SHC2/ICAM2/ULBP1/RAET1L/TNFSF10/IFNA1/HLA-G/PRKCB/ITGB2/KLRC1/ULBP2/TNFRSF10B/HLA-B/PTK2B/HLA-C/FAS/TNFRSF10D/HLA-E/NFAT5/LAT/ZAP70/TNFRSF10A
KEGG_NON_HOMOLOGOUS_END_JOINING	KEGG_NON_HOMOLOGOUS_END_JOINING	12	-0.725374	-1.82387	0.00313959	0.017125	0.0126184	2344	tags=58%, list=13%, signal=51%	DCLRE1C/XRCC5/XRCC6/XRCC4/MRE11/NHEJ1/FEN1
KEGG_LINOLEIC_ACID_METABOLISM	KEGG_LINOLEIC_ACID_METABOLISM	10	0.801511	1.67203	0.00352585	0.0186663	0.0137541	2295	tags=70%, list=13%, signal=61%	CYP3A7/CYP2J2/AKR1B10/CYP2E1/CYP3A5/PLA2G10/PLA2G4A
KEGG_LEUKOCYTE_TRANSENDOTHELIAL_MIGRATION	KEGG_LEUKOCYTE_TRANSENDOTHELIAL_MIGRATION	89	0.494229	1.53936	0.00376664	0.0193713	0.0142736	3177	tags=28%, list=18%, signal=23%	CXCR4/CLDN1/VCAM1/NCF4/VAV3/F11R/ICAM1/CTNNA2/PECAM1/CLDN16/JAM2/OCLN/PRKCB/MAPK11/ITGB2/CLDN14/TXK/CLDN10/PTK2B/CYBA/NOX1/MYL7/MYL5/RASSF5/ACTN3
KEGG_AMINOACYL_TRNA_BIOSYNTHESIS	KEGG_AMINOACYL_TRNA_BIOSYNTHESIS	41	-0.478569	-1.67019	0.00451724	0.0225862	0.0166425	5278	tags=51%, list=29%, signal=36%	MTFMT/HARS2/WARS2/MARS2/PARS2/DARS1/RARS1/HARS1/LARS2/TARS2/FARSA/KARS1/EARS2/AARS2/FARSB/NARS2/FARS2/VARS2/SARS2/VARS1/DARS2
KEGG_ARRHYTHMOGENIC_RIGHT_VENTRICULAR_CARDIOMYOPATHY_ARVC	KEGG_ARRHYTHMOGENIC_RIGHT_VENTRICULAR_CARDIOMYOPATHY_ARVC	62	0.533715	1.58931	0.00471844	0.0229546	0.0169139	4033	tags=42%, list=22%, signal=33%	ITGA8/PKP2/ITGA11/CACNB4/CTNNA2/ITGB8/CACNA1C/DSP/DMD/CACNG8/SGCG/CACNG7/ITGB4/CACNG6/ITGB5/JUP/CACNA2D3/ITGAV/ACTN3/CDH2/CACNA2D2/ITGA3/ITGA2/DSG2/ITGB1/SGCB
KEGG_COMPLEMENT_AND_COAGULATION_CASCADES	KEGG_COMPLEMENT_AND_COAGULATION_CASCADES	46	0.554775	1.58024	0.00500222	0.0233726	0.0172219	5141	tags=65%, list=29%, signal=47%	C3/C9/C7/A2M/PLAT/C4BPB/CFH/KLKB1/THBD/C3AR1/SERPINE1/VWF/CFI/C1S/F3/F8/SERPIND1/CFD/SERPING1/CD46/F12/MASP1/SERPINA5/C1R/MASP2/C5AR1/BDKRB1/BDKRB2/F10/TFPI
KEGG_INTESTINAL_IMMUNE_NETWORK_FOR_IGA_PRODUCTION	KEGG_INTESTINAL_IMMUNE_NETWORK_FOR_IGA_PRODUCTION	28	0.623412	1.63656	0.00506406	0.0233726	0.0172219	2779	tags=39%, list=15%, signal=33%	CXCR4/HLA-DPA1/HLA-DRB5/HLA-DRB1/IL6/HLA-DQB1/TNFSF13B/CCL28/CCR10/CD40/HLA-DOB
KEGG_CALCIUM_SIGNALING_PATHWAY	KEGG_CALCIUM_SIGNALING_PATHWAY	138	0.453358	1.47078	0.00525953	0.0236679	0.0174395	2252	tags=24%, list=13%, signal=21%	ADCY2/HTR2A/ERBB4/CYSLTR1/HTR4/PTGER3/CAMK2B/ATP2B3/PDE1B/P2RX5/CACNA1I/CACNA1E/CD38/CHRM3/GNA14/CACNA1C/HTR6/GRM5/GRIN2A/PTGFR/DRD1/GRIN1/PRKCB/PLN/BST1/RYR1/P2RX6/CHRM5/CALML6/HTR7/P2RX1/ITPR2/SLC8A3
KEGG_CITRATE_CYCLE_TCA_CYCLE	KEGG_CITRATE_CYCLE_TCA_CYCLE	28	-0.537319	-1.72559	0.00665613	0.029222	0.021532	5183	tags=54%, list=29%, signal=38%	MDH2/SUCLA2/SDHD/SDHA/SUCLG2/SDHB/PDHA1/SUCLG1/IDH3B/CS/IDH2/DLAT/IDH3A/FH/OGDHL
KEGG_CYTOSOLIC_DNA_SENSING_PATHWAY	KEGG_CYTOSOLIC_DNA_SENSING_PATHWAY	39	0.558573	1.55622	0.00838116	0.0359192	0.0264668	1309	tags=18%, list=7%, signal=17%	IL1B/CXCL10/IL6/IL33/AIM2/CCL5/IFNA1
KEGG_ANTIGEN_PROCESSING_AND_PRESENTATION	KEGG_ANTIGEN_PROCESSING_AND_PRESENTATION	54	0.519532	1.51551	0.0107638	0.0450579	0.0332006	3018	tags=31%, list=17%, signal=26%	HLA-DPA1/HLA-DRB5/HLA-DRB1/KLRD1/HLA-F/HLA-DQB1/IFNA1/CTSS/HLA-G/IFI30/KLRC1/HLA-B/HLA-C/HLA-DOB/CD4/LGMN/HLA-E
KEGG_ALLOGRAFT_REJECTION	KEGG_ALLOGRAFT_REJECTION	20	0.64801	1.58257	0.0117892	0.0482287	0.0355369	3601	tags=70%, list=20%, signal=56%	HLA-DPA1/HLA-DRB5/HLA-DRB1/HLA-F/HLA-DQB1/HLA-G/HLA-B/CD40/HLA-C/HLA-DOB/FAS/HLA-E/HLA-DPB1/HLA-DOA
KEGG_PRION_DISEASES	KEGG_PRION_DISEASES	27	0.608385	1.57963	0.0134468	0.0537871	0.0396326	974	tags=26%, list=5%, signal=25%	IL1A/IL1B/IL6/C9/C7/CCL5/NCAM1
KEGG_DILATED_CARDIOMYOPATHY	KEGG_DILATED_CARDIOMYOPATHY	73	0.475685	1.44592	0.0145937	0.0571058	0.042078	3566	tags=36%, list=20%, signal=29%	ADCY2/ITGA8/MYL3/ITGA11/CACNB4/TGFB2/ITGB8/CACNA1C/DMD/CACNG8/PLN/SGCG/TNNT2/CACNG7/ITGB4/ADCY5/CACNG6/IGF1/ITGB5/CACNA2D3/ITGAV/CACNA2D2/ITGA3/ITGA2/TTN/TNNC1
KEGG_ASTHMA	KEGG_ASTHMA	12	0.716853	1.57352	0.0164177	0.0628763	0.0463299	493	tags=33%, list=3%, signal=32%	HLA-DPA1/HLA-DRB5/HLA-DRB1/HLA-DQB1
KEGG_VALINE_LEUCINE_AND_ISOLEUCINE_BIOSYNTHESIS	KEGG_VALINE_LEUCINE_AND_ISOLEUCINE_BIOSYNTHESIS	10	-0.686258	-1.61977	0.0221086	0.0812198	0.0598462	3281	tags=40%, list=18%, signal=33%	LARS2/PDHA1/VARS2/VARS1
KEGG_HYPERTROPHIC_CARDIOMYOPATHY_HCM	KEGG_HYPERTROPHIC_CARDIOMYOPATHY_HCM	67	0.488204	1.47204	0.0221098	0.0812198	0.0598462	3566	tags=37%, list=20%, signal=30%	ITGA8/MYL3/ITGA11/CACNB4/IL6/TGFB2/ITGB8/CACNA1C/DMD/CACNG8/SGCG/TNNT2/CACNG7/ITGB4/ACE/CACNG6/IGF1/ITGB5/CACNA2D3/ITGAV/CACNA2D2/ITGA3/ITGA2/TTN/TNNC1
KEGG_PPAR_SIGNALING_PATHWAY	KEGG_PPAR_SIGNALING_PATHWAY	50	0.503994	1.45735	0.026187	0.0942733	0.0694645	1482	tags=22%, list=8%, signal=20%	ACADL/CD36/CYP4A22/LPL/ANGPTL4/ACSL6/SCD5/OLR1/SORBS1/CPT1B/FABP3
KEGG_ONE_CARBON_POOL_BY_FOLATE	KEGG_ONE_CARBON_POOL_BY_FOLATE	15	-0.59143	-1.60965	0.0274534	0.0968944	0.0713959	924	tags=47%, list=5%, signal=44%	ATIC/SHMT2/GART/MTHFD1/TYMS/SHMT1/DHFR
KEGG_ARACHIDONIC_ACID_METABOLISM	KEGG_ARACHIDONIC_ACID_METABOLISM	31	0.556811	1.49646	0.0335484	0.116129	0.0855688	2330	tags=35%, list=13%, signal=31%	ALOX15B/CYP2J2/CYP4A22/PTGIS/CYP2E1/GPX3/EPHX2/ALOX5/PLA2G10/PLA2G4A/GGT1
KEGG_STARCH_AND_SUCROSE_METABOLISM	KEGG_STARCH_AND_SUCROSE_METABOLISM	26	0.56311	1.44007	0.0408163	0.138621	0.102142	3412	tags=31%, list=19%, signal=25%	MGAM/ENPP3/GYS2/AMY2B/HK3/GAA/TREH/PGM2L1
KEGG_AUTOIMMUNE_THYROID_DISEASE	KEGG_AUTOIMMUNE_THYROID_DISEASE	22	0.584301	1.45949	0.0427586	0.142529	0.105021	3601	tags=73%, list=20%, signal=58%	HLA-DPA1/HLA-DRB5/HLA-DRB1/TG/HLA-F/HLA-DQB1/IFNA1/HLA-G/HLA-B/CD40/HLA-C/HLA-DOB/FAS/HLA-E/HLA-DPB1/HLA-DOA
KEGG_ERBB_SIGNALING_PATHWAY	KEGG_ERBB_SIGNALING_PATHWAY	82	0.435002	1.34104	0.053653	0.175592	0.129383	1996	tags=13%, list=11%, signal=12%	TGFA/ERBB4/CAMK2B/NRG1/BTC/SHC2/NRG2/CDKN1A/PRKCB/EGF/NRG4
KEGG_FOCAL_ADHESION	KEGG_FOCAL_ADHESION	184	0.386442	1.27586	0.0567227	0.182323	0.134343	4129	tags=28%, list=23%, signal=22%	CCND2/ITGA8/COMP/PDGFB/ITGA11/VAV3/SHC2/COL4A4/LAMC2/TNR/ITGB8/COL4A6/SPP1/FLT1/LAMA3/THBS1/THBS2/FN1/PRKCB/EGF/ITGB4/VWF/COL3A1/IGF1/ITGB5/THBS3/LAMA4/MYL7/ITGAV/MYL5/LAMC1/ACTN3/PDGFD/COL4A1/MAPK10/LAMA1/LAMC3/COL5A1/ITGA3/ITGA2/MYLK/ARHGAP5/PDGFA/BIRC3/LAMB1/PGF/PIK3CG/ITGB1/COL5A2/LAMB2/PIK3R1
KEGG_EPITHELIAL_CELL_SIGNALING_IN_HELICOBACTER_PYLORI_INFECTION	KEGG_EPITHELIAL_CELL_SIGNALING_IN_HELICOBACTER_PYLORI_INFECTION	65	0.45067	1.35032	0.0581257	0.183555	0.135251	1738	tags=14%, list=10%, signal=13%	ATP6V0A4/ATP6V0D2/F11R/CXCL8/PTPRZ1/CCL5/JAM2/MAPK11/CXCL1
KEGG_GLUTATHIONE_METABOLISM	KEGG_GLUTATHIONE_METABOLISM	42	-0.371071	-1.3102	0.0626346	0.194383	0.14323	2945	tags=26%, list=16%, signal=22%	GSR/SRM/IDH2/PGD/GGCT/SMS/ODC1/RRM1/GSTM5/GGT5/RRM2
KEGG_STEROID_HORMONE_BIOSYNTHESIS	KEGG_STEROID_HORMONE_BIOSYNTHESIS	22	0.543837	1.35842	0.0841379	0.256692	0.189141	2498	tags=32%, list=14%, signal=27%	CYP3A7/HSD17B3/HSD11B1/CYP3A5/CYP11A1/HSD17B6/SRD5A3
KEGG_ALDOSTERONE_REGULATED_SODIUM_REABSORPTION	KEGG_ALDOSTERONE_REGULATED_SODIUM_REABSORPTION	29	0.511001	1.34969	0.0936675	0.278432	0.205161	4129	tags=38%, list=23%, signal=29%	NR3C2/IRS4/HSD11B1/PRKCB/ATP1A3/IGF1/NEDD4L/ATP1A2/PIK3CG/IRS2/PIK3R1
KEGG_GLYCOSPHINGOLIPID_BIOSYNTHESIS_GANGLIO_SERIES	KEGG_GLYCOSPHINGOLIPID_BIOSYNTHESIS_GANGLIO_SERIES	14	0.613304	1.3967	0.0965909	0.278432	0.205161	4467	tags=57%, list=25%, signal=43%	ST6GALNAC5/ST8SIA1/B4GALNT1/HEXA/GLB1/SLC33A1/HEXB/B3GALT4
KEGG_NOD_LIKE_RECEPTOR_SIGNALING_PATHWAY	KEGG_NOD_LIKE_RECEPTOR_SIGNALING_PATHWAY	53	0.44712	1.30248	0.0969697	0.278432	0.205161	1738	tags=19%, list=10%, signal=17%	IL1B/IL6/CXCL8/CCL5/NLRP3/CCL7/CCL2/MAPK11/TNFAIP3/CXCL1
KEGG_PRIMARY_BILE_ACID_BIOSYNTHESIS	KEGG_PRIMARY_BILE_ACID_BIOSYNTHESIS	10	0.651065	1.35818	0.0974513	0.278432	0.205161	4919	tags=50%, list=27%, signal=36%	CYP46A1/CYP27A1/HSD3B7/CYP39A1/AMACR
KEGG_ALANINE_ASPARTATE_AND_GLUTAMATE_METABOLISM	KEGG_ALANINE_ASPARTATE_AND_GLUTAMATE_METABOLISM	28	0.514241	1.34997	0.100396	0.282365	0.208058	1505	tags=21%, list=8%, signal=20%	ASPA/GAD1/IL4I1/ABAT/ALDH5A1/ASS1
KEGG_O_GLYCAN_BIOSYNTHESIS	KEGG_O_GLYCAN_BIOSYNTHESIS	25	0.520349	1.32613	0.121457	0.332667	0.245123	4163	tags=44%, list=23%, signal=34%	GALNTL6/GCNT3/GALNT14/GCNT4/GALNT16/GALNT3/GALNT10/GALNT4/GALNT12/GALNT5/GALNT18
KEGG_AXON_GUIDANCE	KEGG_AXON_GUIDANCE	116	0.383407	1.23049	0.121978	0.332667	0.245123	3489	tags=24%, list=19%, signal=20%	CXCR4/LRRC4C/EPHA3/L1CAM/ABLIM2/SLIT3/ROBO2/UNC5B/EPHA6/EFNA2/EPHA7/NTNG1/SEMA3C/SEMA3E/PLXNA2/SEMA6D/SEMA5A/RHOD/SRGAP3/EFNA1/PLXNB3/LIMK2/NTN4/NTN1/NFAT5/EFNB1/EFNA3/SEMA6A
KEGG_CARDIAC_MUSCLE_CONTRACTION	KEGG_CARDIAC_MUSCLE_CONTRACTION	57	0.426052	1.25482	0.125448	0.334728	0.246642	3566	tags=30%, list=20%, signal=24%	MYL3/CACNB4/CACNA1C/CACNG8/MT-CYB/TNNT2/CACNG7/ATP1A3/MT-CO1/COX7A1/MT-CO3/CACNG6/CACNA2D3/ATP1A2/CACNA2D2/MT-CO2/TNNC1
KEGG_FATTY_ACID_METABOLISM	KEGG_FATTY_ACID_METABOLISM	38	0.464282	1.29066	0.126743	0.334728	0.246642	1413	tags=13%, list=8%, signal=12%	ACADL/CYP4A22/ACSL6/ADH4/CPT1B
KEGG_GLYCOSAMINOGLYCAN_BIOSYNTHESIS_CHONDROITIN_SULFATE	KEGG_GLYCOSAMINOGLYCAN_BIOSYNTHESIS_CHONDROITIN_SULFATE	20	0.539359	1.31723	0.128312	0.334728	0.246642	5647	tags=50%, list=31%, signal=34%	B3GAT1/CHPF/CHST11/CHPF2/CHSY3/CSGALNACT1/XYLT2/CSGALNACT2/B4GALT7/CHST15
KEGG_LYSINE_DEGRADATION	KEGG_LYSINE_DEGRADATION	43	-0.36188	-1.26579	0.131313	0.337662	0.248804	4991	tags=44%, list=28%, signal=32%	ECHS1/SETD1A/EHMT1/AASDHPPT/AADAT/GCDH/KMT5A/SETD1B/SETDB2/ACAT1/HADH/SETMAR/ACAT2/EHMT2/DOT1L/OGDHL/SUV39H2/NSD2/SUV39H1
KEGG_PANTOTHENATE_AND_COA_BIOSYNTHESIS	KEGG_PANTOTHENATE_AND_COA_BIOSYNTHESIS	14	0.582436	1.3264	0.140625	0.356514	0.262695	149	tags=14%, list=1%, signal=14%	VNN1/ENPP3
KEGG_RIG_I_LIKE_RECEPTOR_SIGNALING_PATHWAY	KEGG_RIG_I_LIKE_RECEPTOR_SIGNALING_PATHWAY	53	0.425534	1.2396	0.144242	0.360606	0.26571	4415	tags=30%, list=25%, signal=23%	CXCL10/CXCL8/IFNA1/IFNE/MAPK11/IFIH1/DHX58/RNF125/MAPK10/NLRX1/TRADD/CASP10/CYLD/DDX58/NFKBIA/ISG15
KEGG_NICOTINATE_AND_NICOTINAMIDE_METABOLISM	KEGG_NICOTINATE_AND_NICOTINAMIDE_METABOLISM	23	0.510243	1.29001	0.149051	0.367524	0.270807	2362	tags=30%, list=13%, signal=26%	ENPP3/CD38/BST1/NMNAT3/NMNAT2/QPRT/NT5C1B
KEGG_DRUG_METABOLISM_CYTOCHROME_P450	KEGG_DRUG_METABOLISM_CYTOCHROME_P450	32	0.465891	1.25248	0.180879	0.439975	0.324192	3193	tags=28%, list=18%, signal=23%	CYP3A7/CYP2A7/CYP2A6/ADH4/CYP2E1/CYP3A5/GSTA1/MGST2/MAOA
KEGG_TYPE_II_DIABETES_MELLITUS	KEGG_TYPE_II_DIABETES_MELLITUS	35	0.456184	1.23848	0.184176	0.442023	0.325701	4129	tags=29%, list=23%, signal=22%	CACNA1E/IRS4/CACNA1C/SLC2A2/HK3/MAPK10/PRKCE/PIK3CG/IRS2/PIK3R1
KEGG_ENDOCYTOSIS	KEGG_ENDOCYTOSIS	172	0.349152	1.15172	0.196222	0.464737	0.342438	3025	tags=16%, list=17%, signal=13%	CXCR4/ERBB4/CHMP4C/HLA-F/ARRB1/PSD2/SH3GL2/KIT/FLT1/HLA-G/FGFR2/EGF/DNAJC6/GRK4/RET/PIP5K1B/PSD/HLA-B/GRK7/HLA-C/AGAP2/PARD6B/MDM2/NEDD4L/PLD1/HLA-E/DAB2
KEGG_MAPK_SIGNALING_PATHWAY	KEGG_MAPK_SIGNALING_PATHWAY	228	0.338574	1.13545	0.203476	0.475659	0.350486	3553	tags=20%, list=20%, signal=16%	IL1A/IL1B/PDGFB/CACNB4/PTPRR/CD14/FGF13/CACNA1I/CACNA1E/FGF23/ARRB1/FGF9/NTRK2/TGFB2/DUSP4/PTPN7/RASGRP2/CACNA1C/MAPK8IP2/FGF17/CACNG8/FGFR2/PRKCB/MAPK11/EGF/CACNG7/DUSP6/FGF2/PLA2G10/NTF4/PLA2G4A/RELB/RASGRP1/CACNG6/FGF14/DUSP8/CACNA2D3/FAS/FGF20/MAPK10/CACNA2D2/FGF11/PLA2G6/GADD45A/PDGFA/RRAS
KEGG_FC_GAMMA_R_MEDIATED_PHAGOCYTOSIS	KEGG_FC_GAMMA_R_MEDIATED_PHAGOCYTOSIS	82	0.379251	1.16916	0.207763	0.479452	0.35328	4482	tags=27%, list=25%, signal=20%	HCK/FCGR1A/INPP5D/VAV3/PRKCB/PIP5K1B/PLA2G4A/SCIN/PLPP2/GSN/PLD1/LIMK2/PRKCE/LAT/ASAP2/PLA2G6/DNM3/PIK3CG/PIK3R1/RAC2/PLPP1/LYN
KEGG_UBIQUITIN_MEDIATED_PROTEOLYSIS	KEGG_UBIQUITIN_MEDIATED_PROTEOLYSIS	132	-0.260223	-1.12648	0.216571	0.493453	0.363597	5276	tags=36%, list=29%, signal=25%	PPIL2/UBE2J1/UBE2Q2/UBE2R2/FBXO4/UBE2D3/UBE2D2/KEAP1/CDC27/CUL3/ANAPC11/PIAS4/CUL1/CDC23/ELOC/BIRC2/CDC26/CBL/UBE2M/DET1/WWP2/CUL4A/ANAPC7/ERCC8/UBE2L3/RBX1/ANAPC1/PRPF19/UBE2J2/UBE2O/UBE2G1/FZR1/UBE2I/KLHL13/UBA2/MID1/UBE2N/FANCL/UBE2E3/SAE1/SKP2/SOCS3/UBE2S/CBLC/BRCA1/UBE2C/CDC20
KEGG_REGULATION_OF_ACTIN_CYTOSKELETON	KEGG_REGULATION_OF_ACTIN_CYTOSKELETON	180	0.344679	1.13635	0.223158	0.502105	0.369972	3553	tags=23%, list=20%, signal=18%	ITGA8/PDGFB/ITGA11/CD14/FGF13/VAV3/FGF23/FGF9/CHRM3/ITGB8/CYFIP2/FGF17/FGFR2/FN1/EGF/ITGB2/ITGB4/CHRM5/ARHGEF4/FGF2/TIAM1/PIP5K1B/MYH14/SCIN/FGF14/ITGB5/GSN/APC2/LIMK2/MYL7/ITGAV/MYL5/FGF20/ACTN3/PDGFD/FGF11/ITGA3/ITGA2/MYLK/PDGFA/RRAS
KEGG_OTHER_GLYCAN_DEGRADATION	KEGG_OTHER_GLYCAN_DEGRADATION	14	0.534518	1.21728	0.227273	0.505051	0.372142	4367	tags=50%, list=24%, signal=38%	FUCA1/MANBA/MAN2B2/HEXA/GLB1/GBA/HEXB
KEGG_LONG_TERM_DEPRESSION	KEGG_LONG_TERM_DEPRESSION	52	0.401799	1.16876	0.230583	0.506157	0.372958	2768	tags=23%, list=15%, signal=20%	GUCY1A2/GRIA3/GRM5/PRKCB/PPP1R17/GRID2/RYR1/ITPR2/PLA2G10/PLA2G4A/IGF1/ITPR1
KEGG_GLYCOSAMINOGLYCAN_BIOSYNTHESIS_HEPARAN_SULFATE	KEGG_GLYCOSAMINOGLYCAN_BIOSYNTHESIS_HEPARAN_SULFATE	23	0.478999	1.21102	0.235772	0.507894	0.374238	1410	tags=22%, list=8%, signal=20%	HS6ST3/EXTL1/HS6ST2/B3GAT1/NDST3
KEGG_BUTANOATE_METABOLISM	KEGG_BUTANOATE_METABOLISM	27	0.461557	1.1984	0.237017	0.507894	0.374238	1310	tags=15%, list=7%, signal=14%	GAD1/AKR1B10/ABAT/ALDH5A1
KEGG_METABOLISM_OF_XENOBIOTICS_BY_CYTOCHROME_P450	KEGG_METABOLISM_OF_XENOBIOTICS_BY_CYTOCHROME_P450	32	0.437524	1.17622	0.241602	0.509014	0.375063	5233	tags=38%, list=29%, signal=27%	CYP3A7/ADH4/CYP2E1/CYP3A5/GSTA1/MGST2/CYP1A1/EPHX1/ADH1A/AKR1C3/CYP1B1/GSTM2
KEGG_JAK_STAT_SIGNALING_PATHWAY	KEGG_JAK_STAT_SIGNALING_PATHWAY	101	0.364045	1.14731	0.244094	0.509014	0.375063	5039	tags=36%, list=28%, signal=26%	CSF2RB/CCND2/CSF2/IL6/LEP/GHR/IFNA1/IFNLR1/IFNE/IL20RB/IL20RA/LIF/IL12RB2/PRLR/SPRY3/IL7/LEPR/STAT4/IL23A/STAT5A/IL3RA/PIK3CG/TSLP/PIK3R1/IL10RB/CTF1/CCND1/IL13RA1/STAT2/CBLB/JAK3/IFNAR2/CSF3/IFNAR1/STAT3/SOS1
KEGG_MELANOMA	KEGG_MELANOMA	60	0.389722	1.15457	0.249106	0.509014	0.375063	3511	tags=28%, list=20%, signal=23%	CDH1/PDGFB/FGF13/CDKN2A/FGF23/FGF9/CDKN1A/FGF17/EGF/FGF2/FGF14/IGF1/MDM2/FGF20/PDGFD/FGF11/PDGFA
KEGG_PATHOGENIC_ESCHERICHIA_COLI_INFECTION	KEGG_PATHOGENIC_ESCHERICHIA_COLI_INFECTION	50	0.398152	1.1513	0.252132	0.509014	0.375063	312	tags=8%, list=2%, signal=8%	TLR4/CLDN1/CDH1/CD14
KEGG_PORPHYRIN_AND_CHLOROPHYLL_METABOLISM	KEGG_PORPHYRIN_AND_CHLOROPHYLL_METABOLISM	22	-0.372318	-1.13495	0.256318	0.509014	0.375063	5379	tags=55%, list=30%, signal=38%	HCCS/ALAS1/MMAB/COX15/CPOX/HMOX2/COX10/GUSB/EARS2/ALAS2/HMBS/HMOX1
KEGG_COLORECTAL_CANCER	KEGG_COLORECTAL_CANCER	60	-0.301609	-1.12802	0.257669	0.509014	0.375063	853	tags=30%, list=5%, signal=29%	MAPK8/APPL1/RAC1/AKT2/KRAS/RAF1/MAPK9/AKT1/AXIN1/TGFB1/MSH6/CYCS/MLH1/AXIN2/MSH2/BCL2/DCC/BIRC5
KEGG_GLIOMA	KEGG_GLIOMA	61	0.386616	1.14684	0.258333	0.509014	0.375063	2771	tags=18%, list=15%, signal=15%	TGFA/PDGFB/CAMK2B/CDKN2A/SHC2/CDKN1A/PRKCB/EGF/CALML6/IGF1/MDM2
KEGG_GALACTOSE_METABOLISM	KEGG_GALACTOSE_METABOLISM	23	0.470232	1.18885	0.260163	0.509014	0.375063	3684	tags=22%, list=21%, signal=17%	MGAM/HK3/GAA/GLB1/B4GALT1
KEGG_TIGHT_JUNCTION	KEGG_TIGHT_JUNCTION	108	0.350704	1.11653	0.286986	0.553961	0.408182	3568	tags=23%, list=20%, signal=19%	CLDN1/PPP2R2C/MYH2/F11R/CTNNA2/CLDN16/PPP2R2B/JAM2/OCLN/PRKCB/CLDN14/MYH14/CLDN10/PARD6B/LLGL2/MYL7/MYL5/PATJ/ACTN3/PARD6G/PRKCE/HCLS1/PRKCH/RRAS/MAGI1
KEGG_GLYCOSAMINOGLYCAN_DEGRADATION	KEGG_GLYCOSAMINOGLYCAN_DEGRADATION	18	0.48963	1.17303	0.289291	0.553961	0.408182	4979	tags=56%, list=28%, signal=40%	IDUA/HYAL3/IDS/HEXA/GLB1/GNS/HGSNAT/NAGLU/HEXB/SGSH
KEGG_GLYOXYLATE_AND_DICARBOXYLATE_METABOLISM	KEGG_GLYOXYLATE_AND_DICARBOXYLATE_METABOLISM	14	-0.413426	-1.10558	0.298658	0.565878	0.416963	3315	tags=57%, list=18%, signal=47%	MDH1/GRHPR/MTHFD1L/MDH2/PGP/GLYCTK/CS/MTHFD1
KEGG_RIBOFLAVIN_METABOLISM	KEGG_RIBOFLAVIN_METABOLISM	16	0.49638	1.15302	0.307584	0.576721	0.424952	583	tags=12%, list=3%, signal=12%	ENPP3/TYR
KEGG_TYROSINE_METABOLISM	KEGG_TYROSINE_METABOLISM	30	0.420171	1.11624	0.315375	0.585231	0.431223	3193	tags=27%, list=18%, signal=22%	TYRP1/IL4I1/TYR/ADH4/DCT/DBH/HGD/MAOA
KEGG_APOPTOSIS	KEGG_APOPTOSIS	79	0.355806	1.09041	0.331422	0.608734	0.448541	4278	tags=25%, list=24%, signal=19%	CSF2RB/IL1A/IL1B/TNFRSF10C/TNFSF10/TNFRSF10B/CFLAR/ENDOD1/IL1RAP/FAS/TNFRSF10D/TNFRSF10A/BIRC3/IL3RA/TRADD/PIK3CG/CASP10/ATM/PIK3R1/NFKBIA
KEGG_RENIN_ANGIOTENSIN_SYSTEM	KEGG_RENIN_ANGIOTENSIN_SYSTEM	13	0.49528	1.10201	0.335244	0.609534	0.44913	2133	tags=38%, list=12%, signal=34%	AGT/ACE2/CPA3/ACE/ENPEP
KEGG_TRYPTOPHAN_METABOLISM	KEGG_TRYPTOPHAN_METABOLISM	35	0.402374	1.09239	0.347601	0.617228	0.454799	1616	tags=17%, list=9%, signal=16%	TPH2/IL4I1/IDO1/TDO2/INMT/IDO2
KEGG_VASCULAR_SMOOTH_MUSCLE_CONTRACTION	KEGG_VASCULAR_SMOOTH_MUSCLE_CONTRACTION	87	0.348407	1.08324	0.348073	0.617228	0.454799	3477	tags=23%, list=19%, signal=19%	ADCY2/KCNMB2/CYP4A22/NPR1/GUCY1A2/CACNA1C/KCNMB4/PRKCB/PTGIR/ADCY5/CALML6/ITPR2/PLA2G10/PLA2G4A/RAMP1/ITPR1/PRKCE/PRKCH/MYLK/PLA2G6
KEGG_SPHINGOLIPID_METABOLISM	KEGG_SPHINGOLIPID_METABOLISM	34	0.40604	1.09938	0.351351	0.617228	0.454799	3664	tags=38%, list=20%, signal=30%	UGT8/ARSA/ASAH1/PLPP2/GAL3ST1/ACER2/SMPD1/SGMS2/UGCG/B4GALT6/GLB1/GBA/GALC
KEGG_GLYCOSAMINOGLYCAN_BIOSYNTHESIS_KERATAN_SULFATE	KEGG_GLYCOSAMINOGLYCAN_BIOSYNTHESIS_KERATAN_SULFATE	15	0.472798	1.08569	0.353191	0.617228	0.454799	3719	tags=27%, list=21%, signal=21%	CHST2/CHST1/B4GALT1/B4GAT1
KEGG_NITROGEN_METABOLISM	KEGG_NITROGEN_METABOLISM	16	0.470486	1.09287	0.360955	0.62473	0.460327	6222	tags=69%, list=35%, signal=45%	CA8/HAL/CTH/CA13/GLS/ASNS/GLS2/CA14/CA12/CA5B/AMT
KEGG_TASTE_TRANSDUCTION	KEGG_TASTE_TRANSDUCTION	29	0.408779	1.0797	0.372032	0.637769	0.469935	3869	tags=41%, list=22%, signal=33%	KCNB1/TAS2R42/TAS2R13/TAS2R46/TAS2R50/TAS2R31/TAS2R19/TAS2R10/TAS2R43/TAS2R20/TAS2R14/TAS2R3
KEGG_TERPENOID_BACKBONE_BIOSYNTHESIS	KEGG_TERPENOID_BACKBONE_BIOSYNTHESIS	14	-0.395201	-1.05684	0.379195	0.643151	0.473901	3312	tags=50%, list=18%, signal=41%	FDPS/MVK/PMVK/PDSS2/ACAT1/ACAT2/PDSS1
KEGG_FC_EPSILON_RI_SIGNALING_PATHWAY	KEGG_FC_EPSILON_RI_SIGNALING_PATHWAY	56	0.363137	1.06657	0.382318	0.643151	0.473901	4482	tags=27%, list=25%, signal=20%	INPP5D/VAV3/CSF2/PRKCB/MAPK11/PLA2G10/PLA2G4A/MAPK10/PRKCE/LAT/PLA2G6/PIK3CG/PIK3R1/RAC2/LYN
KEGG_BLADDER_CANCER	KEGG_BLADDER_CANCER	40	0.384204	1.07454	0.395702	0.653382	0.481439	2995	tags=25%, list=17%, signal=21%	CDH1/DAPK1/CDKN2A/CXCL8/CDKN1A/THBS1/EGF/DAPK2/MDM2/MMP1
KEGG_MELANOGENESIS	KEGG_MELANOGENESIS	83	0.338178	1.04478	0.39726	0.653382	0.481439	2959	tags=16%, list=16%, signal=13%	ADCY2/CAMK2B/TYRP1/WNT9B/TYR/KIT/PRKCB/DCT/ADCY5/CALML6/EDN1/FZD3/WNT5A
KEGG_B_CELL_RECEPTOR_SIGNALING_PATHWAY	KEGG_B_CELL_RECEPTOR_SIGNALING_PATHWAY	62	0.353625	1.05304	0.399289	0.653382	0.481439	4482	tags=23%, list=25%, signal=17%	INPP5D/DAPP1/VAV3/PRKCB/CARD11/CD72/NFAT5/PIK3AP1/PIK3CG/RASGRP3/PIK3R1/NFKBIA/RAC2/LYN
KEGG_CYSTEINE_AND_METHIONINE_METABOLISM	KEGG_CYSTEINE_AND_METHIONINE_METABOLISM	29	-0.305663	-0.996349	0.413934	0.671245	0.494602	3447	tags=48%, list=19%, signal=39%	MTAP/AHCY/APIP/GOT2/SRM/MAT2B/MAT2A/DNMT3B/TRDMT1/ENOPH1/LDHB/SMS/AMD1/DNMT1
KEGG_LONG_TERM_POTENTIATION	KEGG_LONG_TERM_POTENTIATION	60	0.346949	1.02785	0.435042	0.699174	0.515181	2149	tags=15%, list=12%, signal=13%	CAMK2B/CACNA1C/GRM5/GRIN2A/GRIN2B/GRIN1/PRKCB/CALML6/ITPR2
KEGG_PHOSPHATIDYLINOSITOL_SIGNALING_SYSTEM	KEGG_PHOSPHATIDYLINOSITOL_SIGNALING_SYSTEM	69	0.339257	1.02323	0.439858	0.70066	0.516275	5007	tags=26%, list=28%, signal=19%	CDS1/INPP5D/PRKCB/CALML6/ITPR2/PIP5K1B/DGKG/ITPR1/DGKA/DGKI/PIP4K2C/PIK3CG/PIK3R1/ITPKB/DGKH/PIK3C2B/PLCD1/PLCB4
KEGG_BETA_ALANINE_METABOLISM	KEGG_BETA_ALANINE_METABOLISM	19	0.413356	0.995234	0.47905	0.749108	0.551974	760	tags=11%, list=4%, signal=10%	GAD1/ABAT
KEGG_TGF_BETA_SIGNALING_PATHWAY	KEGG_TGF_BETA_SIGNALING_PATHWAY	79	0.323947	0.992778	0.481651	0.749108	0.551974	1832	tags=13%, list=10%, signal=11%	GDF6/COMP/BMP6/CDKN2B/TGFB2/THBS1/THBS2/INHBB/BMP4/BMP2
KEGG_PATHWAYS_IN_CANCER	KEGG_PATHWAYS_IN_CANCER	290	0.294992	1.00207	0.482759	0.749108	0.551974	4160	tags=26%, list=23%, signal=20%	TGFA/CDH1/DAPK1/PDGFB/FGF13/IL6/CDKN2B/CDKN2A/CXCL8/WNT9B/COL4A4/FGF23/LAMC2/FGF9/CTNNA2/TGFB2/FOXO1/KIT/EGLN3/COL4A6/CDKN1A/FGF17/LAMA3/FGFR2/FN1/PRKCB/EGF/BMP4/BMP2/RARB/FGF2/CCNA1/RET/FGF14/IGF1/DAPK2/HHIP/JUP/MDM2/LAMA4/PLD1/APC2/FZD3/FAS/ITGAV/WNT5A/MMP1/FGF20/LAMC1/RASSF5/COL4A1/MAPK10/LAMA1/LAMC3/FGF11/ITGA3/ITGA2/PDGFA/BIRC3/LAMB1/EPAS1/TGFBR2/STAT5A/PGF/PAX8/PIK3CG/PTGS2/FZD9/ITGB1/NFKB2…
KEGG_STEROID_BIOSYNTHESIS	KEGG_STEROID_BIOSYNTHESIS	17	0.413599	0.974724	0.511173	0.779783	0.574577	6473	tags=59%, list=36%, signal=38%	MSMO1/TM7SF2/SC5D/DHCR7/LIPA/CYP51A1/SQLE/FDFT1/SOAT2/CYP27B1
KEGG_DRUG_METABOLISM_OTHER_ENZYMES	KEGG_DRUG_METABOLISM_OTHER_ENZYMES	27	0.379018	0.984093	0.511318	0.779783	0.574577	1553	tags=19%, list=9%, signal=17%	CYP3A7/UPP2/CYP2A7/CYP2A6/CYP3A5
KEGG_WNT_SIGNALING_PATHWAY	KEGG_WNT_SIGNALING_PATHWAY	125	0.303956	0.979728	0.518033	0.779783	0.574577	3259	tags=13%, list=18%, signal=11%	SFRP2/SFRP4/CCND2/CAMK2B/WNT9B/DKK2/PRKCB/WIF1/APC2/FZD3/PORCN/WNT5A/PRICKLE2/MAPK10/NFAT5/DAAM1
KEGG_PENTOSE_PHOSPHATE_PATHWAY	KEGG_PENTOSE_PHOSPHATE_PATHWAY	22	-0.311247	-0.948786	0.519856	0.779783	0.574577	5492	tags=59%, list=31%, signal=41%	TALDO1/RPEL1/RPE/GPI/G6PD/PRPS1/PGM2/PFKP/TKT/PGD/DERA/RPIA/PRPS2
KEGG_HEDGEHOG_SIGNALING_PATHWAY	KEGG_HEDGEHOG_SIGNALING_PATHWAY	42	0.352434	0.98941	0.525851	0.782258	0.576401	2959	tags=17%, list=16%, signal=14%	LRP2/BMP6/WNT9B/BMP4/BMP2/HHIP/WNT5A
KEGG_ADHERENS_JUNCTION	KEGG_ADHERENS_JUNCTION	68	0.317283	0.958629	0.545135	0.804297	0.59264	1296	tags=7%, list=7%, signal=7%	CDH1/NECTIN4/CTNNA2/PTPRB/SORBS1
KEGG_GAP_JUNCTION	KEGG_GAP_JUNCTION	77	0.312995	0.954199	0.562716	0.814804	0.600382	2149	tags=13%, list=12%, signal=11%	ADCY2/HTR2A/PDGFB/GUCY1A2/GRM5/DRD1/PRKCB/EGF/ADCY5/ITPR2
KEGG_GLYCOSPHINGOLIPID_BIOSYNTHESIS_LACTO_AND_NEOLACTO_SERIES	KEGG_GLYCOSPHINGOLIPID_BIOSYNTHESIS_LACTO_AND_NEOLACTO_SERIES	19	0.389968	0.938922	0.562849	0.814804	0.600382	5152	tags=42%, list=29%, signal=30%	ST8SIA1/ST3GAL6/B3GNT4/B4GALT1/B4GAT1/GCNT2/FUT2/FUT1
KEGG_RENAL_CELL_CARCINOMA	KEGG_RENAL_CELL_CARCINOMA	65	0.316067	0.947017	0.565836	0.814804	0.600382	1211	tags=6%, list=7%, signal=6%	TGFA/PDGFB/TGFB2/EGLN3
KEGG_P53_SIGNALING_PATHWAY	KEGG_P53_SIGNALING_PATHWAY	65	0.310506	0.930356	0.606168	0.856855	0.631367	2893	tags=26%, list=16%, signal=22%	CCND2/SESN3/CDKN2A/ADGRB1/IGFBP3/CDKN1A/ZMAT3/THBS1/RRM2B/SERPINE1/BBC3/TNFRSF10B/SESN2/IGF1/CD82/MDM2/FAS
KEGG_PENTOSE_AND_GLUCURONATE_INTERCONVERSIONS	KEGG_PENTOSE_AND_GLUCURONATE_INTERCONVERSIONS	10	-0.373765	-0.882191	0.608955	0.856855	0.631367	5081	tags=60%, list=28%, signal=43%	XYLB/RPEL1/RPE/UGDH/GUSB/DCXR
KEGG_ADIPOCYTOKINE_SIGNALING_PATHWAY	KEGG_ADIPOCYTOKINE_SIGNALING_PATHWAY	56	0.310666	0.912456	0.609319	0.856855	0.631367	4458	tags=25%, list=25%, signal=19%	CD36/LEP/IRS4/ACSL6/CPT1B/ACSL5/MAPK10/LEPR/TRADD/IRS2/NFKBIA/PCK2/PPARA/PRKAB2
KEGG_CIRCADIAN_RHYTHM_MAMMAL	KEGG_CIRCADIAN_RHYTHM_MAMMAL	12	0.40919	0.898186	0.616279	0.859924	0.633628	3674	tags=25%, list=20%, signal=20%	BHLHE41/BHLHE40/NPAS2
KEGG_N_GLYCAN_BIOSYNTHESIS	KEGG_N_GLYCAN_BIOSYNTHESIS	46	0.314083	0.894647	0.653514	0.898799	0.662273	2923	tags=13%, list=16%, signal=11%	MGAT3/MGAT4A/ST6GAL1/MAN1C1/MAN1B1/MAN2A1
KEGG_NON_SMALL_CELL_LUNG_CANCER	KEGG_NON_SMALL_CELL_LUNG_CANCER	51	0.308492	0.895576	0.654126	0.898799	0.662273	1839	tags=12%, list=10%, signal=11%	TGFA/CDKN2A/FHIT/PRKCB/EGF/RARB
KEGG_HUNTINGTONS_DISEASE	KEGG_HUNTINGTONS_DISEASE	167	-0.213184	-0.942194	0.692308	0.944056	0.69562	6537	tags=56%, list=36%, signal=36%	COX4I1/NDUFB8/UQCRB/NDUFB10/NDUFS1/UQCRQ/PPARG/UQCRC2/COX7C/ATP5F1D/COX6B1/SOD1/POLR2B/SIN3A/SP1/UQCR10/NDUFB4/NDUFA8/NDUFS8/POLR2A/VDAC1/CREB1/CLTA/NDUFA10/NDUFS5/POLR2H/COX7B/POLR2K/CREBBP/SDHD/COX6B2/NDUFS2/NDUFA7/NDUFB9/NDUFV1/ATP5F1C/RCOR1/POLR2G/UQCRHL/ATP5MC3/CREB3L1/POLR2I/UQCRH/NDUFA5/POLR2E/ATP5F1E/UQCRC1/ATP5PB/ATP5PO/ATP5PF/NDUFB3/HIP1/NDUFB6/ATP5F1A/ATP5F1B/POLR2C/SDHA/NDUFAB1/NDUFA6…
KEGG_PYRUVATE_METABOLISM	KEGG_PYRUVATE_METABOLISM	36	-0.252873	-0.866055	0.719828	0.974203	0.717834	3127	tags=25%, list=17%, signal=21%	PDHA1/ME2/ACAT1/ACSS1/DLAT/ACAT2/LDHB/ACYP1/GLO1
KEGG_GLYCOSYLPHOSPHATIDYLINOSITOL_GPI_ANCHOR_BIOSYNTHESIS	KEGG_GLYCOSYLPHOSPHATIDYLINOSITOL_GPI_ANCHOR_BIOSYNTHESIS	24	0.31137	0.789417	0.737127	0.986539	0.726924	1421	tags=8%, list=8%, signal=8%	GPLD1/PIGZ
KEGG_GNRH_SIGNALING_PATHWAY	KEGG_GNRH_SIGNALING_PATHWAY	81	0.279014	0.857642	0.744559	0.986539	0.726924	2843	tags=16%, list=16%, signal=14%	ADCY2/CAMK2B/CACNA1C/PRKCB/MAPK11/ADCY5/CALML6/ITPR2/PLA2G10/PLA2G4A/PTK2B/ITPR1/PLD1
KEGG_HISTIDINE_METABOLISM	KEGG_HISTIDINE_METABOLISM	20	0.327601	0.800071	0.753138	0.986539	0.726924	82	tags=5%, list=0%, signal=5%	ASPA
KEGG_VIBRIO_CHOLERAE_INFECTION	KEGG_VIBRIO_CHOLERAE_INFECTION	49	0.288471	0.828569	0.755528	0.986539	0.726924	1623	tags=8%, list=9%, signal=7%	ATP6V0A4/ATP6V0D2/PRKCB/CFTR
KEGG_PROTEIN_EXPORT	KEGG_PROTEIN_EXPORT	23	-0.263921	-0.806393	0.757576	0.986539	0.726924	13230	tags=100%, list=74%, signal=26%	SEC62/SEC63/SEC61A1/SRPRB/SEC61A2/OXA1L/SRPRA/SRP14/IMMP2L/SPCS1/HSPA5/SPCS3/SEC11A/SRP54/SPCS2/SRP19/SRP68/SEC61B/SEC61G/SRP72/SRP9/IMMP1L
KEGG_ARGININE_AND_PROLINE_METABOLISM	KEGG_ARGININE_AND_PROLINE_METABOLISM	41	-0.246963	-0.861888	0.762136	0.986539	0.726924	2957	tags=22%, list=16%, signal=18%	GOT2/SRM/GLUL/AGMAT/CPS1/SMS/AMD1/ODC1/MAOB
KEGG_GLYCOSPHINGOLIPID_BIOSYNTHESIS_GLOBO_SERIES	KEGG_GLYCOSPHINGOLIPID_BIOSYNTHESIS_GLOBO_SERIES	13	0.349147	0.776862	0.769341	0.986539	0.726924	5152	tags=38%, list=29%, signal=27%	ST8SIA1/HEXA/HEXB/FUT2/FUT1
KEGG_THYROID_CANCER	KEGG_THYROID_CANCER	26	0.305415	0.781055	0.772789	0.986539	0.726924	148	tags=4%, list=1%, signal=4%	CDH1
KEGG_FRUCTOSE_AND_MANNOSE_METABOLISM	KEGG_FRUCTOSE_AND_MANNOSE_METABOLISM	31	0.293905	0.789888	0.787097	0.989583	0.729167	2392	tags=13%, list=13%, signal=11%	AKR1B10/FBP1/HK3/PFKFB2
KEGG_BIOSYNTHESIS_OF_UNSATURATED_FATTY_ACIDS	KEGG_BIOSYNTHESIS_OF_UNSATURATED_FATTY_ACIDS	21	-0.262874	-0.790664	0.791519	0.989583	0.729167	144	tags=14%, list=1%, signal=14%	TECR/PECR/ELOVL2
KEGG_SELENOAMINO_ACID_METABOLISM	KEGG_SELENOAMINO_ACID_METABOLISM	23	-0.256606	-0.784045	0.791667	0.989583	0.729167	3404	tags=26%, list=19%, signal=21%	AHCY/MAT2B/MAT2A/LCMT2/SEPHS1/GGT5
KEGG_PANCREATIC_CANCER	KEGG_PANCREATIC_CANCER	68	-0.229341	-0.857151	0.798658	0.990595	0.729912	347	tags=6%, list=2%, signal=6%	E2F1/RAD51/BRCA2/E2F2
KEGG_VALINE_LEUCINE_AND_ISOLEUCINE_DEGRADATION	KEGG_VALINE_LEUCINE_AND_ISOLEUCINE_DEGRADATION	43	0.276321	0.783762	0.803483	0.990595	0.729912	760	tags=5%, list=4%, signal=4%	IL4I1/ABAT
KEGG_GLYCEROPHOSPHOLIPID_METABOLISM	KEGG_GLYCEROPHOSPHOLIPID_METABOLISM	61	0.267492	0.793475	0.813095	0.994133	0.732519	5111	tags=30%, list=28%, signal=21%	CDS1/PCYT1B/PLA2G10/PLA2G4A/DGKG/PLPP2/PLD1/DGKA/LPCAT2/PLA2G6/DGKI/PLA2G15/ACHE/PLPP1/DGKH/MBOAT7/ETNK2/PHOSPHO1
KEGG_OXIDATIVE_PHOSPHORYLATION	KEGG_OXIDATIVE_PHOSPHORYLATION	123	0.254423	0.819215	0.830044	0.994133	0.732519	3363	tags=15%, list=19%, signal=12%	ATP6V0A4/ATP6V0D2/MT-ND4/MT-ND5/MT-ATP6/MT-CYB/MT-ND2/MT-ND4L/MT-ND6/MT-ND1/MT-CO1/MT-ATP8/COX7A1/MT-CO3/ATP6V1G2/MT-ND3/ATP6AP1/MT-CO2
KEGG_PURINE_METABOLISM	KEGG_PURINE_METABOLISM	143	0.252047	0.818793	0.832258	0.994133	0.732519	1998	tags=13%, list=11%, signal=11%	ADCY2/PDE11A/ENPP3/PDE1B/GDA/NPR1/GUCY1A2/PDE9A/FHIT/NME5/PDE2A/PDE8B/ENTPD3/PDE5A/ADCY10/RRM2B/ADCY5/PDE3A
KEGG_LIMONENE_AND_PINENE_DEGRADATION	KEGG_LIMONENE_AND_PINENE_DEGRADATION	10	-0.297371	-0.701881	0.832836	0.994133	0.732519	12626	tags=100%, list=70%, signal=30%	ALDH1B1/NAA80/ALDH3A2/YOD1/ALDH9A1/HADHA/EHHADH/ALDH7A1/ECHS1
KEGG_DORSO_VENTRAL_AXIS_FORMATION	KEGG_DORSO_VENTRAL_AXIS_FORMATION	23	-0.247689	-0.756798	0.837121	0.994133	0.732519	1123	tags=9%, list=6%, signal=8%	NOTCH1/PIWIL3
KEGG_SNARE_INTERACTIONS_IN_VESICULAR_TRANSPORT	KEGG_SNARE_INTERACTIONS_IN_VESICULAR_TRANSPORT	37	0.267236	0.73892	0.83949	0.994133	0.732519	5881	tags=27%, list=33%, signal=18%	SNAP25/TSNARE1/STX12/STX1B/VAMP8/VAMP2/STX11/VAMP1/SEC22B/STX17
KEGG_ALZHEIMERS_DISEASE	KEGG_ALZHEIMERS_DISEASE	150	0.245227	0.801247	0.859724	1	0.736842	2893	tags=13%, list=16%, signal=11%	IL1B/LPL/CACNA1C/GRIN2A/SNCA/GRIN2B/GRIN1/MT-ATP6/MT-CYB/BACE2/CALML6/ITPR2/MT-CO1/MT-ATP8/ERN1/COX7A1/MT-CO3/ITPR1/FAS
KEGG_INSULIN_SIGNALING_PATHWAY	KEGG_INSULIN_SIGNALING_PATHWAY	123	0.247565	0.797133	0.861842	1	0.736842	2061	tags=9%, list=11%, signal=8%	INPP5D/SHC2/IRS4/FOXO1/FBP1/SORBS1/GYS2/PPP1R3C/PDE3A/HK3/CALML6
KEGG_PROXIMAL_TUBULE_BICARBONATE_RECLAMATION	KEGG_PROXIMAL_TUBULE_BICARBONATE_RECLAMATION	15	0.301728	0.692863	0.875177	1	0.736842	5379	tags=40%, list=30%, signal=28%	ATP1A3/AQP1/ATP1A2/PCK2/GLS/GLS2
KEGG_REGULATION_OF_AUTOPHAGY	KEGG_REGULATION_OF_AUTOPHAGY	20	0.277022	0.676544	0.880056	1	0.736842	2170	tags=10%, list=12%, signal=9%	IFNA1/GABARAPL1
KEGG_PEROXISOME	KEGG_PEROXISOME	71	0.24645	0.74668	0.884841	1	0.736842	2916	tags=10%, list=16%, signal=8%	ABCD2/PIPOX/ACSL6/EPHX2/SOD2/FAR2/ACSL5
KEGG_SMALL_CELL_LUNG_CANCER	KEGG_SMALL_CELL_LUNG_CANCER	81	0.249396	0.766602	0.886598	1	0.736842	4645	tags=33%, list=26%, signal=25%	CDKN2B/COL4A4/LAMC2/FHIT/COL4A6/LAMA3/FN1/RARB/LAMA4/ITGAV/LAMC1/COL4A1/LAMA1/LAMC3/ITGA3/ITGA2/BIRC3/LAMB1/PIK3CG/PTGS2/ITGB1/LAMB2/PIK3R1/NFKBIA/CCND1/TRAF1/COL4A2
KEGG_ENDOMETRIAL_CANCER	KEGG_ENDOMETRIAL_CANCER	49	0.252772	0.72603	0.89312	1	0.736842	1684	tags=6%, list=9%, signal=6%	CDH1/CTNNA2/EGF
KEGG_VEGF_SIGNALING_PATHWAY	KEGG_VEGF_SIGNALING_PATHWAY	60	0.247564	0.733416	0.899881	1	0.736842	4435	tags=18%, list=25%, signal=14%	SHC2/PRKCB/MAPK11/PLA2G10/PLA2G4A/NFAT5/PLA2G6/PIK3CG/PTGS2/PIK3R1/RAC2
KEGG_BASAL_CELL_CARCINOMA	KEGG_BASAL_CELL_CARCINOMA	44	0.243506	0.690682	0.900374	1	0.736842	5861	tags=36%, list=33%, signal=25%	WNT9B/BMP4/BMP2/HHIP/APC2/FZD3/WNT5A/FZD9/WNT16/WNT9A/FZD6/WNT2B/WNT4/FZD8/SUFU/FZD4
KEGG_GLYCEROLIPID_METABOLISM	KEGG_GLYCEROLIPID_METABOLISM	43	0.243958	0.691967	0.900498	1	0.736842	2971	tags=16%, list=17%, signal=14%	LIPG/LPL/DGAT2/DGKG/PLPP2/LIPC/DGKA
KEGG_ETHER_LIPID_METABOLISM	KEGG_ETHER_LIPID_METABOLISM	21	0.261115	0.643051	0.920723	1	0.736842	3477	tags=29%, list=19%, signal=23%	PLA2G10/PLA2G4A/PLPP2/PLD1/LPCAT2/PLA2G6
KEGG_PRIMARY_IMMUNODEFICIENCY	KEGG_PRIMARY_IMMUNODEFICIENCY	19	-0.233854	-0.691493	0.923077	1	0.736842	1949	tags=26%, list=11%, signal=23%	DCLRE1C/RFXANK/IL7R/UNG/TNFRSF13C
KEGG_AMYOTROPHIC_LATERAL_SCLEROSIS_ALS	KEGG_AMYOTROPHIC_LATERAL_SCLEROSIS_ALS	47	0.241196	0.689729	0.927607	1	0.736842	1615	tags=11%, list=9%, signal=10%	NEFL/GRIN2A/GRIN2B/GRIN1/MAPK11
KEGG_PHENYLALANINE_METABOLISM	KEGG_PHENYLALANINE_METABOLISM	11	0.273945	0.589197	0.938144	1	0.736842	470	tags=9%, list=3%, signal=9%	IL4I1
KEGG_T_CELL_RECEPTOR_SIGNALING_PATHWAY	KEGG_T_CELL_RECEPTOR_SIGNALING_PATHWAY	80	0.222523	0.682829	0.950575	1	0.736842	3331	tags=12%, list=19%, signal=10%	VAV3/CSF2/GRAP2/MAPK11/CARD11/RASGRP1/CD4/NFAT5/LAT/ZAP70
KEGG_CHRONIC_MYELOID_LEUKEMIA	KEGG_CHRONIC_MYELOID_LEUKEMIA	72	-0.183759	-0.704646	0.959184	1	0.736842	2305	tags=29%, list=13%, signal=26%	MAP2K2/AKT2/CHUK/KRAS/RAF1/CDKN1B/RB1/CBL/AKT1/HRAS/TGFB1/CTBP2/HDAC1/NRAS/E2F3/CDK4/MECOM/HDAC2/E2F1/CBLC/E2F2
KEGG_AMINO_SUGAR_AND_NUCLEOTIDE_SUGAR_METABOLISM	KEGG_AMINO_SUGAR_AND_NUCLEOTIDE_SUGAR_METABOLISM	41	0.22022	0.618579	0.961055	1	0.736842	4367	tags=17%, list=24%, signal=13%	NPL/HK3/CYB5R1/RENBP/HEXA/GFPT1/HEXB
KEGG_PARKINSONS_DISEASE	KEGG_PARKINSONS_DISEASE	117	0.216268	0.694687	0.961623	1	0.736842	3363	tags=15%, list=19%, signal=13%	PRKN/MT-ND4/SNCA/MT-ND5/MT-ATP6/MT-CYB/MT-ND2/MT-ND4L/MT-ND6/MT-ND1/MT-CO1/MT-ATP8/COX7A1/MT-CO3/GPR37/UBA7/MT-ND3/MT-CO2
KEGG_VASOPRESSIN_REGULATED_WATER_REABSORPTION	KEGG_VASOPRESSIN_REGULATED_WATER_REABSORPTION	38	0.218889	0.60849	0.965779	1	0.736842	141	tags=3%, list=1%, signal=3%	DYNC1I1
KEGG_PROSTATE_CANCER	KEGG_PROSTATE_CANCER	82	0.207058	0.638325	0.977169	1	0.736842	1684	tags=7%, list=9%, signal=7%	TGFA/PDGFB/FOXO1/CDKN1A/FGFR2/EGF
KEGG_GLYCINE_SERINE_AND_THREONINE_METABOLISM	KEGG_GLYCINE_SERINE_AND_THREONINE_METABOLISM	26	0.214003	0.547281	0.987755	1	0.736842	4212	tags=27%, list=23%, signal=21%	PIPOX/BHMT/CTH/DMGDH/MAOA/CBS/PSAT1
KEGG_NOTCH_SIGNALING_PATHWAY	KEGG_NOTCH_SIGNALING_PATHWAY	42	-0.175203	-0.618618	0.990431	1	0.736842	3612	tags=24%, list=20%, signal=19%	DVL2/MAML1/HES5/NOTCH4/CTBP2/HDAC1/HDAC2/DLL4/NOTCH1/LFNG
KEGG_PROPANOATE_METABOLISM	KEGG_PROPANOATE_METABOLISM	31	0.171022	0.459633	0.997419	1	0.736842	5856	tags=29%, list=33%, signal=20%	ABAT/ACSS3/LDHAL6B/ACSS2/ALDH2/ALDH1B1/ACACA/MCEE/ALDH3A2
KEGG_GLYCOLYSIS_GLUCONEOGENESIS	KEGG_GLYCOLYSIS_GLUCONEOGENESIS	49	0.173092	0.497169	0.998771	1	0.736842	2120	tags=8%, list=12%, signal=7%	FBP1/ADH4/HK3/PGAM2
KEGG_NEUROTROPHIN_SIGNALING_PATHWAY	KEGG_NEUROTROPHIN_SIGNALING_PATHWAY	120	0.18174	0.586056	0.998911	1	0.736842	2187	tags=7%, list=12%, signal=6%	CAMK2B/SHC2/IRS4/NTRK2/NTRK3/MAPK11/CALML6/NTF4
KEGG_ACUTE_MYELOID_LEUKEMIA	KEGG_ACUTE_MYELOID_LEUKEMIA	53	0.121451	0.353791	1	1	0.736842	5463	tags=23%, list=30%, signal=16%	KIT/CCNA1/JUP/STAT5A/PIK3CG/PIK3R1/CCND1/STAT3/SOS1/BAD/CEBPA/BRAF
KEGG_INOSITOL_PHOSPHATE_METABOLISM	KEGG_INOSITOL_PHOSPHATE_METABOLISM	52	0.156395	0.454924	1	1	0.736842	7178	tags=37%, list=40%, signal=22%	MIOX/PIP5K1B/PIP4K2C/PIK3CG/ITPKB/PIK3C2B/PLCD1/PLCB4/PLCE1/PIK3C3/PLCD4/SYNJ1/PLCG2/MINPP1/CDIPT/PLCD3/PIK3CA/ALDH6A1/OCRL
KEGG_MTOR_SIGNALING_PATHWAY	KEGG_MTOR_SIGNALING_PATHWAY	48	-0.173871	-0.630887	1	1	0.736842	7353	tags=50%, list=41%, signal=30%	PRKAA1/PIK3CB/ULK1/CAB39L/ULK3/RPS6KA2/EIF4B/PIK3R3/RPS6KB1/EIF4E2/MAPK1/RPS6KB2/CAB39/MLST8/RPTOR/STK11/AKT2/AKT1/RHEB/RPS6/EIF4EBP1/EIF4E/RPS6KA6/RPS6KA1

## Sheet: GSE112068
ID	Description	setSize	enrichmentScore	NES	pvalue	p.adjust	qvalues	rank	leading_edge	core_enrichment
KEGG_CELL_CYCLE	KEGG_CELL_CYCLE	118	-0.686784	-2.57419	1e-10	1.74e-08	1.41053e-08	837	tags=30%, list=5%, signal=28%	E2F5/CDC7/TGFB1/MCM4/CDK2/CDC25A/GADD45G/E2F1/MCM3/ORC6/MCM2/DBF4/RBL1/MCM5/CCNE2/CCNB1/ORC1/MAD2L1/MCM7/CDC6/ESPL1/PTTG1/CDC25C/CDC45/CCNA2/CCNB2/PKMYT1/E2F2/BUB1/CDK1/TTK/PLK1/CDKN2C/CDC20/BUB1B
KEGG_OOCYTE_MEIOSIS	KEGG_OOCYTE_MEIOSIS	96	-0.604324	-2.18175	2.17427e-08	1.89162e-06	1.53343e-06	790	tags=18%, list=5%, signal=17%	AURKA/CDK2/FBXO43/CCNE2/CCNB1/MAD2L1/ESPL1/PTTG1/CDC25C/FBXO5/CCNB2/PKMYT1/SGO1/BUB1/CDK1/PLK1/CDC20
KEGG_DNA_REPLICATION	KEGG_DNA_REPLICATION	36	-0.773855	-2.34109	5.42012e-08	3.14367e-06	2.54841e-06	1904	tags=64%, list=12%, signal=56%	POLA2/PCNA/DNA2/RPA3/MCM6/POLE/POLD3/MCM4/POLD1/LIG1/FEN1/RFC2/RFC5/RFC4/MCM3/POLA1/MCM2/RNASEH2A/MCM5/POLE2/PRIM1/MCM7/RFC3
KEGG_SPLICEOSOME	KEGG_SPLICEOSOME	121	-0.504161	-1.88826	4.26393e-06	0.000185481	0.00015036	4781	tags=63%, list=31%, signal=44%	LSM5/SRSF9/PRPF3/USP39/PRPF40B/SNW1/PRPF40A/PRPF4/U2SURP/SNRNP200/U2AF2/SRSF10/DDX5/HNRNPC/PLRG1/SRSF5/RBM25/SF3B3/EFTUD2/THOC1/CDC5L/PRPF38B/MAGOH/SNRPC/PPIL1/WBP11/DDX46/SF3A1/RBM8A/SF3B4/DHX38/SART1/DHX15/PRPF31/SF3A3/PHF5A/SRSF4/HNRNPK/RBM22/PCBP1/LSM8/SF3A2/PRPF19/EIF4A3/TCERG1/HNRNPU/LSM7/SNRPE/SNRPB2/LSM3/SNRPG/SNRNP40/SNRPD1/HNRNPA3/PRPF38A/SNRPF/RBM17/CCDC12/SRSF6/PPIH/MAGOHB/SNRPB/SRSF7…
KEGG_PROGESTERONE_MEDIATED_OOCYTE_MATURATION	KEGG_PROGESTERONE_MEDIATED_OOCYTE_MATURATION	75	-0.556037	-1.95177	3.53797e-05	0.00123121	0.000998079	666	tags=16%, list=4%, signal=15%	CDK2/CDC25A/PIK3CG/CCNB1/MAD2L1/CDC25C/CCNA2/CCNB2/PKMYT1/BUB1/CDK1/PLK1
KEGG_ABC_TRANSPORTERS	KEGG_ABC_TRANSPORTERS	35	0.714795	1.90312	0.000114618	0.00332391	0.00269452	1387	tags=37%, list=9%, signal=34%	ABCA9/ABCB4/ABCA4/ABCC11/CFTR/ABCG5/ABCA7/ABCA3/ABCA12/ABCG2/ABCA8/ABCA13/ABCA5
KEGG_LONG_TERM_DEPRESSION	KEGG_LONG_TERM_DEPRESSION	52	0.643387	1.82346	0.000203169	0.0050502	0.00409393	2797	tags=37%, list=18%, signal=30%	NOS1/GRID2/GRM5/GRM1/PRKCB/PLA2G3/GUCY1A1/GUCY1A2/GNAO1/IGF1/CRH/ITPR1/PLA2G6/PLCB2/PLCB4/PLA2G4B/MAPK3/GNAI1/ITPR2
KEGG_BASE_EXCISION_REPAIR	KEGG_BASE_EXCISION_REPAIR	33	-0.636851	-1.87541	0.000858717	0.0186771	0.0151405	3025	tags=48%, list=19%, signal=39%	POLE3/PARP2/POLD2/LIG3/PARP1/XRCC1/PCNA/TDG/POLE/POLD3/POLD1/LIG1/FEN1/HMGB1/POLE2/NEIL3
KEGG_ALDOSTERONE_REGULATED_SODIUM_REABSORPTION	KEGG_ALDOSTERONE_REGULATED_SODIUM_REABSORPTION	29	0.694382	1.78703	0.00107405	0.0189456	0.0153582	1570	tags=34%, list=10%, signal=31%	ATP1A2/PRKCB/ATP1B2/ATP1A3/HSD11B1/SCNN1A/PIK3R3/NR3C2/IGF1/NEDD4L
KEGG_HOMOLOGOUS_RECOMBINATION	KEGG_HOMOLOGOUS_RECOMBINATION	28	-0.666661	-1.90513	0.00108883	0.0189456	0.0153582	2693	tags=54%, list=17%, signal=44%	POLD2/RAD51D/NBN/MUS81/XRCC3/RPA3/POLD3/RAD54B/POLD1/RAD51/BRCA2/XRCC2/EME1/BLM/RAD54L
KEGG_SYSTEMIC_LUPUS_ERYTHEMATOSUS	KEGG_SYSTEMIC_LUPUS_ERYTHEMATOSUS	59	0.584612	1.70411	0.00147885	0.0224656	0.0182117	1385	tags=47%, list=9%, signal=43%	C3/H3C10/H3C13/H2BC18/H4C4/H4C8/H4C9/H3C1/FCGR1A/C9/H2BC8/H2AC15/H2BC21/H3C4/H2BC4/H2BC12/H2BC7/H2AC17/H2AC6/H2AC13/H4-16/H2AC8/H4C5/C8G/H2BC15/H2BC5/H2BC11/H3C6
KEGG_CALCIUM_SIGNALING_PATHWAY	KEGG_CALCIUM_SIGNALING_PATHWAY	122	0.487702	1.58277	0.00154935	0.0224656	0.0182117	1595	tags=18%, list=10%, signal=16%	RYR2/CACNA1D/NOS1/GRM5/GRM1/PRKCB/CACNA1E/AVPR1A/ATP2B2/SLC8A3/GRIN1/P2RX6/LHCGR/TNNC2/CACNA1G/TACR2/BDKRB2/PTK2B/ITPR1/CALML6/P2RX5/SLC8A2
KEGG_STEROID_HORMONE_BIOSYNTHESIS	KEGG_STEROID_HORMONE_BIOSYNTHESIS	20	0.740524	1.77581	0.00181938	0.0233175	0.0189023	1678	tags=50%, list=11%, signal=45%	UGT2B7/CYP11A1/CYP1A1/HSD11B1/AKR1C3/CYP1B1/AKR1C1/HSD17B3/AKR1C2/CYP3A5
KEGG_LYSOSOME	KEGG_LYSOSOME	113	0.491172	1.58284	0.00187612	0.0233175	0.0189023	4405	tags=47%, list=28%, signal=34%	AP3B2/ATP6V0D2/ATP6V0A4/CTSK/LAPTM5/AP1M2/CTSF/FUCA1/GM2A/ASAH1/CTSS/ATP6V0A1/ARSG/NPC2/GBA/GNPTAB/HEXA/PSAP/ABCA2/IDUA/GAA/AP3S2/LGMN/GNS/ABCB9/CLTCL1/IDS/CTSD/GNPTG/AP1S1/ENTPD4/AP3M2/ARSA/LIPA/ATP6V1H/GLA/CTSA/SLC11A2/HGSNAT/MCOLN1/IGF2R/DNASE2/NAPSA/PLA2G15/CLN5/ATP6V0D1/ATP6V0C/SMPD1/MANBA/TPP1/CTSL/GGA1/MAN2B1
KEGG_TRYPTOPHAN_METABOLISM	KEGG_TRYPTOPHAN_METABOLISM	32	0.664601	1.74361	0.00213258	0.0247379	0.0200537	1703	tags=41%, list=11%, signal=36%	CYP1A2/HAAO/KYNU/CYP1A1/MAOA/MAOB/CYP1B1/TPH1/INMT/TPH2/ALDH3A2/AOX1/EHHADH
KEGG_MISMATCH_REPAIR	KEGG_MISMATCH_REPAIR	23	-0.66546	-1.78397	0.00298878	0.0315417	0.0255692	1271	tags=43%, list=8%, signal=40%	PCNA/RPA3/POLD3/POLD1/LIG1/RFC2/RFC5/RFC4/EXO1/RFC3
KEGG_METABOLISM_OF_XENOBIOTICS_BY_CYTOCHROME_P450	KEGG_METABOLISM_OF_XENOBIOTICS_BY_CYTOCHROME_P450	34	0.645526	1.71336	0.00308166	0.0315417	0.0255692	2533	tags=53%, list=16%, signal=44%	CYP1A2/CYP2C9/UGT2B7/CYP1A1/AKR1C3/ADH1B/CYP1B1/AKR1C1/AKR1C2/DHDH/CYP3A5/GSTA4/EPHX1/ADH6/GSTM2/MGST2/MGST1/GSTZ1
KEGG_RIBOSOME	KEGG_RIBOSOME	84	-0.451212	-1.59786	0.0038738	0.0373274	0.0302593	6834	tags=68%, list=44%, signal=38%	RPS26/RPL29/RPL13A/RPS27A/RPS13/RPL23/MRPL13/RPL19/RPL36AL/RPLP2/RPS25/RPL27/RPL14/RPL7/RPS15/RPL9/RPS15A/RPS6/RPS27/RPL32/RPL30/RPS4X/RPL18A/RPL6/RPS27L/RPL24/RPS5/RPS23/RPL7A/RPL23A/RPL11/RPS3/RPL21/RPS20/RPL12/RPL4/RPS8/RPL18/RPS3A/RPL13/RPLP0/RPL8/RPS11/RPL10A/RPL5/RPL27A/RPS2/RPS16/RPL35/RPL3/RPS7/RPL26L1/RPL10/RSL24D1/RPSA/RPL36A/RPL22L1
KEGG_RETINOL_METABOLISM	KEGG_RETINOL_METABOLISM	25	0.681612	1.69942	0.0043657	0.0373274	0.0302593	2635	tags=60%, list=17%, signal=50%	CYP1A2/CYP2C9/UGT2B7/CYP1A1/RDH16/DGAT2/ADH1B/ALDH1A1/DHRS3/CYP3A5/ADH6/RETSAT/CYP2A6/CYP2A7/RDH5
KEGG_STEROID_BIOSYNTHESIS	KEGG_STEROID_BIOSYNTHESIS	17	0.742201	1.72196	0.0043834	0.0373274	0.0302593	3195	tags=88%, list=20%, signal=70%	TM7SF2/MSMO1/LSS/DHCR7/FDFT1/SOAT2/CEL/NSDHL/CYP51A1/SC5D/SQLE/HSD17B7/EBP/DHCR24/LIPA
KEGG_DRUG_METABOLISM_CYTOCHROME_P450	KEGG_DRUG_METABOLISM_CYTOCHROME_P450	33	0.651409	1.72306	0.00450503	0.0373274	0.0302593	2533	tags=55%, list=16%, signal=46%	CYP1A2/CYP2C9/UGT2B7/FMO2/ADH1B/MAOA/MAOB/AOX1/CYP3A5/FMO5/GSTA4/ADH6/CYP2A6/CYP2A7/GSTM2/MGST2/MGST1/GSTZ1
KEGG_PROSTATE_CANCER	KEGG_PROSTATE_CANCER	80	-0.44049	-1.55159	0.0048473	0.0383378	0.0310784	1740	tags=31%, list=11%, signal=28%	PDGFC/E2F3/NKX3-1/CDKN1B/NFKB1/BCL2/NFKBIA/CREBBP/PDGFRA/HSP90B1/CREB3L2/ATF4/TCF7L1/PDGFRB/NRAS/CREB3L1/LEF1/TCF7/PDGFD/CDK2/E2F1/PIK3CG/PDGFB/CCNE2/E2F2
KEGG_PYRIMIDINE_METABOLISM	KEGG_PYRIMIDINE_METABOLISM	90	-0.433431	-1.55839	0.0062252	0.047095	0.0381774	3681	tags=37%, list=24%, signal=28%	NT5E/PNPT1/NT5C3A/DPYD/PNP/UCK2/POLE3/POLR3H/UPP1/PRIM2/POLD2/POLR2D/DHODH/CAD/POLR2J/POLA2/NT5C/CMPK2/ITPA/CTPS1/DCK/DTYMK/DUT/POLE/POLD3/RRM1/POLD1/POLA1/POLE2/TYMS/PRIM1/RRM2/TK1
KEGG_OXIDATIVE_PHOSPHORYLATION	KEGG_OXIDATIVE_PHOSPHORYLATION	118	0.455412	1.46984	0.00691194	0.0501116	0.0406228	6067	tags=58%, list=39%, signal=35%	ATP6V0D2/ATP6V0A4/ATP6V0A1/COX7A1/ATP6V1E1/ATP6V1B1/MT-ND4L/MT-ND6/MT-ND3/ATP6V0E1/MT-ND4/MT-ND5/MT-ND1/COX15/ATP6V1F/MT-CO1/NDUFA1/ATP6V1H/ATP6V1A/MT-CYB/COX17/MT-ND2/ATP6V1G1/MT-CO3/ATP5PD/NDUFC2/ATP6V0D1/ATP6V0C/NDUFV3/MT-ATP6/MT-CO2/NDUFA7/UQCR10/NDUFB5/UQCR11/ATP5ME/NDUFB1/COX6A1/NDUFA2/PPA2/SDHC/UQCRC2/MT-ATP8/COX5B/ATP6AP1/NDUFS2/COX5A/UQCRH/COX4I1/NDUFC1/NDUFV1/NDUFA10/ATP5F1E/COX7B/ATP5M…
KEGG_NUCLEOTIDE_EXCISION_REPAIR	KEGG_NUCLEOTIDE_EXCISION_REPAIR	43	-0.531367	-1.68615	0.00775815	0.0539967	0.0437723	3223	tags=42%, list=21%, signal=33%	ERCC3/RFC1/POLE3/MNAT1/CDK7/RBX1/POLD2/PCNA/RPA3/POLE/POLD3/POLD1/LIG1/RFC2/RFC5/RFC4/POLE2/RFC3
KEGG_CELL_ADHESION_MOLECULES_CAMS	KEGG_CELL_ADHESION_MOLECULES_CAMS	78	0.4998	1.52701	0.0101366	0.0678373	0.0549921	1258	tags=21%, list=8%, signal=19%	CDH1/NCAM1/CNTNAP2/NRXN1/CDH3/NRCAM/PTPRC/NFASC/F11R/MADCAM1/CLDN16/CNTN1/CD22/ITGA9/MPZ/CLDN1
KEGG_RNA_DEGRADATION	KEGG_RNA_DEGRADATION	54	-0.476198	-1.5765	0.0144804	0.0933182	0.0756482	4848	tags=54%, list=31%, signal=37%	PATL1/LSM5/MTREX/LSM1/DCP1A/CNOT6/CNOT7/XRN2/CNOT6L/PNPT1/EDC3/PARN/DIS3/EXOSC10/LSM8/LSM7/ENO1/LSM3/CNOT2/EXOSC2/CNOT9/DCPS/EDC4/CNOT10/EXOSC6/LSM6/TENT4A/EXOSC9/EXOSC8
KEGG_PEROXISOME	KEGG_PEROXISOME	66	0.500185	1.48883	0.0154373	0.0954479	0.0773746	5986	tags=65%, list=38%, signal=40%	ACSL6/PEX11G/SOD2/MVK/EHHADH/HMGCL/PEX11A/PEX19/ACSL5/ACSL4/ACOX1/IDH1/CAT/PEX7/PXMP4/ACOT8/AMACR/NUDT12/CRAT/PEX11B/MPV17/XDH/MLYCD/PEX3/ACAA1/ACSL3/PRDX5/PEX12/HSD17B4/GSTK1/CROT/PHYH/PEX16/ABCD1/ABCD3/SOD1/PEX5/SCP2/PEX13/ABCD4/ACOX2/PRDX1/PEX1
KEGG_PROXIMAL_TUBULE_BICARBONATE_RECLAMATION	KEGG_PROXIMAL_TUBULE_BICARBONATE_RECLAMATION	18	0.68987	1.61593	0.015908	0.0954479	0.0773746	401	tags=22%, list=3%, signal=22%	ATP1A2/CA2/ATP1B2/ATP1A3
KEGG_NEUROACTIVE_LIGAND_RECEPTOR_INTERACTION	KEGG_NEUROACTIVE_LIGAND_RECEPTOR_INTERACTION	113	0.43994	1.41774	0.0173669	0.100728	0.0816547	1680	tags=27%, list=11%, signal=24%	GRID2/GRM5/GRM1/GABRA3/AVPR1A/GRIK3/HRH4/HCRTR2/GRIN1/P2RX6/LHCGR/GNRHR/PTH1R/P2RY6/GRM4/GALR2/TACR2/GLRA2/GABRA2/OPRL1/GRIK5/MC4R/BDKRB2/GPR35/GIPR/GHR/GRIN3B/P2RX5/ADRA2C/F2RL2
KEGG_CARDIAC_MUSCLE_CONTRACTION	KEGG_CARDIAC_MUSCLE_CONTRACTION	55	0.520232	1.49856	0.0201394	0.110191	0.0893263	487	tags=11%, list=3%, signal=11%	RYR2/CACNA1D/ATP1A2/ATP1B2/ATP1A3/TNNT2
KEGG_ALZHEIMERS_DISEASE	KEGG_ALZHEIMERS_DISEASE	147	0.419892	1.3866	0.0202651	0.110191	0.0893263	6065	tags=48%, list=39%, signal=30%	CACNA1D/NOS1/MAPT/GRIN1/SNCA/IL1B/MME/APOE/ITPR1/CALML6/COX7A1/PLCB2/PLCB4/MAPK3/ITPR2/MT-CO1/NDUFA1/ATP2A3/APBB1/MT-CYB/ERN1/MT-CO3/ATP5PD/NDUFC2/NDUFV3/CHP1/MT-ATP6/CDK5/ADAM17/MT-CO2/NCSTN/NDUFA7/UQCR10/NAE1/NDUFB5/UQCR11/NDUFB1/COX6A1/CALM2/NDUFA2/LRP1/SDHC/UQCRC2/PSENEN/MT-ATP8/APP/COX5B/GSK3B/NDUFS2/COX5A/HSD17B10/UQCRH/COX4I1/NDUFC1/NDUFV1/PPP3CC/FAS/PSEN2/NDUFA10/ATP5F1E/COX7B/UQCRQ/SDHD/…
KEGG_PPAR_SIGNALING_PATHWAY	KEGG_PPAR_SIGNALING_PATHWAY	45	0.532717	1.47135	0.0247238	0.130362	0.105677	4135	tags=47%, list=27%, signal=34%	PLIN1/CD36/ACSL6/FABP3/OLR1/SCD/EHHADH/SCD5/PLTP/ME1/ACSL5/ACSL4/CPT2/ACOX1/ANGPTL4/SLC27A6/CPT1C/NR1H3/ACAA1/ACSL3/FADS2
KEGG_TIGHT_JUNCTION	KEGG_TIGHT_JUNCTION	104	0.44173	1.40447	0.0256884	0.131464	0.106571	2228	tags=15%, list=14%, signal=13%	CTNNA2/PPP2R2C/TJP3/PRKCB/CTNNA3/MYH14/F11R/CLDN16/CLDN1/CSNK2B/PRKCZ/EPB41/MYL5/PATJ/EPB41L1/PARD6A
KEGG_PROTEASOME	KEGG_PROTEASOME	38	-0.509029	-1.568	0.0304027	0.151145	0.122525	6248	tags=76%, list=40%, signal=46%	PSME3/SEM1/PSMB6/PSMD6/PSMB4/PSMD14/PSMB1/PSMC2/PSMD2/PSMA2/PSMA6/PSMB2/PSMC5/PSMD12/PSMD11/PSMA5/PSMD13/PSME4/PSMB10/PSMC6/PSMA3/PSMD3/PSMD7/PSMA4/PSMA1/PSME1/PSMC1/PSMA7/PSMC3
KEGG_P53_SIGNALING_PATHWAY	KEGG_P53_SIGNALING_PATHWAY	64	-0.42508	-1.45215	0.0326273	0.157699	0.127838	907	tags=17%, list=6%, signal=16%	IGFBP3/THBS1/CDK2/GADD45G/TP73/CCNE2/CCNB1/RRM2/CCNB2/CDK1/GTSE1
KEGG_VALINE_LEUCINE_AND_ISOLEUCINE_DEGRADATION	KEGG_VALINE_LEUCINE_AND_ISOLEUCINE_DEGRADATION	42	0.529534	1.45793	0.0371967	0.174925	0.141803	5793	tags=76%, list=37%, signal=48%	ABAT/ALDH6A1/ALDH3A2/HMGCS1/AOX1/EHHADH/IVD/HMGCL/DBT/MCCC1/HIBCH/ALDH1B1/HADHB/ACAT2/DLD/ACAT1/ALDH2/HADHA/ACAA1/HIBADH/PCCB/MCEE/ACADSB/ALDH9A1/MMUT/MCCC2/BCAT2/HSD17B10/HADH/BCKDHB/ACAD8/OXCT1
KEGG_FOCAL_ADHESION	KEGG_FOCAL_ADHESION	177	-0.32466	-1.27213	0.0407023	0.186374	0.151083	2499	tags=33%, list=16%, signal=28%	DOCK1/ACTN4/ELK1/HGF/PAK4/IGF1R/AKT1/VAV2/ILK/FLNB/COL1A2/ACTN1/RAF1/ACTG1/ACTB/ZYX/PDGFC/ITGB5/MET/VEGFA/VASP/BCAR1/PPP1CA/PPP1CC/COL4A1/FLNA/COL5A2/ITGA2/BCL2/COL6A2/COL6A1/PDGFRA/COL4A2/COL3A1/MAPK8/ITGB7/PDGFRB/COL6A3/MYLK3/ITGA1/PDGFD/THBS1/RELN/COL5A1/PGF/VEGFC/COL1A1/TNC/FLT1/ITGA4/ITGA10/PIK3CG/PAK3/PDGFB/COL5A3/ACTN3/MYLK2/ITGA8
KEGG_ONE_CARBON_POOL_BY_FOLATE	KEGG_ONE_CARBON_POOL_BY_FOLATE	15	-0.634556	-1.52155	0.0449451	0.200524	0.162554	1863	tags=40%, list=12%, signal=35%	SHMT2/SHMT1/MTHFD2/MTHFD1L/DHFR/TYMS
KEGG_NOTCH_SIGNALING_PATHWAY	KEGG_NOTCH_SIGNALING_PATHWAY	40	-0.468066	-1.46118	0.0465678	0.20257	0.164213	2045	tags=20%, list=13%, signal=17%	HDAC2/NOTCH1/CREBBP/NCOR2/MAML1/LFNG/HES1/DLL4
KEGG_COMPLEMENT_AND_COAGULATION_CASCADES	KEGG_COMPLEMENT_AND_COAGULATION_CASCADES	38	0.527649	1.42479	0.0560606	0.237916	0.192866	1711	tags=32%, list=11%, signal=28%	C3/F13A1/C9/PROS1/BDKRB2/C8G/SERPIND1/THBD/F7/F8/MASP1/C6
KEGG_RENIN_ANGIOTENSIN_SYSTEM	KEGG_RENIN_ANGIOTENSIN_SYSTEM	13	0.669633	1.46758	0.0596774	0.243792	0.197629	543	tags=23%, list=3%, signal=22%	ACE2/CPA3/MME
KEGG_TGF_BETA_SIGNALING_PATHWAY	KEGG_TGF_BETA_SIGNALING_PATHWAY	77	-0.383033	-1.35047	0.0602475	0.243792	0.197629	2011	tags=26%, list=13%, signal=23%	MYC/AMH/SMAD4/CREBBP/SMAD1/DCN/BMPR1B/NOG/THBS1/SMAD6/E2F5/INHBC/TGFB1/SMAD7/ID2/RBL1/ID3/ID4/ID1/NODAL
KEGG_COLORECTAL_CANCER	KEGG_COLORECTAL_CANCER	61	-0.396812	-1.34444	0.0619388	0.24494	0.19856	2011	tags=28%, list=13%, signal=24%	MSH6/BAX/AKT1/TGFBR1/RAF1/TCF7L2/MYC/SMAD4/BCL2/MAPK8/TCF7L1/LEF1/TCF7/TGFB1/PIK3CG/FOS/BIRC5
KEGG_RENAL_CELL_CARCINOMA	KEGG_RENAL_CELL_CARCINOMA	63	-0.426734	-1.44844	0.0648866	0.245795	0.199253	3439	tags=29%, list=22%, signal=22%	ARNT2/HGF/PAK4/AKT1/RAF1/RBX1/FH/MET/VEGFA/CREBBP/ETS1/NRAS/TGFB1/PGF/VEGFC/PIK3CG/PAK3/PDGFB
KEGG_CYSTEINE_AND_METHIONINE_METABOLISM	KEGG_CYSTEINE_AND_METHIONINE_METABOLISM	28	-0.510348	-1.45843	0.0649802	0.245795	0.199253	4047	tags=46%, list=26%, signal=34%	MAT2B/SRM/SMS/CBS/AMD1/MTAP/IL4I1/MAT2A/DNMT3B/LDHA/TRDMT1/DNMT1/SDS
KEGG_FATTY_ACID_METABOLISM	KEGG_FATTY_ACID_METABOLISM	35	0.525773	1.39985	0.0676692	0.24584	0.199289	4731	tags=60%, list=30%, signal=42%	ACSL6/ADH1B/ALDH3A2/EHHADH/ADH6/ALDH1B1/ACSL5/ACSL4/HADHB/CPT2/ACOX1/ACAT2/CPT1C/ACAT1/ALDH2/HADHA/ACAA1/ACSL3/ACADSB/ALDH9A1/GCDH
KEGG_LEISHMANIA_INFECTION	KEGG_LEISHMANIA_INFECTION	42	0.493782	1.3595	0.0681481	0.24584	0.199289	1135	tags=19%, list=7%, signal=18%	IL1A/C3/PRKCB/IL1B/FCGR1A/TLR4/IL12A/PTGS2
KEGG_CYTOKINE_CYTOKINE_RECEPTOR_INTERACTION	KEGG_CYTOKINE_CYTOKINE_RECEPTOR_INTERACTION	133	0.397086	1.30038	0.0692308	0.24584	0.199289	2022	tags=24%, list=13%, signal=21%	CXCL14/NGFR/IL1A/IL18RAP/TNFRSF11A/CXCL11/TNFSF15/CCR7/CXCL3/IL1B/CXCL8/TNFSF18/INHBE/INHBB/CCL26/IL12A/CXCR5/CXCL10/EDA/GHR/CD27/CTF1/LIF/GDF5/CCR10/TNFRSF10C/CXCR6/TSLP/TNFSF13B/CCL24/TNFSF9/BMP2
KEGG_PRION_DISEASES	KEGG_PRION_DISEASES	27	0.552262	1.39817	0.0712074	0.247802	0.20088	1106	tags=19%, list=7%, signal=17%	IL1A/NCAM1/IL1B/C9/C8G
KEGG_AMYOTROPHIC_LATERAL_SCLEROSIS_ALS	KEGG_AMYOTROPHIC_LATERAL_SCLEROSIS_ALS	45	0.486293	1.34313	0.0785185	0.267887	0.217162	774	tags=9%, list=5%, signal=8%	NOS1/NEFL/GRIN1/NEFM
KEGG_ENDOMETRIAL_CANCER	KEGG_ENDOMETRIAL_CANCER	50	0.469361	1.32327	0.0894661	0.299367	0.242681	154	tags=6%, list=1%, signal=6%	CTNNA2/CDH1/CTNNA3
KEGG_GNRH_SIGNALING_PATHWAY	KEGG_GNRH_SIGNALING_PATHWAY	77	0.428088	1.29813	0.0924138	0.303396	0.245947	3382	tags=29%, list=22%, signal=22%	CACNA1D/PRKCB/PLA2G3/GNRHR/ADCY5/PTK2B/ITPR1/CALML6/PLD1/PLA2G6/GNRH2/PLCB2/MAPK11/PLCB4/PLA2G4B/MAPK3/ADCY6/ITPR2/CAMK2D/MMP2/PLA2G12A/PLA2G4A
KEGG_DORSO_VENTRAL_AXIS_FORMATION	KEGG_DORSO_VENTRAL_AXIS_FORMATION	21	0.570793	1.37821	0.0946372	0.304333	0.246707	539	tags=14%, list=3%, signal=14%	PIWIL2/ETV7/CPEB1
KEGG_CYTOSOLIC_DNA_SENSING_PATHWAY	KEGG_CYTOSOLIC_DNA_SENSING_PATHWAY	35	0.500632	1.33292	0.0962406	0.304333	0.246707	1056	tags=11%, list=7%, signal=11%	RIPK3/IL33/IL1B/CXCL10
KEGG_ETHER_LIPID_METABOLISM	KEGG_ETHER_LIPID_METABOLISM	20	0.572711	1.37338	0.0979463	0.304333	0.246707	4496	tags=50%, list=29%, signal=36%	PLA2G3/PLD1/PLA2G6/PLA2G4B/PAFAH2/PLA2G12A/PLA2G4A/PLPP1/PLPP2/CHPT1
KEGG_BUTANOATE_METABOLISM	KEGG_BUTANOATE_METABOLISM	24	0.543261	1.34065	0.0998415	0.304779	0.247069	3841	tags=50%, list=25%, signal=38%	ALDH5A1/ABAT/ALDH3A2/HMGCS1/EHHADH/AKR1B10/HMGCL/ALDH1B1/ACAT2/ACAT1/ALDH2/HADHA
KEGG_PENTOSE_AND_GLUCURONATE_INTERCONVERSIONS	KEGG_PENTOSE_AND_GLUCURONATE_INTERCONVERSIONS	11	0.661411	1.39074	0.102178	0.306533	0.24849	1969	tags=45%, list=13%, signal=40%	UGT2B7/AKR1B1/DHDH/RPEL1/XYLB
KEGG_PORPHYRIN_AND_CHLOROPHYLL_METABOLISM	KEGG_PORPHYRIN_AND_CHLOROPHYLL_METABOLISM	20	0.565096	1.35512	0.104265	0.307495	0.24927	3119	tags=45%, list=20%, signal=36%	UGT2B7/HMOX1/FTH1/ALAS1/ALAD/MMAB/COX15/CPOX/BLVRB
KEGG_ACUTE_MYELOID_LEUKEMIA	KEGG_ACUTE_MYELOID_LEUKEMIA	51	-0.394947	-1.29929	0.11465	0.33176	0.26894	4129	tags=41%, list=26%, signal=30%	STAT5B/IKBKG/KRAS/STAT5A/AKT1/KIT/RAF1/TCF7L2/PIM1/PPARD/MYC/NFKB1/EIF4EBP1/RARA/TCF7L1/RUNX1T1/NRAS/RUNX1/LEF1/TCF7/PIK3CG
KEGG_PANCREATIC_CANCER	KEGG_PANCREATIC_CANCER	67	-0.385916	-1.31756	0.116307	0.33176	0.26894	2534	tags=21%, list=16%, signal=18%	CDK4/E2F3/VEGFA/SMAD4/NFKB1/MAPK8/TGFB1/PGF/VEGFC/E2F1/RAD51/PIK3CG/BRCA2/E2F2
KEGG_TYPE_II_DIABETES_MELLITUS	KEGG_TYPE_II_DIABETES_MELLITUS	34	0.491044	1.30333	0.121439	0.340813	0.27628	1034	tags=15%, list=7%, signal=14%	CACNA1D/CACNA1E/SLC2A4/CACNA1G/PIK3R3
KEGG_LINOLEIC_ACID_METABOLISM	KEGG_LINOLEIC_ACID_METABOLISM	11	0.645251	1.35676	0.125628	0.346973	0.281273	1826	tags=55%, list=12%, signal=48%	CYP1A2/CYP2C9/PLA2G3/CYP3A5/PLA2G6/AKR1B10
KEGG_LONG_TERM_POTENTIATION	KEGG_LONG_TERM_POTENTIATION	57	0.433085	1.25759	0.140845	0.382923	0.310415	2867	tags=21%, list=18%, signal=17%	GRM5/GRM1/PRKCB/GRIN1/ITPR1/CALML6/PLCB2/PLCB4/MAPK3/ITPR2/RAPGEF3/RPS6KA1
KEGG_BASAL_CELL_CARCINOMA	KEGG_BASAL_CELL_CARCINOMA	44	-0.384297	-1.22122	0.171779	0.45984	0.372768	1396	tags=25%, list=9%, signal=23%	FZD8/GLI1/WNT2B/TCF7L1/LEF1/FZD7/TCF7/FZD1/HHIP/WNT2/WNT7B
KEGG_CHEMOKINE_SIGNALING_PATHWAY	KEGG_CHEMOKINE_SIGNALING_PATHWAY	119	0.367901	1.18671	0.175553	0.462821	0.375184	2669	tags=22%, list=17%, signal=18%	CXCL14/PRKCB/CXCL11/CCR7/CXCL3/CXCL8/ADCY5/CCL26/CXCR5/PIK3R3/GRK4/CXCL10/PTK2B/CCR10/PRKCZ/CXCR6/SHC2/JAK3/GNG11/CCL24/PLCB2/ARRB1/PLCB4/MAPK3/GNAI1/ADCY6
KEGG_PYRUVATE_METABOLISM	KEGG_PYRUVATE_METABOLISM	35	0.462975	1.23265	0.180451	0.467341	0.378849	3894	tags=43%, list=25%, signal=32%	LDHD/AKR1B1/ALDH3A2/ACOT12/ACSS2/HAGH/ALDH1B1/ME1/ACYP2/ACAT2/ACYP1/DLD/ACAT1/ALDH2/ACACB
KEGG_EPITHELIAL_CELL_SIGNALING_IN_HELICOBACTER_PYLORI_INFECTION	KEGG_EPITHELIAL_CELL_SIGNALING_IN_HELICOBACTER_PYLORI_INFECTION	61	0.410705	1.20791	0.185237	0.467341	0.378849	518	tags=8%, list=3%, signal=8%	PTPRZ1/F11R/ATP6V0D2/ATP6V0A4/CXCL8
KEGG_PATHWAYS_IN_CANCER	KEGG_PATHWAYS_IN_CANCER	278	-0.267054	-1.10891	0.187933	0.467341	0.378849	2462	tags=21%, list=16%, signal=18%	FH/WNT5A/HDAC2/MET/E2F3/NKX3-1/VEGFA/CDKN1B/PPARD/FZD9/MYC/SMAD4/COL4A1/GLI3/ITGA2/NFKB1/BCL2/NFKBIA/CREBBP/PDGFRA/HSP90B1/ETS1/COL4A2/RARA/FZD8/MAPK8/DAPK2/GLI1/WNT2B/TCF7L1/RUNX1T1/PDGFRB/NRAS/MECOM/RUNX1/LEF1/FZD7/TCF7/FGF5/RASSF5/TGFB1/PGF/VEGFC/FZD1/CDK2/FGFR3/E2F1/RAD51/PIK3CG/CKS1B/BRCA2/HHIP/PDGFB/CCNE2/WNT2/FOS/BIRC5/E2F2/WNT7B
KEGG_PHOSPHATIDYLINOSITOL_SIGNALING_SYSTEM	KEGG_PHOSPHATIDYLINOSITOL_SIGNALING_SYSTEM	69	0.399874	1.19784	0.188011	0.467341	0.378849	3529	tags=28%, list=23%, signal=21%	DGKB/PRKCB/CDS1/INPP5D/PIK3R3/ITPR1/CALML6/PIP4K2C/PLCB2/PLCB4/SYNJ1/ITPKB/ITPR2/INPP4B/PIK3C2A/PLCD1/OCRL/CDIPT/PIK3C2B
KEGG_ARACHIDONIC_ACID_METABOLISM	KEGG_ARACHIDONIC_ACID_METABOLISM	28	0.483915	1.23467	0.197531	0.476828	0.386539	1229	tags=25%, list=8%, signal=23%	CYP2C9/PLA2G3/PTGDS/GPX3/AKR1C3/PTGS2/GGT1
KEGG_ARGININE_AND_PROLINE_METABOLISM	KEGG_ARGININE_AND_PROLINE_METABOLISM	42	0.435739	1.19969	0.2	0.476828	0.386539	1754	tags=21%, list=11%, signal=19%	NOS1/MAOA/MAOB/SAT1/ACY1/ALDH3A2/ASS1/AZIN2/GLS2
KEGG_OTHER_GLYCAN_DEGRADATION	KEGG_OTHER_GLYCAN_DEGRADATION	13	0.573418	1.25671	0.203226	0.476828	0.386539	4762	tags=69%, list=31%, signal=48%	FUCA1/GBA/HEXA/ENGASE/MAN2B2/MANBA/MAN2B1/NEU3/GLB1
KEGG_GLYCEROLIPID_METABOLISM	KEGG_GLYCEROLIPID_METABOLISM	41	0.436325	1.19618	0.207154	0.476828	0.386539	1705	tags=17%, list=11%, signal=15%	DGKB/LIPG/DGAT2/AKR1B1/ALDH3A2/PNPLA3/CEL
KEGG_NOD_LIKE_RECEPTOR_SIGNALING_PATHWAY	KEGG_NOD_LIKE_RECEPTOR_SIGNALING_PATHWAY	49	-0.358135	-1.16996	0.207668	0.476828	0.386539	2084	tags=20%, list=13%, signal=18%	RIPK2/NFKB1/NFKBIA/CASP1/HSP90B1/MAPK8/CCL2/MEFV/CXCL2/NLRP3
KEGG_OLFACTORY_TRANSDUCTION	KEGG_OLFACTORY_TRANSDUCTION	29	0.473157	1.21769	0.20827	0.476828	0.386539	743	tags=21%, list=5%, signal=20%	CNGA3/CLCA2/OR1F1/OR1Q1/OR2B6/OR5B12
KEGG_VIBRIO_CHOLERAE_INFECTION	KEGG_VIBRIO_CHOLERAE_INFECTION	48	0.423599	1.18357	0.211901	0.478842	0.388172	3967	tags=29%, list=25%, signal=22%	PRKCB/ATP6V0D2/ATP6V0A4/CFTR/ATP6V0A1/ATP6V1E1/ATP6V1B1/ATP6V0E1/ATP6V1F/ATP6V1H/ATP6V1A/ATP6V1G1/ATP6V0D1/ATP6V0C
KEGG_HEMATOPOIETIC_CELL_LINEAGE	KEGG_HEMATOPOIETIC_CELL_LINEAGE	39	0.439742	1.18924	0.217656	0.480197	0.38927	1096	tags=15%, list=7%, signal=14%	IL1A/CD36/IL1B/MME/FCGR1A/CD22
KEGG_INTESTINAL_IMMUNE_NETWORK_FOR_IGA_PRODUCTION	KEGG_INTESTINAL_IMMUNE_NETWORK_FOR_IGA_PRODUCTION	15	-0.514638	-1.23401	0.219577	0.480197	0.38927	1227	tags=40%, list=8%, signal=37%	ITGB7/TGFB1/IL15RA/CXCL12/ITGA4/TNFRSF13C
KEGG_STARCH_AND_SUCROSE_METABOLISM	KEGG_STARCH_AND_SUCROSE_METABOLISM	22	0.493408	1.20679	0.22327	0.480197	0.38927	2402	tags=27%, list=15%, signal=23%	GYS2/UGT2B7/AMY2B/PGM2L1/GAA/GBE1
KEGG_VASCULAR_SMOOTH_MUSCLE_CONTRACTION	KEGG_VASCULAR_SMOOTH_MUSCLE_CONTRACTION	83	0.377248	1.16415	0.225981	0.480197	0.38927	2797	tags=19%, list=18%, signal=16%	CACNA1D/PRKCB/AVPR1A/PLA2G3/GUCY1A1/GUCY1A2/ADCY5/ITPR1/CALML6/PLA2G6/PLCB2/PLCB4/PLA2G4B/MAPK3/ADCY6/ITPR2
KEGG_N_GLYCAN_BIOSYNTHESIS	KEGG_N_GLYCAN_BIOSYNTHESIS	45	-0.358217	-1.14547	0.2263	0.480197	0.38927	4920	tags=44%, list=32%, signal=31%	ALG14/ALG9/RPN2/B4GALT2/ST6GAL1/B4GALT3/MAN2A1/RFT1/RPN1/DOLPP1/ALG1/STT3B/MAN1A2/MAN1A1/MGAT1/FUT8/STT3A/GANAB/MGAT5/ALG10
KEGG_TERPENOID_BACKBONE_BIOSYNTHESIS	KEGG_TERPENOID_BACKBONE_BIOSYNTHESIS	14	0.550639	1.22624	0.23126	0.48481	0.39301	2090	tags=43%, list=13%, signal=37%	MVD/IDI1/HMGCS1/FDPS/MVK/HMGCR
KEGG_CHRONIC_MYELOID_LEUKEMIA	KEGG_CHRONIC_MYELOID_LEUKEMIA	70	-0.327179	-1.12576	0.241636	0.498311	0.403955	4129	tags=36%, list=26%, signal=26%	STAT5B/IKBKG/KRAS/RB1/STAT5A/CTBP2/SMAD3/AKT1/TGFBR1/RAF1/CDK4/HDAC2/E2F3/CDKN1B/MYC/SMAD4/NFKB1/NFKBIA/NRAS/MECOM/RUNX1/TGFB1/E2F1/PIK3CG/E2F2
KEGG_LIMONENE_AND_PINENE_DEGRADATION	KEGG_LIMONENE_AND_PINENE_DEGRADATION	10	0.593106	1.22249	0.247059	0.498311	0.403955	4604	tags=60%, list=30%, signal=42%	ALDH3A2/EHHADH/ALDH1B1/ALDH2/HADHA/ALDH9A1
KEGG_GLYCOSAMINOGLYCAN_BIOSYNTHESIS_CHONDROITIN_SULFATE	KEGG_GLYCOSAMINOGLYCAN_BIOSYNTHESIS_CHONDROITIN_SULFATE	18	-0.472861	-1.214	0.248705	0.498311	0.403955	4099	tags=44%, list=26%, signal=33%	CHST11/CHST3/DSE/B3GALT6/CHST14/CHSY1/XYLT1/CHSY3
KEGG_GAP_JUNCTION	KEGG_GAP_JUNCTION	73	0.38256	1.14924	0.251739	0.498311	0.403955	726	tags=10%, list=5%, signal=9%	GRM5/GRM1/TUBB8/PRKCB/GUCY1A1/GUCY1A2/ADCY5
KEGG_NITROGEN_METABOLISM	KEGG_NITROGEN_METABOLISM	16	0.525409	1.19244	0.252019	0.498311	0.403955	2492	tags=38%, list=16%, signal=32%	CA2/CA14/GLS2/CA7/HAL/CA12
KEGG_ADIPOCYTOKINE_SIGNALING_PATHWAY	KEGG_ADIPOCYTOKINE_SIGNALING_PATHWAY	53	0.399528	1.13932	0.260116	0.508541	0.412247	3894	tags=30%, list=25%, signal=23%	CD36/SLC2A4/ACSL6/AGRP/PPARGC1A/PRKAB2/LEPR/ACSL5/ACSL4/NFKBIE/PRKAA2/TRADD/CPT1C/ADIPOR1/STAT3/ACACB
KEGG_PROPANOATE_METABOLISM	KEGG_PROPANOATE_METABOLISM	30	0.447382	1.15974	0.269113	0.520285	0.421768	4751	tags=57%, list=30%, signal=39%	ABAT/ALDH6A1/ALDH3A2/EHHADH/ACSS2/HIBCH/ALDH1B1/ACAT2/ACAT1/ALDH2/HADHA/ACACB/MLYCD/PCCB/MCEE/ALDH9A1/MMUT
KEGG_FC_GAMMA_R_MEDIATED_PHAGOCYTOSIS	KEGG_FC_GAMMA_R_MEDIATED_PHAGOCYTOSIS	82	0.359301	1.11001	0.28629	0.547412	0.443758	1816	tags=11%, list=12%, signal=10%	PRKCB/PTPRC/SCIN/FCGR1A/INPP5D/PIK3R3/SYK/PLD1/PLA2G6
KEGG_HISTIDINE_METABOLISM	KEGG_HISTIDINE_METABOLISM	19	0.486846	1.15537	0.293651	0.555383	0.45022	3809	tags=42%, list=24%, signal=32%	MAOA/MAOB/ALDH3A2/AMDHD1/HAL/ALDH1B1/ALDH3B1/ALDH2
KEGG_ARRHYTHMOGENIC_RIGHT_VENTRICULAR_CARDIOMYOPATHY_ARVC	KEGG_ARRHYTHMOGENIC_RIGHT_VENTRICULAR_CARDIOMYOPATHY_ARVC	63	0.373459	1.10657	0.298466	0.557406	0.451859	154	tags=8%, list=1%, signal=8%	CTNNA2/RYR2/CACNA1D/ITGB6/CTNNA3
KEGG_BETA_ALANINE_METABOLISM	KEGG_BETA_ALANINE_METABOLISM	17	0.497605	1.15448	0.301127	0.557406	0.451859	4007	tags=53%, list=26%, signal=39%	ABAT/ALDH3A2/EHHADH/HIBCH/ALDH1B1/AOC2/ALDH2/HADHA/MLYCD
KEGG_REGULATION_OF_ACTIN_CYTOSKELETON	KEGG_REGULATION_OF_ACTIN_CYTOSKELETON	173	-0.270017	-1.05089	0.311558	0.570643	0.46259	1227	tags=11%, list=8%, signal=10%	ITGB7/PDGFRB/NRAS/WAS/MYLK3/ITGA1/PDGFD/FGF5/FGFR3/ITGA4/ITGA10/PIK3CG/PAK3/DIAPH3/PDGFB/ACTN3/MYLK2/ITGA8/IQGAP3
KEGG_TOLL_LIKE_RECEPTOR_SIGNALING_PATHWAY	KEGG_TOLL_LIKE_RECEPTOR_SIGNALING_PATHWAY	71	0.362443	1.08839	0.337912	0.612466	0.496494	1113	tags=13%, list=7%, signal=12%	CXCL11/IL1B/CXCL8/CTSK/TLR4/IL12A/PIK3R3/CXCL10/SPP1
KEGG_PATHOGENIC_ESCHERICHIA_COLI_INFECTION	KEGG_PATHOGENIC_ESCHERICHIA_COLI_INFECTION	49	0.386124	1.08152	0.342525	0.614427	0.498084	2013	tags=12%, list=13%, signal=11%	CDH1/TUBB8/TLR4/CLDN1/LY96/TUBA4A
KEGG_GLYCEROPHOSPHOLIPID_METABOLISM	KEGG_GLYCEROPHOSPHOLIPID_METABOLISM	62	0.361907	1.07096	0.349448	0.620448	0.502964	4083	tags=27%, list=26%, signal=20%	DGKB/CDS1/PLA2G3/ACHE/PLD1/PCYT2/PLA2G6/PLA2G4B/PCYT1A/GPD1L/PLA2G12A/PLA2G4A/CDIPT/PLPP1/PLA2G15/PLPP2/DGKA
KEGG_GLYCINE_SERINE_AND_THREONINE_METABOLISM	KEGG_GLYCINE_SERINE_AND_THREONINE_METABOLISM	23	-0.410296	-1.09992	0.353887	0.621984	0.50421	1863	tags=30%, list=12%, signal=27%	SHMT2/SHMT1/PSPH/PSAT1/CHDH/PHGDH/SDS
KEGG_ADHERENS_JUNCTION	KEGG_ADHERENS_JUNCTION	72	0.358089	1.07486	0.357634	0.622283	0.504452	432	tags=6%, list=3%, signal=5%	CTNNA2/CDH1/CTNNA3/NECTIN4
KEGG_TYROSINE_METABOLISM	KEGG_TYROSINE_METABOLISM	28	0.42022	1.07216	0.368827	0.629526	0.510323	3508	tags=36%, list=22%, signal=28%	ADH1B/MAOA/MAOB/AOX1/DBH/TYRP1/ADH6/GSTZ1/AOC2/ALDH3B1
KEGG_PARKINSONS_DISEASE	KEGG_PARKINSONS_DISEASE	114	0.328033	1.05997	0.369032	0.629526	0.510323	6065	tags=48%, list=39%, signal=30%	PRKN/SNCA/LRRK2/PINK1/COX7A1/MT-ND4L/MT-ND6/MT-ND3/MT-ND4/MT-ND5/MT-ND1/MT-CO1/NDUFA1/MT-CYB/UCHL1/MT-ND2/MT-CO3/ATP5PD/NDUFC2/NDUFV3/MT-ATP6/MT-CO2/NDUFA7/UQCR10/NDUFB5/UQCR11/NDUFB1/COX6A1/NDUFA2/SDHC/UQCRC2/SLC25A4/MT-ATP8/COX5B/UBE2G2/NDUFS2/COX5A/UBE2L6/UQCRH/COX4I1/NDUFC1/NDUFV1/VDAC2/NDUFA10/ATP5F1E/COX7B/UQCRQ/SDHD/NDUFB2/NDUFV2/NDUFS4/NDUFB10/NDUFB3/UQCRHL/UQCRB
KEGG_PRIMARY_IMMUNODEFICIENCY	KEGG_PRIMARY_IMMUNODEFICIENCY	18	0.450678	1.05565	0.386364	0.652692	0.529103	4022	tags=50%, list=26%, signal=37%	PTPRC/BLNK/RAG1/JAK3/CIITA/ZAP70/CD40/CD4/ADA
KEGG_THYROID_CANCER	KEGG_THYROID_CANCER	25	0.419804	1.04667	0.414557	0.692351	0.561252	1751	tags=16%, list=11%, signal=14%	CDH1/RET/PAX8/CCND1
KEGG_HEDGEHOG_SIGNALING_PATHWAY	KEGG_HEDGEHOG_SIGNALING_PATHWAY	40	0.377532	1.02835	0.417798	0.692351	0.561252	1670	tags=20%, list=11%, signal=18%	WNT11/BMP5/LRP2/WNT8B/WNT10B/BMP8A/WNT16/BMP6
KEGG_AXON_GUIDANCE	KEGG_AXON_GUIDANCE	108	-0.273321	-0.998017	0.444915	0.718019	0.58206	2037	tags=18%, list=13%, signal=15%	PLXNA2/NRP1/EPHA2/FES/EPHB2/UNC5B/NTN1/SEMA3A/NRAS/SLIT2/SEMA4D/NTN4/EFNB2/NFATC2/EPHA1/EFNB3/SEMA3D/CXCL12/PAK3
KEGG_LEUKOCYTE_TRANSENDOTHELIAL_MIGRATION	KEGG_LEUKOCYTE_TRANSENDOTHELIAL_MIGRATION	86	0.324914	1.00759	0.445196	0.718019	0.58206	1326	tags=10%, list=9%, signal=10%	CTNNA2/PRKCB/CTNNA3/F11R/CLDN16/PIK3R3/TXK/CLDN1/PTK2B
KEGG_ECM_RECEPTOR_INTERACTION	KEGG_ECM_RECEPTOR_INTERACTION	72	0.33762	1.01342	0.445667	0.718019	0.58206	1412	tags=17%, list=9%, signal=15%	SV2C/SV2B/ITGB6/LAMC3/CD36/COL11A1/CHAD/ITGA9/SPP1/LAMC2/LAMA3/LAMA4
KEGG_GLYCOSAMINOGLYCAN_DEGRADATION	KEGG_GLYCOSAMINOGLYCAN_DEGRADATION	19	0.430234	1.02102	0.450794	0.719616	0.583354	2948	tags=32%, list=19%, signal=26%	HPSE2/HYAL3/HEXA/IDUA/GNS/IDS
KEGG_HUNTINGTONS_DISEASE	KEGG_HUNTINGTONS_DISEASE	164	0.301183	1.01249	0.465909	0.728368	0.59045	6065	tags=39%, list=39%, signal=24%	GRM5/GRIN1/DNAH3/DNAH2/HAP1/SOD2/PPARGC1A/ITPR1/COX7A1/PLCB2/PLCB4/DCTN1/MT-CO1/CLTCL1/CREB3L4/NDUFA1/POLR2L/TAF4B/MT-CYB/TGM2/MT-CO3/ATP5PD/NDUFC2/NDUFV3/MT-ATP6/MT-CO2/NDUFA7/GPX1/UQCR10/TP53/NDUFB5/UQCR11/NDUFB1/COX6A1/NDUFA2/SDHC/UQCRC2/SLC25A4/MT-ATP8/COX5B/NDUFS2/COX5A/UQCRH/COX4I1/SOD1/NDUFC1/NDUFV1/POLR2J3/DNAL4/VDAC2/NDUFA10/ATP5F1E/COX7B/UQCRQ/BDNF/SDHD/NDUFB2/NDUFV2/NDUFS4/NDUFB10/NDUF…
KEGG_BIOSYNTHESIS_OF_UNSATURATED_FATTY_ACIDS	KEGG_BIOSYNTHESIS_OF_UNSATURATED_FATTY_ACIDS	21	0.420735	1.01589	0.466877	0.728368	0.59045	4238	tags=52%, list=27%, signal=38%	FADS1/SCD/SCD5/ACOT1/HSD17B12/ACOX1/HADHA/ACOT4/ACAA1/FADS2/ELOVL6
KEGG_GLYCOSAMINOGLYCAN_BIOSYNTHESIS_HEPARAN_SULFATE	KEGG_GLYCOSAMINOGLYCAN_BIOSYNTHESIS_HEPARAN_SULFATE	20	-0.383638	-0.989189	0.468835	0.728368	0.59045	1730	tags=30%, list=11%, signal=27%	NDST3/HS6ST1/HS3ST5/HS3ST3A1/XYLT1/HS3ST3B1
KEGG_VALINE_LEUCINE_AND_ISOLEUCINE_BIOSYNTHESIS	KEGG_VALINE_LEUCINE_AND_ISOLEUCINE_BIOSYNTHESIS	10	0.487905	1.00566	0.482353	0.74153	0.601119	6308	tags=60%, list=40%, signal=36%	VARS2/BCAT2/IARS2/LARS2/PDHB/IARS1
KEGG_JAK_STAT_SIGNALING_PATHWAY	KEGG_JAK_STAT_SIGNALING_PATHWAY	93	-0.276062	-0.986995	0.48583	0.74153	0.601119	1668	tags=18%, list=11%, signal=16%	SPRY2/MYC/CREBBP/TPO/IL4R/SPRY4/CISH/SPRY1/IL11/SOCS1/IL23A/SOCS3/IL15RA/SOCS2/PIK3CG/IL2RB/PTPN6
KEGG_NATURAL_KILLER_CELL_MEDIATED_CYTOTOXICITY	KEGG_NATURAL_KILLER_CELL_MEDIATED_CYTOTOXICITY	74	0.323869	0.974813	0.506944	0.761792	0.617545	3019	tags=20%, list=19%, signal=16%	PRKCB/CD247/HCST/PIK3R3/SYK/PTK2B/TNFRSF10C/SHC2/MICA/MAPK3/ULBP1/ICAM1/TNFRSF10D/TNFSF10/ZAP70
KEGG_O_GLYCAN_BIOSYNTHESIS	KEGG_O_GLYCAN_BIOSYNTHESIS	22	0.403865	0.987783	0.507862	0.761792	0.617545	2448	tags=23%, list=16%, signal=19%	GCNT3/GALNT15/GALNT9/GALNT16/GALNT11
KEGG_GLYCOSAMINOGLYCAN_BIOSYNTHESIS_KERATAN_SULFATE	KEGG_GLYCOSAMINOGLYCAN_BIOSYNTHESIS_KERATAN_SULFATE	14	0.441992	0.984292	0.513557	0.763223	0.618705	158	tags=7%, list=1%, signal=7%	CHST1
KEGG_GLYCOSPHINGOLIPID_BIOSYNTHESIS_GLOBO_SERIES	KEGG_GLYCOSPHINGOLIPID_BIOSYNTHESIS_GLOBO_SERIES	11	0.466342	0.98057	0.517588	0.763223	0.618705	1898	tags=27%, list=12%, signal=24%	ST8SIA1/FUT2/HEXA
KEGG_PHENYLALANINE_METABOLISM	KEGG_PHENYLALANINE_METABOLISM	11	0.451733	0.94985	0.544389	0.791746	0.641827	842	tags=18%, list=5%, signal=17%	MAOA/MAOB
KEGG_REGULATION_OF_AUTOPHAGY	KEGG_REGULATION_OF_AUTOPHAGY	19	0.401668	0.953231	0.546032	0.791746	0.641827	6813	tags=74%, list=44%, signal=42%	ATG4A/GABARAPL1/PRKAA2/GABARAPL2/ULK2/ULK3/PIK3C3/ATG4C/BECN1/ATG12/ATG4B/GABARAP/ATG7/PIK3R4
KEGG_DILATED_CARDIOMYOPATHY	KEGG_DILATED_CARDIOMYOPATHY	66	0.315038	0.937729	0.566482	0.81461	0.660362	1234	tags=11%, list=8%, signal=10%	RYR2/CACNA1D/ITGB6/TNNT2/ADCY5/ITGA9/IGF1
KEGG_GLYCOSYLPHOSPHATIDYLINOSITOL_GPI_ANCHOR_BIOSYNTHESIS	KEGG_GLYCOSYLPHOSPHATIDYLINOSITOL_GPI_ANCHOR_BIOSYNTHESIS	23	0.379425	0.932479	0.578696	0.825354	0.669071	3756	tags=22%, list=24%, signal=17%	GPLD1/PIGZ/PIGV/PIGN/PIGP
KEGG_SMALL_CELL_LUNG_CANCER	KEGG_SMALL_CELL_LUNG_CANCER	78	-0.270772	-0.944136	0.587121	0.830562	0.673293	2534	tags=21%, list=16%, signal=17%	CDK4/E2F3/CDKN1B/MYC/COL4A1/ITGA2/NFKB1/BCL2/NFKBIA/COL4A2/CDK2/E2F1/PIK3CG/CKS1B/CCNE2/E2F2
KEGG_CIRCADIAN_RHYTHM_MAMMAL	KEGG_CIRCADIAN_RHYTHM_MAMMAL	13	-0.392791	-0.908021	0.596859	0.832955	0.675233	3635	tags=62%, list=23%, signal=47%	PER3/CSNK1E/NPAS2/PER1/PER2/NR1D1/CRY1/BHLHE40
KEGG_FC_EPSILON_RI_SIGNALING_PATHWAY	KEGG_FC_EPSILON_RI_SIGNALING_PATHWAY	54	0.321476	0.920814	0.599132	0.832955	0.675233	2507	tags=17%, list=16%, signal=14%	PRKCB/PLA2G3/INPP5D/PIK3R3/SYK/PLA2G6/MAPK11/PLA2G4B/MAPK3
KEGG_NICOTINATE_AND_NICOTINAMIDE_METABOLISM	KEGG_NICOTINATE_AND_NICOTINAMIDE_METABOLISM	19	0.38192	0.906365	0.603175	0.832955	0.675233	3688	tags=42%, list=24%, signal=32%	QPRT/AOX1/NMNAT2/NT5M/NMNAT1/NMRK1/NT5C2/NUDT12
KEGG_VEGF_SIGNALING_PATHWAY	KEGG_VEGF_SIGNALING_PATHWAY	58	0.31134	0.906848	0.627645	0.859922	0.697094	4076	tags=29%, list=26%, signal=22%	PRKCB/PLA2G3/PIK3R3/PTGS2/SHC2/PLA2G6/MAPK11/PLA2G4B/MAPK3/PLA2G12A/PLA2G4A/MAPK13/MAPKAPK3/RAC2/NFAT5/NFATC4/CHP1
KEGG_B_CELL_RECEPTOR_SIGNALING_PATHWAY	KEGG_B_CELL_RECEPTOR_SIGNALING_PATHWAY	61	0.308865	0.908387	0.633705	0.861442	0.698326	1240	tags=11%, list=8%, signal=11%	PRKCB/BLNK/INPP5D/PIK3R3/CD72/CD22/SYK
KEGG_GLYOXYLATE_AND_DICARBOXYLATE_METABOLISM	KEGG_GLYOXYLATE_AND_DICARBOXYLATE_METABOLISM	13	-0.379684	-0.877721	0.641361	0.865092	0.701284	4195	tags=46%, list=27%, signal=34%	CS/MTHFD2L/MTHFD1/GLYCTK/MTHFD2/MTHFD1L
KEGG_HYPERTROPHIC_CARDIOMYOPATHY_HCM	KEGG_HYPERTROPHIC_CARDIOMYOPATHY_HCM	64	0.298589	0.886725	0.670833	0.895793	0.726172	487	tags=6%, list=3%, signal=6%	RYR2/CACNA1D/ITGB6/TNNT2
KEGG_RIG_I_LIKE_RECEPTOR_SIGNALING_PATHWAY	KEGG_RIG_I_LIKE_RECEPTOR_SIGNALING_PATHWAY	51	0.309194	0.874348	0.674419	0.895793	0.726172	2852	tags=20%, list=18%, signal=16%	CXCL8/IL12A/CXCL10/DHX58/CASP10/NLRX1/MAPK11/DDX58/CYLD/ISG15
KEGG_TASTE_TRANSDUCTION	KEGG_TASTE_TRANSDUCTION	21	0.353813	0.854301	0.682965	0.900272	0.729803	2669	tags=33%, list=17%, signal=28%	TAS2R5/SCNN1A/GRM4/TAS1R1/PLCB2/TAS2R4/ADCY6
KEGG_BLADDER_CANCER	KEGG_BLADDER_CANCER	39	-0.279891	-0.872577	0.698551	0.913893	0.740845	1355	tags=31%, list=9%, signal=28%	CDK4/E2F3/VEGFA/MYC/DAPK2/NRAS/THBS1/PGF/VEGFC/FGFR3/E2F1/E2F2
KEGG_NON_HOMOLOGOUS_END_JOINING	KEGG_NON_HOMOLOGOUS_END_JOINING	12	-0.359405	-0.823269	0.705584	0.916206	0.74272	5023	tags=50%, list=32%, signal=34%	MRE11/XRCC6/PRKDC/NHEJ1/XRCC5/FEN1
KEGG_MAPK_SIGNALING_PATHWAY	KEGG_MAPK_SIGNALING_PATHWAY	214	0.259912	0.89298	0.731051	0.942244	0.763828	475	tags=5%, list=3%, signal=5%	CACNA1D/IL1A/MAPT/PRKCB/CACNA1E/PTPRR/PLA2G3/MAPK8IP2/CACNA1G/IL1B
KEGG_GLIOMA	KEGG_GLIOMA	58	-0.257761	-0.860037	0.740614	0.946506	0.767283	1225	tags=12%, list=8%, signal=11%	PDGFRA/PDGFRB/NRAS/E2F1/PIK3CG/PDGFB/E2F2
KEGG_MELANOMA	KEGG_MELANOMA	58	-0.2563	-0.85516	0.74744	0.946506	0.767283	1225	tags=33%, list=8%, signal=30%	HGF/FGFR1/IGF1R/AKT1/FGF1/RAF1/CDK4/PDGFC/MET/E2F3/PDGFRA/PDGFRB/NRAS/PDGFD/FGF5/E2F1/PIK3CG/PDGFB/E2F2
KEGG_MELANOGENESIS	KEGG_MELANOGENESIS	78	0.273639	0.836031	0.750678	0.946506	0.767283	2669	tags=22%, list=17%, signal=18%	WNT11/PRKCB/WNT8B/ADCY5/FZD3/WNT10B/GNAO1/CALML6/EDN1/WNT16/TYRP1/PLCB2/PLCB4/MAPK3/WNT9A/GNAI1/ADCY6
KEGG_ALANINE_ASPARTATE_AND_GLUTAMATE_METABOLISM	KEGG_ALANINE_ASPARTATE_AND_GLUTAMATE_METABOLISM	25	0.32361	0.806837	0.759494	0.949019	0.769319	1754	tags=20%, list=11%, signal=18%	ALDH5A1/ABAT/ASS1/GPT/GLS2
KEGG_NON_SMALL_CELL_LUNG_CANCER	KEGG_NON_SMALL_CELL_LUNG_CANCER	48	-0.260145	-0.840839	0.763578	0.949019	0.769319	1171	tags=10%, list=8%, signal=10%	NRAS/RASSF5/E2F1/PIK3CG/E2F2
KEGG_SPHINGOLIPID_METABOLISM	KEGG_SPHINGOLIPID_METABOLISM	31	0.309092	0.805803	0.770642	0.949216	0.76948	5343	tags=55%, list=34%, signal=36%	ACER2/SMPD3/ASAH1/B4GALT6/GBA/UGCG/ARSA/GLA/PLPP1/PLPP2/SMPD1/NEU3/GLB1/SMPD2/SPHK2/KDSR/GALC
KEGG_PURINE_METABOLISM	KEGG_PURINE_METABOLISM	138	0.260001	0.853768	0.774648	0.949216	0.76948	787	tags=7%, list=5%, signal=7%	ENTPD2/FHIT/PDE6A/AK7/PDE4C/GUCY1A1/ENTPD3/GUCY1A2/ADCY5/NME5
KEGG_PENTOSE_PHOSPHATE_PATHWAY	KEGG_PENTOSE_PHOSPHATE_PATHWAY	22	0.305573	0.747379	0.790881	0.96233	0.78011	2706	tags=23%, list=17%, signal=19%	RBKS/PRPS1/RPEL1/ALDOC/PFKM
KEGG_VIRAL_MYOCARDITIS	KEGG_VIRAL_MYOCARDITIS	35	0.291251	0.775444	0.807519	0.97292	0.788695	3906	tags=23%, list=25%, signal=17%	MYH14/CXADR/CCND1/ICAM1/DMD/CD40/CD55/RAC2
KEGG_PANTOTHENATE_AND_COA_BIOSYNTHESIS	KEGG_PANTOTHENATE_AND_COA_BIOSYNTHESIS	12	0.332253	0.715806	0.815789	0.97292	0.788695	4023	tags=42%, list=26%, signal=31%	VNN1/PPCS/PANK1/PANK3/PPCDC
KEGG_CITRATE_CYCLE_TCA_CYCLE	KEGG_CITRATE_CYCLE_TCA_CYCLE	28	0.298699	0.762107	0.816358	0.97292	0.788695	5061	tags=32%, list=32%, signal=22%	OGDHL/ACLY/IDH1/ACO1/DLD/ACO2/OGDH/SDHC/MDH1
KEGG_GLYCOSPHINGOLIPID_BIOSYNTHESIS_GANGLIO_SERIES	KEGG_GLYCOSPHINGOLIPID_BIOSYNTHESIS_GANGLIO_SERIES	13	0.322313	0.706385	0.837097	0.990849	0.803229	1898	tags=23%, list=12%, signal=20%	ST8SIA1/ST3GAL5/HEXA
KEGG_GLUTATHIONE_METABOLISM	KEGG_GLUTATHIONE_METABOLISM	41	-0.248141	-0.775798	0.870091	1	0.810647	1788	tags=15%, list=11%, signal=13%	ANPEP/ODC1/GPX7/RRM1/GGT5/RRM2
KEGG_FRUCTOSE_AND_MANNOSE_METABOLISM	KEGG_FRUCTOSE_AND_MANNOSE_METABOLISM	29	0.277026	0.712941	0.871363	1	0.810647	2924	tags=24%, list=19%, signal=20%	PFKFB2/AKR1B1/AKR1B10/ALDOC/PFKM/FPGT/MPI
KEGG_T_CELL_RECEPTOR_SIGNALING_PATHWAY	KEGG_T_CELL_RECEPTOR_SIGNALING_PATHWAY	79	-0.228648	-0.801191	0.872659	1	0.810647	757	tags=10%, list=5%, signal=10%	NFKB1/NFKBIA/NRAS/NFATC2/PIK3CG/PAK3/PTPN6/FOS
KEGG_VASOPRESSIN_REGULATED_WATER_REABSORPTION	KEGG_VASOPRESSIN_REGULATED_WATER_REABSORPTION	37	0.269643	0.723409	0.87519	1	0.810647	3898	tags=32%, list=25%, signal=24%	AQP3/DYNLL2/DCTN1/ADCY6/DYNC2LI1/DYNC2H1/DYNC1I1/CREB3L4/RAB5B/DYNC1LI2/VAMP2/DCTN5
KEGG_APOPTOSIS	KEGG_APOPTOSIS	77	0.250091	0.758374	0.884138	1	0.810647	1971	tags=9%, list=13%, signal=8%	IL1A/IL1B/PIK3R3/CASP10/TNFRSF10C/ENDOD1/IRAK2
KEGG_GLYCOSPHINGOLIPID_BIOSYNTHESIS_LACTO_AND_NEOLACTO_SERIES	KEGG_GLYCOSPHINGOLIPID_BIOSYNTHESIS_LACTO_AND_NEOLACTO_SERIES	18	-0.254479	-0.653337	0.896373	1	0.810647	1877	tags=17%, list=12%, signal=15%	B3GNT5/FUT4/B3GALT2
KEGG_SNARE_INTERACTIONS_IN_VESICULAR_TRANSPORT	KEGG_SNARE_INTERACTIONS_IN_VESICULAR_TRANSPORT	37	0.252689	0.677924	0.917808	1	0.810647	4782	tags=41%, list=31%, signal=28%	VAMP4/BET1/VAMP3/VAMP1/STX12/SEC22B/SNAP29/VAMP8/VAMP2/STX1B/STX7/SNAP23/STX17/TSNARE1/STX16
KEGG_BASAL_TRANSCRIPTION_FACTORS	KEGG_BASAL_TRANSCRIPTION_FACTORS	30	-0.23898	-0.690805	0.931034	1	0.810647	6129	tags=50%, list=39%, signal=30%	TAF9B/TAF2/GTF2H3/GTF2A1/GTF2I/GTF2H2/GTF2F2/GTF2E2/TAF6L/GTF2B/GTF2IRD1/TAF6/TAF5L/TBP/TAF5
KEGG_DRUG_METABOLISM_OTHER_ENZYMES	KEGG_DRUG_METABOLISM_OTHER_ENZYMES	24	0.255426	0.630334	0.936609	1	0.810647	2708	tags=25%, list=17%, signal=21%	UGT2B7/CYP3A5/CYP2A6/TK2/CYP2A7/CES2
KEGG_SELENOAMINO_ACID_METABOLISM	KEGG_SELENOAMINO_ACID_METABOLISM	23	-0.232957	-0.624511	0.938338	1	0.810647	2095	tags=35%, list=13%, signal=30%	MARS1/MAT2B/TRMT11/CBS/LCMT2/SEPHS1/MAT2A/GGT5
KEGG_GALACTOSE_METABOLISM	KEGG_GALACTOSE_METABOLISM	19	0.248051	0.588671	0.944444	1	0.810647	5038	tags=37%, list=32%, signal=25%	AKR1B1/GAA/PFKM/GLA/GALT/GLB1/HK2
KEGG_INSULIN_SIGNALING_PATHWAY	KEGG_INSULIN_SIGNALING_PATHWAY	115	0.224865	0.725495	0.945525	1	0.810647	5441	tags=40%, list=35%, signal=26%	GYS2/SLC2A4/INPP5D/PPP1R3C/PIK3R3/PPARGC1A/CALML6/PRKCZ/SHC2/PRKAB2/MAPK3/FASN/RHOQ/PTPN1/PRKAA2/MKNK2/PHKA1/PRKAR1A/FLOT2/ACACB/EXOC7/MKNK1/CBLB/CRK/GYS1/PIK3CD/PRKAR1B/SOCS4/CALM2/SHC3/PHKB/SHC1/PRKX/MTOR/MAPK9/PDPK1/HK2/SOS1/GSK3B/ACACA/SORBS1/PYGL/BRAF/PRKAG2/PRKACA/TSC1
KEGG_GLYCOLYSIS_GLUCONEOGENESIS	KEGG_GLYCOLYSIS_GLUCONEOGENESIS	45	0.24021	0.663453	0.946667	1	0.810647	3809	tags=24%, list=24%, signal=19%	ADH1B/ALDH3A2/ACSS2/PGAM2/ADH6/ALDOC/ALDH1B1/PFKM/ALDH3B1/DLD/ALDH2
KEGG_RNA_POLYMERASE	KEGG_RNA_POLYMERASE	28	-0.226741	-0.647961	0.949153	1	0.810647	6632	tags=54%, list=43%, signal=31%	POLR2B/POLR2F/POLR1B/POLR2K/POLR3K/POLR3D/POLR3B/POLR1E/POLR2I/POLR3F/POLR2C/POLR2J2/POLR3H/POLR2D/POLR2J
KEGG_RIBOFLAVIN_METABOLISM	KEGG_RIBOFLAVIN_METABOLISM	14	-0.250751	-0.590226	0.949333	1	0.810647	4273	tags=36%, list=27%, signal=26%	ACP2/MTMR6/MTMR2/ACP4/ENPP1
KEGG_WNT_SIGNALING_PATHWAY	KEGG_WNT_SIGNALING_PATHWAY	122	0.224229	0.727707	0.949936	1	0.810647	2569	tags=14%, list=16%, signal=12%	WNT11/PRKCB/DKK2/WNT8B/FZD3/WNT10B/CCND2/DAAM1/CSNK2B/WNT16/CCND1/PRICKLE2/PLCB2/APC2/BTRC/PLCB4/WNT9A
KEGG_MTOR_SIGNALING_PATHWAY	KEGG_MTOR_SIGNALING_PATHWAY	48	-0.198917	-0.642938	0.964856	1	0.810647	762	tags=15%, list=5%, signal=14%	RHEB/RPS6KA2/VEGFA/EIF4EBP1/PGF/VEGFC/PIK3CG
KEGG_PROTEIN_EXPORT	KEGG_PROTEIN_EXPORT	23	-0.216073	-0.57925	0.967828	1	0.810647	5487	tags=39%, list=35%, signal=25%	SRP68/SRP19/SEC61A1/SPCS2/SRP9/SRP72/SEC11A/HSPA5/IMMP1L
KEGG_UBIQUITIN_MEDIATED_PROTEOLYSIS	KEGG_UBIQUITIN_MEDIATED_PROTEOLYSIS	129	-0.20236	-0.757053	0.969027	1	0.810647	2219	tags=12%, list=14%, signal=10%	RBX1/PRPF19/UBE2I/SIAH1/KLHL13/UBE2J2/FANCL/BRCA1/UBE2E3/UBA7/SOCS1/UBE2S/SOCS3/UBE2C/CDC20
KEGG_AMINO_SUGAR_AND_NUCLEOTIDE_SUGAR_METABOLISM	KEGG_AMINO_SUGAR_AND_NUCLEOTIDE_SUGAR_METABOLISM	39	0.212851	0.575636	0.983257	1	0.810647	5038	tags=36%, list=32%, signal=24%	RENBP/NPL/HEXA/CYB5R1/FPGT/MPI/GNPDA1/CMAS/GALT/GFPT1/GNE/FCSK/CYB5R3/HK2
KEGG_LYSINE_DEGRADATION	KEGG_LYSINE_DEGRADATION	41	-0.196241	-0.613535	0.984894	1	0.810647	3230	tags=22%, list=21%, signal=17%	PLOD3/KMT5B/SETD2/SETMAR/SETD1A/SUV39H2/SUV39H1/DOT1L/NSD2
KEGG_INOSITOL_PHOSPHATE_METABOLISM	KEGG_INOSITOL_PHOSPHATE_METABOLISM	50	-0.183042	-0.599234	0.987055	1	0.810647	1161	tags=8%, list=7%, signal=7%	SYNJ2/ITPKA/IMPA2/PIK3CG
KEGG_NEUROTROPHIN_SIGNALING_PATHWAY	KEGG_NEUROTROPHIN_SIGNALING_PATHWAY	115	-0.181564	-0.673848	0.995671	1	0.810647	3320	tags=21%, list=21%, signal=17%	BAX/AKT1/MAP3K1/YWHAH/MAPKAPK2/IRAK3/RAF1/RPS6KA4/ARHGDIA/SH2B3/NTF3/RPS6KA2/MAP3K5/RIPK2/NGF/NFKB1/BCL2/NFKBIA/ATF4/MAPK8/NRAS/CAMK4/PIK3CG/TP73
KEGG_AMINOACYL_TRNA_BIOSYNTHESIS	KEGG_AMINOACYL_TRNA_BIOSYNTHESIS	41	0.113265	0.310516	1	1	0.810647	12741	tags=98%, list=82%, signal=18%	VARS2/PARS2/SEPSECS/CARS2/NARS2/AARS2/IARS2/TARS2/MTFMT/RARS2/NARS1/LARS2/IARS1/EARS2/VARS1/HARS2/RARS1/PSTK/EPRS1/MARS2/CARS1/SARS1/FARSA/WARS2/LARS1/GARS1/KARS1/DARS1/FARSB/YARS1/QARS1/AARS1/HARS1/YARS2/MARS1/FARS2/WARS1/TARS1/TARS3/DARS2
KEGG_ANTIGEN_PROCESSING_AND_PRESENTATION	KEGG_ANTIGEN_PROCESSING_AND_PRESENTATION	31	0.169917	0.442974	1	1	0.810647	5543	tags=39%, list=36%, signal=25%	CTSS/IFI30/HSPA6/LGMN/CIITA/CD4/CTSL/RFX5/CD74/CTSB/NFYA/HSPA4
KEGG_ENDOCYTOSIS	KEGG_ENDOCYTOSIS	153	0.179339	0.597013	1	1	0.810647	3005	tags=14%, list=19%, signal=11%	EPN3/CHMP4C/ACAP1/GRK4/RET/PLD1/NEDD4L/PRKCZ/PSD3/HSPA6/DAB2/DNAJC6/PARD6A/VPS37D/ARRB1/MDM2/CHMP3/SMURF2/CLTCL1/RAB5B/LDLR
KEGG_ERBB_SIGNALING_PATHWAY	KEGG_ERBB_SIGNALING_PATHWAY	77	0.182822	0.554388	1	1	0.810647	1049	tags=5%, list=7%, signal=5%	PRKCB/NRG1/PIK3R3/CDKN1A

## Sheet: GSE132369
ID	Description	setSize	enrichmentScore	NES	pvalue	p.adjust	qvalues	rank	leading_edge	core_enrichment
KEGG_CELL_CYCLE	KEGG_CELL_CYCLE	120	-0.595029	-2.67913	1e-10	4.375e-09	3.13158e-09	3019	tags=53%, list=18%, signal=44%	ORC4/HDAC2/YWHAQ/ANAPC10/TFDP1/BUB3/ANAPC1/RBX1/YWHAH/E2F5/RB1/ANAPC4/ORC2/MAD1L1/ORC5/STAG1/CDC23/WEE1/SMAD4/CDKN1B/TP53/SMC1A/MAD2L2/ORC6/PRKDC/CDK4/RAD21/PCNA/E2F1/SMC3/CDC25A/CCNE2/CDC25B/SKP2/CHEK1/MCM4/CDC7/CDC6/PTTG1/MCM3/MCM7/ESPL1/CDC45/MAD2L1/RBL1/MCM5/PKMYT1/CDK1/MCM2/CCNB1/DBF4/PTTG2/MCM6/BUB1/CDC25C/BUB1B/E2F2/CCNA2/CCNB2/TTK/CDC20/ORC1/PLK1/CDKN2C
KEGG_CYTOKINE_CYTOKINE_RECEPTOR_INTERACTION	KEGG_CYTOKINE_CYTOKINE_RECEPTOR_INTERACTION	157	0.671629	1.92632	1e-10	4.375e-09	3.13158e-09	3119	tags=51%, list=19%, signal=42%	CCL20/CSF3/CXCL1/CXCL8/TNFSF15/IL1A/CXCL6/CXCL10/CXCL2/CXCR4/TNFSF14/CXCL3/CX3CL1/CXCL5/KDR/IL1B/TNFSF8/CXCL14/IL20/CCL8/OSM/CSF2/IL6/IL19/IL1R2/CXCL11/CD70/IL10RA/CCL26/CNTFR/TNFSF13B/CSF2RB/IL22RA1/CXCL9/TNFSF18/BMP2/TNFRSF10C/CCL28/CXCL16/LEP/LIF/TNFRSF8/IL23A/IL24/CCR7/CCL7/CD40/NGFR/EDA/TNFSF10/TNFSF9/TNFRSF21/IL2RG/IL12A/IFNE/CCR9/TNFSF13/BMP7/TNFRSF10A/VEGFA/IL6R/TGFB2/INHBA/IL12RB1/TGFBR2…
KEGG_DNA_REPLICATION	KEGG_DNA_REPLICATION	36	-0.784735	-2.90248	1e-10	4.375e-09	3.13158e-09	1181	tags=83%, list=7%, signal=78%	RPA1/SSBP1/RFC1/POLE3/PRIM2/POLD3/PCNA/POLD2/POLA2/RFC2/RNASEH2B/POLD1/LIG1/RPA3/FEN1/POLE/MCM4/DNA2/RNASEH2A/MCM3/MCM7/POLA1/RFC5/MCM5/RFC4/MCM2/MCM6/RFC3/PRIM1/POLE2
KEGG_SPLICEOSOME	KEGG_SPLICEOSOME	120	-0.613882	-2.76401	1e-10	4.375e-09	3.13158e-09	4713	tags=72%, list=29%, signal=52%	SMNDC1/SNW1/SF3B6/PRPF4/U2AF2/RBM22/EIF4A3/PRPF18/SF3B4/SF3B5/SRSF9/PCBP1/PPIE/PRPF8/DDX5/U2AF1/RBM8A/ZMAT2/DHX38/HSPA2/CWC15/PRPF40A/SART1/SF3A1/SNRPD2/CDC5L/SNRNP200/SNRPD3/EFTUD2/PRPF38A/SRSF4/HNRNPC/USP39/SNRPC/NCBP1/AQR/SNRPA1/WBP11/SRSF6/SRSF10/PLRG1/DHX15/SF3B3/ISY1/SF3A2/PRPF31/RBM17/SNRPB2/THOC3/DDX46/PHF5A/CCDC12/HNRNPK/SF3A3/LSM7/THOC1/U2SURP/HNRNPA1L2/TCERG1/PRPF19/SNRPB/PPIL1/SNRNP40…
KEGG_RIBOSOME	KEGG_RIBOSOME	83	-0.53542	-2.27137	1.91737e-08	6.71081e-07	4.80353e-07	5671	tags=81%, list=34%, signal=53%	RPL29/RPL13A/RPL31/RPL34/RPL38/RPL18A/RPS24/RPL9/RPL35A/RPL26/RPL15/RPL19/RPS21/RPL24/RPS15/RPLP2/RPS5/RPL27/RPL6/RPS17/RPL36AL/RPL18/RSL24D1/RPL8/RPS12/RPS26/RPS13/RPS27A/RPL35/RPL13/RPL32/RPL30/RPS11/RPL11/RPL23/RPS29/RPL39/RPS15A/RPS7/RPL22/RPL21/RPS25/RPS16/RPS4X/RPL14/RPLP1/RPL27A/RPS3A/RPL26L1/RPL5/RPL7A/RPL4/RPS20/RPS6/RPS8/MRPL13/RPL12/RPL10/RPS23/RPS3/RPL10A/RPL3/RPLP0/RPL36A/RPS2/RPSA/R…
KEGG_CHEMOKINE_SIGNALING_PATHWAY	KEGG_CHEMOKINE_SIGNALING_PATHWAY	139	0.603757	1.72749	7.02281e-08	2.04832e-06	1.46617e-06	1402	tags=20%, list=8%, signal=19%	CCL20/CXCL1/CXCL8/CXCL6/CXCL10/CXCL2/CXCR4/CXCL3/CX3CL1/CXCL5/CXCL14/CCL8/CXCL11/ADCY8/CCL26/ADCY4/CXCL9/CCL28/CXCL16/FGR/GNG8/VAV3/ITK/CCR7/GRK7/CCL7/PIK3R5/ADCY5
KEGG_NEUROACTIVE_LIGAND_RECEPTOR_INTERACTION	KEGG_NEUROACTIVE_LIGAND_RECEPTOR_INTERACTION	140	0.592624	1.69545	1.62375e-07	4.05938e-06	2.90566e-06	2949	tags=55%, list=18%, signal=46%	GABRA2/P2RY1/GLP2R/GPR50/VIPR2/S1PR4/ADRA2A/CHRNA3/GRIN1/CHRNB2/KISS1R/P2RX6/F2/FPR2/GRM8/CHRNA9/ADRB3/LEP/GRM1/GPR35/HTR4/ADRA2C/GPR83/P2RX1/CRHR2/PTGER3/P2RY2/APLNR/NPFFR2/EDNRB/ADRB1/HRH4/GRIN2C/GRIK5/CGA/TACR2/GRID2/CHRNE/P2RX5/CALCR/S1PR5/GRM2/HTR7/LHCGR/CHRM5/GABRE/BDKRB2/HCRTR2/CHRM4/PTH1R/GRIN2A/P2RY6/GABRR2/OPRL1/ADORA1/C3AR1/C5AR1/PRSS3/GALR2/GIPR/SSTR3/MCHR1/SSTR2/LPAR2/GRIN3B/CNR1/GHR…
KEGG_HOMOLOGOUS_RECOMBINATION	KEGG_HOMOLOGOUS_RECOMBINATION	28	-0.699579	-2.43376	2.83277e-06	6.19668e-05	4.43552e-05	2438	tags=64%, list=15%, signal=55%	RPA1/SSBP1/SEM1/NBN/MRE11/POLD3/POLD2/XRCC3/POLD1/RAD51D/RPA3/RAD54B/RAD51/EME1/XRCC2/BRCA2/RAD54L/BLM
KEGG_MISMATCH_REPAIR	KEGG_MISMATCH_REPAIR	23	-0.711115	-2.33073	6.08408e-06	0.000118302	8.46791e-05	2624	tags=74%, list=16%, signal=62%	MLH1/RPA1/SSBP1/RFC1/MSH6/POLD3/PCNA/POLD2/MSH2/RFC2/POLD1/LIG1/RPA3/RFC5/RFC4/RFC3/EXO1
KEGG_AMINOACYL_TRNA_BIOSYNTHESIS	KEGG_AMINOACYL_TRNA_BIOSYNTHESIS	39	-0.586465	-2.15896	7.50184e-06	0.000131282	9.39704e-05	5256	tags=74%, list=32%, signal=51%	RARS2/HARS2/HARS1/EARS2/NARS1/IARS1/TARS1/YARS2/AARS1/PSTK/SARS1/SEPSECS/QARS1/LARS2/RARS1/DARS1/WARS1/MARS1/GARS1/KARS1/LARS1/TARS3/WARS2/YARS1/SARS2/NARS2/FARSB/FARS2/DARS2
KEGG_RNA_DEGRADATION	KEGG_RNA_DEGRADATION	55	-0.519306	-2.0967	8.44938e-06	0.000134422	9.62179e-05	3857	tags=51%, list=23%, signal=39%	LSM1/DCP2/WDR61/PAPOLA/PNPT1/CNOT2/MPHOSPH6/EXOSC5/HSPD1/EXOSC6/EXOSC3/TENT4A/MTREX/ENO1/CNOT6/LSM7/EXOSC10/CNOT7/CNOT10/EXOSC2/CNOT9/DCPS/LSM5/LSM8/LSM3/EXOSC9/EXOSC8/LSM6
KEGG_BASE_EXCISION_REPAIR	KEGG_BASE_EXCISION_REPAIR	33	-0.624085	-2.23975	1.17767e-05	0.000171744	0.000122933	2369	tags=52%, list=14%, signal=44%	APEX1/OGG1/PARP2/POLE3/XRCC1/POLD3/PARP1/PCNA/POLD2/LIG3/POLD1/LIG1/FEN1/POLE/HMGB1/NEIL3/POLE2
KEGG_NUCLEOTIDE_EXCISION_REPAIR	KEGG_NUCLEOTIDE_EXCISION_REPAIR	42	-0.568214	-2.156	1.29447e-05	0.000174256	0.00012473	4282	tags=62%, list=26%, signal=46%	ERCC2/CUL4B/POLE4/RAD23B/XPA/GTF2H2/GTF2H3/CUL4A/RBX1/RPA1/ERCC8/RFC1/POLE3/MNAT1/POLD3/PCNA/POLD2/RFC2/POLD1/LIG1/RPA3/POLE/RFC5/RFC4/RFC3/POLE2
KEGG_JAK_STAT_SIGNALING_PATHWAY	KEGG_JAK_STAT_SIGNALING_PATHWAY	106	0.585192	1.65872	2.8746e-05	0.000359325	0.000257201	4021	tags=42%, list=24%, signal=32%	CSF3/IL20/OSM/CSF2/IL13RA2/IL6/IL19/IL10RA/CNTFR/CSF2RB/IL22RA1/CCND2/PTPN6/LEP/LIF/IL23A/IL24/PIK3R5/IL2RG/IL12A/IFNE/IRF9/IL6R/STAT1/IL12RB1/CBLB/IFNB1/GHR/CTF1/IFNLR1/JAK3/IL20RB/CCND1/TSLP/IL11/STAT2/STAT4/CLCF1/IL7/PRLR/IL4R/OSMR/IL2RB/IL21R
KEGG_COMPLEMENT_AND_COAGULATION_CASCADES	KEGG_COMPLEMENT_AND_COAGULATION_CASCADES	47	0.676976	1.79408	3.57908e-05	0.000417559	0.000298884	2809	tags=55%, list=17%, signal=46%	C3/C9/SERPINC1/THBD/F11/FGG/F5/KLKB1/F2/FGB/FGA/PROC/PLAT/SERPIND1/C8A/SERPING1/BDKRB2/C8G/C7/C3AR1/C5AR1/VWF/PLAU/C1S/BDKRB1/F3
KEGG_PROTEASOME	KEGG_PROTEASOME	39	-0.554143	-2.03997	4.21675e-05	0.000461207	0.000330127	5905	tags=77%, list=36%, signal=50%	PSMC1/PSMF1/PSMD2/PSMD3/PSMA5/PSMB4/PSMB7/PSMD14/PSMD12/PSMD11/PSMC6/PSMA1/PSMA2/POMP/PSMB6/PSMC2/PSMB1/PSMC5/PSMD13/PSMB3/PSME4/PSMD6/PSMD7/PSMD1/PSMB2/PSMA3/PSMA7/PSMA4/PSMC3/SEM1
KEGG_UBIQUITIN_MEDIATED_PROTEOLYSIS	KEGG_UBIQUITIN_MEDIATED_PROTEOLYSIS	131	-0.348922	-1.56668	7.86421e-05	0.000809551	0.000579468	5408	tags=49%, list=33%, signal=33%	NEDD4/CBL/UBA6/PIAS1/HERC2/PRKN/RHOBTB2/DET1/UBE2D1/ANAPC7/WWP1/UBE2L3/UBA3/HERC1/NHLRC1/CDC26/CDC27/CUL5/CUL4B/UBE4B/KLHL9/UBE2G1/CUL2/UBE3A/UBE2Q2/UBE2NL/WWP2/UBE2D3/PPIL2/HERC3/UBE2D2/UBE2J2/CUL1/ANAPC11/COP1/UBE2J1/CUL4A/FBXW8/CUL3/ANAPC10/MAP3K1/UBE2I/ANAPC1/UBA2/UBA7/RBX1/SAE1/ERCC8/ANAPC4/SIAH1/CDC23/UBE2N/PRPF19/UBE2E3/MID1/SOCS1/FANCL/KLHL13/UBE2S/SKP2/FBXO4/BRCA1/UBE2C/CDC20
KEGG_LEISHMANIA_INFECTION	KEGG_LEISHMANIA_INFECTION	46	0.661538	1.7486	9.28852e-05	0.000903051	0.000646394	3104	tags=41%, list=19%, signal=34%	C3/IL1A/ITGAM/IL1B/PTGS2/FCGR1A/TLR2/TLR4/ITGB2/PTPN6/CYBA/IL12A/STAT1/TGFB2/FOS/NCF2/MAPK13/NOS2/MAPK11
KEGG_SYSTEMIC_LUPUS_ERYTHEMATOSUS	KEGG_SYSTEMIC_LUPUS_ERYTHEMATOSUS	73	0.599816	1.64989	9.85709e-05	0.00090789	0.000649858	2641	tags=48%, list=16%, signal=40%	C3/C9/FCGR1A/H2BC8/H2BC4/H2AC19/H2BC21/H4C12/H4C8/H3C4/H2BU1/H4-16/H2BC11/H2AC6/H2BC12/CD40/H2BC5/H2AC13/H2BC18/ACTN2/C8A/H2BC7/H2AW/H2AC8/GRIN2A/H2AC12/H3C10/C8G/C7/H2AC15/H3C6/H4C5/H2BC15/C1S/H4C4
KEGG_ARACHIDONIC_ACID_METABOLISM	KEGG_ARACHIDONIC_ACID_METABOLISM	31	0.705702	1.75483	0.000119434	0.00104504	0.000748031	1795	tags=42%, list=11%, signal=37%	PTGS2/ALOX15B/PTGDS/CYP4F2/ALOX12B/PTGES/CYP4F3/CYP2E1/CYP2J2/GGT1/EPHX2/GPX3/AKR1C3
KEGG_RETINOL_METABOLISM	KEGG_RETINOL_METABOLISM	20	0.762216	1.78069	0.000130911	0.00109092	0.000780872	2841	tags=70%, list=17%, signal=58%	CYP26B1/CYP3A7/CYP2A13/CYP1A1/DGAT2/DHRS3/CYP3A5/RDH16/ADH1C/RDH10/RDH5/RETSAT/ALDH1A2/ADH6
KEGG_TOLL_LIKE_RECEPTOR_SIGNALING_PATHWAY	KEGG_TOLL_LIKE_RECEPTOR_SIGNALING_PATHWAY	81	0.586791	1.63313	0.000142426	0.00113293	0.00081094	2538	tags=25%, list=15%, signal=21%	CXCL8/CXCL10/IL1B/LBP/IL6/CXCL11/IRF5/TLR2/SPP1/CXCL9/TLR4/TLR7/CD40/PIK3R5/TLR9/CD14/IL12A/STAT1/FOS/IFNB1
KEGG_LEUKOCYTE_TRANSENDOTHELIAL_MIGRATION	KEGG_LEUKOCYTE_TRANSENDOTHELIAL_MIGRATION	95	0.570881	1.60769	0.00024387	0.00185553	0.00132817	3432	tags=37%, list=21%, signal=29%	CXCR4/ITGAM/CTNNA2/PRKCG/F11R/CLDN16/CLDN3/ITGB2/PLCG2/MMP9/VAV3/ITK/CLDN6/ICAM1/ACTN2/PIK3R5/ITGAL/VCAM1/CLDN19/PECAM1/CYBA/CLDN7/CLDN1/TXK/CLDN15/CYBB/CLDN5/CLDN14/NCF2/MAPK13/MYL5/MAPK11/RAPGEF3/CLDN9/PTK2B
KEGG_NATURAL_KILLER_CELL_MEDIATED_CYTOTOXICITY	KEGG_NATURAL_KILLER_CELL_MEDIATED_CYTOTOXICITY	85	0.571005	1.59111	0.000283048	0.00206389	0.00147731	3529	tags=39%, list=21%, signal=31%	CSF2/PRKCG/ITGB2/PLCG2/PPP3R2/TNFRSF10C/RAET1E/PTPN6/RAET1L/VAV3/SH2D1B/ICAM1/PIK3R5/ITGAL/TNFSF10/ZAP70/RAET1G/MICA/TNFRSF10A/HLA-E/LAT/SHC2/IFNB1/ULBP1/ULBP2/TNFRSF10B/HCST/ICAM2/CASP3/SHC4/FAS/PTK2B/MAPK3
KEGG_OOCYTE_MEIOSIS	KEGG_OOCYTE_MEIOSIS	102	-0.349315	-1.56993	0.000324844	0.00220868	0.00158095	2645	tags=38%, list=16%, signal=32%	YWHAZ/CUL1/ANAPC11/PPP3CB/YWHAQ/ANAPC10/RPS6KA2/CALM3/ANAPC1/RBX1/YWHAH/ADCY1/ANAPC4/FBXO43/CDC23/PPP2R5C/PPP1CA/CALM1/SMC1A/MAD2L2/AURKA/PPP1CC/ADCY3/SMC3/CCNE2/PTTG1/ESPL1/MAD2L1/PKMYT1/CDK1/CCNB1/PTTG2/BUB1/CDC25C/CCNB2/FBXO5/CDC20/PLK1/SGO1
KEGG_STEROID_HORMONE_BIOSYNTHESIS	KEGG_STEROID_HORMONE_BIOSYNTHESIS	20	0.747055	1.74527	0.000328147	0.00220868	0.00158095	2675	tags=60%, list=16%, signal=50%	CYP3A7/HSD17B3/HSD11B1/CYP1A1/CYP19A1/CYP3A5/AKR1C1/AKR1C3/HSD17B2/CYP1B1/CYP11A1/AKR1C2
KEGG_OLFACTORY_TRANSDUCTION	KEGG_OLFACTORY_TRANSDUCTION	38	0.657075	1.69888	0.000361182	0.00234099	0.00167566	1997	tags=39%, list=12%, signal=35%	CLCA2/OR1Q1/OR1J2/CNGA3/OR1J4/CNGB1/CNGA4/OR8D1/OR2B6/OR2K2/GUCA1B/PRKG2/CALML6/OR51M1/CAMK2B
KEGG_CELL_ADHESION_MOLECULES_CAMS	KEGG_CELL_ADHESION_MOLECULES_CAMS	88	0.551268	1.54413	0.000622753	0.00389221	0.002786	3477	tags=43%, list=21%, signal=34%	ITGAM/NFASC/CD22/MADCAM1/F11R/CLDN16/NRXN1/CLDN3/ITGB2/CDH3/SIGLEC1/CLDN6/ICAM1/NRCAM/CD40/ITGB7/CNTN2/ITGAL/VCAM1/MPZ/CLDN19/PECAM1/CNTN1/CLDN7/CLDN1/HLA-E/L1CAM/NLGN3/CLDN15/ITGB8/CLDN5/CLDN14/ICAM2/NRXN2/CDH1/CLDN9/CD226/CD34
KEGG_PYRIMIDINE_METABOLISM	KEGG_PYRIMIDINE_METABOLISM	91	-0.351276	-1.59221	0.000740239	0.00446696	0.0031974	2246	tags=29%, list=14%, signal=25%	UMPS/POLR3G/POLE3/CAD/NT5C/ITPA/PRIM2/POLR1E/UCK2/DHODH/DPYD/POLD3/DCK/POLD2/DUT/POLA2/TYMS/POLD1/RRM1/POLE/DTYMK/RRM2/POLA1/TK1/PRIM1/POLE2
KEGG_HEMATOPOIETIC_CELL_LINEAGE	KEGG_HEMATOPOIETIC_CELL_LINEAGE	47	0.620904	1.64548	0.00111468	0.00650229	0.00465427	1461	tags=28%, list=9%, signal=25%	CSF3/IL1A/ITGAM/IL1B/CSF2/IL6/FCGR1A/IL1R2/CD22/CD36/CD1D/CD7/CD14
KEGG_PHENYLALANINE_METABOLISM	KEGG_PHENYLALANINE_METABOLISM	13	0.792181	1.7087	0.0011843	0.00668556	0.00478545	1553	tags=54%, list=9%, signal=49%	AOC3/MAOB/PAH/AOC2/HPD/IL4I1/MAOA
KEGG_ABC_TRANSPORTERS	KEGG_ABC_TRANSPORTERS	35	0.638487	1.62107	0.00184678	0.0100996	0.00722919	2984	tags=46%, list=18%, signal=38%	ABCA12/ABCC11/ABCA9/ABCA10/ABCA6/ABCA8/CFTR/ABCA3/ABCA7/ABCA4/ABCC3/ABCA2/ABCC2/TAP2/ABCB4/ABCG1
KEGG_TASTE_TRANSDUCTION	KEGG_TASTE_TRANSDUCTION	22	0.695659	1.66094	0.00203438	0.0107884	0.0077222	2166	tags=36%, list=13%, signal=32%	PDE1A/ADCY8/ADCY4/TAS2R5/TRPM5/KCNB1/CACNA1B/SCNN1A
KEGG_TYPE_I_DIABETES_MELLITUS	KEGG_TYPE_I_DIABETES_MELLITUS	14	0.758557	1.66876	0.00231484	0.0119146	0.00852834	2150	tags=50%, list=13%, signal=44%	IL1A/IL1B/GAD1/PTPRN2/CPE/IL12A/HLA-E
KEGG_LYSINE_DEGRADATION	KEGG_LYSINE_DEGRADATION	41	-0.444379	-1.68044	0.00283215	0.0141608	0.0101361	2589	tags=37%, list=16%, signal=31%	EHHADH/NSD1/ALDH1B1/ALDH7A1/ACAT1/DOT1L/SETD2/HADH/SUV39H2/AADAT/AASS/ACAT2/SETMAR/NSD2/SUV39H1
KEGG_B_CELL_RECEPTOR_SIGNALING_PATHWAY	KEGG_B_CELL_RECEPTOR_SIGNALING_PATHWAY	65	0.561182	1.52485	0.00380789	0.0182133	0.0130369	1324	tags=18%, list=8%, signal=17%	INPP5D/CD22/BTK/BLNK/PLCG2/PPP3R2/DAPP1/IFITM1/PTPN6/VAV3/CD72/PIK3R5
KEGG_METABOLISM_OF_XENOBIOTICS_BY_CYTOCHROME_P450	KEGG_METABOLISM_OF_XENOBIOTICS_BY_CYTOCHROME_P450	30	0.640375	1.58374	0.00385081	0.0182133	0.0130369	3153	tags=47%, list=19%, signal=38%	CYP3A7/CYP1A1/CYP2E1/CYP2S1/CYP3A5/AKR1C1/AKR1C3/DHDH/ADH1C/CYP1B1/AKR1C2/ADH6/GSTO2/EPHX1
KEGG_CALCIUM_SIGNALING_PATHWAY	KEGG_CALCIUM_SIGNALING_PATHWAY	140	0.481477	1.37747	0.00520455	0.0239683	0.0171563	3479	tags=36%, list=21%, signal=28%	PRKCG/PDE1A/ADCY8/SLC8A2/GRIN1/ADCY4/ATP2B3/P2RX6/CACNA1E/PLCG2/PPP3R2/ADRB3/GRM1/HTR4/CACNA1I/P2RX1/PTGER3/EDNRB/ADRB1/CACNA1G/GNA14/GRIN2C/TACR2/P2RX5/HTR7/LHCGR/CHRM5/BDKRB2/GRIN2A/CALML6/SLC8A3/CAMK2B/CACNA1B/ERBB4/ATP2A1/ADRB2/RYR1/BDKRB1/ATP2A3/MYLK3/PHKG1/P2RX7/NOS2/ITPR1/GNA15/CAMK2A/TNNC1/PTK2B/ATP2B2/ERBB3
KEGG_CYTOSOLIC_DNA_SENSING_PATHWAY	KEGG_CYTOSOLIC_DNA_SENSING_PATHWAY	35	0.609902	1.5485	0.00637667	0.0286133	0.0204811	1117	tags=14%, list=7%, signal=13%	CXCL10/IL33/IL1B/IL6/RIPK3
KEGG_PRION_DISEASES	KEGG_PRION_DISEASES	29	0.626151	1.54849	0.00699934	0.0306221	0.021919	1887	tags=24%, list=11%, signal=21%	IL1A/IL1B/C9/IL6/C8A/C8G/C7
KEGG_ONE_CARBON_POOL_BY_FOLATE	KEGG_ONE_CARBON_POOL_BY_FOLATE	17	-0.572924	-1.74512	0.00725742	0.0309768	0.0221729	3638	tags=59%, list=22%, signal=46%	GART/MTR/ATIC/MTHFD1L/MTHFD2/SHMT2/MTHFD1/TYMS/DHFR/SHMT1
KEGG_TYROSINE_METABOLISM	KEGG_TYROSINE_METABOLISM	28	0.623759	1.53264	0.00892552	0.0371897	0.02662	3090	tags=39%, list=19%, signal=32%	AOC3/MAOB/TYRP1/AOC2/HPD/IL4I1/MAOA/HGD/ADH1C/ADH6/DBH
KEGG_NON_HOMOLOGOUS_END_JOINING	KEGG_NON_HOMOLOGOUS_END_JOINING	12	-0.654508	-1.78945	0.00990293	0.0403026	0.0288482	2690	tags=58%, list=16%, signal=49%	XRCC4/XRCC6/NHEJ1/XRCC5/MRE11/PRKDC/FEN1
KEGG_NOD_LIKE_RECEPTOR_SIGNALING_PATHWAY	KEGG_NOD_LIKE_RECEPTOR_SIGNALING_PATHWAY	54	0.559741	1.49903	0.0107089	0.0425924	0.0304872	1168	tags=17%, list=7%, signal=16%	CXCL1/CXCL8/CXCL2/IL1B/CCL8/IL6/NOD2/MEFV/CCL7
KEGG_LYSOSOME	KEGG_LYSOSOME	114	0.479681	1.35953	0.0115957	0.0450945	0.0322781	5470	tags=53%, list=33%, signal=35%	ATP6V0D2/AP3B2/CTSS/GBA/FUCA1/LAMP3/ATP6V0A4/NAPSA/ACP5/LAPTM5/HYAL1/CTSF/SLC11A2/CTSW/IDUA/NPC1/SLC11A1/ABCA2/MCOLN1/ARSG/ATP6V0A1/GM2A/SGSH/HGSNAT/SLC17A5/GAA/ARSA/PSAP/IDS/GNPTG/LGMN/CD68/CTSK/ASAH1/MANBA/CTSD/SMPD1/ATP6V0C/MAN2B1/ATP6V0B/NAGLU/GNPTAB/ABCB9/HEXA/PLA2G15/HEXB/GALC/GLA/AP1S1/CTSA/ATP6AP1/LAPTM4A/GGA1/CLN5/CTSB/GLB1/IGF2R/ENTPD4/ATP6V1H/CTNS
KEGG_RNA_POLYMERASE	KEGG_RNA_POLYMERASE	28	-0.477889	-1.66253	0.0136689	0.0520012	0.0372219	5493	tags=57%, list=33%, signal=38%	POLR2K/POLR2C/POLR2E/POLR2B/POLR3K/POLR2I/POLR2J/POLR2F/POLR1B/POLR1A/POLR2J2/POLR2D/POLR2G/POLR3B/POLR3G/POLR1E
KEGG_PROXIMAL_TUBULE_BICARBONATE_RECLAMATION	KEGG_PROXIMAL_TUBULE_BICARBONATE_RECLAMATION	20	0.648343	1.51466	0.0143203	0.0533204	0.0381662	2464	tags=35%, list=15%, signal=30%	SLC38A3/ATP1A4/CA2/PCK1/ATP1A3/ATP1B2/GLS2
KEGG_CITRATE_CYCLE_TCA_CYCLE	KEGG_CITRATE_CYCLE_TCA_CYCLE	29	-0.447322	-1.56053	0.016731	0.0609983	0.0436619	5735	tags=62%, list=35%, signal=41%	SDHB/DLD/DLAT/IDH3B/MDH1/IDH1/SDHA/SUCLG1/SDHD/SUCLA2/PDHB/PDHA1/SUCLG2/CS/PCK2/IDH2/FH/PDHA2
KEGG_DRUG_METABOLISM_CYTOCHROME_P450	KEGG_DRUG_METABOLISM_CYTOCHROME_P450	28	0.597899	1.4691	0.0193059	0.0689498	0.0493535	2910	tags=32%, list=18%, signal=27%	CYP3A7/CYP2A13/MAOB/CYP2E1/CYP3A5/MAOA/ADH1C/ADH6/GSTO2
KEGG_RIG_I_LIKE_RECEPTOR_SIGNALING_PATHWAY	KEGG_RIG_I_LIKE_RECEPTOR_SIGNALING_PATHWAY	54	0.542119	1.45184	0.0208859	0.0731007	0.0523247	3104	tags=26%, list=19%, signal=21%	CXCL8/CXCL10/ISG15/DHX58/RNF125/CASP10/IL12A/IFNE/IFIH1/DDX58/IFNB1/MAPK13/TBKBP1/MAPK11
KEGG_PPAR_SIGNALING_PATHWAY	KEGG_PPAR_SIGNALING_PATHWAY	51	0.533836	1.42063	0.0252183	0.0865335	0.0619398	2055	tags=29%, list=12%, signal=26%	ANGPTL4/ACSL6/HMGCS2/CD36/ACADL/SLC27A2/LPL/APOA1/OLR1/SORBS1/MMP1/GK/PCK1/ACSL5/PLIN1
KEGG_PROPANOATE_METABOLISM	KEGG_PROPANOATE_METABOLISM	31	-0.41745	-1.48637	0.0277764	0.0934781	0.0669107	3544	tags=42%, list=21%, signal=33%	SUCLG1/SUCLA2/PCCB/SUCLG2/EHHADH/ALDH1B1/ALDH7A1/ACAT1/ACADM/LDHB/PCCA/ACAT2/ACSS1
KEGG_INTESTINAL_IMMUNE_NETWORK_FOR_IGA_PRODUCTION	KEGG_INTESTINAL_IMMUNE_NETWORK_FOR_IGA_PRODUCTION	19	0.6381	1.47498	0.03125	0.103184	0.073858	2493	tags=58%, list=15%, signal=49%	CXCR4/IL6/MADCAM1/TNFSF13B/CCL28/CD40/ITGB7/PIGR/CCR9/TNFSF13/CCR10
KEGG_PATHOGENIC_ESCHERICHIA_COLI_INFECTION	KEGG_PATHOGENIC_ESCHERICHIA_COLI_INFECTION	50	-0.32951	-1.29635	0.0395992	0.127337	0.0911468	2980	tags=42%, list=18%, signal=35%	YWHAQ/ARPC4/TUBB6/LY96/TUBA1A/ARPC2/ARPC5/EZR/NCL/ROCK2/ACTG1/ACTB/TUBB3/KRT18/TUBB4B/PRKCA/TUBA1C/TUBA8/TUBA1B/TUBB/TUBB2B
KEGG_PROGESTERONE_MEDIATED_OOCYTE_MATURATION	KEGG_PROGESTERONE_MEDIATED_OOCYTE_MATURATION	78	-0.303685	-1.30238	0.0400204	0.127337	0.0911468	3597	tags=38%, list=22%, signal=30%	IGF1R/HSP90AB1/HSP90AA1/RAF1/MAPK9/ANAPC11/KRAS/ANAPC10/PDE3B/PIK3CD/RPS6KA2/MAPK8/ANAPC1/GNAI3/ADCY1/ANAPC4/CDC23/MAD2L2/ADCY3/CDC25A/CDC25B/MAD2L1/PKMYT1/CDK1/CCNB1/BUB1/CDC25C/CCNA2/CCNB2/PLK1
KEGG_BIOSYNTHESIS_OF_UNSATURATED_FATTY_ACIDS	KEGG_BIOSYNTHESIS_OF_UNSATURATED_FATTY_ACIDS	21	-0.449916	-1.41743	0.0469482	0.146713	0.105016	1116	tags=29%, list=7%, signal=27%	TECR/ELOVL5/FADS2/PECR/SCD/ELOVL2
KEGG_TRYPTOPHAN_METABOLISM	KEGG_TRYPTOPHAN_METABOLISM	31	0.549677	1.36685	0.0667421	0.20491	0.146672	2602	tags=32%, list=16%, signal=27%	TPH2/KYNU/IDO1/AANAT/MAOB/CYP1A1/IL4I1/MAOA/INMT/CYP1B1
KEGG_BASAL_TRANSCRIPTION_FACTORS	KEGG_BASAL_TRANSCRIPTION_FACTORS	31	-0.373493	-1.32985	0.0716345	0.216139	0.15471	4385	tags=48%, list=27%, signal=36%	GTF2IRD1/TAF6L/TAF2/GTF2A2/GTF2H2/STON1/GTF2I/GTF2H3/TBP/GTF2F2/TAF6/TAF5/TAF11/TAF5L/TAF9B
KEGG_HEDGEHOG_SIGNALING_PATHWAY	KEGG_HEDGEHOG_SIGNALING_PATHWAY	46	0.496524	1.31243	0.0795699	0.236012	0.168935	2767	tags=35%, list=17%, signal=29%	WNT10A/WNT16/BMP2/SHH/WNT4/WNT11/WNT10B/BMP6/WNT1/ZIC2/LRP2/BMP7/BMP4/WNT9A/WNT2B/BMP8A
KEGG_ALDOSTERONE_REGULATED_SODIUM_REABSORPTION	KEGG_ALDOSTERONE_REGULATED_SODIUM_REABSORPTION	31	0.534775	1.3298	0.091629	0.267251	0.191296	2319	tags=23%, list=14%, signal=19%	HSD11B1/PRKCG/ATP1A4/PIK3R5/ATP1A3/SCNN1A/ATP1B2
KEGG_TYPE_II_DIABETES_MELLITUS	KEGG_TYPE_II_DIABETES_MELLITUS	38	0.509399	1.31706	0.0952381	0.273224	0.195571	2040	tags=24%, list=12%, signal=21%	CACNA1E/CACNA1G/PIK3R5/SLC2A2/MAFA/SLC2A4/HK2/CACNA1B/KCNJ11
KEGG_BETA_ALANINE_METABOLISM	KEGG_BETA_ALANINE_METABOLISM	20	0.570864	1.33365	0.107015	0.30206	0.216211	1806	tags=25%, list=11%, signal=22%	GAD1/AOC3/AOC2/ABAT/CNDP1
KEGG_ADIPOCYTOKINE_SIGNALING_PATHWAY	KEGG_ADIPOCYTOKINE_SIGNALING_PATHWAY	56	0.469726	1.26276	0.110053	0.305703	0.218819	1813	tags=14%, list=11%, signal=13%	ACSL6/CD36/PPARGC1A/LEP/PRKCQ/SLC2A4/PCK1/ACSL5
KEGG_OTHER_GLYCAN_DEGRADATION	KEGG_OTHER_GLYCAN_DEGRADATION	13	0.620995	1.33946	0.115681	0.316316	0.226416	4626	tags=62%, list=28%, signal=44%	GBA/FUCA1/MANBA/MAN2B1/MAN2B2/HEXA/HEXB/ENGASE
KEGG_GLYCOSAMINOGLYCAN_DEGRADATION	KEGG_GLYCOSAMINOGLYCAN_DEGRADATION	19	0.550066	1.27148	0.159856	0.429681	0.307561	4517	tags=58%, list=27%, signal=42%	HPSE2/HYAL1/HYAL3/IDUA/HPSE/SGSH/HGSNAT/IDS/NAGLU/HEXA/HEXB
KEGG_ERBB_SIGNALING_PATHWAY	KEGG_ERBB_SIGNALING_PATHWAY	82	0.43049	1.19764	0.162051	0.429681	0.307561	3529	tags=23%, list=21%, signal=18%	PRKCG/TGFA/NRG1/AREG/PLCG2/BTC/EREG/PIK3R5/CDKN1A/CAMK2B/ERBB4/PAK6/CBLB/SHC2/NRG2/SHC4/CAMK2A/ERBB3/MAPK3
KEGG_ENDOCYTOSIS	KEGG_ENDOCYTOSIS	166	0.401147	1.14961	0.168844	0.434613	0.311091	4454	tags=24%, list=27%, signal=18%	CXCR4/KDR/EPN3/CHMP4C/ADRB3/GRK7/ADRB1/RET/RAB11FIP3/PARD6B/IL2RG/PARD6A/HSPA6/PSD2/ACAP1/ERBB4/HLA-E/FGFR4/FGFR2/DNAJC6/CBLB/PLD1/ADRB2/GRK4/ARRB1/IQSEC2/PSD/PIP4K2B/IQSEC3/ERBB3/NEDD4L/PSD4/PRKCZ/MDM2/IL2RB/VPS37D/RAB5B/CHMP5/SH3GL2/SMURF2
KEGG_NITROGEN_METABOLISM	KEGG_NITROGEN_METABOLISM	18	0.54826	1.25172	0.168878	0.434613	0.311091	2464	tags=39%, list=15%, signal=33%	CA2/CA8/CA9/HAL/CA7/CA14/GLS2
KEGG_O_GLYCAN_BIOSYNTHESIS	KEGG_O_GLYCAN_BIOSYNTHESIS	22	0.52194	1.24617	0.174566	0.442741	0.316909	3588	tags=32%, list=22%, signal=25%	GCNT3/GALNT9/GALNT15/GALNT3/GALNT18/GALNT4/GALNT16
KEGG_AMYOTROPHIC_LATERAL_SCLEROSIS_ALS	KEGG_AMYOTROPHIC_LATERAL_SCLEROSIS_ALS	47	0.457139	1.21148	0.183084	0.453769	0.324803	3126	tags=21%, list=19%, signal=17%	NEFL/NEFM/GRIN1/PPP3R2/GRIN2C/GRIN2A/GRIA1/MAPK13/MAPK11/CASP3
KEGG_EPITHELIAL_CELL_SIGNALING_IN_HELICOBACTER_PYLORI_INFECTION	KEGG_EPITHELIAL_CELL_SIGNALING_IN_HELICOBACTER_PYLORI_INFECTION	61	0.443029	1.19721	0.1841	0.453769	0.324803	5709	tags=46%, list=35%, signal=30%	CXCL1/CXCL8/ATP6V0D2/F11R/PLCG2/ATP6V0A4/LYN/ATP6V0A1/MAPK13/MAPK11/CASP3/ATP6V1G1/ATP6V1E1/ATP6V0C/ATP6V0B/ATP6V0E1/HBEGF/ATP6V1F/ATP6AP1/MAPK12/ADAM17/IKBKB/JUN/ATP6V1H/ATP6V1C1/NFKBIA/EGFR/ATP6V0D1
KEGG_PANTOTHENATE_AND_COA_BIOSYNTHESIS	KEGG_PANTOTHENATE_AND_COA_BIOSYNTHESIS	14	0.559011	1.22978	0.2	0.486111	0.347953	362	tags=14%, list=2%, signal=14%	VNN2/VNN1
KEGG_PRIMARY_BILE_ACID_BIOSYNTHESIS	KEGG_PRIMARY_BILE_ACID_BIOSYNTHESIS	10	0.612669	1.23321	0.219086	0.525206	0.375937	974	tags=20%, list=6%, signal=19%	CYP39A1/CH25H
KEGG_MATURITY_ONSET_DIABETES_OF_THE_YOUNG	KEGG_MATURITY_ONSET_DIABETES_OF_THE_YOUNG	11	0.593207	1.23774	0.22644	0.531427	0.38039	2011	tags=45%, list=12%, signal=40%	SLC2A2/MAFA/NKX6-1/HNF4A/NKX2-2
KEGG_FC_EPSILON_RI_SIGNALING_PATHWAY	KEGG_FC_EPSILON_RI_SIGNALING_PATHWAY	55	0.434966	1.166	0.227754	0.531427	0.38039	3529	tags=22%, list=21%, signal=17%	CSF2/INPP5D/BTK/PLCG2/VAV3/PIK3R5/LAT/LYN/MAPK13/MAPK11/PLA2G6/MAPK3
KEGG_STARCH_AND_SUCROSE_METABOLISM	KEGG_STARCH_AND_SUCROSE_METABOLISM	23	0.499176	1.19126	0.23804	0.548118	0.392337	4652	tags=48%, list=28%, signal=34%	GYS2/PYGM/AMY2B/HK2/AMY1B/PGM2L1/GAA/UXS1/GBE1/GYS1/PYGL
KEGG_VEGF_SIGNALING_PATHWAY	KEGG_VEGF_SIGNALING_PATHWAY	61	0.425424	1.14964	0.243724	0.549996	0.393681	3216	tags=20%, list=19%, signal=16%	KDR/PTGS2/PRKCG/PLCG2/PPP3R2/PIK3R5/SH2D2A/VEGFA/SHC2/MAPK13/MAPK11/PLA2G6
KEGG_TIGHT_JUNCTION	KEGG_TIGHT_JUNCTION	109	0.399369	1.12902	0.24645	0.549996	0.393681	3086	tags=21%, list=19%, signal=17%	CTNNA2/PRKCG/F11R/CLDN16/CLDN3/PPP2R2C/CLDN6/ACTN2/TJP3/PARD6B/PRKCQ/CLDN19/PARD6A/CLDN7/CLDN1/PRKCH/CLDN15/HCLS1/CLDN5/CLDN14/MYH6/MYL5/EPB41L1
KEGG_GLYCINE_SERINE_AND_THREONINE_METABOLISM	KEGG_GLYCINE_SERINE_AND_THREONINE_METABOLISM	27	0.48024	1.17588	0.248284	0.549996	0.393681	2691	tags=37%, list=16%, signal=31%	AOC3/MAOB/PIPOX/BHMT/AOC2/GATM/MAOA/GLDC/DMGDH/SDS
KEGG_GLYCOSPHINGOLIPID_BIOSYNTHESIS_LACTO_AND_NEOLACTO_SERIES	KEGG_GLYCOSPHINGOLIPID_BIOSYNTHESIS_LACTO_AND_NEOLACTO_SERIES	22	0.492155	1.17506	0.25896	0.566474	0.405476	2864	tags=41%, list=17%, signal=34%	FUT3/FUT6/FUT7/FUT1/GCNT2/ST8SIA1/B3GNT4/ST3GAL6/FUT2
KEGG_APOPTOSIS	KEGG_APOPTOSIS	81	0.406815	1.13223	0.263265	0.568783	0.407129	3928	tags=25%, list=24%, signal=19%	IL1A/IL1B/CSF2RB/PPP3R2/TNFRSF10C/PIK3R5/CASP10/TNFSF10/IRAK2/IRAK3/TNFRSF10A/TNFRSF10B/CASP3/ENDOD1/IL1R1/FAS/CFLAR/BID/TNFRSF10D/BIRC3
KEGG_BUTANOATE_METABOLISM	KEGG_BUTANOATE_METABOLISM	29	0.467216	1.15544	0.280405	0.591562	0.423434	1783	tags=21%, list=11%, signal=18%	GAD1/HMGCS2/AKR1B10/ACSM4/OXCT2/ABAT
KEGG_LONG_TERM_DEPRESSION	KEGG_LONG_TERM_DEPRESSION	48	0.425917	1.13331	0.28617	0.591562	0.423434	3529	tags=25%, list=21%, signal=20%	PRKCG/CRH/GRM1/GRID2/GUCY1A2/PRKG2/RYR1/LYN/GRIA1/ITPR1/PLA2G6/MAPK3
KEGG_HISTIDINE_METABOLISM	KEGG_HISTIDINE_METABOLISM	21	0.487339	1.15104	0.286219	0.591562	0.423434	2488	tags=24%, list=15%, signal=20%	MAOB/HAL/MAOA/CNDP1/AMDHD1
KEGG_FRUCTOSE_AND_MANNOSE_METABOLISM	KEGG_FRUCTOSE_AND_MANNOSE_METABOLISM	31	0.460388	1.14482	0.28733	0.591562	0.423434	3263	tags=26%, list=20%, signal=21%	FBP1/AKR1B10/ALDOB/AKR1B1/HK2/PFKFB4/PFKFB3/PFKFB2
KEGG_ARGININE_AND_PROLINE_METABOLISM	KEGG_ARGININE_AND_PROLINE_METABOLISM	45	0.417416	1.10111	0.334052	0.679756	0.486562	3696	tags=31%, list=22%, signal=24%	MAOB/SAT1/CKM/GATM/MAOA/ASS1/GLS2/ARG1/NOS2/P4HA2/LAP3/CKMT2/AZIN2/NAGS
KEGG_PRIMARY_IMMUNODEFICIENCY	KEGG_PRIMARY_IMMUNODEFICIENCY	19	0.474977	1.09792	0.364183	0.724673	0.518713	3866	tags=47%, list=23%, signal=36%	BTK/BLNK/CD40/ZAP70/IL2RG/TAP2/JAK3/CD4/RAG1
KEGG_CYSTEINE_AND_METHIONINE_METABOLISM	KEGG_CYSTEINE_AND_METHIONINE_METABOLISM	31	-0.30444	-1.08398	0.364407	0.724673	0.518713	4165	tags=55%, list=25%, signal=41%	MPST/SRM/GOT1/ADI1/MTR/MTAP/AMD1/SMS/ENOPH1/MAT2B/LDHB/MAT2A/DNMT3B/DNMT3A/DNMT1/TRDMT1/CBS
KEGG_MELANOGENESIS	KEGG_MELANOGENESIS	84	0.383985	1.069	0.369877	0.727286	0.520584	2698	tags=21%, list=16%, signal=18%	PRKCG/ADCY8/WNT10A/ADCY4/WNT16/TYRP1/WNT4/WNT11/EDNRB/WNT10B/WNT1/ADCY5/EDN1/CALML6/CAMK2B/WNT9A/WNT2B/FZD8
KEGG_LONG_TERM_POTENTIATION	KEGG_LONG_TERM_POTENTIATION	61	0.396791	1.07226	0.375523	0.730184	0.522658	3529	tags=23%, list=21%, signal=18%	PRKCG/ADCY8/GRIN1/PPP3R2/GRM1/GRIN2C/GRIN2A/CALML6/CAMK2B/GRIA1/ITPR1/RAPGEF3/CAMK2A/MAPK3
KEGG_BLADDER_CANCER	KEGG_BLADDER_CANCER	40	0.405956	1.05448	0.419319	0.799581	0.572332	3529	tags=28%, list=21%, signal=22%	CXCL8/MMP9/MMP1/DAPK2/CDKN1A/VEGFA/PGF/CCND1/TYMP/CDH1/MAPK3
KEGG_T_CELL_RECEPTOR_SIGNALING_PATHWAY	KEGG_T_CELL_RECEPTOR_SIGNALING_PATHWAY	83	0.375102	1.04428	0.420676	0.799581	0.572332	3104	tags=18%, list=19%, signal=15%	CSF2/PPP3R2/PTPN6/VAV3/ITK/PIK3R5/ZAP70/PRKCQ/TEC/PAK6/LAT/FOS/CBLB/MAPK13/MAPK11
KEGG_VIBRIO_CHOLERAE_INFECTION	KEGG_VIBRIO_CHOLERAE_INFECTION	49	0.390951	1.03947	0.42492	0.799581	0.572332	4155	tags=27%, list=25%, signal=20%	ATP6V0D2/PRKCG/PLCG2/CFTR/ATP6V0A4/ATP6V0A1/SEC61A2/ATP6V1G1/ERO1A/ATP6V1E1/ATP6V0C/ATP6V0B/ATP6V0E1
KEGG_CARDIAC_MUSCLE_CONTRACTION	KEGG_CARDIAC_MUSCLE_CONTRACTION	62	0.37978	1.02847	0.433194	0.806478	0.577269	4014	tags=29%, list=24%, signal=22%	ATP1A4/MYL3/CACNA2D2/CACNA2D4/ATP1A3/CACNG8/COX6B2/ATP1B2/COX7A1/CACNA2D3/CACNG7/CACNB4/MYH6/TNNC1/SLC9A1/TNNI3/CACNB1/CACNG6
KEGG_GLYOXYLATE_AND_DICARBOXYLATE_METABOLISM	KEGG_GLYOXYLATE_AND_DICARBOXYLATE_METABOLISM	14	-0.345698	-1.00877	0.440594	0.811621	0.58095	2282	tags=36%, list=14%, signal=31%	GLYCTK/MTHFD1L/MTHFD2/CS/MTHFD1
KEGG_ALANINE_ASPARTATE_AND_GLUTAMATE_METABOLISM	KEGG_ALANINE_ASPARTATE_AND_GLUTAMATE_METABOLISM	27	0.425516	1.04189	0.455378	0.830115	0.594188	2469	tags=26%, list=15%, signal=22%	GAD1/IL4I1/ADSS1/ABAT/ASS1/GLS2/GPT
KEGG_MAPK_SIGNALING_PATHWAY	KEGG_MAPK_SIGNALING_PATHWAY	218	0.350103	1.01445	0.474	0.855155	0.612111	3216	tags=19%, list=19%, signal=16%	IL1A/IL1B/FGF17/IL1R2/PRKCG/DUSP4/CACNA1E/PPP3R2/FGF18/CACNA1I/CACNA1G/GADD45G/FGF11/FGF2/CD14/PTPN5/CACNA2D2/DUSP6/CACNA2D4/MAPK8IP2/HSPA6/CACNA1B/DDIT3/CACNG8/RASGRP3/FGFR4/FGFR2/TGFB2/DUSP9/FOS/TGFBR2/FGF7/CACNA2D3/RASGRP2/MAPK13/MAP3K12/CACNG7/CACNB4/MAPK11/CASP3/ARRB1/PLA2G6
KEGG_PYRUVATE_METABOLISM	KEGG_PYRUVATE_METABOLISM	38	-0.267289	-0.983837	0.494949	0.883838	0.632642	3685	tags=34%, list=22%, signal=27%	ME2/GLO1/PDHB/PDHA1/ALDH1B1/ALDH7A1/ACAT1/LDHB/PCK2/ME3/ACAT2/PDHA2/ACSS1
KEGG_ECM_RECEPTOR_INTERACTION	KEGG_ECM_RECEPTOR_INTERACTION	71	0.364616	1.00021	0.508827	0.899441	0.64381	3584	tags=31%, list=22%, signal=24%	COMP/CD36/SPP1/LAMC3/LAMA3/CHAD/LAMA4/ITGB7/LAMC2/VTN/COL4A6/ITGA2B/VWF/ITGA7/ITGB8/CD44/COL11A1/LAMA5/THBS3/LAMB4/GP1BA/LAMB3
KEGG_PATHWAYS_IN_CANCER	KEGG_PATHWAYS_IN_CANCER	287	0.340623	0.993241	0.524	0.917	0.656379	3254	tags=21%, list=20%, signal=17%	CXCL8/FGF17/IL6/PTGS2/CTNNA2/PRKCG/WNT10A/TGFA/WNT16/PLCG2/BMP2/LAMC3/CEBPA/MMP9/SHH/LAMA3/FGF18/WNT4/LAMA4/WNT11/RET/WNT10B/FGF11/PIK3R5/LAMC2/WNT1/FGF2/JUP/FOXO1/MMP1/COL4A6/DAPK2/EGLN3/CDKN1A/ITGA2B/VEGFA/BMP4/CDKN2B/FGFR2/STAT1/SPI1/PGF/WNT9A/TGFB2/FOS/TGFBR2/WNT2B/CBLB/PLD1/FGF7/FZD8/RARB/NKX3-1/NOS2/CCND1/APC2/PAX8/LAMA5/CASP3/CDH1/LAMB4
KEGG_VIRAL_MYOCARDITIS	KEGG_VIRAL_MYOCARDITIS	44	0.370875	0.978393	0.531317	0.918304	0.657313	5230	tags=41%, list=32%, signal=28%	ITGB2/ICAM1/CD40/ITGAL/SGCG/CXADR/HLA-E/CCND1/MYH6/CASP3/BID/CD55/RAC2/MYH7B/HLA-B/FYN/SGCB/SGCA
KEGG_PROSTATE_CANCER	KEGG_PROSTATE_CANCER	83	-0.221049	-0.937739	0.53524	0.918304	0.657313	4465	tags=40%, list=27%, signal=29%	CREB5/IKBKG/AKT3/NFKB1/CHUK/E2F3/AKT1/PTEN/CREB3L4/IGF1R/HSP90AB1/HSP90AA1/CREBBP/CREB1/RAF1/KRAS/PIK3CD/TCF7L2/RB1/CREB3L2/CDKN1B/TP53/CREB3L1/PDGFA/PDGFD/TCF7/E2F1/CCNE2/NRAS/PDGFRB/TCF7L1/BCL2/E2F2
KEGG_PENTOSE_PHOSPHATE_PATHWAY	KEGG_PENTOSE_PHOSPHATE_PATHWAY	24	0.409042	0.981001	0.552723	0.931214	0.666553	1343	tags=12%, list=8%, signal=12%	FBP1/ALDOB/RBKS
KEGG_BASAL_CELL_CARCINOMA	KEGG_BASAL_CELL_CARCINOMA	47	0.36503	0.967379	0.559957	0.931214	0.666553	2698	tags=26%, list=16%, signal=21%	WNT10A/WNT16/BMP2/SHH/WNT4/WNT11/WNT10B/WNT1/BMP4/WNT9A/WNT2B/FZD8
KEGG_GLYCOSPHINGOLIPID_BIOSYNTHESIS_GANGLIO_SERIES	KEGG_GLYCOSPHINGOLIPID_BIOSYNTHESIS_GANGLIO_SERIES	14	0.432657	0.951811	0.56125	0.931214	0.666553	5380	tags=57%, list=33%, signal=39%	ST8SIA5/ST8SIA1/ST3GAL5/HEXA/HEXB/SLC33A1/ST6GALNAC4/GLB1
KEGG_DILATED_CARDIOMYOPATHY	KEGG_DILATED_CARDIOMYOPATHY	75	0.353817	0.975243	0.56405	0.931214	0.666553	4018	tags=32%, list=24%, signal=24%	ADCY8/ADCY4/ADRB1/MYL3/ITGB7/ADCY5/SGCG/CACNA2D2/CACNA2D4/ITGA2B/CACNG8/ITGA7/TGFB2/ITGB8/CACNA2D3/CACNG7/CACNB4/MYH6/ADCY6/TNNC1/TNNI3/CACNB1/CACNG6/TGFB3
KEGG_FC_GAMMA_R_MEDIATED_PHAGOCYTOSIS	KEGG_FC_GAMMA_R_MEDIATED_PHAGOCYTOSIS	83	0.349506	0.973021	0.574207	0.939123	0.672214	3529	tags=19%, list=21%, signal=15%	FCGR1A/INPP5D/PRKCG/PLA2G4D/PLCG2/VAV3/PIK3R5/HCK/WAS/LAT/PLD1/LYN/PLPP2/PLA2G6/PIP4K2B/MAPK3
KEGG_STEROID_BIOSYNTHESIS	KEGG_STEROID_BIOSYNTHESIS	17	0.415023	0.936646	0.586877	0.950959	0.680686	2295	tags=18%, list=14%, signal=15%	SOAT2/TM7SF2/CYP27B1
KEGG_LIMONENE_AND_PINENE_DEGRADATION	KEGG_LIMONENE_AND_PINENE_DEGRADATION	10	-0.346301	-0.890603	0.604651	0.958007	0.685731	2589	tags=30%, list=16%, signal=25%	EHHADH/ALDH1B1/ALDH7A1
KEGG_GNRH_SIGNALING_PATHWAY	KEGG_GNRH_SIGNALING_PATHWAY	78	0.346114	0.956047	0.605155	0.958007	0.685731	3529	tags=21%, list=21%, signal=16%	ADCY8/ADCY4/CGA/GNRH2/ADCY5/CALML6/CAMK2B/PLD1/MAPK13/ITPR1/MAPK11/PLA2G6/ADCY6/CAMK2A/PTK2B/MAPK3
KEGG_GLYCEROLIPID_METABOLISM	KEGG_GLYCEROLIPID_METABOLISM	43	0.357874	0.936904	0.60765	0.958007	0.685731	3759	tags=26%, list=23%, signal=20%	LIPG/DGAT2/PNLIP/LPL/AKR1B1/GK/DGKB/DGKG/PLPP2/DGKE/PNPLA3
KEGG_SPHINGOLIPID_METABOLISM	KEGG_SPHINGOLIPID_METABOLISM	32	0.364633	0.913923	0.624297	0.975464	0.698227	5625	tags=47%, list=34%, signal=31%	GAL3ST1/GBA/ACER2/SMPD3/PLPP2/ARSA/ASAH1/SMPD1/GALC/GLA/KDSR/UGT8/GLB1/PLPP1/SGMS2
KEGG_DORSO_VENTRAL_AXIS_FORMATION	KEGG_DORSO_VENTRAL_AXIS_FORMATION	21	0.377029	0.890497	0.644287	0.994318	0.711722	2193	tags=14%, list=13%, signal=12%	ETV7/CPEB1/PIWIL4
KEGG_PENTOSE_AND_GLUCURONATE_INTERCONVERSIONS	KEGG_PENTOSE_AND_GLUCURONATE_INTERCONVERSIONS	10	0.438043	0.881712	0.65457	0.994318	0.711722	1798	tags=20%, list=11%, signal=18%	AKR1B1/DHDH
KEGG_RENIN_ANGIOTENSIN_SYSTEM	KEGG_RENIN_ANGIOTENSIN_SYSTEM	13	0.412241	0.889187	0.655527	0.994318	0.711722	5298	tags=69%, list=32%, signal=47%	AGT/CPA3/REN/LNPEP/ACE2/MME/CTSA/ANPEP/AGTR1
KEGG_COLORECTAL_CANCER	KEGG_COLORECTAL_CANCER	62	-0.228171	-0.936159	0.659091	0.994318	0.711722	3476	tags=29%, list=21%, signal=23%	APPL1/RAF1/MAPK9/KRAS/PIK3CD/RAC3/RAC1/TCF7L2/MAPK8/MLH1/SMAD4/TP53/MSH6/TCF7/MSH2/TCF7L1/BCL2/BIRC5
KEGG_RIBOFLAVIN_METABOLISM	KEGG_RIBOFLAVIN_METABOLISM	13	0.404578	0.872659	0.670951	1	0.715789	1778	tags=15%, list=11%, signal=14%	ACP3/ACP5
KEGG_PORPHYRIN_AND_CHLOROPHYLL_METABOLISM	KEGG_PORPHYRIN_AND_CHLOROPHYLL_METABOLISM	21	0.359725	0.849628	0.698469	1	0.715789	867	tags=10%, list=5%, signal=9%	FTMT/CP
KEGG_THYROID_CANCER	KEGG_THYROID_CANCER	25	-0.26503	-0.898959	0.699248	1	0.715789	1543	tags=20%, list=9%, signal=18%	TP53/TCF7/NRAS/TCF7L1/PPARG
KEGG_PARKINSONS_DISEASE	KEGG_PARKINSONS_DISEASE	115	-0.146189	-0.668665	0.721543	1	0.715789	5821	tags=43%, list=35%, signal=28%	UQCRH/UQCRB/SDHB/NDUFS5/ATP5MC1/COX5A/NDUFB8/COX7B/NDUFS7/NDUFV1/PRKN/ATP5MC3/NDUFB4/COX8A/NDUFB3/CYCS/SDHA/NDUFA4/ATP5PF/UBE2L3/ATP5PO/CYC1/ATP5PB/UQCRQ/COX6C/NDUFA10/UQCRFS1/ATP5F1A/NDUFS1/UBE2G1/ATP5MC2/VDAC3/UQCRC1/SDHD/UBE2J2/NDUFS6/COX7A2/UBE2J1/COX7C/NDUFA5/ATP5F1C/PPID/UBA7/NDUFB6/PARK7/NDUFA9/SLC25A6/SLC18A2/SLC25A5/SNCAIP
KEGG_ALZHEIMERS_DISEASE	KEGG_ALZHEIMERS_DISEASE	147	0.313576	0.898391	0.727364	1	0.715789	3529	tags=13%, list=21%, signal=10%	IL1B/GRIN1/APOE/PPP3R2/SNCA/LPL/GRIN2C/ERN1/GRIN2A/CALML6/ATP2A1/COX6B2/NDUFA4L2/COX7A1/ATP2A3/ITPR1/CASP3/FAS/MAPK3
KEGG_HYPERTROPHIC_CARDIOMYOPATHY_HCM	KEGG_HYPERTROPHIC_CARDIOMYOPATHY_HCM	68	0.31977	0.87681	0.73029	1	0.715789	5336	tags=44%, list=32%, signal=30%	IL6/MYL3/ITGB7/SGCG/CACNA2D2/CACNA2D4/ITGA2B/CACNG8/ITGA7/TGFB2/ITGB8/CACNA2D3/CACNG7/CACNB4/MYH6/TNNC1/TNNI3/CACNB1/CACNG6/TGFB3/ITGB5/ITGA2/CACNB2/ITGA9/PRKAA2/SGCB/ITGB3/SGCA/ITGB1/PRKAB2
KEGG_ANTIGEN_PROCESSING_AND_PRESENTATION	KEGG_ANTIGEN_PROCESSING_AND_PRESENTATION	34	0.328	0.830946	0.744705	1	0.715789	6083	tags=44%, list=37%, signal=28%	IFI30/CTSS/HSPA6/HLA-E/TAP2/LGMN/CD4/HLA-B/TAPBP/CD74/CTSB/PSME2/RFX5/B2M/CTSL
KEGG_TGF_BETA_SIGNALING_PATHWAY	KEGG_TGF_BETA_SIGNALING_PATHWAY	79	0.314724	0.872481	0.746926	1	0.715789	3622	tags=24%, list=22%, signal=19%	COMP/LEFTY1/BMP2/BMP6/BMP7/BMP4/ACVR1C/CDKN2B/NOG/TGFB2/INHBA/TGFBR2/INHBC/BMP8A/ACVRL1/THBS3/MAPK3/SMAD7/BMP8B
KEGG_DRUG_METABOLISM_OTHER_ENZYMES	KEGG_DRUG_METABOLISM_OTHER_ENZYMES	24	0.337946	0.810493	0.748552	1	0.715789	4181	tags=38%, list=25%, signal=28%	CYP3A7/CYP2A13/CYP3A5/CES2/TYMP/CDA/UPP1/UPB1/TK2
KEGG_GLYCOSPHINGOLIPID_BIOSYNTHESIS_GLOBO_SERIES	KEGG_GLYCOSPHINGOLIPID_BIOSYNTHESIS_GLOBO_SERIES	13	0.369945	0.797957	0.750643	1	0.715789	4556	tags=46%, list=28%, signal=33%	FUT1/ST8SIA1/FUT2/HEXA/HEXB/GLA
KEGG_VASCULAR_SMOOTH_MUSCLE_CONTRACTION	KEGG_VASCULAR_SMOOTH_MUSCLE_CONTRACTION	85	0.308618	0.859966	0.753846	1	0.715789	3675	tags=21%, list=22%, signal=17%	PRKCG/ADCY8/ADCY4/NPR1/ADCY5/PRKCQ/GUCY1A2/CALML6/PPP1R14A/PRKCH/KCNMB4/MYLK3/ITPR1/PLA2G6/ADCY6/MAPK3/PTGIR/KCNMB2
KEGG_WNT_SIGNALING_PATHWAY	KEGG_WNT_SIGNALING_PATHWAY	134	0.306878	0.875508	0.763105	1	0.715789	3452	tags=18%, list=21%, signal=14%	DKK2/PRKCG/SFRP2/WNT10A/WNT16/CCND2/PPP3R2/WNT4/WNT11/SFRP4/WNT10B/WNT1/NKD1/CAMK2B/WNT9A/CXXC4/SFRP1/WNT2B/FZD8/CCND1/APC2/PRICKLE2/CAMK2A/DAAM1
KEGG_REGULATION_OF_ACTIN_CYTOSKELETON	KEGG_REGULATION_OF_ACTIN_CYTOSKELETON	178	0.310297	0.891993	0.767068	1	0.715789	3052	tags=19%, list=18%, signal=15%	ITGAM/ITGAX/FGF17/F2/ITGB2/VAV3/FGF18/ACTN2/ITGB7/FGF11/PIK3R5/ITGAL/FGF2/CD14/CHRM5/BDKRB2/INSRR/CHRM4/WAS/CYFIP2/ITGA2B/PAK6/FGFR4/FGFR2/ITGA7/FGF7/ITGB8/BDKRB1/ARHGEF4/NCKAP1L/MYLK3/MYL5/APC2
KEGG_PURINE_METABOLISM	KEGG_PURINE_METABOLISM	140	0.306046	0.875574	0.767606	1	0.715789	1814	tags=12%, list=11%, signal=11%	PDE4C/PDE1A/ENTPD3/ADCY8/PDE2A/GUCY2C/ADCY4/ALLC/NME5/NPR1/AMPD3/ADCY5/PDE4B/ADSS1/ADCY10/GUCY1A2/AK7
KEGG_FATTY_ACID_METABOLISM	KEGG_FATTY_ACID_METABOLISM	35	0.318238	0.807982	0.774916	1	0.715789	2841	tags=14%, list=17%, signal=12%	ACSL6/ACADL/ACSL5/ADH1C/ADH6
KEGG_GLYCOSAMINOGLYCAN_BIOSYNTHESIS_CHONDROITIN_SULFATE	KEGG_GLYCOSAMINOGLYCAN_BIOSYNTHESIS_CHONDROITIN_SULFATE	19	0.346529	0.801007	0.77524	1	0.715789	5566	tags=53%, list=34%, signal=35%	CSGALNACT1/CSGALNACT2/CHPF/XYLT2/CHST11/B4GALT7/CHPF2/CHST12/CHST7/UST
KEGG_TERPENOID_BACKBONE_BIOSYNTHESIS	KEGG_TERPENOID_BACKBONE_BIOSYNTHESIS	15	0.358768	0.793968	0.78	1	0.715789	288	tags=7%, list=2%, signal=7%	HMGCS2
KEGG_NON_SMALL_CELL_LUNG_CANCER	KEGG_NON_SMALL_CELL_LUNG_CANCER	50	0.312124	0.830532	0.784418	1	0.715789	2962	tags=14%, list=18%, signal=12%	PRKCG/TGFA/PLCG2/PIK3R5/FHIT/RARB/CCND1
KEGG_INSULIN_SIGNALING_PATHWAY	KEGG_INSULIN_SIGNALING_PATHWAY	123	0.301652	0.857435	0.787664	1	0.715789	1986	tags=11%, list=12%, signal=9%	FBP1/INPP5D/PPP1R3C/GYS2/PPARGC1A/PYGM/PIK3R5/SORBS1/FOXO1/SLC2A4/PCK1/CALML6/HK2
KEGG_P53_SIGNALING_PATHWAY	KEGG_P53_SIGNALING_PATHWAY	64	0.306955	0.833967	0.79106	1	0.715789	5385	tags=48%, list=33%, signal=33%	CCND2/ADGRB1/IGFBP3/GADD45G/SESN3/CDKN1A/RRM2B/PIDD1/CCNB3/TNFRSF10B/CCND1/CASP3/CCNG2/PERP/CD82/SESN2/FAS/BID/MDM2/PPM1D/GADD45A/BBC3/CCNE1/SERPINE1/SESN1/STEAP3/TP53I3/SHISA5/TP73/DDB2/PMAIP1
KEGG_PROTEIN_EXPORT	KEGG_PROTEIN_EXPORT	23	-0.245262	-0.803864	0.793103	1	0.715789	1338	tags=35%, list=8%, signal=32%	SPCS3/SPCS2/HSPA5/SRP68/SRP72/SEC61B/SRP9/IMMP1L
KEGG_SMALL_CELL_LUNG_CANCER	KEGG_SMALL_CELL_LUNG_CANCER	82	0.299286	0.832624	0.802051	1	0.715789	3254	tags=18%, list=20%, signal=15%	PTGS2/LAMC3/LAMA3/LAMA4/PIK3R5/LAMC2/COL4A6/ITGA2B/CDKN2B/FHIT/RARB/NOS2/CCND1/LAMA5/LAMB4
KEGG_GLYCOLYSIS_GLUCONEOGENESIS	KEGG_GLYCOLYSIS_GLUCONEOGENESIS	50	0.305712	0.81347	0.802561	1	0.715789	3600	tags=20%, list=22%, signal=16%	FBP1/PGAM2/ALDOB/PCK1/HK2/ADH1C/ADH6/BPGM/ENO2/ENO3
KEGG_PHOSPHATIDYLINOSITOL_SIGNALING_SYSTEM	KEGG_PHOSPHATIDYLINOSITOL_SIGNALING_SYSTEM	70	0.300992	0.824582	0.809771	1	0.715789	4162	tags=20%, list=25%, signal=15%	INPP5D/PRKCG/PLCG2/CDS1/PIK3R5/CALML6/DGKB/DGKG/ITPR1/PIP4K2B/DGKE/PIP4K2C/CDIPT/DGKA
KEGG_SELENOAMINO_ACID_METABOLISM	KEGG_SELENOAMINO_ACID_METABOLISM	25	-0.221083	-0.749895	0.834586	1	0.715789	3181	tags=28%, list=19%, signal=23%	MARS1/LCMT2/SCLY/MAT2B/MAT2A/SEPHS1/CBS
KEGG_NOTCH_SIGNALING_PATHWAY	KEGG_NOTCH_SIGNALING_PATHWAY	43	0.289685	0.758388	0.838251	1	0.715789	5226	tags=35%, list=32%, signal=24%	DTX1/JAG2/RBPJL/MFNG/DTX4/JAG1/DTX3L/DTX2/NCSTN/MAML3/NUMB/PSENEN/KAT2A/ADAM17/PSEN1
KEGG_SNARE_INTERACTIONS_IN_VESICULAR_TRANSPORT	KEGG_SNARE_INTERACTIONS_IN_VESICULAR_TRANSPORT	37	0.290574	0.745281	0.842634	1	0.715789	7037	tags=43%, list=43%, signal=25%	VAMP8/VAMP1/STX1B/STX11/VAMP2/STX12/STX3/SNAP25/BET1/SEC22B/STX1A/STX16/VAMP3/USE1/SNAP29/VTI1B
KEGG_ARRHYTHMOGENIC_RIGHT_VENTRICULAR_CARDIOMYOPATHY_ARVC	KEGG_ARRHYTHMOGENIC_RIGHT_VENTRICULAR_CARDIOMYOPATHY_ARVC	60	0.289281	0.779591	0.847208	1	0.715789	3009	tags=23%, list=18%, signal=19%	CTNNA2/ACTN2/ITGB7/JUP/SGCG/CACNA2D2/CACNA2D4/ITGA2B/CACNG8/ITGA7/ITGB8/CACNA2D3/CACNG7/CACNB4
KEGG_GLIOMA	KEGG_GLIOMA	60	0.286497	0.772088	0.852476	1	0.715789	3529	tags=20%, list=21%, signal=16%	PRKCG/TGFA/PLCG2/PIK3R5/CDKN1A/CALML6/CAMK2B/SHC2/CCND1/SHC4/CAMK2A/MAPK3
KEGG_GALACTOSE_METABOLISM	KEGG_GALACTOSE_METABOLISM	20	0.303417	0.708842	0.854935	1	0.715789	5380	tags=30%, list=33%, signal=20%	AKR1B1/HK2/GAA/GLA/B4GALT1/GLB1
KEGG_PEROXISOME	KEGG_PEROXISOME	70	0.286275	0.784266	0.857588	1	0.715789	1813	tags=9%, list=11%, signal=8%	ACSL6/PIPOX/SLC27A2/SOD2/EPHX2/ACSL5
KEGG_AXON_GUIDANCE	KEGG_AXON_GUIDANCE	118	0.28342	0.805442	0.859454	1	0.715789	2243	tags=13%, list=14%, signal=11%	CXCR4/EFNA1/PPP3R2/NTN1/UNC5D/RND1/DPYSL5/EFNA2/NTNG1/EFNA3/SEMA3E/SLIT3/PAK6/L1CAM/PLXNB3
KEGG_VALINE_LEUCINE_AND_ISOLEUCINE_DEGRADATION	KEGG_VALINE_LEUCINE_AND_ISOLEUCINE_DEGRADATION	44	0.267383	0.705373	0.87689	1	0.715789	1783	tags=9%, list=11%, signal=8%	HMGCS2/OXCT2/IL4I1/ABAT
KEGG_FOCAL_ADHESION	KEGG_FOCAL_ADHESION	179	0.287757	0.826982	0.877633	1	0.715789	3254	tags=18%, list=20%, signal=15%	KDR/COMP/PRKCG/SPP1/CCND2/LAMC3/VAV3/LAMA3/CHAD/LAMA4/ACTN2/ITGB7/PIK3R5/LAMC2/VTN/COL4A6/ITGA2B/PAK6/VEGFA/VWF/ITGA7/PGF/SHC2/ITGB8/FLT4/MYLK3/CCND1/MYL5/COL11A1/LAMA5/SHC4/THBS3/LAMB4
KEGG_GLYCEROPHOSPHOLIPID_METABOLISM	KEGG_GLYCEROPHOSPHOLIPID_METABOLISM	63	0.275527	0.747538	0.883212	1	0.715789	5856	tags=37%, list=35%, signal=24%	PCYT1B/CDS1/MBOAT7/DGKB/GPD1/DGKG/PLD1/ACHE/PLPP2/PLA2G6/DGKE/CDIPT/DGKA/PHOSPHO1/PLA2G15/PTDSS2/CHKB/ADPRM/AGPAT1/PLPP1/DGKQ/PGS1/AGPAT2
KEGG_NICOTINATE_AND_NICOTINAMIDE_METABOLISM	KEGG_NICOTINATE_AND_NICOTINAMIDE_METABOLISM	19	0.287373	0.664266	0.894231	1	0.715789	3418	tags=26%, list=21%, signal=21%	NAMPT/QPRT/NMNAT2/NT5E/NT5M
KEGG_GLYCOSAMINOGLYCAN_BIOSYNTHESIS_HEPARAN_SULFATE	KEGG_GLYCOSAMINOGLYCAN_BIOSYNTHESIS_HEPARAN_SULFATE	21	0.269168	0.635743	0.910483	1	0.715789	3652	tags=24%, list=22%, signal=19%	HS3ST2/HS6ST3/EXTL1/XYLT2/NDST2
KEGG_VASOPRESSIN_REGULATED_WATER_REABSORPTION	KEGG_VASOPRESSIN_REGULATED_WATER_REABSORPTION	37	-0.198532	-0.737513	0.924528	1	0.715789	13251	tags=30%, list=80%, signal=6%	DYNC1LI1/CREB5/GNAS/DYNLL1/CREB3L4/CREB1/DYNC1I2/CREB3L2/ARHGDIA/CREB3L1/ADCY3
KEGG_GAP_JUNCTION	KEGG_GAP_JUNCTION	76	0.247937	0.684175	0.934985	1	0.715789	1837	tags=11%, list=11%, signal=9%	PRKCG/ADCY8/ADCY4/GRM1/ADRB1/ADCY5/GUCY1A2/PRKG2
KEGG_MELANOMA	KEGG_MELANOMA	55	0.252488	0.676838	0.936441	1	0.715789	1737	tags=11%, list=11%, signal=10%	FGF17/FGF18/FGF11/PIK3R5/FGF2/CDKN1A
KEGG_GLYCOSAMINOGLYCAN_BIOSYNTHESIS_KERATAN_SULFATE	KEGG_GLYCOSAMINOGLYCAN_BIOSYNTHESIS_KERATAN_SULFATE	14	0.264473	0.581818	0.94	1	0.715789	7117	tags=57%, list=43%, signal=33%	CHST2/B4GALT1/CHST1/B4GAT1/B3GNT2/ST3GAL1/B3GNT7/B4GALT4
KEGG_REGULATION_OF_AUTOPHAGY	KEGG_REGULATION_OF_AUTOPHAGY	19	-0.203587	-0.647915	0.941176	1	0.715789	13164	tags=100%, list=80%, signal=20%	GABARAPL2/ATG4A/PRKAA2/PRKAA1/BECN1/PIK3C3/ATG7/ULK3/ATG4B/ULK1/GABARAP/ULK2/ATG12/ATG4D/PIK3R4/ATG3/ATG5/ATG4C
KEGG_GLUTATHIONE_METABOLISM	KEGG_GLUTATHIONE_METABOLISM	40	-0.194621	-0.722302	0.945055	1	0.715789	1008	tags=22%, list=6%, signal=21%	PGD/GCLM/SMS/OPLAH/G6PD/IDH2/GGCT/RRM1/RRM2
KEGG_ADHERENS_JUNCTION	KEGG_ADHERENS_JUNCTION	71	0.244591	0.670962	0.946002	1	0.715789	1839	tags=8%, list=11%, signal=8%	CTNNA2/PTPN6/NECTIN4/ACTN2/SORBS1/WAS
KEGG_ETHER_LIPID_METABOLISM	KEGG_ETHER_LIPID_METABOLISM	19	0.225026	0.520151	0.97476	1	0.715789	4259	tags=21%, list=26%, signal=16%	PLD1/PLPP2/PLA2G6/PAFAH2
KEGG_GLYCOSYLPHOSPHATIDYLINOSITOL_GPI_ANCHOR_BIOSYNTHESIS	KEGG_GLYCOSYLPHOSPHATIDYLINOSITOL_GPI_ANCHOR_BIOSYNTHESIS	22	0.21722	0.518628	0.978035	1	0.715789	4847	tags=23%, list=29%, signal=16%	PIGZ/PIGV/PIGF/PIGG/PIGO
KEGG_CIRCADIAN_RHYTHM_MAMMAL	KEGG_CIRCADIAN_RHYTHM_MAMMAL	13	0.239032	0.515582	0.98072	1	0.715789	4139	tags=31%, list=25%, signal=23%	BHLHE41/CRY2/NR1D1/PER1
KEGG_RENAL_CELL_CARCINOMA	KEGG_RENAL_CELL_CARCINOMA	67	0.213008	0.582326	0.98231	1	0.715789	2389	tags=10%, list=14%, signal=9%	TGFA/PIK3R5/EGLN3/PAK6/VEGFA/PGF/TGFB2
KEGG_ENDOMETRIAL_CANCER	KEGG_ENDOMETRIAL_CANCER	50	0.218151	0.580479	0.982924	1	0.715789	3634	tags=14%, list=22%, signal=11%	CTNNA2/PIK3R5/CCND1/APC2/CDH1/MAPK3/LEF1
KEGG_AMINO_SUGAR_AND_NUCLEOTIDE_SUGAR_METABOLISM	KEGG_AMINO_SUGAR_AND_NUCLEOTIDE_SUGAR_METABOLISM	40	0.205609	0.534076	0.984632	1	0.715789	4517	tags=20%, list=27%, signal=15%	RENBP/HK2/CYB5R1/NPL/GFPT1/UXS1/HEXA/HEXB
KEGG_N_GLYCAN_BIOSYNTHESIS	KEGG_N_GLYCAN_BIOSYNTHESIS	46	-0.141895	-0.540066	0.986111	1	0.715789	14186	tags=35%, list=86%, signal=5%	MAN1A2/B4GALT2/STT3B/ALG13/MAN1A1/GANAB/ALG9/RFT1/MGAT2/DOLPP1/ALG10B/ALG6/FUT8/ALG14/MGAT5B/ALG10
KEGG_ACUTE_MYELOID_LEUKEMIA	KEGG_ACUTE_MYELOID_LEUKEMIA	53	0.196325	0.525018	0.991507	1	0.715789	3634	tags=15%, list=22%, signal=12%	CEBPA/PIK3R5/JUP/PIM2/SPI1/CCND1/MAPK3/LEF1
KEGG_MTOR_SIGNALING_PATHWAY	KEGG_MTOR_SIGNALING_PATHWAY	48	0.195068	0.519051	0.992553	1	0.715789	3529	tags=12%, list=21%, signal=10%	PIK3R5/VEGFA/PGF/DDIT4/HIF1A/MAPK3
KEGG_PANCREATIC_CANCER	KEGG_PANCREATIC_CANCER	69	0.176666	0.484201	0.998962	1	0.715789	3572	tags=16%, list=22%, signal=13%	TGFA/PIK3R5/VEGFA/STAT1/PGF/TGFB2/TGFBR2/PLD1/CCND1/MAPK3/RALGDS
KEGG_CHRONIC_MYELOID_LEUKEMIA	KEGG_CHRONIC_MYELOID_LEUKEMIA	71	0.139971	0.383968	1	1	0.715789	4276	tags=18%, list=26%, signal=14%	PIK3R5/CDKN1A/TGFB2/TGFBR2/CBLB/SHC2/CCND1/SHC4/MAPK3/MDM2/TGFB3/SHC3/BCL2L1
KEGG_HUNTINGTONS_DISEASE	KEGG_HUNTINGTONS_DISEASE	164	0.180314	0.516563	1	1	0.715789	2397	tags=6%, list=15%, signal=5%	HAP1/GRIN1/PPARGC1A/TGM2/SOD2/DNAH3/DNAH2/COX6B2/NDUFA4L2/COX7A1
KEGG_INOSITOL_PHOSPHATE_METABOLISM	KEGG_INOSITOL_PHOSPHATE_METABOLISM	51	-0.122036	-0.479945	1	1	0.715789	4277	tags=27%, list=26%, signal=20%	ITPKB/INPP4A/PTEN/PLCB3/INPP5E/INPP5J/PLCE1/PIK3CD/PLCB1/IMPA2/PIP4K2A/INPP5A/SYNJ2/ITPK1
KEGG_NEUROTROPHIN_SIGNALING_PATHWAY	KEGG_NEUROTROPHIN_SIGNALING_PATHWAY	118	0.133141	0.378368	1	1	0.715789	3529	tags=11%, list=21%, signal=9%	PLCG2/NGFR/PIK3R5/IRAK2/CALML6/IRAK3/CAMK2B/SHC2/MAPK13/MAPK11/SHC4/CAMK2A/MAPK3
KEGG_OXIDATIVE_PHOSPHORYLATION	KEGG_OXIDATIVE_PHOSPHORYLATION	118	0.171382	0.487043	1	1	0.715789	5760	tags=21%, list=35%, signal=14%	ATP6V0D2/ATP6V0A4/COX6B2/NDUFA4L2/COX7A1/ATP6V0A1/MT-ND6/MT-ND5/ATP6V1G1/ATP6V1E1/ATP6V0C/ATP6V0B/ATP6V0E1/ATP6V1F/ATP6AP1/MT-ND4/MT-ND1/MT-ND4L/ATP6V1H/NDUFA7/ATP6V1C1/MT-ND2/UQCR11/ATP6V0D1/MT-ND3

## Sheet: GSE132370
ID	Description	setSize	enrichmentScore	NES	pvalue	p.adjust	qvalues	rank	leading_edge	core_enrichment
KEGG_CELL_CYCLE	KEGG_CELL_CYCLE	122	-0.63698	-2.86637	1e-10	4.45e-09	3.07895e-09	2812	tags=55%, list=16%, signal=46%	CDK2/TP53/YWHAH/ANAPC4/TFDP1/HDAC2/ANAPC7/CREBBP/YWHAE/SMAD4/SFN/BUB3/RBX1/YWHAQ/CCNB3/CDC23/ANAPC1/WEE1/ORC2/SMC1B/PRKDC/ORC5/STAG1/MAD1L1/CDKN1B/MAD2L2/SKP2/RAD21/E2F1/CDK4/SMC3/ORC6/SMC1A/PCNA/CDC25B/CDC25A/CHEK1/CDC7/CCNE2/MCM4/MCM7/MCM5/MCM3/RBL1/MCM6/DBF4/CDC45/CDC6/MAD2L1/MCM2/ESPL1/PTTG1/CDK1/PTTG2/PKMYT1/CCNA2/CCNB1/BUB1/BUB1B/CDC25C/ORC1/E2F2/TTK/CCNB2/CDC20/PLK1/CDKN2C
KEGG_CYTOKINE_CYTOKINE_RECEPTOR_INTERACTION	KEGG_CYTOKINE_CYTOKINE_RECEPTOR_INTERACTION	168	0.691681	2.3278	1e-10	4.45e-09	3.07895e-09	2192	tags=45%, list=13%, signal=40%	CCL20/CXCL6/CSF3/CXCL1/IL1A/CXCL8/TNFSF15/CSF2/IL1B/CXCL10/CXCL3/CXCL2/IL6/CXCL5/CXCR4/TNFSF14/CXCL11/CXCL14/CCR7/LIF/KDR/TNFSF18/CD70/TNFRSF10C/BMP2/PRL/TNFRSF8/PF4V1/IL20/CXCL9/TNFSF10/OSM/IL23A/CCL2/CCL24/NGFR/TNFSF9/IL24/CXCR3/CCL8/TGFB2/TNFRSF4/CD40/INHBC/PPBP/CCL7/PDGFB/IL10RA/CXCL16/CSF3R/CNTFR/CCL13/CD27/TNFSF13B/CX3CL1/TNFRSF11B/INHBA/CCL28/CSF2RB/TNFRSF11A/GHR/EDA2R/CCL26/VEGFA/IL19/CCR…
KEGG_DNA_REPLICATION	KEGG_DNA_REPLICATION	36	-0.793979	-2.80276	1e-10	4.45e-09	3.07895e-09	2480	tags=86%, list=15%, signal=74%	RNASEH1/SSBP1/POLE4/RFC1/RPA1/POLE3/POLD3/RNASEH2B/POLD2/POLA2/PCNA/RPA3/POLE/RFC2/POLD1/LIG1/RFC5/DNA2/MCM4/FEN1/RFC4/RNASEH2A/POLA1/MCM7/MCM5/MCM3/MCM6/MCM2/RFC3/POLE2/PRIM1
KEGG_SPLICEOSOME	KEGG_SPLICEOSOME	120	-0.672499	-2.96647	1e-10	4.45e-09	3.07895e-09	4179	tags=78%, list=24%, signal=59%	CTNNBL1/DHX8/ZMAT2/PRPF18/PRPF3/BUD31/SNRPA1/SMNDC1/PPIE/BCAS2/DHX38/SF3B5/SNW1/HSPA8/HSPA2/CWC15/CRNKL1/PRPF40A/SRSF4/PCBP1/PQBP1/SNRPD2/SNRPD3/LSM4/U2SURP/AQR/SRSF10/SNRNP200/SRSF6/SF3B4/NCBP1/EFTUD2/RBM22/PRPF8/SF3A1/RBM17/SART1/PLRG1/WBP11/U2AF2/HNRNPC/PRPF4/RBM8A/EIF4A3/PHF5A/USP39/ISY1/PRPF31/CDC5L/LSM7/SNRPB2/CCDC12/PRPF38A/DHX15/PUF60/MAGOH/HNRNPK/SNRPC/LSM8/HNRNPA1L2/SF3B3/THOC1/THOC3/TC…
KEGG_CHEMOKINE_SIGNALING_PATHWAY	KEGG_CHEMOKINE_SIGNALING_PATHWAY	149	0.589643	1.96025	2.61022e-10	9.29238e-09	6.42938e-09	1961	tags=26%, list=11%, signal=23%	CCL20/CXCL6/CXCL1/CXCL8/CXCL10/CXCL3/CXCL2/CXCL5/CXCR4/CXCL11/CXCL14/CCR7/ADCY8/VAV3/PF4V1/FGR/ADCY4/PIK3R5/CXCL9/ITK/CCL2/RASGRP2/CCL24/CXCR3/CCL8/PRKCB/SHC2/PPBP/CCL7/CXCL16/CCL13/GNG7/CX3CL1/CCL28/CCL26/CCR1/HCK/ADCY5
KEGG_RIBOSOME	KEGG_RIBOSOME	83	-0.551002	-2.30866	1.06155e-09	3.14928e-08	2.17898e-08	5762	tags=72%, list=34%, signal=48%	RPL27/RPS21/RPL23A/RPL41/RPL13/RPL32/RPL23/RPL9/RPL38/RPS11/RPLP2/RPL30/RPL18A/RPL27A/RPS12/RPS29/RPL11/RPL19/RSL24D1/RPS25/RPL24/RPS15A/RPL6/RPL21/RPS3A/RPS13/RPS27A/RPL8/RPL36AL/RPS10/RPL18/RPS5/RPL12/RPS6/RPLP1/RPS4X/RPS16/RPL14/RPL5/RPS8/RPS20/RPS7/RPL35/RPL4/RPS15/RPL10/RPS23/RPL3/RPL7A/RPS17/RPS3/RPL10A/RPS2/RPLP0/RPS26/MRPL13/RPSA/RPL26L1/RPL36A/RPL22L1
KEGG_OOCYTE_MEIOSIS	KEGG_OOCYTE_MEIOSIS	102	-0.490505	-2.10156	1.73618e-08	4.41487e-07	3.05464e-07	3211	tags=41%, list=19%, signal=34%	ANAPC11/ADCY3/PPP2R5D/RPS6KA1/YWHAZ/PPP2CA/CDK2/YWHAH/ANAPC4/CALM3/ANAPC7/ADCY1/YWHAE/CALM1/RBX1/YWHAQ/PPP2R5C/CDC23/ANAPC1/SMC1B/PPP1CA/PPP1CC/MAD2L2/SMC3/SMC1A/AURKA/CCNE2/FBXO43/MAD2L1/ESPL1/PTTG1/CDK1/PTTG2/PKMYT1/FBXO5/CCNB1/BUB1/CDC25C/CCNB2/SGO1/CDC20/PLK1
KEGG_BASE_EXCISION_REPAIR	KEGG_BASE_EXCISION_REPAIR	33	-0.727522	-2.50299	2.39953e-08	5.33895e-07	3.69401e-07	2829	tags=67%, list=17%, signal=56%	UNG/NTHL1/MUTYH/POLE4/APEX2/OGG1/XRCC1/POLE3/APEX1/POLD3/LIG3/PARP2/PARP1/POLD2/PCNA/POLE/POLD1/HMGB1/LIG1/FEN1/NEIL3/POLE2
KEGG_RNA_DEGRADATION	KEGG_RNA_DEGRADATION	55	-0.596364	-2.29203	2.30644e-07	4.56163e-06	3.15618e-06	5134	tags=73%, list=30%, signal=51%	CNOT6L/DCP2/HSPA9/CNOT1/CNOT3/PATL1/EDC3/XRN2/PAPOLA/CNOT2/DDX6/EXOSC1/EDC4/MPHOSPH6/PAPOLB/PARN/TENT4A/WDR61/MTREX/LSM4/CNOT7/ENO1/PNPT1/LSM7/EXOSC10/CNOT6/LSM8/EXOSC3/HSPD1/CNOT10/EXOSC6/EXOSC5/CNOT9/DCPS/LSM3/EXOSC2/LSM6/LSM5/EXOSC9/EXOSC8
KEGG_NUCLEOTIDE_EXCISION_REPAIR	KEGG_NUCLEOTIDE_EXCISION_REPAIR	42	-0.619364	-2.21367	5.12137e-07	8.82928e-06	6.10896e-06	2413	tags=45%, list=14%, signal=39%	ERCC8/RBX1/POLE4/RFC1/RPA1/GTF2H2/POLE3/POLD3/POLD2/PCNA/RPA3/POLE/RFC2/POLD1/LIG1/RFC5/RFC4/RFC3/POLE2
KEGG_HOMOLOGOUS_RECOMBINATION	KEGG_HOMOLOGOUS_RECOMBINATION	28	-0.732394	-2.42757	5.55486e-07	8.82928e-06	6.10896e-06	3139	tags=79%, list=18%, signal=64%	TOP3A/MUS81/RPA2/SEM1/SSBP1/NBN/RPA1/RAD51C/MRE11/POLD3/POLD2/RAD51D/XRCC3/RPA3/RAD54B/POLD1/RAD51/EME1/BRCA2/RAD54L/XRCC2/BLM
KEGG_AMINOACYL_TRNA_BIOSYNTHESIS	KEGG_AMINOACYL_TRNA_BIOSYNTHESIS	40	-0.632602	-2.27956	5.95232e-07	8.82928e-06	6.10896e-06	5532	tags=80%, list=32%, signal=54%	CARS2/MTFMT/TARS2/TARS3/QARS1/PSTK/WARS1/SARS1/RARS1/IARS1/PARS2/WARS2/GARS1/NARS1/HARS1/DARS1/YARS2/FARSA/EARS2/AARS1/TARS1/LARS1/HARS2/LARS2/MARS1/KARS1/YARS1/SARS2/FARS2/NARS2/FARSB/DARS2
KEGG_MISMATCH_REPAIR	KEGG_MISMATCH_REPAIR	23	-0.744567	-2.34955	1.65892e-06	2.20968e-05	1.52888e-05	2318	tags=74%, list=14%, signal=64%	SSBP1/RFC1/RPA1/MLH1/MSH6/POLD3/POLD2/PCNA/RPA3/MSH2/RFC2/POLD1/LIG1/RFC5/RFC4/RFC3/EXO1
KEGG_OLFACTORY_TRANSDUCTION	KEGG_OLFACTORY_TRANSDUCTION	40	0.704086	1.99261	1.73795e-06	2.20968e-05	1.52888e-05	1624	tags=38%, list=10%, signal=34%	CLCA2/OR1Q1/OR51M1/OR8D1/OR1J2/PDC/OR1J4/OR51B5/PRKG2/OR10AD1/CAMK2B/CNGA4/CALML6/CNGA3/GUCA1B
KEGG_PYRIMIDINE_METABOLISM	KEGG_PYRIMIDINE_METABOLISM	92	-0.439826	-1.90007	5.22793e-06	6.20382e-05	4.29241e-05	3144	tags=42%, list=18%, signal=35%	POLR2F/POLR2J2/PRIM2/UCK2/POLR2G/CTPS2/DPYD/ENTPD1/PNPT1/POLR3B/POLR1A/POLR2J/POLE4/ITPA/POLR1B/POLR3K/UMPS/NME1/POLE3/NT5C/POLR2D/CAD/POLR1E/POLD3/POLD2/DUT/DCK/DHODH/POLA2/RRM1/POLE/TYMS/POLD1/DTYMK/POLA1/RRM2/TK1/POLE2/PRIM1
KEGG_JAK_STAT_SIGNALING_PATHWAY	KEGG_JAK_STAT_SIGNALING_PATHWAY	106	0.553264	1.79284	1.03824e-05	0.000115504	7.99168e-05	3666	tags=35%, list=21%, signal=28%	CSF3/CSF2/IL6/CCND2/LIF/PRL/IL20/PIK3R5/OSM/IL23A/IL13RA2/IL24/IL10RA/CSF3R/CNTFR/CCND1/CSF2RB/GHR/IL19/STAT4/IL12A/CTF1/IL11/IL12RB1/IL2RB/TSLP/STAT2/IFNLR1/STAT1/IL4R/IL12RB2/OSMR/IRF9/IFNE/IL20RB/IFNGR1/PTPN6
KEGG_CELL_ADHESION_MOLECULES_CAMS	KEGG_CELL_ADHESION_MOLECULES_CAMS	91	0.559337	1.77738	1.35705e-05	0.000142091	9.83125e-05	4142	tags=53%, list=24%, signal=40%	NFASC/ITGAM/ICAM1/NRXN1/F11R/CLDN16/CLDN1/NRCAM/MADCAM1/CDH3/PECAM1/SELP/ICOS/PTPRC/VCAM1/ITGB2/CLDN3/CLDN6/CD40/CD28/L1CAM/MPZ/HLA-E/ICAM2/PVR/CNTN1/NRXN2/CD34/ITGAL/CLDN14/CNTNAP2/ITGB8/ITGB7/CNTNAP1/PTPRM/CD4/MPZL1/PDCD1LG2/CLDN7/NLGN3/HLA-B/SELPLG/CLDN2/NEGR1/NLGN2/JAM2/SDC4/CADM1
KEGG_NOD_LIKE_RECEPTOR_SIGNALING_PATHWAY	KEGG_NOD_LIKE_RECEPTOR_SIGNALING_PATHWAY	55	0.626059	1.87175	1.48725e-05	0.000147073	0.000101759	2360	tags=31%, list=14%, signal=27%	CXCL1/CXCL8/IL1B/CXCL2/IL6/TNFAIP3/CCL2/MEFV/NOD2/CCL8/CCL7/CCL13/NLRC4/BIRC3/CASP5/NLRP3/MAPK11
KEGG_LYSOSOME	KEGG_LYSOSOME	116	0.537981	1.75908	1.65043e-05	0.000154619	0.000106981	4722	tags=53%, list=28%, signal=38%	ATP6V0A4/FUCA1/CTSS/AP3B2/IDUA/CTSE/ACP5/ATP6V0D2/NAPSA/DNASE2B/LAMP3/SLC11A2/LAPTM5/HYAL1/SLC17A5/ABCA2/CTSF/ARSG/ATP6V0A1/ARSA/HGSNAT/GAA/CTSW/PSAP/MANBA/GNPTG/ASAH1/GM2A/CTSD/SGSH/GNPTAB/GBA/IDS/MAN2B1/LGMN/ENTPD4/NPC1/SMPD1/CD68/HEXA/NAGLU/SORT1/PLA2G15/CTSA/IGF2R/GALC/DNASE2/TPP1/LAPTM4A/CTSK/ATP6AP1/GLB1/CLN5/ATP6V0B/HEXB/MCOLN1/GNS/NPC2/CTSZ/ATP6V0C/CTSB
KEGG_RETINOL_METABOLISM	KEGG_RETINOL_METABOLISM	24	0.733377	1.90511	2.2874e-05	0.000199841	0.00013827	1667	tags=50%, list=10%, signal=45%	CYP26B1/CYP3A7/CYP1A1/UGT2B7/DHRS3/DGAT2/RDH16/RDH12/ALDH1A2/RDH10/CYP2C8/CYP3A5
KEGG_NATURAL_KILLER_CELL_MEDIATED_CYTOTOXICITY	KEGG_NATURAL_KILLER_CELL_MEDIATED_CYTOTOXICITY	84	0.563897	1.78002	2.35767e-05	0.000199841	0.00013827	4255	tags=48%, list=25%, signal=36%	CSF2/ICAM1/VAV3/TNFRSF10C/SH2D1B/KLRD1/PIK3R5/PRKCG/TNFSF10/ITGB2/PRKCB/SHC2/HLA-E/HCST/ICAM2/ULBP2/TNFRSF10B/ULBP1/TNFRSF10A/ITGAL/TNFRSF10D/MICA/FAS/PLCG2/MAPK3/ZAP70/FYN/LAT/SHC4/RAET1E/HLA-B/IFNGR1/RAET1G/PTPN6/IFNGR2/CASP3/SHC3/MICB/BID/NFATC1
KEGG_NEUROACTIVE_LIGAND_RECEPTOR_INTERACTION	KEGG_NEUROACTIVE_LIGAND_RECEPTOR_INTERACTION	148	0.504238	1.67615	3.06929e-05	0.000248334	0.000171822	2792	tags=44%, list=16%, signal=37%	P2RX6/ADRA2C/ADRA2A/OPRL1/GABRA2/GLP2R/PRL/LHCGR/HTR2A/EDNRB/P2RX5/GALR2/GRIN2C/ADRA2B/SSTR2/CHRNA9/CHRNA1/PTGER3/BDKRB2/P2RY1/CNR1/SSTR5/PTGIR/HRH4/AVPR1A/GABRB2/GRIK5/OPRM1/CHRNE/GPR35/THRB/DRD2/GRM8/C5AR1/SSTR3/VIPR1/GRIN1/TAAR1/GRM6/CHRM4/ADRB1/GRM5/LPAR2/GHR/GRIN3B/HTR7/GRIN2A/CRHR2/GRIA2/ADORA2A/PTH1R/HTR1D/GRID2/P2RY6/F2RL2/HTR5A/GABRR2/ADORA1/GABRE/GIPR/ADRB2/P2RY2/TACR2/GRM4/KISS1R
KEGG_LEUKOCYTE_TRANSENDOTHELIAL_MIGRATION	KEGG_LEUKOCYTE_TRANSENDOTHELIAL_MIGRATION	101	0.544208	1.75527	3.53406e-05	0.000273506	0.000189238	2728	tags=30%, list=16%, signal=25%	CXCR4/ITGAM/ICAM1/F11R/CLDN16/CLDN1/VAV3/CTNNA3/ACTN2/PIK3R5/PRKCG/PECAM1/ITK/CTNNA2/VCAM1/MYLPF/ITGB2/CLDN3/CLDN6/PRKCB/TXK/CYBA/MMP9/MYL5/ITGAL/MAPK11/CLDN14/RAPGEF3/MAPK13/PLCG2
KEGG_HEMATOPOIETIC_CELL_LINEAGE	KEGG_HEMATOPOIETIC_CELL_LINEAGE	47	0.639248	1.87061	3.75203e-05	0.000278275	0.000192538	4079	tags=57%, list=24%, signal=44%	CSF3/IL1A/CSF2/IL1B/IL6/ITGAM/CD36/FCGR1A/CD1D/CD7/CSF3R/CD14/IL11/KIT/CD34/CSF1/CD4/IL1R1/ITGB3/GP1BA/CD44/IL4R/ITGA2B/IL7R/TFRC/CD9/MS4A1
KEGG_LEISHMANIA_INFECTION	KEGG_LEISHMANIA_INFECTION	46	0.636969	1.85578	4.4959e-05	0.000320108	0.000221482	3666	tags=46%, list=21%, signal=36%	C3/IL1A/IL1B/PTGS2/ITGAM/TLR2/FCGR1A/TLR4/ITGB2/PRKCB/TGFB2/CYBA/IL12A/MAPK11/FOS/MAPK13/MAPK3/STAT1/NFKBIA/IFNGR1/PTPN6
KEGG_TOLL_LIKE_RECEPTOR_SIGNALING_PATHWAY	KEGG_TOLL_LIKE_RECEPTOR_SIGNALING_PATHWAY	81	0.556403	1.74842	6.19747e-05	0.000424288	0.000293564	2670	tags=28%, list=16%, signal=24%	CXCL8/IL1B/CXCL10/IL6/CXCL11/LBP/TLR2/TLR7/PIK3R5/CXCL9/TLR4/TLR9/IRF5/CD40/SPP1/CD14/TLR1/IL12A/MAP3K8/MAPK11/TLR3/FOS/MAPK13
KEGG_COMPLEMENT_AND_COAGULATION_CASCADES	KEGG_COMPLEMENT_AND_COAGULATION_CASCADES	40	0.655226	1.85433	6.45104e-05	0.000425291	0.000294258	4796	tags=80%, list=28%, signal=58%	C3/C9/PLAT/SERPIND1/C7/F11/KLKB1/BDKRB2/F3/FGB/F5/SERPING1/C5AR1/THBD/C6/PLAU/CD46/SERPINE1/VWF/A2M/MASP1/C1S/F8/BDKRB1/MASP2/F10/C3AR1/PROS1/SERPINC1/CFH/F2R/TFPI
KEGG_PROTEASOME	KEGG_PROTEASOME	39	-0.571085	-2.02773	6.91441e-05	0.000439559	0.00030413	5639	tags=87%, list=33%, signal=59%	PSMB3/PSMA6/POMP/PSMF1/PSMA5/PSMD4/PSMD3/PSMD8/PSMB4/PSMA1/PSMD2/PSMD13/PSMD11/PSME4/PSMD7/PSMD12/PSMC2/PSMB1/PSMB7/PSME3/PSMB6/PSMD1/PSMC6/PSMD14/PSMB2/PSMA2/PSMC1/PSMC5/PSMA3/PSMD6/SEM1/PSMA4/PSMA7/PSMC3
KEGG_CYTOSOLIC_DNA_SENSING_PATHWAY	KEGG_CYTOSOLIC_DNA_SENSING_PATHWAY	36	0.658194	1.83242	0.000120438	0.000739239	0.000511478	471	tags=14%, list=3%, signal=14%	IL1B/CXCL10/IL6/IL33/RIPK3
KEGG_ABC_TRANSPORTERS	KEGG_ABC_TRANSPORTERS	38	0.632809	1.76295	0.0002548	0.00151182	0.00104602	3897	tags=55%, list=23%, signal=43%	ABCA6/ABCA9/ABCA8/ABCC11/ABCA3/ABCA12/ABCC6/ABCA10/ABCA4/ABCA7/ABCC3/CFTR/ABCA2/ABCG1/ABCA13/ABCB4/ABCC8/ABCD1/ABCC4/ABCA5/ABCA1
KEGG_PRION_DISEASES	KEGG_PRION_DISEASES	28	0.6745	1.79904	0.000318446	0.00182849	0.00126513	334	tags=18%, list=2%, signal=18%	IL1A/IL1B/IL6/C9/C7
KEGG_PROGESTERONE_MEDIATED_OOCYTE_MATURATION	KEGG_PROGESTERONE_MEDIATED_OOCYTE_MATURATION	79	-0.395758	-1.64317	0.000509494	0.00283406	0.00196088	3259	tags=37%, list=19%, signal=30%	PIK3R3/ANAPC11/ADCY3/PIK3CG/RPS6KA1/GNAI3/CDK2/ANAPC4/HSP90AB1/ANAPC7/ADCY1/HSP90AA1/CCNB3/CDC23/ANAPC1/AKT3/PDE3B/MAD2L2/CDC25B/CDC25A/MAD2L1/CDK1/PKMYT1/CCNA2/CCNB1/BUB1/CDC25C/CCNB2/PLK1
KEGG_ARACHIDONIC_ACID_METABOLISM	KEGG_ARACHIDONIC_ACID_METABOLISM	33	0.619794	1.70792	0.00111076	0.00594538	0.0041136	2888	tags=48%, list=17%, signal=40%	PTGS2/CYP4F3/PTGES/GGT1/CYP2E1/EPHX2/CYP2J2/PLA2G5/PTGDS/CYP2C8/GPX3/PTGIS/PLA2G6/PLA2G3/CYP2U1/AKR1C3
KEGG_NON_HOMOLOGOUS_END_JOINING	KEGG_NON_HOMOLOGOUS_END_JOINING	12	-0.726567	-1.90002	0.00114421	0.00594538	0.0041136	2122	tags=67%, list=12%, signal=58%	DCLRE1C/XRCC4/XRCC6/PRKDC/NHEJ1/XRCC5/MRE11/FEN1
KEGG_METABOLISM_OF_XENOBIOTICS_BY_CYTOCHROME_P450	KEGG_METABOLISM_OF_XENOBIOTICS_BY_CYTOCHROME_P450	32	0.622372	1.69129	0.00116904	0.00594538	0.0041136	4630	tags=62%, list=27%, signal=46%	CYP3A7/CYP1A1/UGT2B7/CYP2E1/DHDH/CYP2S1/CYP2C8/CYP3A5/GSTO2/AKR1C3/GSTM2/AKR1C1/GSTM3/GSTT2/ALDH3A1/CYP1B1/MGST1/CYP2C18/AKR1C2/GSTA4
KEGG_GRAFT_VERSUS_HOST_DISEASE	KEGG_GRAFT_VERSUS_HOST_DISEASE	10	0.808038	1.72114	0.00126891	0.00627403	0.00434099	1633	tags=60%, list=10%, signal=54%	IL1A/IL1B/IL6/KLRD1/CD28/HLA-E
KEGG_PANTOTHENATE_AND_COA_BIOSYNTHESIS	KEGG_PANTOTHENATE_AND_COA_BIOSYNTHESIS	14	0.735444	1.71923	0.00184266	0.0088647	0.00613347	436	tags=21%, list=3%, signal=21%	VNN1/UPB1/VNN2
KEGG_RNA_POLYMERASE	KEGG_RNA_POLYMERASE	28	-0.562392	-1.86409	0.00197223	0.00917767	0.00635002	5660	tags=68%, list=33%, signal=45%	POLR1C/POLR3F/POLR2I/POLR2C/POLR3H/POLR2K/POLR2E/POLR2B/POLR3G/POLR2F/POLR2J2/POLR2G/POLR3B/POLR1A/POLR2J/POLR1B/POLR3K/POLR2D/POLR1E
KEGG_STEROID_HORMONE_BIOSYNTHESIS	KEGG_STEROID_HORMONE_BIOSYNTHESIS	22	0.67398	1.71219	0.00201084	0.00917767	0.00635002	4156	tags=68%, list=24%, signal=52%	HSD11B1/CYP3A7/CYP1A1/UGT2B7/CYP19A1/HSD17B3/HSD17B2/CYP3A5/SRD5A3/CYP11A1/AKR1C3/AKR1C1/STS/HSD17B6/CYP1B1
KEGG_SYSTEMIC_LUPUS_ERYTHEMATOSUS	KEGG_SYSTEMIC_LUPUS_ERYTHEMATOSUS	77	0.497656	1.55054	0.00244573	0.010742	0.00743237	2998	tags=47%, list=18%, signal=39%	C3/H2BC18/C9/C7/FCGR1A/H4-16/H2BC21/ACTN2/H2AC18/H4C8/H2BC4/H2AC19/H2AC6/H2BC12/H4C5/H2BC5/H4C12/H3C1/CD40/H2BC8/H4C11/CD28/H3C4/GRIN2A/C6/H2AC13/H3C6/H2BC11/H2BC6/H2BC3/H2AC15/H2BC7/H2AC21/C1S/H2AJ/H3C10
KEGG_INTESTINAL_IMMUNE_NETWORK_FOR_IGA_PRODUCTION	KEGG_INTESTINAL_IMMUNE_NETWORK_FOR_IGA_PRODUCTION	20	0.681169	1.70273	0.00247428	0.010742	0.00743237	2593	tags=60%, list=15%, signal=51%	IL6/CXCR4/PIGR/MADCAM1/ICOS/CD40/CD28/TNFSF13B/CCL28/TNFSF13/ITGB7/CCR10
KEGG_LINOLEIC_ACID_METABOLISM	KEGG_LINOLEIC_ACID_METABOLISM	13	0.731168	1.66962	0.00304655	0.0129116	0.00893348	3227	tags=69%, list=19%, signal=56%	CYP3A7/CYP2E1/CYP2J2/PLA2G5/CYP2C8/CYP3A5/PLA2G6/PLA2G3/AKR1B10
KEGG_TERPENOID_BACKBONE_BIOSYNTHESIS	KEGG_TERPENOID_BACKBONE_BIOSYNTHESIS	14	-0.644356	-1.74903	0.00625989	0.025913	0.0179292	2411	tags=36%, list=14%, signal=31%	PMVK/ACAT1/MVK/PDSS1/ACAT2
KEGG_TYPE_I_DIABETES_MELLITUS	KEGG_TYPE_I_DIABETES_MELLITUS	15	0.679879	1.60149	0.00687502	0.0272854	0.0188787	3588	tags=60%, list=21%, signal=47%	IL1A/IL1B/GAD1/CD28/HLA-E/IL12A/FAS/CPE/HLA-B
KEGG_CALCIUM_SIGNALING_PATHWAY	KEGG_CALCIUM_SIGNALING_PATHWAY	140	0.429471	1.41767	0.006898	0.0272854	0.0188787	3041	tags=29%, list=18%, signal=24%	P2RX6/ADCY8/SLC8A2/GNA14/LHCGR/ADCY4/HTR2A/PRKCG/EDNRB/P2RX5/GRIN2C/CACNA1I/PTGER3/BDKRB2/CAMK2B/TNNC1/AVPR1A/PRKCB/SLC8A3/CACNA1G/CALML6/GRIN1/CACNA1E/ADRB1/CACNA1B/GRM5/GNA15/HTR7/GRIN2A/ITPR1/ADORA2A/RYR1/ATP2B3/HTR5A/CACNA1C/ADRB2/PLCG2/TACR2/ATP2A3/RYR2
KEGG_UBIQUITIN_MEDIATED_PROTEOLYSIS	KEGG_UBIQUITIN_MEDIATED_PROTEOLYSIS	131	-0.29013	-1.35032	0.00746758	0.0288963	0.0199933	4686	tags=32%, list=27%, signal=23%	COP1/CUL4B/FZR1/CDC27/CBL/UBE2D2/RHOBTB2/MAP3K1/DET1/CUL2/UBE2L3/CUL3/PPIL2/UBE2G1/CUL4A/CUL1/ANAPC11/HERC3/WWP2/ANAPC4/UBE2N/ANAPC7/UBE2I/SIAH1/ERCC8/RBX1/UBA2/CDC23/ANAPC1/SAE1/UBE2NL/FBXO4/MID1/FANCL/PRPF19/SKP2/UBE2E3/UBE2S/KLHL13/BRCA1/UBE2C/CDC20
KEGG_PPAR_SIGNALING_PATHWAY	KEGG_PPAR_SIGNALING_PATHWAY	48	0.524434	1.54117	0.00965497	0.0365656	0.0252997	3397	tags=33%, list=20%, signal=27%	ANGPTL4/ACSL6/CD36/OLR1/ACSL5/SORBS1/GK/MMP1/FABP3/SCD5/CPT1B/APOA1/SLC27A6/PLTP/ACSL4/SLC27A1
KEGG_BASAL_TRANSCRIPTION_FACTORS	KEGG_BASAL_TRANSCRIPTION_FACTORS	32	-0.47155	-1.63721	0.0101578	0.0376684	0.0260627	5106	tags=59%, list=30%, signal=42%	GTF2A1/GTF2E1/GTF2IRD1/TAF11/TBPL1/GTF2I/TAF2/GTF2A2/GTF2H3/TAF6L/GTF2F2/TBP/TAF5L/TAF4/TAF6/TAF9B/GTF2H2/TAF5/TAF9
KEGG_ALDOSTERONE_REGULATED_SODIUM_REABSORPTION	KEGG_ALDOSTERONE_REGULATED_SODIUM_REABSORPTION	33	0.559963	1.54305	0.0127893	0.0464593	0.0321451	3505	tags=36%, list=21%, signal=29%	HSD11B1/PIK3R5/PRKCG/ATP1B2/SCNN1B/NR3C2/PRKCB/ATP1A2/ATP1A3/MAPK3/NEDD4L/SGK1
KEGG_ONE_CARBON_POOL_BY_FOLATE	KEGG_ONE_CARBON_POOL_BY_FOLATE	16	-0.604023	-1.7379	0.0130978	0.0466281	0.0322619	2258	tags=50%, list=13%, signal=43%	GART/ATIC/SHMT2/MTHFD2/MTHFD1/TYMS/DHFR/SHMT1
KEGG_B_CELL_RECEPTOR_SIGNALING_PATHWAY	KEGG_B_CELL_RECEPTOR_SIGNALING_PATHWAY	66	0.468421	1.44361	0.0158319	0.0552564	0.0382318	4255	tags=33%, list=25%, signal=25%	INPP5D/VAV3/PIK3R5/BLNK/DAPP1/CD72/PRKCB/BTK/PIK3AP1/CD79B/LYN/IFITM1/FOS/PLCG2/MAPK3/NFKBIA/PTPN6/CD79A/CD81/RASGRP3/IKBKB/NFATC1
KEGG_TYPE_II_DIABETES_MELLITUS	KEGG_TYPE_II_DIABETES_MELLITUS	40	0.5253	1.48663	0.0206431	0.0706628	0.0488914	2999	tags=32%, list=18%, signal=27%	SLC2A2/PIK3R5/MAFA/CACNA1G/SLC2A4/CACNA1E/CACNA1B/HK2/HK3/PRKCZ/CACNA1C/ABCC8/MAPK3
KEGG_PATHOGENIC_ESCHERICHIA_COLI_INFECTION	KEGG_PATHOGENIC_ESCHERICHIA_COLI_INFECTION	50	-0.36519	-1.34494	0.0267476	0.0898315	0.0621542	3917	tags=50%, list=23%, signal=39%	TUBA1A/TUBA3D/NCK2/ARPC1A/OCLN/TUBB6/ROCK2/ACTB/YWHAZ/ACTG1/TUBB4A/YWHAQ/PRKCA/KRT18/NCL/TUBB1/EZR/TUBB2B/TUBB/TLR5/TUBB4B/TUBA1C/TUBA8/TUBB3/TUBA1B
KEGG_LYSINE_DEGRADATION	KEGG_LYSINE_DEGRADATION	42	-0.377269	-1.3484	0.029549	0.0974022	0.0673924	2840	tags=33%, list=17%, signal=28%	AASS/ALDH7A1/NSD1/AASDHPPT/EHHADH/ACAT1/HADH/DOT1L/AADAT/SETMAR/SUV39H2/ACAT2/NSD2/SUV39H1
KEGG_VEGF_SIGNALING_PATHWAY	KEGG_VEGF_SIGNALING_PATHWAY	63	0.461097	1.40731	0.0327684	0.10605	0.073376	2999	tags=24%, list=18%, signal=20%	PTGS2/KDR/PIK3R5/PRKCG/PRKCB/SHC2/PLA2G5/SH2D2A/VEGFA/PLA2G6/MAPK11/PLA2G3/MAPK13/PLCG2/MAPK3
KEGG_O_GLYCAN_BIOSYNTHESIS	KEGG_O_GLYCAN_BIOSYNTHESIS	25	0.5674	1.48515	0.0341772	0.108305	0.0749363	3452	tags=36%, list=20%, signal=29%	GCNT3/GALNT3/GALNT15/GALNT9/GALNT18/GALNT16/GALNT5/ST3GAL1/GALNT11
KEGG_EPITHELIAL_CELL_SIGNALING_IN_HELICOBACTER_PYLORI_INFECTION	KEGG_EPITHELIAL_CELL_SIGNALING_IN_HELICOBACTER_PYLORI_INFECTION	62	0.475001	1.44184	0.0346821	0.108305	0.0749363	4938	tags=40%, list=29%, signal=29%	CXCL1/CXCL8/F11R/ATP6V0A4/PTPRZ1/ATP6V0D2/ATP6V0A1/HBEGF/MAPK11/LYN/MAPK13/PLCG2/NFKBIA/ATP6V1G1/ATP6V0E1/JAM2/ATP6AP1/CASP3/ATP6V0B/IKBKB/ATP6V1E1/ADAM17/ATP6V0C/EGFR/ATP6V1F
KEGG_GLYCOSAMINOGLYCAN_DEGRADATION	KEGG_GLYCOSAMINOGLYCAN_DEGRADATION	19	0.602731	1.48845	0.0355677	0.109156	0.0755249	4543	tags=68%, list=27%, signal=50%	HPSE2/IDUA/HYAL3/HPSE/HYAL1/HGSNAT/SGSH/IDS/HEXA/NAGLU/GLB1/HEXB/GNS
KEGG_TASTE_TRANSDUCTION	KEGG_TASTE_TRANSDUCTION	28	0.537281	1.43305	0.0402516	0.119865	0.0829346	2789	tags=29%, list=16%, signal=24%	ADCY8/ADCY4/SCNN1B/KCNB1/CACNA1B/TRPM5/ADCY6/GRM4
KEGG_MAPK_SIGNALING_PATHWAY	KEGG_MAPK_SIGNALING_PATHWAY	229	0.377936	1.28869	0.040404	0.119865	0.0829346	3399	tags=25%, list=20%, signal=20%	IL1A/IL1B/CACNB4/DUSP4/PRKCG/FGF11/PTPRR/FGF19/CACNA1I/RASGRP2/FGF2/PRKCB/TGFB2/CACNA2D2/FGFR2/FGF10/MAPK8IP2/CACNA1G/PDGFB/PLA2G5/DUSP6/GADD45G/FGF17/FGF12/CACNG8/CACNA1E/CACNA1B/FGF13/CD14/FGF7/CACNB2/PTPN7/TGFBR2/RASGRP1/MAP3K8/PLA2G6/HSPA6/CACNA2D3/CACNG7/NR4A1/FGFR4/MAPK11/FGF9/CACNA1C/PLA2G3/FOS/MAPK13/FAS/FGF18/MAPK3/GADD45A/IL1R1/DUSP1/NFKB2/DUSP5/ARRB1/MAP3K12
KEGG_GLYCOSAMINOGLYCAN_BIOSYNTHESIS_CHONDROITIN_SULFATE	KEGG_GLYCOSAMINOGLYCAN_BIOSYNTHESIS_CHONDROITIN_SULFATE	19	0.580125	1.43262	0.0465116	0.135722	0.0939061	3473	tags=53%, list=20%, signal=42%	CSGALNACT1/CHPF/CSGALNACT2/CHST11/CHST15/UST/CHPF2/XYLT2/CHST7/B4GALT7
KEGG_CITRATE_CYCLE_TCA_CYCLE	KEGG_CITRATE_CYCLE_TCA_CYCLE	29	-0.405769	-1.33676	0.0527804	0.150592	0.104194	5167	tags=52%, list=30%, signal=36%	MDH1/DLAT/IDH3A/SDHB/IDH1/SDHA/SUCLA2/PDHA1/IDH3B/SUCLG2/SUCLG1/IDH2/PCK2/CS/FH
KEGG_TYROSINE_METABOLISM	KEGG_TYROSINE_METABOLISM	27	0.538829	1.42079	0.0532995	0.150592	0.104194	2598	tags=30%, list=15%, signal=25%	IL4I1/HPD/TYRP1/AOC3/MAOA/AOC2/DCT/DBH
KEGG_MELANOGENESIS	KEGG_MELANOGENESIS	89	0.415916	1.32035	0.0562293	0.156388	0.108204	2999	tags=26%, list=18%, signal=21%	ADCY8/WNT16/EDN1/WNT1/ADCY4/FZD10/PRKCG/EDNRB/WNT10A/TYRP1/CAMK2B/PRKCB/WNT11/CALML6/ADCY5/FZD3/KIT/WNT4/DCT/WNT2B/ADCY6/WNT10B/MAPK3
KEGG_STARCH_AND_SUCROSE_METABOLISM	KEGG_STARCH_AND_SUCROSE_METABOLISM	24	0.543634	1.41221	0.0579897	0.158803	0.109875	4334	tags=54%, list=25%, signal=40%	UGT2B7/GYS2/HK2/HK3/AMY2B/GAA/PGM2L1/GYS1/GBE1/UXS1/PYGM/PYGL/GCK
KEGG_RIG_I_LIKE_RECEPTOR_SIGNALING_PATHWAY	KEGG_RIG_I_LIKE_RECEPTOR_SIGNALING_PATHWAY	53	0.451394	1.35049	0.0619266	0.167014	0.115557	4241	tags=30%, list=25%, signal=23%	CXCL8/CXCL10/ISG15/IL12A/IFIH1/DHX58/MAPK11/MAPK13/DDX58/TBKBP1/NFKBIA/IFNE/TRADD/NLRX1/CASP10/IKBKB
KEGG_ECM_RECEPTOR_INTERACTION	KEGG_ECM_RECEPTOR_INTERACTION	76	0.424846	1.32227	0.0685841	0.182208	0.12607	3745	tags=41%, list=22%, signal=32%	CD36/COMP/LAMA4/COL11A1/LAMA3/LAMC3/SPP1/TNN/ITGA7/ITGB6/CHAD/VTN/COL4A6/ITGB8/ITGB5/VWF/ITGB7/THBS3/LAMC2/COL6A6/SV2C/ITGB3/GP1BA/LAMA1/HSPG2/ITGA11/CD44/LAMB2/ITGA2B/LAMA5/FN1
KEGG_CARDIAC_MUSCLE_CONTRACTION	KEGG_CARDIAC_MUSCLE_CONTRACTION	60	0.443784	1.34356	0.071754	0.185316	0.12822	3733	tags=32%, list=22%, signal=25%	CACNB4/ATP1B2/MYL3/TNNI3/TNNC1/CACNA2D2/COX7A1/CACNG8/COX6B2/CACNB2/ATP1A2/CACNA2D3/CACNG7/ATP1A3/CACNA1C/RYR2/SLC9A1/MT-CO1/MT-CYB
KEGG_FC_EPSILON_RI_SIGNALING_PATHWAY	KEGG_FC_EPSILON_RI_SIGNALING_PATHWAY	58	0.441286	1.33108	0.0718358	0.185316	0.12822	3494	tags=28%, list=20%, signal=22%	CSF2/INPP5D/VAV3/PIK3R5/PRKCB/PLA2G5/BTK/PLA2G6/MAPK11/LYN/PLA2G3/MAPK13/PLCG2/MAPK3/FYN/LAT
KEGG_TRYPTOPHAN_METABOLISM	KEGG_TRYPTOPHAN_METABOLISM	34	0.488462	1.34883	0.075495	0.190987	0.132144	1816	tags=24%, list=11%, signal=21%	IDO1/IL4I1/CYP1A1/KYNU/TPH2/INMT/AANAT/MAOA
KEGG_PRIMARY_IMMUNODEFICIENCY	KEGG_PRIMARY_IMMUNODEFICIENCY	21	0.550991	1.38714	0.0762032	0.190987	0.132144	3976	tags=52%, list=23%, signal=40%	BLNK/ICOS/PTPRC/CD40/BTK/ADA/RAG1/CD4/ZAP70/IL7R/CD79A
KEGG_OTHER_GLYCAN_DEGRADATION	KEGG_OTHER_GLYCAN_DEGRADATION	13	0.624895	1.42695	0.0772532	0.190987	0.132144	4257	tags=62%, list=25%, signal=46%	FUCA1/MANBA/MAN2B2/GBA/MAN2B1/HEXA/GLB1/HEXB
KEGG_PHENYLALANINE_METABOLISM	KEGG_PHENYLALANINE_METABOLISM	13	0.609682	1.39221	0.0915594	0.223254	0.154469	4177	tags=62%, list=24%, signal=47%	IL4I1/HPD/AOC3/MAOA/AOC2/PRDX6/ALDH3A1/NAA80
KEGG_APOPTOSIS	KEGG_APOPTOSIS	80	0.40645	1.27421	0.09699	0.227952	0.157719	4241	tags=29%, list=25%, signal=22%	IL1A/IL1B/TNFRSF10C/PIK3R5/TNFSF10/IRAK2/CSF2RB/BIRC3/TNFRSF10B/TNFRSF10A/TNFRSF10D/CFLAR/ENDOD1/IRAK3/FAS/IL1R1/NFKBIA/TRADD/BCL2L1/CASP10/CASP3/BID/IKBKB
KEGG_PATHWAYS_IN_CANCER	KEGG_PATHWAYS_IN_CANCER	298	0.343017	1.18282	0.0970971	0.227952	0.157719	3273	tags=23%, list=19%, signal=19%	CXCL8/IL6/PTGS2/TGFA/WNT16/BMP2/CTNNA3/WNT1/SHH/FZD10/PIK3R5/PRKCG/FGF11/CDKN1A/FGF19/WNT10A/CTNNA2/RARB/FOXO1/RET/LAMA4/EGLN3/FGF2/PRKCB/TGFB2/FGFR2/WNT11/FGF10/PDGFB/LAMA3/CSF3R/LAMC3/FGF17/FGF12/CCND1/MMP1/FGF13/JUP/MMP9/FGF7/VEGFA/CDKN2B/PLD1/BIRC3/TGFBR2/FZD3/KIT/APC2/COL4A6/WNT4/DAPK2/FGF9/PGF/WNT2B/FOS/CEBPA/FAS/LAMC2/PLCG2/FGF18/WNT10B/EPAS1/MAPK3/SLC2A1/BMP4/LAMA1/NFKB2/STAT1/NFKBIA
KEGG_TIGHT_JUNCTION	KEGG_TIGHT_JUNCTION	111	0.384932	1.25377	0.099359	0.227952	0.157719	2439	tags=17%, list=14%, signal=15%	F11R/CLDN16/CLDN1/CTNNA3/ACTN2/PRKCG/CTNNA2/MYLPF/CLDN3/CLDN6/TJP3/PRKCB/HCLS1/PPP2R2C/LLGL2/PRKCH/MYL5/PRKCZ/CLDN14
KEGG_BETA_ALANINE_METABOLISM	KEGG_BETA_ALANINE_METABOLISM	20	0.538246	1.34546	0.099865	0.227952	0.157719	2761	tags=30%, list=16%, signal=25%	GAD1/UPB1/ABAT/AOC3/AOC2/CNDP1
KEGG_DILATED_CARDIOMYOPATHY	KEGG_DILATED_CARDIOMYOPATHY	75	0.409319	1.27244	0.099889	0.227952	0.157719	3090	tags=33%, list=18%, signal=27%	ADCY8/CACNB4/ADCY4/MYL3/TNNI3/TNNC1/TGFB2/CACNA2D2/CACNG8/ADRB1/ITGA7/ITGB6/CACNB2/ADCY5/CACNA2D3/CACNG7/ITGB8/ITGB5/CACNA1C/ITGB7/DMD/ADCY6/SGCA/RYR2/ITGB3
KEGG_T_CELL_RECEPTOR_SIGNALING_PATHWAY	KEGG_T_CELL_RECEPTOR_SIGNALING_PATHWAY	85	0.399774	1.2608	0.101883	0.229558	0.158831	3666	tags=25%, list=21%, signal=19%	CSF2/VAV3/PIK3R5/ICOS/ITK/PTPRC/CD28/RASGRP1/MAP3K8/MAPK11/PAK6/FOS/MAPK13/CD4/MAPK3/ZAP70/NFKBIA/TEC/FYN/LAT/PTPN6
KEGG_ERBB_SIGNALING_PATHWAY	KEGG_ERBB_SIGNALING_PATHWAY	83	0.403454	1.27102	0.103867	0.231105	0.159901	1233	tags=13%, list=7%, signal=12%	TGFA/NRG1/PIK3R5/PRKCG/CDKN1A/EREG/BTC/AREG/CAMK2B/PRKCB/SHC2
KEGG_VIRAL_MYOCARDITIS	KEGG_VIRAL_MYOCARDITIS	42	0.450184	1.28572	0.117085	0.257298	0.178024	5521	tags=52%, list=32%, signal=36%	ICAM1/ITGB2/CXADR/CD40/CD28/CCND1/HLA-E/ITGAL/DMD/SGCA/FYN/HLA-B/SGCB/SGCG/CASP3/BID/EIF4G3/HLA-C/RAC2/MYH14/MYH7B/CD55
KEGG_GLYCOSPHINGOLIPID_BIOSYNTHESIS_GANGLIO_SERIES	KEGG_GLYCOSPHINGOLIPID_BIOSYNTHESIS_GANGLIO_SERIES	13	0.588752	1.34442	0.123033	0.267071	0.184786	5074	tags=77%, list=30%, signal=54%	ST8SIA1/ST3GAL1/ST3GAL5/HEXA/SLC33A1/GLB1/HEXB/ST6GALNAC5/ST6GALNAC4/ST6GALNAC6
KEGG_DRUG_METABOLISM_CYTOCHROME_P450	KEGG_DRUG_METABOLISM_CYTOCHROME_P450	31	0.469796	1.27128	0.13367	0.286665	0.198343	4899	tags=48%, list=29%, signal=35%	CYP3A7/UGT2B7/CYP2E1/CYP2C8/CYP3A5/MAOA/GSTO2/GSTM2/GSTM3/GSTT2/ALDH3A1/MGST1/CYP2C18/GSTA4/AOX1
KEGG_LONG_TERM_DEPRESSION	KEGG_LONG_TERM_DEPRESSION	55	0.416311	1.24466	0.144509	0.306221	0.211874	2999	tags=25%, list=18%, signal=21%	PRKCG/PRKG2/CRH/PRKCB/PLA2G5/GRM5/GRIA2/ITPR1/PLA2G6/RYR1/GRID2/LYN/PLA2G3/MAPK3
KEGG_ALANINE_ASPARTATE_AND_GLUTAMATE_METABOLISM	KEGG_ALANINE_ASPARTATE_AND_GLUTAMATE_METABOLISM	28	0.478061	1.27509	0.148428	0.310825	0.215059	973	tags=21%, list=6%, signal=20%	IL4I1/GAD1/ABAT/ASS1/ADSS1/ASPA
KEGG_PENTOSE_AND_GLUCURONATE_INTERCONVERSIONS	KEGG_PENTOSE_AND_GLUCURONATE_INTERCONVERSIONS	11	0.599937	1.31785	0.150568	0.311641	0.215624	1024	tags=27%, list=6%, signal=26%	UGT2B7/AKR1B1/DHDH
KEGG_FOCAL_ADHESION	KEGG_FOCAL_ADHESION	187	0.344597	1.16707	0.160041	0.324551	0.224556	3745	tags=24%, list=22%, signal=19%	CCND2/KDR/VAV3/ACTN2/PIK3R5/PRKCG/COMP/MYLPF/LAMA4/PRKCB/COL11A1/SHC2/PDGFB/LAMA3/LAMC3/SPP1/CCND1/TNN/ITGA7/VEGFA/ITGB6/CHAD/BIRC3/VTN/MYL5/COL4A6/ITGB8/ITGB5/PAK6/VWF/PGF/ITGB7/THBS3/LAMC2/COL6A6/MAPK3/ITGB3/LAMA1/ITGA11/FYN/SHC4/LAMB2/ITGA2B/LAMA5/FN1
KEGG_LONG_TERM_POTENTIATION	KEGG_LONG_TERM_POTENTIATION	64	0.395422	1.20898	0.160452	0.324551	0.224556	2538	tags=20%, list=15%, signal=17%	ADCY8/PRKCG/GRIN2C/CAMK2B/PRKCB/CALML6/GRIN1/GRM5/GRIN2A/GRIA2/ITPR1/RAPGEF3/CACNA1C
KEGG_PRIMARY_BILE_ACID_BIOSYNTHESIS	KEGG_PRIMARY_BILE_ACID_BIOSYNTHESIS	11	0.591291	1.29885	0.164773	0.329545	0.228012	1937	tags=27%, list=11%, signal=24%	CYP39A1/CH25H/CYP46A1
KEGG_HYPERTROPHIC_CARDIOMYOPATHY_HCM	KEGG_HYPERTROPHIC_CARDIOMYOPATHY_HCM	69	0.391199	1.20371	0.174603	0.345326	0.238931	4394	tags=41%, list=26%, signal=30%	IL6/CACNB4/MYL3/TNNI3/TNNC1/TGFB2/CACNA2D2/CACNG8/ITGA7/ITGB6/CACNB2/CACNA2D3/CACNG7/ITGB8/ITGB5/CACNA1C/ITGB7/DMD/SGCA/RYR2/ITGB3/ITGA11/ITGA2B/SGCB/SGCG/CACNA2D4/PRKAA2/ITGA1
KEGG_ENDOCYTOSIS	KEGG_ENDOCYTOSIS	163	0.345843	1.1572	0.178904	0.349944	0.242125	5465	tags=31%, list=32%, signal=21%	CXCR4/KDR/CHMP4C/RET/FGFR2/DNAJC6/ACAP1/ADRB1/HLA-E/PLD1/KIT/HSPA6/EPN3/PRKCZ/FGFR4/IL2RB/ADRB2/SMURF2/PARD6B/IQSEC2/AGAP2/ARRB1/NEDD4L/IQSEC3/DAB2/PSD/HLA-B/ERBB3/CHMP1B/TFRC/RAB5B/GRK4/EGF/MDM2/GRK5/F2R/HLA-C/CBLB/PSD4/EGFR/GRK7/CHMP5/DNM3/RAB11FIP5/PIP5K1B/VPS37D/PIP5K1C/RNF41/PARD6G/PARD6A
KEGG_HEDGEHOG_SIGNALING_PATHWAY	KEGG_HEDGEHOG_SIGNALING_PATHWAY	47	0.410661	1.2017	0.212544	0.411226	0.284526	3486	tags=36%, list=20%, signal=29%	WNT16/BMP2/WNT1/SHH/WNT10A/LRP2/BMP6/WNT11/WNT4/WNT2B/BMP5/ZIC2/WNT10B/BMP4/BMP7/WNT5A/CSNK1E
KEGG_VASCULAR_SMOOTH_MUSCLE_CONTRACTION	KEGG_VASCULAR_SMOOTH_MUSCLE_CONTRACTION	88	0.365964	1.15935	0.217439	0.416174	0.28795	3004	tags=22%, list=18%, signal=18%	ADCY8/ADCY4/PRKCG/PTGIR/AVPR1A/PRKCB/CALML6/PLA2G5/ADCY5/PRKCH/ITPR1/ADORA2A/PLA2G6/CACNA1C/PLA2G3/PPP1R14A/ADCY6/MAPK3/KCNMB4
KEGG_RENIN_ANGIOTENSIN_SYSTEM	KEGG_RENIN_ANGIOTENSIN_SYSTEM	14	0.523037	1.22269	0.220979	0.41845	0.289525	2268	tags=36%, list=13%, signal=31%	AGT/ACE2/REN/CPA3/CMA1
KEGG_ARRHYTHMOGENIC_RIGHT_VENTRICULAR_CARDIOMYOPATHY_ARVC	KEGG_ARRHYTHMOGENIC_RIGHT_VENTRICULAR_CARDIOMYOPATHY_ARVC	68	0.376991	1.15939	0.233898	0.438252	0.303226	3740	tags=35%, list=22%, signal=28%	CTNNA3/CACNB4/ACTN2/CTNNA2/CACNA2D2/CACNG8/JUP/ITGA7/PKP2/ITGB6/CACNB2/CACNA2D3/CACNG7/ITGB8/ITGB5/CACNA1C/ITGB7/DMD/SGCA/RYR2/ITGB3/ITGA11/ITGA2B/SGCB
KEGG_PROXIMAL_TUBULE_BICARBONATE_RECLAMATION	KEGG_PROXIMAL_TUBULE_BICARBONATE_RECLAMATION	18	0.486363	1.19063	0.252387	0.467968	0.323787	3116	tags=33%, list=18%, signal=27%	ATP1B2/CA2/SLC38A3/ATP1A2/ATP1A3/GLS2
KEGG_GLIOMA	KEGG_GLIOMA	62	0.376347	1.14238	0.255682	0.469189	0.324631	1592	tags=16%, list=9%, signal=15%	TGFA/PIK3R5/PRKCG/CDKN1A/CAMK2B/PRKCB/SHC2/PDGFB/CALML6/CCND1
KEGG_ADIPOCYTOKINE_SIGNALING_PATHWAY	KEGG_ADIPOCYTOKINE_SIGNALING_PATHWAY	55	0.386257	1.15481	0.260116	0.472455	0.326891	5053	tags=33%, list=30%, signal=23%	ACSL6/CD36/ACSL5/SLC2A4/CPT1B/SLC2A1/TNFRSF1B/ACSL4/NFKBIA/TRADD/ADIPOR1/PPARGC1A/IKBKB/PRKAA2/PRKAB2/CPT1C/IRS2/NFKBIE
KEGG_REGULATION_OF_ACTIN_CYTOSKELETON	KEGG_REGULATION_OF_ACTIN_CYTOSKELETON	192	0.323861	1.09949	0.267005	0.48007	0.332159	3114	tags=21%, list=18%, signal=18%	ITGAM/VAV3/ACTN2/PIK3R5/FGF11/ITGAX/FGF19/INSRR/BDKRB2/MYLPF/ITGB2/FGF2/CYFIP2/FGFR2/FGF10/PDGFB/FGF17/FGF12/IQGAP2/CHRM4/FGF13/CD14/ITGA7/FGF7/ITGB6/NCKAP1L/MYL5/APC2/ARHGEF4/ITGAL/FGFR4/FGF9/ITGB8/ITGB5/PAK6/ITGB7/FGF18/TIAM1/MAPK3/ITGB3/WAS
KEGG_CYSTEINE_AND_METHIONINE_METABOLISM	KEGG_CYSTEINE_AND_METHIONINE_METABOLISM	30	-0.329636	-1.10373	0.295567	0.526108	0.364013	3017	tags=47%, list=18%, signal=38%	DNMT3B/DNMT3A/MTAP/SRM/ENOPH1/MAT2B/SMS/GOT1/AMD1/LDHB/MAT2A/CBS/TRDMT1/DNMT1
KEGG_MELANOMA	KEGG_MELANOMA	62	0.367533	1.11562	0.303409	0.53062	0.367135	1806	tags=19%, list=11%, signal=17%	PIK3R5/FGF11/CDKN1A/FGF19/FGF2/FGF10/PDGFB/FGF17/FGF12/CCND1/FGF13/FGF7
KEGG_HISTIDINE_METABOLISM	KEGG_HISTIDINE_METABOLISM	23	0.448567	1.15204	0.304063	0.53062	0.367135	4437	tags=35%, list=26%, signal=26%	ASPA/MAOA/AMDHD1/HAL/CNDP1/FTCD/ALDH3A1/ALDH2
KEGG_MATURITY_ONSET_DIABETES_OF_THE_YOUNG	KEGG_MATURITY_ONSET_DIABETES_OF_THE_YOUNG	13	0.499739	1.14115	0.310443	0.536495	0.3712	3550	tags=46%, list=21%, signal=37%	FOXA3/SLC2A2/MAFA/BHLHA15/NKX2-2/ONECUT1
KEGG_GLYOXYLATE_AND_DICARBOXYLATE_METABOLISM	KEGG_GLYOXYLATE_AND_DICARBOXYLATE_METABOLISM	14	-0.40309	-1.09414	0.324042	0.55461	0.383734	1673	tags=43%, list=10%, signal=39%	PGP/MTHFD1L/CS/GLYCTK/MTHFD2/MTHFD1
KEGG_PHOSPHATIDYLINOSITOL_SIGNALING_SYSTEM	KEGG_PHOSPHATIDYLINOSITOL_SIGNALING_SYSTEM	73	0.350419	1.08705	0.347439	0.588991	0.407522	2948	tags=16%, list=17%, signal=14%	INPP5D/PIK3C2G/PIK3R5/PRKCG/CDS1/PRKCB/CALML6/DGKB/ITPR1/PLCG2/DGKA/DGKE
KEGG_GALACTOSE_METABOLISM	KEGG_GALACTOSE_METABOLISM	21	0.44003	1.10779	0.354278	0.59492	0.411624	4891	tags=38%, list=29%, signal=27%	AKR1B1/HK2/HK3/GAA/B4GALT1/GLB1/GCK/PGM1
KEGG_VIBRIO_CHOLERAE_INFECTION	KEGG_VIBRIO_CHOLERAE_INFECTION	50	0.366579	1.08651	0.373702	0.621673	0.430135	4647	tags=34%, list=27%, signal=25%	ATP6V0A4/PRKCG/PRKCB/ATP6V0D2/CFTR/ATP6V0A1/PLCG2/ERO1A/ATP6V1G1/SEC61A2/ATP6V0E1/ATP6AP1/ATP6V0B/KDELR3/ATP6V1E1/ADCY9/ATP6V0C
KEGG_SPHINGOLIPID_METABOLISM	KEGG_SPHINGOLIPID_METABOLISM	34	0.386586	1.06751	0.397277	0.654772	0.453035	4833	tags=47%, list=28%, signal=34%	GAL3ST1/ARSA/ACER2/ASAH1/ACER1/GBA/PLPP2/SMPD1/SGMS2/GALC/GLB1/KDSR/UGCG/SMPD3/DEGS1/PLPP1
KEGG_BLADDER_CANCER	KEGG_BLADDER_CANCER	40	0.37194	1.05261	0.402187	0.656783	0.454427	2999	tags=25%, list=18%, signal=21%	CXCL8/CDKN1A/CCND1/MMP1/MMP9/VEGFA/DAPK2/PGF/TYMP/MAPK3
KEGG_GNRH_SIGNALING_PATHWAY	KEGG_GNRH_SIGNALING_PATHWAY	85	0.327828	1.0339	0.414175	0.67021	0.463717	2999	tags=20%, list=18%, signal=17%	ADCY8/ADCY4/CAMK2B/PRKCB/CALML6/PLA2G5/PLD1/ADCY5/ITPR1/HBEGF/PLA2G6/MAPK11/CACNA1C/PLA2G3/MAPK13/ADCY6/MAPK3
KEGG_BASAL_CELL_CARCINOMA	KEGG_BASAL_CELL_CARCINOMA	48	0.355157	1.04371	0.424419	0.677484	0.46875	3075	tags=27%, list=18%, signal=22%	WNT16/BMP2/WNT1/SHH/FZD10/WNT10A/WNT11/FZD3/APC2/WNT4/WNT2B/WNT10B/BMP4
KEGG_VALINE_LEUCINE_AND_ISOLEUCINE_BIOSYNTHESIS	KEGG_VALINE_LEUCINE_AND_ISOLEUCINE_BIOSYNTHESIS	10	-0.397066	-0.999414	0.426282	0.677484	0.46875	6550	tags=90%, list=38%, signal=55%	BCAT2/IARS2/PDHB/VARS2/BCAT1/IARS1/PDHA1/LARS1/LARS2
KEGG_AMYOTROPHIC_LATERAL_SCLEROSIS_ALS	KEGG_AMYOTROPHIC_LATERAL_SCLEROSIS_ALS	49	0.350476	1.03428	0.442642	0.69511	0.480945	5418	tags=43%, list=32%, signal=29%	NEFL/PRPH/GRIN2C/NEFM/GRIN1/GRIN2A/GRIA2/MAPK11/MAPK13/TNFRSF1B/NOS1/BCL2L1/CASP3/SLC1A2/BID/PPP3CC/MAP2K3/GRIA1/CCS/MAP3K5/MAPK12
KEGG_FC_GAMMA_R_MEDIATED_PHAGOCYTOSIS	KEGG_FC_GAMMA_R_MEDIATED_PHAGOCYTOSIS	86	0.322212	1.01697	0.445183	0.69511	0.480945	3494	tags=19%, list=20%, signal=15%	INPP5D/VAV3/FCGR1A/PIK3R5/PRKCG/PTPRC/PRKCB/PLD1/HCK/PLA2G6/LYN/PLCG2/MAPK3/WAS/PLPP2/LAT
KEGG_PENTOSE_PHOSPHATE_PATHWAY	KEGG_PENTOSE_PHOSPHATE_PATHWAY	22	-0.316197	-0.989528	0.46748	0.723577	0.500642	5359	tags=59%, list=31%, signal=41%	TALDO1/PFKP/PRPS2/PGM2/RPE/PGD/RPEL1/RPIA/TKT/G6PD/PRPS1/PRPS1L1/DERA
KEGG_ALZHEIMERS_DISEASE	KEGG_ALZHEIMERS_DISEASE	148	0.303013	1.00725	0.476587	0.730913	0.505718	4610	tags=22%, list=27%, signal=16%	IL1B/SNCA/GRIN2C/APOE/CALML6/COX7A1/GRIN1/ERN1/COX6B2/GRIN2A/ITPR1/CACNA1C/LRP1/FAS/ATP2A3/MAPK3/NCSTN/NDUFA4L2/MT-CO1/MT-CYB/NOS1/APP/BACE2/CASP3/BID/LPL/ATP2A1/ITPR2/MME/EIF2AK3/ADAM17/PPP3CC
KEGG_NITROGEN_METABOLISM	KEGG_NITROGEN_METABOLISM	20	0.399095	0.997623	0.480432	0.730913	0.505718	4035	tags=45%, list=24%, signal=34%	CA8/CA2/CA7/CA9/HAL/GLS2/CA3/CTH/CA12
KEGG_TGF_BETA_SIGNALING_PATHWAY	KEGG_TGF_BETA_SIGNALING_PATHWAY	80	0.318155	0.99741	0.494983	0.742609	0.51381	3086	tags=24%, list=18%, signal=20%	BMP2/COMP/TGFB2/BMP6/INHBC/NOG/INHBA/ACVR1C/LEFTY1/GDF6/CDKN2B/TGFBR2/ACVRL1/THBS3/BMP5/SMURF2/MAPK3/BMP4/BMP7
KEGG_GLYCOSPHINGOLIPID_BIOSYNTHESIS_LACTO_AND_NEOLACTO_SERIES	KEGG_GLYCOSPHINGOLIPID_BIOSYNTHESIS_LACTO_AND_NEOLACTO_SERIES	20	0.392251	0.980516	0.499325	0.742609	0.51381	5555	tags=55%, list=33%, signal=37%	GCNT2/FUT3/B3GNT4/FUT2/ST3GAL6/ST8SIA1/B4GALT1/B4GALT4/B3GNT2/B4GAT1/FUT1
KEGG_DRUG_METABOLISM_OTHER_ENZYMES	KEGG_DRUG_METABOLISM_OTHER_ENZYMES	26	0.379734	0.997064	0.500635	0.742609	0.51381	2760	tags=31%, list=16%, signal=26%	CYP3A7/UGT2B7/UPB1/NAT2/CYP3A5/XDH/CDA/TYMP
KEGG_RIBOFLAVIN_METABOLISM	KEGG_RIBOFLAVIN_METABOLISM	14	0.40968	0.957697	0.523077	0.764589	0.529018	1075	tags=14%, list=6%, signal=13%	ACP3/ACP5
KEGG_ANTIGEN_PROCESSING_AND_PRESENTATION	KEGG_ANTIGEN_PROCESSING_AND_PRESENTATION	36	0.352212	0.980564	0.524044	0.764589	0.529018	5075	tags=39%, list=30%, signal=27%	CTSS/KLRD1/IFI30/HLA-E/HSPA6/CD4/TAPBP/LGMN/HLA-B/CD74/CTSB/HLA-C/CIITA/B2M
KEGG_NON_SMALL_CELL_LUNG_CANCER	KEGG_NON_SMALL_CELL_LUNG_CANCER	51	0.32412	0.962695	0.536501	0.776399	0.537189	1592	tags=12%, list=9%, signal=11%	TGFA/PIK3R5/PRKCG/RARB/PRKCB/CCND1
KEGG_GLYCOSAMINOGLYCAN_BIOSYNTHESIS_HEPARAN_SULFATE	KEGG_GLYCOSAMINOGLYCAN_BIOSYNTHESIS_HEPARAN_SULFATE	22	0.372625	0.946626	0.544974	0.782301	0.541273	5996	tags=59%, list=35%, signal=38%	EXTL1/HS3ST1/HS6ST3/HS3ST2/XYLT2/B4GALT7/NDST2/EXT2/EXT1/B3GAT3/HS2ST1/GLCE/EXTL3
KEGG_SNARE_INTERACTIONS_IN_VESICULAR_TRANSPORT	KEGG_SNARE_INTERACTIONS_IN_VESICULAR_TRANSPORT	37	0.339798	0.947671	0.569853	0.811471	0.561455	7651	tags=57%, list=45%, signal=31%	VAMP8/VAMP1/STX1B/VAMP2/SNAP25/STX12/STX11/SEC22B/STX16/STX3/BET1/SNAP23/VAMP5/STX7/VAMP3/TSNARE1/SNAP29/VTI1B/GOSR2/VAMP7/STX1A
KEGG_PEROXISOME	KEGG_PEROXISOME	69	0.306323	0.942544	0.594104	0.835064	0.577779	994	tags=7%, list=6%, signal=7%	ACSL6/PIPOX/SOD2/ACSL5/EPHX2
KEGG_GLYCOSAMINOGLYCAN_BIOSYNTHESIS_KERATAN_SULFATE	KEGG_GLYCOSAMINOGLYCAN_BIOSYNTHESIS_KERATAN_SULFATE	14	0.386313	0.903073	0.595804	0.835064	0.577779	5309	tags=50%, list=31%, signal=34%	CHST2/B3GNT7/ST3GAL1/B4GALT1/B4GALT4/B3GNT2/B4GAT1
KEGG_GLYCEROPHOSPHOLIPID_METABOLISM	KEGG_GLYCEROPHOSPHOLIPID_METABOLISM	63	0.305556	0.932586	0.60339	0.839089	0.580564	5940	tags=44%, list=35%, signal=29%	CDS1/ACHE/PLA2G5/DGKB/PLD1/PCYT1B/MBOAT7/PLA2G6/PLA2G3/DGKA/DGKE/PLPP2/PLA2G15/CDIPT/PISD/PLPP1/ADPRM/PGS1/LPCAT2/DGKQ/DGKH/PTDSS2/CDS2/PLA2G4B/AGPAT1/GPAT3/CHPT1/ETNK2
KEGG_INSULIN_SIGNALING_PATHWAY	KEGG_INSULIN_SIGNALING_PATHWAY	123	0.285139	0.938352	0.612937	0.843122	0.583355	4997	tags=27%, list=29%, signal=19%	INPP5D/PPP1R3C/PIK3R5/SORBS1/GYS2/FOXO1/PDE3A/SHC2/SLC2A4/CALML6/HK2/HK3/PRKCZ/MAPK3/GYS1/PHKG1/SHC4/RHOQ/PPARGC1A/ACACA/PYGM/PYGL/SHC3/IKBKB/GCK/PRKAA2/PTPRF/PRKAB2/SH2B2/SHC1/CBLB/IRS2/PHKA1
KEGG_PROPANOATE_METABOLISM	KEGG_PROPANOATE_METABOLISM	30	-0.271518	-0.909133	0.615764	0.843122	0.583355	5391	tags=53%, list=32%, signal=37%	ALDH3A2/LDHAL6A/LDHA/PCCA/ACACB/PCCB/SUCLA2/SUCLG2/SUCLG1/ALDH7A1/ACADM/EHHADH/ACAT1/LDHB/ACSS1/ACAT2
KEGG_PORPHYRIN_AND_CHLOROPHYLL_METABOLISM	KEGG_PORPHYRIN_AND_CHLOROPHYLL_METABOLISM	21	0.348221	0.87666	0.635027	0.862861	0.597012	785	tags=10%, list=5%, signal=9%	UGT2B7/CP
KEGG_WNT_SIGNALING_PATHWAY	KEGG_WNT_SIGNALING_PATHWAY	133	0.284376	0.932846	0.640592	0.863829	0.597681	3552	tags=18%, list=21%, signal=14%	CCND2/DKK2/WNT16/WNT1/FZD10/PRKCG/SFRP2/WNT10A/CAMK2B/PRKCB/WNT11/CCND1/FZD3/APC2/WNT4/SFRP1/WNT2B/PPP2R5B/WNT10B/LRP5/PORCN/WNT5A/CSNK1E/DAAM1
KEGG_AXON_GUIDANCE	KEGG_AXON_GUIDANCE	121	0.275126	0.903409	0.680085	0.910189	0.629758	5434	tags=35%, list=32%, signal=24%	CXCR4/SEMA3G/UNC5D/ABLIM2/NTN1/SEMA3E/EFNA1/RND1/SEMA6D/L1CAM/EFNA3/EFNA2/SEMA6A/ROBO2/RHOD/PLXNB3/PAK6/ABLIM3/PLXNA3/MAPK3/EFNA5/PLXNB1/SEMA4G/FYN/PLXNB2/SEMA3B/NFATC1/NTNG1/EFNB1/EPHA5/SLIT3/PPP3CC/SEMA4F/ITGB1/NTN4/SEMA3C/RAC2/GNAI1/SEMA3F/ABLIM1/SRGAP3/LIMK2
KEGG_ADHERENS_JUNCTION	KEGG_ADHERENS_JUNCTION	72	0.284734	0.882571	0.694196	0.922142	0.638028	3666	tags=17%, list=21%, signal=13%	NECTIN4/CTNNA3/ACTN2/SORBS1/CTNNA2/TGFBR2/PTPRM/PTPRB/MAPK3/WAS/FYN/PTPN6
KEGG_ARGININE_AND_PROLINE_METABOLISM	KEGG_ARGININE_AND_PROLINE_METABOLISM	44	0.299944	0.864495	0.699531	0.922344	0.638168	4437	tags=30%, list=26%, signal=22%	SAT1/ASS1/CKM/MAOA/P4HA2/AZIN2/GLS2/GAMT/ARG1/NOS1/CKMT2/P4HA1/ALDH2
KEGG_RENAL_CELL_CARCINOMA	KEGG_RENAL_CELL_CARCINOMA	68	0.282255	0.868041	0.706215	0.92431	0.639529	3371	tags=18%, list=20%, signal=14%	TGFA/PIK3R5/EGLN3/TGFB2/PDGFB/VEGFA/PAK6/PGF/EPAS1/MAPK3/SLC2A1/HIF1A
KEGG_P53_SIGNALING_PATHWAY	KEGG_P53_SIGNALING_PATHWAY	64	0.275868	0.843454	0.741243	0.963075	0.66635	3546	tags=30%, list=21%, signal=24%	CCND2/IGFBP3/CDKN1A/ADGRB1/GADD45G/CCND1/RRM2B/CD82/TNFRSF10B/SERPINE1/SESN3/FAS/PIDD1/ZMAT3/GADD45A/PERP/BBC3/CCNG2/TP73
KEGG_BIOSYNTHESIS_OF_UNSATURATED_FATTY_ACIDS	KEGG_BIOSYNTHESIS_OF_UNSATURATED_FATTY_ACIDS	21	-0.261206	-0.809334	0.759843	0.976775	0.675829	784	tags=38%, list=5%, signal=36%	ELOVL6/HACD2/ELOVL5/FADS2/SCD/TECR/PECR/ELOVL2
KEGG_ETHER_LIPID_METABOLISM	KEGG_ETHER_LIPID_METABOLISM	22	0.312412	0.793658	0.763228	0.976775	0.675829	3335	tags=23%, list=20%, signal=18%	PLA2G5/PLD1/PLA2G6/PLA2G3/PLPP2
KEGG_ENDOMETRIAL_CANCER	KEGG_ENDOMETRIAL_CANCER	51	0.275195	0.817378	0.76825	0.976775	0.675829	2235	tags=10%, list=13%, signal=9%	CTNNA3/PIK3R5/CTNNA2/CCND1/APC2
KEGG_DORSO_VENTRAL_AXIS_FORMATION	KEGG_DORSO_VENTRAL_AXIS_FORMATION	20	0.31425	0.785535	0.780027	0.984715	0.681323	6769	tags=45%, list=40%, signal=27%	ETV7/MAPK3/PIWIL4/EGFR/ETS2/SPIRE2/NOTCH3/MAP2K1/GRB2
KEGG_GLYCOLYSIS_GLUCONEOGENESIS	KEGG_GLYCOLYSIS_GLUCONEOGENESIS	46	0.272144	0.792882	0.788551	0.988466	0.683918	5441	tags=35%, list=32%, signal=24%	PGAM2/HK2/HK3/BPGM/ENO3/ENO2/ALDH3A1/GCK/ALDOC/ALDH2/PDHA2/PGK2/PGM1/PGK1/ALDOA/ACSS2
KEGG_BUTANOATE_METABOLISM	KEGG_BUTANOATE_METABOLISM	27	0.292254	0.770618	0.796954	0.991314	0.685889	522	tags=7%, list=3%, signal=7%	GAD1/ABAT
KEGG_COLORECTAL_CANCER	KEGG_COLORECTAL_CANCER	62	-0.215131	-0.8418	0.803279	0.991314	0.685889	5100	tags=40%, list=30%, signal=28%	RHOA/TGFB1/RAF1/AXIN1/PIK3R1/CYCS/AKT1/MSH3/TCF7L1/RAC1/MAPK8/PIK3R3/PIK3CG/AXIN2/TP53/APPL1/SMAD4/DCC/AKT3/MLH1/MSH6/TCF7/MSH2/BCL2/BIRC5
KEGG_PURINE_METABOLISM	KEGG_PURINE_METABOLISM	141	0.251544	0.831207	0.807531	0.991314	0.685889	2741	tags=17%, list=16%, signal=14%	PDE4C/ADCY8/ENTPD3/ADCY10/PDE2A/ADCY4/AMPD3/NME5/ENTPD2/GUCY2F/ADSS1/PDE3A/ALLC/AK4/PDE11A/RRM2B/ADCY5/AK7/XDH/PDE6G/PDE8B/ADA/ADCY6/PDE6B
KEGG_GLYCINE_SERINE_AND_THREONINE_METABOLISM	KEGG_GLYCINE_SERINE_AND_THREONINE_METABOLISM	26	0.283079	0.743277	0.824651	1	0.691898	2206	tags=19%, list=13%, signal=17%	PIPOX/BHMT/AOC3/MAOA/AOC2
KEGG_FATTY_ACID_METABOLISM	KEGG_FATTY_ACID_METABOLISM	33	0.273635	0.754037	0.827798	1	0.691898	604	tags=6%, list=4%, signal=6%	ACSL6/ACSL5
KEGG_GLYCEROLIPID_METABOLISM	KEGG_GLYCEROLIPID_METABOLISM	43	0.262494	0.753083	0.832151	1	0.691898	1481	tags=12%, list=9%, signal=11%	LIPG/DGAT2/AKR1B1/GK/DGKB
KEGG_SMALL_CELL_LUNG_CANCER	KEGG_SMALL_CELL_LUNG_CANCER	80	0.251778	0.789322	0.843924	1	0.691898	3951	tags=22%, list=23%, signal=17%	PTGS2/PIK3R5/RARB/LAMA4/LAMA3/LAMC3/CCND1/CDKN2B/BIRC3/COL4A6/LAMC2/LAMA1/NFKBIA/LAMB2/ITGA2B/LAMA5/FN1/BCL2L1
KEGG_GAP_JUNCTION	KEGG_GAP_JUNCTION	81	0.251563	0.790502	0.850333	1	0.691898	2151	tags=15%, list=13%, signal=13%	ADCY8/ADCY4/HTR2A/PRKCG/PRKG2/PRKCB/DRD2/PDGFB/ADRB1/GRM5/ADCY5/ITPR1
KEGG_GLYCOSPHINGOLIPID_BIOSYNTHESIS_GLOBO_SERIES	KEGG_GLYCOSPHINGOLIPID_BIOSYNTHESIS_GLOBO_SERIES	13	0.306931	0.700877	0.854077	1	0.691898	4257	tags=38%, list=25%, signal=29%	FUT2/ST8SIA1/ST3GAL1/HEXA/HEXB
KEGG_CIRCADIAN_RHYTHM_MAMMAL	KEGG_CIRCADIAN_RHYTHM_MAMMAL	13	0.293153	0.669415	0.876967	1	0.691898	5557	tags=54%, list=33%, signal=36%	BHLHE41/NPAS2/CSNK1E/CRY2/NR1D1/PER1/BHLHE40
KEGG_LIMONENE_AND_PINENE_DEGRADATION	KEGG_LIMONENE_AND_PINENE_DEGRADATION	10	-0.260507	-0.655697	0.878205	1	0.691898	2603	tags=50%, list=15%, signal=42%	ECHS1/ALDH9A1/ALDH3A2/ALDH7A1/EHHADH
KEGG_VALINE_LEUCINE_AND_ISOLEUCINE_DEGRADATION	KEGG_VALINE_LEUCINE_AND_ISOLEUCINE_DEGRADATION	43	0.244601	0.701748	0.894799	1	0.691898	522	tags=5%, list=3%, signal=5%	IL4I1/ABAT
KEGG_NICOTINATE_AND_NICOTINAMIDE_METABOLISM	KEGG_NICOTINATE_AND_NICOTINAMIDE_METABOLISM	19	0.274517	0.677921	0.900137	1	0.691898	1138	tags=11%, list=7%, signal=10%	NAMPT/QPRT
KEGG_PROSTATE_CANCER	KEGG_PROSTATE_CANCER	85	0.234167	0.738513	0.905869	1	0.691898	1592	tags=9%, list=9%, signal=9%	TGFA/PIK3R5/CDKN1A/INSRR/FOXO1/FGFR2/PDGFB/CCND1
KEGG_REGULATION_OF_AUTOPHAGY	KEGG_REGULATION_OF_AUTOPHAGY	19	0.271055	0.669372	0.908345	1	0.691898	7143	tags=53%, list=42%, signal=31%	GABARAPL1/GABARAPL2/PRKAA2/ATG4A/PIK3C3/ATG7/BECN1/ATG4B/GABARAP/ULK1
KEGG_AMINO_SUGAR_AND_NUCLEOTIDE_SUGAR_METABOLISM	KEGG_AMINO_SUGAR_AND_NUCLEOTIDE_SUGAR_METABOLISM	41	0.238012	0.676973	0.922062	1	0.691898	5518	tags=32%, list=32%, signal=22%	RENBP/CYB5R1/HK2/HK3/GFPT1/HEXA/UXS1/HEXB/GCK/PGM1/NPL/CYB5R3/FCSK
KEGG_PROTEIN_EXPORT	KEGG_PROTEIN_EXPORT	23	-0.213779	-0.674599	0.924686	1	0.691898	13422	tags=100%, list=79%, signal=21%	SEC61A2/SEC63/SRPRB/SEC61A1/SPCS3/SRP14/SRPRA/IMMP2L/SEC11C/HSPA5/SRP54/SPCS1/OXA1L/SEC61G/SEC11A/SRP19/SPCS2/SEC61B/SRP68/SRP72/SRP9/IMMP1L
KEGG_STEROID_BIOSYNTHESIS	KEGG_STEROID_BIOSYNTHESIS	17	-0.227065	-0.661903	0.931159	1	0.691898	1503	tags=18%, list=9%, signal=16%	DHCR24/SOAT2/EBP
KEGG_SELENOAMINO_ACID_METABOLISM	KEGG_SELENOAMINO_ACID_METABOLISM	25	-0.205017	-0.650801	0.938679	1	0.691898	3031	tags=24%, list=18%, signal=20%	MARS1/MAT2B/LCMT2/MAT2A/CBS/SEPHS1
KEGG_GLYCOSYLPHOSPHATIDYLINOSITOL_GPI_ANCHOR_BIOSYNTHESIS	KEGG_GLYCOSYLPHOSPHATIDYLINOSITOL_GPI_ANCHOR_BIOSYNTHESIS	23	0.245586	0.630728	0.942333	1	0.691898	5218	tags=30%, list=31%, signal=21%	PIGZ/PIGV/GPLD1/PIGS/PIGL/PIGG/PIGF
KEGG_NOTCH_SIGNALING_PATHWAY	KEGG_NOTCH_SIGNALING_PATHWAY	40	-0.195652	-0.705025	0.944134	1	0.691898	2646	tags=25%, list=16%, signal=21%	DVL2/NOTCH1/SNW1/HDAC2/CTBP2/CREBBP/MAML1/DLL4/HES1/LFNG
KEGG_OXIDATIVE_PHOSPHORYLATION	KEGG_OXIDATIVE_PHOSPHORYLATION	118	0.210667	0.69009	0.959574	1	0.691898	5510	tags=23%, list=32%, signal=16%	ATP6V0A4/ATP6V0D2/COX7A1/COX6B2/MT-ND6/ATP6V0A1/MT-ND5/NDUFA4L2/MT-ND4/ATP6V1G1/MT-ND4L/MT-CO1/MT-CYB/ATP6V0E1/MT-ND1/MT-ND3/ATP6AP1/ATP6V0B/ATP6V1E1/ATP6V0C/ATP6V1F/MT-CO2/MT-ND2/MT-CO3/MT-ATP6/NDUFA1/MT-ATP8
KEGG_GLUTATHIONE_METABOLISM	KEGG_GLUTATHIONE_METABOLISM	41	-0.193236	-0.691651	0.964286	1	0.691898	2875	tags=22%, list=17%, signal=18%	SRM/G6PD/GPX2/SMS/IDH2/ODC1/GGCT/RRM1/RRM2
KEGG_FRUCTOSE_AND_MANNOSE_METABOLISM	KEGG_FRUCTOSE_AND_MANNOSE_METABOLISM	30	0.218114	0.589334	0.968711	1	0.691898	5518	tags=33%, list=32%, signal=23%	AKR1B1/HK2/HK3/PFKFB4/AKR1B10/ALDOC/PFKFB3/ALDOA/PFKFB2/FCSK
KEGG_N_GLYCAN_BIOSYNTHESIS	KEGG_N_GLYCAN_BIOSYNTHESIS	46	0.199133	0.580165	0.98014	1	0.691898	6761	tags=50%, list=40%, signal=30%	MGAT3/MAN1C1/MGAT5/MGAT4A/MOGS/B4GALT1/MAN1B1/MAN2A1/DPM3/ALG2/MGAT4B/ALG11/MAN2A2/MGAT1/ST6GAL1/RPN2/MAN1A1/DAD1/TUSC3/DPAGT1/DDOST/ALG5/RPN1
KEGG_PANCREATIC_CANCER	KEGG_PANCREATIC_CANCER	69	0.201452	0.619861	0.985261	1	0.691898	2015	tags=10%, list=12%, signal=9%	TGFA/PIK3R5/TGFB2/CCND1/VEGFA/PLD1/TGFBR2
KEGG_PYRUVATE_METABOLISM	KEGG_PYRUVATE_METABOLISM	36	0.193094	0.537577	0.988903	1	0.691898	4865	tags=28%, list=29%, signal=20%	AKR1B1/LDHD/ACOT12/HAGH/ACYP2/ACACA/HAGHL/ALDH2/PDHA2/PC
KEGG_THYROID_CANCER	KEGG_THYROID_CANCER	25	0.194388	0.508806	0.991139	1	0.691898	3753	tags=16%, list=22%, signal=12%	RET/CCND1/MAPK3/PAX8
KEGG_PARKINSONS_DISEASE	KEGG_PARKINSONS_DISEASE	115	0.192338	0.628454	0.991471	1	0.691898	4164	tags=17%, list=24%, signal=13%	SNCA/COX7A1/PRKN/COX6B2/MT-ND6/MT-ND5/LRRK2/PINK1/NDUFA4L2/MT-ND4/UCHL1/MT-ND4L/MT-CO1/MT-CYB/MT-ND1/UBE2L6/MT-ND3/GPR37/CASP3
KEGG_CHRONIC_MYELOID_LEUKEMIA	KEGG_CHRONIC_MYELOID_LEUKEMIA	72	0.185183	0.574002	0.992188	1	0.691898	4898	tags=24%, list=29%, signal=17%	PIK3R5/CDKN1A/TGFB2/SHC2/CCND1/TGFBR2/MAPK3/NFKBIA/SHC4/BCL2L1/SHC3/IKBKB/MDM2/GAB2/SHC1/CBLB/BCR
KEGG_ACUTE_MYELOID_LEUKEMIA	KEGG_ACUTE_MYELOID_LEUKEMIA	55	0.177872	0.531789	0.995376	1	0.691898	3209	tags=13%, list=19%, signal=10%	PIK3R5/CCND1/JUP/KIT/CEBPA/MAPK3/PIM2
KEGG_MTOR_SIGNALING_PATHWAY	KEGG_MTOR_SIGNALING_PATHWAY	48	0.157468	0.462756	0.997674	1	0.691898	4416	tags=15%, list=26%, signal=11%	PIK3R5/VEGFA/PGF/MAPK3/HIF1A/PRKAA2/VEGFC
KEGG_INOSITOL_PHOSPHATE_METABOLISM	KEGG_INOSITOL_PHOSPHATE_METABOLISM	53	0.160733	0.480885	0.997706	1	0.691898	5917	tags=26%, list=35%, signal=17%	PIK3C2G/MIOX/PLCG2/CDIPT/ISYNA1/PIP4K2C/ALDH6A1/IPMK/PIP5K1B/PIP5K1C/PLCD1/SYNJ1/PIK3C3/INPPL1
KEGG_NEUROTROPHIN_SIGNALING_PATHWAY	KEGG_NEUROTROPHIN_SIGNALING_PATHWAY	121	0.174222	0.572078	0.998941	1	0.691898	4241	tags=17%, list=25%, signal=13%	PIK3R5/NGFR/CAMK2B/IRAK2/SHC2/CALML6/MAPK11/NTRK3/IRAK3/MAPK13/PLCG2/MAPK3/NFKBIA/SHC4/TP73/SORT1/BDNF/NTF4/SHC3/IKBKB
KEGG_HUNTINGTONS_DISEASE	KEGG_HUNTINGTONS_DISEASE	166	-0.139119	-0.683847	1	1	0.691898	6126	tags=49%, list=36%, signal=32%	NDUFB4/NDUFAB1/NDUFA10/COX7C/COX6C/COX7B/EP300/SDHD/COX5A/NDUFV1/UQCRQ/NDUFS5/ATP5F1B/DCTN2/AP2S1/HDAC1/POLR2I/CLTA/NDUFB7/UQCRC1/ATP5PO/NDUFB9/NDUFS7/POLR2C/NDUFA8/ATP5MC1/ATP5PF/SDHB/ATP5F1A/ATP5MC3/POLR2K/TBPL1/POLR2E/COX7A2/POLR2B/PLCB3/NDUFS1/NDUFB3/NDUFS8/CYCS/SDHA/ATP5PB/NDUFS3/APAF1/SLC25A6/CYC1/UQCRFS1/PLCB2/ATP5MC2/CASP8/IFT57/COX8A/HIP1/SP1/CREB1/NDUFA5/ATP5F1C/TBP/POLR2F/POLR2J2/NDUFB…
KEGG_VASOPRESSIN_REGULATED_WATER_REABSORPTION	KEGG_VASOPRESSIN_REGULATED_WATER_REABSORPTION	39	-0.159295	-0.565604	1	1	0.691898	14353	tags=21%, list=84%, signal=3%	DYNC1I2/CREB1/ADCY3/DYNLL1/CREB3L2/CREB3L1/ARHGDIA/CREB3L4

## Sheet: GSE155680
ID	Description	setSize	enrichmentScore	NES	pvalue	p.adjust	qvalues	rank	leading_edge	core_enrichment
KEGG_SPLICEOSOME	KEGG_SPLICEOSOME	117	-0.624584	-2.32483	1e-10	1.7e-08	1.25263e-08	4459	tags=78%, list=32%, signal=53%	XAB2/PRPF18/PQBP1/CRNKL1/CTNNBL1/HNRNPA1L2/RBM8A/SNU13/SF3B2/SMNDC1/PPIL1/SRSF10/PLRG1/SRSF8/ACIN1/TRA2A/SNRPC/PRPF40A/LSM4/DDX23/PCBP1/CCDC12/SNRPD3/CDC5L/SF3B4/PRPF3/HSPA8/SNRNP70/HNRNPK/DHX38/SNRPB2/PPIH/BCAS2/THOC2/SF3A2/RBM25/SRSF9/SNRPE/USP39/HNRNPC/SF3B3/NCBP1/AQR/PRPF38B/SNW1/U2SURP/SNRNP200/EFTUD2/SART1/LSM3/CHERP/EIF4A3/PHF5A/SNRPG/MAGOHB/PUF60/THOC3/SRSF4/SNRPB/PRPF4/RBMX/LSM6/SRSF2/TH…
KEGG_LYSOSOME	KEGG_LYSOSOME	107	0.625242	2.24146	4.15158e-10	3.52884e-08	2.6002e-08	2856	tags=55%, list=21%, signal=44%	SORT1/CTSF/ASAH1/CTSB/IDUA/FUCA1/ATP6V0A4/GAA/MANBA/ARSA/HEXA/DNASE2/CTSD/PLA2G15/SLC17A5/SMPD1/NAPSA/TPP1/CTSA/PSAP/SUMF1/GNPTG/NAGLU/GALNS/LAMP1/GLB1/ABCA2/SCARB2/CTSH/HGSNAT/CTSZ/MAN2B1/IGF2R/LAPTM4A/ARSG/ATP6AP1/MCOLN1/LAMP2/GNS/CD63/NPC2/GALC/GNPTAB/IDS/HEXB/CLN5/ATP6V0A1/SGSH/LGMN/AGA/ENTPD4/CTSS/GM2A/ATP6V1H/ATP6V0D1/AP1S1/ATP6V0C/CD164/LIPA
KEGG_CELL_CYCLE	KEGG_CELL_CYCLE	118	-0.590975	-2.20585	5.94767e-09	3.37035e-07	2.48341e-07	1660	tags=40%, list=12%, signal=35%	CHEK2/RAD21/CCNH/CCNE1/PRKDC/ANAPC1/TFDP1/CHEK1/CDC25B/SMC3/PCNA/CDK2/SKP2/E2F5/SMC1A/MCM6/MCM3/CDKN2C/RBL1/CCNE2/ORC6/CDC7/E2F1/MCM5/DBF4/MCM7/MCM2/MCM4/CCNB1/CDK1/PTTG1/CCNA2/CCNB2/MAD2L1/BUB1/TTK/PLK1/ESPL1/CDC6/CDC25A/BUB1B/CDC25C/ORC1/CDC20/CDC45/PKMYT1/E2F2
KEGG_FOCAL_ADHESION	KEGG_FOCAL_ADHESION	158	0.533875	2.04624	1.551e-08	6.59173e-07	4.85707e-07	2151	tags=32%, list=15%, signal=28%	RELN/COL6A3/IGF1/ITGA11/EGF/COL1A2/ITGA4/ITGA8/MYLK/ITGB4/CCND2/SHC2/TNR/LAMC2/PDGFRA/COL4A1/ITGA10/PDGFD/BIRC3/VAV3/COL3A1/ITGAV/COL4A2/COL5A2/COL5A1/MYL9/ITGB5/PDGFB/TLN2/LAMA2/ITGA3/VWF/KDR/ITGA1/COL4A6/FN1/PIP5K1C/PDGFC/LAMA4/CCND1/VEGFB/LAMC1/ITGB1/MYLK2/LAMB1/PIK3CD/PGF/CTNNB1/ITGB8/ITGB3/ITGA5
KEGG_DNA_REPLICATION	KEGG_DNA_REPLICATION	36	-0.774608	-2.33841	2.38029e-08	8.093e-07	5.96326e-07	2295	tags=83%, list=17%, signal=70%	POLD2/RPA2/RFC1/RNASEH2B/RNASEH1/RNASEH2A/RPA1/PRIM2/RPA3/POLE3/PCNA/POLA2/POLD3/RFC2/POLD1/RFC4/POLA1/RFC5/MCM6/POLE/MCM3/MCM5/MCM7/MCM2/MCM4/POLE2/FEN1/PRIM1/DNA2/RFC3
KEGG_REGULATION_OF_ACTIN_CYTOSKELETON	KEGG_REGULATION_OF_ACTIN_CYTOSKELETON	158	0.519415	1.99082	8.77153e-08	2.48527e-06	1.83125e-06	2328	tags=30%, list=17%, signal=25%	TIAM1/ITGB2/FGF5/CHRM2/ITGA11/EGF/ITGA4/ITGA8/MYLK/ITGB4/CHRM4/FGF1/PDGFRA/ITGA10/PDGFD/VAV3/MYH14/FGFR3/ITGAV/GSN/MYL9/ITGB5/PDGFB/ARHGEF6/BDKRB2/ITGA3/F2R/APC2/IQGAP2/SSH1/ITGA1/FN1/PIP5K1C/RRAS/PDGFC/TMSB4Y/ITGB1/MYLK2/TMSB4X/PIK3CD/ITGB8/ITGB3/ITGA5/FGF12/MYL5/BAIAP2/MYL12A
KEGG_DILATED_CARDIOMYOPATHY	KEGG_DILATED_CARDIOMYOPATHY	55	0.678536	2.22135	2.54073e-07	6.17034e-06	4.54657e-06	2151	tags=49%, list=15%, signal=42%	IGF1/ITGA11/ITGA4/ITGA8/ITGB4/TGFB2/ITGA10/ADRB1/CACNA2D4/ITGAV/ITGB5/TPM1/ADCY4/DMD/LAMA2/ITGA3/CACNG8/ITGA1/CACNG6/ACTC1/ADCY7/TPM2/ITGB1/CACNB4/ITGB8/ITGB3/ITGA5
KEGG_HYPERTROPHIC_CARDIOMYOPATHY_HCM	KEGG_HYPERTROPHIC_CARDIOMYOPATHY_HCM	51	0.673327	2.16509	1.7523e-06	3.72363e-05	2.74373e-05	2416	tags=53%, list=17%, signal=44%	IGF1/ITGA11/ITGA4/ITGA8/ITGB4/TGFB2/ITGA10/CACNA2D4/ITGAV/ITGB5/TPM1/DMD/LAMA2/ITGA3/CACNG8/ITGA1/CACNG6/ACTC1/TPM2/ITGB1/CACNB4/ITGB8/ITGB3/ITGA5/CACNB3/PRKAB1/ACE
KEGG_CALCIUM_SIGNALING_PATHWAY	KEGG_CALCIUM_SIGNALING_PATHWAY	98	0.552258	1.96797	2.24082e-06	4.23266e-05	3.1188e-05	1088	tags=26%, list=8%, signal=24%	CHRM2/GRM1/EDNRA/PTGFR/ADRA1D/MYLK/ERBB4/ADRA1B/PLCB4/CAMK2B/OXTR/GRIN1/BST1/PTK2B/PDGFRA/HTR2B/ADRB1/EDNRB/GNA14/P2RX4/PTGER1/ADCY4/BDKRB2/CAMK4/F2R
KEGG_CYTOKINE_CYTOKINE_RECEPTOR_INTERACTION	KEGG_CYTOKINE_CYTOKINE_RECEPTOR_INTERACTION	113	0.536652	1.94432	3.88072e-06	6.59722e-05	4.86111e-05	2276	tags=47%, list=16%, signal=40%	CX3CL1/CXCL10/EGF/TNFRSF4/CXCL12/EDA2R/CCL2/CXCL11/TGFB2/TNFSF11/INHBA/PDGFRA/CXCL8/TNFSF10/IL15/TNFSF13B/CSF1/CXCL6/TNFSF9/CD40/IL1A/PDGFB/CCR10/IL10RB/IL12A/EDA/IL4R/TNFRSF21/TGFBR2/KDR/IFNGR1/CXCL3/TNFRSF19/TNFRSF10C/TNFSF18/TNFSF12/TNFRSF11B/IL13RA1/LEPR/PDGFC/TGFBR1/KIT/VEGFB/IL7R/IL7/IFNGR2/IL11RA/PLEKHO2/FAS/TNFRSF10B/KITLG/CSF3/CLCF1
KEGG_ECM_RECEPTOR_INTERACTION	KEGG_ECM_RECEPTOR_INTERACTION	56	0.632045	2.06963	5.24788e-06	8.11036e-05	5.97605e-05	2151	tags=66%, list=15%, signal=56%	RELN/COL6A3/CD36/ITGA11/COL1A2/ITGA4/ITGA8/ITGB4/TNR/LAMC2/COL4A1/ITGA10/CD44/COL3A1/ITGAV/COL4A2/COL5A2/COL5A1/SDC2/ITGB5/LAMA2/AGRN/ITGA3/VWF/SDC4/SDC1/ITGA1/COL4A6/FN1/SDC3/LAMA4/LAMC1/ITGB1/LAMB1/ITGB8/ITGB3/ITGA5
KEGG_AXON_GUIDANCE	KEGG_AXON_GUIDANCE	103	0.521154	1.86179	1.55296e-05	0.000220003	0.000162107	2785	tags=42%, list=20%, signal=34%	SEMA3C/SEMA3E/SEMA3G/CXCL12/EPHA5/SEMA7A/L1CAM/NTN4/RND1/SEMA3D/NTN1/EFNB1/UNC5A/GNAI1/RHOD/UNC5C/SEMA4C/EFNB2/UNC5B/PLXNA3/SEMA6B/EFNA4/EPHA4/EFNA1/SEMA4B/ITGB1/RGS3/ABLIM3/SEMA6D/SEMA3A/PLXNB2/DPYSL2/SEMA4F/NFATC4/SEMA6A/CXCR4/PLXNB1/LIMK1/FYN/ABLIM1/EPHB4/PLXNA1/EFNA2
KEGG_HEMATOPOIETIC_CELL_LINEAGE	KEGG_HEMATOPOIETIC_CELL_LINEAGE	32	0.719324	2.10096	1.85897e-05	0.000243097	0.000179124	2462	tags=62%, list=18%, signal=52%	CD36/CD34/ITGA4/CD44/CSF1/IL1A/CD55/ITGA3/IL4R/ITGA1/KIT/IL7R/IL7/CD9/IL11RA/ITGB3/ITGA5/KITLG/CSF3/CD59
KEGG_CELL_ADHESION_MOLECULES_CAMS	KEGG_CELL_ADHESION_MOLECULES_CAMS	69	0.577824	1.94403	2.28111e-05	0.000276992	0.000204099	1824	tags=48%, list=13%, signal=42%	ITGB2/VCAN/CLDN1/CD34/ICAM1/SELP/SELE/ITGA4/VCAM1/ITGA8/L1CAM/CNTNAP1/NEO1/ITGAV/PDCD1LG2/SELL/SDC2/CD40/PTPRM/HLA-A/CLDN4/PECAM1/NCAM2/CDH15/PVR/SDC4/SDC1/SDC3/CDH2/SELPLG/NECTIN3/CD274/ITGB1
KEGG_OOCYTE_MEIOSIS	KEGG_OOCYTE_MEIOSIS	95	-0.519714	-1.86211	7.23647e-05	0.000820134	0.000604309	1633	tags=27%, list=12%, signal=24%	PPP1CC/CCNE1/ANAPC1/SMC3/CDK2/SMC1A/RPS6KA1/ADCY1/CCNE2/AURKA/RPS6KA6/FBXO5/CCNB1/CDK1/PTTG1/CCNB2/MAD2L1/BUB1/REC8/PLK1/ESPL1/FBXO43/CDC25C/CDC20/PKMYT1/SGO1
KEGG_GLYCOSAMINOGLYCAN_DEGRADATION	KEGG_GLYCOSAMINOGLYCAN_DEGRADATION	17	0.77165	1.93499	0.000220581	0.00234367	0.00172691	2352	tags=71%, list=17%, signal=59%	HYAL4/IDUA/HEXA/NAGLU/GALNS/GLB1/HGSNAT/GNS/IDS/HEXB/HYAL2/SGSH
KEGG_HOMOLOGOUS_RECOMBINATION	KEGG_HOMOLOGOUS_RECOMBINATION	28	-0.68586	-1.97149	0.000239018	0.00239018	0.00176119	2295	tags=57%, list=17%, signal=48%	POLD2/RPA2/TOP3A/RPA1/RPA3/MRE11/RAD54B/XRCC3/POLD3/POLD1/RAD51/BLM/BRCA2/RAD54L/EME1/XRCC2
KEGG_MISMATCH_REPAIR	KEGG_MISMATCH_REPAIR	23	-0.702916	-1.93423	0.000393416	0.00367581	0.00270849	2295	tags=70%, list=17%, signal=58%	LIG1/POLD2/RPA2/RFC1/RPA1/RPA3/MSH2/MSH6/PCNA/POLD3/RFC2/POLD1/RFC4/RFC5/RFC3/EXO1
KEGG_CHEMOKINE_SIGNALING_PATHWAY	KEGG_CHEMOKINE_SIGNALING_PATHWAY	119	0.452573	1.64829	0.000410825	0.00367581	0.00270849	1265	tags=17%, list=9%, signal=15%	TIAM1/CX3CL1/CXCL10/CXCL12/CCL2/CXCL11/PLCB4/SHC2/PTK2B/GNG2/CXCL8/GNG7/VAV3/CXCL6/ADCY4/CCR10/RASGRP2/GNAI1/GNG11/CXCL3
KEGG_PROGESTERONE_MEDIATED_OOCYTE_MATURATION	KEGG_PROGESTERONE_MEDIATED_OOCYTE_MATURATION	73	-0.50864	-1.75341	0.000697908	0.00593222	0.00437111	1361	tags=26%, list=10%, signal=24%	ANAPC1/CDC25B/CDK2/RPS6KA1/ADCY1/RPS6KA6/PIK3CG/CCNB1/CDK1/CCNA2/CCNB2/MAD2L1/BUB1/PLK1/CDC25A/CDC25C/PKMYT1/PDE3A/PDE3B
KEGG_ARRHYTHMOGENIC_RIGHT_VENTRICULAR_CARDIOMYOPATHY_ARVC	KEGG_ARRHYTHMOGENIC_RIGHT_VENTRICULAR_CARDIOMYOPATHY_ARVC	45	0.574092	1.8004	0.000861414	0.00696041	0.00512872	2382	tags=56%, list=17%, signal=46%	ITGA11/ITGA4/ITGA8/ITGB4/ITGA10/CACNA2D4/ITGAV/JUP/ITGB5/DMD/LAMA2/ITGA3/CACNG8/ITGA1/CACNG6/CDH2/ITGB1/TCF7L2/CACNB4/CTNNB1/ITGB8/ITGB3/ITGA5/CACNB3/TCF7L1
KEGG_LEISHMANIA_INFECTION	KEGG_LEISHMANIA_INFECTION	39	0.598927	1.83526	0.000900759	0.00696041	0.00512872	2155	tags=33%, list=16%, signal=28%	ITGB2/TLR2/NCF2/ITGA4/TGFB2/IL1A/CYBA/IL12A/IFNGR1/MAPK11/ITGB1/IFNGR2/NFKBIA
KEGG_BASE_EXCISION_REPAIR	KEGG_BASE_EXCISION_REPAIR	33	-0.626166	-1.84392	0.00124767	0.0092219	0.00679508	3237	tags=64%, list=23%, signal=49%	POLE4/APEX1/XRCC1/LIG1/MUTYH/APEX2/TDG/POLD2/POLE3/LIG3/UNG/PARP2/PCNA/HMGB1/POLD3/POLD1/PARP1/POLE/POLE2/FEN1/NEIL3
KEGG_NUCLEOTIDE_EXCISION_REPAIR	KEGG_NUCLEOTIDE_EXCISION_REPAIR	42	-0.571902	-1.78155	0.0013216	0.00936135	0.00689784	2295	tags=38%, list=17%, signal=32%	POLD2/RPA2/RFC1/RPA1/RPA3/POLE3/CCNH/PCNA/POLD3/RFC2/POLD1/RFC4/RFC5/POLE/POLE2/RFC3
KEGG_PURINE_METABOLISM	KEGG_PURINE_METABOLISM	125	-0.420913	-1.58354	0.00157841	0.0107332	0.00790867	2903	tags=36%, list=21%, signal=29%	POLR1C/ENPP1/AK2/HPRT1/IMPDH2/PDE7A/AK5/NT5C3A/POLD2/POLR3B/POLR2D/ADSL/ADK/GART/POLR1A/PRIM2/NME1/ATIC/ENTPD1/POLE3/PRPS1/POLR3K/GMPS/PNPT1/POLR1B/POLA2/POLD3/POLR1E/PPAT/PAICS/POLD1/RRM1/PRPS2/ADCY1/POLA1/POLE/PFAS/POLE2/PRIM1/NPR1/FHIT/PDE6G/RRM2/PDE3A/PDE3B
KEGG_NEUROACTIVE_LIGAND_RECEPTOR_INTERACTION	KEGG_NEUROACTIVE_LIGAND_RECEPTOR_INTERACTION	81	0.466793	1.6191	0.00316879	0.020719	0.0152666	1621	tags=42%, list=12%, signal=37%	CHRM2/GRM1/EDNRA/PTGFR/CHRNA1/ADRA1D/ADRA1B/NPFFR2/CHRM4/GRIN3B/OXTR/GRIN1/GZMA/LPAR2/HTR2B/ADRB1/HTR1D/F2RL2/EDNRB/ADRA2C/P2RX4/PTGER1/BDKRB2/LPAR6/F2R/F2RL1/THRB/OPRL1/C3AR1/GABRB3/TBXA2R/LEPR/S1PR2/GRIK4
KEGG_VIRAL_MYOCARDITIS	KEGG_VIRAL_MYOCARDITIS	34	0.593443	1.75308	0.00340491	0.0214383	0.0157967	957	tags=24%, list=7%, signal=22%	ITGB2/ICAM1/MYH14/CD40/CD55/DMD/LAMA2/HLA-A
KEGG_VASCULAR_SMOOTH_MUSCLE_CONTRACTION	KEGG_VASCULAR_SMOOTH_MUSCLE_CONTRACTION	76	0.459981	1.5857	0.00383504	0.0232842	0.0171567	861	tags=14%, list=6%, signal=14%	KCNMA1/RAMP1/EDNRA/ADRA1D/MYLK/ADRA1B/PLCB4/RAMP2/MYL9/PPP1R14A/ADCY4
KEGG_PYRIMIDINE_METABOLISM	KEGG_PYRIMIDINE_METABOLISM	89	-0.438575	-1.5567	0.00416004	0.0236648	0.0174372	2340	tags=35%, list=17%, signal=29%	NT5C3A/DUT/POLD2/POLR3B/UCK2/POLR2D/POLR1A/CTPS1/UMPS/PRIM2/NME1/CAD/ENTPD1/POLE3/POLR3K/PNPT1/DTYMK/POLR1B/POLA2/POLD3/POLR1E/DHODH/POLD1/RRM1/POLA1/POLE/TYMS/POLE2/PRIM1/TK1/RRM2
KEGG_GLIOMA	KEGG_GLIOMA	56	0.506696	1.65918	0.00420693	0.0236648	0.0174372	1578	tags=20%, list=11%, signal=17%	IGF1/TGFA/EGF/CDKN2A/SHC2/CAMK2B/PDGFRA/PDGFB/CDK6/CDKN1A/CCND1
KEGG_RNA_DEGRADATION	KEGG_RNA_DEGRADATION	54	-0.516151	-1.68836	0.00441812	0.0236648	0.0174372	3350	tags=56%, list=24%, signal=42%	PAPOLA/LSM4/XRN2/EXOSC10/PATL1/CNOT1/CNOT6/DCP1A/EXOSC5/CNOT9/MPHOSPH6/LSM3/DCP2/TENT4A/ENO1/EXOSC7/CNOT10/MTREX/EXOSC6/LSM6/LSM5/EXOSC9/DCPS/HSPA9/PNPT1/EXOSC3/EXOSC8/CNOT3/HSPD1/EXOSC2
KEGG_ONE_CARBON_POOL_BY_FOLATE	KEGG_ONE_CARBON_POOL_BY_FOLATE	15	-0.709525	-1.75018	0.00445455	0.0236648	0.0174372	2329	tags=73%, list=17%, signal=61%	MTR/GART/ATIC/MTHFD2L/MTHFS/MTHFD2/SHMT2/MTHFD1/DHFR/TYMS/SHMT1
KEGG_O_GLYCAN_BIOSYNTHESIS	KEGG_O_GLYCAN_BIOSYNTHESIS	20	0.669354	1.7601	0.00518053	0.0266876	0.0196645	2387	tags=55%, list=17%, signal=46%	GALNT15/GALNT16/GALNT14/GALNT7/GALNT10/GALNT18/GALNT11/GALNT12/GALNT3/GALNT2/ST3GAL1
KEGG_PATHWAYS_IN_CANCER	KEGG_PATHWAYS_IN_CANCER	257	0.339095	1.38015	0.0054854	0.027427	0.0202094	2689	tags=26%, list=19%, signal=22%	IGF1/FGF5/TGFA/WNT5A/EGF/CDKN2A/TGFB2/LAMC2/PAX8/FGF1/PPARG/PDGFRA/COL4A1/BIRC3/MMP2/CXCL8/DAPK2/TRAF1/CDKN2B/FGFR3/ITGAV/COL4A2/FZD2/JUP/PDGFB/WNT9A/PTCH2/LAMA2/ITGA3/APC2/TGFBR2/RALGDS/COL4A6/FN1/FZD1/CDK6/CDKN1A/LAMA4/CCND1/TGFBR1/KIT/VEGFB/NFKB2/LAMC1/ITGB1/DAPK3/LAMB1/PIK3CD/PGF/TCF7L2/CTNNB1/FAS/NFKBIA/PLD1/KITLG/FGF12/RALA/EPAS1/TCF7L1/FZD6/FZD9/PML/RASSF5/FZD8/TRAF6/SUFU/MMP1/LAMA3
KEGG_LEUKOCYTE_TRANSENDOTHELIAL_MIGRATION	KEGG_LEUKOCYTE_TRANSENDOTHELIAL_MIGRATION	84	0.429106	1.48669	0.00748899	0.0363751	0.0268027	1118	tags=19%, list=8%, signal=18%	ITGB2/CLDN1/ICAM1/NCF2/CXCL12/ITGA4/VCAM1/PTK2B/MMP2/VAV3/MYL9/RAPGEF4/CYBA/CLDN4/PECAM1/GNAI1
KEGG_AMINOACYL_TRNA_BIOSYNTHESIS	KEGG_AMINOACYL_TRNA_BIOSYNTHESIS	39	-0.546984	-1.66675	0.00846564	0.0399767	0.0294565	3936	tags=56%, list=28%, signal=41%	YARS2/EPRS1/KARS1/TARS2/LARS1/MTFMT/EARS2/DARS1/WARS2/LARS2/AARS1/MARS1/TARS1/AARS2/FARSA/SARS2/NARS2/IARS1/YARS1/DARS2/FARSB/MARS2
KEGG_RIG_I_LIKE_RECEPTOR_SIGNALING_PATHWAY	KEGG_RIG_I_LIKE_RECEPTOR_SIGNALING_PATHWAY	51	0.521405	1.67658	0.00960698	0.0441402	0.0325244	2155	tags=25%, list=16%, signal=22%	CXCL10/IFIH1/CXCL8/STING1/DHX58/ISG15/IL12A/NLRX1/TANK/MAPK11/TRADD/DDX58/NFKBIA
KEGG_OTHER_GLYCAN_DEGRADATION	KEGG_OTHER_GLYCAN_DEGRADATION	12	0.721776	1.66541	0.010171	0.0455016	0.0335275	2394	tags=67%, list=17%, signal=55%	FUCA1/MAN2B2/MANBA/HEXA/GLB1/MAN2B1/HEXB/AGA
KEGG_NON_HOMOLOGOUS_END_JOINING	KEGG_NON_HOMOLOGOUS_END_JOINING	12	-0.712936	-1.67631	0.016934	0.0738149	0.05439	2783	tags=67%, list=20%, signal=53%	XRCC5/NHEJ1/XRCC6/XRCC4/DCLRE1C/MRE11/PRKDC/FEN1
KEGG_STEROID_BIOSYNTHESIS	KEGG_STEROID_BIOSYNTHESIS	15	-0.652277	-1.60897	0.020374	0.0865896	0.0638029	3507	tags=80%, list=25%, signal=60%	SOAT1/NSDHL/MSMO1/TM7SF2/FDFT1/CYP51A1/DHCR7/SQLE/HSD17B7/EBP/CYP27B1/DHCR24
KEGG_MELANOMA	KEGG_MELANOMA	52	0.475965	1.53207	0.0216844	0.0899108	0.0662501	1578	tags=23%, list=11%, signal=21%	IGF1/FGF5/EGF/CDKN2A/FGF1/PDGFRA/PDGFD/PDGFB/CDK6/CDKN1A/PDGFC/CCND1
KEGG_GLYCINE_SERINE_AND_THREONINE_METABOLISM	KEGG_GLYCINE_SERINE_AND_THREONINE_METABOLISM	17	-0.626951	-1.58687	0.026358	0.104342	0.0768836	1507	tags=41%, list=11%, signal=37%	CTH/GLYCTK/SHMT2/GLDC/PSAT1/PHGDH/SHMT1
KEGG_NICOTINATE_AND_NICOTINAMIDE_METABOLISM	KEGG_NICOTINATE_AND_NICOTINAMIDE_METABOLISM	18	0.623611	1.59283	0.0263924	0.104342	0.0768836	3048	tags=56%, list=22%, signal=43%	AOX1/BST1/NMNAT2/NT5E/NMNAT1/NNMT/NADSYN1/NMRK1/NUDT12/NT5M
KEGG_CYSTEINE_AND_METHIONINE_METABOLISM	KEGG_CYSTEINE_AND_METHIONINE_METABOLISM	26	-0.533203	-1.50956	0.0309539	0.119595	0.0881223	3574	tags=65%, list=26%, signal=49%	SMS/SRM/ENOPH1/MAT2B/CTH/LDHB/MTR/MAT2A/APIP/TRDMT1/GOT2/LDHA/MTAP/AMD1/DNMT3B/DNMT1/CDO1
KEGG_NATURAL_KILLER_CELL_MEDIATED_CYTOTOXICITY	KEGG_NATURAL_KILLER_CELL_MEDIATED_CYTOTOXICITY	72	0.411159	1.3939	0.0345108	0.130374	0.0960652	2877	tags=33%, list=21%, signal=27%	ITGB2/ICAM1/KLRD1/SH2D1B/LCP2/SHC2/PTK2B/TNFSF10/VAV3/HLA-A/RAET1G/IFNGR1/TNFRSF10C/ULBP2/IFNGR2/PIK3CD/FAS/TNFRSF10B/NFATC4/IFNAR1/TNFRSF10D/FYN/SHC4/PIK3R2
KEGG_TIGHT_JUNCTION	KEGG_TIGHT_JUNCTION	98	-0.370193	-1.32609	0.0361947	0.133763	0.0985621	1097	tags=13%, list=8%, signal=12%	CLDN20/PARD6A/EPB41L2/MYH15/LLGL2/CLDN3/CLDN18/PRKCQ/CLDN23/PARD6B/PRKCZ/CGN/ACTN2
KEGG_RETINOL_METABOLISM	KEGG_RETINOL_METABOLISM	18	-0.599815	-1.54023	0.0389237	0.140788	0.103739	561	tags=22%, list=4%, signal=21%	CYP1A1/CYP26B1/DHRS9/ALDH1A2
KEGG_BLADDER_CANCER	KEGG_BLADDER_CANCER	38	0.478949	1.46024	0.0418279	0.14814	0.109156	2027	tags=32%, list=15%, signal=27%	EGF/CDKN2A/MMP2/CXCL8/DAPK2/FGFR3/TYMP/CDKN1A/CCND1/VEGFB/DAPK3/PGF
KEGG_JAK_STAT_SIGNALING_PATHWAY	KEGG_JAK_STAT_SIGNALING_PATHWAY	81	0.399346	1.38516	0.0475249	0.164882	0.121492	3212	tags=42%, list=23%, signal=32%	SPRY1/CCND2/SOCS2/IL15/IL10RB/IL12A/IL4R/IFNGR1/STAT4/IRF9/IL13RA1/LEPR/CCND1/IL7R/IL7/IFNGR2/JAK3/IL11RA/PIK3CD/CSF3/CLCF1/CISH/IFNAR1/STAT2/CCND3/GHR/CTF1/PIK3R2/EPOR/CSF2RB/PIAS3/SPRY2/SPRED1/JAK1
KEGG_COMPLEMENT_AND_COAGULATION_CASCADES	KEGG_COMPLEMENT_AND_COAGULATION_CASCADES	26	0.534072	1.48784	0.0491987	0.165673	0.122075	1498	tags=50%, list=11%, signal=45%	A2M/CFH/PLAU/CD55/BDKRB2/SERPINE1/F2R/F8/C8G/THBD/VWF/C3AR1/PROS1
KEGG_PRION_DISEASES	KEGG_PRION_DISEASES	23	0.537279	1.46505	0.0497018	0.165673	0.122075	2642	tags=30%, list=19%, signal=25%	IL1A/NCAM2/C8G/EGR1/LAMC1/PRNP/FYN
KEGG_BIOSYNTHESIS_OF_UNSATURATED_FATTY_ACIDS	KEGG_BIOSYNTHESIS_OF_UNSATURATED_FATTY_ACIDS	20	-0.552547	-1.46595	0.0522287	0.170748	0.125814	2658	tags=45%, list=19%, signal=36%	TECR/HACD2/FADS1/ACOT1/PECR/ELOVL6/FADS2/SCD/ACOT4
KEGG_CITRATE_CYCLE_TCA_CYCLE	KEGG_CITRATE_CYCLE_TCA_CYCLE	27	-0.507891	-1.44363	0.0557769	0.177147	0.130529	5147	tags=67%, list=37%, signal=42%	SDHD/DLST/IDH2/SUCLG1/IDH1/ACLY/ACO1/IDH3B/SDHB/DLD/PDHA1/SUCLA2/SDHA/CS/PCK2/FH/DLAT/IDH3A
KEGG_LYSINE_DEGRADATION	KEGG_LYSINE_DEGRADATION	40	-0.463544	-1.42704	0.0570265	0.177147	0.130529	4707	tags=55%, list=34%, signal=36%	PLOD2/ALDH9A1/SETD2/ACAT1/AASDHPPT/SETD7/NSD3/HADH/NSD1/KMT5A/SETD1A/SETD1B/ALDH7A1/SETMAR/AASS/DOT1L/ALDH1B1/NSD2/ACAT2/SUV39H1/SUV39H2/AADAT
KEGG_CYTOSOLIC_DNA_SENSING_PATHWAY	KEGG_CYTOSOLIC_DNA_SENSING_PATHWAY	34	0.477587	1.41083	0.0573123	0.177147	0.130529	2155	tags=21%, list=16%, signal=17%	CXCL10/IL33/STING1/RIPK3/CASP1/DDX58/NFKBIA
KEGG_PROTEASOME	KEGG_PROTEASOME	39	-0.465265	-1.41774	0.0614754	0.186622	0.137511	5452	tags=62%, list=39%, signal=37%	PSMB7/PSMA1/PSMD7/PSMA5/PSMA7/PSMC5/PSMC4/PSMA2/PSME3/PSMD1/PSMC6/PSMD6/PSMA3/PSMA4/PSMD3/PSMD2/PSMC3/PSMB2/PSMC1/PSME4/PSMD14/PSMD12/PSMD11/PSMB3
KEGG_GLYOXYLATE_AND_DICARBOXYLATE_METABOLISM	KEGG_GLYOXYLATE_AND_DICARBOXYLATE_METABOLISM	14	-0.585671	-1.42793	0.0707269	0.21094	0.155429	3145	tags=50%, list=23%, signal=39%	CS/MTHFD1L/PGP/GLYCTK/MTHFD2L/MTHFD2/MTHFD1
KEGG_GAP_JUNCTION	KEGG_GAP_JUNCTION	66	0.39293	1.31548	0.0778443	0.228164	0.168121	1751	tags=20%, list=13%, signal=17%	EGF/GRM1/PLCB4/PDGFRA/PDGFD/HTR2B/ADRB1/PDGFB/ADCY4/GNAI1/TUBA1A/PDGFC/ADCY7
KEGG_NITROGEN_METABOLISM	KEGG_NITROGEN_METABOLISM	11	-0.645633	-1.47188	0.0795531	0.229221	0.168899	3312	tags=55%, list=24%, signal=42%	GLS/ASNS/CTH/GLUL/CA13/CPS1
KEGG_TERPENOID_BACKBONE_BIOSYNTHESIS	KEGG_TERPENOID_BACKBONE_BIOSYNTHESIS	14	-0.5758	-1.40386	0.0825147	0.233792	0.172268	2367	tags=71%, list=17%, signal=59%	ACAT1/PDSS2/MVD/FDPS/IDI1/MVK/HMGCR/HMGCS1/PDSS1/ACAT2
KEGG_FRUCTOSE_AND_MANNOSE_METABOLISM	KEGG_FRUCTOSE_AND_MANNOSE_METABOLISM	28	-0.475305	-1.36625	0.0846457	0.235898	0.173819	4137	tags=50%, list=30%, signal=35%	MTMR2/MPI/PFKM/MTMR1/PFKFB4/TPI1/GMDS/MTMR7/AKR1B1/GMPPB/FBP1/SORD/HK2/KHK
KEGG_PROPANOATE_METABOLISM	KEGG_PROPANOATE_METABOLISM	30	-0.461536	-1.34391	0.0873016	0.239375	0.176382	2364	tags=23%, list=17%, signal=19%	LDHB/ALDH7A1/LDHA/ALDH1B1/ACAT2/ACACA/ACSS3
KEGG_LONG_TERM_DEPRESSION	KEGG_LONG_TERM_DEPRESSION	41	0.430935	1.32887	0.0887574	0.239504	0.176477	251	tags=7%, list=2%, signal=7%	IGF1/GRM1/PLCB4
KEGG_RNA_POLYMERASE	KEGG_RNA_POLYMERASE	28	-0.467227	-1.34303	0.0944882	0.247829	0.182611	4785	tags=57%, list=34%, signal=38%	POLR2I/POLR3F/POLR2C/POLR2A/POLR3G/POLR2H/POLR3H/POLR2B/POLR3A/POLR1C/POLR3B/POLR2D/POLR1A/POLR3K/POLR1B/POLR1E
KEGG_PYRUVATE_METABOLISM	KEGG_PYRUVATE_METABOLISM	33	-0.452449	-1.33236	0.0947581	0.247829	0.182611	3882	tags=45%, list=28%, signal=33%	DLD/ME1/PDHA1/GLO1/PCK2/AKR1B1/LDHB/ALDH7A1/DLAT/ME2/LDHA/ACYP1/ALDH1B1/ACAT2/ACACA
KEGG_ALDOSTERONE_REGULATED_SODIUM_REABSORPTION	KEGG_ALDOSTERONE_REGULATED_SODIUM_REABSORPTION	25	0.5034	1.39997	0.100196	0.254771	0.187726	2053	tags=28%, list=15%, signal=24%	IGF1/HSD11B1/NEDD4L/IRS1/IRS2/PIK3CD/ATP1B3
KEGG_SYSTEMIC_LUPUS_ERYTHEMATOSUS	KEGG_SYSTEMIC_LUPUS_ERYTHEMATOSUS	38	-0.43328	-1.31554	0.10041	0.254771	0.187726	849	tags=26%, list=6%, signal=25%	H2BC8/H2AX/H2AZ1/H3C8/H3C10/C1R/H2BC9/H4C3/H2AC20/ACTN2
KEGG_GLYCEROLIPID_METABOLISM	KEGG_GLYCEROLIPID_METABOLISM	37	-0.436252	-1.32133	0.102616	0.256539	0.189029	2626	tags=30%, list=19%, signal=24%	AGK/AKR1B1/GPAM/ALDH7A1/GPAT3/GLYCTK/ALDH1B1/MBOAT1/PNPLA3/GK/GPAT2
KEGG_INTESTINAL_IMMUNE_NETWORK_FOR_IGA_PRODUCTION	KEGG_INTESTINAL_IMMUNE_NETWORK_FOR_IGA_PRODUCTION	14	0.58579	1.40596	0.107505	0.263339	0.194039	962	tags=43%, list=7%, signal=40%	CXCL12/ITGA4/IL15/TNFSF13B/CD40/CCR10
KEGG_ABC_TRANSPORTERS	KEGG_ABC_TRANSPORTERS	31	0.457628	1.31602	0.108434	0.263339	0.194039	1284	tags=26%, list=9%, signal=23%	ABCB4/ABCA4/ABCC3/ABCA9/ABCB1/ABCA6/ABCA7/ABCA2
KEGG_EPITHELIAL_CELL_SIGNALING_IN_HELICOBACTER_PYLORI_INFECTION	KEGG_EPITHELIAL_CELL_SIGNALING_IN_HELICOBACTER_PYLORI_INFECTION	59	0.386263	1.27795	0.110687	0.265025	0.195282	4756	tags=58%, list=34%, signal=38%	PTPRZ1/CXCL8/ATP6V0A4/HBEGF/ATP6AP1/ATP6V0E1/MAPK11/ATP6V1G1/NFKBIA/LYN/ATP6V0A1/ATP6V1F/F11R/ATP6V1E1/ATP6V1H/ATP6V0D1/ATP6V0C/JAM3/PLCG2/ATP6V1D/ATP6V1A/EGFR/ADAM10/CXCL1/ATP6V1B2/NOD1/MAPK12/SRC/MAPK13/RELA/MAP3K14/PLCG1/RAC1/ADAM17
KEGG_ENDOCYTOSIS	KEGG_ENDOCYTOSIS	144	0.316979	1.20358	0.11575	0.273297	0.201377	4303	tags=39%, list=31%, signal=27%	EGF/ERBB4/EPN3/PDGFRA/ADRB1/NEDD4L/FGFR3/HLA-A/VPS37D/DAB2/F2R/ASAP3/KDR/WWP1/PIP5K1C/EHD3/KIT/ADRB2/IQSEC2/PLD1/CHMP2A/GRK5/RAB5B/CXCR4/ACAP3/CHMP1B/TRAF6/RAB11A/MVB12B/ARRB1/RAB11B/CHMP2B/AP2A2/CHMP5/ASAP2/VPS37C/GIT2/CLTB/RAB11FIP5/VPS28/GRK4/RAB4A/EGFR/SMURF2/STAMBP/CHMP4B/TSG101/IGF1R/AP2M1/RAB22A/ARFGAP3/SMURF1/CHMP3/SH3GL1/SRC/PDCD6IP
KEGG_TOLL_LIKE_RECEPTOR_SIGNALING_PATHWAY	KEGG_TOLL_LIKE_RECEPTOR_SIGNALING_PATHWAY	69	0.369423	1.24288	0.129225	0.296615	0.218558	2913	tags=25%, list=21%, signal=20%	CXCL10/TLR2/CXCL11/CXCL8/TLR9/CD40/IL12A/LY96/MAPK11/PIK3CD/TOLLIP/NFKBIA/TLR1/IFNAR1/TRAF6/PIK3R2/IKBKE
KEGG_WNT_SIGNALING_PATHWAY	KEGG_WNT_SIGNALING_PATHWAY	114	0.326073	1.18231	0.129344	0.296615	0.218558	2616	tags=22%, list=19%, signal=18%	WNT5A/PLCB4/CCND2/CAMK2B/MMP7/DAAM2/FZD2/SFRP1/WNT9A/APC2/PPP2R5B/FZD1/CCND1/CTNNBIP1/PRICKLE2/TCF7L2/CTNNB1/SOX17/LRP5/TCF7L1/NFATC4/FZD6/FZD9/FZD8/CCND3
KEGG_GLYCOSPHINGOLIPID_BIOSYNTHESIS_GANGLIO_SERIES	KEGG_GLYCOSPHINGOLIPID_BIOSYNTHESIS_GANGLIO_SERIES	11	0.61206	1.3837	0.130859	0.296615	0.218558	2387	tags=64%, list=17%, signal=53%	HEXA/ST3GAL5/GLB1/B4GALNT1/HEXB/ST6GALNAC6/ST3GAL1
KEGG_VIBRIO_CHOLERAE_INFECTION	KEGG_VIBRIO_CHOLERAE_INFECTION	45	0.402262	1.26153	0.138943	0.310794	0.229006	3958	tags=44%, list=29%, signal=32%	ATP6V0A4/SLC12A2/ATP6AP1/ATP6V0E1/ATP6V1G1/KDELR3/ATP6V0A1/ATP6V1F/ATP6V1E1/ATP6V1H/GNAS/ATP6V0D1/ATP6V0C/PLCG2/KDELR1/ATP6V1D/PRKCA/ATP6V1A/PRKACG/ATP6V1B2
KEGG_PANCREATIC_CANCER	KEGG_PANCREATIC_CANCER	67	0.360474	1.21519	0.152941	0.337662	0.248804	2263	tags=22%, list=16%, signal=19%	TGFA/EGF/CDKN2A/TGFB2/ARHGEF6/TGFBR2/RALGDS/CDK6/CCND1/TGFBR1/VEGFB/PIK3CD/PGF/PLD1/RALA
KEGG_INSULIN_SIGNALING_PATHWAY	KEGG_INSULIN_SIGNALING_PATHWAY	114	-0.313975	-1.15917	0.169421	0.366652	0.270164	1633	tags=14%, list=12%, signal=12%	PPP1CC/PRKAR2B/SREBF1/EIF4EBP1/FBP1/FASN/PHKA1/LIPE/HK2/PYGL/PIK3CG/PRKAA2/ACACA/PDE3A/PDE3B/PRKCZ
KEGG_PENTOSE_PHOSPHATE_PATHWAY	KEGG_PENTOSE_PHOSPHATE_PATHWAY	22	-0.464457	-1.26144	0.171371	0.366652	0.270164	2587	tags=36%, list=19%, signal=30%	GPI/RPE/RPIA/TKT/PRPS1/FBP1/RPEL1/PRPS2
KEGG_PANTOTHENATE_AND_COA_BIOSYNTHESIS	KEGG_PANTOTHENATE_AND_COA_BIOSYNTHESIS	11	0.586169	1.32516	0.173828	0.366652	0.270164	20	tags=9%, list=0%, signal=9%	VNN1
KEGG_RIBOSOME	KEGG_RIBOSOME	82	-0.333621	-1.16806	0.174699	0.366652	0.270164	6183	tags=51%, list=45%, signal=29%	RPL12/RPS25/RPL11/RPS3A/RPL27/RPL36AL/RPL8/RPL18/RPL24/RPS13/RPS24/RPS29/RPL10A/RPS5/RPS6/MRPL13/RPL4/RPL23/RPS3/RPL7/RPL35/RPS2/RPS7/RPS15/RPS21/RPL14/RPL26L1/RPS23/RPS27A/RPS16/RPL6/RSL24D1/RPL23A/RPL5/RPL41/RPSA/RPS10/RPS26/RPL21/RPL17/RPL36A/RPL22L1
KEGG_GLYCOSPHINGOLIPID_BIOSYNTHESIS_GLOBO_SERIES	KEGG_GLYCOSPHINGOLIPID_BIOSYNTHESIS_GLOBO_SERIES	11	0.580457	1.31225	0.179688	0.372523	0.274491	4004	tags=73%, list=29%, signal=52%	HEXA/A4GALT/FUT2/HEXB/ST3GAL1/GBGT1/ST3GAL2/B3GALNT1
KEGG_ARACHIDONIC_ACID_METABOLISM	KEGG_ARACHIDONIC_ACID_METABOLISM	24	0.445474	1.21955	0.193227	0.395766	0.291617	2106	tags=38%, list=15%, signal=32%	LTC4S/PTGDS/AKR1C3/GGT1/GGT7/GPX7/GPX3/PLA2G6/GPX4
KEGG_LONG_TERM_POTENTIATION	KEGG_LONG_TERM_POTENTIATION	53	0.363306	1.18056	0.202312	0.409441	0.301694	322	tags=8%, list=2%, signal=7%	GRM1/PLCB4/CAMK2B/GRIN1
KEGG_NEUROTROPHIN_SIGNALING_PATHWAY	KEGG_NEUROTROPHIN_SIGNALING_PATHWAY	110	0.311925	1.12338	0.210216	0.417223	0.307427	4438	tags=38%, list=32%, signal=26%	SORT1/SHC2/CAMK2B/NTRK2/BDNF/IRS1/CAMK4/GAB1/MAPK11/IRS2/PIK3CD/NFKBIA/NFKBIE/TRAF6/RIPK2/SHC4/RPS6KA2/PIK3R2/ZNF274/CAMK2G/PSEN1/PLCG2/MAGED1/SH2B2/TP53/SOS2/FRS2/RAPGEF1/FOXO3/PIK3R3/CALM1/RPS6KA3/MAPK12/KIDINS220/PIK3R1/GSK3B/MAPK13/BAD/RAP1B/MAP3K1/RELA/MAPK7
KEGG_FC_EPSILON_RI_SIGNALING_PATHWAY	KEGG_FC_EPSILON_RI_SIGNALING_PATHWAY	52	-0.356604	-1.15816	0.211066	0.417223	0.307427	576	tags=6%, list=4%, signal=6%	PIK3CG/PLA2G3/SYK
KEGG_GLYCOSAMINOGLYCAN_BIOSYNTHESIS_CHONDROITIN_SULFATE	KEGG_GLYCOSAMINOGLYCAN_BIOSYNTHESIS_CHONDROITIN_SULFATE	19	0.465805	1.20599	0.214	0.418161	0.308119	3437	tags=53%, list=25%, signal=40%	CHPF/UST/CHSY3/CHPF2/CHST12/B3GAT3/B4GALT7/B3GALT6/CHST14/DSE
KEGG_BASAL_TRANSCRIPTION_FACTORS	KEGG_BASAL_TRANSCRIPTION_FACTORS	31	-0.39658	-1.1628	0.230159	0.441352	0.325207	5268	tags=58%, list=38%, signal=36%	GTF2A2/TAF6L/TAF1/GTF2F1/TAF11/GTF2I/TAF12/TBP/TAF4/GTF2A1/TAF5L/GTF2H3/TAF6/TAF2/TAF9B/TAF7L/TAF5/TAF4B
KEGG_MAPK_SIGNALING_PATHWAY	KEGG_MAPK_SIGNALING_PATHWAY	192	0.276176	1.08937	0.231061	0.441352	0.325207	4488	tags=39%, list=32%, signal=26%	FGF5/EGF/PTPRR/TGFB2/FGF1/NTRK2/BDNF/PDGFRA/RASGRP3/CACNA2D4/FGFR3/RELB/IL1A/PDGFB/RASGRP2/CACNG8/TGFBR2/RRAS/CACNG6/TGFBR1/PLA2G6/NFKB2/MAPK11/RASGRF2/CACNB4/FAS/GADD45A/FGF12/CACNB3/NFATC4/GADD45B/TRAF6/DUSP10/HSPB1/RPS6KA2/ARRB1/MAP4K3/FGF16/PLA2G4A/DUSP1/MAPK8IP2/FGF11/PPP3CC/TGFB3/NLK/PRKCA/FLNB/TP53/SOS2/LAMTOR3/EGFR/MAPK8IP1/JUND/RRAS2/DUSP4/RASA1/DUSP16/PRKACG/TGFB1/TNFRSF1A/RPS6KA3/MAPK1…
KEGG_GLYCOSPHINGOLIPID_BIOSYNTHESIS_LACTO_AND_NEOLACTO_SERIES	KEGG_GLYCOSPHINGOLIPID_BIOSYNTHESIS_LACTO_AND_NEOLACTO_SERIES	15	0.481988	1.1867	0.238477	0.449531	0.331233	5498	tags=80%, list=40%, signal=48%	B3GALT1/ST3GAL6/FUT2/ST3GAL3/B3GNT2/B4GALT1/B4GALT4/ST3GAL4/B3GNT5/B4GALT3/B4GAT1/B4GALT2
KEGG_PPAR_SIGNALING_PATHWAY	KEGG_PPAR_SIGNALING_PATHWAY	41	0.380673	1.17388	0.240631	0.449531	0.331233	580	tags=12%, list=4%, signal=12%	CD36/FABP4/ANGPTL4/PPARG/CYP27A1
KEGG_MELANOGENESIS	KEGG_MELANOGENESIS	68	0.333698	1.12136	0.24502	0.452754	0.333608	2705	tags=29%, list=19%, signal=24%	WNT5A/PLCB4/CAMK2B/EDNRB/FZD2/ADCY4/WNT9A/GNAI1/FZD1/KIT/ADCY7/EDN1/TCF7L2/CTNNB1/KITLG/TCF7L1/FZD6/FZD9/FZD8/GNAS
KEGG_METABOLISM_OF_XENOBIOTICS_BY_CYTOCHROME_P450	KEGG_METABOLISM_OF_XENOBIOTICS_BY_CYTOCHROME_P450	26	-0.407186	-1.15279	0.25098	0.458781	0.338049	641	tags=19%, list=5%, signal=18%	ALDH3B1/CYP2S1/ALDH3A1/CYP1A1/GSTM5
KEGG_CARDIAC_MUSCLE_CONTRACTION	KEGG_CARDIAC_MUSCLE_CONTRACTION	46	0.357338	1.12431	0.266667	0.480017	0.353696	5237	tags=52%, list=38%, signal=33%	CACNA2D4/TPM1/CACNG8/CACNG6/ACTC1/TPM2/ATP1B3/CACNB4/CACNB3/UQCR11/MT-CO1/MT-CYB/SLC9A1/COX5B/COX6C/COX4I1/MT-CO3/UQCRQ/COX7A1/MT-CO2/COX7A2L/SLC9A6/COX6A1/COX7A2
KEGG_NOD_LIKE_RECEPTOR_SIGNALING_PATHWAY	KEGG_NOD_LIKE_RECEPTOR_SIGNALING_PATHWAY	47	0.357437	1.12807	0.268245	0.480017	0.353696	2726	tags=23%, list=20%, signal=19%	CCL2/BIRC3/CXCL8/TNFAIP3/CASP1/CARD9/MAPK11/NFKBIA/NLRC4/TRAF6/RIPK2
KEGG_PHOSPHATIDYLINOSITOL_SIGNALING_SYSTEM	KEGG_PHOSPHATIDYLINOSITOL_SIGNALING_SYSTEM	62	0.331383	1.10534	0.293774	0.520225	0.383324	4196	tags=37%, list=30%, signal=26%	CDS1/PLCB4/DGKI/PIP5K1C/INPP5J/PLCD3/PIK3CD/ITPKB/INPP5K/PIK3R2/PIK3C3/PLCG2/INPP5A/CDIPT/PRKCA/DGKA/DGKH/CDS2/ITPKA/PIK3R3/CALM1/PIP4K2A/PIK3R1
KEGG_ERBB_SIGNALING_PATHWAY	KEGG_ERBB_SIGNALING_PATHWAY	73	0.323354	1.10082	0.298805	0.520753	0.383713	367	tags=8%, list=3%, signal=8%	TGFA/EGF/ERBB4/SHC2/CAMK2B/AREG
KEGG_PROSTATE_CANCER	KEGG_PROSTATE_CANCER	79	0.315735	1.08902	0.300199	0.520753	0.383713	2155	tags=16%, list=16%, signal=14%	IGF1/TGFA/EGF/PDGFRA/PDGFD/PDGFB/CDKN1A/PDGFC/CCND1/PIK3CD/TCF7L2/CTNNB1/NFKBIA
KEGG_BUTANOATE_METABOLISM	KEGG_BUTANOATE_METABOLISM	24	-0.398731	-1.11139	0.316	0.542626	0.39983	2561	tags=33%, list=18%, signal=27%	OXCT1/ALDH7A1/ACSM4/OXCT2/L2HGDH/ALDH1B1/HMGCS1/ACAT2
KEGG_THYROID_CANCER	KEGG_THYROID_CANCER	22	0.397365	1.07555	0.326087	0.554348	0.408467	2382	tags=27%, list=17%, signal=23%	PAX8/PPARG/CCND1/TCF7L2/CTNNB1/TCF7L1
KEGG_LIMONENE_AND_PINENE_DEGRADATION	KEGG_LIMONENE_AND_PINENE_DEGRADATION	10	-0.495001	-1.11369	0.350598	0.590115	0.434821	4667	tags=40%, list=34%, signal=27%	ALDH9A1/YOD1/ALDH7A1/ALDH1B1
KEGG_STEROID_HORMONE_BIOSYNTHESIS	KEGG_STEROID_HORMONE_BIOSYNTHESIS	16	0.434677	1.07947	0.365657	0.609428	0.449052	2301	tags=56%, list=17%, signal=47%	HSD11B1/HSD17B2/HSD17B3/AKR1C3/AKR1C2/SRD5A3/CYP3A5/COMT/STS
KEGG_BASAL_CELL_CARCINOMA	KEGG_BASAL_CELL_CARCINOMA	34	0.358659	1.05951	0.37747	0.619517	0.456486	2657	tags=38%, list=19%, signal=31%	WNT5A/FZD2/WNT9A/PTCH2/APC2/FZD1/TCF7L2/CTNNB1/TCF7L1/FZD6/FZD9/FZD8/SUFU
KEGG_SPHINGOLIPID_METABOLISM	KEGG_SPHINGOLIPID_METABOLISM	30	0.370767	1.06135	0.379518	0.619517	0.456486	2065	tags=27%, list=15%, signal=23%	ASAH1/UGCG/ARSA/PLPP2/SMPD1/GLB1/PLPP1/GALC
KEGG_GNRH_SIGNALING_PATHWAY	KEGG_GNRH_SIGNALING_PATHWAY	70	0.30814	1.04286	0.382643	0.619517	0.456486	1812	tags=14%, list=13%, signal=12%	PLCB4/CAMK2B/PTK2B/MMP2/ADCY4/HBEGF/MMP14/PLA2G6/ADCY7/MAPK11
KEGG_FC_GAMMA_R_MEDIATED_PHAGOCYTOSIS	KEGG_FC_GAMMA_R_MEDIATED_PHAGOCYTOSIS	76	-0.294598	-1.01818	0.418182	0.670669	0.494177	1171	tags=7%, list=8%, signal=6%	PAK1/SPHK1/PIK3CG/AMPH/SYK
KEGG_HISTIDINE_METABOLISM	KEGG_HISTIDINE_METABOLISM	17	-0.405759	-1.02701	0.431102	0.684929	0.504685	2215	tags=59%, list=16%, signal=50%	ALDH9A1/LCMT2/MAOA/BUD23/TRMT11/ALDH7A1/METTL2B/ALDH1B1/ALDH3B1/ALDH3A1
KEGG_ALZHEIMERS_DISEASE	KEGG_ALZHEIMERS_DISEASE	138	0.266777	1.00497	0.439922	0.692471	0.510241	5260	tags=45%, list=38%, signal=28%	PLCB4/GRIN1/BACE2/LRP1/NCSTN/EIF2AK3/BACE1/GRIN2D/FAS/APP/ATP5F1E/PSEN1/UQCR11/MT-CO1/MT-CYB/PPP3CC/APBB1/SNCA/PSENEN/NDUFA2/CDK5/COX5B/ADAM10/COX6C/ATP2A3/TNFRSF1A/COX4I1/CALM1/NDUFA4/NDUFB2/GSK3B/BAD/NDUFB4/SDHC/NDUFB7/NDUFB5/MAPK3/CAPN1/GNAQ/ATF6/ATP5F1D/MT-CO3/ADAM17/UQCRQ/ATP5PD/PPP3CA/COX7A1/NDUFB1/NDUFC2/MT-CO2/APH1A/NDUFS5/CHP1/COX7A2L/PLCB1/ATP5PF/PSEN2/COX6A1/PPP3CB/NDUFA8/COX7A2/CDK5R1
KEGG_SELENOAMINO_ACID_METABOLISM	KEGG_SELENOAMINO_ACID_METABOLISM	23	-0.366573	-1.00871	0.448898	0.700116	0.515875	4474	tags=61%, list=32%, signal=41%	LCMT2/AHCYL1/AHCY/BUD23/GGT5/MAT2B/TRMT11/MARS1/CTH/SEPHS1/METTL2B/MAT2A/SCLY/MARS2
KEGG_TRYPTOPHAN_METABOLISM	KEGG_TRYPTOPHAN_METABOLISM	24	0.364679	0.998365	0.454183	0.70192	0.517204	411	tags=12%, list=3%, signal=12%	AOX1/IL4I1/KYNU
KEGG_NON_SMALL_CELL_LUNG_CANCER	KEGG_NON_SMALL_CELL_LUNG_CANCER	48	0.308108	0.978957	0.471154	0.721587	0.531696	209	tags=6%, list=2%, signal=6%	TGFA/EGF/CDKN2A
KEGG_P53_SIGNALING_PATHWAY	KEGG_P53_SIGNALING_PATHWAY	62	0.294082	0.980917	0.486381	0.734087	0.540906	2616	tags=29%, list=19%, signal=24%	IGF1/CDKN2A/CCND2/SERPINE1/CCNG2/ZMAT3/CDK6/CDKN1A/CCND1/BBC3/PERP/FAS/GADD45A/TNFRSF10B/GADD45B/PMAIP1/CD82/CCND3
KEGG_ANTIGEN_PROCESSING_AND_PRESENTATION	KEGG_ANTIGEN_PROCESSING_AND_PRESENTATION	30	0.344365	0.985774	0.487952	0.734087	0.540906	1335	tags=17%, list=10%, signal=15%	KLRD1/CTSB/B2M/HLA-A/IFI30
KEGG_ARGININE_AND_PROLINE_METABOLISM	KEGG_ARGININE_AND_PROLINE_METABOLISM	38	-0.316383	-0.960617	0.504098	0.751726	0.553903	2258	tags=26%, list=16%, signal=22%	GLUL/ALDH7A1/GOT2/ARG2/ALDH1B1/NAGS/AMD1/ODC1/AGMAT/CPS1
KEGG_TGF_BETA_SIGNALING_PATHWAY	KEGG_TGF_BETA_SIGNALING_PATHWAY	67	0.284845	0.960239	0.517647	0.765217	0.563844	1194	tags=15%, list=9%, signal=14%	NOG/TGFB2/GDF7/INHBA/ID2/CDKN2B/CHRD/LTBP1/SMAD7/TGFBR2
KEGG_GLYCOLYSIS_GLUCONEOGENESIS	KEGG_GLYCOLYSIS_GLUCONEOGENESIS	44	-0.304192	-0.955857	0.524194	0.768215	0.566053	4019	tags=41%, list=29%, signal=29%	PGK1/DLD/PFKM/PDHA1/PGM2/TPI1/PCK2/GPI/ENO1/LDHB/ALDH7A1/DLAT/LDHA/FBP1/ALDH1B1/HK2/ALDH3B1/ALDH3A1
KEGG_AMYOTROPHIC_LATERAL_SCLEROSIS_ALS	KEGG_AMYOTROPHIC_LATERAL_SCLEROSIS_ALS	41	-0.305931	-0.9506	0.539394	0.771169	0.56823	2318	tags=20%, list=17%, signal=16%	MAP3K5/GRIN2C/TNFRSF1B/CYCS/TOMM40/NEFH/PRPH2/NEFM
KEGG_GLYCOSAMINOGLYCAN_BIOSYNTHESIS_HEPARAN_SULFATE	KEGG_GLYCOSAMINOGLYCAN_BIOSYNTHESIS_HEPARAN_SULFATE	17	0.376654	0.944499	0.540486	0.771169	0.56823	3123	tags=53%, list=22%, signal=41%	HS3ST1/EXT2/NDST2/EXT1/B3GAT3/HS6ST3/B4GALT7/B3GALT6/GLCE
KEGG_B_CELL_RECEPTOR_SIGNALING_PATHWAY	KEGG_B_CELL_RECEPTOR_SIGNALING_PATHWAY	57	-0.290752	-0.956798	0.540984	0.771169	0.56823	1147	tags=9%, list=8%, signal=8%	NFATC2/FOS/CD79B/PIK3CG/SYK
KEGG_OLFACTORY_TRANSDUCTION	KEGG_OLFACTORY_TRANSDUCTION	18	0.365177	0.932737	0.544355	0.771169	0.56823	1164	tags=17%, list=8%, signal=15%	CAMK2B/OR1L8/OR7D2
KEGG_VASOPRESSIN_REGULATED_WATER_REABSORPTION	KEGG_VASOPRESSIN_REGULATED_WATER_REABSORPTION	38	0.305611	0.931762	0.571984	0.803614	0.592137	5453	tags=53%, list=39%, signal=32%	AQP3/DYNC2H1/DYNC2LI1/RAB5B/RAB11A/GNAS/RAB11B/CREB3/ADCY6/VAMP2/DYNLL1/PRKACG/RAB5A/DCTN2/STX4/DYNC1LI2/DYNC1I2/DCTN5/PRKACB/RAB5C
KEGG_HEDGEHOG_SIGNALING_PATHWAY	KEGG_HEDGEHOG_SIGNALING_PATHWAY	32	0.312338	0.912259	0.60396	0.822726	0.606219	1279	tags=12%, list=9%, signal=11%	WNT5A/WNT9A/PTCH2/RAB23
KEGG_SMALL_CELL_LUNG_CANCER	KEGG_SMALL_CELL_LUNG_CANCER	77	0.268254	0.92141	0.609658	0.822726	0.606219	2155	tags=25%, list=16%, signal=21%	LAMC2/COL4A1/BIRC3/TRAF1/CDKN2B/ITGAV/COL4A2/LAMA2/ITGA3/COL4A6/FN1/CDK6/LAMA4/CCND1/LAMC1/ITGB1/LAMB1/PIK3CD/NFKBIA
KEGG_TYPE_II_DIABETES_MELLITUS	KEGG_TYPE_II_DIABETES_MELLITUS	28	-0.314382	-0.903684	0.612205	0.822726	0.606219	895	tags=11%, list=6%, signal=10%	HK2/PIK3CG/PRKCZ
KEGG_GLUTATHIONE_METABOLISM	KEGG_GLUTATHIONE_METABOLISM	40	-0.295607	-0.91004	0.613035	0.822726	0.606219	1204	tags=12%, list=9%, signal=11%	GCLM/ODC1/RRM1/RRM2/GSTM5
KEGG_GLYCOSYLPHOSPHATIDYLINOSITOL_GPI_ANCHOR_BIOSYNTHESIS	KEGG_GLYCOSYLPHOSPHATIDYLINOSITOL_GPI_ANCHOR_BIOSYNTHESIS	22	0.33779	0.914299	0.614625	0.822726	0.606219	3610	tags=32%, list=26%, signal=24%	PIGZ/PIGT/PIGV/PIGS/PIGG/PIGP/PIGQ
KEGG_NOTCH_SIGNALING_PATHWAY	KEGG_NOTCH_SIGNALING_PATHWAY	42	0.293243	0.909045	0.614625	0.822726	0.606219	3570	tags=29%, list=26%, signal=21%	DTX4/NOTCH3/MAML2/DTX1/NCSTN/JAG1/LFNG/PSEN1/JAG2/NUMBL/NUMB/PSENEN
KEGG_N_GLYCAN_BIOSYNTHESIS	KEGG_N_GLYCAN_BIOSYNTHESIS	45	0.291668	0.914698	0.62818	0.826884	0.609283	5532	tags=53%, list=40%, signal=32%	MGAT5B/MAN1B1/MGAT4B/STT3B/MAN2A1/MAN1A1/TUSC3/DAD1/DDOST/B4GALT1/MGAT4A/ALG12/RPN2/ALG11/MOGS/MGAT1/ST6GAL1/ALG2/B4GALT3/MAN2A2/GANAB/MGAT2/B4GALT2/RPN1
KEGG_ADHERENS_JUNCTION	KEGG_ADHERENS_JUNCTION	64	0.269291	0.903368	0.632094	0.826884	0.609283	3924	tags=38%, list=28%, signal=27%	SNAI2/PTPRM/LMO7/TGFBR2/PTPRJ/PTPRB/TGFBR1/NECTIN3/TCF7L2/CTNNB1/BAIAP2/TCF7L1/FYN/SNAI1/PTPRF/ACTN1/NECTIN2/WASL/VCL/NLK/WASF2/EGFR/IGF1R/IQGAP1
KEGG_DORSO_VENTRAL_AXIS_FORMATION	KEGG_DORSO_VENTRAL_AXIS_FORMATION	16	0.355957	0.883977	0.632323	0.826884	0.609283	3680	tags=25%, list=26%, signal=18%	NOTCH3/ETS1/SOS2/EGFR
KEGG_STARCH_AND_SUCROSE_METABOLISM	KEGG_STARCH_AND_SUCROSE_METABOLISM	21	0.321484	0.860732	0.661323	0.848762	0.625404	1494	tags=19%, list=11%, signal=17%	GAA/GYS2/PGM2L1/AMY2B
KEGG_TYROSINE_METABOLISM	KEGG_TYROSINE_METABOLISM	23	0.319816	0.872074	0.664016	0.848762	0.625404	2237	tags=26%, list=16%, signal=22%	AOX1/IL4I1/ALDH1A3/ADH6/COMT/AOC2
KEGG_ETHER_LIPID_METABOLISM	KEGG_ETHER_LIPID_METABOLISM	18	-0.335079	-0.860428	0.664032	0.848762	0.625404	85	tags=17%, list=1%, signal=17%	PLPP3/AGPS/PLA2G3
KEGG_DRUG_METABOLISM_CYTOCHROME_P450	KEGG_DRUG_METABOLISM_CYTOCHROME_P450	24	0.318906	0.873057	0.669323	0.849141	0.625683	2841	tags=42%, list=20%, signal=33%	AOX1/ALDH1A3/FMO4/MGST2/ADH6/GSTM3/CYP3A5/GSTM2/FMO5/MGST3
KEGG_CIRCADIAN_RHYTHM_MAMMAL	KEGG_CIRCADIAN_RHYTHM_MAMMAL	13	0.361222	0.84573	0.679012	0.852947	0.628487	2317	tags=23%, list=17%, signal=19%	BHLHE41/ARNTL/CRY2
KEGG_PRIMARY_IMMUNODEFICIENCY	KEGG_PRIMARY_IMMUNODEFICIENCY	12	0.356649	0.822923	0.684211	0.852947	0.628487	1875	tags=33%, list=14%, signal=29%	CD40/RAG1/IL7R/JAK3
KEGG_ALANINE_ASPARTATE_AND_GLUTAMATE_METABOLISM	KEGG_ALANINE_ASPARTATE_AND_GLUTAMATE_METABOLISM	23	-0.307533	-0.846245	0.687375	0.852947	0.628487	2258	tags=30%, list=16%, signal=26%	GLUL/ADSL/GOT2/CAD/GPT/PPAT/CPS1
KEGG_PHENYLALANINE_METABOLISM	KEGG_PHENYLALANINE_METABOLISM	10	0.372356	0.808913	0.708	0.872174	0.642654	620	tags=20%, list=4%, signal=19%	IL4I1/ALDH1A3
KEGG_GLYCEROPHOSPHOLIPID_METABOLISM	KEGG_GLYCEROPHOSPHOLIPID_METABOLISM	56	0.261871	0.857498	0.72233	0.883425	0.650945	2188	tags=18%, list=16%, signal=15%	CDS1/DGKI/ACHE/PLPP2/PLA2G15/LPCAT2/PLA2G6/ADPRM/PLPP1/PLD1
KEGG_CHRONIC_MYELOID_LEUKEMIA	KEGG_CHRONIC_MYELOID_LEUKEMIA	70	0.254366	0.860868	0.745562	0.905325	0.667082	2155	tags=14%, list=16%, signal=12%	CDKN2A/TGFB2/SHC2/TGFBR2/CDK6/CDKN1A/CCND1/TGFBR1/PIK3CD/NFKBIA
KEGG_PATHOGENIC_ESCHERICHIA_COLI_INFECTION	KEGG_PATHOGENIC_ESCHERICHIA_COLI_INFECTION	44	-0.262704	-0.825491	0.752016	0.906686	0.668085	1980	tags=20%, list=14%, signal=18%	TUBA4A/TUBB1/TUBA3D/TUBA1B/TUBB4B/KRT18/NCL/TUBB2B/TUBA8
KEGG_VEGF_SIGNALING_PATHWAY	KEGG_VEGF_SIGNALING_PATHWAY	58	-0.2554	-0.843932	0.758691	0.907407	0.668616	1166	tags=9%, list=8%, signal=8%	SPHK1/NFATC2/SH2D2A/PIK3CG/PLA2G3
KEGG_PROTEIN_EXPORT	KEGG_PROTEIN_EXPORT	23	-0.286708	-0.788941	0.767535	0.907407	0.668616	5220	tags=48%, list=38%, signal=30%	SEC61A2/SRP9/SRPRA/SRPRB/SEC11C/SRP19/SEC63/OXA1L/IMMP1L/SRP68/SRP72
KEGG_ENDOMETRIAL_CANCER	KEGG_ENDOMETRIAL_CANCER	46	0.26482	0.833217	0.768627	0.907407	0.668616	4305	tags=37%, list=31%, signal=26%	EGF/APC2/CCND1/PIK3CD/TCF7L2/CTNNB1/TCF7L1/PIK3R2/AXIN2/TP53/SOS2/EGFR/FOXO3/PIK3R3/PIK3R1/GSK3B/BAD
KEGG_ACUTE_MYELOID_LEUKEMIA	KEGG_ACUTE_MYELOID_LEUKEMIA	51	-0.2553	-0.821878	0.782881	0.915533	0.674603	3725	tags=29%, list=27%, signal=22%	CHUK/PIM2/MYC/RPS6KB1/RPS6KB2/NRAS/PIM1/PIK3CB/STAT5B/CCNA1/STAT5A/EIF4EBP1/PIK3CG/TCF7/RUNX1T1
KEGG_FATTY_ACID_METABOLISM	KEGG_FATTY_ACID_METABOLISM	32	-0.271923	-0.800245	0.78672	0.915533	0.674603	4667	tags=41%, list=34%, signal=27%	ALDH9A1/ACAT1/CPT2/HADH/ACSL1/ACADM/ACADSB/ACSL3/ECI2/ALDH7A1/ALDH1B1/ACAT2/ACSL5
KEGG_DRUG_METABOLISM_OTHER_ENZYMES	KEGG_DRUG_METABOLISM_OTHER_ENZYMES	20	0.299844	0.788455	0.791667	0.915533	0.674603	2052	tags=20%, list=15%, signal=17%	CDA/TYMP/TK2/CYP3A5
KEGG_RIBOFLAVIN_METABOLISM	KEGG_RIBOFLAVIN_METABOLISM	11	-0.316312	-0.721111	0.820408	0.939048	0.69193	4137	tags=73%, list=30%, signal=51%	MTMR6/ACP1/RFK/MTMR2/MTMR1/ACP6/MTMR7/ENPP1
KEGG_ADIPOCYTOKINE_SIGNALING_PATHWAY	KEGG_ADIPOCYTOKINE_SIGNALING_PATHWAY	50	0.248082	0.79591	0.827255	0.939048	0.69193	2593	tags=22%, list=19%, signal=18%	CD36/IRS1/PPARA/LEPR/IRS2/TRADD/CPT1C/NFKBIA/NFKBIE/PRKAB1/CPT1A
KEGG_PROXIMAL_TUBULE_BICARBONATE_RECLAMATION	KEGG_PROXIMAL_TUBULE_BICARBONATE_RECLAMATION	11	-0.314033	-0.715915	0.828571	0.939048	0.69193	3312	tags=27%, list=24%, signal=21%	GLS/PCK2/SLC25A10
KEGG_GLYCOSAMINOGLYCAN_BIOSYNTHESIS_KERATAN_SULFATE	KEGG_GLYCOSAMINOGLYCAN_BIOSYNTHESIS_KERATAN_SULFATE	14	0.282365	0.677705	0.864097	0.972825	0.716818	3965	tags=57%, list=29%, signal=41%	B3GNT7/ST3GAL1/ST3GAL3/CHST2/B3GNT2/B4GALT1/CHST1/ST3GAL2
KEGG_VALINE_LEUCINE_AND_ISOLEUCINE_DEGRADATION	KEGG_VALINE_LEUCINE_AND_ISOLEUCINE_DEGRADATION	43	0.237465	0.736664	0.88247	0.975928	0.719105	1816	tags=12%, list=13%, signal=10%	AOX1/IL4I1/ABAT/HMGCL/ACADS
KEGG_RENAL_CELL_CARCINOMA	KEGG_RENAL_CELL_CARCINOMA	62	0.232871	0.776745	0.88716	0.975928	0.719105	3144	tags=19%, list=23%, signal=15%	TGFA/TGFB2/PDGFB/GAB1/VEGFB/PIK3CD/PGF/EPAS1/PIK3R2/ETS1/FLCN/ELOB
KEGG_PARKINSONS_DISEASE	KEGG_PARKINSONS_DISEASE	113	0.222515	0.806183	0.905588	0.975928	0.719105	5237	tags=39%, list=38%, signal=24%	PRKN/GPR37/UBE2L6/PINK1/LRRK2/SEPTIN5/MT-ND6/UBA7/MT-ND5/MT-ND3/ATP5F1E/UQCR11/MT-CO1/MT-CYB/SNCA/NDUFA2/MT-ND4/COX5B/COX6C/COX4I1/MT-ND4L/NDUFA4/NDUFB2/NDUFB4/SDHC/NDUFB7/NDUFB5/SLC25A4/MT-ND1/ATP5F1D/MT-CO3/UQCRQ/ATP5PD/MT-ND2/COX7A1/NDUFB1/NDUFC2/MT-CO2/NDUFS5/COX7A2L/ATP5PF/COX6A1/NDUFA8/COX7A2
KEGG_INOSITOL_PHOSPHATE_METABOLISM	KEGG_INOSITOL_PHOSPHATE_METABOLISM	47	0.229213	0.723397	0.911243	0.975928	0.719105	3323	tags=28%, list=24%, signal=21%	PLCB4/PIP5K1C/INPP5J/PLCD3/PIK3CD/ITPKB/INPP5K/MINPP1/PIK3C3/ISYNA1/PLCG2/INPP5A/CDIPT
KEGG_SNARE_INTERACTIONS_IN_VESICULAR_TRANSPORT	KEGG_SNARE_INTERACTIONS_IN_VESICULAR_TRANSPORT	35	-0.232692	-0.697337	0.915493	0.975928	0.719105	676	tags=6%, list=5%, signal=5%	SNAP25/VAMP8
KEGG_MTOR_SIGNALING_PATHWAY	KEGG_MTOR_SIGNALING_PATHWAY	48	-0.227432	-0.724362	0.917012	0.975928	0.719105	1469	tags=12%, list=11%, signal=11%	VEGFC/EIF4EBP1/RPS6KA1/RPS6KA6/PIK3CG/PRKAA2
KEGG_APOPTOSIS	KEGG_APOPTOSIS	77	0.224527	0.771215	0.917505	0.975928	0.719105	5320	tags=49%, list=38%, signal=31%	BIRC3/TNFSF10/IL1A/TNFRSF10C/TRADD/PIK3CD/FAS/NFKBIA/TNFRSF10B/CFLAR/TNFRSF10D/PIK3R2/CSF2RB/PPP3CC/PRKAR1B/TP53/PRKACG/TNFRSF1A/PIK3R3/TNFRSF10A/ENDOD1/PRKAR1A/PIK3R1/BAD/RELA/MAP3K14/CAPN1/PPP3CA/CASP6/IRAK4/CHP1/PIK3CA/XIAP/PPP3CB/ENDOG/MYD88/IKBKG/PRKACB
KEGG_GALACTOSE_METABOLISM	KEGG_GALACTOSE_METABOLISM	20	0.246625	0.648513	0.928571	0.975928	0.719105	1236	tags=10%, list=9%, signal=9%	GAA/GLB1
KEGG_T_CELL_RECEPTOR_SIGNALING_PATHWAY	KEGG_T_CELL_RECEPTOR_SIGNALING_PATHWAY	74	-0.214388	-0.738073	0.931174	0.975928	0.719105	1171	tags=9%, list=8%, signal=9%	PAK1/NFATC2/FOS/TEC/MAP3K8/PIK3CG/PRKCQ
KEGG_TASTE_TRANSDUCTION	KEGG_TASTE_TRANSDUCTION	13	0.253019	0.592393	0.934156	0.975928	0.719105	3932	tags=38%, list=28%, signal=28%	ADCY4/TAS1R3/GNAS/ADCY6/PRKACG
KEGG_REGULATION_OF_AUTOPHAGY	KEGG_REGULATION_OF_AUTOPHAGY	19	0.236715	0.612869	0.936	0.975928	0.719105	4479	tags=42%, list=32%, signal=29%	GABARAPL1/GABARAP/GABARAPL2/PIK3C3/ULK2/ULK1/ATG12/BECN1
KEGG_OXIDATIVE_PHOSPHORYLATION	KEGG_OXIDATIVE_PHOSPHORYLATION	114	0.215875	0.782743	0.936293	0.975928	0.719105	5237	tags=46%, list=38%, signal=29%	ATP6V0A4/ATP6AP1/ATP6V0E1/MT-ND6/ATP6V1G1/ATP6V0A1/ATP6V1F/MT-ND5/MT-ND3/ATP6V1E1/ATP6V1H/ATP6V0D1/ATP6V0C/LHPP/ATP5F1E/UQCR11/MT-CO1/MT-CYB/ATP6V1D/ATP6V1A/NDUFA2/MT-ND4/COX5B/COX6C/ATP6V1B2/COX4I1/MT-ND4L/NDUFA4/NDUFB2/NDUFB4/NDUFA11/SDHC/NDUFB7/NDUFB5/MT-ND1/ATP5F1D/MT-CO3/UQCRQ/COX17/ATP5PD/MT-ND2/TCIRG1/COX7A1/NDUFB1/NDUFC2/MT-CO2/NDUFS5/COX7A2L/ATP5PF/COX6A1/NDUFA8/COX7A2
KEGG_PEROXISOME	KEGG_PEROXISOME	63	0.218453	0.731467	0.948819	0.975928	0.719105	4701	tags=38%, list=34%, signal=25%	PEX11G/CROT/HMGCL/PRDX5/CRAT/AMACR/MLYCD/PAOX/PHYH/NUDT12/ECH1/ACOT8/PEX11B/GSTK1/PEX6/PXMP4/FAR2/PEX12/ACOX1/PEX11A/ACAA1/ABCD1/MPV17/PEX16
KEGG_PORPHYRIN_AND_CHLOROPHYLL_METABOLISM	KEGG_PORPHYRIN_AND_CHLOROPHYLL_METABOLISM	19	0.229504	0.594199	0.95	0.975928	0.719105	2515	tags=21%, list=18%, signal=17%	FTH1/BLVRB/ALAD/UROS
KEGG_COLORECTAL_CANCER	KEGG_COLORECTAL_CANCER	58	-0.209281	-0.69154	0.952965	0.975928	0.719105	1308	tags=12%, list=9%, signal=11%	CYCS/MSH2/MSH6/FOS/PIK3CG/TCF7/BIRC5
KEGG_BETA_ALANINE_METABOLISM	KEGG_BETA_ALANINE_METABOLISM	16	-0.22304	-0.558783	0.964497	0.981823	0.723449	4667	tags=44%, list=34%, signal=29%	ALDH9A1/HIBCH/ACADM/SMS/SRM/ALDH7A1/ALDH1B1
KEGG_AMINO_SUGAR_AND_NUCLEOTIDE_SUGAR_METABOLISM	KEGG_AMINO_SUGAR_AND_NUCLEOTIDE_SUGAR_METABOLISM	39	0.176379	0.540468	0.990272	1	0.736842	3330	tags=23%, list=24%, signal=18%	HEXA/NPL/HEXB/CYB5R1/CYB5R3/NAGK/GFPT2/PMM1/FCSK
KEGG_HUNTINGTONS_DISEASE	KEGG_HUNTINGTONS_DISEASE	158	0.142002	0.544266	1	1	0.736842	405	tags=3%, list=3%, signal=2%	PLCB4/GRIN1/BDNF/PPARG
KEGG_UBIQUITIN_MEDIATED_PROTEOLYSIS	KEGG_UBIQUITIN_MEDIATED_PROTEOLYSIS	131	0.117862	0.437886	1	1	0.736842	3819	tags=21%, list=28%, signal=16%	PRKN/BIRC3/NEDD4L/UBE2L6/WWP1/FBXO2/FBXO4/UBA7/UBE2W/UBE2Q2/UBE2F/UBE2H/PML/KLHL13/TRAF6/RNF7/CUL7/SYVN1/ELOB/PIAS3/UBE2B/KLHL9/BTRC/UBE2E2/SMURF2/UBE2A/TRIM32/UBE3B

## Sheet: GSE163251
ID	Description	setSize	enrichmentScore	NES	pvalue	p.adjust	qvalues	rank	leading_edge	core_enrichment
KEGG_RIBOSOME	KEGG_RIBOSOME	84	-0.724864	-2.4435	1e-10	1.78e-08	1.18947e-08	3519	tags=86%, list=21%, signal=68%	MRPL13/RPL22/RPLP1/RPL39/RPL27A/RPS12/RPL17/RPS24/RPL35A/RPS4Y1/RPS27A/RPS15/RPL37A/RPL19/RPL27/RPL18A/RPL15/RPS20/RPL36/RPL10/RPS10/RPL34/RPS21/RPS28/RPS11/RPL13/RPS25/RPL13A/RPL30/RPS13/RSL24D1/RPL29/RPLP0/RPS5/RPS23/RPS27/RPL38/RPL31/RPL26/RPL32/RPL24/RPS7/RPS4X/RPL12/RPL7A/RPL21/RPL9/RPL35/RPL3/RPL14/RPL11/RPS15A/RPS29/RPL18/RPL36A/RPL4/RPL37/RPL8/RPL6/RPS6/RPL7/RPL23/RPL10A/RPS2/RPL23A/RPS8/…
KEGG_CELL_CYCLE	KEGG_CELL_CYCLE	123	-0.617694	-2.22056	2.12084e-10	1.88755e-08	1.26134e-08	1342	tags=32%, list=8%, signal=29%	PCNA/RAD21/SKP2/CDC25B/SMC1B/MCM3/CDC7/MCM7/RBL1/MCM5/MCM2/MCM4/CDC25A/MCM6/DBF4/ORC6/CCNE2/PTTG2/E2F1/CCNB1/MAD2L1/SFN/CDC6/ORC1/CCNA2/PTTG1/ESPL1/CDK1/BUB1/CDC45/PLK1/TTK/CCNB2/BUB1B/PKMYT1/CDKN2C/CDC20/CDC25C/E2F2
KEGG_SPLICEOSOME	KEGG_SPLICEOSOME	119	-0.589425	-2.1008	1.10644e-08	6.56487e-07	4.38693e-07	4742	tags=70%, list=29%, signal=50%	SNRNP200/SNRPD3/PQBP1/AQR/SF3B5/PLRG1/SF3B4/PRPF40B/U2SURP/THOC2/SRSF9/PUF60/RBM22/SNRPD2/U2AF1/XAB2/SRSF6/LSM4/EFTUD2/HNRNPU/NCBP1/U2AF2/SNU13/PPIL1/SF3A1/SF3B6/PRPF38B/SNW1/HNRNPK/HNRNPC/RBM17/USP39/LSM8/THOC3/CHERP/PCBP1/HNRNPA1L2/THOC1/CCDC12/SNRPC/DHX15/ISY1/LSM7/SRSF8/MAGOH/DDX46/SNRPB2/EIF4A3/SF3B3/WBP11/SF3A3/SART1/LSM3/PRPF31/SNRPG/PRPF19/PPIH/ALYREF/PHF5A/SRSF4/LSM5/SNRNP40/MAGOHB/SNRPE…
KEGG_OOCYTE_MEIOSIS	KEGG_OOCYTE_MEIOSIS	100	-0.610493	-2.12507	3.68812e-08	1.64121e-06	1.09673e-06	411	tags=22%, list=3%, signal=22%	PPP1CC/CDK2/RPS6KA1/REC8/SMC1B/FBXO5/AURKA/CCNE2/PTTG2/CCNB1/MAD2L1/PTTG1/ESPL1/CDK1/SGO1/BUB1/PLK1/CCNB2/PKMYT1/FBXO43/CDC20/CDC25C
KEGG_CELL_ADHESION_MOLECULES_CAMS	KEGG_CELL_ADHESION_MOLECULES_CAMS	93	0.628499	2.00249	4.94267e-07	1.75959e-05	1.17583e-05	2283	tags=52%, list=14%, signal=45%	CLDN1/L1CAM/VCAN/ITGA4/PTPRC/MADCAM1/CLDN16/SELP/SELE/NCAM2/NRXN3/ICAM1/CDH3/CADM3/CNTNAP1/SDC2/PDCD1LG2/CLDN14/HLA-F/ITGAV/CDH2/VCAM1/SELPLG/CD226/NRXN1/SDC1/CNTNAP2/CD4/PVR/HLA-B/PTPRM/ITGB2/ITGB8/SDC4/CD276/ITGB1/CLDN6/ITGA8/SDC3/HLA-C/NLGN1/CD274/HLA-G/PECAM1/SELL/ITGA6/NECTIN3/CADM1
KEGG_DNA_REPLICATION	KEGG_DNA_REPLICATION	36	-0.748931	-2.16267	5.97755e-07	1.77334e-05	1.18502e-05	2020	tags=64%, list=12%, signal=56%	POLD3/POLA2/POLD2/POLE/RPA3/PCNA/RFC2/RNASEH2A/POLD1/POLA1/MCM3/RFC5/MCM7/RFC4/FEN1/MCM5/MCM2/MCM4/DNA2/MCM6/PRIM1/RFC3/POLE2
KEGG_LYSOSOME	KEGG_LYSOSOME	111	0.581425	1.90999	1.27976e-06	3.25424e-05	2.17463e-05	3924	tags=59%, list=24%, signal=45%	ATP6V0D2/GBA/ATP6V0A4/NAPSA/IDUA/CTSB/PLA2G15/TPP1/SORT1/SMPD1/MANBA/PSAP/ARSA/FUCA1/ASAH1/MCOLN1/IGF2R/LAMP1/HEXA/CTSF/IDS/CTSA/GNS/GNPTAB/SUMF1/ATP6V0A1/SLC17A5/ATP6AP1/CTSD/GLB1/GNPTG/AP1S3/SCARB2/HGSNAT/SGSH/DNASE2/ARSG/LAMP2/ABCA2/CTSS/HEXB/ATP6V0D1/GAA/CTSZ/AP1S1/GALNS/LAPTM4A/CD63/CLN5/MAN2B1/LGMN/GM2A/ATP6V0C/ARSB/NAGLU/ENTPD4/CD164/AGA/AP4M1/ATP6V1H/CTNS/GALC/M6PR/CTSE/CD68
KEGG_ECM_RECEPTOR_INTERACTION	KEGG_ECM_RECEPTOR_INTERACTION	73	0.61774	1.90486	1.38628e-05	0.000308448	0.000206118	2440	tags=62%, list=15%, signal=53%	SPP1/RELN/ITGA4/LAMC2/CD44/ITGA11/TNR/SV2B/SV2C/COL4A4/TNN/COL4A1/VTN/SDC2/COL4A6/CD36/ITGAV/SDC1/COL4A2/TNC/COL5A2/LAMA3/ITGB8/ITGA5/ITGA3/CHAD/LAMA2/COL5A1/SDC4/AGRN/FN1/LAMC1/ITGB1/ITGA8/SDC3/LAMA1/ITGB5/LAMB4/LAMA4/ITGA1/THBS3/ITGA6/LAMB1/HSPG2/LAMB2
KEGG_FOCAL_ADHESION	KEGG_FOCAL_ADHESION	180	0.495854	1.73872	1.80094e-05	0.000356186	0.000238019	2794	tags=32%, list=17%, signal=27%	SPP1/RELN/IGF1/ITGA4/CCND2/LAMC2/ITGA11/TNR/COL4A4/EGF/TNN/COL4A1/VTN/COL4A6/ITGAV/MYL9/PDGFRA/SHC2/KDR/BIRC3/CCND1/COL4A2/TNC/COL5A2/PDGFD/PDGFC/LAMA3/ITGB8/ITGA5/ITGA3/CHAD/LAMA2/COL5A1/TLN2/FN1/LAMC1/ITGB1/ITGA8/VAV3/SHC4/LAMA1/VCL/ITGB5/LAMB4/LAMA4/ITGA1/MYL5/THBS3/ITGA6/CRK/LAMB1/LAMB2/MYLK/ACTN2/EGFR/ACTN1/PIK3R2/CCND3
KEGG_CYTOKINE_CYTOKINE_RECEPTOR_INTERACTION	KEGG_CYTOKINE_CYTOKINE_RECEPTOR_INTERACTION	147	0.510278	1.73608	2.00986e-05	0.000357756	0.000239068	1795	tags=35%, list=11%, signal=31%	CXCL10/CCR4/CD70/CXCL9/IL1B/CCL26/TNFRSF18/CXCL8/CSF2/TNFSF8/TGFB2/TNFSF9/BMPR1A/EGF/CCL7/CXCL11/CXCL6/TNFRSF19/TNFSF15/TNFRSF4/IL7R/FAS/IL12A/INHBA/CCL20/CX3CL1/PDGFRA/TNFRSF10C/KDR/IL1A/CXCL1/CXCL5/CCL2/CXCL12/PDGFC/KITLG/EDA2R/IFNE/TNFRSF21/TNFRSF11B/IL23A/CXCL3/TGFBR2/EDA/IL11/TNFRSF10B/CCR10/TNFRSF9/TNFSF4/INHBE/CSF1
KEGG_BASE_EXCISION_REPAIR	KEGG_BASE_EXCISION_REPAIR	33	-0.694818	-1.96474	5.67591e-05	0.000918465	0.000613758	3270	tags=58%, list=20%, signal=46%	TDG/POLB/UNG/NTHL1/LIG3/APEX2/PARP2/MUTYH/POLD3/XRCC1/POLD2/POLE/PCNA/PARP1/POLD1/HMGB1/FEN1/POLE2/NEIL3
KEGG_NEUROACTIVE_LIGAND_RECEPTOR_INTERACTION	KEGG_NEUROACTIVE_LIGAND_RECEPTOR_INTERACTION	117	0.524425	1.72306	9.51575e-05	0.0014115	0.000943228	2209	tags=39%, list=13%, signal=34%	CHRM2/NPFFR2/GRM1/GZMA/C5AR1/GRID2/GRM4/EDNRA/GRIN2A/OXTR/GRM5/P2RX6/ADRA2A/HRH4/ADRA1D/CHRNA1/GRIN1/GRIK4/HTR7/HTR1D/GRIN3B/C3AR1/PTGFR/GRM3/ADRA1B/GRID1/F2RL2/ADRA2C/TACR2/P2RX5/RXFP1/LPAR1/PRSS3/SSTR2/LPAR2/F2RL3/F2R/GABRQ/OPRL1/CHRM4/CHRNA7/GLRB/EDNRB/ADRB1/HTR2B/THRB
KEGG_AXON_GUIDANCE	KEGG_AXON_GUIDANCE	116	0.518205	1.70056	0.000137064	0.00187673	0.00125411	2759	tags=35%, list=17%, signal=30%	SEMA3E/L1CAM/SEMA3C/EPHA5/NTNG1/SEMA3D/DCC/UNC5C/SEMA3A/NTN1/EPHB1/UNC5B/EPHA6/EPHA7/NTN4/PLXNA3/CXCL12/SEMA3G/PLXNA1/EFNB1/ITGB1/PLXNB1/EPHA4/ABLIM3/SEMA4B/SRGAP3/UNC5A/NCK1/SLIT2/GNAI1/PLXNB3/EPHB2/SEMA6A/ROBO2/RND1/SEMA6B/PLXNA2/PLXNB2/NFAT5/NGEF/SRGAP1
KEGG_CALCIUM_SIGNALING_PATHWAY	KEGG_CALCIUM_SIGNALING_PATHWAY	127	0.50414	1.68501	0.000170091	0.00216258	0.00144513	2803	tags=31%, list=17%, signal=26%	CHRM2/GRM1/EDNRA/GRIN2A/ADCY8/OXTR/GRM5/SLC8A2/ERBB4/P2RX6/ADRA1D/GRIN1/HTR7/PTGFR/GNA14/ADRA1B/PDE1C/PLCB4/PDGFRA/SLC8A3/BST1/CALML6/TACR2/P2RX5/TRPC1/SLC8A1/ATP2B4/F2R/CAMK2B/CHRNA7/EDNRB/ADRB1/HTR2B/MYLK/ADCY4/ADCY7/EGFR/TBXA2R/PTK2B/ADRB2
KEGG_HOMOLOGOUS_RECOMBINATION	KEGG_HOMOLOGOUS_RECOMBINATION	28	-0.70374	-1.94017	0.000233401	0.00276969	0.00185083	2020	tags=46%, list=12%, signal=41%	POLD3/MRE11/RAD54B/XRCC3/POLD2/RPA3/POLD1/RAD51/BRCA2/BLM/XRCC2/EME1/RAD54L
KEGG_PROPANOATE_METABOLISM	KEGG_PROPANOATE_METABOLISM	31	-0.685526	-1.93899	0.000269936	0.00300304	0.00200676	3554	tags=55%, list=22%, signal=43%	ACACB/PCCA/ALDH9A1/LDHC/SUCLG2/ACADM/ALDH7A1/LDHA/ACSS1/ALDH6A1/ALDH1B1/LDHB/ACSS2/LDHAL6A/ACACA/ACSS3/ACAT2
KEGG_STEROID_BIOSYNTHESIS	KEGG_STEROID_BIOSYNTHESIS	16	-0.780367	-1.90737	0.000314288	0.00329078	0.00219905	1725	tags=62%, list=11%, signal=56%	NSDHL/TM7SF2/CYP51A1/DHCR7/HSD17B7/EBP/SQLE/MSMO1/FDFT1/DHCR24
KEGG_HEMATOPOIETIC_CELL_LINEAGE	KEGG_HEMATOPOIETIC_CELL_LINEAGE	42	0.628294	1.76111	0.00062027	0.00588223	0.00393077	3364	tags=64%, list=21%, signal=51%	ITGA4/CD44/IL1B/CSF2/IL7R/CD36/IL1A/CD4/KITLG/ITGA5/ITGA3/CD5/ANPEP/IL11/CD55/CSF1/CD9/ITGA1/ITGA6/IL4R/KIT/HLA-DRB1/IL6/CD59/ITGA2B/ITGA2/CD34
KEGG_TERPENOID_BACKBONE_BIOSYNTHESIS	KEGG_TERPENOID_BACKBONE_BIOSYNTHESIS	14	-0.806211	-1.9161	0.000627879	0.00588223	0.00393077	1065	tags=57%, list=6%, signal=53%	PDSS1/FDPS/MVD/IDI1/HMGCR/MVK/HMGCS1/ACAT2
KEGG_DILATED_CARDIOMYOPATHY	KEGG_DILATED_CARDIOMYOPATHY	64	0.569538	1.73527	0.000855395	0.00761301	0.00508735	2779	tags=44%, list=17%, signal=36%	IGF1/ITGA4/ITGA11/ADCY8/TGFB2/CACNA2D4/ITGAV/DMD/TPM1/ITGB8/ITGA5/ITGA3/LAMA2/ITGB1/TPM2/ITGA8/SLC8A1/ITGB5/ADRB1/ITGA1/ITGA6/SGCB/CACNG8/ADCY4/ADCY7/TGFB3/CACNA2D1/ADCY5
KEGG_PROGESTERONE_MEDIATED_OOCYTE_MATURATION	KEGG_PROGESTERONE_MEDIATED_OOCYTE_MATURATION	76	-0.516406	-1.71025	0.000918463	0.00778506	0.00520232	704	tags=18%, list=4%, signal=18%	RPS6KA1/CDC25B/PDE3A/CDC25A/PDE3B/CCNB1/MAD2L1/CCNA2/CDK1/BUB1/PLK1/CCNB2/PKMYT1/CDC25C
KEGG_GLUTATHIONE_METABOLISM	KEGG_GLUTATHIONE_METABOLISM	42	-0.566587	-1.68576	0.00121869	0.00986028	0.00658907	2857	tags=40%, list=17%, signal=34%	IDH1/GSTZ1/GSTM4/GCLM/IDH2/GGCT/MGST1/ODC1/GSTT2/G6PD/RRM1/OPLAH/GPX2/GSTM1/GGT5/GSTM5/RRM2
KEGG_RNA_DEGRADATION	KEGG_RNA_DEGRADATION	55	-0.548392	-1.73529	0.00159496	0.0123436	0.00824852	5173	tags=67%, list=32%, signal=46%	C1D/ZCCHC7/CNOT2/MPHOSPH6/XRN2/PNPT1/EXOSC1/PAPOLA/CNOT3/WDR61/CNOT7/EXOSC10/ENO1/EXOSC7/LSM4/TENT4A/DCP1A/EXOSC3/MTREX/EXOSC6/LSM8/CNOT10/LSM7/EXOSC5/CNOT6/LSM3/CNOT6L/LSM5/EXOSC9/CNOT9/DCPS/DCP2/LSM6/HSPD1/EXOSC2/EXOSC8/PARN
KEGG_TOLL_LIKE_RECEPTOR_SIGNALING_PATHWAY	KEGG_TOLL_LIKE_RECEPTOR_SIGNALING_PATHWAY	76	0.527124	1.63983	0.00170564	0.0126501	0.00845337	851	tags=13%, list=5%, signal=13%	SPP1/CXCL10/TLR2/CXCL9/IL1B/CXCL8/TLR7/CXCL11/IRF7/IL12A
KEGG_MISMATCH_REPAIR	KEGG_MISMATCH_REPAIR	23	-0.67388	-1.7862	0.00184822	0.0131593	0.00879364	2855	tags=61%, list=17%, signal=50%	RPA1/MSH2/RFC1/POLD3/MSH6/POLD2/RPA3/PCNA/RFC2/POLD1/RFC5/RFC4/RFC3/EXO1
KEGG_RIG_I_LIKE_RECEPTOR_SIGNALING_PATHWAY	KEGG_RIG_I_LIKE_RECEPTOR_SIGNALING_PATHWAY	52	0.568545	1.67023	0.00262586	0.0179771	0.0120131	1408	tags=19%, list=9%, signal=18%	CXCL10/CXCL8/ISG15/IRF7/DDX58/IL12A/IFIH1/TANK/IFNE/DHX58
KEGG_VIRAL_MYOCARDITIS	KEGG_VIRAL_MYOCARDITIS	42	0.58629	1.64337	0.00303478	0.0199149	0.013308	2628	tags=36%, list=16%, signal=30%	ICAM1/MYH14/HLA-F/CXADR/CCND1/HLA-B/DMD/ITGB2/LAMA2/CD55/HLA-C/HLA-G/SGCB/MYH9/HLA-DRB1
KEGG_CYTOSOLIC_DNA_SENSING_PATHWAY	KEGG_CYTOSOLIC_DNA_SENSING_PATHWAY	37	0.604079	1.6519	0.00330113	0.0199149	0.013308	1217	tags=22%, list=7%, signal=20%	CXCL10/IL1B/IRF7/DDX58/IL33/POLR3G/AIM2/RIPK3
KEGG_SYSTEMIC_LUPUS_ERYTHEMATOSUS	KEGG_SYSTEMIC_LUPUS_ERYTHEMATOSUS	75	-0.494078	-1.6329	0.00331182	0.0199149	0.013308	1646	tags=40%, list=10%, signal=36%	SNRPB/H3C1/ACTN3/SNRPD1/H3C2/H2BC7/H3C8/H2AC12/H4C5/H2AX/H2AC21/H2AZ1/H2BC6/H2AC17/H4C2/H2BC3/H2BC17/H2AC16/H4C1/H3C12/H2BC10/H3C13/C1R/H2BC9/H3C7/H2BC13/H3C3/H2AC20/H4C3/H2AC14
KEGG_NUCLEOTIDE_EXCISION_REPAIR	KEGG_NUCLEOTIDE_EXCISION_REPAIR	43	-0.567005	-1.70221	0.00335644	0.0199149	0.013308	3702	tags=44%, list=23%, signal=34%	RPA2/ERCC8/RBX1/RAD23A/RPA1/RFC1/CCNH/XPA/POLD3/POLD2/POLE/RPA3/PCNA/RFC2/POLD1/RFC5/RFC4/RFC3/POLE2
KEGG_COMPLEMENT_AND_COAGULATION_CASCADES	KEGG_COMPLEMENT_AND_COAGULATION_CASCADES	36	0.607203	1.65545	0.00406947	0.0232705	0.0155504	3081	tags=64%, list=19%, signal=52%	C5AR1/C9/F5/PLAU/A2M/C3AR1/SERPINA5/SERPIND1/SERPINE1/MASP1/PLAT/CD55/C1S/C4A/SERPINC1/F2R/CFH/PROS1/THBD/F8/CD59/C8G/C3
KEGG_PYRIMIDINE_METABOLISM	KEGG_PYRIMIDINE_METABOLISM	92	-0.452097	-1.56334	0.00418346	0.0232705	0.0155504	2159	tags=34%, list=13%, signal=29%	NT5C/ITPA/NME1/PRIM2/TXNRD1/POLR1B/POLR1D/POLR2I/ENTPD1/UCK2/POLR3K/POLD3/NT5M/POLA2/POLR1E/DHODH/POLD2/POLE/POLR2J3/ENTPD8/DTYMK/DUT/POLD1/POLA1/RRM1/CDA/PRIM1/TYMS/POLE2/TK1/RRM2
KEGG_PURINE_METABOLISM	KEGG_PURINE_METABOLISM	140	-0.392782	-1.44466	0.00524087	0.028269	0.0188905	3419	tags=35%, list=21%, signal=28%	NT5C/ITPA/NME1/PRIM2/GART/ATIC/POLR1B/PRUNE1/POLR1D/ADSL/POLR2I/PDE4A/ADK/PDE6B/ENTPD1/GUCY1B1/IMPDH2/POLR3K/POLD3/NT5M/POLA2/POLR1E/AK5/PRPS1/GUCY1A1/HPRT1/PPAT/POLD2/POLE/GMPS/POLR2J3/ENTPD8/PAICS/PFAS/AK7/POLD1/POLA1/PRPS2/RRM1/PDE2A/PDE6G/PDE3A/PRIM1/PDE6C/PDE3B/PDE9A/POLE2/NPR1/RRM2
KEGG_PYRUVATE_METABOLISM	KEGG_PYRUVATE_METABOLISM	35	-0.564152	-1.62274	0.0069115	0.0361837	0.0241795	4115	tags=60%, list=25%, signal=45%	DLAT/PDHB/ME2/ACACB/AKR1B1/ALDH9A1/GLO1/LDHC/ME1/ALDH7A1/LDHA/ACSS1/PC/ACYP1/PCK2/ALDH1B1/LDHB/ACSS2/LDHAL6A/ACACA/ACAT2
KEGG_CHEMOKINE_SIGNALING_PATHWAY	KEGG_CHEMOKINE_SIGNALING_PATHWAY	132	0.425515	1.42599	0.00792003	0.0401107	0.0268037	2965	tags=26%, list=18%, signal=21%	CXCL10/CCR4/CXCL9/CCL26/ADCY8/CXCL8/GNG2/CCL7/CXCL11/CXCL6/PLCB4/CCL20/CX3CL1/SHC2/CXCL1/CXCL5/CCL2/CXCL12/CXCL3/CCR10/VAV3/SHC4/STAT2/STAT1/GNAI1/CRK/ADCY4/ADCY7/GRK4/PIK3R2/ADCY5/PTK2B/ADCY6/PIK3R1
KEGG_HYPERTROPHIC_CARDIOMYOPATHY_HCM	KEGG_HYPERTROPHIC_CARDIOMYOPATHY_HCM	59	0.520633	1.56596	0.00831792	0.0401107	0.0268037	2993	tags=42%, list=18%, signal=35%	IGF1/ITGA4/ITGA11/TGFB2/CACNA2D4/ITGAV/DMD/TPM1/ITGB8/ITGA5/ITGA3/LAMA2/ITGB1/TPM2/ITGA8/SLC8A1/ITGB5/ITGA1/ITGA6/SGCB/CACNG8/TGFB3/CACNA2D1/IL6/PRKAB2
KEGG_PATHWAYS_IN_CANCER	KEGG_PATHWAYS_IN_CANCER	278	0.37043	1.35921	0.00845149	0.0401107	0.0268037	3426	tags=29%, list=21%, signal=23%	FGF5/IGF1/CDKN2A/LAMC2/FGF1/WNT10B/CDKN2B/CCNA1/CXCL8/DCC/TGFB2/WNT5A/TGFA/COL4A4/EGF/PPARG/FGF16/COL4A1/MMP1/FAS/COL4A6/ITGAV/CDKN1A/PDGFRA/BIRC3/TRAF1/CCND1/COL4A2/GLI2/KITLG/LAMA3/ITGA3/CDK6/LAMA2/FN1/LAMC1/TGFBR2/ITGB1/FZD8/LAMA1/SPI1/RET/STAT1/MMP2/FGF12/LAMB4/LAMA4/JAK1/ITGA6/PAX8/CRK/MDM2/FZD6/DAPK3/LAMB1/LAMB2/KIT/TGFB3/FGF7/PML/EGFR/PIK3R2/JUP/DAPK2/MITF/FZD1/FGF18/PIK3R1/IL6/TGFBR1/FGF1…
KEGG_REGULATION_OF_ACTIN_CYTOSKELETON	KEGG_REGULATION_OF_ACTIN_CYTOSKELETON	177	0.400481	1.39805	0.00856296	0.0401107	0.0268037	3897	tags=34%, list=24%, signal=26%	CHRM2/FGF5/ITGA4/FGF1/ITGA11/EGF/FGF16/MYH14/ITGAV/MYL9/PDGFRA/PDGFD/PDGFC/ITGB2/ITGB8/ARHGEF4/ITGA5/ITGA3/FN1/ITGB1/ITGA8/VAV3/VCL/F2R/ITGB5/FGF12/CHRM4/SSH1/GSN/ITGA1/MYL5/ITGA6/SLC9A1/CRK/CYFIP2/MYLK/RRAS/FGF7/MYH9/ACTN2/EGFR/ACTN1/PIK3R2/FGF18/PIK3R1/PIP5K1C/FGF14/PIK3CD/APC2/ITGA2B/ITGA2/GNG12/PIK3R3/ITGB3/PAK1/IQGAP1/MRAS/PIP5K1B/LIMK1/IQGAP2
KEGG_PRION_DISEASES	KEGG_PRION_DISEASES	26	0.625455	1.60468	0.0106614	0.0486598	0.0325166	1545	tags=23%, list=9%, signal=21%	IL1B/C9/NCAM2/IL1A/PRNP/LAMC1
KEGG_GRAFT_VERSUS_HOST_DISEASE	KEGG_GRAFT_VERSUS_HOST_DISEASE	12	0.76731	1.65701	0.0111325	0.049211	0.032885	3478	tags=92%, list=21%, signal=72%	IL1B/FAS/KLRD1/HLA-F/IL1A/HLA-B/HLA-C/HLA-G/HLA-DRB1/IL6/HLA-A
KEGG_MELANOMA	KEGG_MELANOMA	55	0.518361	1.53751	0.0113351	0.049211	0.032885	3155	tags=40%, list=19%, signal=32%	FGF5/IGF1/CDKN2A/FGF1/EGF/FGF16/CDKN1A/PDGFRA/CCND1/PDGFD/PDGFC/CDK6/FGF12/MDM2/FGF7/EGFR/PIK3R2/MITF/FGF18/PIK3R1/FGF14/PIK3CD
KEGG_OTHER_GLYCAN_DEGRADATION	KEGG_OTHER_GLYCAN_DEGRADATION	13	0.727575	1.60358	0.0133721	0.0566723	0.0378709	3332	tags=69%, list=20%, signal=55%	GBA/MAN2B2/MANBA/FUCA1/HEXA/GLB1/HEXB/MAN2B1/AGA
KEGG_EPITHELIAL_CELL_SIGNALING_IN_HELICOBACTER_PYLORI_INFECTION	KEGG_EPITHELIAL_CELL_SIGNALING_IN_HELICOBACTER_PYLORI_INFECTION	61	0.488097	1.47526	0.0138304	0.0572512	0.0382578	3685	tags=36%, list=22%, signal=28%	ATP6V0D2/CXCL8/PTPRZ1/ATP6V0A4/CXCL1/HBEGF/ATP6V0A1/ATP6AP1/ATP6V0E1/ATP6V1D/MAPK11/ATP6V1B2/ATP6V0D1/EGFR/ATP6V1G1/JAM3/ATP6V0C/ATP6V1F/ATP6V1E1/ATP6V1H/PAK1/ADAM17
KEGG_GLYCINE_SERINE_AND_THREONINE_METABOLISM	KEGG_GLYCINE_SERINE_AND_THREONINE_METABOLISM	25	-0.590783	-1.59736	0.0161014	0.0651375	0.0435277	2114	tags=48%, list=13%, signal=42%	DMGDH/PIPOX/PSAT1/CTH/MAOA/SARDH/GLYCTK/SHMT2/GATM/PHGDH/SHMT1/CHDH
KEGG_LONG_TERM_DEPRESSION	KEGG_LONG_TERM_DEPRESSION	50	0.516428	1.50385	0.0171863	0.0667693	0.0446181	920	tags=16%, list=6%, signal=15%	IGF1/GRM1/GUCY1A2/GRID2/PLA2G5/GRM5/PRKG1/PLCB4
KEGG_O_GLYCAN_BIOSYNTHESIS	KEGG_O_GLYCAN_BIOSYNTHESIS	24	0.62844	1.58399	0.0175627	0.0667693	0.0446181	3327	tags=67%, list=20%, signal=53%	GCNT3/GALNT5/GCNT4/GALNT3/GALNT16/GALNT12/GALNT6/GALNT18/GALNT7/GALNT10/GALNT2/ST3GAL1/GALNT11/GALNT15/C1GALT1/GALNT4
KEGG_LIMONENE_AND_PINENE_DEGRADATION	KEGG_LIMONENE_AND_PINENE_DEGRADATION	10	-0.746848	-1.65602	0.0176301	0.0667693	0.0446181	3146	tags=50%, list=19%, signal=40%	ALDH9A1/YOD1/NAA80/ALDH7A1/ALDH1B1
KEGG_PROXIMAL_TUBULE_BICARBONATE_RECLAMATION	KEGG_PROXIMAL_TUBULE_BICARBONATE_RECLAMATION	15	-0.668297	-1.61686	0.0187011	0.0693499	0.0463426	1955	tags=33%, list=12%, signal=29%	PCK2/SLC25A10/SLC4A4/SLC38A3/AQP1
KEGG_LONG_TERM_POTENTIATION	KEGG_LONG_TERM_POTENTIATION	57	0.497391	1.48626	0.0200042	0.0726684	0.0485602	1383	tags=12%, list=8%, signal=11%	GRM1/GRIN2A/ADCY8/GRM5/GRIN1/PLCB4/CALML6
KEGG_TYPE_II_DIABETES_MELLITUS	KEGG_TYPE_II_DIABETES_MELLITUS	31	-0.554107	-1.56728	0.0253953	0.0904072	0.0604141	2225	tags=32%, list=14%, signal=28%	IRS2/HK2/PIK3CG/CACNA1A/GCK/CACNA1B/SOCS3/SLC2A4/KCNJ11/PRKCZ
KEGG_LEISHMANIA_INFECTION	KEGG_LEISHMANIA_INFECTION	45	0.512977	1.45052	0.0263813	0.0920758	0.0615291	2628	tags=33%, list=16%, signal=28%	ITGA4/TLR2/IL1B/TGFB2/NCF2/IL12A/IL1A/ITGB2/ITGB1/STAT1/JAK1/MAPK11/IFNGR1/TGFB3/HLA-DRB1
KEGG_INSULIN_SIGNALING_PATHWAY	KEGG_INSULIN_SIGNALING_PATHWAY	118	-0.37692	-1.3428	0.0298015	0.102013	0.0681694	2225	tags=18%, list=14%, signal=15%	IRS2/HK2/PRKAR2B/PCK2/RPS6/PIK3CG/PYGL/EIF4EBP1/PPP1CC/GCK/PRKAA2/SOCS3/ACACA/LIPE/FASN/PDE3A/PDE3B/FBP1/SLC2A4/PRKCZ/CBLC
KEGG_AUTOIMMUNE_THYROID_DISEASE	KEGG_AUTOIMMUNE_THYROID_DISEASE	10	0.733557	1.51381	0.0304536	0.102278	0.0683466	2628	tags=70%, list=16%, signal=59%	TG/FAS/HLA-F/HLA-B/HLA-C/HLA-G/HLA-DRB1
KEGG_CITRATE_CYCLE_TCA_CYCLE	KEGG_CITRATE_CYCLE_TCA_CYCLE	28	-0.548174	-1.51128	0.0312689	0.103072	0.068877	5938	tags=68%, list=36%, signal=43%	CS/SDHB/ACO1/PDHA1/SUCLA2/SUCLG1/IDH3B/SDHD/SDHA/DLAT/PDHB/IDH1/SUCLG2/ACLY/PC/IDH3A/PCK2/IDH2/FH
KEGG_ARGININE_AND_PROLINE_METABOLISM	KEGG_ARGININE_AND_PROLINE_METABOLISM	45	-0.467008	-1.42266	0.0402134	0.124892	0.0834583	3444	tags=44%, list=21%, signal=35%	SMS/ALDH18A1/ALDH9A1/PYCR1/ACY1/ALDH7A1/ALDH1B1/ARG1/NOS3/AGMAT/GLUL/ODC1/AMD1/ARG2/NAGS/MAOA/NOS1/GATM/NOS2/OTC
KEGG_GLYCOLYSIS_GLUCONEOGENESIS	KEGG_GLYCOLYSIS_GLUCONEOGENESIS	45	-0.464891	-1.41621	0.0409379	0.124892	0.0834583	4442	tags=53%, list=27%, signal=39%	PFKP/GAPDH/TPI1/ENO1/DLAT/PDHB/GALM/ALDH9A1/GPI/LDHC/ALDH7A1/LDHA/ACSS1/ALDH3B1/HK2/PCK2/ALDH1B1/LDHB/ALDH3A1/GCK/ACSS2/LDHAL6A/ALDOC/FBP1
KEGG_NATURAL_KILLER_CELL_MEDIATED_CYTOTOXICITY	KEGG_NATURAL_KILLER_CELL_MEDIATED_CYTOTOXICITY	84	0.435647	1.37398	0.0416	0.124892	0.0834583	3666	tags=37%, list=22%, signal=29%	LCP2/CSF2/ULBP1/ICAM1/FAS/KLRD1/TNFRSF10C/SHC2/HLA-B/ITGB2/RAET1L/TNFRSF10B/VAV3/SHC4/HLA-C/HLA-G/TNFRSF10A/ULBP2/IFNGR1/RAET1E/NFAT5/PIK3R2/PTK2B/PIK3R1/PIK3CD/IFNGR2/HLA-A/IFNAR1/PIK3R3/FCER1G/PAK1
KEGG_ALLOGRAFT_REJECTION	KEGG_ALLOGRAFT_REJECTION	10	0.71886	1.48348	0.0419762	0.124892	0.0834583	2628	tags=70%, list=16%, signal=59%	FAS/HLA-F/IL12A/HLA-B/HLA-C/HLA-G/HLA-DRB1
KEGG_PENTOSE_PHOSPHATE_PATHWAY	KEGG_PENTOSE_PHOSPHATE_PATHWAY	22	-0.58197	-1.51912	0.0432072	0.124892	0.0834583	3059	tags=41%, list=19%, signal=33%	GPI/RPIA/DERA/PRPS1/G6PD/PRPS2/TKT/ALDOC/FBP1
KEGG_ANTIGEN_PROCESSING_AND_PRESENTATION	KEGG_ANTIGEN_PROCESSING_AND_PRESENTATION	38	0.51921	1.42785	0.0434783	0.124892	0.0834583	3478	tags=42%, list=21%, signal=33%	KLRD1/HLA-F/CTSB/CD4/HLA-B/IFI30/TAP2/HLA-C/TAPBP/B2M/HLA-G/CTSS/HLA-DRB1/LGMN/CIITA/HLA-A
KEGG_BIOSYNTHESIS_OF_UNSATURATED_FATTY_ACIDS	KEGG_BIOSYNTHESIS_OF_UNSATURATED_FATTY_ACIDS	20	-0.608214	-1.54995	0.0435215	0.124892	0.0834583	1829	tags=40%, list=11%, signal=36%	ELOVL5/YOD1/TECR/PECR/FADS1/ELOVL6/FADS2/SCD
KEGG_ARRHYTHMOGENIC_RIGHT_VENTRICULAR_CARDIOMYOPATHY_ARVC	KEGG_ARRHYTHMOGENIC_RIGHT_VENTRICULAR_CARDIOMYOPATHY_ARVC	56	0.47513	1.41549	0.0438312	0.124892	0.0834583	2883	tags=43%, list=18%, signal=35%	ITGA4/ITGA11/CACNA2D4/ITGAV/CDH2/DMD/ITGB8/ITGA5/ITGA3/LAMA2/ITGB1/ITGA8/SLC8A1/PKP2/ITGB5/ITGA1/ITGA6/SGCB/CACNG8/GJA1/ACTN2/ACTN1/CACNA2D1/JUP
KEGG_NOD_LIKE_RECEPTOR_SIGNALING_PATHWAY	KEGG_NOD_LIKE_RECEPTOR_SIGNALING_PATHWAY	50	0.485438	1.4136	0.0446281	0.124892	0.0834583	2978	tags=28%, list=18%, signal=23%	IL1B/CXCL8/CCL7/BIRC3/CXCL1/CCL2/NOD2/TNFAIP3/CARD9/MAPK11/CASP1/NLRC4/IL6/RIPK2
KEGG_GLYCOSAMINOGLYCAN_DEGRADATION	KEGG_GLYCOSAMINOGLYCAN_DEGRADATION	18	0.633878	1.5137	0.044905	0.124892	0.0834583	3166	tags=78%, list=19%, signal=63%	HYAL4/IDUA/HEXA/IDS/GNS/GLB1/HGSNAT/SGSH/HYAL2/HEXB/GALNS/ARSB/NAGLU/HPSE2
KEGG_ABC_TRANSPORTERS	KEGG_ABC_TRANSPORTERS	34	0.527227	1.42065	0.0466321	0.1277	0.0853349	2409	tags=38%, list=15%, signal=33%	ABCB5/ABCB4/ABCB1/ABCA4/ABCA9/ABCA1/ABCA6/TAP2/ABCG1/ABCA12/ABCA7/ABCA13/ABCA2
KEGG_SULFUR_METABOLISM	KEGG_SULFUR_METABOLISM	10	-0.7037	-1.56035	0.0553035	0.149152	0.0996698	1158	tags=30%, list=7%, signal=28%	SULT1A2/SULT1A1/SULT1E1
KEGG_MELANOGENESIS	KEGG_MELANOGENESIS	73	0.435244	1.34212	0.0567261	0.150705	0.100708	4810	tags=44%, list=29%, signal=31%	WNT10B/ADCY8/WNT5A/PLCB4/TYRP1/KITLG/CALML6/FZD8/CAMK2B/GNAI1/EDNRB/FZD6/KIT/ADCY4/ADCY7/CREB3/ADCY5/MITF/FZD1/ADCY6/WNT9A/GSK3B/CREB3L1/CAMK2G/TCF7L2/PRKCG/PLCB2/PRKACB/PLCB3/PRKCA/GNAI2/ADCY9
KEGG_BUTANOATE_METABOLISM	KEGG_BUTANOATE_METABOLISM	31	-0.493743	-1.39654	0.0577367	0.151134	0.100995	2539	tags=29%, list=15%, signal=25%	ALDH7A1/HADH/ALDH1B1/ACSM3/AACS/BDH1/ACSM5/HMGCS1/ACAT2
KEGG_GAP_JUNCTION	KEGG_GAP_JUNCTION	74	0.430217	1.33345	0.0603175	0.155602	0.10398	2779	tags=30%, list=17%, signal=25%	GRM1/GUCY1A2/ADCY8/GRM5/EGF/PRKG1/PLCB4/PDGFRA/PDGFD/PDGFC/LPAR1/TUBB3/GNAI1/ADRB1/TUBA1A/HTR2B/TUBB2A/ADCY4/ADCY7/GJA1/EGFR/ADCY5
KEGG_AMINOACYL_TRNA_BIOSYNTHESIS	KEGG_AMINOACYL_TRNA_BIOSYNTHESIS	39	-0.464789	-1.35317	0.0703518	0.178894	0.119545	4786	tags=56%, list=29%, signal=40%	PARS2/EARS2/QARS1/LARS2/LARS1/FARSA/KARS1/FARS2/AARS2/YARS1/TARS2/AARS1/IARS1/SEPSECS/WARS2/CARS1/MARS2/NARS2/SARS2/FARSB/DARS1/DARS2
KEGG_RETINOL_METABOLISM	KEGG_RETINOL_METABOLISM	24	-0.5418	-1.44278	0.0714759	0.179193	0.119745	727	tags=29%, list=4%, signal=28%	DHRS4L2/ALDH1A2/UGT2A1/CYP26A1/BCO1/CYP26C1/AWAT2
KEGG_FRUCTOSE_AND_MANNOSE_METABOLISM	KEGG_FRUCTOSE_AND_MANNOSE_METABOLISM	30	-0.491996	-1.38412	0.0733945	0.181448	0.121251	2749	tags=30%, list=17%, signal=25%	MPI/GMDS/MTMR7/SORD/HK2/PFKFB4/KHK/ALDOC/FBP1
KEGG_LYSINE_DEGRADATION	KEGG_LYSINE_DEGRADATION	42	-0.443196	-1.31864	0.0756098	0.184364	0.1232	3146	tags=43%, list=19%, signal=35%	SETD1B/NSD1/AASDH/KMT5C/SETD1A/GCDH/ALDH9A1/SETMAR/ALDH7A1/HADH/PIPOX/ALDH1B1/DOT1L/AASS/NSD2/SUV39H1/SUV39H2/ACAT2
KEGG_TASTE_TRANSDUCTION	KEGG_TASTE_TRANSDUCTION	21	0.561519	1.38346	0.0773196	0.185985	0.124283	2961	tags=38%, list=18%, signal=31%	GRM4/ADCY8/KCNB1/TAS2R4/TAS1R3/TAS2R5/ADCY4/ADCY6
KEGG_TYROSINE_METABOLISM	KEGG_TYROSINE_METABOLISM	24	0.537924	1.35584	0.0817391	0.19346	0.129279	1556	tags=25%, list=9%, signal=23%	AOX1/HGD/IL4I1/TYRP1/ALDH1A3/AOC2
KEGG_OLFACTORY_TRANSDUCTION	KEGG_OLFACTORY_TRANSDUCTION	28	0.529434	1.36979	0.0826011	0.19346	0.129279	1975	tags=39%, list=12%, signal=35%	PDC/CLCA2/OR1J2/OR51E2/PRKG1/PDE1C/OR1Q1/OR1L8/CALML6/OR3A1/CAMK2B
KEGG_ONE_CARBON_POOL_BY_FOLATE	KEGG_ONE_CARBON_POOL_BY_FOLATE	16	-0.568724	-1.39007	0.0931373	0.213138	0.142428	2003	tags=50%, list=12%, signal=44%	GART/ATIC/MTHFD2/MTHFD1/SHMT2/DHFR/SHMT1/TYMS
KEGG_GLIOMA	KEGG_GLIOMA	60	0.433813	1.31199	0.0933977	0.213138	0.142428	1975	tags=20%, list=12%, signal=18%	IGF1/CDKN2A/TGFA/EGF/CDKN1A/PDGFRA/SHC2/CCND1/CDK6/CALML6/SHC4/CAMK2B
KEGG_DORSO_VENTRAL_AXIS_FORMATION	KEGG_DORSO_VENTRAL_AXIS_FORMATION	21	0.546235	1.3458	0.0962199	0.216799	0.144875	2709	tags=24%, list=17%, signal=20%	FMN2/PIWIL3/ETV7/NOTCH3/EGFR
KEGG_PROTEASOME	KEGG_PROTEASOME	38	-0.453306	-1.31641	0.0990099	0.220297	0.147212	6835	tags=66%, list=42%, signal=38%	PSMD4/PSMC4/PSMD12/PSMA6/PSMD7/PSMB1/PSME1/PSMC1/PSMD3/PSME4/PSMA5/PSMB4/SEM1/PSMA7/PSMD14/PSMB6/PSMA1/PSMD6/PSMA3/PSMC6/PSMD11/PSMC3/PSMA4/PSMB2/PSMA2
KEGG_TYPE_I_DIABETES_MELLITUS	KEGG_TYPE_I_DIABETES_MELLITUS	16	0.574302	1.3473	0.121212	0.266367	0.177998	1973	tags=56%, list=12%, signal=50%	IL1B/FAS/HLA-F/IL12A/IL1A/HLA-B/HLA-C/HLA-G/GAD1
KEGG_PEROXISOME	KEGG_PEROXISOME	67	-0.376109	-1.22897	0.126649	0.274921	0.183714	2014	tags=21%, list=12%, signal=18%	PEX11A/DHRS4/IDH1/ACSL5/PIPOX/ACSL3/IDH2/ACOX2/PECR/PXMP2/MVK/SLC27A2/NOS2/EPHX2
KEGG_ADIPOCYTOKINE_SIGNALING_PATHWAY	KEGG_ADIPOCYTOKINE_SIGNALING_PATHWAY	52	-0.401915	-1.25928	0.131646	0.276848	0.185002	2762	tags=25%, list=17%, signal=21%	ADIPOR2/CPT1C/RXRA/ACSL5/IRS2/POMC/ACSL3/PCK2/PRKAA2/SOCS3/TNFRSF1B/PRKCQ/SLC2A4
KEGG_TRYPTOPHAN_METABOLISM	KEGG_TRYPTOPHAN_METABOLISM	31	0.486531	1.28346	0.13181	0.276848	0.185002	1544	tags=23%, list=9%, signal=20%	IDO1/KYNU/IDO2/AOX1/IL4I1/CYP1B1/TPH1
KEGG_DRUG_METABOLISM_OTHER_ENZYMES	KEGG_DRUG_METABOLISM_OTHER_ENZYMES	22	-0.516026	-1.34698	0.133178	0.276848	0.185002	2166	tags=32%, list=13%, signal=28%	IMPDH2/UCK2/HPRT1/GMPS/UGT2A1/CDA/TK1
KEGG_VASCULAR_SMOOTH_MUSCLE_CONTRACTION	KEGG_VASCULAR_SMOOTH_MUSCLE_CONTRACTION	85	0.392527	1.2421	0.133758	0.276848	0.185002	1637	tags=18%, list=10%, signal=16%	KCNMA1/GUCY1A2/EDNRA/PLA2G5/ADCY8/ADRA1D/ACTA2/MYL9/PRKG1/ADRA1B/PLCB4/CALML6/PRKCE/CALD1/KCNMB4
KEGG_LEUKOCYTE_TRANSENDOTHELIAL_MIGRATION	KEGG_LEUKOCYTE_TRANSENDOTHELIAL_MIGRATION	97	0.382422	1.22167	0.137763	0.281861	0.188352	3155	tags=29%, list=19%, signal=23%	CLDN1/ITGA4/CLDN16/ICAM1/NCF2/CLDN14/MYL9/VCAM1/CXCL12/ITGB2/ITGB1/CLDN6/VAV3/VCL/MMP2/PECAM1/GNAI1/MYL5/MAPK11/NOX1/ACTN2/ACTN1/PIK3R2/PTK2B/JAM3/PIK3R1/CDH5/PIK3CD
KEGG_GLYCOSPHINGOLIPID_BIOSYNTHESIS_LACTO_AND_NEOLACTO_SERIES	KEGG_GLYCOSPHINGOLIPID_BIOSYNTHESIS_LACTO_AND_NEOLACTO_SERIES	19	0.542909	1.31188	0.140381	0.283953	0.18975	3609	tags=42%, list=22%, signal=33%	B3GALT5/B3GALT1/FUT2/B3GNT4/ST3GAL6/B3GNT5/B3GALT2/B3GNT2
KEGG_PANTOTHENATE_AND_COA_BIOSYNTHESIS	KEGG_PANTOTHENATE_AND_COA_BIOSYNTHESIS	12	0.614663	1.32737	0.150442	0.300885	0.201064	106	tags=8%, list=1%, signal=8%	VNN1
KEGG_AMYOTROPHIC_LATERAL_SCLEROSIS_ALS	KEGG_AMYOTROPHIC_LATERAL_SCLEROSIS_ALS	44	0.437539	1.23597	0.156197	0.308923	0.206436	2610	tags=16%, list=16%, signal=13%	NEFL/GRIN2A/GRIN1/NEFM/DAXX/MAPK11/CASP1
KEGG_APOPTOSIS	KEGG_APOPTOSIS	77	0.389553	1.21277	0.158228	0.309501	0.206822	5176	tags=39%, list=32%, signal=27%	IL1B/FAS/TNFRSF10C/BIRC3/IL1A/TNFRSF10B/TNFRSF10A/IRAK2/PIK3R2/TRADD/PIK3R1/CFLAR/PIK3CD/PIK3R3/BCL2L1/CAPN2/NFKBIA/PPP3CC/CAPN1/PRKACB/CASP7/TNFSF10/BIRC2/TNFRSF10D/CSF2RB/PRKAR1A/MYD88/XIAP/IL1RAP/RELA
KEGG_NON_HOMOLOGOUS_END_JOINING	KEGG_NON_HOMOLOGOUS_END_JOINING	12	-0.574381	-1.31933	0.160183	0.309919	0.207102	4609	tags=67%, list=28%, signal=48%	POLL/POLM/XRCC5/NHEJ1/XRCC6/XRCC4/MRE11/FEN1
KEGG_GLYCOSPHINGOLIPID_BIOSYNTHESIS_GLOBO_SERIES	KEGG_GLYCOSPHINGOLIPID_BIOSYNTHESIS_GLOBO_SERIES	12	0.600165	1.29606	0.164602	0.315044	0.210526	3066	tags=50%, list=19%, signal=41%	B3GALT5/HEXA/FUT2/ST3GAL1/HEXB/A4GALT
KEGG_GLYCOSPHINGOLIPID_BIOSYNTHESIS_GANGLIO_SERIES	KEGG_GLYCOSPHINGOLIPID_BIOSYNTHESIS_GANGLIO_SERIES	11	0.60597	1.28744	0.173451	0.32845	0.219485	2519	tags=55%, list=15%, signal=46%	ST3GAL5/HEXA/GLB1/B4GALNT1/ST3GAL1/HEXB
KEGG_HEDGEHOG_SIGNALING_PATHWAY	KEGG_HEDGEHOG_SIGNALING_PATHWAY	34	0.45374	1.22263	0.193437	0.36244	0.242198	1065	tags=15%, list=6%, signal=14%	WNT10B/WNT5A/LRP2/RAB23/GLI2
KEGG_GLYOXYLATE_AND_DICARBOXYLATE_METABOLISM	KEGG_GLYOXYLATE_AND_DICARBOXYLATE_METABOLISM	14	-0.53037	-1.26051	0.197647	0.366471	0.244892	5938	tags=71%, list=36%, signal=46%	CS/ACO1/GRHPR/MTHFD1L/AFMID/MTHFD2L/PGP/MTHFD2/MTHFD1/GLYCTK
KEGG_VIBRIO_CHOLERAE_INFECTION	KEGG_VIBRIO_CHOLERAE_INFECTION	48	0.40774	1.17168	0.203361	0.373179	0.249374	4810	tags=46%, list=29%, signal=32%	ATP6V0D2/ATP6V0A4/SLC12A2/ATP6V0A1/ATP6AP1/ATP6V0E1/ATP6V1D/ATP6V1B2/ATP6V0D1/ATP6V1G1/ATP6V0C/ATP6V1F/ATP6V1E1/ATP6V1H/SEC61A1/SEC61A2/PRKCG/PRKACB/KDELR3/PRKCA/TCIRG1/ADCY9
KEGG_CIRCADIAN_RHYTHM_MAMMAL	KEGG_CIRCADIAN_RHYTHM_MAMMAL	13	0.55787	1.22955	0.219469	0.398627	0.26638	109	tags=8%, list=1%, signal=8%	BHLHE41
KEGG_PORPHYRIN_AND_CHLOROPHYLL_METABOLISM	KEGG_PORPHYRIN_AND_CHLOROPHYLL_METABOLISM	20	-0.47447	-1.20913	0.239234	0.430139	0.287437	2122	tags=20%, list=13%, signal=17%	HMBS/HMOX1/MMAB/UGT2A1
KEGG_SMALL_CELL_LUNG_CANCER	KEGG_SMALL_CELL_LUNG_CANCER	81	0.35818	1.12515	0.255962	0.455612	0.30446	2440	tags=28%, list=15%, signal=24%	LAMC2/CDKN2B/COL4A4/COL4A1/COL4A6/ITGAV/BIRC3/TRAF1/CCND1/COL4A2/LAMA3/ITGA3/CDK6/LAMA2/FN1/LAMC1/ITGB1/LAMA1/LAMB4/LAMA4/ITGA6/LAMB1/LAMB2
KEGG_FATTY_ACID_METABOLISM	KEGG_FATTY_ACID_METABOLISM	33	-0.405285	-1.14602	0.265258	0.465904	0.311338	3781	tags=39%, list=23%, signal=30%	GCDH/CPT2/ACADSB/ECI1/ALDH9A1/CPT1C/ACADM/ALDH7A1/HADH/ACSL5/ACSL3/ALDH1B1/ACAT2
KEGG_SELENOAMINO_ACID_METABOLISM	KEGG_SELENOAMINO_ACID_METABOLISM	24	-0.43444	-1.15688	0.266979	0.465904	0.311338	5027	tags=50%, list=31%, signal=35%	AHCY/HEMK1/AHCYL1/METTL2B/MAT2A/BUD23/SCLY/SEPHS1/MAT2B/MARS2/CTH/GGT5
KEGG_ARACHIDONIC_ACID_METABOLISM	KEGG_ARACHIDONIC_ACID_METABOLISM	30	-0.401927	-1.13073	0.272936	0.471675	0.315194	652	tags=13%, list=4%, signal=13%	GPX2/EPHX2/GGT5/PLA2G3
KEGG_SPHINGOLIPID_METABOLISM	KEGG_SPHINGOLIPID_METABOLISM	32	0.427625	1.13788	0.278746	0.476656	0.318522	3750	tags=41%, list=23%, signal=31%	GBA/SMPD1/ARSA/ASAH1/PLPP2/GLB1/SGPL1/DEGS1/UGCG/PLPP1/ACER2/GALC/SGMS2
KEGG_VALINE_LEUCINE_AND_ISOLEUCINE_DEGRADATION	KEGG_VALINE_LEUCINE_AND_ISOLEUCINE_DEGRADATION	43	-0.371175	-1.1143	0.281174	0.476656	0.318522	3299	tags=28%, list=20%, signal=22%	ACADSB/PCCA/ALDH9A1/AUH/ACADM/ALDH7A1/HADH/ALDH6A1/BCKDHA/ALDH1B1/HMGCS1/ACAT2
KEGG_INTESTINAL_IMMUNE_NETWORK_FOR_IGA_PRODUCTION	KEGG_INTESTINAL_IMMUNE_NETWORK_FOR_IGA_PRODUCTION	19	0.47659	1.15163	0.285962	0.4802	0.320891	3553	tags=53%, list=22%, signal=41%	ITGA4/MADCAM1/CXCL12/CCR10/HLA-DRB1/IL6/IL15/ICOSLG/TNFSF13B/LTBR
KEGG_BASAL_TRANSCRIPTION_FACTORS	KEGG_BASAL_TRANSCRIPTION_FACTORS	31	-0.394533	-1.11593	0.288684	0.48024	0.320917	6779	tags=71%, list=41%, signal=42%	GTF2F1/TAF1/TAF6L/GTF2I/TAF12/TAF10/TAF11/GTF2A2/GTF2E1/GTF2A1/GTF2H3/TAF4/TAF2/GTF2H2/TBP/STON1/TAF5L/TAF6/TAF1L/TAF9B/TAF5/TAF4B
KEGG_RENIN_ANGIOTENSIN_SYSTEM	KEGG_RENIN_ANGIOTENSIN_SYSTEM	11	0.542463	1.15251	0.300885	0.495903	0.331384	2102	tags=45%, list=13%, signal=40%	ENPEP/CPA3/ANPEP/CTSA/LNPEP
KEGG_GLYCOSAMINOGLYCAN_BIOSYNTHESIS_HEPARAN_SULFATE	KEGG_GLYCOSAMINOGLYCAN_BIOSYNTHESIS_HEPARAN_SULFATE	21	0.457851	1.12804	0.305842	0.499448	0.333753	3477	tags=57%, list=21%, signal=45%	HS6ST3/NDST3/EXT1/GLCE/EXT2/HS3ST1/NDST2/HS3ST5/NDST1/EXTL3/HS3ST2/XYLT2
KEGG_CYSTEINE_AND_METHIONINE_METABOLISM	KEGG_CYSTEINE_AND_METHIONINE_METABOLISM	29	-0.397199	-1.10608	0.314088	0.504445	0.337092	4706	tags=69%, list=29%, signal=49%	GOT2/GOT1/DNMT3A/CDO1/MTAP/AHCYL1/SRM/MAT2A/SMS/APIP/MAT2B/LDHC/LDHA/LDHB/TRDMT1/CTH/AMD1/LDHAL6A/DNMT1/DNMT3B
KEGG_BLADDER_CANCER	KEGG_BLADDER_CANCER	39	0.399736	1.10521	0.31457	0.504445	0.337092	1025	tags=18%, list=6%, signal=17%	CDKN2A/CXCL8/EGF/MMP1/CDKN1A/TYMP/CCND1
KEGG_METABOLISM_OF_XENOBIOTICS_BY_CYTOCHROME_P450	KEGG_METABOLISM_OF_XENOBIOTICS_BY_CYTOCHROME_P450	28	-0.394699	-1.08816	0.330254	0.524868	0.35074	2777	tags=36%, list=17%, signal=30%	GSTZ1/GSTM4/ALDH3B1/MGST1/ALDH3A1/GSTT2/UGT2A1/GSTM1/CYP2S1/GSTM5
KEGG_PENTOSE_AND_GLUCURONATE_INTERCONVERSIONS	KEGG_PENTOSE_AND_GLUCURONATE_INTERCONVERSIONS	10	-0.493252	-1.09371	0.359031	0.565553	0.377927	4306	tags=70%, list=26%, signal=52%	GUSB/RPE/RPEL1/UGDH/AKR1B1/DCXR/UGT2A1
KEGG_P53_SIGNALING_PATHWAY	KEGG_P53_SIGNALING_PATHWAY	65	0.342874	1.04651	0.366242	0.571394	0.38183	1818	tags=26%, list=11%, signal=23%	IGF1/CDKN2A/CCND2/FAS/PMAIP1/IGFBP3/CDKN1A/CCND1/ADGRB1/SERPINE1/CDK6/ZMAT3/PERP/RRM2B/TNFRSF10B/GADD45A/SESN3
KEGG_ETHER_LIPID_METABOLISM	KEGG_ETHER_LIPID_METABOLISM	22	-0.412401	-1.07649	0.369159	0.571394	0.38183	3	tags=9%, list=0%, signal=9%	ENPP2/PLA2G3
KEGG_NITROGEN_METABOLISM	KEGG_NITROGEN_METABOLISM	17	-0.429902	-1.07466	0.373206	0.572678	0.382688	5346	tags=71%, list=33%, signal=48%	CA5B/GLUD1/HAL/CA4/GLUD2/GLS2/ASNS/CA13/CA14/GLUL/CTH/CA9
KEGG_GNRH_SIGNALING_PATHWAY	KEGG_GNRH_SIGNALING_PATHWAY	78	0.320359	0.999085	0.439873	0.663832	0.443602	2961	tags=22%, list=18%, signal=18%	PLA2G5/ADCY8/PLCB4/MMP14/CALML6/HBEGF/GNRH2/MMP2/CAMK2B/MAPK11/ADCY4/ADCY7/EGFR/ADCY5/PTK2B/PLA2G6/ADCY6
KEGG_PRIMARY_IMMUNODEFICIENCY	KEGG_PRIMARY_IMMUNODEFICIENCY	20	0.420162	1.0323	0.440068	0.663832	0.443602	1755	tags=25%, list=11%, signal=22%	PTPRC/IL7R/CD4/TAP2/RAG1
KEGG_FC_EPSILON_RI_SIGNALING_PATHWAY	KEGG_FC_EPSILON_RI_SIGNALING_PATHWAY	58	-0.311899	-0.998718	0.44757	0.66563	0.444803	31	tags=5%, list=0%, signal=5%	PIK3CG/MS4A2/PLA2G3
KEGG_PPAR_SIGNALING_PATHWAY	KEGG_PPAR_SIGNALING_PATHWAY	48	0.350358	1.00679	0.448739	0.66563	0.444803	1677	tags=21%, list=10%, signal=19%	ANGPTL4/LPL/PPARG/OLR1/MMP1/CD36/CYP7A1/ACADL/FABP5/FABP4
KEGG_NEUROTROPHIN_SIGNALING_PATHWAY	KEGG_NEUROTROPHIN_SIGNALING_PATHWAY	113	0.306937	1.00612	0.464229	0.679415	0.454015	5315	tags=35%, list=32%, signal=23%	NTRK2/BDNF/SHC2/SORT1/CALML6/SHC4/CAMK2B/MAPK11/CRK/ZNF274/IRS1/IRAK2/PIK3R2/PIK3R1/RIPK2/PIK3CD/KIDINS220/TRAF6/GSK3B/PIK3R3/PSEN1/PDPK1/FRS2/NFKBIA/CAMK4/CAMK2G/JUN/RAP1B/RPS6KA3/SHC1/MAPKAPK2/MAPK7/CALM1/SH2B2/PRKCD/MAPK12/RELA/MAPK13/YWHAG
KEGG_TGF_BETA_SIGNALING_PATHWAY	KEGG_TGF_BETA_SIGNALING_PATHWAY	75	0.316871	0.984145	0.466772	0.679415	0.454015	2721	tags=23%, list=17%, signal=19%	CDKN2B/NOG/TGFB2/BMPR1A/INHBA/CHRD/TGFBR2/INHBE/ACVR1C/LTBP1/THBS3/SMURF2/TGFB3/GDF7/ID2/ACVR1/BMP8A
KEGG_DRUG_METABOLISM_CYTOCHROME_P450	KEGG_DRUG_METABOLISM_CYTOCHROME_P450	26	-0.365321	-0.992539	0.469484	0.679415	0.454015	2777	tags=38%, list=17%, signal=32%	GSTZ1/GSTM4/ALDH3B1/MGST1/ALDH3A1/GSTT2/MAOA/UGT2A1/GSTM1/GSTM5
KEGG_UBIQUITIN_MEDIATED_PROTEOLYSIS	KEGG_UBIQUITIN_MEDIATED_PROTEOLYSIS	133	-0.273233	-0.995717	0.476965	0.684675	0.45753	1297	tags=5%, list=8%, signal=5%	SKP2/SOCS3/UBE2S/BRCA1/CBLC/UBE2C/CDC20
KEGG_JAK_STAT_SIGNALING_PATHWAY	KEGG_JAK_STAT_SIGNALING_PATHWAY	97	0.305378	0.975549	0.508914	0.724694	0.484272	3679	tags=34%, list=22%, signal=27%	CCND2/CSF2/IL7R/IL13RA2/IL12A/CCND1/IFNE/IL23A/IL11/IRF9/STAT2/STAT1/JAK1/IL4R/IFNGR1/SPRY1/IL13RA1/IL21R/PIK3R2/IL10RB/CCND3/PIK3R1/IL6/IL15/SPRY2/PIK3CD/IFNGR2/GHR/LIF/IFNAR1/PIK3R3/BCL2L1/SPRED1
KEGG_THYROID_CANCER	KEGG_THYROID_CANCER	23	0.380714	0.948849	0.545293	0.770335	0.514771	2223	tags=17%, list=14%, signal=15%	PPARG/CCND1/RET/PAX8
KEGG_TIGHT_JUNCTION	KEGG_TIGHT_JUNCTION	109	-0.276057	-0.971485	0.560976	0.786249	0.525406	1188	tags=10%, list=7%, signal=9%	CLDN18/MYL2/CLDN3/PARD6B/PRKCQ/IGSF5/LLGL2/PRKCZ/CLDN23/CLDN10/CGN
KEGG_PANCREATIC_CANCER	KEGG_PANCREATIC_CANCER	68	0.301666	0.926643	0.591276	0.822244	0.549459	3828	tags=31%, list=23%, signal=24%	CDKN2A/TGFB2/TGFA/EGF/CCND1/CDK6/TGFBR2/STAT1/JAK1/TGFB3/EGFR/PIK3R2/PIK3R1/TGFBR1/PIK3CD/RALA/PIK3R3/VEGFB/BCL2L1/RALGDS/VEGFA
KEGG_PHOSPHATIDYLINOSITOL_SIGNALING_SYSTEM	KEGG_PHOSPHATIDYLINOSITOL_SIGNALING_SYSTEM	70	0.296687	0.916983	0.602871	0.831868	0.555891	5887	tags=49%, list=36%, signal=31%	CDS1/DGKG/DGKI/PLCB4/CALML6/PIK3R2/PIK3R1/PIP5K1C/PIK3CD/INPP5J/OCRL/PIK3R3/IPPK/PIP5K1B/SYNJ1/PRKCG/DGKH/PLCB2/PLCB3/PLCD4/DGKA/PRKCA/DGKQ/CALM1/PIP4K2C/PI4KB/ITPKB/CDS2/INPP5K/SYNJ2/INPPL1/PLCG1/PIP4K2A/CDIPT
KEGG_BASAL_CELL_CARCINOMA	KEGG_BASAL_CELL_CARCINOMA	37	0.329616	0.901361	0.616299	0.843855	0.563901	3530	tags=24%, list=22%, signal=19%	WNT10B/WNT5A/GLI2/FZD8/FZD6/FZD1/WNT9A/APC2/GSK3B
KEGG_WNT_SIGNALING_PATHWAY	KEGG_WNT_SIGNALING_PATHWAY	119	0.281833	0.931451	0.625199	0.84527	0.564846	4476	tags=24%, list=27%, signal=18%	CCND2/WNT10B/WNT5A/SFRP4/MMP7/PLCB4/CCND1/FZD8/CAMK2B/PPP2R5B/FZD6/NFAT5/CCND3/FZD1/WNT9A/APC2/DKK1/GSK3B/PSEN1/BTRC/PPP3CC/CAMK2G/JUN/TCF7L2/PRKCG/PLCB2/PRICKLE2/PRKACB/PLCB3
KEGG_GLYCEROLIPID_METABOLISM	KEGG_GLYCEROLIPID_METABOLISM	42	-0.306255	-0.911199	0.626829	0.84527	0.564846	1221	tags=19%, list=7%, signal=18%	DGKD/ALDH1B1/GLYCTK/GPAT2/PNPLA3/GK/MBOAT1/AWAT2
KEGG_RNA_POLYMERASE	KEGG_RNA_POLYMERASE	28	-0.322304	-0.888571	0.635104	0.849989	0.568	6541	tags=64%, list=40%, signal=39%	POLR2E/POLR3H/POLR2B/POLR3D/POLR2J/POLR2K/POLR1C/POLR2F/POLR2C/POLR2G/POLR2H/POLR2D/POLR1B/POLR1D/POLR2I/POLR3K/POLR1E/POLR2J3
KEGG_ALZHEIMERS_DISEASE	KEGG_ALZHEIMERS_DISEASE	145	0.271169	0.919835	0.641066	0.851565	0.569053	4562	tags=23%, list=28%, signal=17%	IL1B/GRIN2A/LPL/GRIN1/FAS/PLCB4/CALML6/BACE2/NCSTN/APP/BACE1/LRP1/EIF2AK3/ERN1/MT-CYB/COX7A1/GSK3B/MT-CO1/ADAM17/PSEN1/CDK5R1/SNCA/PSEN2/CAPN2/APOE/PPP3CC/MT-CO2/PSENEN/CAPN1/PLCB2/NDUFC2/CASP7/PLCB3/NDUFA4L2
KEGG_PROSTATE_CANCER	KEGG_PROSTATE_CANCER	81	0.28713	0.901963	0.647059	0.853159	0.570118	1150	tags=10%, list=7%, signal=9%	IGF1/TGFA/EGF/CDKN1A/PDGFRA/CCND1/PDGFD/PDGFC
KEGG_ERBB_SIGNALING_PATHWAY	KEGG_ERBB_SIGNALING_PATHWAY	82	0.285822	0.899819	0.652381	0.853852	0.570581	3155	tags=22%, list=19%, signal=18%	EREG/TGFA/ERBB4/EGF/CDKN1A/SHC2/AREG/BTC/HBEGF/SHC4/NCK1/CAMK2B/CRK/EGFR/PIK3R2/PIK3R1/NRG4/PIK3CD
KEGG_GLYCOSAMINOGLYCAN_BIOSYNTHESIS_CHONDROITIN_SULFATE	KEGG_GLYCOSAMINOGLYCAN_BIOSYNTHESIS_CHONDROITIN_SULFATE	20	0.35455	0.871099	0.671233	0.872113	0.582784	4920	tags=60%, list=30%, signal=42%	CHPF/UST/CHPF2/CSGALNACT2/CHSY3/XYLT2/CHST11/DSE/B3GAT3/B4GALT7/B3GALT6/CHST12
KEGG_NON_SMALL_CELL_LUNG_CANCER	KEGG_NON_SMALL_CELL_LUNG_CANCER	50	0.294623	0.857945	0.690909	0.891173	0.59552	1315	tags=10%, list=8%, signal=9%	CDKN2A/TGFA/EGF/CCND1/CDK6
KEGG_MAPK_SIGNALING_PATHWAY	KEGG_MAPK_SIGNALING_PATHWAY	209	0.254849	0.907639	0.718887	0.91971	0.614591	1022	tags=7%, list=6%, signal=7%	FGF5/NTRK2/FGF1/PLA2G5/IL1B/TGFB2/EGF/CACNA2D4/PTPRR/FGF16/RASGRF2/FAS/BDNF/PDGFRA/IL1A
KEGG_HISTIDINE_METABOLISM	KEGG_HISTIDINE_METABOLISM	21	0.340337	0.838514	0.723368	0.91971	0.614591	1485	tags=14%, list=9%, signal=13%	UROC1/FTCD/ALDH1A3
KEGG_PHENYLALANINE_METABOLISM	KEGG_PHENYLALANINE_METABOLISM	11	0.376305	0.799494	0.743363	0.926904	0.619398	1556	tags=27%, list=9%, signal=25%	IL4I1/ALDH1A3/AOC2
KEGG_STEROID_HORMONE_BIOSYNTHESIS	KEGG_STEROID_HORMONE_BIOSYNTHESIS	21	0.332134	0.818304	0.745704	0.926904	0.619398	2798	tags=43%, list=17%, signal=36%	HSD17B2/HSD17B3/CYP7A1/CYP1B1/SULT2B1/STS/SRD5A3/AKR1C1/CYP1A1
KEGG_PRIMARY_BILE_ACID_BIOSYNTHESIS	KEGG_PRIMARY_BILE_ACID_BIOSYNTHESIS	11	-0.344391	-0.775842	0.750572	0.926904	0.619398	1775	tags=27%, list=11%, signal=24%	ACOX2/SLC27A5/CYP39A1
KEGG_CHRONIC_MYELOID_LEUKEMIA	KEGG_CHRONIC_MYELOID_LEUKEMIA	71	0.273466	0.845103	0.756019	0.926904	0.619398	3614	tags=25%, list=22%, signal=20%	CDKN2A/TGFB2/CDKN1A/SHC2/CCND1/CDK6/TGFBR2/SHC4/CRK/MDM2/TGFB3/PIK3R2/PIK3R1/TGFBR1/PIK3CD/RUNX1/PIK3R3/BCL2L1
KEGG_N_GLYCAN_BIOSYNTHESIS	KEGG_N_GLYCAN_BIOSYNTHESIS	45	0.290987	0.82281	0.759796	0.926904	0.619398	6207	tags=44%, list=38%, signal=28%	MGAT5B/MAN1B1/STT3B/MAN2A1/TUSC3/MGAT4B/MGAT5/RPN2/MAN2A2/MOGS/RPN1/DDOST/ALG11/ALG2/DAD1/ALG12/MAN1A2/MAN1A1/DPAGT1/B4GALT1
KEGG_GALACTOSE_METABOLISM	KEGG_GALACTOSE_METABOLISM	21	0.32169	0.792572	0.771478	0.926904	0.619398	2683	tags=14%, list=16%, signal=12%	MGAM/GLB1/GAA
KEGG_GLYCEROPHOSPHOLIPID_METABOLISM	KEGG_GLYCEROPHOSPHOLIPID_METABOLISM	63	0.275304	0.836952	0.773885	0.926904	0.619398	1368	tags=11%, list=8%, signal=10%	CDS1/PLA2G5/ACHE/DGKG/DGKI/PLA2G15/PLPP2
KEGG_NOTCH_SIGNALING_PATHWAY	KEGG_NOTCH_SIGNALING_PATHWAY	43	0.288291	0.810728	0.77403	0.926904	0.619398	4486	tags=33%, list=27%, signal=24%	JAG1/DTX1/DTX3L/NCSTN/NOTCH3/ADAM17/PSEN1/MAML2/PSEN2/PSENEN/JAG2/NOTCH2/NCOR2/DTX4
KEGG_PATHOGENIC_ESCHERICHIA_COLI_INFECTION	KEGG_PATHOGENIC_ESCHERICHIA_COLI_INFECTION	47	0.287124	0.818221	0.775891	0.926904	0.619398	2488	tags=15%, list=15%, signal=13%	CLDN1/ITGB1/TUBB3/NCK1/TUBA1A/TUBB2A/LY96
KEGG_OXIDATIVE_PHOSPHORYLATION	KEGG_OXIDATIVE_PHOSPHORYLATION	116	0.255497	0.838448	0.803859	0.947403	0.633096	3630	tags=17%, list=22%, signal=14%	ATP6V0D2/ATP6V0A4/ATP6V0A1/ATP6AP1/MT-ND6/ATP6V0E1/MT-ND5/ATP6V1D/ATP6V1B2/ATP6V0D1/ATP6V1G1/ATP6V0C/ATP6V1F/MT-CYB/MT-ND4/COX7A1/ATP6V1E1/ATP6V1H/MT-ND4L/MT-CO1
KEGG_STARCH_AND_SUCROSE_METABOLISM	KEGG_STARCH_AND_SUCROSE_METABOLISM	24	0.307661	0.775465	0.808696	0.947403	0.633096	2909	tags=25%, list=18%, signal=21%	MGAM/GYS2/PGM2L1/GAA/PYGM/AMY2B
KEGG_T_CELL_RECEPTOR_SIGNALING_PATHWAY	KEGG_T_CELL_RECEPTOR_SIGNALING_PATHWAY	84	-0.250688	-0.845066	0.809019	0.947403	0.633096	1474	tags=12%, list=9%, signal=11%	MAP3K8/LCK/NFATC2/ZAP70/FOS/PRKCQ/PTPN6/PAK6/PAK3/CBLC
KEGG_NICOTINATE_AND_NICOTINAMIDE_METABOLISM	KEGG_NICOTINATE_AND_NICOTINAMIDE_METABOLISM	21	0.305827	0.753489	0.816151	0.949509	0.634504	1800	tags=19%, list=11%, signal=17%	AOX1/NMNAT2/BST1/NT5E
KEGG_B_CELL_RECEPTOR_SIGNALING_PATHWAY	KEGG_B_CELL_RECEPTOR_SIGNALING_PATHWAY	62	-0.25433	-0.819323	0.840426	0.971401	0.649133	1798	tags=27%, list=11%, signal=25%	NFATC1/AKT3/NFKB1/PIK3CB/INPP5D/NFATC3/MALT1/RAC3/NRAS/PRKCB/BTK/PIK3CG/NFATC2/FOS/PIK3AP1/PTPN6/CD79B
KEGG_GLYCOSAMINOGLYCAN_BIOSYNTHESIS_KERATAN_SULFATE	KEGG_GLYCOSAMINOGLYCAN_BIOSYNTHESIS_KERATAN_SULFATE	14	-0.288627	-0.68597	0.858824	0.984186	0.657676	698	tags=14%, list=4%, signal=14%	B3GNT7/CHST6
KEGG_ENDOMETRIAL_CANCER	KEGG_ENDOMETRIAL_CANCER	47	0.265547	0.756733	0.867572	0.984186	0.657676	4002	tags=23%, list=24%, signal=18%	EGF/CCND1/EGFR/PIK3R2/PIK3R1/PIK3CD/APC2/GSK3B/PIK3R3/PDPK1/ERBB2
KEGG_RENAL_CELL_CARCINOMA	KEGG_RENAL_CELL_CARCINOMA	67	-0.244214	-0.797987	0.868074	0.984186	0.657676	1798	tags=10%, list=11%, signal=9%	PIK3CG/EGLN3/FH/VEGFD/HGF/PAK6/PAK3
KEGG_ADHERENS_JUNCTION	KEGG_ADHERENS_JUNCTION	68	0.251863	0.773661	0.883683	0.994685	0.664692	3044	tags=18%, list=19%, signal=14%	SNAI2/PTPRM/TGFBR2/PTPRB/VCL/PTPRJ/NECTIN3/ACTN2/PTPRF/EGFR/ACTN1/TGFBR1
KEGG_PROTEIN_EXPORT	KEGG_PROTEIN_EXPORT	23	-0.261887	-0.694164	0.890661	0.994685	0.664692	12101	tags=43%, list=74%, signal=11%	SEC61B/SPCS2/SEC11C/SEC61G/OXA1L/SEC11A/SRP68/SRP9/SRP72/IMMP1L
KEGG_RIBOFLAVIN_METABOLISM	KEGG_RIBOFLAVIN_METABOLISM	13	-0.258001	-0.60612	0.90389	0.994685	0.664692	12162	tags=100%, list=74%, signal=26%	ACP4/FLAD1/ACP2/ACP5/ENPP1/MTMR6/MTMR1/MTMR2/ACP1/RFK/ACP6/MTMR7
KEGG_VEGF_SIGNALING_PATHWAY	KEGG_VEGF_SIGNALING_PATHWAY	62	-0.234724	-0.756165	0.914894	0.994685	0.664692	3	tags=6%, list=0%, signal=6%	NOS3/PIK3CG/NFATC2/PLA2G3
KEGG_BETA_ALANINE_METABOLISM	KEGG_BETA_ALANINE_METABOLISM	19	-0.256363	-0.651668	0.915294	0.994685	0.664692	4401	tags=37%, list=27%, signal=27%	DPYD/SRM/SMS/ALDH9A1/ACADM/ALDH7A1/ALDH1B1
KEGG_MTOR_SIGNALING_PATHWAY	KEGG_MTOR_SIGNALING_PATHWAY	49	0.246462	0.715117	0.919008	0.994685	0.664692	21	tags=2%, list=0%, signal=2%	IGF1
KEGG_FC_GAMMA_R_MEDIATED_PHAGOCYTOSIS	KEGG_FC_GAMMA_R_MEDIATED_PHAGOCYTOSIS	82	0.237872	0.748862	0.919048	0.994685	0.664692	4863	tags=27%, list=30%, signal=19%	PTPRC/PLPP2/PRKCE/VAV3/GSN/CRK/PIK3R2/PLA2G6/PIK3R1/PIP5K1C/PIK3CD/PLPP1/PIK3R3/PAK1/PIP5K1B/LIMK1/LAT/PRKCG/PRKCA/ASAP1/ASAP3/ARPC5
KEGG_VASOPRESSIN_REGULATED_WATER_REABSORPTION	KEGG_VASOPRESSIN_REGULATED_WATER_REABSORPTION	39	0.258276	0.714097	0.923841	0.994685	0.664692	4827	tags=38%, list=29%, signal=27%	DYNC2H1/DYNC1H1/CREB5/CREB3/ADCY6/DYNC1LI2/RAB5B/CREB3L1/DYNC1I1/VAMP2/PRKACB/RAB11A/STX4/ADCY9/DCTN5
KEGG_ENDOCYTOSIS	KEGG_ENDOCYTOSIS	163	-0.217795	-0.814589	0.932551	0.994685	0.664692	759	tags=6%, list=5%, signal=5%	LDLR/CHMP4C/PARD6B/GRK3/RAB11FIP1/FGFR4/PRKCZ/CBLC/ARAP2
KEGG_ALDOSTERONE_REGULATED_SODIUM_REABSORPTION	KEGG_ALDOSTERONE_REGULATED_SODIUM_REABSORPTION	29	0.257364	0.671058	0.933216	0.994685	0.664692	4639	tags=45%, list=28%, signal=32%	IGF1/NEDD4L/IRS1/ATP1B3/PIK3R2/PIK3R1/PIK3CD/PIK3R3/PDPK1/SGK1/PRKCG/ATP1B1/PRKCA
KEGG_ALANINE_ASPARTATE_AND_GLUTAMATE_METABOLISM	KEGG_ALANINE_ASPARTATE_AND_GLUTAMATE_METABOLISM	26	0.248395	0.637289	0.944444	0.994839	0.664795	2491	tags=15%, list=15%, signal=13%	IL4I1/GFPT2/GAD1/GPT
KEGG_CARDIAC_MUSCLE_CONTRACTION	KEGG_CARDIAC_MUSCLE_CONTRACTION	48	0.239465	0.688126	0.944538	0.994839	0.664795	3804	tags=25%, list=23%, signal=19%	CACNA2D4/TPM1/TPM2/SLC8A1/SLC9A1/CACNG8/ATP1B3/CACNA2D1/MT-CYB/COX7A1/MT-CO1/SLC9A6
KEGG_GLYCOSYLPHOSPHATIDYLINOSITOL_GPI_ANCHOR_BIOSYNTHESIS	KEGG_GLYCOSYLPHOSPHATIDYLINOSITOL_GPI_ANCHOR_BIOSYNTHESIS	24	0.242703	0.611736	0.956522	1	0.668244	5285	tags=33%, list=32%, signal=23%	PIGZ/GPLD1/PIGG/PIGV/PIGT/PIGS/PGAP1/PIGN
KEGG_REGULATION_OF_AUTOPHAGY	KEGG_REGULATION_OF_AUTOPHAGY	19	-0.221751	-0.563686	0.969412	1	0.668244	2074	tags=100%, list=13%, signal=87%	GABARAPL1/BECN1/ATG12/ULK3/ULK2/PIK3C3/GABARAPL2/ATG4B/ULK1/ATG4A/ATG7/PRKAA1/ATG5/PIK3R4/ATG4D/ATG3/ATG4C/PRKAA2
KEGG_COLORECTAL_CANCER	KEGG_COLORECTAL_CANCER	59	0.206955	0.62248	0.986949	1	0.668244	3576	tags=20%, list=22%, signal=16%	DCC/TGFB2/CCND1/TGFBR2/TGFB3/PIK3R2/PIK3R1/TGFBR1/PIK3CD/APC2/GSK3B/PIK3R3
KEGG_ACUTE_MYELOID_LEUKEMIA	KEGG_ACUTE_MYELOID_LEUKEMIA	52	0.200539	0.58913	0.991763	1	0.668244	3576	tags=21%, list=22%, signal=17%	CCNA1/CCND1/SPI1/KIT/PML/PIK3R2/JUP/PIK3R1/PIK3CD/RUNX1/PIK3R3
KEGG_AMINO_SUGAR_AND_NUCLEOTIDE_SUGAR_METABOLISM	KEGG_AMINO_SUGAR_AND_NUCLEOTIDE_SUGAR_METABOLISM	40	0.17105	0.475446	0.994958	1	0.668244	2519	tags=12%, list=15%, signal=11%	GFPT2/HEXA/NAGK/CYB5R1/HEXB
KEGG_SNARE_INTERACTIONS_IN_VESICULAR_TRANSPORT	KEGG_SNARE_INTERACTIONS_IN_VESICULAR_TRANSPORT	37	-0.165343	-0.47958	0.997579	1	0.668244	1367	tags=5%, list=8%, signal=5%	VAMP8/SNAP25
KEGG_HUNTINGTONS_DISEASE	KEGG_HUNTINGTONS_DISEASE	163	0.146977	0.507905	1	1	0.668244	948	tags=3%, list=6%, signal=3%	GRM5/PPARG/GRIN1/PLCB4/BDNF
KEGG_INOSITOL_PHOSPHATE_METABOLISM	KEGG_INOSITOL_PHOSPHATE_METABOLISM	51	-0.14545	-0.453248	1	1	0.668244	200	tags=20%, list=1%, signal=19%	TPI1/PIK3CB/PLCB1/INPP1/INPP5B/IPMK/ALDH6A1/PIK3CG/ITPK1/IMPA2
KEGG_PARKINSONS_DISEASE	KEGG_PARKINSONS_DISEASE	115	-0.135262	-0.48167	1	1	0.668244	6466	tags=52%, list=39%, signal=32%	NDUFB5/NDUFV1/UBE2J2/COX7A2/VDAC2/PRKN/APAF1/NDUFA1/UBA7/NDUFB4/NDUFV3/SDHB/NDUFS8/UBE2L3/NDUFS2/NDUFB3/NDUFS1/ATP5MC3/ATP5PO/UQCRC1/NDUFC1/NDUFB6/NDUFS3/NDUFA5/UQCRC2/NDUFA9/NDUFS6/ATP5PB/COX5A/HTRA2/NDUFB9/ATP5PF/ATP5F1B/UQCRB/NDUFS7/NDUFB7/UQCRH/VDAC1/UQCRFS1/SDHD/PARK7/SLC18A2/COX8A/CYC1/SDHA/NDUFV2/COX6B1/NDUFB8/ATP5F1C/NDUFA7/COX7C/CYCS/UQCRHL/ATP5F1A/VDAC3/UBE2J1/ATP5MC1/ATP5MC2/SLC25A5/SN…

## Sheet: GSE168994
ID	Description	setSize	enrichmentScore	NES	pvalue	p.adjust	qvalues	rank	leading_edge	core_enrichment
KEGG_CELL_CYCLE	KEGG_CELL_CYCLE	120	-0.584796	-2.41068	1e-10	4.325e-09	3.13158e-09	1285	tags=36%, list=8%, signal=33%	CDK4/ANAPC7/SKP2/CDK2/STAG1/PRKDC/ORC5/CHEK1/PCNA/SMC1A/E2F1/CDC7/CCNE2/RBL1/CDC25B/MCM6/ORC6/PTTG1/MCM7/CDC25A/ESPL1/MAD2L1/MCM2/CDK1/MCM4/MCM3/CDKN2C/MCM5/TTK/CDC45/CDC6/CCNB1/ORC1/BUB1/PKMYT1/DBF4/CCNB2/CCNA2/BUB1B/E2F2/PLK1/CDC25C/CDC20
KEGG_CYTOKINE_CYTOKINE_RECEPTOR_INTERACTION	KEGG_CYTOKINE_CYTOKINE_RECEPTOR_INTERACTION	143	0.703138	2.34013	1e-10	4.325e-09	3.13158e-09	2582	tags=51%, list=16%, signal=43%	CCL20/TNFSF15/IL1A/CSF2/CXCL10/IL1B/IL6/CXCR4/CXCL8/CXCL11/CXCL6/TNFRSF8/CXCL1/NGFR/TNFSF18/BMP2/TNFSF14/TNFSF10/CXCL3/CSF3/CCL2/CXCL5/CX3CL1/CXCL2/OSM/PDGFB/CSF2RB/CXCL14/TNFRSF4/TNFRSF9/IL12RB1/TNFSF9/LIF/CCR7/TNFSF13B/IL24/TNFRSF10C/FLT4/GHR/CXCL9/IL3RA/TGFB2/IFNGR2/CCL27/TSLP/INHBB/INHBA/IL12A/IL7R/VEGFA/TNFSF4/IL23A/TNFRSF10A/IL20RB/VEGFC/CXCL16/IFNAR2/CCR10/TNFRSF10B/INHBE/CCL26/CTF1/IL18R1…
KEGG_DNA_REPLICATION	KEGG_DNA_REPLICATION	36	-0.802663	-2.70252	1e-10	4.325e-09	3.13158e-09	2270	tags=86%, list=14%, signal=74%	POLD3/RPA2/PRIM2/RPA1/POLE4/RNASEH2B/POLE3/SSBP1/RPA3/POLA2/POLD1/POLD2/LIG1/PCNA/RFC2/DNA2/POLE/RFC5/RFC4/PRIM1/RNASEH2A/MCM6/POLA1/MCM7/FEN1/MCM2/MCM4/MCM3/RFC3/MCM5/POLE2
KEGG_SPLICEOSOME	KEGG_SPLICEOSOME	119	-0.620208	-2.56734	1e-10	4.325e-09	3.13158e-09	4138	tags=66%, list=26%, signal=49%	PRPF38B/SF3B5/ACIN1/PRPF40A/SNRPD3/CHERP/HNRNPC/CRNKL1/DHX8/ISY1/DDX5/SNRPB2/CTNNBL1/LSM8/SART1/PCBP1/DHX38/HNRNPK/PRPF3/RBM17/TCERG1/PRPF38A/EIF4A3/MAGOH/SRSF10/TRA2A/PRPF4/CDC5L/USP39/RBM22/SNRNP200/HNRNPA1L2/RBM8A/SNRPC/SF3A1/PQBP1/THOC1/SF3A3/DHX15/PLRG1/AQR/U2AF2/LSM4/HSPA8/SNRPB/THOC3/SF3B3/EFTUD2/SNRPG/PRPF19/MAGOHB/NCBP1/SRSF6/SF3B4/LSM3/HNRNPA3/PUF60/SNRPA/LSM6/SNRPE/DDX46/PHF5A/PRPF31/S…
KEGG_CHEMOKINE_SIGNALING_PATHWAY	KEGG_CHEMOKINE_SIGNALING_PATHWAY	135	0.584312	1.93663	2.19902e-08	7.60861e-07	5.50912e-07	1248	tags=19%, list=8%, signal=18%	CCL20/CXCL10/CXCR4/CXCL8/CXCL11/CXCL6/CXCL1/FGR/RASGRP2/CXCL3/CCL2/CXCL5/CX3CL1/CXCL2/ADCY4/ADCY2/CXCL14/HCK/CCR7/CXCL9/GNG8/NFKBIA/CCL27/ELMO1/SHC2/STAT1
KEGG_OLFACTORY_TRANSDUCTION	KEGG_OLFACTORY_TRANSDUCTION	39	0.769075	2.12135	2.80973e-08	8.1014e-07	5.86594e-07	1032	tags=44%, list=7%, signal=41%	OR10Q1/OR1J4/OR1Q1/OR1L8/CAMK2B/OR51M1/OR51Q1/CLCA2/OR52A5/OR2T8/OR9Q1/CNGB1/OR1J2/OR52N4/OR5B12/CALML6/OR51E2
KEGG_MISMATCH_REPAIR	KEGG_MISMATCH_REPAIR	23	-0.752778	-2.27116	6.92128e-06	0.000171055	0.000123855	2270	tags=70%, list=14%, signal=60%	POLD3/RPA2/MLH1/RPA1/SSBP1/RPA3/MSH2/POLD1/POLD2/LIG1/PCNA/RFC2/RFC5/RFC4/RFC3/EXO1
KEGG_CELL_ADHESION_MOLECULES_CAMS	KEGG_CELL_ADHESION_MOLECULES_CAMS	77	0.597233	1.84357	9.14563e-06	0.000197774	0.000143201	3051	tags=48%, list=19%, signal=39%	NFASC/VCAM1/ICAM1/F11R/PECAM1/OCLN/CLDN1/NRXN1/ITGB8/CDH1/NRXN3/CLDN6/L1CAM/HLA-B/HLA-E/CLDN16/CADM1/HLA-A/JAM2/MADCAM1/CD4/HLA-C/SDC4/NRCAM/CLDN14/NLGN3/CDH15/PTPRM/CNTNAP1/CD274/PDCD1LG2/CLDN7/MPZL1/NLGN2/PTPRF/ITGAV/ITGAL
KEGG_HOMOLOGOUS_RECOMBINATION	KEGG_HOMOLOGOUS_RECOMBINATION	28	-0.706604	-2.24792	1.3248e-05	0.000254656	0.000184387	2418	tags=64%, list=15%, signal=55%	TOP3A/POLD3/RPA2/MRE11/NBN/RPA1/SSBP1/RPA3/RAD51D/POLD1/POLD2/EME1/RAD51/RAD54B/BRCA2/RAD54L/BLM/XRCC2
KEGG_OOCYTE_MEIOSIS	KEGG_OOCYTE_MEIOSIS	99	-0.45754	-1.83074	3.81344e-05	0.000603252	0.000436793	1278	tags=21%, list=8%, signal=20%	ANAPC7/CDK2/AR/PPP1CA/SMC1A/CCNE2/PTTG1/ESPL1/MAD2L1/AURKA/CDK1/FBXO43/FBXO5/SGO1/CCNB1/BUB1/PKMYT1/CCNB2/PLK1/CDC25C/CDC20
KEGG_BASE_EXCISION_REPAIR	KEGG_BASE_EXCISION_REPAIR	33	-0.658336	-2.16376	3.8357e-05	0.000603252	0.000436793	2949	tags=64%, list=19%, signal=52%	UNG/POLB/OGG1/MUTYH/XRCC1/APEX2/LIG3/POLD3/APEX1/POLE4/POLE3/PARP1/POLD1/POLD2/LIG1/PCNA/POLE/HMGB1/FEN1/NEIL3/POLE2
KEGG_TYPE_I_DIABETES_MELLITUS	KEGG_TYPE_I_DIABETES_MELLITUS	13	0.839217	1.84913	4.57008e-05	0.000658853	0.000477052	1900	tags=85%, list=12%, signal=75%	IL1A/IL1B/CPE/GAD1/PTPRN2/HLA-B/HLA-E/HLA-A/IL12A/HLA-C/PTPRN
KEGG_PYRIMIDINE_METABOLISM	KEGG_PYRIMIDINE_METABOLISM	91	-0.444585	-1.7601	0.000107736	0.00140466	0.00101707	2592	tags=41%, list=16%, signal=34%	DCK/NME2/POLR3H/POLR1C/POLD3/PRIM2/NT5C/ENTPD8/ITPA/POLE4/POLE3/DUT/UMPS/POLR2D/POLR2G/POLR1E/ENTPD1/POLR3B/NME1/POLR1A/POLA2/POLR1B/POLR3K/POLD1/DHODH/RRM1/CAD/POLD2/CTPS1/POLE/DTYMK/PRIM1/POLA1/TYMS/TK1/POLE2/RRM2
KEGG_COMPLEMENT_AND_COAGULATION_CASCADES	KEGG_COMPLEMENT_AND_COAGULATION_CASCADES	33	0.70495	1.88915	0.000113672	0.00140466	0.00101707	3278	tags=73%, list=21%, signal=58%	C3/SERPINA1/SERPING1/SERPINE1/PLAT/C7/C4B/C1S/BDKRB2/MASP1/F10/C1R/THBD/F3/C5AR1/CFH/F8/A2M/PROS1/PLAUR/F2R/PLAU/CD46/BDKRB1
KEGG_STEROID_HORMONE_BIOSYNTHESIS	KEGG_STEROID_HORMONE_BIOSYNTHESIS	16	0.808082	1.84394	0.000127626	0.00140768	0.00101925	1483	tags=44%, list=9%, signal=40%	HSD11B1/CYP11A1/HSD17B2/UGT2B7/CYP1B1/SRD5A3/HSD17B6
KEGG_JAK_STAT_SIGNALING_PATHWAY	KEGG_JAK_STAT_SIGNALING_PATHWAY	97	0.549187	1.75032	0.00013019	0.00140768	0.00101925	3534	tags=39%, list=22%, signal=31%	CSF2/IL6/CCND2/IL13RA2/CSF3/OSM/CSF2RB/IL12RB1/LIF/IL24/GHR/IL3RA/IFNGR2/TSLP/STAT1/IL12A/IL7R/IL23A/IL20RB/IFNAR2/STAT4/PIM1/CTF1/CBLB/IFNGR1/IRF9/IL15/CCND1/IL15RA/OSMR/STAT3/MYC/LEPR/STAT2/AKT3/SOCS1/IL10RB/JAK3
KEGG_PROGESTERONE_MEDIATED_OOCYTE_MATURATION	KEGG_PROGESTERONE_MEDIATED_OOCYTE_MATURATION	74	-0.471888	-1.81384	0.000169281	0.00169434	0.00122681	405	tags=19%, list=3%, signal=19%	ANAPC7/CDK2/PIK3R3/CDC25B/CDC25A/MAD2L1/CDK1/CCNB1/BUB1/PKMYT1/CCNB2/CCNA2/PLK1/CDC25C
KEGG_LEISHMANIA_INFECTION	KEGG_LEISHMANIA_INFECTION	40	0.659453	1.8288	0.00017629	0.00169434	0.00122681	1465	tags=28%, list=9%, signal=25%	IL1A/C3/IL1B/PTGS2/TLR2/NFKBIA/TGFB2/IFNGR2/STAT1/IL12A/CYBA
KEGG_HYPERTROPHIC_CARDIOMYOPATHY_HCM	KEGG_HYPERTROPHIC_CARDIOMYOPATHY_HCM	65	0.577381	1.74125	0.000195125	0.00177667	0.00128642	3215	tags=48%, list=20%, signal=38%	IL6/MYL3/ITGB6/TNNI3/CACNA1D/ITGB8/RYR2/CACNG8/TNNC1/CACNA1C/TGFB2/SGCA/CACNA2D3/CACNG7/ACE/CACNA2D2/ITGB5/ITGA11/CACNB4/PRKAB2/ITGB3/ITGA5/DMD/ITGA1/CACNB1/ITGA7/SGCD/ITGAV/ITGA2B/SGCG/ITGB1
KEGG_LEUKOCYTE_TRANSENDOTHELIAL_MIGRATION	KEGG_LEUKOCYTE_TRANSENDOTHELIAL_MIGRATION	87	0.541423	1.69737	0.000205478	0.00177738	0.00128694	2243	tags=23%, list=14%, signal=20%	CXCR4/VCAM1/ICAM1/F11R/PECAM1/OCLN/CLDN1/CTNNA2/ACTN2/MMP9/CTNNA3/CLDN6/CLDN16/JAM2/CYBA/MYL5/CLDN14/MMP2/RAPGEF3/CTNND1
KEGG_NOD_LIKE_RECEPTOR_SIGNALING_PATHWAY	KEGG_NOD_LIKE_RECEPTOR_SIGNALING_PATHWAY	49	0.616588	1.76606	0.000293449	0.00241746	0.0017504	912	tags=18%, list=6%, signal=17%	IL1B/IL6/CXCL8/CXCL1/CCL2/TNFAIP3/CXCL2/BIRC3/NFKBIA
KEGG_ARRHYTHMOGENIC_RIGHT_VENTRICULAR_CARDIOMYOPATHY_ARVC	KEGG_ARRHYTHMOGENIC_RIGHT_VENTRICULAR_CARDIOMYOPATHY_ARVC	61	0.574558	1.72051	0.000323811	0.00254633	0.00184371	3215	tags=49%, list=20%, signal=39%	PKP2/CTNNA2/ACTN2/ITGB6/CACNA1D/ITGB8/CTNNA3/RYR2/CACNG8/CACNA1C/JUP/SGCA/CACNA2D3/CACNG7/CACNA2D2/ITGB5/ITGA11/CACNB4/DSP/ITGB3/ITGA5/DMD/ITGA1/CACNB1/ITGA7/SGCD/ITGAV/ITGA2B/SGCG/ITGB1
KEGG_TOLL_LIKE_RECEPTOR_SIGNALING_PATHWAY	KEGG_TOLL_LIKE_RECEPTOR_SIGNALING_PATHWAY	74	0.557526	1.70712	0.00044747	0.00336576	0.00243702	1608	tags=22%, list=10%, signal=20%	CXCL10/IL1B/IL6/CXCL8/CXCL11/TLR2/TLR5/CXCL9/NFKBIA/TLR1/STAT1/IRF7/IL12A/MAP3K8/CTSK/IFNAR2
KEGG_DILATED_CARDIOMYOPATHY	KEGG_DILATED_CARDIOMYOPATHY	69	0.556268	1.68731	0.000604917	0.00436044	0.00315724	3215	tags=45%, list=20%, signal=36%	ADCY4/ADCY2/MYL3/ITGB6/TNNI3/CACNA1D/ITGB8/RYR2/CACNG8/TNNC1/CACNA1C/TGFB2/SGCA/CACNA2D3/CACNG7/CACNA2D2/ITGB5/ITGA11/CACNB4/ITGB3/ITGA5/DMD/ITGA1/CACNB1/ITGA7/ADCY6/SGCD/ITGAV/ITGA2B/SGCG/ITGB1
KEGG_CALCIUM_SIGNALING_PATHWAY	KEGG_CALCIUM_SIGNALING_PATHWAY	126	0.468318	1.54042	0.001618	0.0111965	0.00810701	1219	tags=20%, list=8%, signal=18%	P2RX5/CAMK2B/LHCGR/CACNA1I/CACNA1H/ADCY4/ADCY2/CACNA1E/AVPR1A/ERBB4/GRIN2A/CACNA1D/GRM1/HTR4/RYR2/ATP2B2/P2RX7/TNNC1/CALML6/BDKRB2/CACNA1C/EDNRB/P2RX6/PTGER3/CACNA1G
KEGG_RNA_DEGRADATION	KEGG_RNA_DEGRADATION	53	-0.46685	-1.69444	0.00170221	0.0113263	0.00820095	4377	tags=58%, list=28%, signal=42%	HSPA9/LSM7/EXOSC4/XRN2/EXOSC1/LSM1/MTREX/EDC4/DDX6/EDC3/LSM8/CNOT6/CNOT3/WDR61/ENO1/EXOSC10/CNOT9/LSM4/EXOSC3/DCPS/LSM3/EXOSC5/HSPD1/LSM6/CNOT10/MPHOSPH6/EXOSC8/LSM5/EXOSC9/EXOSC6/EXOSC2
KEGG_NATURAL_KILLER_CELL_MEDIATED_CYTOTOXICITY	KEGG_NATURAL_KILLER_CELL_MEDIATED_CYTOTOXICITY	76	0.513208	1.58032	0.00184703	0.0118347	0.00856907	3459	tags=39%, list=22%, signal=31%	CSF2/ICAM1/TNFSF10/KLRD1/TNFRSF10C/HLA-B/HLA-E/IFNGR2/HLA-A/SHC2/HLA-C/TNFRSF10A/ZAP70/IFNAR2/TNFRSF10B/HCST/ULBP2/ULBP1/IFNGR1/FYN/NFATC2/SHC3/PPP3CC/MAPK3/ITGAL/NFATC1/CASP3/BID/RAC2/MICA
KEGG_HEMATOPOIETIC_CELL_LINEAGE	KEGG_HEMATOPOIETIC_CELL_LINEAGE	45	0.582477	1.65693	0.00270246	0.0166973	0.0120899	3206	tags=47%, list=20%, signal=37%	IL1A/CSF2/IL1B/IL6/CSF3/IL3RA/MME/IL7R/CD4/CD36/CD7/ANPEP/FLT3/ITGB3/CSF1/ITGA5/FLT3LG/ITGA1/CD9/ITGA2B/GP1BA
KEGG_NEUROACTIVE_LIGAND_RECEPTOR_INTERACTION	KEGG_NEUROACTIVE_LIGAND_RECEPTOR_INTERACTION	108	0.477215	1.53944	0.00286355	0.01697	0.0122874	1443	tags=31%, list=9%, signal=28%	P2RX5/KISS1R/LHCGR/AVPR1A/GRIN2A/GRIN3B/GRM8/GRM4/THRB/GRM1/HTR4/CHRM4/CHRNE/MCHR1/P2RX7/GIPR/GRIN2B/RXFP1/FPR1/OPRL1/GHR/CHRNA1/F2RL2/BDKRB2/PTGIR/EDNRB/P2RX6/PTGER3/GLP2R/S1PR3/PTH1R/GRIN1/LHB
KEGG_TERPENOID_BACKBONE_BIOSYNTHESIS	KEGG_TERPENOID_BACKBONE_BIOSYNTHESIS	14	-0.707092	-1.8723	0.00294278	0.01697	0.0122874	4238	tags=79%, list=27%, signal=58%	PDSS2/MVD/IDI2/IDI1/FDPS/HMGCR/PMVK/ACAT1/MVK/PDSS1/ACAT2
KEGG_MAPK_SIGNALING_PATHWAY	KEGG_MAPK_SIGNALING_PATHWAY	214	0.413916	1.43039	0.00344287	0.0192134	0.0139118	3410	tags=27%, list=22%, signal=21%	IL1A/IL1B/RASGRP2/CACNA1I/CACNA1H/FGF12/CACNA1E/PDGFB/PTPN7/GADD45G/RASGRP4/CACNA1D/CACNG8/CACNA1C/TGFB2/MAPK8IP2/FGF11/CACNA2D3/FGF17/FGF9/CACNA1G/PLA2G4B/CACNG7/MAP3K8/CACNA2D2/RASGRP1/NTF4/RELB/NFKB2/DUSP1/CACNB4/NTF3/DUSP4/DUSP6/RRAS/PLA2G6/MAPK8IP3/MAP4K3/MAP4K1/MAPK11/DUSP5/GADD45A/MAP3K5/NFATC2/PPP3CC/MAPK3/CACNB1/DDIT3/FGF7/CASP3/MYC/RAC2/FGFR1/TGFBR2/JUND/CACNA1A/AKT3
KEGG_ECM_RECEPTOR_INTERACTION	KEGG_ECM_RECEPTOR_INTERACTION	73	0.512563	1.56684	0.00386243	0.0208812	0.0151194	3215	tags=52%, list=20%, signal=42%	COMP/ITGB6/ITGB8/LAMA4/LAMC2/COL6A6/LAMA3/THBS2/COL6A1/SDC4/COL6A2/COL2A1/ITGB5/COL11A1/COL4A1/ITGA11/CD36/ITGB3/COL4A4/ITGA5/CHAD/THBS3/SPP1/COL1A2/COL4A2/ITGA1/VTN/LAMB2/FN1/ITGA7/COL5A1/ITGAV/HSPG2/LAMA1/AGRN/ITGA2B/GP1BA/ITGB1
KEGG_AMINOACYL_TRNA_BIOSYNTHESIS	KEGG_AMINOACYL_TRNA_BIOSYNTHESIS	39	-0.504016	-1.70743	0.00504998	0.0256963	0.0186058	5460	tags=62%, list=34%, signal=40%	PSTK/MTFMT/TARS2/TARS1/EARS2/WARS2/QARS1/YARS1/LARS1/FARSA/YARS2/KARS1/NARS1/HARS2/CARS2/PARS2/NARS2/FARS2/HARS1/LARS2/MARS2/SARS2/FARSB/DARS2
KEGG_LYSOSOME	KEGG_LYSOSOME	112	0.468957	1.52174	0.00505014	0.0256963	0.0186058	5494	tags=61%, list=35%, signal=40%	CTSS/FUCA1/LAPTM5/CTSF/LGMN/GAA/IDUA/SLC11A2/NAPSA/CTSK/SLC11A1/ARSA/ATP6V0D2/SLC17A5/CD68/ABCA2/GNPTG/PSAP/HEXA/IDS/MAN2B1/MANBA/ARSG/ATP6V0A4/CTSA/ATP6V0A1/DNASE2/ASAH1/GM2A/CTSD/SMPD1/ACP5/LAPTM4A/SCARB2/NAGLU/TPP1/CTSZ/GLB1/GNPTAB/IGF2R/ENTPD4/PLA2G15/SORT1/ATP6AP1/CTSB/HGSNAT/GALC/CTSH/SUMF1/GGA1/CLN5/LAMP1/NPC2/GNS/AP3S1/ATP6V0B/CTSL/AGA/GALNS/ATP6V0C/LAMP2/CD164/MCOLN1/HEXB/LIPA/HYAL1/SGSH…
KEGG_PROPANOATE_METABOLISM	KEGG_PROPANOATE_METABOLISM	30	-0.524695	-1.7213	0.00561872	0.0277725	0.0201091	3740	tags=47%, list=24%, signal=36%	LDHA/SUCLA2/PCCB/SUCLG1/ACADM/ECHS1/ALDH7A1/ACACB/ACAT1/LDHB/ALDH3A2/ACAT2/LDHAL6A/ACACA
KEGG_ARACHIDONIC_ACID_METABOLISM	KEGG_ARACHIDONIC_ACID_METABOLISM	29	0.627401	1.63618	0.00632103	0.0299516	0.0216869	2312	tags=45%, list=15%, signal=38%	PTGDS/CYP2J2/CYP4F3/PTGS2/CYP4F2/PTGIS/GGT1/PTGES/PLA2G4B/GPX3/CYP2E1/GGT5/PLA2G6
KEGG_NON_HOMOLOGOUS_END_JOINING	KEGG_NON_HOMOLOGOUS_END_JOINING	12	-0.687709	-1.74057	0.00640583	0.0299516	0.0216869	3105	tags=58%, list=20%, signal=47%	DCLRE1C/MRE11/XRCC6/XRCC5/NHEJ1/PRKDC/FEN1
KEGG_NUCLEOTIDE_EXCISION_REPAIR	KEGG_NUCLEOTIDE_EXCISION_REPAIR	44	-0.467834	-1.62675	0.0081943	0.0373056	0.0270117	2791	tags=45%, list=18%, signal=38%	CUL4B/ERCC4/ERCC8/POLD3/RPA2/RPA1/POLE4/GTF2H2/POLE3/RPA3/POLD1/POLD2/LIG1/PCNA/RFC2/POLE/RFC5/RFC4/RFC3/POLE2
KEGG_VIRAL_MYOCARDITIS	KEGG_VIRAL_MYOCARDITIS	39	0.568233	1.56736	0.00912158	0.0394547	0.0285678	3526	tags=46%, list=22%, signal=36%	ICAM1/MYH14/CXADR/HLA-B/HLA-E/HLA-A/SGCA/HLA-C/DMD/FYN/CCND1/SGCD/ITGAL/CASP3/BID/SGCG/RAC2/SGCB
KEGG_TIGHT_JUNCTION	KEGG_TIGHT_JUNCTION	104	0.450294	1.44228	0.00912248	0.0394547	0.0285678	2293	tags=20%, list=14%, signal=17%	F11R/MYH14/OCLN/CLDN1/CTNNA2/ACTN2/CTNNA3/CLDN6/CLDN16/JAM2/TJP3/HCLS1/EPB41/PRKCQ/MYL5/PPP2R2C/PARD6B/CLDN14/PARD6A/EPB41L1/RRAS
KEGG_LYSINE_DEGRADATION	KEGG_LYSINE_DEGRADATION	41	-0.475405	-1.61263	0.0097938	0.0410095	0.0296936	3406	tags=49%, list=22%, signal=38%	EHMT1/SETD1A/SETD2/NSD1/ECHS1/AASDHPPT/SETD1B/ALDH7A1/KMT5A/ACAT1/GCDH/HADH/SETMAR/AASS/NSD2/ALDH3A2/SUV39H2/AADAT/SUV39H1/ACAT2
KEGG_PRION_DISEASES	KEGG_PRION_DISEASES	24	0.654508	1.66227	0.00995607	0.0410095	0.0296936	639	tags=17%, list=4%, signal=16%	IL1A/IL1B/IL6/C7
KEGG_RIBOSOME	KEGG_RIBOSOME	82	-0.35337	-1.38051	0.0108717	0.042814	0.0310001	6978	tags=65%, list=44%, signal=36%	RPL23A/RPL32/RPS25/RPS21/RPL30/RPL24/RPL21/RPS15A/RPS24/RPL11/RPS15/RPL23/RPS5/RPL18/RPL36AL/RPL19/RPL9/RPS20/MRPL13/RPS16/RPS12/RPL35/RPL10/RPL27A/RPS27A/RPL8/RPL6/RPL22/RPS26/RPS8/RPS6/RPL5/RPS7/RPL7/RPL17/RPS3/RPL14/RPL36A/RPLP1/RPS4X/RPL3/RPLP0/RPS3A/RPL10A/RPL7A/RPL4/RPS23/RPS2/RPS17/RPSA/RPS10/RPL26L1/RPL22L1
KEGG_RETINOL_METABOLISM	KEGG_RETINOL_METABOLISM	18	0.684875	1.62184	0.0108891	0.042814	0.0310001	1920	tags=39%, list=12%, signal=34%	CYP26B1/ALDH1A2/DGAT2/DHRS3/UGT2B7/RDH16/RDH10
KEGG_INTESTINAL_IMMUNE_NETWORK_FOR_IGA_PRODUCTION	KEGG_INTESTINAL_IMMUNE_NETWORK_FOR_IGA_PRODUCTION	16	0.688301	1.57061	0.0113103	0.0434816	0.0314835	2764	tags=56%, list=17%, signal=46%	IL6/CXCR4/TNFSF13B/CCL27/MADCAM1/CCR10/CCL28/IL15/IL15RA
KEGG_RNA_POLYMERASE	KEGG_RNA_POLYMERASE	28	-0.528719	-1.68201	0.0117714	0.0442707	0.0320548	4529	tags=64%, list=29%, signal=46%	POLR2K/POLR3G/POLR2A/POLR2J/POLR2B/POLR3F/POLR2E/POLR2L/POLR2F/POLR3H/POLR1C/POLR2D/POLR2G/POLR1E/POLR3B/POLR1A/POLR1B/POLR3K
KEGG_TASTE_TRANSDUCTION	KEGG_TASTE_TRANSDUCTION	20	0.64674	1.57539	0.0134346	0.0494509	0.0358056	3668	tags=45%, list=23%, signal=35%	ADCY4/SCNN1B/GRM4/TAS1R1/PDE1A/TAS2R5/ADCY6/CACNA1A/PRKX
KEGG_CITRATE_CYCLE_TCA_CYCLE	KEGG_CITRATE_CYCLE_TCA_CYCLE	27	-0.506909	-1.59046	0.0225196	0.0811645	0.0587683	6757	tags=78%, list=43%, signal=45%	OGDH/SDHC/SDHB/SDHD/SDHA/IDH3G/PDHA1/MDH2/PDHB/DLD/MDH1/SUCLG2/DLAT/PC/SUCLA2/SUCLG1/IDH3B/CS/IDH3A/IDH1/FH
KEGG_ANTIGEN_PROCESSING_AND_PRESENTATION	KEGG_ANTIGEN_PROCESSING_AND_PRESENTATION	37	0.549415	1.5037	0.0232988	0.0822591	0.0595609	1634	tags=30%, list=10%, signal=27%	KLRD1/CTSS/CD74/HLA-B/IFI30/HLA-E/HLA-A/LGMN/CD4/HLA-C/B2M
KEGG_PROTEASOME	KEGG_PROTEASOME	38	-0.460573	-1.56074	0.0275745	0.0954077	0.0690813	5089	tags=76%, list=32%, signal=52%	PSMD4/PSMD8/PSMA1/PSMB4/PSMD7/PSMA2/PSMD3/PSMB7/PSMC4/PSMA4/PSMD12/PSMD13/PSMC6/PSMC1/PSMA3/PSME4/PSMD11/PSMB6/PSMD2/SEM1/PSMC2/PSMB2/PSMC5/PSMD14/PSMD1/PSMD6/PSMA7/PSME3/PSMC3
KEGG_CARDIAC_MUSCLE_CONTRACTION	KEGG_CARDIAC_MUSCLE_CONTRACTION	55	0.4922	1.45111	0.0360248	0.122202	0.0884821	2200	tags=24%, list=14%, signal=20%	MYL3/TNNI3/CACNA1D/RYR2/CACNG8/TNNC1/CACNA1C/CACNA2D3/CACNG7/CACNA2D2/COX6B2/CACNB4/COX7A1
KEGG_O_GLYCAN_BIOSYNTHESIS	KEGG_O_GLYCAN_BIOSYNTHESIS	22	0.60526	1.50192	0.0388489	0.129247	0.0935834	883	tags=18%, list=6%, signal=17%	GALNT15/GALNT3/GALNT18/GALNT16
KEGG_APOPTOSIS	KEGG_APOPTOSIS	79	0.444671	1.37652	0.0475059	0.153369	0.111049	1784	tags=16%, list=11%, signal=15%	IL1A/IL1B/TNFSF10/BIRC3/CSF2RB/TNFRSF10C/NFKBIA/ENDOD1/IL3RA/IRAK3/TNFRSF10A/TNFRSF10B/IRAK2
KEGG_CYTOSOLIC_DNA_SENSING_PATHWAY	KEGG_CYTOSOLIC_DNA_SENSING_PATHWAY	36	0.530726	1.44298	0.0478723	0.153369	0.111049	1298	tags=17%, list=8%, signal=15%	CXCL10/IL1B/IL6/NFKBIA/IRF7/DDX58
KEGG_ONE_CARBON_POOL_BY_FOLATE	KEGG_ONE_CARBON_POOL_BY_FOLATE	16	-0.541682	-1.49311	0.0553673	0.174155	0.1261	1356	tags=38%, list=9%, signal=34%	GART/ATIC/MTHFD1/TYMS/DHFR/SHMT1
KEGG_SYSTEMIC_LUPUS_ERYTHEMATOSUS	KEGG_SYSTEMIC_LUPUS_ERYTHEMATOSUS	64	-0.326995	-1.22522	0.059603	0.183547	0.1329	982	tags=27%, list=6%, signal=25%	H2BC13/SNRPD1/H2AC17/H2AZ2/H3C2/H2AZ1/H2AC20/H2BC9/C5/H3C3/H2BC17/H3C7/H2AX/H2AC12/H2AC16/H2AC14/H3C8
KEGG_FOCAL_ADHESION	KEGG_FOCAL_ADHESION	177	0.370777	1.25793	0.0604752	0.183547	0.1329	3837	tags=31%, list=24%, signal=24%	CCND2/COMP/ACTN2/BIRC3/PDGFB/ITGB6/ITGB8/LAMA4/FLT4/LAMC2/COL6A6/SHC2/LAMA3/THBS2/COL6A1/VEGFA/MYL5/COL6A2/COL2A1/VEGFC/ITGB5/COL11A1/COL4A1/ITGA11/ITGB3/COL4A4/ITGA5/CHAD/FYN/THBS3/SHC3/CCND1/SPP1/COL1A2/COL4A2/MAPK3/ITGA1/VTN/LAMB2/FN1/ITGA7/COL5A1/ITGAV/LAMA1/ITGA2B/ITGB1/RAC2/AKT3/THBS1/EGFR/PIK3CD/BCAR1/COL5A2/PDGFC/ARHGAP5
KEGG_ABC_TRANSPORTERS	KEGG_ABC_TRANSPORTERS	34	0.521976	1.39852	0.0630872	0.188174	0.13625	2316	tags=29%, list=15%, signal=25%	ABCG1/ABCA4/ABCC11/CFTR/ABCA3/ABCA7/ABCA8/ABCA1/ABCA2/ABCA6
KEGG_PPAR_SIGNALING_PATHWAY	KEGG_PPAR_SIGNALING_PATHWAY	46	0.49293	1.40266	0.0673443	0.195358	0.141451	2318	tags=28%, list=15%, signal=24%	ACSL6/ANGPTL4/RXRG/OLR1/ACSL5/PLTP/MMP1/SLC27A6/CPT1B/CD36/PLIN1/SLC27A1/SCD5
KEGG_RIG_I_LIKE_RECEPTOR_SIGNALING_PATHWAY	KEGG_RIG_I_LIKE_RECEPTOR_SIGNALING_PATHWAY	53	0.47469	1.38518	0.0677541	0.195358	0.141451	1299	tags=17%, list=8%, signal=16%	CXCL10/CXCL8/ISG15/IFIH1/NFKBIA/DHX58/IRF7/DDX58/IL12A
KEGG_OXIDATIVE_PHOSPHORYLATION	KEGG_OXIDATIVE_PHOSPHORYLATION	117	-0.299215	-1.23307	0.0754172	0.213697	0.15473	6644	tags=61%, list=42%, signal=35%	ATP6V1C1/NDUFB7/NDUFB1/SDHC/SDHB/UQCRC2/ATP6V1B2/SDHD/NDUFA5/ATP5PD/ATP5PF/SDHA/NDUFV3/COX5A/COX15/COX7B/NDUFB2/NDUFB10/NDUFA8/ATP6V1H/COX7A2/ATP6V0E2/UQCRC1/UQCRQ/CYC1/ATP5MC2/NDUFA10/ATP5MG/NDUFS7/ATP5PO/NDUFB8/ATP5F1A/COX8A/MT-ND6/ATP5F1C/UQCRB/ATP5MC3/ATP5MF/NDUFB3/NDUFS8/NDUFV1/UQCRFS1/NDUFC2/NDUFS1/ATP6V0D1/ATP5F1B/NDUFB9/ATP5PB/PPA2/COX10/NDUFS3/MT-ND5/NDUFB6/NDUFA9/COX11/MT-ND4/ATP5MC1/ND…
KEGG_CYSTEINE_AND_METHIONINE_METABOLISM	KEGG_CYSTEINE_AND_METHIONINE_METABOLISM	26	-0.463751	-1.45849	0.0767393	0.213697	0.15473	3926	tags=65%, list=25%, signal=49%	DNMT3A/ENOPH1/SMS/SRM/LDHA/AHCY/DNMT3B/MTAP/GOT1/ADI1/GOT2/TRDMT1/LDHB/MAT2A/AMD1/DNMT1/LDHAL6A
KEGG_PARKINSONS_DISEASE	KEGG_PARKINSONS_DISEASE	115	-0.285216	-1.17131	0.0778203	0.213697	0.15473	5694	tags=48%, list=36%, signal=31%	COX7A2/UQCRC1/UBE2G2/UQCRQ/CYC1/ATP5MC2/NDUFA10/APAF1/NDUFS7/UBA1/ATP5PO/NDUFB8/ATP5F1A/COX8A/MT-ND6/ATP5F1C/UBE2G1/SLC18A2/UQCRB/ATP5MC3/NDUFB3/NDUFS8/NDUFV1/UQCRFS1/NDUFC2/NDUFS1/UBE2L3/VDAC3/ATP5F1B/NDUFB9/ATP5PB/NDUFS3/CYCS/MT-ND5/PARK7/NDUFB6/NDUFA9/PPID/MT-ND4/ATP5MC1/NDUFS6/MT-ND4L/SLC25A6/MT-ND1/MT-CO1/MT-ND3/SLC25A5/SNCA/MT-CO2/MT-ND2/SNCAIP/MT-ATP6/MT-CO3/MT-ATP8/MT-CYB
KEGG_RENIN_ANGIOTENSIN_SYSTEM	KEGG_RENIN_ANGIOTENSIN_SYSTEM	11	0.663157	1.39341	0.0866873	0.230378	0.166809	2930	tags=64%, list=18%, signal=52%	ENPEP/AGT/MME/ACE/ANPEP/REN/CTSA
KEGG_SNARE_INTERACTIONS_IN_VESICULAR_TRANSPORT	KEGG_SNARE_INTERACTIONS_IN_VESICULAR_TRANSPORT	37	0.492774	1.34868	0.0874172	0.230378	0.166809	4741	tags=46%, list=30%, signal=32%	SNAP25/STX11/STX12/STX1B/VAMP2/TSNARE1/VAMP8/VAMP1/BET1/VAMP7/SEC22B/STX7/BET1L/VAMP5/VAMP4/STX16/VTI1B
KEGG_PENTOSE_PHOSPHATE_PATHWAY	KEGG_PENTOSE_PHOSPHATE_PATHWAY	21	-0.474564	-1.40111	0.0885246	0.230378	0.166809	2455	tags=52%, list=15%, signal=44%	RPE/GPI/PRPS1/PGM2/DERA/TALDO1/PGD/RPEL1/RPIA/TKT/G6PD
KEGG_BIOSYNTHESIS_OF_UNSATURATED_FATTY_ACIDS	KEGG_BIOSYNTHESIS_OF_UNSATURATED_FATTY_ACIDS	21	-0.48268	-1.42507	0.0892217	0.230378	0.166809	3153	tags=38%, list=20%, signal=31%	FADS1/ELOVL6/HACD2/ELOVL5/TECR/FADS2/PECR/SCD
KEGG_ADHERENS_JUNCTION	KEGG_ADHERENS_JUNCTION	70	0.430806	1.30626	0.0920097	0.234083	0.169492	3966	tags=31%, list=25%, signal=24%	NECTIN4/CTNNA2/ACTN2/CDH1/CTNNA3/PTPRM/CTNND1/PTPRB/FYN/SORBS1/WAS/MAPK3/PTPRF/PTPRJ/SMAD3/RAC2/FGFR1/TGFBR2/NECTIN2/EGFR/WASF3/TGFBR1
KEGG_PROSTATE_CANCER	KEGG_PROSTATE_CANCER	78	-0.32164	-1.24583	0.0968496	0.242826	0.175822	1230	tags=15%, list=8%, signal=14%	CREBBP/NRAS/CDK2/AR/PIK3R3/PDGFD/E2F1/TCF7/CCNE2/BCL2/E2F2/HRAS
KEGG_GLYCINE_SERINE_AND_THREONINE_METABOLISM	KEGG_GLYCINE_SERINE_AND_THREONINE_METABOLISM	21	-0.45505	-1.34349	0.108197	0.2674	0.193615	2046	tags=33%, list=13%, signal=29%	PHGDH/GLYCTK/GLDC/PSPH/GCAT/GATM/SHMT1
KEGG_STEROID_BIOSYNTHESIS	KEGG_STEROID_BIOSYNTHESIS	17	-0.486673	-1.35522	0.110429	0.269075	0.194827	1275	tags=35%, list=8%, signal=32%	CYP27B1/NSDHL/SOAT2/EBP/CEL/DHCR24
KEGG_EPITHELIAL_CELL_SIGNALING_IN_HELICOBACTER_PYLORI_INFECTION	KEGG_EPITHELIAL_CELL_SIGNALING_IN_HELICOBACTER_PYLORI_INFECTION	60	0.433282	1.28992	0.11457	0.275287	0.199326	5238	tags=43%, list=33%, signal=29%	CXCL8/CXCL1/F11R/PTPRZ1/NFKBIA/JAM2/ATP6V0D2/MAPK11/ATP6V0A4/ATP6V0A1/CASP3/ADAM17/ADAM10/EGFR/ATP6AP1/MAPK13/ATP6V1G1/ATP6V1E1/HBEGF/RELA/JAM3/JUN/ATP6V0B/IKBKB/ATP6V0C/ATP6V1F
KEGG_GAP_JUNCTION	KEGG_GAP_JUNCTION	72	-0.311122	-1.1958	0.120099	0.284619	0.206083	1250	tags=17%, list=8%, signal=15%	TUBA8/TUBA1C/PLCB1/TUBA1B/PDGFD/TUBB4B/TUBB3/TUBB1/HTR2B/CDK1/DRD1/HRAS
KEGG_ALDOSTERONE_REGULATED_SODIUM_REABSORPTION	KEGG_ALDOSTERONE_REGULATED_SODIUM_REABSORPTION	26	0.510717	1.30456	0.127451	0.29796	0.215742	667	tags=12%, list=4%, signal=11%	HSD11B1/SCNN1B/NR3C2
KEGG_AXON_GUIDANCE	KEGG_AXON_GUIDANCE	108	0.376901	1.21584	0.135166	0.310258	0.224647	3311	tags=30%, list=21%, signal=24%	CXCR4/RND1/EFNA1/EPHB1/ABLIM2/L1CAM/NGEF/EFNB1/NTN1/SEMA4G/EFNA3/SEMA6D/SEMA4B/SRGAP3/SLIT3/PLXNB3/SEMA7A/SEMA3C/SEMA4A/FYN/ABLIM1/PLXNA3/NFATC2/SEMA6A/PPP3CC/MAPK3/PLXNB2/ABLIM3/SEMA4D/NFATC1/ITGB1/RAC2
KEGG_DORSO_VENTRAL_AXIS_FORMATION	KEGG_DORSO_VENTRAL_AXIS_FORMATION	21	0.528296	1.30183	0.136298	0.310258	0.224647	3682	tags=33%, list=23%, signal=26%	ETV7/PIWIL2/NOTCH3/MAPK3/PIWIL4/EGFR/ETS1
KEGG_GLYCOSPHINGOLIPID_BIOSYNTHESIS_LACTO_AND_NEOLACTO_SERIES	KEGG_GLYCOSPHINGOLIPID_BIOSYNTHESIS_LACTO_AND_NEOLACTO_SERIES	17	0.557899	1.2981	0.140533	0.315742	0.228618	1566	tags=24%, list=10%, signal=21%	FUT3/B4GALT4/B3GNT4/FUT2
KEGG_GLYCOSAMINOGLYCAN_BIOSYNTHESIS_CHONDROITIN_SULFATE	KEGG_GLYCOSAMINOGLYCAN_BIOSYNTHESIS_CHONDROITIN_SULFATE	19	0.540909	1.30217	0.147186	0.326451	0.236372	4423	tags=58%, list=28%, signal=42%	CHST15/CSGALNACT1/CHST11/CHPF/UST/B4GALT7/XYLT2/CHPF2/CSGALNACT2/CHST12/CHST7
KEGG_PATHWAYS_IN_CANCER	KEGG_PATHWAYS_IN_CANCER	277	0.327703	1.15033	0.149948	0.328368	0.237759	3358	tags=25%, list=21%, signal=20%	IL6/CXCL8/BMP2/FGF12/EGLN3/CTNNA2/PTGS2/BIRC3/PDGFB/WNT11/MMP9/RXRG/CDH1/CTNNA3/WNT1/DAPK2/BMP4/WNT16/LAMA4/NFKBIA/CDKN1A/TGFB2/LAMC2/FGF11/JUP/RARB/PLD1/FGF17/FGF9/LAMA3/MMP1/STAT1/VEGFA/VEGFC/NFKB2/WNT5A/COL4A1/CDKN2B/MMP2/FLT3/PML/RET/COL4A4/NKX3-1/CBLB/FLT3LG/CCND1/COL4A2/MAPK3/LAMB2/FN1/SLC2A1/CDKN2A/ITGAV/SPI1/LAMA1/FGF7/SMAD3/RALGDS/APC2/CASP3/STAT3/ITGA2B/BID/ITGB1/MYC/RAC2/FGFR1/TGFBR2
KEGG_VASCULAR_SMOOTH_MUSCLE_CONTRACTION	KEGG_VASCULAR_SMOOTH_MUSCLE_CONTRACTION	81	0.391407	1.2183	0.153483	0.331528	0.240047	2876	tags=22%, list=18%, signal=18%	ADCY4/ADCY2/AVPR1A/CACNA1D/GUCY1B1/CALML6/PTGIR/CACNA1C/KCNMB2/PLA2G4B/KCNMB4/PRKCQ/PLA2G6/ITPR1/ADRA1B/MAPK3/ACTA2/ADCY6
KEGG_GLYCOSAMINOGLYCAN_BIOSYNTHESIS_KERATAN_SULFATE	KEGG_GLYCOSAMINOGLYCAN_BIOSYNTHESIS_KERATAN_SULFATE	13	0.584935	1.28885	0.155224	0.331528	0.240047	4702	tags=62%, list=30%, signal=43%	CHST6/CHST2/B4GALT4/B4GALT1/B4GAT1/B4GALT3/ST3GAL1/ST3GAL3
KEGG_GLYOXYLATE_AND_DICARBOXYLATE_METABOLISM	KEGG_GLYOXYLATE_AND_DICARBOXYLATE_METABOLISM	13	-0.475233	-1.22829	0.171687	0.362217	0.262269	2273	tags=69%, list=14%, signal=59%	MDH2/GRHPR/MDH1/MTHFD1L/MTHFD2L/CS/PGP/GLYCTK/MTHFD1
KEGG_BUTANOATE_METABOLISM	KEGG_BUTANOATE_METABOLISM	26	-0.387075	-1.21734	0.197917	0.412525	0.298695	2785	tags=35%, list=18%, signal=29%	ECHS1/L2HGDH/ALDH7A1/OXCT1/ACAT1/HADH/ALDH3A2/ACAT2/BDH1
KEGG_CIRCADIAN_RHYTHM_MAMMAL	KEGG_CIRCADIAN_RHYTHM_MAMMAL	13	0.565895	1.24689	0.202985	0.416138	0.30131	3368	tags=46%, list=21%, signal=36%	BHLHE41/NR1D1/CSNK1E/CRY2/PER1/BHLHE40
KEGG_OTHER_GLYCAN_DEGRADATION	KEGG_OTHER_GLYCAN_DEGRADATION	13	0.561965	1.23823	0.207463	0.416138	0.30131	5365	tags=77%, list=34%, signal=51%	FUCA1/MAN2B2/HEXA/MAN2B1/MANBA/GLB1/ENGASE/AGA/HEXB/MAN2C1
KEGG_METABOLISM_OF_XENOBIOTICS_BY_CYTOCHROME_P450	KEGG_METABOLISM_OF_XENOBIOTICS_BY_CYTOCHROME_P450	25	0.479235	1.22598	0.208623	0.416138	0.30131	5257	tags=48%, list=33%, signal=32%	UGT2B7/CYP2S1/CYP1B1/GSTM5/CYP2E1/DHDH/GSTA4/GSTT2/CYP3A5/MGST2/GSTM2/ALDH1A3
KEGG_HEDGEHOG_SIGNALING_PATHWAY	KEGG_HEDGEHOG_SIGNALING_PATHWAY	38	0.441875	1.211	0.209272	0.416138	0.30131	679	tags=13%, list=4%, signal=13%	BMP2/WNT11/WNT1/BMP4/WNT16
KEGG_ADIPOCYTOKINE_SIGNALING_PATHWAY	KEGG_ADIPOCYTOKINE_SIGNALING_PATHWAY	55	0.40094	1.18206	0.217391	0.427372	0.309445	4611	tags=40%, list=29%, signal=28%	ACSL6/RXRG/NFKBIA/SLC2A4/ACSL5/PRKCQ/CPT1B/CD36/PRKAB2/TRADD/SLC2A1/STAT3/LEPR/ADIPOR1/AKT3/NFKBIE/IRS2/PRKAG2/RXRA/PRKAA2/RELA/TNFRSF1B
KEGG_GLYCOSAMINOGLYCAN_DEGRADATION	KEGG_GLYCOSAMINOGLYCAN_DEGRADATION	17	0.529146	1.2312	0.221893	0.431321	0.312304	5478	tags=71%, list=35%, signal=46%	IDUA/HYAL3/HEXA/IDS/NAGLU/GLB1/HGSNAT/GNS/GALNS/HEXB/HYAL1/SGSH
KEGG_ALANINE_ASPARTATE_AND_GLUTAMATE_METABOLISM	KEGG_ALANINE_ASPARTATE_AND_GLUTAMATE_METABOLISM	27	0.463264	1.19597	0.235537	0.452755	0.327824	613	tags=15%, list=4%, signal=14%	IL4I1/ASS1/GAD1/ADSS1
KEGG_PROXIMAL_TUBULE_BICARBONATE_RECLAMATION	KEGG_PROXIMAL_TUBULE_BICARBONATE_RECLAMATION	14	-0.443872	-1.17532	0.238806	0.453994	0.328721	5413	tags=43%, list=34%, signal=28%	MDH1/ATP1B1/ATP1B3/GLUD2/GLUD1/SLC25A10
KEGG_VALINE_LEUCINE_AND_ISOLEUCINE_DEGRADATION	KEGG_VALINE_LEUCINE_AND_ISOLEUCINE_DEGRADATION	42	-0.335763	-1.14242	0.245455	0.461561	0.3342	3258	tags=31%, list=21%, signal=25%	PCCB/MCCC2/ACADM/ECHS1/HSD17B10/ALDH7A1/ACADSB/BCKDHB/OXCT1/ACAT1/HADH/ALDH3A2/ACAT2
KEGG_NITROGEN_METABOLISM	KEGG_NITROGEN_METABOLISM	16	0.5168	1.17927	0.26497	0.492901	0.356892	2696	tags=38%, list=17%, signal=31%	HAL/CA12/CA14/CA9/CA8/AMT
KEGG_PRIMARY_IMMUNODEFICIENCY	KEGG_PRIMARY_IMMUNODEFICIENCY	18	0.493016	1.16751	0.286754	0.524463	0.379745	4148	tags=56%, list=26%, signal=41%	BLNK/IL7R/CD4/ZAP70/ADA/CD79A/JAK3/RAG1/TAP2/PTPRC
KEGG_PYRUVATE_METABOLISM	KEGG_PYRUVATE_METABOLISM	35	-0.339916	-1.13013	0.288	0.524463	0.379745	2409	tags=63%, list=15%, signal=53%	ALDH9A1/PDHB/GRHPR/DLD/MDH1/ACYP1/PKM/GLO1/ACSS1/ME2/DLAT/LDHA/PC/ME3/ALDH7A1/ACACB/ACAT1/LDHB/ALDH3A2/ACAT2/LDHAL6A/ACACA
KEGG_MELANOGENESIS	KEGG_MELANOGENESIS	80	0.353546	1.09654	0.311981	0.560275	0.405675	1731	tags=14%, list=11%, signal=12%	CAMK2B/ADCY4/ADCY2/WNT11/WNT1/WNT16/CALML6/EDNRB/EDN1/GNAO1/WNT5A
KEGG_LONG_TERM_POTENTIATION	KEGG_LONG_TERM_POTENTIATION	59	0.369518	1.09608	0.314143	0.560275	0.405675	2755	tags=20%, list=17%, signal=17%	CAMK2B/GRIN2A/GRM1/GRIN2B/CALML6/CACNA1C/GRIN1/RAPGEF3/GRIN2D/ITPR1/PPP3CC/MAPK3
KEGG_PHENYLALANINE_METABOLISM	KEGG_PHENYLALANINE_METABOLISM	10	0.549391	1.14076	0.32093	0.564106	0.408449	3519	tags=50%, list=22%, signal=39%	IL4I1/NAA80/AOC2/AOC3/PRDX6
KEGG_GLYCOSAMINOGLYCAN_BIOSYNTHESIS_HEPARAN_SULFATE	KEGG_GLYCOSAMINOGLYCAN_BIOSYNTHESIS_HEPARAN_SULFATE	21	0.452345	1.11467	0.322812	0.564106	0.408449	5504	tags=57%, list=35%, signal=37%	HS6ST3/EXTL1/HS3ST1/B4GALT7/XYLT2/NDST3/EXT1/EXT2/HS3ST5/NDST2/GLCE/B3GAT3
KEGG_BLADDER_CANCER	KEGG_BLADDER_CANCER	40	0.396311	1.09905	0.335509	0.580431	0.420269	1567	tags=22%, list=10%, signal=20%	CXCL8/MMP9/CDH1/DAPK2/CDKN1A/MMP1/TYMP/VEGFA/VEGFC
KEGG_COLORECTAL_CANCER	KEGG_COLORECTAL_CANCER	59	-0.283906	-1.05117	0.339901	0.582207	0.421556	1181	tags=10%, list=7%, signal=9%	PIK3R3/AXIN2/MSH2/TCF7/BCL2/BIRC5
KEGG_BASAL_CELL_CARCINOMA	KEGG_BASAL_CELL_CARCINOMA	43	0.384392	1.0852	0.351213	0.595685	0.431315	679	tags=12%, list=4%, signal=11%	BMP2/WNT11/WNT1/BMP4/WNT16
KEGG_P53_SIGNALING_PATHWAY	KEGG_P53_SIGNALING_PATHWAY	63	0.351026	1.05368	0.370234	0.621849	0.450259	4060	tags=44%, list=26%, signal=33%	CCND2/SESN3/GADD45G/SERPINE1/IGFBP3/CD82/CDKN1A/ADGRB1/RRM2B/TNFRSF10B/BBC3/PMAIP1/PIDD1/GADD45A/CCNG2/CCND1/DDB2/SESN1/CDKN2A/CASP3/BID/THBS1/SHISA5/MDM2/FAS/SESN2/CCNG1/ZMAT3
KEGG_GNRH_SIGNALING_PATHWAY	KEGG_GNRH_SIGNALING_PATHWAY	80	0.33771	1.04742	0.377224	0.627498	0.454349	2876	tags=19%, list=18%, signal=15%	CAMK2B/ADCY4/ADCY2/CACNA1D/CALML6/CACNA1C/PLD1/PLA2G4B/LHB/MMP2/PLA2G6/ITPR1/MAPK11/MAPK3/ADCY6
KEGG_INSULIN_SIGNALING_PATHWAY	KEGG_INSULIN_SIGNALING_PATHWAY	115	-0.249277	-1.02372	0.387097	0.637788	0.4618	2779	tags=19%, list=18%, signal=16%	PRKACB/SOCS3/CALM1/EIF4E/PPP1CC/PRKAR1B/ACACB/SREBF1/IRS1/PRKAR2A/NRAS/SOCS2/PRKAR2B/PIK3R3/PPP1CA/FASN/PPARGC1A/LIPE/GCK/PYGM/ACACA/HRAS
KEGG_STARCH_AND_SUCROSE_METABOLISM	KEGG_STARCH_AND_SUCROSE_METABOLISM	23	-0.341113	-1.02915	0.395189	0.644978	0.467006	774	tags=17%, list=5%, signal=17%	TREH/ENPP1/GCK/PYGM
KEGG_B_CELL_RECEPTOR_SIGNALING_PATHWAY	KEGG_B_CELL_RECEPTOR_SIGNALING_PATHWAY	57	0.349894	1.03527	0.399009	0.645126	0.467113	3661	tags=26%, list=23%, signal=20%	BLNK/IFITM1/CD72/INPP5D/NFKBIA/CD81/NFATC2/CD79A/PPP3CC/MAPK3/NFATC1/RAC2/AKT3/NFKBIE/PIK3CD
KEGG_GLYCOLYSIS_GLUCONEOGENESIS	KEGG_GLYCOLYSIS_GLUCONEOGENESIS	42	-0.296544	-1.00898	0.422727	0.677146	0.490298	6027	tags=52%, list=38%, signal=33%	ALDOC/PGAM4/PDHA1/PGAM1/ALDH9A1/PDHB/DLD/TPI1/PKM/ACSS1/ADH5/GPI/GALM/DLAT/LDHA/PGM2/ENO1/ALDH7A1/LDHB/ALDH3A2/GCK/LDHAL6A
KEGG_T_CELL_RECEPTOR_SIGNALING_PATHWAY	KEGG_T_CELL_RECEPTOR_SIGNALING_PATHWAY	78	0.331432	1.02331	0.432658	0.686696	0.497212	3661	tags=24%, list=23%, signal=19%	CSF2/NFKBIA/CD4/MAP3K8/RASGRP1/PRKCQ/ZAP70/GRAP2/CBLB/MAPK11/FYN/NFATC2/PPP3CC/MAPK3/NFATC1/AKT3/TEC/NFKBIE/PIK3CD
KEGG_TYPE_II_DIABETES_MELLITUS	KEGG_TYPE_II_DIABETES_MELLITUS	35	0.37994	1.02672	0.444149	0.698525	0.505777	1219	tags=14%, list=8%, signal=13%	CACNA1E/CACNA1D/CACNA1C/SLC2A4/CACNA1G
KEGG_HISTIDINE_METABOLISM	KEGG_HISTIDINE_METABOLISM	17	-0.357454	-0.995391	0.453988	0.707566	0.512324	2409	tags=24%, list=15%, signal=20%	ALDH7A1/HNMT/ALDH3A2/LCMT2
KEGG_GLUTATHIONE_METABOLISM	KEGG_GLUTATHIONE_METABOLISM	41	-0.287139	-0.974013	0.484444	0.748294	0.541813	834	tags=20%, list=5%, signal=19%	PGD/IDH1/RRM1/GGCT/GPX2/G6PD/ODC1/RRM2
KEGG_ERBB_SIGNALING_PATHWAY	KEGG_ERBB_SIGNALING_PATHWAY	77	0.321462	0.992305	0.492891	0.754603	0.546381	3661	tags=19%, list=23%, signal=15%	CAMK2B/BTC/ERBB4/CDKN1A/NRG1/SHC2/AREG/EREG/CBLB/SHC3/MAPK3/MYC/AKT3/EGFR/PIK3CD
KEGG_LIMONENE_AND_PINENE_DEGRADATION	KEGG_LIMONENE_AND_PINENE_DEGRADATION	10	-0.39745	-0.959265	0.507003	0.767891	0.556003	2785	tags=30%, list=18%, signal=25%	ECHS1/ALDH7A1/ALDH3A2
KEGG_PANTOTHENATE_AND_COA_BIOSYNTHESIS	KEGG_PANTOTHENATE_AND_COA_BIOSYNTHESIS	13	0.446012	0.982743	0.510448	0.767891	0.556003	1894	tags=23%, list=12%, signal=20%	VNN1/UPB1/VNN2
KEGG_PURINE_METABOLISM	KEGG_PURINE_METABOLISM	136	0.296263	0.982122	0.526024	0.784502	0.56803	1594	tags=15%, list=10%, signal=13%	ENTPD2/ADCY4/ADCY2/PDE4C/PDE6A/PDE6B/GUCY1B1/FHIT/AMPD3/ADSS1/PDE2A/ADCY10/PDE9A/ENTPD3/PDE11A/NT5M/RRM2B/XDH/PDE4B/ADA
KEGG_FATTY_ACID_METABOLISM	KEGG_FATTY_ACID_METABOLISM	33	-0.285628	-0.938774	0.539683	0.797992	0.577798	3126	tags=30%, list=20%, signal=24%	CPT1A/ACADM/ECHS1/ALDH7A1/ACADSB/ACAT1/GCDH/HADH/ALDH3A2/ACAT2
KEGG_NON_SMALL_CELL_LUNG_CANCER	KEGG_NON_SMALL_CELL_LUNG_CANCER	48	-0.269628	-0.959546	0.54955	0.79958	0.578947	1593	tags=12%, list=10%, signal=11%	NRAS/CDK4/PIK3R3/E2F1/E2F2/HRAS
KEGG_ENDOCYTOSIS	KEGG_ENDOCYTOSIS	158	0.28811	0.968464	0.553377	0.79958	0.578947	4839	tags=28%, list=31%, signal=20%	CXCR4/SH3GL2/ERBB4/PSD2/HLA-B/HLA-E/CHMP4C/HLA-A/PLD1/PSD4/ACAP1/HLA-C/PARD6B/GRK5/PARD6A/RET/CBLB/VPS37C/NEDD4L/F2R/DAB2/GRK4/SMURF2/PARD6G/CHMP5/EPN3/ARFGAP1/IQSEC2/EGFR/PSD/RAB5A/MDM2/RAB11A/FGFR4/ITCH/PRKCZ/RNF41/CHMP1B/RAB11FIP5/VPS37A/STAMBP/EPN2/TRAF6/VPS37D/EHD4
KEGG_DRUG_METABOLISM_OTHER_ENZYMES	KEGG_DRUG_METABOLISM_OTHER_ENZYMES	24	0.376459	0.956105	0.554622	0.79958	0.578947	1456	tags=21%, list=9%, signal=19%	UPB1/UGT2B7/CDA/TYMP/XDH
KEGG_SMALL_CELL_LUNG_CANCER	KEGG_SMALL_CELL_LUNG_CANCER	80	0.302994	0.93975	0.581257	0.831054	0.601737	3410	tags=28%, list=22%, signal=22%	PTGS2/BIRC3/RXRG/FHIT/LAMA4/NFKBIA/LAMC2/RARB/LAMA3/COL4A1/CDKN2B/COL4A4/CCND1/COL4A2/LAMB2/FN1/ITGAV/LAMA1/ITGA2B/ITGB1/MYC/AKT3
KEGG_DRUG_METABOLISM_CYTOCHROME_P450	KEGG_DRUG_METABOLISM_CYTOCHROME_P450	24	0.363909	0.924232	0.591036	0.838109	0.606845	5257	tags=42%, list=33%, signal=28%	UGT2B7/GSTM5/CYP2E1/GSTA4/GSTT2/AOX1/CYP3A5/MGST2/GSTM2/ALDH1A3
KEGG_ALZHEIMERS_DISEASE	KEGG_ALZHEIMERS_DISEASE	147	0.281065	0.939979	0.615974	0.865595	0.626746	3559	tags=18%, list=22%, signal=14%	IL1B/GRIN2A/CACNA1D/APOE/GRIN2B/CALML6/CACNA1C/MME/GRIN1/BACE2/ERN1/COX6B2/COX7A1/GRIN2D/LRP1/ITPR1/PPP3CC/APP/NCSTN/MAPK3/ATP2A1/CASP3/BID/ADAM17/ADAM10/NDUFA4L2
KEGG_GLYCOSYLPHOSPHATIDYLINOSITOL_GPI_ANCHOR_BIOSYNTHESIS	KEGG_GLYCOSYLPHOSPHATIDYLINOSITOL_GPI_ANCHOR_BIOSYNTHESIS	23	0.355903	0.895661	0.623066	0.865595	0.626746	4545	tags=30%, list=29%, signal=22%	PIGZ/GPLD1/PIGV/PIGL/PIGT/PIGS/PIGF
KEGG_SELENOAMINO_ACID_METABOLISM	KEGG_SELENOAMINO_ACID_METABOLISM	23	-0.295877	-0.892673	0.62543	0.865595	0.626746	1657	tags=30%, list=10%, signal=27%	METTL2B/SEPHS2/AHCY/MARS2/SEPHS1/MAT2A/LCMT2
KEGG_GLYCEROLIPID_METABOLISM	KEGG_GLYCEROLIPID_METABOLISM	39	-0.265863	-0.900653	0.640167	0.874069	0.632882	1776	tags=18%, list=11%, signal=16%	MBOAT1/GLYCTK/GPAM/CEL/ALDH3A2/PLPP3/DGKI
KEGG_WNT_SIGNALING_PATHWAY	KEGG_WNT_SIGNALING_PATHWAY	121	0.279498	0.91543	0.641657	0.874069	0.632882	3668	tags=21%, list=23%, signal=16%	CCND2/CAMK2B/DKK2/WNT11/MMP7/WNT1/WNT16/WNT5A/DAAM1/PPP2R5B/PORCN/CSNK1E/LRP5/NFATC2/PRICKLE2/CCND1/PPP3CC/NFATC1/SMAD3/APC2/MYC/RAC2/WNT2/PRICKLE1/PRKX
KEGG_RIBOFLAVIN_METABOLISM	KEGG_RIBOFLAVIN_METABOLISM	14	0.395551	0.880648	0.652174	0.874817	0.633424	196	tags=7%, list=1%, signal=7%	ACP3
KEGG_REGULATION_OF_ACTIN_CYTOSKELETON	KEGG_REGULATION_OF_ACTIN_CYTOSKELETON	173	0.275204	0.931429	0.655135	0.874817	0.633424	3918	tags=25%, list=25%, signal=19%	MYH14/FGF12/ACTN2/PDGFB/ITGB6/ITGB8/CHRM4/BDKRB2/FGF11/CYFIP2/FGF17/FGF9/ARHGEF4/ITGAX/MYL5/ITGB5/ITGA11/TIAM1/ITGB3/RRAS/ITGA5/IQGAP2/WAS/MAPK3/ITGA1/F2R/FN1/ITGA7/ITGAV/ITGAL/FGF7/APC2/ITGA2B/ITGB1/BDKRB1/RAC2/FGFR1/EGFR/PIK3CD/BCAR1/FGF20/PDGFC/SLC9A1/MYL12A
KEGG_BETA_ALANINE_METABOLISM	KEGG_BETA_ALANINE_METABOLISM	19	0.355307	0.855357	0.663781	0.874817	0.633424	2706	tags=21%, list=17%, signal=17%	GAD1/UPB1/AOC2/AOC3
KEGG_PENTOSE_AND_GLUCURONATE_INTERCONVERSIONS	KEGG_PENTOSE_AND_GLUCURONATE_INTERCONVERSIONS	11	0.410916	0.863404	0.667183	0.874817	0.633424	918	tags=18%, list=6%, signal=17%	AKR1B1/UGT2B7
KEGG_VEGF_SIGNALING_PATHWAY	KEGG_VEGF_SIGNALING_PATHWAY	56	0.296875	0.877475	0.667491	0.874817	0.633424	3661	tags=25%, list=23%, signal=19%	PTGS2/SHC2/PLA2G4B/VEGFA/SH2D2A/PLA2G6/MAPK11/NFATC2/PPP3CC/MAPK3/NFATC1/RAC2/AKT3/PIK3CD
KEGG_SPHINGOLIPID_METABOLISM	KEGG_SPHINGOLIPID_METABOLISM	31	-0.262764	-0.866473	0.675781	0.878468	0.636067	1307	tags=19%, list=8%, signal=18%	SMPD4/NEU3/SPHK1/ACER3/PLPP3/SGPP2
KEGG_MELANOMA	KEGG_MELANOMA	57	0.293261	0.867701	0.684015	0.878468	0.636067	1124	tags=12%, list=7%, signal=11%	FGF12/PDGFB/CDH1/CDKN1A/FGF11/FGF17/FGF9
KEGG_NEUROTROPHIN_SIGNALING_PATHWAY	KEGG_NEUROTROPHIN_SIGNALING_PATHWAY	118	0.272695	0.891088	0.69457	0.878468	0.636067	3661	tags=18%, list=23%, signal=14%	NGFR/CAMK2B/NTRK3/CALML6/YWHAE/NFKBIA/IRAK3/SHC2/NTF4/IRAK2/NTF3/MAPK11/MAP3K5/SHC3/MAPK3/AKT3/NFKBIE/RIPK2/IRS2/ZNF274/PIK3CD
KEGG_GLYCOSPHINGOLIPID_BIOSYNTHESIS_GLOBO_SERIES	KEGG_GLYCOSPHINGOLIPID_BIOSYNTHESIS_GLOBO_SERIES	12	0.382073	0.818583	0.712766	0.878468	0.636067	3102	tags=25%, list=20%, signal=20%	FUT2/HEXA/A4GALT
KEGG_TYROSINE_METABOLISM	KEGG_TYROSINE_METABOLISM	24	0.321026	0.81532	0.715686	0.878468	0.636067	2706	tags=21%, list=17%, signal=17%	IL4I1/HGD/NAA80/AOC2/AOC3
KEGG_GLYCEROPHOSPHOLIPID_METABOLISM	KEGG_GLYCEROPHOSPHOLIPID_METABOLISM	60	0.28794	0.857225	0.716065	0.878468	0.636067	4981	tags=40%, list=31%, signal=28%	CHKB/CDS1/PLD1/PHOSPHO1/ACHE/PLA2G4B/PLPP2/PLA2G6/ADPRM/GPAT2/DGKA/LPCAT2/MBOAT7/DGKH/PLA2G15/ETNK2/CDIPT/AGPAT2/PLPP1/LCLAT1/PISD/PLA2G12A/PGS1/LCAT
KEGG_TGF_BETA_SIGNALING_PATHWAY	KEGG_TGF_BETA_SIGNALING_PATHWAY	76	0.280707	0.864377	0.716489	0.878468	0.636067	3655	tags=28%, list=23%, signal=21%	BMP2/COMP/BMP4/CHRD/TGFB2/INHBB/THBS2/INHBA/ACVR1C/INHBE/CDKN2B/LTBP1/THBS3/MAPK3/SMURF2/SMAD3/MYC/TGFBR2/THBS1/ACVRL1/NOG
KEGG_UBIQUITIN_MEDIATED_PROTEOLYSIS	KEGG_UBIQUITIN_MEDIATED_PROTEOLYSIS	130	-0.217196	-0.904883	0.72549	0.878468	0.636067	4336	tags=31%, list=27%, signal=23%	UBE2I/DET1/ANAPC10/UBE2L3/UBE4B/CDC23/NHLRC1/CBL/PPIL2/CUL2/CDC27/MID1/KEAP1/CUL4A/CDC26/HERC2/ANAPC2/UBE2N/ANAPC4/UBA2/CUL1/CUL4B/SOCS3/FBXO4/ERCC8/HERC3/UBE2E3/SAE1/RHOBTB2/ANAPC1/PRPF19/FANCL/WWP2/ANAPC7/SKP2/UBE2S/KLHL13/BRCA1/UBE2C/CDC20
KEGG_TRYPTOPHAN_METABOLISM	KEGG_TRYPTOPHAN_METABOLISM	25	0.316675	0.81012	0.726008	0.878468	0.636067	1313	tags=16%, list=8%, signal=15%	IL4I1/AANAT/KYNU/CYP1B1
KEGG_PATHOGENIC_ESCHERICHIA_COLI_INFECTION	KEGG_PATHOGENIC_ESCHERICHIA_COLI_INFECTION	49	0.291529	0.835013	0.727389	0.878468	0.636067	1311	tags=10%, list=8%, signal=9%	OCLN/CLDN1/CDH1/TLR5/HCLS1
KEGG_NICOTINATE_AND_NICOTINAMIDE_METABOLISM	KEGG_NICOTINATE_AND_NICOTINAMIDE_METABOLISM	19	0.336273	0.809534	0.728716	0.878468	0.636067	4160	tags=37%, list=26%, signal=27%	QPRT/NT5M/NAMPT/NMRK1/BST1/NADSYN1/AOX1
KEGG_LONG_TERM_DEPRESSION	KEGG_LONG_TERM_DEPRESSION	44	0.289441	0.821803	0.73121	0.878468	0.636067	3491	tags=23%, list=22%, signal=18%	GUCY1B1/GRM1/PLA2G4B/GNAO1/GNAZ/PLA2G6/ITPR1/MAPK3/CACNA1A/GRIA1
KEGG_THYROID_CANCER	KEGG_THYROID_CANCER	26	-0.263083	-0.827394	0.75	0.894828	0.647913	1593	tags=15%, list=10%, signal=14%	NRAS/PPARG/TCF7/HRAS
KEGG_NOTCH_SIGNALING_PATHWAY	KEGG_NOTCH_SIGNALING_PATHWAY	41	-0.245589	-0.833067	0.755556	0.895282	0.648242	2762	tags=17%, list=17%, signal=14%	NOTCH1/HDAC1/HES1/CREBBP/KAT2B/MFNG/LFNG
KEGG_GALACTOSE_METABOLISM	KEGG_GALACTOSE_METABOLISM	20	0.318859	0.776707	0.770115	0.906326	0.656238	1236	tags=10%, list=8%, signal=9%	AKR1B1/GAA
KEGG_PEROXISOME	KEGG_PEROXISOME	68	0.269753	0.818666	0.77858	0.910097	0.658969	1456	tags=7%, list=9%, signal=7%	ACSL6/SOD2/PIPOX/ACSL5/XDH
KEGG_ARGININE_AND_PROLINE_METABOLISM	KEGG_ARGININE_AND_PROLINE_METABOLISM	41	-0.238478	-0.808946	0.804444	0.934019	0.67629	2523	tags=24%, list=16%, signal=21%	GOT1/GOT2/ALDH7A1/CPS1/GLUL/AGMAT/ALDH3A2/AMD1/ODC1/GATM
KEGG_GLYCOSPHINGOLIPID_BIOSYNTHESIS_GANGLIO_SERIES	KEGG_GLYCOSPHINGOLIPID_BIOSYNTHESIS_GANGLIO_SERIES	12	0.345523	0.740276	0.81155	0.935988	0.677716	6406	tags=75%, list=40%, signal=45%	HEXA/GLB1/SLC33A1/ST3GAL5/ST3GAL1/HEXB/ST6GALNAC5/ST6GALNAC6/ST3GAL2
KEGG_GLIOMA	KEGG_GLIOMA	57	0.259032	0.766425	0.85254	0.963275	0.697474	1136	tags=9%, list=7%, signal=8%	CAMK2B/PDGFB/CALML6/CDKN1A/SHC2
KEGG_ACUTE_MYELOID_LEUKEMIA	KEGG_ACUTE_MYELOID_LEUKEMIA	52	-0.221949	-0.801864	0.855072	0.963275	0.697474	1593	tags=10%, list=10%, signal=9%	NRAS/PIK3R3/RUNX1T1/TCF7/HRAS
KEGG_ENDOMETRIAL_CANCER	KEGG_ENDOMETRIAL_CANCER	50	0.2602	0.749804	0.856962	0.963275	0.697474	575	tags=6%, list=4%, signal=6%	CTNNA2/CDH1/CTNNA3
KEGG_FC_GAMMA_R_MEDIATED_PHAGOCYTOSIS	KEGG_FC_GAMMA_R_MEDIATED_PHAGOCYTOSIS	79	0.252019	0.780149	0.857482	0.963275	0.697474	4268	tags=23%, list=27%, signal=17%	HCK/INPP5D/PLD1/PLA2G4B/PLPP2/PLA2G6/MYO10/WAS/MAPK3/AMPH/RAC2/AKT3/PIK3CD/FCGR2A/WASF3/PTPRC/GAB2/GSN
KEGG_ETHER_LIPID_METABOLISM	KEGG_ETHER_LIPID_METABOLISM	19	0.290523	0.699398	0.864358	0.964735	0.69853	2312	tags=21%, list=15%, signal=18%	PLD1/PLA2G4B/PLPP2/PLA2G6
KEGG_PORPHYRIN_AND_CHLOROPHYLL_METABOLISM	KEGG_PORPHYRIN_AND_CHLOROPHYLL_METABOLISM	21	-0.234718	-0.692983	0.914754	1	0.724064	2224	tags=19%, list=14%, signal=16%	FECH/HMBS/HMOX1/MMAB
KEGG_FC_EPSILON_RI_SIGNALING_PATHWAY	KEGG_FC_EPSILON_RI_SIGNALING_PATHWAY	52	0.238006	0.693981	0.916981	1	0.724064	3661	tags=19%, list=23%, signal=15%	CSF2/INPP5D/PLA2G4B/PLA2G6/MAPK11/FYN/MAPK3/RAC2/AKT3/PIK3CD
KEGG_RENAL_CELL_CARCINOMA	KEGG_RENAL_CELL_CARCINOMA	64	0.235926	0.7094	0.922699	1	0.724064	1567	tags=8%, list=10%, signal=7%	EGLN3/PDGFB/TGFB2/VEGFA/VEGFC
KEGG_PROTEIN_EXPORT	KEGG_PROTEIN_EXPORT	23	-0.227603	-0.686688	0.941581	1	0.724064	12241	tags=96%, list=77%, signal=22%	SEC63/SRP54/SPCS3/HSPA5/SEC11C/SEC61A2/SEC61A1/IMMP2L/SRPRA/SRP14/SEC61G/SPCS1/SEC11A/SEC61B/SPCS2/SRPRB/OXA1L/SRP68/SRP72/SRP19/SRP9/IMMP1L
KEGG_AMYOTROPHIC_LATERAL_SCLEROSIS_ALS	KEGG_AMYOTROPHIC_LATERAL_SCLEROSIS_ALS	44	0.230055	0.653191	0.943949	1	0.724064	3746	tags=25%, list=24%, signal=19%	GRIN2A/GRIN2B/GRIN1/GRIN2D/MAPK11/MAP3K5/PPP3CC/CASP3/BID/GRIA1/RAB5A
KEGG_VIBRIO_CHOLERAE_INFECTION	KEGG_VIBRIO_CHOLERAE_INFECTION	45	0.226517	0.644356	0.944162	1	0.724064	5238	tags=36%, list=33%, signal=24%	CFTR/ATP6V0D2/ERO1A/ATP6V0A4/ATP6V0A1/PRKX/ATP6AP1/KDELR3/ATP6V1G1/ATP6V1E1/ADCY9/KDELR1/KDELR2/ATP6V0B/ATP6V0C/ATP6V1F
KEGG_CHRONIC_MYELOID_LEUKEMIA	KEGG_CHRONIC_MYELOID_LEUKEMIA	71	-0.195921	-0.749292	0.947368	1	0.724064	1757	tags=10%, list=11%, signal=9%	MECOM/NRAS/CDK4/PIK3R3/E2F1/E2F2/HRAS
KEGG_BASAL_TRANSCRIPTION_FACTORS	KEGG_BASAL_TRANSCRIPTION_FACTORS	31	0.23021	0.608363	0.950402	1	0.724064	161	tags=3%, list=1%, signal=3%	GTF2H4
KEGG_N_GLYCAN_BIOSYNTHESIS	KEGG_N_GLYCAN_BIOSYNTHESIS	45	0.216354	0.615448	0.965736	1	0.724064	5452	tags=42%, list=34%, signal=28%	MGAT3/MGAT5/MAN1A1/MOGS/MAN1B1/B4GALT1/MAN2A1/ALG2/RPN2/ALG11/B4GALT3/ALG5/TUSC3/DAD1/ST6GAL1/DPM3/DDOST/RPN1/MGAT1
KEGG_PANCREATIC_CANCER	KEGG_PANCREATIC_CANCER	67	0.208195	0.630162	0.969697	1	0.724064	4616	tags=33%, list=29%, signal=23%	TGFB2/PLD1/STAT1/VEGFA/VEGFC/CCND1/MAPK3/CDKN2A/SMAD3/RALGDS/STAT3/RAC2/TGFBR2/AKT3/EGFR/PIK3CD/TGFBR1/TGFB3/RALA/RELA/ARHGEF6/BRAF
KEGG_VASOPRESSIN_REGULATED_WATER_REABSORPTION	KEGG_VASOPRESSIN_REGULATED_WATER_REABSORPTION	37	0.212928	0.582764	0.974834	1	0.724064	4612	tags=27%, list=29%, signal=19%	CREB5/VAMP2/ADCY6/PRKX/RAB5A/RAB11A/CREB3/DYNC1LI2/ADCY9/DYNC2LI1
KEGG_AMINO_SUGAR_AND_NUCLEOTIDE_SUGAR_METABOLISM	KEGG_AMINO_SUGAR_AND_NUCLEOTIDE_SUGAR_METABOLISM	39	-0.187812	-0.63624	0.979079	1	0.724064	4516	tags=33%, list=29%, signal=24%	FPGT/NANP/GALE/GPI/GNPDA2/PGM2/UGDH/GMDS/GMPPB/GNPNAT1/AMDHD2/GNPDA1/GCK
KEGG_REGULATION_OF_AUTOPHAGY	KEGG_REGULATION_OF_AUTOPHAGY	20	0.213095	0.519078	0.987069	1	0.724064	4902	tags=35%, list=31%, signal=24%	GABARAPL1/GABARAPL2/ULK1/PRKAA2/PIK3C3/ATG4B/GABARAP
KEGG_FRUCTOSE_AND_MANNOSE_METABOLISM	KEGG_FRUCTOSE_AND_MANNOSE_METABOLISM	29	0.175484	0.45764	0.997283	1	0.724064	2816	tags=10%, list=18%, signal=9%	AKR1B1/PFKFB4/AKR1B10
KEGG_MTOR_SIGNALING_PATHWAY	KEGG_MTOR_SIGNALING_PATHWAY	47	0.19048	0.543859	0.997452	1	0.724064	4616	tags=21%, list=29%, signal=15%	VEGFA/VEGFC/DDIT4/MAPK3/ULK1/AKT3/PIK3CD/RICTOR/PRKAA2/BRAF
KEGG_HUNTINGTONS_DISEASE	KEGG_HUNTINGTONS_DISEASE	164	0.166727	0.560643	1	1	0.724064	1757	tags=6%, list=11%, signal=5%	DNAH3/HAP1/SOD2/GRIN2B/CREB5/TGM2/GRIN1/COX6B2/TAF4B/BBC3
KEGG_INOSITOL_PHOSPHATE_METABOLISM	KEGG_INOSITOL_PHOSPHATE_METABOLISM	49	-0.14529	-0.519871	1	1	0.724064	3088	tags=14%, list=19%, signal=12%	ITPKA/INPP4B/PLCB3/SYNJ2/PLCB1/ITPK1/PLCE1
KEGG_PHOSPHATIDYLINOSITOL_SIGNALING_SYSTEM	KEGG_PHOSPHATIDYLINOSITOL_SIGNALING_SYSTEM	65	0.161766	0.48785	1	1	0.724064	860	tags=5%, list=5%, signal=4%	CDS1/CALML6/INPP5D

[truncated: 37 more sheets: GSE175533 IRIS, GSE175533_RS, GSE212085, GSE3356, GSE56293, GSE63577 BJ, GSE63577 HFF, GSE63577 MRC5, GSE63577 WI38, GSE72407 ETO, GSE72407 RS, GSE98440 IMR90, GSE93535, A549 ALI, A549 ETO, H358_ETO, HCT116 ALI, HCT116 ETO, HEP3B ALI, HEP3B ETO …]
