# Supplementary material for: Broad repression of DNA repair genes in senescent cells identified by integration of transcriptomic data
Source: Nucleic Acids Res. 2024 Dec 31;53(1):gkae1257. doi: 10.1093/nar/gkae1257 (PMC11724277; doi:10.1093/nar/gkae1257)
Supplement: gkae1257_Supplemental_Files [file gkae1257_supplemental_files.zip › Suppl_Table_1_studies_v3.xlsx]

## Sheet: Dataset references
Supplementary table 1: List of selected studies and corresponding information
Article title	First author & year	Digital identifier	Data type	GEO access ID	Cell type	Senescence type	Sample label in Figure 1A	Sample selected for data merging (Related to Figure 2)	Notes
Similarities in Gene Expression Profiles during In Vitro Aging of Primary Human Embryonic Lung and Foreskin Fibroblasts	Marthandan et al 2015	DOI: 10.1155/2015/731938	RNA-seq	GSE63577	Cell lines: MRC5, HFF, BJ, WI28, IMR90	RS	BJ=15 HFF=16 MRC5=17 WI38=18	YES	One of the senescent IMR-90 samples clustered with the proliferative IMR-90 samples. Therefore these samples were not used.
Unmasking Transcriptional Heterogeneity in Senescent Cells	Hernandez-Segura et al 2017	https://doi.org/10.1016/j.cub.2017.07.033	RNA-seq	E-MTAB-5403	Fibroblasts, melanocytes, keratynoctes	IRIS	1	NO	Only IRIS data were available and used
p38MAPK plays a crucial role in stromal-mediated tumorigenesis	Alspach et al 2014	DOI: 10.1158/2159-8290.CD-13-0743	RNA-seq	GSE56293	BJ	RS	14	NO
Expression data from PD32 and PD88 IMR90	Adams PD 2014	Used in both: DOI: 10.1101/gad.247528.114 and DOI: 10.1186/s13059-016-1017-x	RNA-seq	GSE53356	IMR90	RS	13	YES
Coordinate regulation of the senescent state by selective autophagy	Lee, Y. et al 2021	DOI: 10.1016/j.devcel.2021.04.008	RNA-seq	GSE168994	IMR90	Bleomycin-induced	9	YES
HMGB2 Loss upon Senescence Entry Disrupts Genomic Organization and Induces CTCF Clustering across Cell	Zirkel, A. et al 2018	DOI: 10.1016/j.molcel.2018.03.030	RNA-seq	GSE98440	HUVEC MSC IMR90	RS	21	NO
Mitochondria-to-nucleus retrograde signaling drives formation of cytoplasmic chromatin and inflammation in senescence.	Vizioli, M.G. et al 2020	DOI:10.1101/gad.331272.119	RNA-seq	GSE132369	IMR90	IRIS	5	YES	The "EV" for Empty Vector was used as proliferative conditions
Mitochondria-to-nucleus retrograde signaling drives formation of cytoplasmic chromatin and inflammation in senescence.	Vizioli, M.G. et al 2020	DOI:10.1101/gad.331272.119	RN-Aseq	GSE132370	IMR90	IRIS	6	YES	The "No TSA" samples were used as proliferative conditions
Histone Acetyltransferase p300 Induces De Novo Super-Enhancers to Drive Cellular Senescence	Sen, P. et al 2019	DOI: 10.1016/j.molcel.2019.01.021	RNA-seq	GSE105951	IMR90	RS, IRIS	2	NO	It was not possible to download the IRIS samples. Only RS samples were used in our study.
Blocking negative effects of senescence in human skin fibroblasts with a plant extract	Lämmermann, I. et al 2018	DOI: 10.1038/s41514-018-0023-5	RNA-seq	GSE93535	Primary skin fibroblasts	H2O2-induced	22	NO
COX2 regulates senescence secretome composition and senescence surveillance through PGE2	Goncalves, S. et al 2021	DOI: 10.1016/j.celrep.2021.108860	RNA-seq	GSE72407	IMR90	Etoposide-induced; DDIS; OIS; RIS	ETO=19 RS=20	YES
L1 drives IFN in senescent cells and promotes age-associated inflammation	De Cecco, M. et al 2019	DOI: 10.1038/s41586-018-0784-9	RNAs-eq	GSE109700	(IMR90 ?) WI38	RS	3	YES
Novel insights from a multiomics dissection of the Hayflick limit	Chan et al 2022	doi: 10.7554/eLife.70283	RNA-seq	GSE175533	WI38	RS; IRIS	IRIS=10 RS=11	YES
Gene regulatory network analysis defines transcriptome landscape with alternative splicing of human umbilical vein endothelial cells during replicative senescence	Ohori, M. et al 2021	DOI: 10.1186/s12864-021-08185-x	RNA-seq	GSE163251 (do not work)	HUVECs	RS	8	NO
No publication	Minamino T 2021	XXX	RNA-seq	GSE155680	HUVECs	RS	7	NO
Dynamic transcriptome profiling in DNA damage-induced cellular senescence and transient cell-cycle arrest	Zhao, Z. et al 2020	DOI: 10.1016/j.ygeno.2019.07.020	RNA-seq	GSE112068	IMR90	Bleomycin-induced	4	NO
Cellular Senescence Is Immunogenic and Promotes Antitumor Immunity	Marin, I. et al 2023	https://doi.org/10.1158/2159-8290.CD-22-0523	RNA-seq	GSE212085	IMR90	Doxorubicin-induced	12	NO
The Cancer SENESCopedia: A delineation of cancer cell senescence	Jochems, F. et al 2021	DOI: 10.1016/j.celrep.2021.109441	RNA-seq	E-MTAB-9970	MCF7;T47D; SUM159; H358; A549; HCT116; HUH7; HEPG2; MDAMB231; RKO; LOVO; HEP3B; PC;9 MDAMB231;	Induced by ABT-263, alisertib, etoposide	Related to figure 1B	NO
Uncoupling the Senescence-Associated Secretory Phenotype from Cell Cycle Exit via Interleukin-1 Inactivation Unveils Its Protumorigenic Role	Lau, L. et al 2019	DOI: 10.1128/MCB.00586-18	RNA-seq	GSE108278	IMR90T	OIS	25	NO
c-MYC-Induced AP4 Attenuates DREAM-Mediated Repression by p53	Kaller, M. et al 2023	DOI: 10.3390/cancers15041162	RNA-seq	GSE221265	MCF-7	OIS	23	NO
Transcription factor network dynamics during the commitment to oncogene-induced senescence	Vasilopoulos, T. et al 2024	https://doi.org/10.3389/freae.2024.1423454	RN-Aseq	GSE271461	WI38-ER:RAS	OIS	26	NO
Transcriptome signature of cellular senescence	Casella, G. et al 2019	DOI: 10.1093/nar/gkz555	RNA-seq	GSE130727	WI-38	OIS	24	NO
Transcriptome profiling of MRC5 cells induced in senescence by different stresses	Moskalevska I et al 2024	https://www.ncbi.nlm.nih.gov/geo/query/acc.cgi?acc=GSE262856	RNA-seq	GSE262856	MRC5	OIS	27	NO
Novel insights from a multiomics dissection of the Hayflick limit	Chan et al 2022	doi: 10.7554/eLife.70283	Proteomic		WI38	RS
Novel insights from a multiomics dissection of the Hayflick limit	Chan et al 2022	doi: 10.7554/eLife.70283	scRNA-seq	GSE175533	WI38	RS
