# Supplementary material for: Broad repression of DNA repair genes in senescent cells identified by integration of transcriptomic data
Source: Nucleic Acids Res. 2024 Dec 31;53(1):gkae1257. doi: 10.1093/nar/gkae1257 (PMC11724277; doi:10.1093/nar/gkae1257)
Supplement: gkae1257_Supplemental_Files [file gkae1257_supplemental_files.zip › Suppl Table 3B GSEA GOBP results.xlsx]

## Sheet: Description
Supplementary table 3B: Tables of the GSEA (GOBP) for both primary and cancerous cell lines
This excel table regroups the GSEA analysis (with GOBP as reference) results for each 22 dataset from primary cell line and the 23 cancerous cell line.
Each sheet contains a GSEA result table for each dataset.
This table refers to Supp. Fig. 1B (primary cell lines) and Supp. Fig. 1D (cancerous cell lines).

## Sheet: EMTAB5403
ID	Description	setSize	enrichmentScore	NES	pvalue	p.adjust	qvalues	rank	leading_edge	core_enrichment
GOBP_CELL_CYCLE_CHECKPOINT_SIGNALING	GOBP_CELL_CYCLE_CHECKPOINT_SIGNALING	174	-0.488458	-2.11199	1e-10	1.30472e-08	9.73392e-09	2763	tags=37%, list=18%, signal=31%	ZNF207/PRPF19/DONSON/PCID2/NBN/CLSPN/PLK2/THOC1/RAD1/ZW10/CCAR2/IK/CHEK1/TOPBP1/CDK2/RAD51/MAD2L2/CDC6/KNTC1/BRCA1/CDC45/ZWILCH/ANAPC15/GEN1/USP28/INCENP/EME1/CDKN1B/TICRR/ETAA1/SETMAR/ORC1/BRIP1/CRY1/H2AX/TIMELESS/STK33/DNA2/DOT1L/BRCA2/BARD1/INTS7/HASPIN/FANCD2/BLM/TRIP13/MAD2L1/ZWINT/SPDL1/CDK1/BUB1B/SPC24/NDC80/BUB1/GTSE1/TTK/CDCA8/CCNB1/CENPF/PBK/AURKB/BIRC5/NUF2/PLK1/CDC20
GOBP_CHROMOSOME_SEGREGATION	GOBP_CHROMOSOME_SEGREGATION	340	-0.558239	-2.55747	1e-10	1.30472e-08	9.73392e-09	2326	tags=36%, list=15%, signal=32%	NIPBL/ZW10/CDC23/SMARCD2/IK/CTCF/ERCC4/NSMCE2/NSL1/CIAO2A/DDX11/SLF2/CENPQ/SMARCD1/MAD2L2/CDC6/CENPN/PINX1/RMI1/KNTC1/CEP85/NTMT1/EML4/BRCA1/DIS3L2/CENPK/PMF1/SMC3/SMC1A/HNRNPU/SEH1L/ZWILCH/ANAPC15/GEN1/SMC2/FMN2/INCENP/NDC1/EME1/ECT2/DMC1/BANF1/DPF1/DSCC1/TOP2B/DDX12P/CDCA5/ACTB/SKA2/BRIP1/RAD21/RAD18/MND1/KNSTRN/CENPH/SLC25A5/ACTL6A/ESCO2/NUP37/SFPQ/MEIOB/HASPIN/RCC1/FANCD2/ESPL1/MIS18A/FBXO5/S…
GOBP_CHROMOSOME_SEPARATION	GOBP_CHROMOSOME_SEPARATION	123	-0.654394	-2.77784	1e-10	1.30472e-08	9.73392e-09	2307	tags=50%, list=15%, signal=43%	NCAPH2/SMARCAD1/ZNF207/ANAPC7/PBRM1/SMARCE1/PCID2/ZW10/CDC23/SMARCD2/IK/ERCC4/NSMCE2/SMARCD1/MAD2L2/CDC6/RMI1/KNTC1/DIS3L2/ZWILCH/ANAPC15/GEN1/SMC2/INCENP/EME1/DPF1/TOP2B/ACTB/RAD21/ACTL6A/MEIOB/HASPIN/ESPL1/FBXO5/TRIP13/MAD2L1/ZWINT/TACC3/NCAPG2/NCAPG/SPDL1/CENPE/SMC4/UBE2C/BUB1B/SPC24/TOP2A/NDC80/BUB1/NCAPH/TTK/CDCA8/CCNB1/CENPF/PTTG1/AURKB/BIRC5/NUF2/PTTG3P/DLGAP5/PLK1/CDC20
GOBP_DNA_CONFORMATION_CHANGE	GOBP_DNA_CONFORMATION_CHANGE	102	-0.587029	-2.45319	1e-10	1.30472e-08	9.73392e-09	2994	tags=54%, list=19%, signal=44%	RFC2/MCM3/DDX1/MNAT1/SMARCAD1/DHX9/ZRANB3/MCMDC2/NBN/XRCC5/SSBP1/MCM4/MCM9/DDX11/RAD54B/XRCC6/RAD51/TOP1MT/RUVBL1/POT1/GINS3/MCM6/MCM2/HHEX/GINS4/MTERF1/MCM7/CDC45/MCM8/CHTF18/RTEL1/NAV2/RFC4/GINS2/RAD54L/RUVBL2/DSCC1/TOP2B/DDX12P/GINS1/BRIP1/RFC3/RFC5/MCM5/DNA2/PIF1/HELB/HNRNPA2B1/BLM/ERCC6L/POLQ/HMGB1/HMGB3/TOP2A/HMGB2
GOBP_DNA_RECOMBINATION	GOBP_DNA_RECOMBINATION	282	-0.47821	-2.21861	1e-10	1.30472e-08	9.73392e-09	3669	tags=48%, list=24%, signal=37%	INO80C/TRRAP/SWSAP1/VPS72/EP400/MUS81/MORF4L2/PRKDC/MSH2/UCHL5/MORF4L1/PTPRC/XRCC3/WRAP53/ARID2/XRCC2/RFWD3/SLF1/RPA4/FIGNL1/SETD2/MLH1/TPRKB/MBTD1/KAT5/MCM3/SMARCAD1/RHNO1/H1-0/PAXIP1/ACTR2/FEN1/SMC6/TSN/DMAP1/ZRANB3/MCMDC2/PAGR1/NBN/HROB/RIF1/RAD51D/EXOSC3/APEX1/THOC1/LEF1/XRCC1/NIPBL/NONO/XRCC5/MCM4/YEATS4/CHEK1/ERCC4/TOPBP1/SMCHD1/NSMCE2/MCM9/KDM4D/SLF2/RAD54B/HSPD1/XRCC6/RAD51/KDM1A/BRD8/MAD…
GOBP_DNA_REPLICATION	GOBP_DNA_REPLICATION	273	-0.489896	-2.27785	1e-10	1.30472e-08	9.73392e-09	3050	tags=42%, list=20%, signal=35%	POLG2/PPP2CA/RFC2/MCM3/RBBP4/SUPT16H/DHX9/RRM1/FAF1/FEN1/ZGRF1/ZRANB3/NOC3L/DONSON/NAP1L1/STOML2/NBN/SMARCA5/JADE3/THOC1/SSBP1/MCM4/CCDC88A/CHEK1/TOPBP1/POLE2/MCM9/DDX11/JADE1/CDK2/RAD51/POLE/TOP1MT/BAZ1A/WDR18/CDC6/RUVBL1/POLD2/RMI1/GINS3/MCM6/BRCA1/MCM2/NFIB/LIG1/GINS4/MCRS1/DUT/SMC3/MCM7/CHAF1B/CDC45/MCM8/SET/ORC2/POLA1/SLFN11/GEN1/LIG3/RBBP7/CHTF18/POLD1/RTEL1/METTL4/ACTR5/EME1/TICRR/ETAA1/RF…
GOBP_DNA_TEMPLATED_DNA_REPLICATION	GOBP_DNA_TEMPLATED_DNA_REPLICATION	160	-0.543057	-2.37361	1e-10	1.30472e-08	9.73392e-09	3101	tags=48%, list=20%, signal=39%	RPA4/POLG2/RFC2/MCM3/RRM1/FEN1/ZGRF1/ZRANB3/NOC3L/DONSON/STOML2/NBN/THOC1/SSBP1/MCM4/TOPBP1/POLE2/MCM9/DDX11/CDK2/RAD51/POLE/BAZ1A/WDR18/CDC6/POLD2/GINS3/MCM6/BRCA1/MCM2/LIG1/GINS4/MCM7/CDC45/MCM8/ORC2/POLA1/SLFN11/GEN1/LIG3/CHTF18/POLD1/RTEL1/METTL4/EME1/TICRR/ETAA1/RFC4/GINS2/DSCC1/SETMAR/ORC1/NUCKS1/GINS1/REV3L/CDC7/RFC3/RFC5/PARP1/TIMELESS/MCM5/ALYREF/DNA2/ATAD5/GMNN/BRCA2/PRIM1/BARD1/TRAIP/D…
GOBP_DOUBLE_STRAND_BREAK_REPAIR	GOBP_DOUBLE_STRAND_BREAK_REPAIR	279	-0.491048	-2.28153	1e-10	1.30472e-08	9.73392e-09	4644	tags=58%, list=30%, signal=41%	KMT5B/SWI5/NABP2/NSMCE4A/DCLRE1C/AP5S1/RECQL4/EPC1/MMS19/CYREN/SETX/BABAM1/RECQL5/ACTR8/SMARCA4/POGZ/HMCES/FANCM/INIP/BRCC3/PPP5C/SMC5/OTUB1/ABRAXAS1/UIMC1/TP53/RNF138/MGMT/SMARCC1/EPC2/UBE2N/ERCC8/TRRAP/SWSAP1/VPS72/MEIOC/UBE2V2/EP400/TENT4A/MUS81/DCLRE1A/MORF4L2/PRKDC/ARID1A/MSH2/MORF4L1/SMARCA2/XRCC3/WRAP53/ARID2/XRCC2/RFWD3/SLF1/WDR70/RPA4/FIGNL1/SETD2/MLH1/MBTD1/KAT5/MCM3/DDX1/PPP4R3B/SMARCA…
GOBP_GRANULOCYTE_MIGRATION	GOBP_GRANULOCYTE_MIGRATION	95	0.700957	2.23219	1e-10	1.30472e-08	9.73392e-09	1473	tags=33%, list=9%, signal=30%	CCL20/CXCL8/TREM1/IL1A/IL1B/CXCL10/CXCL3/CXCL2/CCL7/CXCL1/CXCL6/S100A14/SAA1/CXCL11/CXCL5/PECAM1/VAV3/XG/CCL26/DPP4/CD99/CCL2/TGFB2/CAMK1D/CCR7/CXADR/ADAM8/C5AR1/SLAMF8/ITGA9/IL23A
GOBP_HUMORAL_IMMUNE_RESPONSE	GOBP_HUMORAL_IMMUNE_RESPONSE	101	0.692734	2.2284	1e-10	1.30472e-08	9.73392e-09	1024	tags=36%, list=7%, signal=34%	KRT6A/CXCL8/TREM1/IL1B/CXCL10/CXCL3/PI3/CXCL2/C3/CXCL1/CXCL6/IL6/C9/CXCL11/SLPI/RNASE7/CXCL5/GATA6/WFDC3/POU2F2/PRSS3/SERPING1/HPX/CCL2/SPNS2/H2BC4/EBI3/H2BC12/H2BC8/RGCC/H2BC11/CCR7/CFP/CXCL14/C8G/CD55
GOBP_METAPHASE_ANAPHASE_TRANSITION_OF_CELL_CYCLE	GOBP_METAPHASE_ANAPHASE_TRANSITION_OF_CELL_CYCLE	90	-0.671015	-2.73971	1e-10	1.30472e-08	9.73392e-09	2763	tags=51%, list=18%, signal=42%	ZNF207/ANAPC7/PBRM1/SMARCE1/PCID2/ZW10/CDC23/SMARCD2/IK/NSMCE2/SMARCD1/MAD2L2/CDC6/KNTC1/ZWILCH/ANAPC15/GEN1/INCENP/DPF1/ACTB/RAD21/ACTL6A/HASPIN/ESPL1/FBXO5/TRIP13/MAD2L1/ZWINT/TACC3/SPDL1/CENPE/UBE2C/BUB1B/SPC24/NDC80/BUB1/TTK/CDCA8/CCNB1/CENPF/AURKB/BIRC5/NUF2/DLGAP5/PLK1/CDC20
GOBP_MICROTUBULE_CYTOSKELETON_ORGANIZATION_INVOLVED_IN_MITOSIS	GOBP_MICROTUBULE_CYTOSKELETON_ORGANIZATION_INVOLVED_IN_MITOSIS	155	-0.565139	-2.458	1e-10	1.30472e-08	9.73392e-09	799	tags=24%, list=5%, signal=23%	RCC1/ESPL1/WDR62/STMN1/MAD2L1/BORA/TACC3/SASS6/RACGAP1/SPDL1/AURKA/CENPE/KIF15/GPSM2/KIF4B/KIF23/NDC80/TTK/TPX2/CDCA8/KIF11/NUSAP1/KIF4A/PSRC1/CCNB1/PRC1/AURKB/BIRC5/MYBL2/NUF2/CENPA/ANKFN1/DLGAP5/NEK2/PLK1/CDC20/SAPCD2
GOBP_MITOTIC_CELL_CYCLE_PHASE_TRANSITION	GOBP_MITOTIC_CELL_CYCLE_PHASE_TRANSITION	410	-0.401756	-1.91032	1e-10	1.30472e-08	9.73392e-09	2779	tags=31%, list=18%, signal=27%	RBL1/ZNF207/ANAPC7/CDC14C/PBRM1/SMARCE1/DONSON/ADAMTS1/ZFP36L2/PCID2/NBN/PHB2/CLSPN/CPSF3/PLK2/CTDSP2/CUL4B/APEX1/ZW10/CDC23/STIL/SMARCD2/IK/CHEK1/CENPJ/TOPBP1/NSMCE2/JADE1/CDK2/SMARCD1/POLE/MAD2L2/FBXL7/CDC6/PPME1/PINX1/KNTC1/BRCA1/GFI1/EPS8/ZWILCH/ANAPC15/SLFN11/GEN1/TFAP4/INCENP/CDKN1B/TICRR/KHDRBS1/CDKN2A/CCNA1/DPF1/PKMYT1/ORC1/CDCA5/CCNB3/RRM2/ACTB/RAD21/CDC7/FHL1/NASP/MTBP/CDC14A/WNT10B/ATA…
GOBP_MITOTIC_NUCLEAR_DIVISION	GOBP_MITOTIC_NUCLEAR_DIVISION	302	-0.499603	-2.26153	1e-10	1.30472e-08	9.73392e-09	2326	tags=37%, list=15%, signal=32%	NIPBL/ZW10/CDC23/SMARCD2/IK/CHEK1/NSMCE2/NSL1/SLF2/BCCIP/SMARCD1/OBSL1/USP16/MAD2L2/CDC6/HOXA13/PINX1/KNTC1/CEP97/CEP85/EML4/RANBP1/DIS3L2/CENPK/SMC3/SMC1A/HNRNPU/SEH1L/EPS8/ZWILCH/ANAPC15/GEN1/SMC2/INCENP/CDKN1B/BANF1/DPF1/DSCC1/PKMYT1/CDCA5/ACTB/RAD21/MTBP/KNSTRN/CDC14A/SPHK1/UBE2S/ACTL6A/ESCO2/HASPIN/RCC1/ESPL1/FBXO43/FBXO5/TRIP13/KIF22/MAD2L1/ZWINT/BORA/TACC3/SGO2/NCAPD2/RACGAP1/NCAPG2/NCAPG/…
GOBP_MITOTIC_SPINDLE_ORGANIZATION	GOBP_MITOTIC_SPINDLE_ORGANIZATION	128	-0.556993	-2.36712	1e-10	1.30472e-08	9.73392e-09	799	tags=24%, list=5%, signal=23%	CENPH/RCC1/WDR62/STMN1/BORA/TACC3/SASS6/RACGAP1/AURKA/CENPE/KIF15/GPSM2/KIF4B/KIF23/NDC80/TTK/TPX2/CDCA8/KIF11/KIF4A/PSRC1/CCNB1/PRC1/AURKB/BIRC5/MYBL2/NUF2/DLGAP5/NEK2/PLK1/CDC20
GOBP_NCRNA_PROCESSING	GOBP_NCRNA_PROCESSING	404	-0.433426	-2.0526	1e-10	1.30472e-08	9.73392e-09	5027	tags=53%, list=32%, signal=37%	THUMPD3/RRP8/NSUN6/RTCB/TENT4B/MPHOSPH6/TRMO/DIMT1/ESF1/UTP6/NOP53/RPP38/GTF2H5/RPS8/INTS4/WDR55/NSUN2/PUS10/MAK16/URM1/INTS11/ERI3/ELP3/ALKBH1/DTWD1/PRORP/DUS1L/UTP15/TRMT112/DDX47/FARS2/RPP25L/TFB1M/OSGEP/ADAT2/MPHOSPH10/DDX49/THUMPD1/INTS9/KRR1/MTFMT/DDX3X/EXOSC7/RRP36/TRMT5/RPL11/PPP3CA/PES1/RPS25/METTL1/NSUN5/ERI1/RPUSD2/RIOK1/TP53/BYSL/MDN1/DICER1/NOL8/NVL/ALKBH8/TRMT10C/DDX51/RRP1B/ELP6/NC…
GOBP_NEGATIVE_REGULATION_OF_CELL_CYCLE_PROCESS	GOBP_NEGATIVE_REGULATION_OF_CELL_CYCLE_PROCESS	268	-0.424989	-1.96098	1e-10	1.30472e-08	9.73392e-09	2779	tags=34%, list=18%, signal=29%	RBL1/ZNF207/PRPF19/DONSON/ZFP36L2/PCID2/NBN/CLSPN/SMARCA5/PLK2/CTDSP2/THOC1/RAD1/ZW10/CCAR2/IK/CHEK1/TOPBP1/MDM1/JADE1/CDK2/RAD51/MAD2L2/CDC6/PINX1/KNTC1/BRCA1/NUBP1/CDC45/ZWILCH/ANAPC15/SLFN11/GEN1/USP28/INCENP/EME1/CDKN1B/TICRR/ETAA1/NPM1/SETMAR/ORC1/RBM14/BRIP1/RAD21/CRY1/H2AX/FHL1/TIMELESS/MTBP/STK33/DNA2/DOT1L/BRCA2/BARD1/INTS7/HASPIN/FANCD2/ESPL1/FBXO43/FAM107A/FBXO5/BLM/TRIP13/MAD2L1/ZWINT…
GOBP_NEGATIVE_REGULATION_OF_CHROMOSOME_ORGANIZATION	GOBP_NEGATIVE_REGULATION_OF_CHROMOSOME_ORGANIZATION	90	-0.717107	-2.9279	1e-10	1.30472e-08	9.73392e-09	2603	tags=57%, list=17%, signal=47%	PCID2/NBN/H3-3A/SMARCA5/XRCC1/ZW10/EXOSC10/IK/ERCC4/MAD2L2/NAT10/HNRNPC/PINX1/POT1/KNTC1/MCM2/HNRNPU/ZWILCH/ANAPC15/GEN1/RTEL1/INCENP/SETMAR/RAD21/PARP1/H3-3B/HNRNPA1/HASPIN/ESPL1/PIF1/FBXO5/TRIP13/MAD2L1/ZWINT/SPDL1/BUB1B/SPC24/TOP2A/NDC80/BUB1/TTK/CDCA8/CCNB1/CENPF/PTTG1/AURKB/BIRC5/NUF2/PTTG3P/PLK1/CDC20
GOBP_NEGATIVE_REGULATION_OF_METAPHASE_ANAPHASE_TRANSITION_OF_CELL_CYCLE	GOBP_NEGATIVE_REGULATION_OF_METAPHASE_ANAPHASE_TRANSITION_OF_CELL_CYCLE	46	-0.769521	-2.73	1e-10	1.30472e-08	9.73392e-09	2307	tags=61%, list=15%, signal=52%	ZW10/IK/MAD2L2/KNTC1/ZWILCH/ANAPC15/GEN1/INCENP/RAD21/HASPIN/FBXO5/TRIP13/MAD2L1/ZWINT/SPDL1/BUB1B/SPC24/NDC80/BUB1/TTK/CDCA8/CCNB1/CENPF/AURKB/BIRC5/NUF2/PLK1/CDC20
GOBP_NEUTROPHIL_CHEMOTAXIS	GOBP_NEUTROPHIL_CHEMOTAXIS	57	0.773826	2.31625	1e-10	1.30472e-08	9.73392e-09	1473	tags=42%, list=9%, signal=38%	CCL20/CXCL8/TREM1/IL1B/CXCL10/CXCL3/CXCL2/CCL7/CXCL1/CXCL6/SAA1/CXCL11/CXCL5/VAV3/CCL26/DPP4/CCL2/TGFB2/CAMK1D/CCR7/CXADR/C5AR1/ITGA9/IL23A
GOBP_NEUTROPHIL_MIGRATION	GOBP_NEUTROPHIL_MIGRATION	76	0.756891	2.34949	1e-10	1.30472e-08	9.73392e-09	1473	tags=39%, list=9%, signal=36%	CCL20/CXCL8/TREM1/IL1A/IL1B/CXCL10/CXCL3/CXCL2/CCL7/CXCL1/CXCL6/SAA1/CXCL11/CXCL5/PECAM1/VAV3/XG/CCL26/DPP4/CD99/CCL2/TGFB2/CAMK1D/CCR7/CXADR/ADAM8/C5AR1/SLAMF8/ITGA9/IL23A
GOBP_NUCLEAR_CHROMOSOME_SEGREGATION	GOBP_NUCLEAR_CHROMOSOME_SEGREGATION	284	-0.558868	-2.61367	1e-10	1.30472e-08	9.73392e-09	2326	tags=37%, list=15%, signal=32%	NIPBL/ZW10/CDC23/SMARCD2/IK/CTCF/ERCC4/NSMCE2/NSL1/DDX11/SLF2/CENPQ/SMARCD1/MAD2L2/CDC6/PINX1/RMI1/KNTC1/EML4/DIS3L2/CENPK/SMC3/SMC1A/HNRNPU/SEH1L/ZWILCH/ANAPC15/GEN1/SMC2/FMN2/INCENP/NDC1/EME1/ECT2/DMC1/DPF1/DSCC1/TOP2B/DDX12P/CDCA5/ACTB/BRIP1/RAD21/MND1/KNSTRN/ACTL6A/ESCO2/SFPQ/MEIOB/HASPIN/FANCD2/ESPL1/FBXO5/SYCP2/TRIP13/KIF22/MAD2L1/ZWINT/TACC3/SGO2/NCAPD2/RACGAP1/NCAPG2/NCAPG/SPDL1/CENPE/SMC…
GOBP_RECOMBINATIONAL_REPAIR	GOBP_RECOMBINATIONAL_REPAIR	162	-0.551382	-2.41317	1e-10	1.30472e-08	9.73392e-09	3806	tags=56%, list=24%, signal=43%	EPC2/UBE2N/TRRAP/SWSAP1/VPS72/EP400/MUS81/MORF4L2/MORF4L1/XRCC3/WRAP53/ARID2/XRCC2/RFWD3/SLF1/RPA4/FIGNL1/SETD2/MBTD1/KAT5/MCM3/RHNO1/ACTR2/FEN1/SMC6/DMAP1/MCMDC2/NBN/HROB/RIF1/RAD51D/XRCC1/NIPBL/XRCC5/MCM4/YEATS4/CHEK1/ERCC4/SMCHD1/NSMCE2/MCM9/KDM4D/SLF2/RAD54B/XRCC6/RAD51/KDM1A/BRD8/MAD2L2/SHLD1/RUVBL1/RMI1/AUNIP/MCM6/BRCA1/MCM2/GINS4/MCM7/CDC45/ING3/SHLD2/MCM8/GEN1/LIG3/RTEL1/DMC1/GINS2/RAD54L…
GOBP_REGULATION_OF_CELL_CYCLE_PHASE_TRANSITION	GOBP_REGULATION_OF_CELL_CYCLE_PHASE_TRANSITION	382	-0.410881	-1.93649	1e-10	1.30472e-08	9.73392e-09	2921	tags=35%, list=19%, signal=29%	APPL2/MNAT1/STXBP4/RHNO1/PAXIP1/RRM1/RBL1/ZNF207/ANAPC7/CDC14C/PRPF19/PBRM1/SMARCE1/DONSON/ADAMTS1/PAGR1/ZFP36L2/PCID2/NBN/PHB2/CLSPN/CPSF3/PLK2/CTDSP2/CUL4B/APEX1/THOC1/RAD1/ZW10/CDC23/STIL/CCAR2/SMARCD2/IK/CHEK1/CENPJ/TOPBP1/NSMCE2/JADE1/CDK2/SMARCD1/RAD51/MAD2L2/CDC6/PINX1/KNTC1/BRCA1/TBX2/MN1/CDC45/ZWILCH/ANAPC15/SLFN11/GEN1/USP28/TFAP4/INCENP/EME1/CDKN1B/TICRR/ETAA1/CDKN2A/NPM1/DPF1/SETMAR/O…
GOBP_REGULATION_OF_CHROMOSOME_ORGANIZATION	GOBP_REGULATION_OF_CHROMOSOME_ORGANIZATION	232	-0.581809	-2.58229	1e-10	1.30472e-08	9.73392e-09	3707	tags=50%, list=24%, signal=39%	SETDB2/GNL3/INO80C/TERF1/RB1/CCT8/DCP2/ARID1A/UCHL5/SMARCA2/XRCC3/MAP3K4/SMG1/ARID2/ANAPC1/SLF1/CDC26/KAT5/MNAT1/FEN1/SMC6/ZNF207/ANAPC7/PBRM1/SMARCE1/CCT4/PCID2/NBN/TRIM28/CCT7/H3-3A/SMARCA5/CCT6A/XRCC1/ZW10/CDC23/XRCC5/SSBP1/SMARCD2/EXOSC10/IK/CTCF/ERCC4/NSMCE2/DDX11/SLF2/CDK2/SMARCD1/MAD2L2/NAT10/CDC6/DKC1/RUVBL1/HNRNPC/PINX1/POT1/KNTC1/MCM2/MCRS1/CCT2/HNRNPU/ZWILCH/ANAPC15/GEN1/SMC2/RTEL1/ACT…
GOBP_REGULATION_OF_CHROMOSOME_SEGREGATION	GOBP_REGULATION_OF_CHROMOSOME_SEGREGATION	119	-0.643768	-2.74634	1e-10	1.30472e-08	9.73392e-09	2955	tags=51%, list=19%, signal=42%	KAT5/NCAPH2/SMC6/ZNF207/ANAPC7/PBRM1/SMARCE1/PCID2/ZW10/CDC23/SMARCD2/IK/NSMCE2/SMARCD1/MAD2L2/CDC6/KNTC1/HNRNPU/ZWILCH/ANAPC15/GEN1/SMC2/INCENP/DPF1/ACTB/RAD21/RAD18/ACTL6A/HASPIN/ESPL1/FBXO5/TRIP13/MAD2L1/ZWINT/TACC3/NCAPG2/NCAPG/SPDL1/CENPE/SMC4/UBE2C/BUB1B/CDCA2/SPC24/NDC80/BUB1/NCAPH/TTK/KIF2C/CDCA8/CCNB1/CENPF/PTTG1/AURKB/BIRC5/NUF2/PTTG3P/MKI67/DLGAP5/PLK1/CDC20
GOBP_REGULATION_OF_CHROMOSOME_SEPARATION	GOBP_REGULATION_OF_CHROMOSOME_SEPARATION	102	-0.683568	-2.85662	1e-10	1.30472e-08	9.73392e-09	2763	tags=52%, list=18%, signal=43%	ZNF207/ANAPC7/PBRM1/SMARCE1/PCID2/ZW10/CDC23/SMARCD2/IK/NSMCE2/SMARCD1/MAD2L2/CDC6/KNTC1/ZWILCH/ANAPC15/GEN1/SMC2/INCENP/DPF1/ACTB/RAD21/ACTL6A/HASPIN/ESPL1/FBXO5/TRIP13/MAD2L1/ZWINT/TACC3/NCAPG2/NCAPG/SPDL1/CENPE/SMC4/UBE2C/BUB1B/SPC24/NDC80/BUB1/NCAPH/TTK/CDCA8/CCNB1/CENPF/PTTG1/AURKB/BIRC5/NUF2/PTTG3P/DLGAP5/PLK1/CDC20
GOBP_REGULATION_OF_HORMONE_LEVELS	GOBP_REGULATION_OF_HORMONE_LEVELS	342	0.526189	1.82285	1e-10	1.30472e-08	9.73392e-09	2052	tags=30%, list=13%, signal=26%	SCNN1B/IL1B/TG/CYP1A1/SYT7/LIF/SPINK1/CRYM/CPE/DIO3/PCSK1N/VGF/FOXA1/IL6/GPR68/KCNB1/PCSK5/ACVR1C/CYP3A7/IL1RN/VIP/PRKN/ESR1/NKX6-1/C1QTNF1/BRSK2/PDE8B/SOX8/BMP2/PCSK6/MAFA/DPP4/AGT/SRD5A2/TRH/BMP6/STC2/HSD17B2/RBP4/CYP46A1/SFRP1/ABCA12/INHA/CACNA1H/CGA/MBOAT4/PCSK4/CPLX1/GPLD1/DGAT2/RBP1/DUOXA1/C1QTNF12/DUOX2/CYP11A1/RAB44/LEP/CYP1B1/SRD5A3/ICA1/SPP1/GNRHR/CYP27C1/UCN/ALDH1A3/CTSB/IRS2/POMC/ERO1…
GOBP_REGULATION_OF_MITOTIC_CELL_CYCLE_PHASE_TRANSITION	GOBP_REGULATION_OF_MITOTIC_CELL_CYCLE_PHASE_TRANSITION	299	-0.40415	-1.83894	1e-10	1.30472e-08	9.73392e-09	2779	tags=33%, list=18%, signal=28%	RBL1/ZNF207/ANAPC7/CDC14C/PBRM1/SMARCE1/DONSON/ADAMTS1/ZFP36L2/PCID2/NBN/PHB2/CLSPN/CPSF3/PLK2/CTDSP2/CUL4B/APEX1/ZW10/CDC23/STIL/SMARCD2/IK/CHEK1/CENPJ/TOPBP1/NSMCE2/JADE1/CDK2/SMARCD1/MAD2L2/CDC6/PINX1/KNTC1/BRCA1/ZWILCH/ANAPC15/SLFN11/GEN1/TFAP4/INCENP/CDKN1B/TICRR/CDKN2A/DPF1/ORC1/CDCA5/CCNB3/RRM2/ACTB/RAD21/CDC7/FHL1/MTBP/CDC14A/WNT10B/ATAD5/ACTL6A/KCNH5/BARD1/HASPIN/DBF4B/ESPL1/PBX1/FAM107A…
GOBP_REGULATION_OF_MITOTIC_SISTER_CHROMATID_SEGREGATION	GOBP_REGULATION_OF_MITOTIC_SISTER_CHROMATID_SEGREGATION	52	-0.759754	-2.76061	1e-10	1.30472e-08	9.73392e-09	2307	tags=60%, list=15%, signal=51%	ZW10/IK/MAD2L2/KNTC1/HNRNPU/ZWILCH/ANAPC15/GEN1/INCENP/RAD21/HASPIN/FBXO5/TRIP13/MAD2L1/ZWINT/SPDL1/BUB1B/SPC24/NDC80/BUB1/TTK/CDCA8/CCNB1/CENPF/PTTG1/AURKB/BIRC5/NUF2/PTTG3P/PLK1/CDC20
GOBP_RESPONSE_TO_BACTERIUM	GOBP_RESPONSE_TO_BACTERIUM	392	0.538496	1.87024	1e-10	1.30472e-08	9.73392e-09	2366	tags=30%, list=15%, signal=26%	CSF3/KRT6A/CCL20/CSF2/CXCL8/TREM1/IL1A/SCNN1B/IL1B/CXCL10/GJB2/CXCL3/CYP1A1/PI3/CXCL2/CLDN1/C3/CXCL1/CD36/CXCL6/S100A14/C15orf48/VGF/IL6/SOD2/CXCL11/TLR9/SLPI/RNASE7/CXCL5/WFDC3/PTPN22/CSF2RB/CD24/FER1L6/MPO/ADGRB1/ALPL/TLR2/CD1D/TNFSF8/BMP2/IL24/MACROD2/CCL2/BMP6/IDO1/BPI/GSDMC/TNFAIP3/SERPINE1/H2BC4/KMO/H2BC12/IL37/THBD/PRG2/H2BC8/OAS1/H2BC11/CCR7/CFP/IRAK2/PTGS2/CDH1/CD55/PLAAT3/HLA-B/GCH1/TME…
GOBP_RIBOSOME_BIOGENESIS	GOBP_RIBOSOME_BIOGENESIS	298	-0.483788	-2.22241	1e-10	1.30472e-08	9.73392e-09	5251	tags=59%, list=34%, signal=40%	DHX30/FASTKD2/RPS24/NIFK/NLE1/RPS5/YBEY/XRN2/PTEN/WBP11/C1D/RRP8/RPL24/TENT4B/MPHOSPH6/DIMT1/ESF1/CINP/RPL6/UTP6/NOP53/RPP38/GTF2H5/RPS8/WDR55/MAK16/ERI3/UTP15/TRMT112/RIOX2/DDX47/TFB1M/MPHOSPH10/DDX49/KRR1/DDX3X/EXOSC7/RRP36/RPL11/PES1/RPS25/NSUN5/ERI1/RPUSD2/RIOK1/BYSL/MDN1/GRWD1/NOL8/NVL/RAN/DDX51/RRP1B/DROSHA/DDX28/DDX21/RPL5/NOP2/DDX27/RPL7L1/SRFBP1/BOP1/MRPL20/RPP30/PRKDC/WDR3/NOL10/PWP2/ME…
GOBP_RNA_SPLICING_VIA_TRANSESTERIFICATION_REACTIONS	GOBP_RNA_SPLICING_VIA_TRANSESTERIFICATION_REACTIONS	272	-0.521058	-2.41468	1e-10	1.30472e-08	9.73392e-09	3813	tags=56%, list=24%, signal=43%	SF3B4/RBM4/PRPF40A/WBP4/RALY/PRPF3/SF3B6/SNRPD2/ZCRB1/PRPF18/PUF60/RBM8A/CWC15/RBM42/CLNS1A/CWC22/HSPA8/DBR1/SNRNP200/RBM22/DDX17/GPKOW/SNRPD3/RBM10/RBM39/LSM5/KHSRP/CDC5L/SART1/RBM19/SMU1/FXR1/MTREX/SF3A1/CRNKL1/PQBP1/ZCCHC8/SMNDC1/U2AF2/SRSF10/SNW1/PHF5A/DDX1/TGS1/DHX9/LSM1/SRSF6/RSRC1/SYNCRIP/SFSWAP/PPIL3/SF3A2/PRPF19/CWC27/GEMIN5/MBNL1/RBM4B/DHX38/SART3/SRSF4/DYRK1A/SNRPB/HNRNPA1L2/RAVER2/COI…
GOBP_RRNA_METABOLIC_PROCESS	GOBP_RRNA_METABOLIC_PROCESS	255	-0.481327	-2.21053	1e-10	1.30472e-08	9.73392e-09	5226	tags=60%, list=34%, signal=41%	RPS24/XRN1/NIFK/YBEY/XRN2/WBP11/C1D/RRP8/TENT4B/MPHOSPH6/DIMT1/ESF1/UTP6/MACROH2A2/NOP53/RPP38/GTF2H5/RPS8/WDR55/POLR1B/MAK16/MACROH2A1/ERI3/UTP15/TRMT112/DDX47/TFB1M/DEDD/MPHOSPH10/DDX49/KRR1/SMARCA4/EXOSC7/RRP36/RPL11/PES1/RPS25/NSUN5/ERI1/RPUSD2/GTF3C4/RIOK1/GTF3C5/TP53/BYSL/MDN1/NOL8/NVL/TAF1B/DDX51/RRP1B/DROSHA/DDX21/RPL5/NOP2/DDX27/RPL7L1/SRFBP1/BOP1/RPP30/PRKDC/WDR3/NOL10/PWP2/METTL18/RPL7…
GOBP_SISTER_CHROMATID_SEGREGATION	GOBP_SISTER_CHROMATID_SEGREGATION	225	-0.595007	-2.68275	1e-10	1.30472e-08	9.73392e-09	2853	tags=44%, list=18%, signal=36%	NUP62/FEN1/ZNF207/ANAPC7/PBRM1/SMARCE1/CHMP6/NCAPD3/PCID2/PHB2/SMARCA5/NIPBL/ZW10/CDC23/SMARCD2/IK/CTCF/NSMCE2/NSL1/DDX11/SLF2/SMARCD1/MAD2L2/CDC6/PINX1/KNTC1/EML4/DIS3L2/CENPK/SMC3/SMC1A/HNRNPU/SEH1L/ZWILCH/ANAPC15/GEN1/SMC2/INCENP/DPF1/DSCC1/TOP2B/DDX12P/CDCA5/ACTB/RAD21/KNSTRN/ACTL6A/ESCO2/SFPQ/HASPIN/ESPL1/FBXO5/TRIP13/KIF22/MAD2L1/ZWINT/TACC3/SGO2/NCAPD2/RACGAP1/NCAPG2/NCAPG/SPDL1/CENPE/SMC4…
GOBP_SPINDLE_ORGANIZATION	GOBP_SPINDLE_ORGANIZATION	185	-0.502593	-2.22047	1e-10	1.30472e-08	9.73392e-09	3191	tags=38%, list=20%, signal=30%	MAP10/STAG1/TBCE/HAUS7/SPICE1/MLH1/CCDC61/NUP62/ZNF207/TUBGCP4/TPPP/CEP72/CHMP6/MZT1/PLK2/STIL/HAUS4/TUBGCP3/CENPJ/PTPA/BCCIP/FSD1/CEP97/NTMT1/AUNIP/SMC3/SMC1A/HNRNPU/INCENP/HAUS1/KNSTRN/CENPH/EZR/RCC1/ESPL1/FBXO5/HAUS8/WDR62/STMN1/BORA/TACC3/SASS6/RACGAP1/AURKA/CENPE/KIF15/GPSM2/KIF4B/KIF23/NDC80/TUBB1/TTK/TPX2/CDCA8/KIF11/KIF4A/PSRC1/CCNB1/SPAG5/PRC1/AURKB/BIRC5/MYBL2/NUF2/CCNB2/ASPM/DLGAP5/NEK…
GOBP_ANTIMICROBIAL_HUMORAL_RESPONSE	GOBP_ANTIMICROBIAL_HUMORAL_RESPONSE	41	0.818566	2.3245	1.64507e-10	2.08836e-08	1.55802e-08	948	tags=49%, list=6%, signal=46%	KRT6A/CXCL8/CXCL10/CXCL3/PI3/CXCL2/CXCL1/CXCL6/CXCL11/SLPI/RNASE7/CXCL5/GATA6/WFDC3/PRSS3/H2BC4/H2BC12/H2BC8/H2BC11/CXCL14
GOBP_REGULATION_OF_DNA_REPAIR	GOBP_REGULATION_OF_DNA_REPAIR	201	-0.455696	-1.99056	4.09721e-10	5.06437e-08	3.77829e-08	4386	tags=51%, list=28%, signal=37%	MMS19/CYREN/BABAM1/RECQL5/ACTR8/SMARCA4/POGZ/BRCC3/RPS3/OTUB1/ABRAXAS1/UIMC1/MGMT/TAF5L/SMARCC1/EPC2/UBE2N/ERCC8/CCDC117/TRRAP/VPS72/UBE2V2/EP400/MORF4L2/PRKDC/TAF6/ARID1A/UCHL5/PCNA/MORF4L1/SMARCA2/WRAP53/TADA3/ARID2/SLF1/FIGNL1/SETD2/MBTD1/KAT5/PPP4R3B/DHX9/ACTR2/TAF2/DMAP1/PBRM1/SMARCE1/EYA3/TADA1/TRIM28/RIF1/SUPT20H/XRCC1/SMARCD2/YEATS4/CHEK1/SMCHD1/KDM4D/DDX11/SLF2/SMARCD1/RAD51/KDM1A/BRD8/M…
GOBP_REGULATION_OF_PEPTIDASE_ACTIVITY	GOBP_REGULATION_OF_PEPTIDASE_ACTIVITY	318	0.519869	1.79739	4.31214e-10	5.19337e-08	3.87453e-08	2853	tags=32%, list=18%, signal=27%	SFRP2/PI3/TP63/C3/SPINK1/SERPINB5/SERPINA3/RENBP/PCSK1N/SERPINB2/ANOS1/MT3/TNFSF15/ACVR1C/SLPI/SERPINA9/TNFSF14/WFDC3/SERPINE2/XDH/TTBK1/BCL2L10/SPINT2/RARRES1/AGT/SERPINI1/SERPING1/SERPIND1/SPINT1/GRIN2A/CSTA/EGLN3/LAMP3/GRIN1/PMAIP1/VEGFA/SERPINE1/TNFSF10/TIMP3/TIMP1/GAS6/SERPINB10/NGFR/CIDEB/KLF4/SFN/COL4A3/SPOCK2/BIRC3/HGF/PTGS2/ABCA2/ITIH5/EFNA3/EFNA1/FBLN1/PCOLCE2/CST3/APP/CTSH/CPAMD8/CTSB/…
GOBP_RNA_MODIFICATION	GOBP_RNA_MODIFICATION	161	-0.494194	-2.14534	4.95784e-10	5.82174e-08	4.34333e-08	5679	tags=65%, list=36%, signal=41%	ANKRD16/LCMT2/ELP5/WDR6/TRMT11/TRMU/PUS1/CDK5RAP1/FTSJ1/TRMT61B/DUS4L/MTO1/VIRMA/RBM15B/THUMPD3/NSUN6/TRMO/DIMT1/NSUN2/PUS10/URM1/ELP3/ALKBH1/DTWD1/DUS1L/TRMT112/PUS7L/TFB1M/JMJD6/RAMAC/OSGEP/ADAT2/THUMPD1/MTFMT/CMTR2/TRMT5/METTL1/NSUN5/RPUSD2/CBLL1/ALKBH8/TRMT10C/ELP6/NOP2/SNRPD2/FTSJ3/SNRPD3/EMG1/HNRNPAB/THADA/TRUB2/DTWD2/RPUSD4/METTL5/ALKBH3/SSB/TPRKB/NSUN4/TGS1/CTU2/SNRPB/TYW3/NSUN3/QTRT2/TRU…
GOBP_LEUKOCYTE_MIGRATION	GOBP_LEUKOCYTE_MIGRATION	256	0.548325	1.8846	5.27384e-10	6.04176e-08	4.50747e-08	2063	tags=28%, list=13%, signal=25%	CCL20/CXCL8/TREM1/IL1A/IL1B/CXCL10/IL33/CXCL3/CXCL2/CCL7/CXCL1/CXCL6/S100A14/SAA1/PADI2/IL6/CXCL11/TNFSF14/CXCL5/PECAM1/VAV3/NBL1/ICAM1/XG/CH25H/F11R/CCL26/DPP4/CD99/CCL2/VEGFA/PODXL2/APOD/SPNS2/SERPINE1/CD200/GAS6/JAM2/ZAP70/TGFB2/RET/CAMK1D/CCR7/DOCK8/RIPK3/CXADR/PTPRO/LEP/ADAM8/IL12A/C5AR1/GP1BA/APP/SLAMF8/ITGA2/ITGA9/IL23A/SPI1/ADTRP/LGMN/CYP7B1/CSF1R/F2RL1/CD81/ITGA7/MMP14/CD99L2/CD74/JAM3/I…
GOBP_GRANULOCYTE_CHEMOTAXIS	GOBP_GRANULOCYTE_CHEMOTAXIS	75	0.709913	2.19757	7.71474e-10	8.62765e-08	6.43669e-08	1473	tags=33%, list=9%, signal=30%	CCL20/CXCL8/TREM1/IL1B/CXCL10/CXCL3/CXCL2/CCL7/CXCL1/CXCL6/S100A14/SAA1/CXCL11/CXCL5/VAV3/CCL26/DPP4/CCL2/TGFB2/CAMK1D/CCR7/CXADR/C5AR1/ITGA9/IL23A
GOBP_RNA_LOCALIZATION	GOBP_RNA_LOCALIZATION	180	-0.458374	-2.011	8.26328e-10	8.8776e-08	6.62316e-08	4458	tags=55%, list=29%, signal=40%	POLR2D/KPNB1/MYO1C/AAAS/CCT3/THOC2/NUP153/TCP1/IGF2BP1/RAE1/CKAP5/FMR1/SARNP/NRDE2/RAN/NUP85/DHX36/PARP11/UPF3A/DDX19B/ZFP36/TERF1/RBM8A/CCT8/THOC7/YBX1/DCP2/NCBP3/MRPL18/IWS1/NUP58/SEC13/WRAP53/POLDIP3/SMG1/IGF2BP2/KHSRP/HNRNPAB/NUP133/SETD2/SSB/DHX9/NUP62/NUP188/CCT4/NUP155/HNRNPA1L2/PCID2/CCT7/CHTOP/CCT6A/THOC1/UPF3B/CETN3/EXOSC10/NUP93/NUP54/NHP2/MAGOHB/PNPT1/XPO1/QKI/NCBP1/NOP58/EIF4A3/DKC1/…
GOBP_RESPONSE_TO_MOLECULE_OF_BACTERIAL_ORIGIN	GOBP_RESPONSE_TO_MOLECULE_OF_BACTERIAL_ORIGIN	235	0.554278	1.90041	8.31626e-10	8.8776e-08	6.62316e-08	2186	tags=28%, list=14%, signal=25%	CSF3/CSF2/CXCL8/IL1A/IL1B/CXCL10/GJB2/CXCL3/CYP1A1/CXCL2/CLDN1/CXCL1/CD36/CXCL6/S100A14/IL6/SOD2/CXCL11/TLR9/SLPI/CXCL5/PTPN22/CSF2RB/CD24/MPO/ALPL/TLR2/IL24/CCL2/BMP6/IDO1/BPI/TNFAIP3/SERPINE1/KMO/IL37/THBD/CCR7/IRAK2/PTGS2/CD55/GCH1/PTGIR/CEBPB/IL12A/C5AR1/PLSCR3/PDCD1LG2/ASS1/ZC3H12A/SPI1/IRAK3/SCARB1/CD68/TLR1/PCSK1/ADM/ADAMTS13/TNIP1/NR1D1/LOXL1/CASP3/TBXA2R/ABCA1/PTAFR/CMPK2
GOBP_POSITIVE_REGULATION_OF_DNA_METABOLIC_PROCESS	GOBP_POSITIVE_REGULATION_OF_DNA_METABOLIC_PROCESS	270	-0.403241	-1.85713	8.99174e-10	9.38538e-08	7.00199e-08	3966	tags=48%, list=25%, signal=37%	HSP90AB1/ABRAXAS1/UIMC1/HSP90AA1/MGMT/SMARCC1/NVL/EPC2/DHX36/UBE2N/GNL3/CCDC117/TRRAP/VPS72/TERF1/UBE2V2/EP400/ATF1/CCT8/MORF4L2/PRKDC/ARID1A/MSH2/UCHL5/PCNA/MORF4L1/BAX/SMARCA2/PTPRC/WRAP53/MAP3K4/ARID2/HNRNPAB/SLF1/POLG2/MLH1/RFC2/MBTD1/KAT5/PTGES3/PAXIP1/DHX9/ACTR2/FAF1/DMAP1/PBRM1/SMARCE1/EYA3/CCT4/STOML2/NBN/TRIM28/CCT7/SMARCA5/RIF1/EXOSC3/CCT6A/XRCC1/XRCC5/SSBP1/SMARCD2/YEATS4/SMCHD1/KDM4D/…
GOBP_REGULATION_OF_RESPONSE_TO_DNA_DAMAGE_STIMULUS	GOBP_REGULATION_OF_RESPONSE_TO_DNA_DAMAGE_STIMULUS	295	-0.390887	-1.80265	9.59923e-10	9.80165e-08	7.31255e-08	3938	tags=42%, list=25%, signal=32%	ABRAXAS1/UIMC1/TP53/FMR1/MGMT/TAF5L/SMARCC1/TRIAP1/EPC2/TTI2/UBE2N/ERCC8/WDR76/CCDC117/TRRAP/VPS72/UBE2V2/EP400/NEK4/MORF4L2/PRKDC/TAF6/ARID1A/UCHL5/PCNA/MORF4L1/SMARCA2/WRAP53/TADA3/SMG1/ARID2/RFWD3/SLF1/FXR1/FIGNL1/SETD2/MBTD1/KAT5/PPP4R3B/PAXIP1/DHX9/ACTR2/TAF2/DMAP1/PBRM1/SMARCE1/EYA3/TADA1/DYRK1A/TRIM28/SMARCA5/RIF1/SUPT20H/THOC1/XRCC1/CCAR2/SMARCD2/YEATS4/CHEK1/ERCC4/SMCHD1/HNRNPK/KDM4D/DDX…
GOBP_RESPONSE_TO_CHEMOKINE	GOBP_RESPONSE_TO_CHEMOKINE	49	0.77047	2.24198	1.04605e-09	1.04539e-07	7.79913e-08	987	tags=39%, list=6%, signal=36%	CCL20/CXCL8/CXCL10/CXCL3/CXCL2/CCL7/CXCL1/CXCL6/PADI2/CXCL11/CXCL5/CCL26/CCL2/LOX/CCR10/CCR7/DOCK8/ACKR4/GPR35
GOBP_NON_MEMBRANE_BOUNDED_ORGANELLE_ASSEMBLY	GOBP_NON_MEMBRANE_BOUNDED_ORGANELLE_ASSEMBLY	345	-0.376183	-1.71881	1.13538e-09	1.11102e-07	8.28877e-08	3773	tags=38%, list=24%, signal=30%	GRB7/NCOR1/DDX28/CLASP2/CHMP4A/RPL5/NOP2/MAPRE1/CEP192/BOP1/GOLGA2P5/MRPL20/CCP110/KLHL41/EIF2S1/PRKDC/PWP2/SMAD4/FLNA/ALMS1/MYH3/NIP7/STAG2/C2CD3/CFL2/MAP10/STAG1/MRPS11/CSRP1/HAUS7/ERAL1/MRTO4/SPICE1/MLH1/CNOT7/RPSA/LMOD1/CCDC61/NUP62/TNNT1/PPP1R35/ZNF207/SYNPO2L/TUBGCP4/CEP72/RPF2/CHMP6/CEP295/MZT1/PLK2/CEP135/EIF2A/DHX37/EDC3/MTERF3/XRCC5/PAN2/STIL/MRPL22/DAZAP2/HAUS4/TUBGCP3/CENPJ/MDM1/CDK2/…
GOBP_NEGATIVE_REGULATION_OF_PEPTIDASE_ACTIVITY	GOBP_NEGATIVE_REGULATION_OF_PEPTIDASE_ACTIVITY	158	0.601161	2.00891	1.27978e-09	1.22676e-07	9.15229e-08	1653	tags=30%, list=11%, signal=27%	SFRP2/PI3/C3/SPINK1/SERPINB5/SERPINA3/RENBP/PCSK1N/SERPINB2/ANOS1/MT3/SLPI/SERPINA9/TNFSF14/WFDC3/SERPINE2/SPINT2/RARRES1/AGT/SERPINI1/SERPING1/SERPIND1/SPINT1/CSTA/LAMP3/VEGFA/SERPINE1/TIMP3/TIMP1/GAS6/SERPINB10/KLF4/SFN/COL4A3/SPOCK2/BIRC3/HGF/PTGS2/ITIH5/CST3/APP/CPAMD8/CTSB/IFI6/SPOCK1/PRNP/TFPI2
GOBP_EXTERNAL_ENCAPSULATING_STRUCTURE_ORGANIZATION	GOBP_EXTERNAL_ENCAPSULATING_STRUCTURE_ORGANIZATION	253	0.540551	1.85384	1.3614e-09	1.2789e-07	9.54125e-08	2380	tags=36%, list=15%, signal=31%	RXFP1/ELF3/SFRP2/LCP1/SERPINB5/LOXL4/COL10A1/IL6/NTNG2/COL8A1/MMP1/COL17A1/MPZL3/BMP2/SPINT2/DPP4/AGT/COL4A6/NTNG1/PTX3/SPINT1/LAMB4/SMOC1/TGFBI/SOX9/COMP/MATN4/LOX/COL15A1/TLL2/CTSS/GAS6/COL19A1/RGCC/SLC39A8/APLP1/TGFB2/MMP10/COL8A2/COL4A3/SULF2/SPOCK2/ADAMTS10/ADAM8/FBLN1/HAS2/CYP1B1/MMP15/FMOD/MMP3/CST3/APP/PBXIP1/NTN4/LTBP3/COL4A5/FAP/ADAMTS8/ERO1A/CTSK/ADAMTS12/QSOX1/CFLAR/ADTRP/COLQ/COL4A4/…
GOBP_TELOMERE_MAINTENANCE	GOBP_TELOMERE_MAINTENANCE	142	-0.492604	-2.12863	1.59942e-09	1.47304e-07	1.09896e-07	4648	tags=54%, list=30%, signal=38%	USP7/NABP2/NSMCE4A/DCLRE1C/RECQL4/HDAC8/ACTR8/CCT3/TCP1/SMC5/HSP90AB1/HSP90AA1/DHX36/GNL3/TERF1/CCT8/DCLRE1A/ZNF827/PRKDC/DCP2/UCHL5/PCNA/XRCC3/WRAP53/MAP3K4/SMG1/SLF1/TPRKB/PTGES3/FEN1/SMC6/CCT4/NBN/CCT7/RIF1/RAD51D/CCT6A/APEX1/XRCC1/XRCC5/EXOSC10/ERCC4/NHP2/NSMCE2/SLF2/XRCC6/RAD51/MAD2L2/NAT10/DKC1/SHLD1/RUVBL1/HNRNPC/PINX1/POT1/MCRS1/CCT2/HNRNPU/SHLD2/RTEL1/GAR1/CCT5/RUVBL2/EXO1/PARP1/DNA2/ACT…
GOBP_MEIOTIC_CELL_CYCLE	GOBP_MEIOTIC_CELL_CYCLE	214	-0.429768	-1.89318	2.10436e-09	1.90081e-07	1.4181e-07	2366	tags=33%, list=15%, signal=29%	FANCA/RAD1/ZW10/CDC23/TUBGCP3/ERCC4/RAD54B/CDK2/SPIN1/RAD51/RBM7/TESMIN/RMI1/EDNRA/SMC3/SMC1A/ANAPC15/SMC2/FMN2/INCENP/SYCP3/NDC1/EME1/DMC1/CCNA1/RAD54L/TOP2B/PKMYT1/CCNB3/BRIP1/RAD21/H2AX/EXO1/MND1/BRCA2/MEIOB/RAD51AP1/FANCD2/ESPL1/FBXO43/FBXO5/SYCP2/CDC25B/CKS2/TRIP13/MNS1/SGO2/NCAPD2/AURKA/HSPA2/SMC4/BUB1B/TOP2A/CDC25C/NDC80/BUB1/NCAPH/KIF18A/TTK/SGO1/PTTG1/MEI4/NUF2/LFNG/PTTG3P/CCNB2/ASPM/NEK…
GOBP_RIBONUCLEOPROTEIN_COMPLEX_SUBUNIT_ORGANIZATION	GOBP_RIBONUCLEOPROTEIN_COMPLEX_SUBUNIT_ORGANIZATION	196	-0.442729	-1.93296	2.21632e-09	1.96416e-07	1.46537e-07	6021	tags=69%, list=39%, signal=43%	WDR77/AAR2/PTBP2/TRAF7/STRAP/RPL38/EIF4H/SRPK2/EIF3L/PRMT5/RPLP0/RPL23A/DDX23/RRS1/RPL10/PRPF6/EIF3D/RPS14/SF3B5/AGO2/RRP7A/LUC7L/AGO3/LSM4/LUC7L3/DHX30/FASTKD2/NLE1/RPS5/SF1/ZFAND1/CDC73/RPL24/NUFIP1/RPL6/EIF3K/NOP53/SF3B2/DHX8/XAB2/EIF4B/POLR2D/USP39/RAMAC/SETX/PRMT7/EIF3M/RBMX2/RBM5/DENR/RPL11/EIF2S3/HSP90AB1/SF3B1/MDN1/HSP90AA1/DICER1/SF3B4/EIF3H/DDX28/RPL5/AGO1/PRPF3/NOP2/SF3B6/SNRPD2/PRPF18…
GOBP_MYELOID_LEUKOCYTE_MIGRATION	GOBP_MYELOID_LEUKOCYTE_MIGRATION	150	0.595838	1.98112	2.27127e-09	1.97559e-07	1.47389e-07	2063	tags=31%, list=13%, signal=27%	CCL20/CXCL8/TREM1/IL1A/IL1B/CXCL10/CXCL3/CXCL2/CCL7/CXCL1/CXCL6/S100A14/SAA1/IL6/CXCL11/CXCL5/PECAM1/VAV3/NBL1/XG/CCL26/DPP4/CD99/CCL2/VEGFA/SERPINE1/CD200/TGFB2/CAMK1D/CCR7/CXADR/PTPRO/ADAM8/C5AR1/SLAMF8/ITGA9/IL23A/SPI1/LGMN/CSF1R/CD81/MMP14/CD99L2/CD74/JAM3/MTUS1/VEGFB
GOBP_NEGATIVE_REGULATION_OF_HYDROLASE_ACTIVITY	GOBP_NEGATIVE_REGULATION_OF_HYDROLASE_ACTIVITY	243	0.541819	1.85861	3.16412e-09	2.70216e-07	2.01596e-07	2127	tags=27%, list=14%, signal=23%	ANGPTL4/SFRP2/PI3/C3/SPINK1/SERPINB5/SERPINA3/RENBP/PCSK1N/SERPINB2/ANOS1/MT3/SLPI/SERPINA9/TNFSF14/WFDC3/SERPINE2/F11R/SPINT2/RARRES1/AGT/SERPINI1/SERPING1/PTX3/SERPIND1/SPINT1/CSTA/LAMP3/VEGFA/SERPINE1/PRKCZ/TIMP3/TIMP1/GAS6/SERPINB10/TGFB2/KLF4/SFN/TMEM225B/COL4A3/SPOCK2/BIRC3/HGF/PTGS2/ITIH5/PLXNB3/CST3/APP/PLA2R1/CPAMD8/CTSB/IFI6/LEPR/SLC39A14/SPOCK1/PRNP/FICD/TFPI2/PPP1R15A/RAG1/PLAUR/PPP1R…
GOBP_REGULATION_OF_BODY_FLUID_LEVELS	GOBP_REGULATION_OF_BODY_FLUID_LEVELS	275	0.528162	1.81674	3.5298e-09	2.96062e-07	2.20878e-07	2918	tags=36%, list=19%, signal=30%	SCNN1G/SCNN1B/TP63/PLAT/CLDN1/CD36/SPINK1/SAA1/IL6/SERPINB2/NPPB/VAV3/VIP/SERPINE2/KRT16/AVPR2/SCNN1A/C1QTNF1/XDH/F11R/CCND1/SERPING1/SERPIND1/ENPP4/VEGFA/SERPINE1/COMP/ABCA12/CEACAM1/PLAU/DGKB/THBD/WAS/GAS6/KLF4/MERTK/SFN/CORO2B/ALOXE3/APLN/PTPRO/FBLN1/HAS2/VKORC1/GP1BA/APOE/HGFAC/UCN/ITGA2/SLC29A2/FAP/F3/VWF/AKR1B1/ADTRP/PAM/TFPI2/GUCA1B/NEURL1/F8/CYP26B1/PDPN/ADM/CD59/GRHL1/F2RL1/ADAMTS13/F12/…
GOBP_MITOTIC_CELL_CYCLE_CHECKPOINT_SIGNALING	GOBP_MITOTIC_CELL_CYCLE_CHECKPOINT_SIGNALING	130	-0.512697	-2.18198	3.96442e-09	3.25537e-07	2.42868e-07	2763	tags=38%, list=18%, signal=31%	ZNF207/DONSON/PCID2/NBN/CLSPN/PLK2/ZW10/IK/CHEK1/TOPBP1/CDK2/MAD2L2/CDC6/KNTC1/BRCA1/ZWILCH/ANAPC15/GEN1/INCENP/EME1/CDKN1B/TICRR/SETMAR/ORC1/STK33/BARD1/HASPIN/FANCD2/BLM/TRIP13/MAD2L1/ZWINT/SPDL1/CDK1/BUB1B/SPC24/NDC80/BUB1/GTSE1/TTK/CDCA8/CCNB1/CENPF/PBK/AURKB/BIRC5/NUF2/PLK1/CDC20
GOBP_MEIOTIC_CELL_CYCLE_PROCESS	GOBP_MEIOTIC_CELL_CYCLE_PROCESS	157	-0.472961	-2.04709	4.01984e-09	3.25537e-07	2.42868e-07	1658	tags=31%, list=11%, signal=28%	SMC3/SMC1A/SMC2/FMN2/INCENP/SYCP3/NDC1/EME1/DMC1/CCNA1/RAD54L/TOP2B/BRIP1/RAD21/MND1/BRCA2/MEIOB/RAD51AP1/FANCD2/ESPL1/FBXO43/FBXO5/SYCP2/CDC25B/CKS2/TRIP13/SGO2/NCAPD2/AURKA/HSPA2/SMC4/BUB1B/TOP2A/CDC25C/NDC80/BUB1/NCAPH/KIF18A/TTK/SGO1/PTTG1/MEI4/NUF2/PTTG3P/CCNB2/ASPM/PLK1/CDC20/PDE3A
GOBP_SPINDLE_ASSEMBLY	GOBP_SPINDLE_ASSEMBLY	120	-0.527182	-2.2481	4.1216e-09	3.28121e-07	2.44796e-07	799	tags=46%, list=5%, signal=44%	NCOR1/CLASP2/CHMP4A/MAPRE1/CEP192/GOLGA2P5/FLNA/STAG2/MAP10/STAG1/HAUS7/SPICE1/MLH1/CCDC61/ZNF207/TUBGCP4/CHMP6/MZT1/STIL/HAUS4/TUBGCP3/CENPJ/BCCIP/CEP97/SMC3/SMC1A/HNRNPU/INCENP/HAUS1/RCC1/FBXO5/HAUS8/SASS6/RACGAP1/AURKA/KIF15/GPSM2/KIF4B/KIF23/NDC80/TUBB1/TPX2/CDCA8/KIF11/KIF4A/SPAG5/PRC1/AURKB/BIRC5/MYBL2/CCNB2/ASPM/NEK2/PLK1/CDC20
GOBP_MITOCHONDRIAL_TRANSLATION	GOBP_MITOCHONDRIAL_TRANSLATION	128	-0.51149	-2.17374	4.45138e-09	3.48469e-07	2.59976e-07	5778	tags=76%, list=37%, signal=48%	MRPL14/MRPS26/TSFM/MRPS34/IARS2/GADD45GIP1/MRPS10/MRPS17/MRPL43/MRPS24/CDK5RAP1/MRPL4/FASTKD2/LRPPRC/MRPS30/EARS2/AURKAIP1/MRPS12/MRPL21/MRPL49/MRPS35/MRPL37/MRPL10/ALKBH1/MTIF3/MTRF1/HARS1/MRPL54/NDUFA7/MRPL30/GFM1/MRPL15/TRMT10C/MRPS16/MRPL20/MRPL18/COA3/MRPL33/MRPL39/TARS2/GATC/MRPL42/MRPL40/MRPS11/WARS2/TRUB2/RPUSD4/MRPL44/MRPL24/MRPL19/CHCHD1/MRPL53/QRSL1/MRPS23/MRPS18A/RCC1L/MRPS15/MRPL46/M…
GOBP_MITOCHONDRIAL_GENE_EXPRESSION	GOBP_MITOCHONDRIAL_GENE_EXPRESSION	159	-0.462653	-2.0134	6.07433e-09	4.67724e-07	3.48947e-07	5851	tags=74%, list=38%, signal=46%	PRKAA1/MRPL32/MRPL14/MRPS26/TSFM/MRPS34/IARS2/GADD45GIP1/MRPS10/MRPS17/MRPL43/PUS1/MRPS24/CDK5RAP1/MRPL4/TRMT61B/MTO1/FASTKD2/LRPPRC/MRPS30/EARS2/MTERF2/AURKAIP1/TFAM/MRPS12/MRPL21/MRPL49/MRPS35/MRPL37/MRPL10/ALKBH1/PRORP/MTIF3/MTRF1/TFB1M/HARS1/TRMT5/MRPL54/NDUFA7/TWNK/MRPL30/GFM1/MRPL15/TRMT10C/MRPS16/MRPL20/MRPL18/COA3/MRPL33/MRPL39/TARS2/GATC/MRPL42/MRPL40/FASTK/MRPS11/WARS2/TRUB2/RPUSD4/MRPL…
GOBP_ATTACHMENT_OF_SPINDLE_MICROTUBULES_TO_KINETOCHORE	GOBP_ATTACHMENT_OF_SPINDLE_MICROTUBULES_TO_KINETOCHORE	41	-0.720799	-2.49735	6.39019e-09	4.84108e-07	3.6117e-07	1815	tags=49%, list=12%, signal=43%	EML4/HNRNPU/SEH1L/INCENP/ECT2/KNSTRN/RACGAP1/CENPE/SPC24/NDC80/SGO1/KIF2C/CDCA8/CCNB1/KNL1/SPAG5/AURKB/BIRC5/NUF2/NEK2
GOBP_POSITIVE_REGULATION_OF_CHROMOSOME_ORGANIZATION	GOBP_POSITIVE_REGULATION_OF_CHROMOSOME_ORGANIZATION	96	-0.557502	-2.32336	7.66942e-09	5.71798e-07	4.26591e-07	3874	tags=47%, list=25%, signal=35%	SETDB1/DHX36/SETDB2/GNL3/TERF1/CCT8/UCHL5/MAP3K4/SLF1/KAT5/FEN1/CCT4/NBN/TRIM28/CCT7/CCT6A/XRCC5/SSBP1/NSMCE2/DDX11/SLF2/CDK2/DKC1/RUVBL1/POT1/MCRS1/CCT2/SMC2/RTEL1/CCT5/RUVBL2/DNMT1/RAD21/ACTL6A/HNRNPA1/SFPQ/HNRNPD/PARN/HNRNPA2B1/NCAPD2/NCAPG/SMC4/NCAPH/AURKB/NEK2
GOBP_CELLULAR_RESPONSE_TO_BIOTIC_STIMULUS	GOBP_CELLULAR_RESPONSE_TO_BIOTIC_STIMULUS	173	0.5741	1.93412	8.84334e-09	6.49018e-07	4.84202e-07	2313	tags=28%, list=15%, signal=24%	CSF3/CSF2/CXCL8/IL1A/IL1B/CXCL10/CXCL3/CXCL2/CXCL1/CD36/CXCL6/IL6/CXCL11/TLR9/CXCL5/PTPN22/TLR2/IL24/CCL2/BMP6/BPI/TNFAIP3/SERPINE1/KMO/IL37/TXNIP/IRAK2/CD55/DDIT3/CEBPB/PLSCR3/PDCD1LG2/ASS1/ZC3H12A/BCL2L11/SPI1/SCARB1/CD68/TLR1/ADAMTS13/TNIP1/NR1D1/TBXA2R/GSK3B/ABCA1/PTAFR/CMPK2/LY96/RIPK2
GOBP_REGULATION_OF_DNA_REPLICATION	GOBP_REGULATION_OF_DNA_REPLICATION	126	-0.504848	-2.1224	9.31938e-09	6.73433e-07	5.02417e-07	3428	tags=54%, list=22%, signal=42%	INO80C/TERF1/ATF1/ING5/UCHL5/PCNA/ZNF830/CHRAC1/POLG2/PPP2CA/RFC2/MCM3/DHX9/FAF1/ZRANB3/DONSON/STOML2/NBN/SMARCA5/JADE3/SSBP1/MCM4/CCDC88A/JADE1/CDK2/BAZ1A/CDC6/RUVBL1/GINS3/MCM6/MCM2/GINS4/MCRS1/SMC3/MCM7/SLFN11/LIG3/CHTF18/METTL4/ACTR5/TICRR/RFC4/GINS2/RUVBL2/DSCC1/NUCKS1/GINS1/CDC7/RFC3/RFC5/TIMELESS/MCM5/DNA2/ATAD5/ACTL6A/ESCO2/GMNN/GLI2/GLI1/BRCA2/DBF4B/FBXO5/BLM/DBF4/CDK1/E2F8/CCNA2/ID3
GOBP_MITOTIC_CYTOKINESIS	GOBP_MITOTIC_CYTOKINESIS	83	-0.569064	-2.27863	1.40697e-08	1.00129e-06	7.47017e-07	1573	tags=27%, list=10%, signal=24%	SNX18/INCENP/ECT2/ROCK2/CKAP2/CIT/ESPL1/STMN1/RACGAP1/KIF20B/KIF4B/KIF23/CDCA8/NUSAP1/KIF4A/AURKB/BIRC5/CENPA/ANLN/CEP55/PLK1/KIF20A
GOBP_CELL_CELL_ADHESION_VIA_PLASMA_MEMBRANE_ADHESION_MOLECULES	GOBP_CELL_CELL_ADHESION_VIA_PLASMA_MEMBRANE_ADHESION_MOLECULES	199	0.553	1.88133	1.7606e-08	1.23426e-06	9.20822e-07	2485	tags=42%, list=16%, signal=36%	CDH10/DSG3/CLDN1/DSC3/DCHS2/PCDHA10/DSG2/NTNG2/LRRC4B/CLSTN2/IL1RN/PECAM1/CDH13/CDH23/PCDHA12/VSTM2L/PTPRT/ICAM1/PCDH1/BMP2/PTPRD/NECTIN4/NTNG1/CLDN6/PCDHGA4/CEACAM1/PCDHB6/PCDHA1/TGFB2/RET/KLF4/CLDN16/AMIGO1/PCDHB2/PTPRR/SDK1/CDH1/CXADR/PCDHB8/EMB/IGFN1/ARVCF/PLXNB3/CDH3/PCDHB9/SDK2/PCDH17/CADM4/PCDHA4/TENM4/ADGRL1/CELSR3/PCDHA3/CDHR3/PCDH12/CDH20/MDGA1/PCDHB5/PCDHB7/PCDHGA2/MMP24/PCDHA7/CEACAM1…
GOBP_TRNA_METABOLIC_PROCESS	GOBP_TRNA_METABOLIC_PROCESS	186	-0.442851	-1.94971	1.84456e-08	1.2741e-06	9.50549e-07	5054	tags=53%, list=32%, signal=36%	EARS2/THUMPD3/NSUN6/RTCB/TRMO/RPP38/NSUN2/PUS10/URM1/ELP3/FARSB/ALKBH1/DTWD1/PRORP/DUS1L/TRMT112/DTD2/FARSA/FARS2/RPP25L/OSGEP/ADAT2/HARS1/THUMPD1/MTFMT/EXOSC7/TRMT5/PSTK/METTL1/GTF3C4/GTF3C5/DICER1/ALKBH8/SEPSECS/TRMT10C/ELP6/HARS2/ADAT3/RPP30/TARS2/GATC/QARS1/WARS2/THADA/TRUB2/DTWD2/RPUSD4/RARS1/SSB/QRSL1/TPRKB/DDX1/ELAC1/GTF3C6/CTU2/GTF3C2/POLR3K/TYW3/DARS1/KARS1/EXOSC3/NSUN3/POP5/QTRT2/TRUB1/…
GOBP_REGULATION_OF_DNA_TEMPLATED_DNA_REPLICATION	GOBP_REGULATION_OF_DNA_TEMPLATED_DNA_REPLICATION	54	-0.666877	-2.44551	1.96385e-08	1.33684e-06	9.97357e-07	3409	tags=70%, list=22%, signal=55%	PCNA/ZNF830/POLG2/RFC2/MCM3/ZRANB3/DONSON/STOML2/NBN/SSBP1/MCM4/CDK2/GINS3/MCM6/MCM2/GINS4/MCM7/SLFN11/LIG3/CHTF18/METTL4/TICRR/RFC4/GINS2/DSCC1/GINS1/CDC7/RFC3/RFC5/TIMELESS/MCM5/GMNN/BRCA2/DBF4B/FBXO5/BLM/DBF4/E2F8
GOBP_CELL_CHEMOTAXIS	GOBP_CELL_CHEMOTAXIS	196	0.550988	1.8734	2.14274e-08	1.43778e-06	1.07266e-06	2063	tags=30%, list=13%, signal=26%	CCL20/CXCL8/TREM1/IL1B/CXCL10/CXCL3/CXCL2/CCL7/CXCL1/CXCL6/S100A14/SAA1/PADI2/IL6/CXCL11/TNFSF14/CXCL5/VAV3/NBL1/CH25H/CCL26/DPP4/CCL2/VEGFA/FGF18/SERPINE1/LOX/GAS6/TPBG/CCR10/TGFB2/CAMK1D/CCR7/CXCL14/ACKR4/HGF/CXADR/PTPRO/PLXNB3/ADAM8/DOCK4/IL12A/C5AR1/HBEGF/SLAMF8/ITGA9/IL23A/SPI1/PLEKHG5/SEMA5A/LGMN/CYP7B1/CSF1R/F2RL1/CD74/JAM3/MTUS1/VEGFB
GOBP_NEGATIVE_REGULATION_OF_PROTEOLYSIS	GOBP_NEGATIVE_REGULATION_OF_PROTEOLYSIS	228	0.529862	1.80918	2.31436e-08	1.53106e-06	1.14225e-06	2086	tags=25%, list=13%, signal=22%	SFRP2/PI3/PLAT/C3/SPINK1/SERPINB5/SERPINA3/RENBP/PCSK1N/SERPINB2/ANOS1/MT3/SLPI/SERPINA9/TNFSF14/WFDC3/SERPINE2/SPINT2/RARRES1/AGT/SERPINI1/SERPING1/SERPIND1/SPINT1/CSTA/LAMP3/VEGFA/SERPINE1/TIMP3/TIMP1/PLAU/GAS6/SERPINB10/KLF4/SFN/COL4A3/SPOCK2/BIRC3/HGF/PTGS2/ITIH5/EFNA1/CST3/APP/CHAC1/CPAMD8/CTSB/IFI6/SPOCK1/PRNP/TFPI2/CTSZ/PTPN3/RAG1/PLAUR/HIPK2/ITIH4/TM4SF20
GOBP_NEGATIVE_REGULATION_OF_ORGANELLE_ORGANIZATION	GOBP_NEGATIVE_REGULATION_OF_ORGANELLE_ORGANIZATION	320	-0.363615	-1.65218	2.85645e-08	1.86344e-06	1.39022e-06	2611	tags=30%, list=17%, signal=25%	DYRK1A/PCID2/NBN/TBC1D7/H3-3A/SMARCA5/KIF24/RAD1/XRCC1/ZW10/EXOSC10/IK/CHEK1/TCHP/ERCC4/SLIT2/MDM1/PIK3R1/KANK3/MAD2L2/NAT10/HNRNPC/PINX1/POT1/KNTC1/CEP97/CGNL1/MID1/BRCA1/NUBP1/MCM2/OMA1/ARHGAP6/HNRNPU/EPS8/ZWILCH/ANAPC15/SCIN/GEN1/PRRT2/RTEL1/INCENP/LMNA/CYRIB/MPHOSPH9/NPM1/SETMAR/RBM14/KANK1/RAD21/PARP1/S1PR1/H3-3B/MTBP/SPTB/SLC25A5/CKAP2/HNRNPA1/HASPIN/LIMA1/ESPL1/PIF1/FBXO43/FBXO5/ARHGAP28/T…
GOBP_LEUKOCYTE_CHEMOTAXIS	GOBP_LEUKOCYTE_CHEMOTAXIS	145	0.586452	1.94483	3.05047e-08	1.94803e-06	1.45334e-06	2063	tags=32%, list=13%, signal=28%	CCL20/CXCL8/TREM1/IL1B/CXCL10/CXCL3/CXCL2/CCL7/CXCL1/CXCL6/S100A14/SAA1/PADI2/IL6/CXCL11/TNFSF14/CXCL5/VAV3/NBL1/CH25H/CCL26/DPP4/CCL2/VEGFA/SERPINE1/GAS6/TGFB2/CAMK1D/CCR7/CXADR/PTPRO/ADAM8/IL12A/C5AR1/SLAMF8/ITGA9/IL23A/SPI1/LGMN/CYP7B1/CSF1R/F2RL1/CD74/JAM3/MTUS1/VEGFB
GOBP_MEIOSIS_I_CELL_CYCLE_PROCESS	GOBP_MEIOSIS_I_CELL_CYCLE_PROCESS	98	-0.531663	-2.22131	3.06908e-08	1.94803e-06	1.45334e-06	1455	tags=34%, list=9%, signal=31%	FMN2/SYCP3/NDC1/EME1/DMC1/CCNA1/RAD54L/TOP2B/BRIP1/RAD21/MND1/BRCA2/MEIOB/RAD51AP1/FANCD2/ESPL1/FBXO5/SYCP2/CDC25B/CKS2/TRIP13/SGO2/AURKA/HSPA2/TOP2A/CDC25C/NDC80/SGO1/PTTG1/MEI4/PTTG3P/CCNB2/PLK1
GOBP_CHROMOSOME_LOCALIZATION	GOBP_CHROMOSOME_LOCALIZATION	82	-0.569644	-2.28896	3.21638e-08	1.99511e-06	1.48846e-06	2307	tags=43%, list=15%, signal=37%	SPICE1/MLH1/KAT5/ACTR2/NUP62/CHMP6/ZW10/CDC23/CENPQ/PINX1/EML4/HNRNPU/SEH1L/FMN2/INCENP/LMNA/CDCA5/KIF22/SPDL1/CENPE/NDC80/KIF18A/KIF2C/CDCA8/KIF14/PSRC1/CCNB1/CENPF/SPAG5/AURKB/BIRC5/NUF2/CEP55/DLGAP5/FAM83D
GOBP_G_PROTEIN_COUPLED_RECEPTOR_SIGNALING_PATHWAY	GOBP_G_PROTEIN_COUPLED_RECEPTOR_SIGNALING_PATHWAY	445	0.4711	1.64336	3.22819e-08	1.99511e-06	1.48846e-06	1885	tags=25%, list=12%, signal=23%	MRGPRX3/CCL20/CXCL8/CXCL10/HTR2A/RXFP1/ACP3/AREG/CCL7/C3/CXCL1/RGS16/GAP43/PLN/TAC1/CPE/ALOX15B/PCSK1N/OPN5/MRGPRX4/GPR68/CXCL11/PDGFRL/PIK3R5/HTR6/ADM2/PTHLH/NPPB/VIP/NECAB2/EREG/ESR1/SST/AVPR2/RGS11/ADGRB1/NXPH4/CCL26/ADGRF4/AGT/PDE2A/ZNF219/PTH1R/CCL2/ADCYAP1R1/OR1J2/OR1Q1/SPNS2/GNA15/FZD9/DGKB/GPRC5D/GPBAR1/GALR2/CGA/BHLHA15/FZD3/PDC/CCR10/APLP1/RGS17/CCR7/ADGRB2/GPRC5C/ACKR4/TGM2/GPR35/GNA14…
GOBP_TAXIS	GOBP_TAXIS	411	0.477404	1.65783	3.29725e-08	2.01132e-06	1.50055e-06	2290	tags=29%, list=15%, signal=25%	CCL20/CXCL8/TREM1/IL1B/CXCL10/CXCL3/CXCL2/CCL7/CXCL1/CXCL6/GAP43/S100A14/SAA1/EGR2/DRAXIN/PADI2/IL6/ANOS1/CXCL11/DRGX/NTN1/TNFSF14/CXCL5/NTN5/CDH13/VAV3/NBL1/BMPR1B/VSTM2L/LAMC2/CH25H/SEMA3E/CCL26/DPP4/NRCAM/SERPIND1/CCL2/VEGFA/SEMA3C/PLXNA4/FGF18/DPYSL4/SERPINE1/LOX/CNTN1/LAMA3/PLAU/GDNF/GAS6/FZD3/TPBG/NGFR/CCR10/TGFB2/RET/CAMK1D/CCR7/CXCL14/ACKR4/HGF/CXADR/EMB/EFNA3/PTPRO/FPR1/EFNA1/BMP7/PLXNB3…
GOBP_METAL_ION_HOMEOSTASIS	GOBP_METAL_ION_HOMEOSTASIS	362	0.484016	1.67586	3.87755e-08	2.33498e-06	1.74202e-06	2631	tags=27%, list=17%, signal=23%	SCNN1G/IL1A/SCNN1B/CXCL10/HTR2A/TMEM178A/CCL7/S100A14/PLN/CLIC2/MT3/SOD2/CXCL11/RYR1/MT1H/STC1/NPPB/PRKN/CDH23/AVPR2/KCNJ2/ALPL/SCNN1A/SLC8A2/HEPHL1/MT1G/ATP1B2/CALB2/AGT/SLC8A3/PTH1R/HPX/GRIN1/BMP6/HAP1/STC2/SGCD/FZD9/ANK2/TMEM38A/CASQ1/SLC39A8/TRPM8/MT2A/CLDN16/CCR7/TPCN1/TGM2/ATP1A2/SLC1A3/DDIT3/NT5E/STEAP1/FTH1/SLC22A17/GP1BA/APP/KL/APOE/ERO1A/SLC12A7/SLC39A14/MCOLN1/SLC31A2/SLC25A23/PRNP/ATP…
GOBP_ANTIMICROBIAL_HUMORAL_IMMUNE_RESPONSE_MEDIATED_BY_ANTIMICROBIAL_PEPTIDE	GOBP_ANTIMICROBIAL_HUMORAL_IMMUNE_RESPONSE_MEDIATED_BY_ANTIMICROBIAL_PEPTIDE	26	0.841547	2.19897	4.11564e-08	2.44698e-06	1.82558e-06	948	tags=58%, list=6%, signal=54%	KRT6A/CXCL8/CXCL10/CXCL3/CXCL2/CXCL1/CXCL6/CXCL11/RNASE7/CXCL5/H2BC4/H2BC12/H2BC8/H2BC11/CXCL14
GOBP_REGULATION_OF_ION_TRANSPORT	GOBP_REGULATION_OF_ION_TRANSPORT	459	0.460516	1.61058	5.42239e-08	3.18362e-06	2.37515e-06	2304	tags=28%, list=15%, signal=25%	IL1A/IL1B/CXCL10/HTR2A/SYT7/PRKG2/SPINK1/KCNJ15/PLN/CLIC2/RRAD/SYT3/SFRP4/KCNA3/PKP2/SLC43A2/KCNJ6/LRRC38/PRSS8/KCNB1/CXCL11/KCNJ9/KCNJ12/TLR9/KCNC3/STC1/KCNH6/VIP/CAMK2B/SERPINE2/PRKN/SCN4A/SCN4B/KCNJ2/ABCB1/ARC/ATP1B2/KCNK3/TSPAN13/AGT/CNIH2/EFHB/TRH/GRIN2A/GRIN1/CCL2/HAP1/KCNK15/STC2/ADCYAP1R1/NKAIN1/SCN3B/MAPK8IP2/ANK2/CNTN1/KMO/TMEM38A/IFNGR2/GDNF/CTSS/GALR2/CACNA1H/CACNB4/CASQ1/CACNG7/NETO1…
GOBP_METAPHASE_PLATE_CONGRESSION	GOBP_METAPHASE_PLATE_CONGRESSION	70	-0.583208	-2.27364	5.8525e-08	3.39373e-06	2.5319e-06	2307	tags=37%, list=15%, signal=32%	ZW10/CDC23/CENPQ/PINX1/EML4/HNRNPU/SEH1L/INCENP/CDCA5/KIF22/SPDL1/CENPE/NDC80/KIF18A/KIF2C/CDCA8/KIF14/PSRC1/CCNB1/CENPF/SPAG5/AURKB/BIRC5/NUF2/CEP55/FAM83D
GOBP_CYTOKINE_MEDIATED_SIGNALING_PATHWAY	GOBP_CYTOKINE_MEDIATED_SIGNALING_PATHWAY	319	0.497382	1.71957	5.92676e-08	3.39488e-06	2.53276e-06	2370	tags=24%, list=15%, signal=21%	CSF3/CCL20/CSF2/CXCL8/IL1A/IL1B/CXCL10/IL33/CXCL3/CXCL2/CCL7/CXCL1/CXCL6/PADI2/IL6/MT3/CXCL11/TSLP/IL1RN/CXCL5/CSF2RB/CD24/PRKN/EREG/CCDC3/CEBPA/IL20RB/CCL26/IFNLR1/HPX/CCL2/MX1/TNFAIP3/CEACAM1/EBI3/IFNGR2/IL37/GAS6/IL31RA/OAS1/CCR10/H2BC11/CCR7/ACKR4/BIRC3/IRAK2/GPR35/CRLF1/DUOX2/LEP/TNFRSF25/F3/LEPR/GHR/SPI1/IRAK3/ISG15/MMP12/IL13RA2/SLC1A1/CSF1R/F2RL1/IL17RD/OASL/OSMR/UGCG/OAS2/CD74/CARD14/PRL…
GOBP_MEIOTIC_CHROMOSOME_SEGREGATION	GOBP_MEIOTIC_CHROMOSOME_SEGREGATION	74	-0.590692	-2.32551	6.11404e-08	3.45996e-06	2.58131e-06	1658	tags=39%, list=11%, signal=35%	SMC3/SMC1A/SMC2/FMN2/NDC1/EME1/DMC1/TOP2B/BRIP1/RAD21/MND1/MEIOB/FANCD2/ESPL1/SYCP2/TRIP13/SGO2/SMC4/BUB1B/TOP2A/BUB1/NCAPH/TTK/SGO1/PTTG1/MEI4/NUF2/PTTG3P/PLK1
GOBP_ION_HOMEOSTASIS	GOBP_ION_HOMEOSTASIS	445	0.466899	1.6287	6.59376e-08	3.68701e-06	2.75071e-06	2903	tags=29%, list=19%, signal=24%	SCNN1G/IL1A/SCNN1B/CXCL10/HTR2A/RHCG/TMEM178A/CCL7/S100A14/PLN/CLIC2/SFRP4/MT3/SOD2/CXCL11/RYR1/MT1H/STC1/NPPB/PDK4/PRKN/CDH23/AVPR2/KCNJ2/ALPL/SCNN1A/SLC8A2/HEPHL1/MT1G/ATP1B2/CALB2/AGT/SLC8A3/PTH1R/SLC9B1/HPX/GRIN1/BMP6/HAP1/STC2/SGCD/FZD9/ANK2/LACC1/TMEM38A/SLC9A7/CASQ1/SLC39A8/TRPM8/MT2A/CLDN16/CCR7/TPCN1/TGM2/ATP1A2/SLC1A3/SLC34A3/DDIT3/GRM2/NT5E/SLC4A11/STEAP1/FTH1/SLC22A17/GP1BA/RHCE/APP/K…
GOBP_HORMONE_METABOLIC_PROCESS	GOBP_HORMONE_METABOLIC_PROCESS	151	0.575639	1.91505	8.00926e-08	4.42582e-06	3.3019e-06	1984	tags=38%, list=13%, signal=34%	SCNN1B/TG/CYP1A1/CRYM/CPE/DIO3/PCSK1N/FOXA1/PCSK5/CYP3A7/ESR1/PDE8B/BMP2/PCSK6/DPP4/SRD5A2/BMP6/STC2/HSD17B2/RBP4/CYP46A1/CACNA1H/CGA/MBOAT4/PCSK4/DGAT2/RBP1/DUOXA1/DUOX2/CYP11A1/LEP/CYP1B1/SRD5A3/SPP1/CYP27C1/ALDH1A3/CTSB/ERO1A/AKR1B1/CTSK/GHR/ATP6AP2/AKR1B10/RDH5/FOXE1/DHRS7/CTSZ/CYP26B1/BACE2/PCSK1/SELENOM/ADM/PAX8/ECE1/IL4I1/CPQ/DHRS13/RETSAT
GOBP_EPITHELIAL_CELL_DIFFERENTIATION	GOBP_EPITHELIAL_CELL_DIFFERENTIATION	487	0.450048	1.57874	8.88793e-08	4.85426e-06	3.62153e-06	1435	tags=18%, list=9%, signal=17%	KRT5/EHF/KRT6A/IL1A/IL1B/KRT14/ELF3/CYP1A1/WNT16/IVL/TP63/RHCG/CLDN1/LCE3D/LCE1F/TMEM100/LIF/WNT11/ALOX15B/LCE2C/ESRP1/TMOD1/FOXA1/SFRP4/PITX3/STC1/PECAM1/GATA6/CD24/MAFF/LCE2A/ZBED2/CDH23/EREG/ESR1/KRT16/ICAM1/LCE2B/NKX6-1/XDH/F11R/SOX8/BMP2/MTSS1/SPINT2/JAG2/CEBPA/ERRFI1/PDE2A/ST14/KRT17/CCND1/CSTA/BMP6/VEGFA/MSX2/SOX9/SERPINE1/ABCA12/COL15A1/CEACAM1/KRT15/GDNF/CCNO/IL31RA/BHLHA15/POU3F2/KLF4/S…
GOBP_NEGATIVE_REGULATION_OF_CELL_CYCLE	GOBP_NEGATIVE_REGULATION_OF_CELL_CYCLE	339	-0.346156	-1.57617	1.22689e-07	6.62382e-06	4.94172e-06	2615	tags=30%, list=17%, signal=26%	ZFP36L2/PCID2/NBN/CLSPN/SMARCA5/PLK2/CTDSP2/THOC1/RAD1/ZW10/HOXD10/CCAR2/IK/CHEK1/TOPBP1/MDM1/JADE1/CDK2/FOXC1/RAD51/MAD2L2/CDC6/PINX1/KNTC1/BRCA1/NUBP1/HHEX/SUV39H1/CDC45/ZWILCH/ANAPC15/SLFN11/GEN1/USP28/TFAP4/INCENP/EME1/CDKN1B/TICRR/ETAA1/CDKN2A/NPM1/SETMAR/ORC1/RBM14/BRIP1/RAD21/CRY1/H2AX/FHL1/BRINP1/TIMELESS/MTBP/STK33/DNA2/DOT1L/GMNN/BRCA2/BARD1/INTS7/HASPIN/FANCD2/ESPL1/FBXO43/FAM107A/FBXO…
GOBP_REGULATION_OF_MRNA_METABOLIC_PROCESS	GOBP_REGULATION_OF_MRNA_METABOLIC_PROCESS	274	-0.373655	-1.73663	1.34399e-07	7.17357e-06	5.35186e-06	3834	tags=46%, list=25%, signal=36%	TRAF5/SF3B4/DHX36/RBM4/AGO1/ZFP36/TUT4/ANGEL2/PUF60/MEIOC/RBM8A/TENT4A/MOV10/PAPOLA/YBX1/DCP2/RBM42/CLNS1A/CWC22/IWS1/HSPA8/NANOS1/DDX17/RBM10/RBM39/NUDT21/FASTK/IGF2BP2/KHSRP/HNRNPAB/SMU1/FXR1/MYD88/PAF1/MLH1/U2AF2/SRSF10/FASTKD5/CNOT7/SNW1/TNRC6A/DHX9/LSM1/SRSF6/SYNCRIP/SFSWAP/TBRG4/PRPF19/MBNL1/ZFP36L2/SRSF4/DYRK1A/PCID2/RAVER2/RBM3/EXOSC3/POLR2G/HNRNPL/TARDBP/SLTM/APEX1/TRA2A/PAN2/DAZAP1/RBM2…
GOBP_DEFENSE_RESPONSE_TO_BACTERIUM	GOBP_DEFENSE_RESPONSE_TO_BACTERIUM	135	0.584916	1.93388	1.3935e-07	7.35422e-06	5.48664e-06	1570	tags=28%, list=10%, signal=26%	KRT6A/CCL20/TREM1/SCNN1B/IL1B/PI3/CD36/CXCL6/S100A14/VGF/IL6/TLR9/SLPI/RNASE7/WFDC3/MPO/ADGRB1/TLR2/TNFSF8/BPI/GSDMC/SERPINE1/H2BC4/H2BC12/PRG2/H2BC8/OAS1/H2BC11/CFP/CEBPB/IL12A/C5AR1/SLAMF8/H2BC21/GRN/IL23A/ISG15/RNASE4
GOBP_RESPONSE_TO_CORTICOSTEROID	GOBP_RESPONSE_TO_CORTICOSTEROID	120	0.59679	1.95842	1.67056e-07	8.71848e-06	6.50445e-06	2282	tags=33%, list=15%, signal=29%	NEFL/SCNN1G/SCNN1B/GJB2/PLAT/AREG/CLDN1/CNGA3/IL6/PAPPA/IL1RN/STC1/ABCA3/ALPL/SCNN1A/PPARGC1B/ERRFI1/FBXO32/CCND1/BMP6/PTGS2/IGFBP7/CYP1B1/ASS1/UCN/BCL2L11/GHR/CFLAR/PAM/FOSB/FIBIN/SGK1/PCSK1/ADM/CASP3/CYBA/PTAFR/GLB1/OXT/FOXO3
GOBP_LYMPHOCYTE_MIGRATION	GOBP_LYMPHOCYTE_MIGRATION	75	0.663942	2.05526	1.77709e-07	9.1725e-06	6.84317e-06	1259	tags=35%, list=8%, signal=32%	CCL20/CXCL10/CCL7/SAA1/PADI2/CXCL11/TNFSF14/ICAM1/XG/CH25H/F11R/CCL26/CD99/CCL2/APOD/SPNS2/CD200/GAS6/JAM2/ZAP70/RET/CCR7/DOCK8/RIPK3/ADAM8/APP
GOBP_NEGATIVE_REGULATION_OF_NUCLEAR_DIVISION	GOBP_NEGATIVE_REGULATION_OF_NUCLEAR_DIVISION	58	-0.616183	-2.28799	1.82406e-07	9.31259e-06	6.94769e-06	2353	tags=57%, list=15%, signal=48%	RAD1/ZW10/IK/CHEK1/MAD2L2/KNTC1/ZWILCH/ANAPC15/GEN1/INCENP/RAD21/MTBP/HASPIN/FBXO43/FBXO5/TRIP13/MAD2L1/ZWINT/SPDL1/BMP4/BUB1B/SPC24/NDC80/BUB1/TTK/CDCA8/CCNB1/CENPF/AURKB/BIRC5/NUF2/PLK1/CDC20
GOBP_MITOTIC_METAPHASE_PLATE_CONGRESSION	GOBP_MITOTIC_METAPHASE_PLATE_CONGRESSION	57	-0.6102	-2.25225	2.00164e-07	1.01094e-05	7.54212e-06	2307	tags=39%, list=15%, signal=33%	ZW10/CDC23/PINX1/EML4/HNRNPU/SEH1L/INCENP/CDCA5/KIF22/SPDL1/CENPE/NDC80/KIF18A/KIF2C/CDCA8/KIF14/PSRC1/CCNB1/AURKB/BIRC5/NUF2/CEP55
GOBP_CELLULAR_RESPONSE_TO_LIPID	GOBP_CELLULAR_RESPONSE_TO_LIPID	438	0.459467	1.60194	2.13101e-07	1.06483e-05	7.94416e-06	2349	tags=23%, list=15%, signal=20%	CSF3/CSF2/CXCL8/SCNN1G/IL1A/SCNN1B/IL1B/CXCL10/GJB2/CXCL3/TP63/CXCL2/PLAT/CLDN1/CXCL1/CD36/CXCL6/WNT11/NR3C2/PADI2/FOXA1/IL6/CXCL11/TLR9/STC1/CXCL5/PDK4/PTPN22/ESR1/TLR2/SCNN1A/PPARGC1B/BRINP2/ERRFI1/IL24/FBXO32/CCL2/BMP6/BPI/MSX2/TNFAIP3/SOX9/SFRP1/SERPINE1/KMO/GPBAR1/IL37/PID1/RET/WNT9A/CCDC62/GPLD1/DGAT2/IRAK2/ATP1A2/CD55/RORA/BMP7/CEBPB/LEP/CYP1B1/ADCY1/PLSCR3/PDCD1LG2/ASS1/SPP1/OSR1/ITGA2/ZC…
GOBP_REGULATION_OF_SYSTEM_PROCESS	GOBP_REGULATION_OF_SYSTEM_PROCESS	386	0.465302	1.61509	2.15655e-07	1.06624e-05	7.95474e-06	2844	tags=33%, list=18%, signal=28%	IL1A/HTR2A/IL33/ACP3/TMEM100/SPINK1/PLN/CLIC2/EGR2/PKP2/DSG2/KCNJ12/MYL3/ADM2/STC1/NPPB/KCNH6/VIP/CAMK2B/SCN4A/SCN4B/AVPR2/POPDC2/KCNJ2/SLC8A2/C1QTNF1/ATP1B2/CYP2J2/ERRFI1/AGT/CNIH2/FBXO32/SLC8A3/GRIN2A/GRIN1/BMP6/SCN3B/NPTXR/PRKCZ/ANK2/DLGAP3/TMEM38A/INHA/CACNA1H/GAS6/CASQ1/JAM2/TGFB2/NETO1/SPTBN4/HCN2/CORO2B/KCNMB2/HGF/NPTX1/PTGS2/ATP1A2/GPR35/BDKRB2/CXADR/GAA/APLN/PTPRO/SHANK1/GCH1/LEP/SHANK3/…
GOBP_CYTOKINESIS	GOBP_CYTOKINESIS	163	-0.439135	-1.89247	2.34649e-07	1.14807e-05	8.5652e-06	1573	tags=20%, list=10%, signal=18%	SNX18/FMN2/INCENP/ECT2/ROCK2/CDC14A/CKAP2/BRCA2/SEPTIN4/CIT/ESPL1/CDC25B/STMN1/RACGAP1/PLK4/AURKA/RAB11FIP4/KIF20B/KIF4B/KIF23/E2F8/CDCA8/NUSAP1/KIF4A/KIF14/PRC1/AURKB/BIRC5/CENPA/ANLN/CEP55/PLK1/KIF20A
GOBP_POSITIVE_REGULATION_OF_DNA_REPAIR	GOBP_POSITIVE_REGULATION_OF_DNA_REPAIR	120	-0.483496	-2.06181	2.6117e-07	1.26465e-05	9.43499e-06	4451	tags=60%, list=29%, signal=43%	EPC1/MMS19/BABAM1/ACTR8/SMARCA4/POGZ/BRCC3/RPS3/ABRAXAS1/UIMC1/MGMT/SMARCC1/EPC2/UBE2N/CCDC117/TRRAP/VPS72/UBE2V2/EP400/MORF4L2/PRKDC/ARID1A/UCHL5/PCNA/MORF4L1/SMARCA2/WRAP53/ARID2/SLF1/MBTD1/KAT5/DHX9/ACTR2/DMAP1/PBRM1/SMARCE1/EYA3/TRIM28/RIF1/XRCC1/SMARCD2/YEATS4/SMCHD1/KDM4D/DDX11/SLF2/SMARCD1/BRD8/MAD2L2/SHLD1/RUVBL1/BRCA1/MCRS1/ING3/SHLD2/FMN2/USP1/RUVBL2/DPF1/SETMAR/ACTB/H2AX/PARP1/TIMELESS…
GOBP_RESPONSE_TO_WOUNDING	GOBP_RESPONSE_TO_WOUNDING	428	0.452011	1.57419	3.43073e-07	1.6443e-05	1.22673e-05	2833	tags=29%, list=18%, signal=24%	KRT6A/NEFL/IL1A/IL33/CYP1A1/SYT7/PLAT/CLDN1/CD36/GAP43/LCP1/SAA1/TGFA/IL6/SERPINB2/SOD2/KCNB1/ITGB6/VAV3/SERPINE2/EREG/C1QTNF1/F11R/IL24/DCBLD2/SERPING1/SERPIND1/ITGB4/GRIN2A/ENPP4/VEGFA/MSX2/TNFAIP3/APOD/SERPINE1/COMP/LOX/TIMP1/CEACAM1/PLAU/DGKB/THBD/WAS/DYSF/GAS6/TGFB2/KLF4/MERTK/CSPG5/SLC1A3/DUOX2/DDIT3/EPPK1/FBLN1/VKORC1/CDH3/GP1BA/HBEGF/CADM4/APOE/CHMP4C/HGFAC/SPP1/ITGA2/FAP/F3/VWF/GRN/CFLAR…
GOBP_REGULATION_OF_DOUBLE_STRAND_BREAK_REPAIR	GOBP_REGULATION_OF_DOUBLE_STRAND_BREAK_REPAIR	128	-0.469018	-1.99324	3.66773e-07	1.74013e-05	1.29823e-05	3886	tags=51%, list=25%, signal=38%	MGMT/SMARCC1/EPC2/UBE2N/TRRAP/VPS72/UBE2V2/EP400/MORF4L2/PRKDC/ARID1A/MORF4L1/SMARCA2/WRAP53/ARID2/SLF1/FIGNL1/SETD2/MBTD1/KAT5/PPP4R3B/ACTR2/DMAP1/PBRM1/SMARCE1/RIF1/SMARCD2/YEATS4/CHEK1/SMCHD1/KDM4D/DDX11/SLF2/SMARCD1/RAD51/KDM1A/BRD8/MAD2L2/SHLD1/RUVBL1/POT1/OGG1/AUNIP/TWIST1/ING3/SHLD2/RTEL1/FMN2/RUVBL2/DPF1/DEK/SETMAR/ACTB/PARP1/TIMELESS/NSD2/ACTL6A/FANCB/FUS/RAD51AP1/HELB/RADX/POLQ/PARPBP/F…
GOBP_CELL_CYCLE_G2_M_PHASE_TRANSITION	GOBP_CELL_CYCLE_G2_M_PHASE_TRANSITION	143	-0.447093	-1.93097	3.78975e-07	1.78005e-05	1.32801e-05	1333	tags=30%, list=9%, signal=28%	CHEK1/TOPBP1/CDK2/FBXL7/CDC6/PPME1/PINX1/BRCA1/TICRR/KHDRBS1/NPM1/PKMYT1/ORC1/CCNB3/RAD21/CDC7/FHL1/WNT10B/ATAD5/KCNH5/BARD1/CIT/TPD52L1/DBF4B/PBX1/MELK/FBXO5/CDC25B/BLM/CDK1/AURKA/HSPA2/CDC25C/NDC80/KIF14/CCNB1/CENPF/SKP2/AURKB/FOXM1/CCNB2/CCNA2/PLK1
GOBP_NEGATIVE_REGULATION_OF_MITOTIC_CELL_CYCLE_PHASE_TRANSITION	GOBP_NEGATIVE_REGULATION_OF_MITOTIC_CELL_CYCLE_PHASE_TRANSITION	163	-0.434421	-1.87215	4.01459e-07	1.86699e-05	1.39287e-05	2779	tags=34%, list=18%, signal=29%	RBL1/ZNF207/DONSON/ZFP36L2/PCID2/NBN/CLSPN/PLK2/CTDSP2/ZW10/IK/CHEK1/TOPBP1/JADE1/CDK2/MAD2L2/CDC6/PINX1/KNTC1/BRCA1/ZWILCH/ANAPC15/SLFN11/GEN1/INCENP/CDKN1B/TICRR/ORC1/RAD21/FHL1/BARD1/HASPIN/FAM107A/FBXO5/BLM/TRIP13/MAD2L1/ZWINT/EZH2/BCL2/SPDL1/CDK1/BUB1B/SPC24/NDC80/BUB1/GTSE1/TTK/CDCA8/CCNB1/CENPF/AURKB/BIRC5/NUF2/PLK1/CDC20
GOBP_NEGATIVE_REGULATION_OF_MITOTIC_CELL_CYCLE	GOBP_NEGATIVE_REGULATION_OF_MITOTIC_CELL_CYCLE	206	-0.391839	-1.71157	4.30549e-07	1.9686e-05	1.46868e-05	2779	tags=33%, list=18%, signal=27%	RBL1/ZNF207/DONSON/ZFP36L2/PCID2/NBN/CLSPN/PLK2/CTDSP2/ZW10/IK/CHEK1/TOPBP1/JADE1/CDK2/FOXC1/MAD2L2/CDC6/PINX1/KNTC1/BRCA1/ZWILCH/ANAPC15/SLFN11/GEN1/INCENP/EME1/CDKN1B/TICRR/SETMAR/ORC1/RAD21/FHL1/BRINP1/MTBP/STK33/BARD1/HASPIN/FANCD2/FAM107A/FBXO5/SLC9A3R1/BLM/TRIP13/MAD2L1/ZWINT/EZH2/BCL2/SPDL1/CDK1/SCRIB/BMP4/BUB1B/SPC24/NDC80/BUB1/GTSE1/TTK/CDCA8/CCNB1/CENPF/PBK/AURKB/BIRC5/NUF2/PLK1/CDC20
GOBP_MITOTIC_SPINDLE_ASSEMBLY	GOBP_MITOTIC_SPINDLE_ASSEMBLY	70	-0.559025	-2.17936	4.31692e-07	1.9686e-05	1.46868e-05	478	tags=47%, list=3%, signal=46%	CLASP2/CHMP4A/CEP192/FLNA/STAG2/MAP10/STAG1/SPICE1/CCDC61/ZNF207/CHMP6/MZT1/BCCIP/CEP97/SMC3/SMC1A/HNRNPU/INCENP/RACGAP1/KIF15/KIF4B/KIF23/TPX2/CDCA8/KIF11/KIF4A/PRC1/AURKB/BIRC5/MYBL2/NEK2/PLK1/CDC20
GOBP_CYTOSKELETON_DEPENDENT_CYTOKINESIS	GOBP_CYTOSKELETON_DEPENDENT_CYTOKINESIS	105	-0.493973	-2.0689	4.48626e-07	2.02615e-05	1.51162e-05	1573	tags=23%, list=10%, signal=21%	SNX18/FMN2/INCENP/ECT2/ROCK2/CKAP2/SEPTIN4/CIT/ESPL1/STMN1/RACGAP1/KIF20B/KIF4B/KIF23/CDCA8/NUSAP1/KIF4A/AURKB/BIRC5/CENPA/ANLN/CEP55/PLK1/KIF20A
GOBP_REGULATION_OF_CELL_CYCLE_CHECKPOINT	GOBP_REGULATION_OF_CELL_CYCLE_CHECKPOINT	45	-0.650787	-2.27692	5.02578e-07	2.2482e-05	1.67728e-05	2603	tags=42%, list=17%, signal=35%	PCID2/THOC1/CCAR2/RAD51/BRCA1/ANAPC15/GEN1/INCENP/ETAA1/CRY1/BRCA2/BARD1/MAD2L1/NDC80/CDCA8/CCNB1/PBK/AURKB/BIRC5
GOBP_ANION_TRANSPORT	GOBP_ANION_TRANSPORT	333	0.474059	1.64232	7.31144e-07	3.23979e-05	2.41706e-05	4125	tags=47%, list=26%, signal=35%	IL1A/IL1B/SLC16A6/TG/PRKG2/SLC1A6/CLCA2/CD36/CLIC2/SFRP4/SLC43A2/SLC52A1/FOLR3/STC1/ABCC11/ABCB1/AGT/MTTP/TRH/SLC7A7/SLC16A8/CEACAM1/KMO/CACNB4/SLC6A15/SLC39A8/BEST3/SLC23A1/SLC7A2/NTRK2/BEST4/PTGS2/ATP1A2/SLC1A3/BDKRB2/EMB/SLC34A3/SLC22A14/GRM2/SLC26A5/SLC4A11/CEBPB/LEP/SLC26A8/CYB5R1/SLC47A1/MFSD2A/PCYOX1/PLA2R1/SLC6A17/SLC26A4/APBA1/ABCB4/ADAMTS8/PSAP/SLC12A7/SLC39A14/SLC25A23/RGS4/PRNP/GLRB/S…
GOBP_TRNA_PROCESSING	GOBP_TRNA_PROCESSING	128	-0.461818	-1.96264	7.84346e-07	3.44306e-05	2.5687e-05	5692	tags=61%, list=37%, signal=39%	POP4/ANKRD16/LCMT2/ELP5/WDR6/TRMT11/TRMU/PUS1/CDK5RAP1/FTSJ1/TRMT61B/DUS4L/MTO1/THUMPD3/NSUN6/RTCB/TRMO/RPP38/NSUN2/PUS10/URM1/ELP3/ALKBH1/DTWD1/PRORP/DUS1L/TRMT112/FARS2/RPP25L/OSGEP/ADAT2/THUMPD1/MTFMT/TRMT5/METTL1/ALKBH8/TRMT10C/ELP6/ADAT3/RPP30/THADA/TRUB2/DTWD2/RPUSD4/SSB/TPRKB/DDX1/ELAC1/CTU2/POLR3K/TYW3/KARS1/NSUN3/POP5/QTRT2/TRUB1/C9orf64/TRMT1L/OSGEPL1/TRMT10A/TARBP1/NAT10/WDR4/HSD17B10/…
GOBP_MICROTUBULE_ORGANIZING_CENTER_ORGANIZATION	GOBP_MICROTUBULE_ORGANIZING_CENTER_ORGANIZATION	139	-0.443353	-1.89033	8.46342e-07	3.64189e-05	2.71704e-05	3617	tags=43%, list=23%, signal=33%	CEP192/CCP110/MPDZ/ALMS1/XRCC3/XRCC2/C2CD3/HAUS7/SPICE1/CCDC61/NUP62/USP33/PPP1R35/CEP72/PPP1R12A/CEP295/PLK2/CEP135/CETN3/STIL/HAUS4/CHEK1/CENPJ/XPO1/MDM1/ODF2/CDK2/NAT10/CEP85/RANBP1/BRCA1/NUBP1/PATJ/GEN1/NIN/HAUS1/ROCK2/NPM1/RTTN/RBM14/CHORDC1/CNTLN/CEP152/FES/BRCA2/SSX2IP/CCDC102B/HAUS8/WDR62/SASS6/PLK4/CDK1/AURKA/PCLAF/CCNF/NDC80/SGO1/KIF11/NEK2/PLK1
GOBP_REGULATION_OF_TELOMERE_MAINTENANCE	GOBP_REGULATION_OF_TELOMERE_MAINTENANCE	93	-0.512599	-2.10849	8.51746e-07	3.64189e-05	2.71704e-05	4720	tags=54%, list=30%, signal=38%	EID3/USP7/NABP2/NSMCE4A/HDAC8/ACTR8/CCT3/TCP1/SMC5/DHX36/GNL3/TERF1/CCT8/DCP2/UCHL5/MAP3K4/SMG1/SLF1/SMC6/CCT4/NBN/CCT7/CCT6A/XRCC1/XRCC5/EXOSC10/ERCC4/NSMCE2/SLF2/NAT10/DKC1/RUVBL1/HNRNPC/PINX1/POT1/MCRS1/CCT2/HNRNPU/RTEL1/CCT5/RUVBL2/PARP1/ACTL6A/HNRNPA1/HNRNPD/PIF1/PARN/HNRNPA2B1/AURKB/NEK2
GOBP_REGULATION_OF_MRNA_PROCESSING	GOBP_REGULATION_OF_MRNA_PROCESSING	125	-0.453486	-1.90687	8.52901e-07	3.64189e-05	2.71704e-05	4407	tags=60%, list=28%, signal=43%	JMJD6/AHCYL1/SNRNP70/CDK11B/RBM5/REST/ZC3H14/FMR1/SF3B4/DHX36/RBM4/PUF60/RBM8A/PAPOLA/RBM42/CLNS1A/CWC22/IWS1/HSPA8/DDX17/RBM10/RBM39/NUDT21/SMU1/FXR1/PAF1/U2AF2/SRSF10/SNW1/DHX9/SRSF6/SFSWAP/PRPF19/MBNL1/SRSF4/DYRK1A/RAVER2/RBM3/HNRNPL/SLTM/TRA2A/DAZAP1/RBM25/PTBP1/HNRNPK/SAFB/QKI/NCBP1/NCL/RBM7/CPSF6/RAVER1/RBM23/HNRNPU/LARP7/SRSF7/MAGOH/LEO1/C1QBP/KHDRBS1/NPM1/SRSF2/TIA1/TRA2B/RBMXL1/SRSF3/MBN…
GOBP_MONONUCLEAR_CELL_MIGRATION	GOBP_MONONUCLEAR_CELL_MIGRATION	127	0.580654	1.91387	9.12153e-07	3.83836e-05	2.86362e-05	1786	tags=31%, list=11%, signal=28%	CCL20/CXCL10/CCL7/S100A14/SAA1/PADI2/IL6/CXCL11/TNFSF14/PECAM1/NBL1/ICAM1/XG/CH25H/F11R/CCL26/CD99/CCL2/APOD/SPNS2/SERPINE1/CD200/GAS6/JAM2/ZAP70/RET/CCR7/DOCK8/RIPK3/PTPRO/ADAM8/IL12A/C5AR1/APP/SLAMF8/SPI1/ADTRP/LGMN/CYP7B1/CSF1R
GOBP_REGULATION_OF_ATTACHMENT_OF_SPINDLE_MICROTUBULES_TO_KINETOCHORE	GOBP_REGULATION_OF_ATTACHMENT_OF_SPINDLE_MICROTUBULES_TO_KINETOCHORE	18	-0.806551	-2.24242	9.15257e-07	3.83836e-05	2.86362e-05	1636	tags=61%, list=11%, signal=55%	HNRNPU/INCENP/ECT2/KNSTRN/RACGAP1/CDCA8/CCNB1/SPAG5/AURKB/BIRC5/NEK2
GOBP_LYMPHOCYTE_CHEMOTAXIS	GOBP_LYMPHOCYTE_CHEMOTAXIS	30	0.784802	2.08953	9.73535e-07	4.04663e-05	3.019e-05	1169	tags=40%, list=8%, signal=37%	CCL20/CXCL10/CCL7/SAA1/PADI2/CXCL11/TNFSF14/CH25H/CCL26/CCL2/GAS6/ADAM8
GOBP_REGULATION_OF_RNA_SPLICING	GOBP_REGULATION_OF_RNA_SPLICING	158	-0.422712	-1.83763	9.86741e-07	4.06555e-05	3.03311e-05	3926	tags=53%, list=25%, signal=40%	FMR1/TAF5L/AHNAK/SF3B4/RBM4/RRP1B/TRRAP/PUF60/RBM8A/RBM42/CLNS1A/CWC22/HSPA8/HNRNPLL/RBM22/DDX17/TADA3/RBM10/RBM39/FASTK/SMU1/FXR1/PQBP1/U2AF2/SRSF10/SNW1/PTBP3/SRSF6/SFSWAP/PRPF19/MBNL1/TADA1/SRSF4/DYRK1A/RAVER2/RBM3/RBM12/SUPT20H/HNRNPL/TRA2A/DAZAP1/RBM25/PTBP1/RBM12B/HNRNPK/QKI/NCBP1/PIK3R1/HNRNPF/NCL/RBM7/SF3B3/RAVER1/RBM23/HNRNPU/LARP7/SRSF7/SGF29/MAGOH/HABP4/ENY2/METTL4/C1QBP/KHDRBS1/NPM1/S…
GOBP_CIRCULATORY_SYSTEM_PROCESS	GOBP_CIRCULATORY_SYSTEM_PROCESS	426	0.449582	1.5651	1.07492e-06	4.39033e-05	3.27542e-05	3046	tags=35%, list=20%, signal=29%	SCNN1G/SCNN1B/CXCL10/HTR2A/CD36/NPPC/PLN/CLIC2/RENBP/PKP2/SGCZ/SLC2A5/DSG2/SOD2/KCNJ12/PCSK5/MYL3/ADM2/STC1/GATA6/NPPB/KCNH6/SCN4B/AVPR2/POPDC2/KCNJ2/SCNN1A/SLC8A2/ABCB1/ATP1B2/CYP2J2/AGT/SOD3/PDE2A/SLC8A3/SERPING1/BMP6/ATP8A1/VEGFA/SCN3B/SGCD/COMP/SLC22A1/ANK2/CEACAM1/TMEM38A/CACNA1H/GAS6/TGFB2/SPTBN4/HCN2/COL4A3/SLC7A2/CORO2B/KCNMB2/PTGS2/ATP1A2/SLC1A3/BDKRB2/CXADR/ANPEP/ABCA2/HTR7/GAA/APLN/PTP…
GOBP_RNA_METHYLATION	GOBP_RNA_METHYLATION	86	-0.515105	-2.08482	1.20245e-06	4.86887e-05	3.63243e-05	5381	tags=60%, list=35%, signal=40%	FTSJ1/TRMT61B/MTO1/VIRMA/RBM15B/THUMPD3/NSUN6/TRMO/DIMT1/NSUN2/TRMT112/TFB1M/RAMAC/CMTR2/TRMT5/METTL1/NSUN5/CBLL1/ALKBH8/TRMT10C/NOP2/SNRPD2/FTSJ3/SNRPD3/EMG1/THADA/METTL5/NSUN4/TGS1/SNRPB/TYW3/NSUN3/PCIF1/TRMT1L/TFB2M/METTL14/TRMT10A/TARBP1/WDR4/HSD17B10/TRDMT1/LARP7/METTL15/METTL4/TRMT13/SNRPG/FBL/SNRPD1/HENMT1/SNRPF/SNRPE/TRMT9B
GOBP_REGULATION_OF_MITOTIC_NUCLEAR_DIVISION	GOBP_REGULATION_OF_MITOTIC_NUCLEAR_DIVISION	106	-0.486921	-2.05318	1.26407e-06	5.07465e-05	3.78596e-05	2307	tags=47%, list=15%, signal=40%	ZW10/CDC23/IK/CHEK1/NSMCE2/OBSL1/MAD2L2/HOXA13/KNTC1/ZWILCH/ANAPC15/GEN1/INCENP/PKMYT1/RAD21/MTBP/SPHK1/HASPIN/RCC1/ESPL1/FBXO43/FBXO5/TRIP13/MAD2L1/ZWINT/BORA/SPDL1/PDGFRB/AURKA/KIF20B/BMP4/BUB1B/CDCA2/SPC24/CDC25C/NDC80/BUB1/TTK/CDCA8/NUSAP1/CCNB1/CENPF/AURKB/BIRC5/NUF2/MKI67/DLGAP5/NEK2/PLK1/CDC20
GOBP_REGULATION_OF_TRANS_SYNAPTIC_SIGNALING	GOBP_REGULATION_OF_TRANS_SYNAPTIC_SIGNALING	317	0.474065	1.63876	1.35052e-06	5.37575e-05	4.01059e-05	2354	tags=30%, list=15%, signal=26%	IL1B/HTR2A/UNC13A/SYT7/PLAT/EGR2/VGF/KCNB1/NTNG2/CLSTN2/ACHE/CAMK2B/SERPINE2/PRKN/ADGRB1/SLC8A2/ARC/MCTP1/PTPRD/CALB2/AGT/CNIH2/CPLX4/NTNG1/SLC8A3/GRIN2A/GRIN1/CCL2/HAP1/CYP46A1/NPTXR/PRKCZ/MAPK8IP2/DLGAP3/KMO/APBA2/CACNB4/ABR/CACNG7/PLCL1/NETO1/CPLX1/CSPG5/PPP1R9A/NTRK2/NPTX1/PTGS2/ATP1A2/CDH1/SLC1A3/SYNGR1/SHANK1/NALCN/GRM2/SHANK3/ADCY1/CHRNB2/RASGRF2/PCDH17/APP/KCNMB4/MPP2/APOE/APBA1/UCN/RIMS1…
GOBP_SPINDLE_ELONGATION	GOBP_SPINDLE_ELONGATION	14	-0.857297	-2.2013	1.37342e-06	5.42095e-05	4.04432e-05	478	tags=71%, list=3%, signal=69%	INCENP/RACGAP1/KIF4B/KIF23/CDCA8/KIF11/KIF4A/PRC1/AURKB/BIRC5
GOBP_REGULATION_OF_DOUBLE_STRAND_BREAK_REPAIR_VIA_HOMOLOGOUS_RECOMBINATION	GOBP_REGULATION_OF_DOUBLE_STRAND_BREAK_REPAIR_VIA_HOMOLOGOUS_RECOMBINATION	68	-0.556164	-2.13606	1.63001e-06	6.38013e-05	4.75991e-05	3806	tags=57%, list=24%, signal=44%	EPC2/TRRAP/VPS72/EP400/MORF4L2/MORF4L1/WRAP53/ARID2/FIGNL1/SETD2/MBTD1/KAT5/ACTR2/DMAP1/RIF1/YEATS4/CHEK1/SMCHD1/RAD51/KDM1A/BRD8/MAD2L2/SHLD1/RUVBL1/ING3/SHLD2/RTEL1/RUVBL2/ACTB/PARP1/TIMELESS/ACTL6A/FANCB/FUS/RAD51AP1/HELB/RADX/POLQ/PARPBP
GOBP_ESTABLISHMENT_OF_RNA_LOCALIZATION	GOBP_ESTABLISHMENT_OF_RNA_LOCALIZATION	146	-0.430309	-1.85974	1.91446e-06	7.43159e-05	5.54436e-05	4458	tags=53%, list=29%, signal=38%	POLR2D/KPNB1/MYO1C/AAAS/THOC2/NUP153/IGF2BP1/RAE1/CKAP5/FMR1/SARNP/NRDE2/RAN/NUP85/PARP11/UPF3A/DDX19B/ZFP36/TERF1/RBM8A/THOC7/YBX1/NCBP3/MRPL18/IWS1/NUP58/SEC13/POLDIP3/SMG1/IGF2BP2/KHSRP/NUP133/SETD2/SSB/DHX9/NUP62/NUP188/NUP155/HNRNPA1L2/PCID2/CHTOP/THOC1/UPF3B/CETN3/NUP93/NUP54/MAGOHB/PNPT1/XPO1/QKI/NCBP1/EIF4A3/NUP88/CPSF6/HHEX/NXT2/NUP160/SEH1L/SRSF7/MAGOH/NUP107/ENY2/THOC3/NDC1/NUP35/EIF5A…
GOBP_POSITIVE_REGULATION_OF_PEPTIDYL_TYROSINE_PHOSPHORYLATION	GOBP_POSITIVE_REGULATION_OF_PEPTIDYL_TYROSINE_PHOSPHORYLATION	138	0.552429	1.83202	2.03954e-06	7.85225e-05	5.85819e-05	2082	tags=29%, list=13%, signal=25%	CSF3/CSF2/HTR2A/EPGN/AREG/CD36/LIF/TGFA/IL6/TSLP/PECAM1/CD24/EREG/IL24/AGT/HPX/BMP6/VEGFA/CNTN1/GAS6/IL31RA/ALK/HGF/CRLF1/EFNA1/LEP/DOK7/IL12A/HBEGF/IL23A/GHR/PRNP/NEURL1/CSF1R/CD81/ALKAL2/EFNA5/CD74/ITGB3/CD40
GOBP_EPIDERMIS_DEVELOPMENT	GOBP_EPIDERMIS_DEVELOPMENT	241	0.488934	1.67675	2.40077e-06	9.16782e-05	6.83968e-05	2008	tags=26%, list=13%, signal=23%	KRT5/KRT6A/IL1A/KRT14/WNT16/IVL/TP63/LCE3D/LCE1F/ALOX15B/LCE2C/ESRP1/SFRP4/PTHLH/GATA6/MAFF/LCE2A/ZBED2/CDH23/EREG/KRT16/LAMC2/COL17A1/LCE2B/KRTAP5-9/JAG2/ERRFI1/ST14/KRT17/SPINT1/CSTA/MSX2/SOX9/ABCA12/LAMA3/KRT15/WAS/FZD3/NGFR/TGFB2/POU3F2/KLF4/SFN/TXNIP/DCT/MAFB/CDH3/MYCL/PRKCH/FOXE1/LAMA5/IGFBP5/CYP26B1/LAMB3/GRHL1/PLOD1/MCOLN3/AQP3/MAFG/UGCG/WHRN/CASP3/ETV4
GOBP_POSITIVE_REGULATION_OF_DOUBLE_STRAND_BREAK_REPAIR	GOBP_POSITIVE_REGULATION_OF_DOUBLE_STRAND_BREAK_REPAIR	83	-0.503934	-2.01784	2.43328e-06	9.21704e-05	6.8764e-05	3886	tags=58%, list=25%, signal=44%	MGMT/SMARCC1/EPC2/UBE2N/TRRAP/VPS72/UBE2V2/EP400/MORF4L2/PRKDC/ARID1A/MORF4L1/SMARCA2/WRAP53/ARID2/SLF1/MBTD1/KAT5/ACTR2/DMAP1/PBRM1/SMARCE1/RIF1/SMARCD2/YEATS4/SMCHD1/KDM4D/DDX11/SLF2/SMARCD1/BRD8/MAD2L2/SHLD1/RUVBL1/ING3/SHLD2/FMN2/RUVBL2/DPF1/SETMAR/ACTB/PARP1/TIMELESS/ACTL6A/FANCB/FUS/RAD51AP1/FOXM1
GOBP_HOMOPHILIC_CELL_ADHESION_VIA_PLASMA_MEMBRANE_ADHESION_MOLECULES	GOBP_HOMOPHILIC_CELL_ADHESION_VIA_PLASMA_MEMBRANE_ADHESION_MOLECULES	129	0.565926	1.8715	2.4592e-06	9.24071e-05	6.89406e-05	2459	tags=43%, list=16%, signal=37%	CDH10/DSG3/DSC3/DCHS2/PCDHA10/DSG2/CLSTN2/PECAM1/CDH13/CDH23/PCDHA12/VSTM2L/PTPRT/PCDH1/NECTIN4/PCDHGA4/CEACAM1/PCDHB6/PCDHA1/RET/AMIGO1/PCDHB2/PTPRR/SDK1/CDH1/PCDHB8/EMB/IGFN1/PLXNB3/CDH3/PCDHB9/SDK2/PCDH17/CADM4/PCDHA4/CELSR3/PCDHA3/CDHR3/PCDH12/CDH20/PCDHB5/PCDHB7/PCDHGA2/PCDHA7/PCDHB4/PVR/CADM1/L1CAM/PCDH19/PCDHB11/PCDHB10/CLSTN3/PCDHB16/PCDHB14/PCDHGA3/PCDHGA7
GOBP_WOUND_HEALING	GOBP_WOUND_HEALING	328	0.469446	1.62639	2.49661e-06	9.30682e-05	6.94338e-05	2178	tags=24%, list=14%, signal=21%	KRT6A/IL1A/IL33/SYT7/PLAT/CLDN1/CD36/LCP1/SAA1/TGFA/IL6/SERPINB2/ITGB6/VAV3/SERPINE2/EREG/C1QTNF1/F11R/IL24/DCBLD2/SERPING1/SERPIND1/ENPP4/VEGFA/MSX2/TNFAIP3/SERPINE1/COMP/LOX/TIMP1/CEACAM1/PLAU/DGKB/THBD/WAS/DYSF/GAS6/TGFB2/MERTK/DUOX2/EPPK1/FBLN1/VKORC1/CDH3/GP1BA/HBEGF/CADM4/APOE/CHMP4C/HGFAC/ITGA2/FAP/F3/VWF/CFLAR/ADTRP/SCARB1/MMP12/TFPI2/AJAP1/F8/PDPN/EPB41L4B/CD59/CD151/F2RL1/NDNF/ADAMTS13/…
GOBP_BEHAVIOR	GOBP_BEHAVIOR	443	0.437856	1.52764	2.61243e-06	9.66189e-05	7.20828e-05	2782	tags=30%, list=18%, signal=25%	CSF2/HTR2A/CCND2/PI3/TAC1/EGR2/GDF15/VGF/TMOD1/PITX3/SOD2/GAD1/ASIC4/ASTN1/ADM2/VIP/SERPINE2/PRKN/CDH23/GM2A/TLR2/SLC8A2/PDE8B/ARC/ATP1B2/TTBK1/DPP4/AGT/STRA6/MUSK/SLC8A3/TRH/GRIN2A/GRIN1/IDO1/ATP8A1/FZD9/PRKCZ/MAPK8IP2/CNTN1/SPTBN2/GDNF/GALR2/APBA2/CACNB4/TPBG/NETO1/ALK/SPTBN4/LYPD1/ABCA7/NTRK2/SDK1/PTGS2/ATP1A2/SLC1A3/ABCA2/GAA/APLN/SHANK1/NR4A2/GRM2/CEBPB/LEP/SHANK3/ADCY1/MFSD2A/CHRNB2/PCDH17/…
GOBP_POSITIVE_REGULATION_OF_SECRETION	GOBP_POSITIVE_REGULATION_OF_SECRETION	217	0.494884	1.6822	2.97421e-06	0.00010914	8.14239e-05	3326	tags=38%, list=21%, signal=30%	IL1A/IL1B/ABCG1/SYT7/SPINK1/GPR68/KCNB1/ACHE/NPPB/VIP/NKX6-1/TLR2/C1QTNF1/BMP2/AGT/TRH/WLS/SCAMP5/BMP6/RBP4/KMO/GDNF/INHA/CACNA1H/CACNB4/RGCC/TGFB2/UNC13D/GPLD1/C1QTNF12/LEP/ADAM8/CHRNB2/PLA2R1/HYAL3/SPP1/UCN/IRS2/RAB27B/TM7SF3/TACR2/INHBB/PCSK1/F2RL1/MYOM1/CYBA/PARD6A/PINK1/STX1A/STX1B/NTSR1/PTAFR/OXT/INHBA/NMB/KISS1/ANG/CD177/ATP13A2/SDC4/ZP3/GAL/ADORA2B/NKX3-1/MYRIP/OPRL1/PLA2G4A/KCNN4/PCK2/C2…
GOBP_REGULATION_OF_PEPTIDYL_TYROSINE_PHOSPHORYLATION	GOBP_REGULATION_OF_PEPTIDYL_TYROSINE_PHOSPHORYLATION	195	0.517855	1.75937	3.13483e-06	0.000114142	8.51557e-05	2082	tags=26%, list=13%, signal=22%	CSF3/CSF2/HTR2A/EPGN/SFRP2/AREG/CD36/LIF/SPINK1/TGFA/IL6/TSLP/PECAM1/CD24/EREG/ERRFI1/IL24/AGT/HPX/BMP6/VEGFA/SFRP1/GGNBP2/PRKCZ/CNTN1/GAS6/IL31RA/ALK/HGF/CRLF1/EFNA1/LEP/DOK7/IL12A/HBEGF/APP/CADM4/IL23A/GHR/PRNP/NEURL1/PPP2R5B/CSF1R/CD81/GPRC5A/ALKAL2/EFNA5/CD74/ITGB3/CD40
GOBP_RESPONSE_TO_PEPTIDE	GOBP_RESPONSE_TO_PEPTIDE	395	0.454751	1.57899	3.18205e-06	0.00011497	8.57735e-05	2876	tags=28%, list=18%, signal=24%	NEFL/SCNN1G/SCNN1B/IL1B/GJB2/PLAT/AREG/CD36/SPINK1/EGR2/IGFBP1/GDF15/VGF/ACVR1C/PDK4/PTPN22/EREG/ICAM1/NKX6-1/ALPL/TLR2/SCNN1A/ERRFI1/SORBS1/AGT/SRD5A2/GRIN2A/GRIN1/STC2/TNFAIP3/TNFSF10/PRKCZ/TIMP1/CEACAM1/NGFR/VWA2/PID1/GRB14/GPLD1/PTGS2/C1QTNF12/CYP11A1/NR4A2/BMP7/LEP/SH2B2/CYP1B1/TRIB3/MMP3/APP/ASS1/KL/SLC2A4/SESN2/GNRHR/SLC29A2/BCL2L11/IRS2/POMC/GCLC/CTSK/GHR/SLC39A14/CFLAR/BCL2L2/MMP12/PRNP/…
GOBP_CELL_CYCLE_DNA_REPLICATION	GOBP_CELL_CYCLE_DNA_REPLICATION	41	-0.653287	-2.26344	3.27378e-06	0.000117381	8.75726e-05	3627	tags=68%, list=23%, signal=53%	TERF1/RTF2/PCNA/ZNF830/RPA4/MCM3/FEN1/DONSON/MCM4/RAD51/GINS3/MCM6/MCM2/LIG1/CDC45/POLA1/RTEL1/GINS1/CDC7/DNA2/ATAD5/GMNN/BRCA2/DBF4B/FBXO5/BLM/DBF4/E2F8
GOBP_DNA_TEMPLATED_DNA_REPLICATION_MAINTENANCE_OF_FIDELITY	GOBP_DNA_TEMPLATED_DNA_REPLICATION_MAINTENANCE_OF_FIDELITY	55	-0.597309	-2.1821	3.30259e-06	0.000117517	8.7674e-05	3583	tags=56%, list=23%, signal=44%	MUS81/PCNA/ZNF830/RFWD3/ZGRF1/ZRANB3/DONSON/NBN/THOC1/MCM9/DDX11/RAD51/POLE/BRCA1/MCM8/SLFN11/GEN1/POLD1/RTEL1/EME1/ETAA1/SETMAR/NUCKS1/PARP1/TIMELESS/ALYREF/DNA2/BRCA2/BARD1/TRAIP/BLM
GOBP_CENTROMERE_COMPLEX_ASSEMBLY	GOBP_CENTROMERE_COMPLEX_ASSEMBLY	32	-0.689844	-2.2332	3.4714e-06	0.000122495	9.13877e-05	1915	tags=59%, list=12%, signal=52%	CENPO/H3-3A/CENPN/KNTC1/ITGB3BP/CENPK/CENPI/HELLS/NASP/H3-3B/CENPH/MIS18A/HJURP/CENPE/OIP5/CENPW/CENPF/CENPA/DLGAP5
GOBP_REGULATION_OF_LEUKOCYTE_MIGRATION	GOBP_REGULATION_OF_LEUKOCYTE_MIGRATION	161	0.53527	1.79446	3.49464e-06	0.000122495	9.13877e-05	2063	tags=30%, list=13%, signal=26%	CCL20/CXCL8/IL1A/CXCL10/IL33/CCL7/S100A14/PADI2/IL6/TNFSF14/NBL1/ICAM1/XG/DPP4/CD99/CCL2/VEGFA/APOD/SPNS2/SERPINE1/CD200/GAS6/JAM2/CAMK1D/CCR7/DOCK8/RIPK3/ADAM8/IL12A/C5AR1/GP1BA/APP/SLAMF8/ITGA2/IL23A/SPI1/ADTRP/LGMN/CSF1R/F2RL1/CD81/MMP14/CD99L2/CD74/JAM3/ITGB3/MTUS1/VEGFB
GOBP_CELLULAR_METAL_ION_HOMEOSTASIS	GOBP_CELLULAR_METAL_ION_HOMEOSTASIS	298	0.477495	1.65149	3.5235e-06	0.000122592	9.146e-05	2631	tags=27%, list=17%, signal=23%	SCNN1G/IL1A/SCNN1B/CXCL10/HTR2A/TMEM178A/CCL7/PLN/CLIC2/MT3/CXCL11/RYR1/MT1H/STC1/CDH23/KCNJ2/SCNN1A/SLC8A2/HEPHL1/MT1G/ATP1B2/CALB2/AGT/SLC8A3/PTH1R/HPX/BMP6/HAP1/STC2/FZD9/ANK2/TMEM38A/CASQ1/SLC39A8/TRPM8/MT2A/CLDN16/CCR7/TPCN1/TGM2/ATP1A2/SLC1A3/DDIT3/FTH1/SLC22A17/GP1BA/APP/APOE/ERO1A/SLC39A14/MCOLN1/SLC31A2/SLC25A23/PRNP/ATP6AP1/SLC11A2/SLC1A1/CAPN3/ATP13A3/MCOLN3/BCAP31/CYBA/ITGB3/CD40/SLC9…
GOBP_RESPONSE_TO_INTERLEUKIN_1	GOBP_RESPONSE_TO_INTERLEUKIN_1	93	0.601526	1.91381	3.95116e-06	0.00013646	0.000101807	2313	tags=37%, list=15%, signal=31%	CCL20/CXCL8/IL1B/CCL7/CHI3L1/IL6/IL1RN/CCL26/CCL2/SOX9/SFRP1/KMO/IRAK2/RORA/MAPK11/CEBPB/HAS2/APP/HYAL3/ZC3H12A/GCLC/GHR/ADAMTS12/IRAK3/INHBB/PCSK1/NR1D1/SMPD1/CYBA/CD40/MMP2/PTGIS/MAPK13/RIPK2
GOBP_PROTEIN_LOCALIZATION_TO_EXTRACELLULAR_REGION	GOBP_PROTEIN_LOCALIZATION_TO_EXTRACELLULAR_REGION	267	0.479634	1.64874	4.30264e-06	0.000147515	0.000110054	2052	tags=22%, list=13%, signal=19%	IL1A/IL1B/ABCG1/SYT7/SAA1/VGF/IL6/GPR68/KCNB1/PCSK5/ACVR1C/ACHE/IL1RN/VIP/PRKN/NBL1/NKX6-1/TLR2/BRSK2/MAFA/RSAD2/MTTP/TRH/WLS/BMP6/LTBP1/RBP4/SFRP1/COMP/CD200/ABCA12/TGFB2/CPLX1/GPLD1/C1QTNF12/LEP/ADAM8/IL12A/OLFM2/APOE/ICA1/IRS2/ADCY5/TM7SF3/PORCN/TACR2/ADTRP/PAM/INHBB/PCSK1/RHBDF2/F2RL1/MYOM1/NR1D1/LRP5/EFNA5/PARD6A/STX1A
GOBP_MULTICELLULAR_ORGANISMAL_HOMEOSTASIS	GOBP_MULTICELLULAR_ORGANISMAL_HOMEOSTASIS	387	0.449179	1.55864	4.63876e-06	0.000157886	0.000117791	2833	tags=30%, list=18%, signal=25%	SCNN1G/IL1A/SCNN1B/IL1B/HTR2A/TP63/CLDN1/CD36/ELOVL3/MUC13/SERPINA3/IL6/ITGB6/TLR9/G0S2/ACHE/PECAM1/PDK4/ABCA3/CDH23/KRT16/ALPL/SCNN1A/PPARGC1B/F11R/ATP1B2/IL20RB/PTH1R/BMP6/VEGFA/TNFAIP3/RBP4/SOX9/LAMA4/COMP/ABCA12/OAS1/PLCL1/SLC39A8/JAM2/TRPM8/ALK/KLF4/SFN/INPP5D/PTGS2/CXADR/TRPV2/ALOXE3/DDIT3/CRACD/CEBPB/LEP/ADAM8/HAS2/CDH3/MFSD2A/LTBP3/SPP1/CTSH/SGIP1/AKR1B1/LEPR/CTSK/GPR137B/SQSTM1/GCNT2/SLC…
GOBP_MRNA_TRANSPORT	GOBP_MRNA_TRANSPORT	118	-0.447173	-1.90714	4.68336e-06	0.000158257	0.000118068	4184	tags=53%, list=27%, signal=39%	THOC2/NUP153/IGF2BP1/RAE1/FMR1/SARNP/NUP85/PARP11/UPF3A/DDX19B/ZFP36/RBM8A/THOC7/NCBP3/IWS1/NUP58/SEC13/POLDIP3/SMG1/IGF2BP2/KHSRP/NUP133/SETD2/DHX9/NUP62/NUP188/NUP155/HNRNPA1L2/PCID2/CHTOP/THOC1/UPF3B/CETN3/NUP93/NUP54/MAGOHB/XPO1/QKI/NCBP1/EIF4A3/NUP88/HHEX/NXT2/NUP160/SEH1L/SRSF7/MAGOH/NUP107/ENY2/THOC3/NDC1/NUP35/EIF5AL1/SRSF1/ALYREF/SRSF3/THOC6/GLE1/HNRNPA1/NUP37/DDX39A/HNRNPA2B1/PEG10
GOBP_METHYLATION	GOBP_METHYLATION	331	-0.328517	-1.51357	4.84725e-06	0.000162625	0.000121327	5027	tags=49%, list=32%, signal=34%	THUMPD3/EEF1AKMT1/RRP8/NSUN6/NCOA6/PRMT6/NFYA/TRMO/DIMT1/KMT2E/MTA2/MBD2/NSUN2/EED/MACROH2A1/RTF1/ASH2L/KMT5B/TRMT112/BMT2/EHMT1/PRDM15/SMYD5/KMT2C/SUZ12/MBD3/TFB1M/RAMAC/PRMT7/COQ5/CXXC1/CTR9/CMTR2/BOD1/ARMT1/TRMT5/H1-5/METTL1/NSUN5/RLF/CBLL1/WDR5/N6AMT1/MGMT/SETDB1/WDR82/ALKBH8/PRMT9/TRMT10C/SETDB2/NOP2/SNRPD2/SMAD4/METTL18/CLNS1A/IWS1/FTSJ3/SNRPD3/TPMT/PRMT1/EMG1/PWP1/PRDM2/THADA/SETD9/METTL5/…
GOBP_TRNA_MODIFICATION	GOBP_TRNA_MODIFICATION	91	-0.479238	-1.9728	5.205e-06	0.000173389	0.000129357	5679	tags=65%, list=36%, signal=41%	ANKRD16/LCMT2/ELP5/WDR6/TRMT11/TRMU/PUS1/CDK5RAP1/FTSJ1/TRMT61B/DUS4L/MTO1/THUMPD3/NSUN6/TRMO/NSUN2/PUS10/URM1/ELP3/ALKBH1/DTWD1/DUS1L/TRMT112/OSGEP/ADAT2/THUMPD1/MTFMT/TRMT5/METTL1/ALKBH8/TRMT10C/ELP6/THADA/DTWD2/RPUSD4/SSB/TPRKB/CTU2/TYW3/NSUN3/QTRT2/TRUB1/C9orf64/TRMT1L/OSGEPL1/TRMT10A/TARBP1/NAT10/WDR4/HSD17B10/TRDMT1/DUS2/DUS3L/CDKAL1/TRMT13/PUS7/ELP4/THG1L/TRMT9B
GOBP_SECOND_MESSENGER_MEDIATED_SIGNALING	GOBP_SECOND_MESSENGER_MEDIATED_SIGNALING	207	0.498989	1.69639	5.56052e-06	0.000183928	0.00013722	2668	tags=33%, list=17%, signal=28%	CCL20/CXCL8/GUCY1A2/TMEM100/CD36/NPPC/SPINK1/PLN/CLIC2/MYOZ2/NPPB/CDH13/SLC8A2/MCTP1/MAFA/AGT/RUNDC3A/PDE2A/EFHB/GRIN2A/GRIN1/VEGFA/ADCYAP1R1/SOX9/SGCD/ANK2/TMEM38A/BHLHA15/CASQ1/CCR10/ZAP70/TRPM8/PDE11A/CCR7/ADGRB2/PPP1R9A/ACKR4/ATP1A2/NFATC2/FPR1/RNF157/ADCY1/APOE/UCN/POMC/MCOLN1/ADGRL1/LAT/PRNP/P2RX5/ADM/NDNF/BCAP31/RCAN1/TBC1D10C/TBXA2R/RAPGEF3/GSK3B/CBS/SLC9A1/AHR/GUCA1A/DMTN/PPP3CC/SAMD14/G…
GOBP_POSITIVE_REGULATION_OF_TELOMERE_MAINTENANCE	GOBP_POSITIVE_REGULATION_OF_TELOMERE_MAINTENANCE	61	-0.55446	-2.0566	5.91501e-06	0.000194285	0.000144947	4339	tags=48%, list=28%, signal=34%	ACTR8/CCT3/TCP1/DHX36/GNL3/TERF1/CCT8/UCHL5/MAP3K4/CCT4/NBN/CCT7/CCT6A/XRCC5/DKC1/RUVBL1/POT1/MCRS1/CCT2/RTEL1/CCT5/RUVBL2/ACTL6A/HNRNPA1/HNRNPD/PARN/HNRNPA2B1/AURKB/NEK2
GOBP_RNA_EXPORT_FROM_NUCLEUS	GOBP_RNA_EXPORT_FROM_NUCLEUS	78	-0.509647	-2.0234	7.28574e-06	0.000237647	0.000177297	4184	tags=58%, list=27%, signal=42%	THOC2/NUP153/RAE1/SARNP/NRDE2/RAN/NUP85/DDX19B/RBM8A/THOC7/NCBP3/IWS1/POLDIP3/SMG1/NUP133/SETD2/SSB/DHX9/NUP62/NUP188/NUP155/PCID2/CHTOP/THOC1/NUP93/MAGOHB/NCBP1/EIF4A3/NUP88/CPSF6/HHEX/NUP160/MAGOH/NUP107/ENY2/THOC3/KHDRBS1/NPM1/ALYREF/SRSF3/THOC6/GLE1/HNRNPA1/DDX39A/HNRNPA2B1
GOBP_CELLULAR_ION_HOMEOSTASIS	GOBP_CELLULAR_ION_HOMEOSTASIS	370	0.451902	1.56464	7.39037e-06	0.000238239	0.000177739	2881	tags=27%, list=18%, signal=23%	SCNN1G/IL1A/SCNN1B/CXCL10/HTR2A/RHCG/TMEM178A/CCL7/PLN/CLIC2/MT3/CXCL11/RYR1/MT1H/STC1/CDH23/KCNJ2/SCNN1A/SLC8A2/HEPHL1/MT1G/ATP1B2/CALB2/AGT/SLC8A3/PTH1R/SLC9B1/HPX/BMP6/HAP1/STC2/FZD9/ANK2/LACC1/TMEM38A/SLC9A7/CASQ1/SLC39A8/TRPM8/MT2A/CLDN16/CCR7/TPCN1/TGM2/ATP1A2/SLC1A3/SLC34A3/DDIT3/SLC4A11/FTH1/SLC22A17/GP1BA/APP/SLAMF8/APOE/ERO1A/GRN/SLC39A14/MCOLN1/SLC31A2/SLC25A23/ATP6AP2/PRNP/ATP6AP1/SLC…
GOBP_SYNAPSE_ORGANIZATION	GOBP_SYNAPSE_ORGANIZATION	328	0.461732	1.59966	7.40536e-06	0.000238239	0.000177739	2710	tags=30%, list=17%, signal=26%	NEFL/UNC13A/C3/KIF1A/GAP43/RAB39B/NTNG2/LRRC4B/CLSTN2/ACHE/NTN1/CAMK2B/ADGRB1/TLR2/SLC8A2/SEMA3E/ARC/PTPRD/NRCAM/MUSK/NTNG1/SLC8A3/SYNDIG1/SYBU/FZD9/DLGAP3/SPTBN2/GDNF/SEZ6L2/PCDHB6/CACNB4/TPBG/BCAN/SPOCK2/AMIGO1/PCDHB2/NTRK2/SDK1/NPTX1/CDH1/SYNPO/PTPRO/IGFN1/LZTS3/SHANK1/EFNA1/DOK7/SHANK3/PLXNB1/PCDHB9/SDK2/C5AR1/INA/CHRNB2/PCDH17/APP/APOE/ADGRB3/COL4A5/PALM/DNER/CBLN3/PPFIA3/ADGRL1/COLQ/TNC/NLG…
GOBP_KINETOCHORE_ORGANIZATION	GOBP_KINETOCHORE_ORGANIZATION	23	-0.738686	-2.19903	7.5832e-06	0.000242301	0.00018077	1915	tags=57%, list=12%, signal=50%	CENPN/KNTC1/CENPK/SMC2/CENPH/CENPE/SMC4/NDC80/CENPW/CENPF/NUF2/CENPA/DLGAP5
GOBP_MULTI_MULTICELLULAR_ORGANISM_PROCESS	GOBP_MULTI_MULTICELLULAR_ORGANISM_PROCESS	148	0.531832	1.76641	7.9194e-06	0.000251334	0.000187508	2409	tags=34%, list=15%, signal=29%	IL1B/GJB2/RXFP1/CYP1A1/LIF/TAC1/PAPPA/PCSK5/ACVR1C/STC1/PTHLH/SERPINE2/MAFF/ESR1/OVGP1/AGT/NDP/ITGB4/IDO1/VEGFA/STC2/TIMP1/THBD/SMURF2/PLA2G4C/PTGS2/IGFBP7/LEP/FBLN1/HYAL3/SPP1/UCN/ITGA2/CTSB/STOX2/PSG6/PAM/FOSB/PRDM1/IGFBP5/ADM/ITGB3/CBS/PTAFR/PRLR/MMP2/OXT/HEXB/TPPP3/TGFBR2/IGFBP2
GOBP_AMIDE_TRANSPORT	GOBP_AMIDE_TRANSPORT	203	0.505621	1.71708	8.27156e-06	0.000260749	0.000194532	3142	tags=33%, list=20%, signal=26%	IL1B/SYT7/SLC14A1/SPINK1/CPE/VGF/IL6/GPR68/KCNB1/FOLR3/ACVR1C/IL1RN/VIP/PRKN/NKX6-1/BRSK2/ABCB1/MAFA/MTTP/TRH/RBP4/SFRP1/ABCA12/CPLX1/GPLD1/C1QTNF12/ABCA2/PLTP/LEP/SLC47A1/ICA1/UCN/ABCB4/IRS2/PSAP/ADCY5/TM7SF3/TACR2/INHBB/PDPN/PAX8/SLC38A5/NR1D1/AQP3/LRP5/EFNA5/SLC13A3/CD74/STX1A/ABCA1/KISS1/SLC15A4/GLTPD2/GAL/PTPRN/SLC9B2/MYRIP/GJA1/SLC15A3/PCK2/C2CD2L/SLC19A2/ABAT/NLGN2/TRPM4/DISP1
GOBP_REGULATION_OF_SECRETION	GOBP_REGULATION_OF_SECRETION	438	0.434125	1.51359	8.73612e-06	0.000273557	0.000204088	3190	tags=32%, list=20%, signal=26%	IL1A/IL1B/HTR2A/ABCG1/SYT7/LIF/SPINK1/SAA1/SYT3/IL6/GPR68/KCNB1/ACVR1C/ACHE/STC1/NPPB/VIP/PRKN/AVPR2/NKX6-1/TLR2/C1QTNF1/BRSK2/MCTP1/BMP2/RSAD2/AGT/CPLX4/TRH/WLS/SCAMP5/BMP6/HAP1/RBP4/SFRP1/CD200/ABCA12/CEACAM1/KMO/GDNF/INHA/APBA2/CACNA1H/CACNB4/RGCC/TGFB2/UNC13D/CPLX1/CSPG5/GPLD1/C1QTNF12/GRM2/LEP/ADAM8/IL12A/ADCY1/CHRNB2/PLA2R1/HYAL3/KCNMB4/APOE/APBA1/ICA1/SPP1/UCN/CBARP/IRS2/POMC/RAB27B/RIMS1/…
GOBP_POSITIVE_REGULATION_OF_CHROMOSOME_SEGREGATION	GOBP_POSITIVE_REGULATION_OF_CHROMOSOME_SEGREGATION	24	-0.730317	-2.19319	9.43645e-06	0.00029353	0.000218989	2955	tags=67%, list=19%, signal=54%	KAT5/NCAPH2/SMC6/CDC6/HNRNPU/SMC2/INCENP/RAD18/NCAPG2/NCAPG/SMC4/NCAPH/CDCA8/CCNB1/AURKB/BIRC5
GOBP_POSITIVE_REGULATION_OF_RESPONSE_TO_DNA_DAMAGE_STIMULUS	GOBP_POSITIVE_REGULATION_OF_RESPONSE_TO_DNA_DAMAGE_STIMULUS	157	-0.398425	-1.72448	9.81243e-06	0.000303217	0.000226216	4386	tags=50%, list=28%, signal=37%	MMS19/BABAM1/ACTR8/SMARCA4/POGZ/BRCC3/RPS3/ABRAXAS1/UIMC1/FMR1/MGMT/SMARCC1/EPC2/TTI2/UBE2N/CCDC117/TRRAP/VPS72/UBE2V2/EP400/MORF4L2/PRKDC/ARID1A/UCHL5/PCNA/MORF4L1/SMARCA2/WRAP53/ARID2/SLF1/FXR1/MBTD1/KAT5/PAXIP1/DHX9/ACTR2/DMAP1/PBRM1/SMARCE1/EYA3/TRIM28/RIF1/XRCC1/CCAR2/SMARCD2/YEATS4/SMCHD1/KDM4D/DDX11/SLF2/SMARCD1/BRD8/BCLAF1/MAD2L2/SHLD1/RUVBL1/BRCA1/MCRS1/ING3/SHLD2/FMN2/USP1/RUVBL2/DPF1/S…
GOBP_POSITIVE_REGULATION_OF_CHROMOSOME_SEPARATION	GOBP_POSITIVE_REGULATION_OF_CHROMOSOME_SEPARATION	25	-0.728217	-2.21992	9.9291e-06	0.000304817	0.00022741	2915	tags=60%, list=19%, signal=49%	NCAPH2/ANAPC7/CDC23/NSMCE2/SMC2/INCENP/ESPL1/NCAPG2/NCAPG/SMC4/NCAPH/CDCA8/AURKB/BIRC5/DLGAP5
GOBP_SPINDLE_LOCALIZATION	GOBP_SPINDLE_LOCALIZATION	50	-0.602944	-2.16912	1.00939e-05	0.000307865	0.000229683	1455	tags=30%, list=9%, signal=27%	FMN2/PAX6/LLGL2/ESPL1/MAD2L1/SPDL1/GPSM2/NDC80/NUSAP1/SPAG5/CENPA/ANKFN1/ASPM/PLK1/SAPCD2
GOBP_REGULATION_OF_CYTOKINESIS	GOBP_REGULATION_OF_CYTOKINESIS	78	-0.504565	-2.00322	1.05114e-05	0.000318531	0.000237641	1978	tags=29%, list=13%, signal=26%	FSD1/CDC6/KLHL13/INCENP/ECT2/CDC14A/BRCA2/CIT/CDC25B/RACGAP1/PLK4/AURKA/RAB11FIP4/KIF20B/KIF23/E2F8/CDCA8/KIF14/PRC1/AURKB/BIRC5/PLK1/KIF20A
GOBP_TELOMERE_MAINTENANCE_VIA_TELOMERE_LENGTHENING	GOBP_TELOMERE_MAINTENANCE_VIA_TELOMERE_LENGTHENING	73	-0.521542	-2.0478	1.11634e-05	0.000336117	0.000250761	4255	tags=49%, list=27%, signal=36%	CCT3/TCP1/HSP90AB1/HSP90AA1/DHX36/TERF1/CCT8/DCP2/WRAP53/MAP3K4/PTGES3/CCT4/CCT7/CCT6A/XRCC5/EXOSC10/ERCC4/NHP2/RAD51/NAT10/DKC1/HNRNPC/PINX1/POT1/CCT2/HNRNPU/RTEL1/GAR1/CCT5/PARP1/HNRNPA1/PIF1/PARN/HNRNPA2B1/AURKB/NEK2
GOBP_RIBOSOMAL_LARGE_SUBUNIT_BIOGENESIS	GOBP_RIBOSOMAL_LARGE_SUBUNIT_BIOGENESIS	73	-0.520775	-2.04479	1.1998e-05	0.000358946	0.000267792	6074	tags=77%, list=39%, signal=47%	WDR74/ZNHIT6/RPL35/LAS1L/TRAF7/URB1/RPL38/RPLP0/RPL23A/RRS1/RPL10/DHX30/FASTKD2/NIFK/NLE1/RPL24/CINP/RPL6/NOP53/MAK16/RPL11/PES1/MDN1/NVL/DDX28/RPL5/NOP2/RPL7L1/BOP1/MRPL20/RPL7/NIP7/FTSJ3/NOL9/MRTO4/RPL10A/RPL14/RPL7A/NOC2L/NOP16/SPATA5/TMA16/RPF2/RPF1/NSA2/HEATR3/NHP2/WDR12/RRP15/DDX18/PAK1IP1/MRPL1/NPM1/EBNA1BP2/BRIX1/RPL26L1
GOBP_REGULATION_OF_PROTEIN_SECRETION	GOBP_REGULATION_OF_PROTEIN_SECRETION	182	0.509292	1.71813	1.26637e-05	0.000376464	0.000280862	2052	tags=25%, list=13%, signal=22%	IL1A/IL1B/ABCG1/SYT7/SAA1/IL6/GPR68/KCNB1/ACVR1C/ACHE/PRKN/NKX6-1/TLR2/BRSK2/RSAD2/TRH/WLS/BMP6/RBP4/SFRP1/CD200/ABCA12/TGFB2/GPLD1/C1QTNF12/LEP/ADAM8/IL12A/APOE/ICA1/IRS2/ADCY5/TM7SF3/ADTRP/PAM/INHBB/PCSK1/RHBDF2/F2RL1/MYOM1/NR1D1/LRP5/EFNA5/PARD6A/STX1A
GOBP_REGULATION_OF_MITOTIC_CELL_CYCLE_SPINDLE_ASSEMBLY_CHECKPOINT	GOBP_REGULATION_OF_MITOTIC_CELL_CYCLE_SPINDLE_ASSEMBLY_CHECKPOINT	20	-0.760335	-2.20165	1.29746e-05	0.000383281	0.000285948	1559	tags=45%, list=10%, signal=41%	ANAPC15/GEN1/INCENP/MAD2L1/NDC80/CDCA8/CCNB1/AURKB/BIRC5
GOBP_RESPONSE_TO_STEROID_HORMONE	GOBP_RESPONSE_TO_STEROID_HORMONE	261	0.473875	1.62961	1.36505e-05	0.000400728	0.000298965	2455	tags=25%, list=16%, signal=21%	NEFL/SCNN1G/SCNN1B/GJB2/TP63/PLAT/AREG/CLDN1/CNGA3/NR3C2/PADI2/FOXA1/IL6/PAPPA/IL1RN/STC1/ABCA3/ESR1/SST/ALPL/TLR2/SCNN1A/PPARGC1B/ERRFI1/FBXO32/SRD5A2/CCND1/BMP6/SFRP1/LOX/TGFB2/TXNIP/PTGS2/ATP1A2/ABCA2/IGFBP7/BMP7/CYP1B1/ASS1/SPP1/UCN/BCL2L11/GHR/CFLAR/ADTRP/PAM/FOSB/FIBIN/SGK1/PCSK1/CYP7B1/ADM/NR1D1/CASP3/CYBA/PMEPA1/PTAFR/GLB1/OXT/FOXO3/TFPI/TGFBR2/CALCOCO1/IGFBP2/DDRGK1
GOBP_SENSORY_PERCEPTION	GOBP_SENSORY_PERCEPTION	326	0.456774	1.58103	1.4346e-05	0.000418528	0.000312244	2557	tags=31%, list=16%, signal=26%	SCNN1G/IL1A/SCNN1B/GJB2/HTR2A/IL33/ACP3/TMEM100/RGS16/CD36/CRYM/TAC1/TMIE/CNGA3/OPN5/DRGX/VIP/TSPEAR/SERPINE2/CDH23/SCNN1A/LRIG1/CPLX4/NDP/RETREG1/GRIN2A/CCL2/TGFBI/OR1J2/OR1Q1/RBP4/SCN3B/SPNS2/TIMP3/AOC2/REEP2/ESPN/CACNB4/PDC/TRPM8/SPTBN4/COL4A3/PRDM12/PTGS2/SLC1A3/TRPV2/ALOXE3/DDIT3/SHANK1/SLC26A5/FSCN2/CDH3/C5AR1/CHRNB2/USP53/VN1R1/SLC26A4/GRK7/ABLIM1/UCN/ITGA2/RIMS1/CABP1/SCN1A/RDH5/REEP6/GLR…
GOBP_T_CELL_MIGRATION	GOBP_T_CELL_MIGRATION	51	0.667047	1.96396	1.55213e-05	0.000450023	0.000335741	1259	tags=35%, list=8%, signal=33%	CCL20/CXCL10/CXCL11/TNFSF14/ICAM1/XG/F11R/CCL26/CD99/CCL2/APOD/SPNS2/CD200/ZAP70/DOCK8/RIPK3/ADAM8/APP
GOBP_REGULATION_OF_DNA_RECOMBINATION	GOBP_REGULATION_OF_DNA_RECOMBINATION	116	-0.442359	-1.88272	1.65477e-05	0.000476837	0.000355745	3664	tags=47%, list=24%, signal=36%	TRRAP/VPS72/EP400/MORF4L2/MSH2/MORF4L1/PTPRC/WRAP53/ARID2/FIGNL1/SETD2/MLH1/MBTD1/KAT5/SMARCAD1/H1-0/PAXIP1/ACTR2/DMAP1/ZRANB3/RIF1/EXOSC3/THOC1/YEATS4/CHEK1/SMCHD1/RAD51/KDM1A/BRD8/MAD2L2/SHLD1/RUVBL1/H1-10/ING3/SHLD2/RTEL1/IL7R/RUVBL2/ACTB/PARP1/TIMELESS/ALYREF/NSD2/ATAD5/ACTL6A/FANCB/FUS/RAD51AP1/KPNA2/HELB/RADX/BLM/POLQ/PARPBP
GOBP_POSITIVE_REGULATION_OF_CELL_CYCLE_PROCESS	GOBP_POSITIVE_REGULATION_OF_CELL_CYCLE_PROCESS	209	-0.355929	-1.55257	1.72946e-05	0.000495323	0.000369537	2955	tags=41%, list=19%, signal=34%	KAT5/NCAPH2/STXBP4/RHNO1/NUP62/RRM1/FEN1/PPP1R35/ANAPC7/CDC14C/ADAMTS1/PAGR1/PCID2/CEP295/PHB2/CPSF3/PKP4/CUL4B/APEX1/THOC1/CDC23/STIL/CENPJ/NSMCE2/DDX11/SLF2/CDC6/HOXA13/RANBP1/TBX2/HNRNPU/GEN1/SMC2/INCENP/ECT2/ROCK2/NPM1/CDCA5/RRM2/RAD21/CDC7/MTBP/CDC14A/WNT10B/SPHK1/ATAD5/GLI1/SFPQ/RAD51AP1/CIT/DBF4B/ESPL1/PBX1/FBXO5/CDC25B/MAD2L1/EZH2/DBF4/SASS6/RACGAP1/PLK4/NCAPG2/NCAPG/PDGFRB/CDK1/AURKA/HSP…
GOBP_HORMONE_TRANSPORT	GOBP_HORMONE_TRANSPORT	208	0.491465	1.66973	1.7783e-05	0.000506224	0.00037767	2052	tags=25%, list=13%, signal=22%	IL1B/SYT7/LIF/SPINK1/CRYM/CPE/VGF/IL6/GPR68/KCNB1/ACVR1C/IL1RN/VIP/PRKN/NKX6-1/C1QTNF1/BRSK2/MAFA/AGT/TRH/BMP6/RBP4/SFRP1/ABCA12/INHA/CGA/CPLX1/GPLD1/C1QTNF12/RAB44/LEP/ICA1/SPP1/GNRHR/UCN/IRS2/POMC/ADCY5/TM7SF3/TACR2/INHBB/SELENOM/ADM/PAX8/FOXD1/SLCO4A1/NR1D1/LRP5/EFNA5/VAMP2/STX1A
GOBP_EPIDERMAL_CELL_DIFFERENTIATION	GOBP_EPIDERMAL_CELL_DIFFERENTIATION	146	0.530189	1.76094	1.83623e-05	0.000519565	0.000387623	2008	tags=29%, list=13%, signal=26%	KRT5/KRT6A/IL1A/WNT16/IVL/TP63/LCE3D/LCE1F/ALOX15B/LCE2C/ESRP1/SFRP4/GATA6/MAFF/LCE2A/ZBED2/CDH23/EREG/KRT16/LCE2B/JAG2/ERRFI1/ST14/KRT17/CSTA/MSX2/ABCA12/KLF4/SFN/TXNIP/MAFB/CDH3/MYCL/PRKCH/CYP26B1/GRHL1/MCOLN3/AQP3/MAFG/UGCG/WHRN/CASP3/ETV4
GOBP_REGULATION_OF_VASCULATURE_DEVELOPMENT	GOBP_REGULATION_OF_VASCULATURE_DEVELOPMENT	225	0.485118	1.65657	2.08192e-05	0.000585557	0.000436856	2818	tags=32%, list=18%, signal=27%	CXCL8/IL1A/IL1B/CXCL10/ANGPTL4/SFRP2/C3/CHI3L1/IL6/ADM2/GATA6/NPPB/ISM1/ADGRB1/SEMA3E/AGT/JCAD/VEGFA/TNFAIP3/FGF18/SFRP1/SERPINE1/CEACAM1/RGCC/TGFB2/KLF4/COL4A3/HMGA2/BMPER/ADGRB2/HGF/GADD45A/TSPAN12/EFNA3/EFNA1/LEP/CYP1B1/C5AR1/ADGRB3/CTSH/ZC3H12A/F3/RNH1/GRN/MYDGF/SEMA5A/JUP/ADM/TEK/S100A1/FOXO4/HIPK2/ITGB3/VEGFB/TBXA2R/CD40/RAPGEF3/GPNMB/BTG1/STAT1/PTGIS/HK2/RRAS/TGFBR2/HSPB6/WNT5A/ADAM12/MIR2…
GOBP_RIBOSOMAL_SMALL_SUBUNIT_BIOGENESIS	GOBP_RIBOSOMAL_SMALL_SUBUNIT_BIOGENESIS	75	-0.502977	-1.98702	2.11788e-05	0.000592125	0.000441757	5506	tags=60%, list=35%, signal=39%	RPS14/UTP25/RRP7A/RIOK2/TBL3/RPS24/RPS5/UTP6/GTF2H5/RPS8/MPHOSPH10/RRP36/RPS25/RIOK1/BYSL/SRFBP1/PRKDC/WDR3/NOL10/PWP2/RPS7/BMS1/EMG1/HEATR1/MRPS11/ERAL1/RPS16/RPSA/NGDN/FCF1/NOB1/DCAF13/METTL17/DHX37/XRCC5/ABT1/NOL11/NAT10/RPP40/LTV1/NPM1/MRPS7/LSM6/UTP20/HELB
GOBP_INTERLEUKIN_6_PRODUCTION	GOBP_INTERLEUKIN_6_PRODUCTION	104	0.570915	1.84803	2.19767e-05	0.000610796	0.000455687	2386	tags=35%, list=15%, signal=30%	IL1A/IL1B/IL33/CD36/IL6/TLR9/TSLP/PTPN22/EREG/POU2F2/TLR2/BPI/TNFAIP3/CD200/IL37/GAS6/INPP5D/HGF/HLA-B/CEBPB/LEP/APP/UCN/ZC3H12A/IRAK3/TLR1/F2RL1/DDX58/CYBA/CD74/PTAFR/IL17D/NMB/MAPK13/RIPK2/IFIH1
GOBP_ESTABLISHMENT_OF_SPINDLE_ORIENTATION	GOBP_ESTABLISHMENT_OF_SPINDLE_ORIENTATION	35	-0.642773	-2.12818	2.34681e-05	0.000648411	0.000483749	1208	tags=31%, list=8%, signal=29%	PAX6/LLGL2/MAD2L1/SPDL1/GPSM2/NDC80/SPAG5/CENPA/ANKFN1/PLK1/SAPCD2
GOBP_CELLULAR_RESPONSE_TO_INTERLEUKIN_1	GOBP_CELLULAR_RESPONSE_TO_INTERLEUKIN_1	73	0.61576	1.89944	2.38787e-05	0.000655896	0.000489333	2305	tags=36%, list=15%, signal=30%	CCL20/CXCL8/IL1B/CCL7/IL6/IL1RN/CCL26/CCL2/SOX9/SFRP1/KMO/IRAK2/RORA/MAPK11/CEBPB/HAS2/HYAL3/ZC3H12A/ADAMTS12/IRAK3/INHBB/NR1D1/CD40/MMP2/PTGIS/MAPK13
GOBP_REGULATION_OF_NUCLEAR_DIVISION	GOBP_REGULATION_OF_NUCLEAR_DIVISION	122	-0.429313	-1.82572	2.43131e-05	0.000663947	0.000495339	1583	tags=35%, list=10%, signal=32%	ZWILCH/ANAPC15/GEN1/INCENP/PKMYT1/RAD21/MTBP/SPHK1/HASPIN/RCC1/RAD51AP1/ESPL1/FBXO43/FBXO5/TRIP13/MAD2L1/ZWINT/BORA/SPDL1/PDGFRB/AURKA/KIF20B/BMP4/BUB1B/CDCA2/SPC24/CDC25C/NDC80/BUB1/TTK/CDCA8/NUSAP1/CCNB1/CENPF/AURKB/BIRC5/NUF2/MKI67/DLGAP5/NEK2/PLK1/CDC20/PDE3A
GOBP_POSITIVE_REGULATION_OF_CELL_CYCLE	GOBP_POSITIVE_REGULATION_OF_CELL_CYCLE	283	-0.331692	-1.54323	2.50767e-05	0.000677128	0.000505173	1518	tags=24%, list=10%, signal=22%	GEN1/SMC2/INCENP/ECT2/CDKN1B/PRKCA/ROCK2/NPM1/CDCA5/RRM2/RAD21/CDC7/MTBP/CDC14A/WNT10B/SPHK1/ATAD5/GLI1/BRCA2/SFPQ/SPDYE6/RAD51AP1/CIT/DBF4B/ESPL1/PBX1/FBXO5/MEIS2/CKS1B/CDC25B/CKS2/MAD2L1/EZH2/DBF4/SASS6/RACGAP1/PLK4/NCAPG2/NCAPG/PDGFRB/CDK1/HES1/AURKA/HSPA2/SPDYE2/SMC4/GPSM2/KIF20B/UBE2C/KIF23/CDC25C/NDC80/E2F8/NCAPH/CDCA8/NUSAP1/FGFR2/KIF14/PSRC1/CCNB1/SPAG5/PBK/AURKB/BIRC5/LFNG/DLGAP5/FAM83D
GOBP_REGULATION_OF_TELOMERE_MAINTENANCE_VIA_TELOMERE_LENGTHENING	GOBP_REGULATION_OF_TELOMERE_MAINTENANCE_VIA_TELOMERE_LENGTHENING	55	-0.567392	-2.07281	2.50841e-05	0.000677128	0.000505173	2623	tags=49%, list=17%, signal=41%	DHX36/TERF1/CCT8/DCP2/MAP3K4/CCT4/CCT7/CCT6A/XRCC5/EXOSC10/ERCC4/NAT10/DKC1/HNRNPC/PINX1/POT1/CCT2/HNRNPU/RTEL1/CCT5/PARP1/HNRNPA1/PIF1/PARN/HNRNPA2B1/AURKB/NEK2
GOBP_ORGANIC_HYDROXY_COMPOUND_TRANSPORT	GOBP_ORGANIC_HYDROXY_COMPOUND_TRANSPORT	180	0.496561	1.67514	2.66148e-05	0.000712524	0.00053158	2328	tags=28%, list=15%, signal=24%	HTR2A/ABCG1/SYT7/CD36/SYT3/KCNB1/ABCA3/VIP/PRKN/ABCC11/C1QTNF1/AGT/MTTP/STRA6/SLC16A8/BMP6/RBP4/ABCA12/LIPG/SLC22A1/CEACAM1/GDNF/ABCA7/STAR/ABCA2/EMB/PLTP/GRM2/LEP/CHRNB2/APOE/SPP1/ABCB4/OSBP2/POMC/SCARB1/SELENOM/ABCA8/MFSD10/AQP3/NPC2/ASIC3/PINK1/ITGB3/STX1A/ABCA1/PCSK9/OXT/NMB/STX12/SLC5A3
GOBP_WATER_HOMEOSTASIS	GOBP_WATER_HOMEOSTASIS	43	0.685625	1.96854	2.66988e-05	0.000712524	0.00053158	2730	tags=49%, list=18%, signal=40%	SCNN1G/SCNN1B/TP63/CLDN1/KRT16/SCNN1A/ABCA12/KLF4/SFN/ALOXE3/HAS2/AKR1B1/CYP26B1/GRHL1/AQP3/UGCG/EXT2/TMEM79/WFS1/ADCY6/MYO5B
GOBP_IMPORT_ACROSS_PLASMA_MEMBRANE	GOBP_IMPORT_ACROSS_PLASMA_MEMBRANE	128	0.547293	1.80496	2.77081e-05	0.000732006	0.000546115	2745	tags=34%, list=18%, signal=29%	SCNN1G/SCNN1B/SLC1A6/CD36/KCNJ15/CNGA3/SLC43A2/KCNJ6/SLC2A5/KCNJ9/KCNJ12/KCNJ2/SCNN1A/SLC8A2/ATP1B2/AGT/SLC8A3/SLC22A4/SLC9A7/SLC39A8/HCN2/SLC7A2/ATP1A2/SLC1A3/TRPV2/SLC47A1/IRS2/SLC12A7/SLC39A14/RGS4/PRNP/SLC1A1/SLC1A4/SLC9A1/NTSR1/WNK3/SLC5A3/SLC1A2/SLC15A4/KCNJ14/PPP3CC/FYN/SLC39A6/ITGB1
GOBP_ESTABLISHMENT_OF_MITOTIC_SPINDLE_LOCALIZATION	GOBP_ESTABLISHMENT_OF_MITOTIC_SPINDLE_LOCALIZATION	35	-0.638332	-2.11347	2.7762e-05	0.000732006	0.000546115	1208	tags=31%, list=8%, signal=29%	PAX6/ESPL1/MAD2L1/SPDL1/GPSM2/NDC80/NUSAP1/CENPA/ANKFN1/PLK1/SAPCD2
GOBP_EPITHELIAL_CELL_PROLIFERATION	GOBP_EPITHELIAL_CELL_PROLIFERATION	353	0.441532	1.5273	2.78963e-05	0.000732006	0.000546115	2501	tags=28%, list=16%, signal=24%	EHF/EPGN/FGFBP1/SFRP2/WNT16/TP63/AREG/CLDN1/SPINK1/SERPINB5/TGFA/IL6/CDH13/COL8A1/VIP/RAP1GAP/EREG/ESR1/NKX6-1/XDH/BMP2/MTSS1/ERRFI1/CCL26/CCND1/JCAD/CCL2/BMP6/VEGFA/TNFAIP3/SOX9/FGF18/SFRP1/EGFL7/ERN1/IGFBP3/CEACAM1/GPBAR1/RGCC/NGFR/TGFB2/ANGPTL8/COL8A2/SFN/COL4A3/BMPER/HTRA1/HGF/APLN/IGFBP4/EPPK1/PLXNB3/CEBPB/LEP/HAS2/IL12A/CDH3/C5AR1/APOE/NUPR1/OSR1/IRS2/FAP/F3/NOX5/GRN/CFLAR/SCARB1/MYDGF/BCL2…
GOBP_RESPONSE_TO_PEPTIDE_HORMONE	GOBP_RESPONSE_TO_PEPTIDE_HORMONE	331	0.451969	1.56489	2.82368e-05	0.000736823	0.000549709	2756	tags=26%, list=18%, signal=22%	NEFL/SCNN1G/SCNN1B/IL1B/GJB2/PLAT/AREG/SPINK1/EGR2/IGFBP1/GDF15/VGF/ACVR1C/PDK4/EREG/NKX6-1/ALPL/TLR2/SCNN1A/ERRFI1/SORBS1/AGT/SRD5A2/STC2/TNFSF10/PRKCZ/TIMP1/CEACAM1/VWA2/PID1/GRB14/GPLD1/PTGS2/C1QTNF12/CYP11A1/NR4A2/BMP7/LEP/SH2B2/CYP1B1/TRIB3/ASS1/KL/SLC2A4/SESN2/GNRHR/SLC29A2/IRS2/POMC/GCLC/CTSK/GHR/SLC39A14/CFLAR/GNRHR2/INHBB/IGFBP5/PCSK1/ADM/CRHR2/SESN3/FOXO4/NAMPT/CYBA/VAMP2/DDR2/ITGB3/GSK…
GOBP_SISTER_CHROMATID_COHESION	GOBP_SISTER_CHROMATID_COHESION	59	-0.540818	-2.00357	2.85895e-05	0.000737923	0.000550529	4428	tags=64%, list=28%, signal=46%	HDAC8/CHTF8/ESCO1/POGZ/BOD1/SMC5/PDS5B/STAG3L3/STAG3L1/TENT4A/RB1/STAG2/STAG1/SLF1/FEN1/PHB2/NIPBL/CTCF/NSMCE2/DDX11/SLF2/SMC3/SMC1A/DSCC1/DDX12P/CDCA5/RAD21/ESCO2/SFPQ/HASPIN/ESPL1/KIF22/SGO2/BUB1B/BUB1/SGO1/PLK1/CDC20
GOBP_REGULATION_OF_MRNA_SPLICING_VIA_SPLICEOSOME	GOBP_REGULATION_OF_MRNA_SPLICING_VIA_SPLICEOSOME	96	-0.459283	-1.91404	2.87477e-05	0.000737923	0.000550529	3813	tags=57%, list=24%, signal=44%	SF3B4/RBM4/PUF60/RBM8A/RBM42/CLNS1A/CWC22/HSPA8/DDX17/RBM10/RBM39/SMU1/FXR1/U2AF2/SRSF10/SNW1/SRSF6/SFSWAP/PRPF19/MBNL1/SRSF4/DYRK1A/RAVER2/RBM3/HNRNPL/TRA2A/DAZAP1/RBM25/PTBP1/HNRNPK/QKI/NCBP1/NCL/RBM7/RAVER1/RBM23/HNRNPU/LARP7/SRSF7/MAGOH/C1QBP/KHDRBS1/NPM1/SRSF2/TIA1/TRA2B/RBMXL1/SRSF3/MBNL2/NOVA1/HNRNPA1/RBMX/KHDRBS3/HNRNPA2B1/MBNL3
GOBP_POSITIVE_REGULATION_OF_MAPK_CASCADE	GOBP_POSITIVE_REGULATION_OF_MAPK_CASCADE	346	0.442271	1.53125	2.87751e-05	0.000737923	0.000550529	2313	tags=24%, list=15%, signal=21%	CCL20/IL1A/IL1B/HTR2A/EPGN/WNT16/CCL7/CD36/LIF/CHI3L1/TGFA/GDF15/IL6/MT3/SH3RF2/TLR9/PIK3R5/PTPN22/CD24/NECAB2/ICAM1/SHC2/C1QTNF1/XDH/UNC5CL/BMP2/CCL26/JCAD/CCL2/RASSF2/VEGFA/FGF18/ERN1/IGFBP3/PRKCZ/MAPK8IP2/GPBAR1/GAS6/TPBG/TGFB2/ALK/RET/BMPER/CCR7/ABCA7/NTRK2/HGF/GADD45A/FZD8/IGFBP4/EFNA1/LEP/ADAM8/C5AR1/APP/KL/APOE/ZC3H12A/IGFBP6/GHR/CFLAR/SPI1/MYDGF/NENF/GCNT2/CSF1R/F2RL1/CD81/TEK/GADD45G/ALK…
GOBP_MITOTIC_SPINDLE_ELONGATION	GOBP_MITOTIC_SPINDLE_ELONGATION	12	-0.847155	-2.10702	2.89073e-05	0.000737923	0.000550529	478	tags=75%, list=3%, signal=73%	INCENP/RACGAP1/KIF4B/KIF23/CDCA8/KIF4A/PRC1/AURKB/BIRC5
GOBP_ATTACHMENT_OF_MITOTIC_SPINDLE_MICROTUBULES_TO_KINETOCHORE	GOBP_ATTACHMENT_OF_MITOTIC_SPINDLE_MICROTUBULES_TO_KINETOCHORE	21	-0.731594	-2.14764	2.92682e-05	0.000740104	0.000552157	1636	tags=48%, list=11%, signal=43%	HNRNPU/SEH1L/INCENP/CENPE/NDC80/KIF2C/CDCA8/AURKB/BIRC5/NUF2
GOBP_SKIN_DEVELOPMENT	GOBP_SKIN_DEVELOPMENT	205	0.490195	1.66548	2.93079e-05	0.000740104	0.000552157	2008	tags=24%, list=13%, signal=22%	KRT5/KRT6A/IL1A/WNT16/IVL/TP63/CLDN1/LCE3D/LCE1F/ALOX15B/LCE2C/ITGB6/RYR1/GATA6/LCE2A/ZBED2/EREG/KRT16/LCE2B/ERRFI1/ST14/KRT17/ITGB4/CSTA/MSX2/SOX9/COMP/ABCA12/FZD3/NGFR/TGFB2/KLF4/SFN/TXNIP/ALOXE3/MAFB/CDH3/ASPRV1/ITGA2/PRKCH/FOXE1/LAMA5/IGFBP5/JUP/CYP26B1/GRHL1/AQP3/UGCG/CASP3/ETV4
GOBP_ANATOMICAL_STRUCTURE_HOMEOSTASIS	GOBP_ANATOMICAL_STRUCTURE_HOMEOSTASIS	235	0.477901	1.63854	3.16644e-05	0.000795336	0.000593363	3115	tags=36%, list=20%, signal=29%	CLDN1/PLN/MUC13/SERPINA3/IL6/SGCZ/ITGB6/TLR9/PECAM1/PDK4/ABCA3/PRKN/CDH23/SLC8A2/PPARGC1B/F11R/ATP1B2/IL20RB/CALB2/NELL2/PTH1R/VEGFA/TNFAIP3/RBP4/SOX9/COMP/ABCA12/LOX/OAS1/SLC39A8/JAM2/INPP5D/PTGS2/CXADR/GAA/CRACD/ADAM8/CDH3/MFSD2A/APP/LTBP3/SPP1/CTSH/CTSK/GPR137B/GCNT2/SLC1A1/CAPN3/CSF1R/WHRN/JAM3/ITGB3/APBB2/EPAS1/LAMC1/WNK3/TPP1/HEXB/COL2A1/CRB1/CCDC154/SLC22A5/LPCAT1/NAPSA/CAV3/VSTM4/RAC3/SCX…
GOBP_REGULATION_OF_HISTONE_METHYLATION	GOBP_REGULATION_OF_HISTONE_METHYLATION	68	-0.509134	-1.95543	3.21988e-05	0.000800889	0.000597506	3049	tags=41%, list=20%, signal=33%	PAF1/MTF2/HCFC1/SNW1/PAXIP1/WDR61/DNMT3B/PAXBP1/CHTOP/SMARCA5/RIF1/CTCF/KDM4D/KDM1A/TTLL12/BRCA1/MCRS1/SUV39H1/GFI1/LMNA/NSD1/AUTS2/DNMT1/MYB/PHF19/TET1/AASS/GATA3
GOBP_CELL_JUNCTION_ASSEMBLY	GOBP_CELL_JUNCTION_ASSEMBLY	331	0.450654	1.56034	3.22265e-05	0.000800889	0.000597506	2421	tags=26%, list=16%, signal=22%	IL1B/GJB2/CDH10/CLDN1/GAP43/WNT11/PKP2/NTNG2/LRRC4B/CLSTN2/ACHE/NTN1/PECAM1/COL17A1/ADGRB1/TLR2/F11R/PTPRD/SORBS1/AGT/NRCAM/MUSK/ITGB4/SYNDIG1/VEGFA/CLDN6/APOD/SFRP1/ANK2/LAMA3/SPTBN2/GPBAR1/PCDHB6/TPBG/PARD6B/CLDN16/SPOCK2/AMIGO1/PCDHB2/CORO2B/NTRK2/SDK1/NPTX1/CDH1/PTPRO/IGFN1/ARVCF/SHANK3/PLXNB1/PCDHB9/SDK2/CHRNB2/PCDH17/APP/ADGRB3/ITGA2/PRKCH/DNER/COLQ/NLGN4Y/NRXN2/CDHR3/CDH20/HAPLN4/JUP/MDGA1…
GOBP_REGULATION_OF_CELL_CYCLE_G2_M_PHASE_TRANSITION	GOBP_REGULATION_OF_CELL_CYCLE_G2_M_PHASE_TRANSITION	99	-0.462121	-1.93492	3.40625e-05	0.00084206	0.000628222	2217	tags=36%, list=14%, signal=31%	PAXIP1/RRM1/DONSON/NBN/CLSPN/CHEK1/TOPBP1/CDK2/CDC6/PINX1/BRCA1/TICRR/NPM1/ORC1/CCNB3/RAD21/CDC7/FHL1/WNT10B/ATAD5/KCNH5/BARD1/DBF4B/PBX1/FBXO5/CDC25B/BLM/CDK1/AURKA/HSPA2/CDC25C/KIF14/CCNB1/CENPF/AURKB/PLK1
GOBP_REGULATION_OF_NERVOUS_SYSTEM_PROCESS	GOBP_REGULATION_OF_NERVOUS_SYSTEM_PROCESS	94	0.583125	1.85388	3.60478e-05	0.000886473	0.000661356	2320	tags=39%, list=15%, signal=34%	IL1A/IL33/ACP3/TMEM100/EGR2/VIP/SLC8A2/AGT/CNIH2/SLC8A3/GRIN2A/GRIN1/NPTXR/PRKCZ/DLGAP3/JAM2/NETO1/HGF/NPTX1/GPR35/SHANK1/SHANK3/APP/TENM4/ITGA2/RIMS1/RGS4/ZFHX2/CELF4/STX1A/TNFRSF21/STX1B/SLC9A1/NTSR1/PTAFR/OXT/PRKAR1B
GOBP_FEMALE_MEIOTIC_NUCLEAR_DIVISION	GOBP_FEMALE_MEIOTIC_NUCLEAR_DIVISION	27	-0.684278	-2.10101	3.84949e-05	0.000941723	0.000702575	822	tags=48%, list=5%, signal=46%	FMN2/MEIOB/FBXO5/SYCP2/CDC25B/TRIP13/AURKA/TOP2A/NDC80/NCAPH/TTK/CCNB2/PLK1
GOBP_IMPORT_INTO_CELL	GOBP_IMPORT_INTO_CELL	161	0.511953	1.71629	3.89233e-05	0.000946921	0.000706453	2745	tags=33%, list=18%, signal=27%	SCNN1G/SCNN1B/SLC1A6/CD36/KCNJ15/CNGA3/SLC43A2/KCNJ6/SLC2A5/KCNJ9/KCNJ12/PRKN/KCNJ2/SCNN1A/SLC8A2/ATP1B2/AGT/STRA6/SLC8A3/SLC22A4/SLC22A1/GDNF/SLC9A7/SLC39A8/HCN2/SLC7A2/SYNGR3/ATP1A2/SLC1A3/TRPV2/SLC47A1/SLC29A2/IRS2/SLC12A7/SLC39A14/RGS4/PRNP/SLC11A2/SLC1A1/SLC1A4/ITGB3/SLC9A1/NTSR1/WNK3/SLC5A3/SLC1A2/SLC15A4/KCNJ14/PPP3CC/FYN/SLC29A1/SLC39A6/ITGB1
GOBP_CELLULAR_RESPONSE_TO_PEPTIDE	GOBP_CELLULAR_RESPONSE_TO_PEPTIDE	296	0.445622	1.54311	3.91107e-05	0.000946921	0.000706453	2876	tags=28%, list=18%, signal=23%	SCNN1G/SCNN1B/IL1B/GJB2/PLAT/CD36/SPINK1/IGFBP1/GDF15/PDK4/PTPN22/ICAM1/NKX6-1/SCNN1A/ERRFI1/SORBS1/AGT/GRIN2A/GRIN1/PRKCZ/CEACAM1/NGFR/VWA2/PID1/GRB14/GPLD1/C1QTNF12/CYP11A1/NR4A2/LEP/SH2B2/CYP1B1/TRIB3/APP/ASS1/KL/SLC2A4/GNRHR/SLC29A2/BCL2L11/IRS2/GCLC/GHR/SLC39A14/CFLAR/BCL2L2/PRNP/GNRHR2/INHBB/KLF11/LGMN/CRHR2/SESN3/FOXO4/NAMPT/CYBA/VAMP2/DDR2/ITGB3/GSK3B/CPEB2/SLC9A1/STAT1/PCSK9/INHBA/FOXO3/…
GOBP_REGULATION_OF_NEURONAL_SYNAPTIC_PLASTICITY	GOBP_REGULATION_OF_NEURONAL_SYNAPTIC_PLASTICITY	41	0.688555	1.9553	3.98173e-05	0.000959087	0.00071553	1680	tags=39%, list=11%, signal=35%	EGR2/VGF/CAMK2B/SLC8A2/ARC/MCTP1/AGT/GRIN2A/GRIN1/NETO1/SYNGR1/SHANK3/APP/APOE/PPFIA3/NEURL1
GOBP_SIGNAL_RELEASE	GOBP_SIGNAL_RELEASE	331	0.448933	1.55438	4.07821e-05	0.000977313	0.000729127	2292	tags=26%, list=15%, signal=23%	IL1A/IL1B/HTR2A/UNC13A/SYT7/LIF/SPINK1/CPE/SYT3/VGF/IL6/GPR68/KCNB1/PCSK5/ACVR1C/IL1RN/VIP/PRKN/NKX6-1/C1QTNF1/BRSK2/MCTP1/MAFA/AGT/CPLX4/TRH/WLS/BMP6/RBP4/SFRP1/ABCA12/KMO/GDNF/INHA/APBA2/CGA/CACNB4/CPLX1/CSPG5/GPLD1/PTGS2/C1QTNF12/RAB44/GRM2/LEP/ADCY1/CHRNB2/KCNMB4/APBA1/ICA1/SPP1/GNRHR/UCN/IRS2/POMC/RIMS1/ADCY5/TM7SF3/PORCN/PPFIA3/TACR2/NRXN2/SYN2/BRSK1/INHBB/SELENOM/ADM/PAX8/F2RL1/OTOF/FOXD1/…
GOBP_REGULATION_OF_MEMBRANE_POTENTIAL	GOBP_REGULATION_OF_MEMBRANE_POTENTIAL	277	0.461915	1.58975	4.1116e-05	0.000980314	0.000731366	3394	tags=40%, list=22%, signal=32%	SLC1A6/CD36/PLN/PKP2/DSG2/SOD2/KCNB1/KCNH6/PRKN/SCN4A/SCN4B/POPDC2/KCNJ2/SLC8A2/ATP1B2/KCNK3/CNIH2/NRCAM/SLC8A3/GRIN2A/GRIN1/PMAIP1/KCNK15/CHRNE/SCN3B/GNA15/FZD9/PRKCZ/MAPK8IP2/ANK2/CACNA1H/CACNB4/SLC39A8/PID1/NETO1/INSYN1/HCN2/KCNMB2/NTRK2/ATP1A2/GPR35/GNA14/GRIA3/CXADR/SHANK1/NALCN/SLC26A5/SLC4A11/SHANK3/CHRNB2/APP/KCNMB4/MPP2/IFI6/RIMS1/SCN1A/GCLC/RGS4/GRID1/P2RX5/NEDD4L/GLRB/JUP/PTPN3/KCNQ3/R…
GOBP_KERATINOCYTE_DIFFERENTIATION	GOBP_KERATINOCYTE_DIFFERENTIATION	102	0.56957	1.83711	4.20085e-05	0.000996535	0.000743468	2008	tags=31%, list=13%, signal=28%	KRT5/KRT6A/IL1A/WNT16/IVL/TP63/LCE3D/LCE1F/ALOX15B/LCE2C/LCE2A/ZBED2/EREG/KRT16/LCE2B/ERRFI1/ST14/KRT17/CSTA/MSX2/ABCA12/SFN/TXNIP/MAFB/CDH3/PRKCH/CYP26B1/GRHL1/AQP3/UGCG/CASP3/ETV4
GOBP_INORGANIC_ION_IMPORT_ACROSS_PLASMA_MEMBRANE	GOBP_INORGANIC_ION_IMPORT_ACROSS_PLASMA_MEMBRANE	70	0.60373	1.85538	4.4177e-05	0.00104271	0.000777917	1589	tags=29%, list=10%, signal=26%	SCNN1G/SCNN1B/KCNJ15/CNGA3/KCNJ6/KCNJ9/KCNJ12/KCNJ2/SCNN1A/SLC8A2/ATP1B2/SLC8A3/SLC9A7/SLC39A8/HCN2/ATP1A2/TRPV2/SLC12A7/SLC39A14/PRNP
GOBP_DNA_STRAND_ELONGATION	GOBP_DNA_STRAND_ELONGATION	36	-0.617177	-2.05965	4.68157e-05	0.00109947	0.000820261	3669	tags=64%, list=24%, signal=49%	INO80C/UCHL5/PCNA/MCM3/NBN/MCM4/POLE/RUVBL1/POLD2/POT1/LIG1/MCRS1/MCM7/POLA1/LIG3/ACTR5/RFC4/RUVBL2/NUCKS1/GINS1/RFC3/DNA2/ACTL6A
GOBP_PROTEIN_LOCALIZATION_TO_CONDENSED_CHROMOSOME	GOBP_PROTEIN_LOCALIZATION_TO_CONDENSED_CHROMOSOME	18	-0.747264	-2.07758	4.73122e-05	0.0011056	0.000824835	2307	tags=67%, list=15%, signal=57%	ZW10/IK/CENPQ/KNTC1/ZWILCH/MTBP/SPDL1/CDK1/NDC80/TTK/KNL1/AURKB
GOBP_ESTABLISHMENT_OF_CELL_POLARITY	GOBP_ESTABLISHMENT_OF_CELL_POLARITY	134	-0.410056	-1.76738	4.88229e-05	0.00113325	0.000845461	1764	tags=23%, list=11%, signal=21%	CYTH3/FRMD4A/PATJ/CYRIB/ROCK2/LAMA1/PAX6/KANK1/SH3BP1/PLEKHG3/EZR/PTK2B/LLGL2/KIF26B/EPHB1/SLC9A3R1/MAD2L1/AMOT/SPDL1/HES1/SCRIB/GPSM2/KIF20B/NDC80/DOCK2/SPAG5/CENPA/ANKFN1/GATA3/PLK1/SAPCD2
GOBP_TELOMERE_ORGANIZATION	GOBP_TELOMERE_ORGANIZATION	155	-0.378677	-1.64701	4.89778e-05	0.00113325	0.000845461	3676	tags=45%, list=24%, signal=34%	GNL3/TERF1/CCT8/DCLRE1A/ZNF827/PRKDC/DCP2/UCHL5/PCNA/XRCC3/WRAP53/MAP3K4/SMG1/SLF1/TPRKB/PTGES3/FEN1/SMC6/CCT4/NBN/HAT1/CCT7/H3-3A/RIF1/RAD51D/CCT6A/APEX1/XRCC1/XRCC5/EXOSC10/ERCC4/NHP2/NSMCE2/SLF2/XRCC6/RAD51/MAD2L2/NAT10/DKC1/SHLD1/RUVBL1/HNRNPC/PINX1/POT1/MCRS1/CCT2/HNRNPU/SHLD2/RTEL1/GAR1/CCT5/RUVBL2/EXO1/PARP1/H3-3B/DNA2/DOT1L/ACTL6A/BRCA2/HNRNPA1/RPA3/HNRNPD/PIF1/PARN/HNRNPA2B1/BLM/EZH2/AUR…
GOBP_CENTROSOME_DUPLICATION	GOBP_CENTROSOME_DUPLICATION	68	-0.50208	-1.92834	5.10492e-05	0.00117538	0.000876898	3617	tags=50%, list=23%, signal=39%	CEP192/CCP110/ALMS1/XRCC3/C2CD3/SPICE1/NUP62/USP33/PPP1R35/CEP72/CEP295/PLK2/CEP135/STIL/CENPJ/XPO1/MDM1/CDK2/NAT10/BRCA1/NUBP1/GEN1/ROCK2/NPM1/RTTN/RBM14/CHORDC1/CEP152/BRCA2/WDR62/SASS6/PLK4/CCNF/NDC80
GOBP_DNA_DEALKYLATION	GOBP_DNA_DEALKYLATION	28	-0.674041	-2.08976	5.1971e-05	0.00119077	0.000888376	3193	tags=50%, list=20%, signal=40%	HNRNPAB/ALKBH3/TDG/TRIM28/APEX1/APOBEC3D/APOBEC3F/APOBEC3G/TET2/PAX6/TET1/APOBEC3B/GATA3/TOX
GOBP_DNA_BIOSYNTHETIC_PROCESS	GOBP_DNA_BIOSYNTHETIC_PROCESS	181	-0.359206	-1.57361	5.52525e-05	0.00125981	0.000939885	2519	tags=32%, list=16%, signal=27%	CCT7/HROB/JADE3/CCT6A/XRCC5/EXOSC10/PDGFA/CHEK1/ERCC4/NHP2/POLE2/JADE1/POLE/MAD2L2/NAT10/DKC1/HNRNPC/PINX1/POLD2/POT1/GINS3/RGN/LIG1/GINS4/CCT2/HNRNPU/FGFR4/POLA1/LIG3/CHTF18/POLD1/USP1/GAR1/CCT5/RFC4/GINS2/DSCC1/GINS1/REV3L/RFC3/RFC5/LIN9/SPHK1/HNRNPA1/PTK2B/TYMS/HNRNPD/PIF1/PARN/HNRNPA2B1/POLQ/PDGFRB/PCLAF/TK1/PAK3/CENPF/AURKB/NEK2
GOBP_RESPONSE_TO_EXTRACELLULAR_STIMULUS	GOBP_RESPONSE_TO_EXTRACELLULAR_STIMULUS	383	0.427686	1.48334	5.58419e-05	0.0012671	0.000945323	2531	tags=22%, list=16%, signal=19%	IL1A/SCNN1B/CXCL10/KYNU/SFRP2/CYP1A1/SPINK1/WNT11/RRAGD/GDF15/PCSK1N/VGF/MT3/SOD2/KCNB1/ACVR1C/STC1/PDK4/ATF3/SST/MPO/ALPL/BRSK2/SRD5A2/CCND1/PMAIP1/STC2/SFRP1/LIPG/GAS6/BHLHA15/CIDEB/PTGS2/UPP1/DDIT3/NR4A2/BMP7/LEP/CYP1B1/MFSD2A/ASS1/KL/SESN2/APOE/SPP1/UCN/ITGA2/ZC3H12A/SGIP1/POMC/GCLC/CTSK/GHR/NIM1K/CD68/ASNS/MAP1LC3A/BRSK1/INHBB/NENF/CYP26B1/PCSK1/ADM/AQP3/SESN3/FOXO4/CYBA/TBXA2R/CBS/CDKN1A/PL…
GOBP_NEGATIVE_REGULATION_OF_TRANSPORT	GOBP_NEGATIVE_REGULATION_OF_TRANSPORT	333	0.437177	1.51454	5.67524e-05	0.00127257	0.000949402	2636	tags=24%, list=17%, signal=20%	IL1B/HTR2A/PRKG2/CD36/LIF/SPINK1/PLN/CLIC2/RRAD/SFRP4/SLC43A2/KCNB1/TLR9/ACVR1C/STC1/VIP/SERPINE2/PRKN/NECAB2/AVPR2/TLR2/MCTP1/RSAD2/CNIH2/TRH/SCAMP5/APOD/SFRP1/CD200/CEACAM1/INHA/DYSF/PID1/BEST3/ABCA7/PKIA/PTGS2/ATP1A2/GPR35/ABCA2/SLC26A5/LEP/IL12A/APP/PLA2R1/APOE/OSR1/UCN/CBARP/IRS2/CABP1/SPI1/TACR2/ADTRP/RGS4/INHBB/NEDD4L/IL13RA2/LRPAP1/RHBDF2/PROM2/CD74/ITGB3/STX1B/NTSR1/PCSK9/RHBDF1/WNK3/OXT…
GOBP_GLUCOSAMINE_CONTAINING_COMPOUND_METABOLIC_PROCESS	GOBP_GLUCOSAMINE_CONTAINING_COMPOUND_METABOLIC_PROCESS	22	0.77372	1.94171	5.67539e-05	0.00127257	0.000949402	1141	tags=36%, list=7%, signal=34%	CHI3L1/CHI3L2/RENBP/MGAT3/OVGP1/CHST1/CHST5/CHST7
GOBP_HOMOLOGOUS_RECOMBINATION	GOBP_HOMOLOGOUS_RECOMBINATION	51	-0.560879	-2.02006	5.68957e-05	0.00127257	0.000949402	2547	tags=43%, list=16%, signal=36%	NBN/RAD51D/ERCC4/TOPBP1/RAD54B/RAD51/RMI1/BRCA1/EME1/DMC1/RAD54L/TOP2B/NUCKS1/BRIP1/RAD21/MND1/BARD1/MEIOB/RAD51AP1/FANCD2/TRIP13/TOP2A
GOBP_REGULATION_OF_EPITHELIAL_CELL_DIFFERENTIATION	GOBP_REGULATION_OF_EPITHELIAL_CELL_DIFFERENTIATION	116	0.547457	1.78416	6.21815e-05	0.0013842	0.00103269	2193	tags=35%, list=14%, signal=31%	IL1A/IL1B/TP63/TMEM100/LIF/ALOX15B/ESRP1/SFRP4/CD24/MAFF/ZBED2/NKX6-1/XDH/F11R/BMP2/ERRFI1/CCND1/BMP6/VEGFA/MSX2/SOX9/SERPINE1/ABCA12/CEACAM1/GDNF/SFN/SPRED3/BMP7/CEBPB/MYCL/OSR1/PRKCH/AJAP1/PAX8/GRHL1/AQP3/MAFG/ETV4/PRLR/BTG1/STAT1
GOBP_ACUTE_INFLAMMATORY_RESPONSE	GOBP_ACUTE_INFLAMMATORY_RESPONSE	59	0.626351	1.88561	6.40005e-05	0.00141797	0.00105788	2080	tags=42%, list=13%, signal=37%	TREM1/IL1A/IL1B/C3/SAA2/SAA1/SERPINA3/IL6/IL20RB/ALOX5AP/VNN1/IL31RA/CCR7/PTGS2/CEBPB/ADAM8/ASS1/KL/NUPR1/F3/F8/F12/OSMR/FN1/ITIH4
GOBP_DIVALENT_INORGANIC_CATION_HOMEOSTASIS	GOBP_DIVALENT_INORGANIC_CATION_HOMEOSTASIS	243	0.467026	1.60205	6.95521e-05	0.00153374	0.00114425	2631	tags=27%, list=17%, signal=23%	CXCL10/HTR2A/TMEM178A/CCL7/S100A14/PLN/CLIC2/MT3/CXCL11/RYR1/MT1H/STC1/PRKN/CDH23/ALPL/SLC8A2/MT1G/CALB2/SLC8A3/PTH1R/GRIN1/HAP1/STC2/SGCD/FZD9/ANK2/TMEM38A/CASQ1/SLC39A8/TRPM8/MT2A/CCR7/TPCN1/TGM2/ATP1A2/DDIT3/NT5E/GP1BA/APP/KL/APOE/ERO1A/SLC39A14/MCOLN1/SLC25A23/SLC1A1/CAPN3/ADM/ATP13A3/MCOLN3/BCAP31/CYBA/ITGB3/CD40/NTSR1/MT1A/MT1X/HEXB/ATP13A2/ATP7B/CAV3/RMDN3/WFS1/WNT5A/MT1M/GPR3
GOBP_SENSORY_PERCEPTION_OF_PAIN	GOBP_SENSORY_PERCEPTION_OF_PAIN	64	0.609562	1.86144	7.13395e-05	0.00155984	0.00116372	3105	tags=56%, list=20%, signal=45%	IL1A/HTR2A/IL33/ACP3/TMEM100/TAC1/VIP/RETREG1/GRIN2A/CCL2/SCN3B/PRDM12/PTGS2/ALOXE3/CHRNB2/ITGA2/SCN1A/ZFHX2/MMP24/ASIC3/SLC9A1/NTSR1/PTAFR/OXT/PRKAR1B/UCHL1/MAPK3/PHF24/FYN/NDN/OPRL1/MME/LXN/TRPA1/NLGN2/TMEM120A
GOBP_REGULATION_OF_BLOOD_CIRCULATION	GOBP_REGULATION_OF_BLOOD_CIRCULATION	175	0.494526	1.66471	7.13999e-05	0.00155984	0.00116372	2175	tags=30%, list=14%, signal=26%	HTR2A/PLN/CLIC2/PKP2/DSG2/KCNJ12/MYL3/ADM2/STC1/KCNH6/SCN4B/AVPR2/POPDC2/KCNJ2/SLC8A2/ATP1B2/CYP2J2/AGT/SLC8A3/SCN3B/ANK2/TMEM38A/CACNA1H/TGFB2/SPTBN4/HCN2/KCNMB2/PTGS2/ATP1A2/BDKRB2/CXADR/GAA/APLN/GCH1/LEP/DOCK4/HBEGF/KCNMB4/UCN/ZC3H12A/RGS4/KCNG2/JUP/SLC1A1/ADM/ECE1/S100A1/KCNIP2/TBXA2R/EPAS1/SLC9A1/MMP2
GOBP_POSITIVE_REGULATION_OF_VASCULATURE_DEVELOPMENT	GOBP_POSITIVE_REGULATION_OF_VASCULATURE_DEVELOPMENT	126	0.528106	1.74279	7.22737e-05	0.00157162	0.00117251	2818	tags=37%, list=18%, signal=30%	CXCL8/IL1A/IL1B/ANGPTL4/SFRP2/C3/CHI3L1/ADM2/GATA6/JCAD/VEGFA/FGF18/SERPINE1/KLF4/HMGA2/BMPER/HGF/CYP1B1/C5AR1/CTSH/ZC3H12A/F3/GRN/MYDGF/SEMA5A/JUP/ADM/TEK/S100A1/HIPK2/ITGB3/VEGFB/TBXA2R/CD40/RAPGEF3/BTG1/PTGIS/HK2/RRAS/TGFBR2/HSPB6/WNT5A/ADAM12/ITGB1/EMC10/STIM1
GOBP_HISTONE_METHYLATION	GOBP_HISTONE_METHYLATION	143	-0.388996	-1.68005	7.29949e-05	0.00157999	0.00117875	4738	tags=54%, list=30%, signal=38%	RRP8/NCOA6/PRMT6/NFYA/KMT2E/EED/MACROH2A1/RTF1/ASH2L/KMT5B/TRMT112/EHMT1/SMYD5/KMT2C/SUZ12/PRMT7/CXXC1/CTR9/BOD1/H1-5/RLF/WDR5/N6AMT1/SETDB1/WDR82/SETDB2/SMAD4/CLNS1A/IWS1/PRMT1/PWP1/PRDM2/SETD2/PAF1/MTF2/HCFC1/SNW1/PAXIP1/WDR61/PAGR1/CREBBP/DNMT3B/PAXBP1/CHTOP/SMARCA5/RIF1/CTCF/KDM4D/KDM1A/WDR5B/NTMT1/TTLL12/BRCA1/MCRS1/SUV39H1/GFI1/SUV39H2/LMNA/NSD1/NFYC/TET2/AUTS2/PRDM5/DNMT1/FBL/SETMAR/MECOM/…
GOBP_LIPID_STORAGE	GOBP_LIPID_STORAGE	64	0.609347	1.86079	7.40571e-05	0.00159322	0.00118863	2265	tags=31%, list=15%, signal=27%	IL1B/ABCG1/C3/CD36/IL6/ACVR1C/GM2A/PLA2G4C/DGAT2/LEP/APOE/HILPDA/ZC3H12A/CDS1/SCARB1/HEXA/ITGB3/ABCA1/PLIN2/HEXB
GOBP_MATURATION_OF_5_8S_RRNA	GOBP_MATURATION_OF_5_8S_RRNA	36	-0.608246	-2.02985	7.42849e-05	0.00159322	0.00118863	5064	tags=72%, list=33%, signal=49%	C1D/MPHOSPH6/MAK16/ERI3/EXOSC7/PES1/ERI1/BOP1/PRKDC/FTSJ3/NOL9/MTREX/ERI2/FCF1/EXOSC3/RPF1/NSA2/EXOSC10/EXOSC8/WDR12/ABT1/RRP15/RPP40/EXOSC2/UTP20/EXOSC9
GOBP_CHROMOSOME_ORGANIZATION_INVOLVED_IN_MEIOTIC_CELL_CYCLE	GOBP_CHROMOSOME_ORGANIZATION_INVOLVED_IN_MEIOTIC_CELL_CYCLE	54	-0.550049	-2.01709	7.59307e-05	0.00162112	0.00120944	1658	tags=37%, list=11%, signal=33%	SMC3/SMC1A/SMC2/NDC1/DMC1/BRIP1/RAD21/MND1/MEIOB/FANCD2/SYCP2/TRIP13/SGO2/NCAPD2/SMC4/BUB1B/BUB1/NCAPH/SGO1/MEI4
GOBP_DNA_INTEGRITY_CHECKPOINT_SIGNALING	GOBP_DNA_INTEGRITY_CHECKPOINT_SIGNALING	122	-0.412151	-1.75273	8.10102e-05	0.00172174	0.00128451	4137	tags=48%, list=27%, signal=35%	CEP63/BRCC3/TIPRL/RINT1/ABRAXAS1/UIMC1/TP53/TRIAP1/TTI2/WDR76/CDC14B/MUS81/PRKDC/CASP2/MSH2/ZNF830/RFWD3/CDC5L/RPA4/RHNO1/PRPF19/DONSON/NBN/CLSPN/PLK2/THOC1/RAD1/CCAR2/CHEK1/TOPBP1/CDK2/RAD51/CDC6/BRCA1/CDC45/USP28/EME1/CDKN1B/TICRR/ETAA1/SETMAR/ORC1/BRIP1/CRY1/H2AX/TIMELESS/STK33/DNA2/DOT1L/BRCA2/BARD1/INTS7/FANCD2/BLM/CDK1/GTSE1/PBK/PLK1
GOBP_CENTRIOLE_ASSEMBLY	GOBP_CENTRIOLE_ASSEMBLY	43	-0.565496	-1.96802	8.75109e-05	0.00185152	0.00138134	3617	tags=60%, list=23%, signal=47%	CEP63/E2F4/CEP192/CCP110/ALMS1/C2CD3/SPICE1/CCDC61/NUP62/PPP1R35/CEP72/CEP295/PLK2/CEP135/STIL/CENPJ/MDM1/CDK2/BRCA1/NPM1/RTTN/RBM14/CEP152/WDR62/SASS6/PLK4
GOBP_MEIOTIC_SPINDLE_ORGANIZATION	GOBP_MEIOTIC_SPINDLE_ORGANIZATION	13	-0.811742	-2.06704	8.87522e-05	0.00186036	0.00138793	730	tags=46%, list=5%, signal=44%	ESPL1/FBXO5/AURKA/NDC80/CCNB2/ASPM
GOBP_KILLING_BY_HOST_OF_SYMBIONT_CELLS	GOBP_KILLING_BY_HOST_OF_SYMBIONT_CELLS	10	0.89484	1.89108	8.89204e-05	0.00186036	0.00138793	78	tags=40%, list=1%, signal=40%	KRT6A/TREM1/SCNN1B/CXCL6
GOBP_REPLICATION_FORK_PROCESSING	GOBP_REPLICATION_FORK_PROCESSING	46	-0.564936	-2.0042	8.91166e-05	0.00186036	0.00138793	3583	tags=57%, list=23%, signal=44%	CENPS/FANCM/CENPX/MUS81/PCNA/RFWD3/ZGRF1/ZRANB3/NBN/THOC1/DDX11/RAD51/BRCA1/GEN1/RTEL1/EME1/ETAA1/SETMAR/NUCKS1/PARP1/ALYREF/DNA2/BRCA2/BARD1/TRAIP/BLM
GOBP_DNA_REPLICATION_INITIATION	GOBP_DNA_REPLICATION_INITIATION	36	-0.604219	-2.01641	9.62949e-05	0.00199982	0.00149197	3101	tags=58%, list=20%, signal=47%	RPA4/MCM3/NOC3L/NBN/MCM4/TOPBP1/CDK2/CDC6/GINS3/MCM6/MCM2/MCM7/CDC45/ORC2/POLA1/TICRR/ORC1/MCM5/GMNN/PRIM1/MCM10
GOBP_HISTONE_H2A_ACETYLATION	GOBP_HISTONE_H2A_ACETYLATION	23	-0.689904	-2.05381	9.66486e-05	0.00199982	0.00149197	3806	tags=74%, list=24%, signal=56%	EPC2/MSL3/TRRAP/VPS72/EP400/MORF4L2/MORF4L1/MBTD1/KAT5/DMAP1/YEATS4/BRD8/RUVBL1/ING3/RUVBL2/ACTB/ACTL6A
GOBP_STEROID_METABOLIC_PROCESS	GOBP_STEROID_METABOLIC_PROCESS	215	0.470208	1.59954	0.000101095	0.00207758	0.00154999	3616	tags=36%, list=23%, signal=28%	IL1A/SCNN1B/ABCG1/CYP1A1/SULT4A1/MT3/CYP3A7/HSD11B1/ESR1/CH25H/PDE8B/BMP2/CEBPA/SRD5A2/BMP6/HSD17B2/CYP46A1/CACNA1H/CGA/DGAT2/STAR/TM7SF2/ABCA2/NFE2L1/IGFBP7/CYP11A1/RORA/LEP/CYB5R1/CYP1B1/HSD17B14/APP/SRD5A3/APOE/SPP1/AKR1B1/LEPR/SCARB1/RDH5/CYP2E1/VLDLR/CYP26B1/LGMN/CYP7B1/ADM/NR1D1/SMPD1/NPC2/LRP5/ABCA1/PRLR/PCSK9/H6PD/MBTPS1/CUBN/GAL/DKK3/TSPO/ASAH1/CYP3A5/CETP/INSIG2/SDR42E1/DHCR7/CYB5R3/TSK…
GOBP_TISSUE_HOMEOSTASIS	GOBP_TISSUE_HOMEOSTASIS	193	0.473086	1.60122	0.000101292	0.00207758	0.00154999	2833	tags=34%, list=18%, signal=28%	CLDN1/MUC13/SERPINA3/IL6/ITGB6/TLR9/PECAM1/PDK4/ABCA3/CDH23/PPARGC1B/F11R/ATP1B2/IL20RB/PTH1R/VEGFA/TNFAIP3/RBP4/SOX9/COMP/ABCA12/OAS1/SLC39A8/JAM2/INPP5D/PTGS2/CXADR/CRACD/ADAM8/CDH3/MFSD2A/LTBP3/SPP1/CTSH/CTSK/GPR137B/GCNT2/SLC1A1/CSF1R/WHRN/JAM3/ITGB3/APBB2/EPAS1/LAMC1/WNK3/TPP1/COL2A1/CRB1/CCDC154/SLC22A5/LPCAT1/NAPSA/VSTM4/RAC3/SCX/CUBN/TF/ADRB2/ITGB1/GPR137/HOMER2/RCN3/GJA1/CCN2
GOBP_POSITIVE_REGULATION_OF_TELOMERE_MAINTENANCE_VIA_TELOMERE_LENGTHENING	GOBP_POSITIVE_REGULATION_OF_TELOMERE_MAINTENANCE_VIA_TELOMERE_LENGTHENING	34	-0.613789	-2.00695	0.000101991	0.00208283	0.0015539	2623	tags=56%, list=17%, signal=47%	CCT3/TCP1/DHX36/CCT8/MAP3K4/CCT4/CCT7/CCT6A/XRCC5/DKC1/POT1/CCT2/RTEL1/CCT5/HNRNPA1/PARN/HNRNPA2B1/AURKB/NEK2
GOBP_TRICARBOXYLIC_ACID_CYCLE	GOBP_TRICARBOXYLIC_ACID_CYCLE	30	-0.639701	-2.03045	0.000103663	0.00210782	0.00157255	3458	tags=63%, list=22%, signal=49%	MRPS36/DLAT/IDH3B/MDH1/SDHD/SUCLA2/SDHA/SUCLG1/IREB2/DHTKD1/IDH2/PDHA1/CS/SUCLG2/PDHB/MDH1B/IDH1/FH/OGDHL
GOBP_OLEFINIC_COMPOUND_METABOLIC_PROCESS	GOBP_OLEFINIC_COMPOUND_METABOLIC_PROCESS	97	0.560069	1.78902	0.000108376	0.00218727	0.00163182	2297	tags=33%, list=15%, signal=28%	SCNN1B/CYP1A1/ELOVL3/ALOX15B/CYP3A7/BMP2/CYP2J2/SRD5A2/GRIN1/BMP6/RBP4/CYP46A1/CACNA1H/PLA2G4C/DGAT2/PTGS2/ALOXE3/CYP11A1/CYP1B1/CYP27C1/ALDH1A3/AKR1B1/AKR1B10/RDH5/CYP2E1/DHRS7/ADM/DHRS13/RETSAT/RDH14/PTGIS/H6PD
GOBP_INTERSTRAND_CROSS_LINK_REPAIR	GOBP_INTERSTRAND_CROSS_LINK_REPAIR	40	-0.581939	-1.98055	0.000108502	0.00218727	0.00163182	4270	tags=65%, list=27%, signal=47%	CENPS/FANCM/CENPX/FANCG/FAAP100/DCLRE1A/XRCC3/ERCC6L2/RFWD3/FAAP24/HROB/RAD51D/FANCA/ERCC4/MCM9/RAD51/FANCE/FANCI/MCM8/FANCF/FANCC/NUCKS1/FANCB/RAD51AP1/FANCD2/NEIL3
GOBP_INORGANIC_ANION_TRANSPORT	GOBP_INORGANIC_ANION_TRANSPORT	122	0.526368	1.72912	0.000111671	0.00224154	0.00167231	4117	tags=51%, list=26%, signal=38%	TG/PRKG2/CLCA2/CLIC2/SFRP4/ABCC11/ABCB1/SLC39A8/BEST3/BEST4/SLC1A3/SLC34A3/SLC26A5/SLC4A11/CEBPB/SLC26A8/PCYOX1/SLC26A4/ADAMTS8/SLC12A7/SLC39A14/PRNP/GLRB/SLC1A1/BEST1/SLC1A4/ANO2/PTAFR/SLC20A1/SLC37A3/GABRE/SLC20A2/ANO10/SLC37A2/ANO7/SLC4A3/TSPO/SLC26A1/SLC13A4/GPR89B/PACC1/OSTM1/CLCC1/GABRR2/CLCN7/CLIC4/ABCC2/SLC26A11/CLCN5/CLDN4/SLC12A5/CLCN2/CLCNKB/CLIC6/SLC12A4/ATF4/APOL1/LRRC8B/MFSD5/FXYD1/…
GOBP_NEGATIVE_REGULATION_OF_DOUBLE_STRAND_BREAK_REPAIR_VIA_HOMOLOGOUS_RECOMBINATION	GOBP_NEGATIVE_REGULATION_OF_DOUBLE_STRAND_BREAK_REPAIR_VIA_HOMOLOGOUS_RECOMBINATION	18	-0.731295	-2.03319	0.000112539	0.00224935	0.00167813	2487	tags=56%, list=16%, signal=47%	RIF1/SMCHD1/MAD2L2/SHLD1/SHLD2/FANCB/HELB/RADX/POLQ/PARPBP
GOBP_POSITIVE_REGULATION_OF_CYTOKINE_PRODUCTION	GOBP_POSITIVE_REGULATION_OF_CYTOKINE_PRODUCTION	318	0.43417	1.5011	0.000113149	0.00225195	0.00168007	2582	tags=27%, list=17%, signal=23%	CSF2/IL1A/IL1B/IL33/C3/CD36/CHI3L1/SAA1/WNT11/ALOX15B/IL6/TLR9/TNFRSF8/TSLP/GATA6/PTPN22/EREG/POU2F2/TLR2/IL20RB/RSAD2/AGT/SCAMP5/IDO1/SERPINE1/CD200/PRKCZ/LACC1/EBI3/PRG2/OAS1/RGCC/CCR7/SULF2/PANX2/HGF/PTGS2/CD55/DDIT3/RORA/MAPK11/CEBPB/LEP/ADAM8/CYP1B1/IL12A/C5AR1/APP/PLA2R1/HILPDA/UCN/F3/NOX5/IL23A/IRAK3/ATP6AP2/ISG15/MMP12/TLR1/CSF1R/F2RL1/CD81/CD83/OAS2/DDX58/CYBA/CADM1/CD74/CD40/PTAFR/LUM/S…
GOBP_HOMOLOGOUS_CHROMOSOME_SEGREGATION	GOBP_HOMOLOGOUS_CHROMOSOME_SEGREGATION	42	-0.582949	-2.0268	0.000120054	0.00237931	0.00177509	1455	tags=38%, list=9%, signal=35%	FMN2/NDC1/DMC1/BRIP1/MND1/MEIOB/FANCD2/ESPL1/SYCP2/TRIP13/SGO2/SGO1/PTTG1/MEI4/PTTG3P/PLK1
GOBP_MRNA_EXPORT_FROM_NUCLEUS	GOBP_MRNA_EXPORT_FROM_NUCLEUS	60	-0.497563	-1.84737	0.000123814	0.0024435	0.00182298	4184	tags=57%, list=27%, signal=42%	THOC2/RAE1/SARNP/NUP85/DDX19B/RBM8A/THOC7/NCBP3/IWS1/POLDIP3/SMG1/NUP133/SETD2/NUP155/PCID2/CHTOP/THOC1/NUP93/MAGOHB/NCBP1/EIF4A3/NUP88/HHEX/NUP160/MAGOH/NUP107/ENY2/THOC3/ALYREF/SRSF3/THOC6/GLE1/DDX39A/HNRNPA2B1
GOBP_NEGATIVE_REGULATION_OF_LYMPHOCYTE_MIGRATION	GOBP_NEGATIVE_REGULATION_OF_LYMPHOCYTE_MIGRATION	12	0.856814	1.89562	0.000126133	0.00247886	0.00184936	1517	tags=42%, list=10%, signal=38%	PADI2/CCL2/APOD/CD200/ADTRP
GOBP_RESPONSE_TO_XENOBIOTIC_STIMULUS	GOBP_RESPONSE_TO_XENOBIOTIC_STIMULUS	286	0.442608	1.52502	0.000126992	0.00247957	0.00184989	2409	tags=29%, list=15%, signal=25%	SCNN1B/IL1B/HTR2A/SFRP2/CYP1A1/NPPC/TGFA/SOD2/CYP3A7/GATA6/CES3/VAV3/ABCA3/SST/NKX6-1/ABCB1/CYP2J2/KCNK3/SRD5A2/CCND1/GRIN2A/GRIN1/SEMA3C/ADCYAP1R1/CYP46A1/SFRP1/LOX/AOC2/CCNO/GAS6/FZD3/TGFB2/RET/GPLD1/TXNIP/PTGS2/CDH1/SLC1A3/DUSP6/NFATC2/ABCA2/RORA/GRM2/SLC26A5/CYP1B1/ADCY1/VKORC1/CDH3/ASS1/ENO2/ITGA2/AOX1/GCLC/PAM/FOSB/PRNP/CYP2E1/NPAS2/ACER2/CERS1/SLC1A1/CYP26B1/PCSK1/SMPD1/CASP3/CYBA/ITGB3/TB…
GOBP_POSITIVE_REGULATION_OF_MRNA_METABOLIC_PROCESS	GOBP_POSITIVE_REGULATION_OF_MRNA_METABOLIC_PROCESS	125	-0.39272	-1.65135	0.000127225	0.00247957	0.00184989	4458	tags=49%, list=29%, signal=35%	POLR2D/TNRC6B/SNRNP70/CNOT2/EXOSC7/IGF2BP1/CNOT11/SF3B4/DHX36/AGO1/ZFP36/TUT4/TENT4A/MOV10/YBX1/DCP2/CLNS1A/HSPA8/NANOS1/NUDT21/KHSRP/PAF1/MLH1/CNOT7/SNW1/TNRC6A/DHX9/LSM1/SYNCRIP/PRPF19/ZFP36L2/RBM3/EXOSC3/POLR2G/TARDBP/TRA2A/PAN2/DAZAP1/EXOSC8/TTC5/PNPT1/METTL14/CNOT9/NCBP1/CNOT10/NCL/CNOT3/DIS3L2/CNOT6/HNRNPU/EXOSC2/LEO1/DCPS/ROCK2/TRA2B/RBMXL1/TNRC6C/RBMX/HNRNPD/PARN/EXOSC9
GOBP_NEUROINFLAMMATORY_RESPONSE	GOBP_NEUROINFLAMMATORY_RESPONSE	42	0.656218	1.86674	0.000134532	0.00261115	0.00194806	1458	tags=38%, list=9%, signal=35%	IL1B/IL33/IL6/TLR9/TAFA3/TLR2/TTBK1/CD200/IFNGR2/PTGS2/ADCY1/C5AR1/MMP3/APP/NUPR1/GRN
GOBP_RESPONSE_TO_VITAMIN	GOBP_RESPONSE_TO_VITAMIN	63	0.588098	1.78799	0.000135146	0.00261227	0.00194889	1382	tags=27%, list=9%, signal=25%	IL1A/CXCL10/KYNU/CYP1A1/SOD2/STC1/ALPL/CCND1/STC2/SFRP1/GAS6/PTGS2/BMP7/LEP/KL/SPP1/ITGA2
GOBP_HETEROTYPIC_CELL_CELL_ADHESION	GOBP_HETEROTYPIC_CELL_CELL_ADHESION	38	0.675558	1.8909	0.000138738	0.0026707	0.00199248	3880	tags=71%, list=25%, signal=53%	IL1B/PKP2/DSG2/IL1RN/GLDN/CD1D/NRCAM/CD200/KLF4/CXADR/BMP7/GCNT2/JUP/ITGA7/JAM3/ITGB3/PERP/MIR221/ITGB1/CD58/FLOT2/DSP/CD47/ITGA5/CD44/THY1/MYADM
GOBP_ORGANIC_ANION_TRANSPORT	GOBP_ORGANIC_ANION_TRANSPORT	243	0.459813	1.57731	0.000139791	0.00267999	0.00199942	3382	tags=37%, list=22%, signal=29%	IL1A/IL1B/SLC16A6/SLC1A6/CD36/SLC43A2/SLC52A1/FOLR3/ABCC11/AGT/MTTP/TRH/SLC7A7/SLC16A8/CEACAM1/KMO/CACNB4/SLC6A15/SLC39A8/SLC23A1/SLC7A2/NTRK2/PTGS2/ATP1A2/SLC1A3/BDKRB2/EMB/SLC22A14/GRM2/SLC26A5/SLC4A11/LEP/SLC26A8/CYB5R1/SLC47A1/MFSD2A/PLA2R1/SLC6A17/SLC26A4/APBA1/ABCB4/PSAP/SLC25A23/RGS4/SLC2A9/SLC16A12/SLC1A1/SLC7A5P1/BEST1/PDPN/SLC16A11/SLC6A8/SLC22A13/SLC1A4/SLC38A5/MFSD10/SLCO4A1/ASIC3/SLC…
GOBP_HEMOSTASIS	GOBP_HEMOSTASIS	164	0.499665	1.6789	0.000141847	0.00270835	0.00202057	2082	tags=27%, list=13%, signal=24%	PLAT/CD36/SAA1/IL6/SERPINB2/VAV3/SERPINE2/AVPR2/C1QTNF1/F11R/SERPING1/SERPIND1/ENPP4/SERPINE1/COMP/CEACAM1/PLAU/DGKB/THBD/WAS/GAS6/MERTK/FBLN1/VKORC1/GP1BA/APOE/HGFAC/ITGA2/FAP/F3/VWF/ADTRP/TFPI2/F8/PDPN/CD59/F2RL1/ADAMTS13/F12/PLAUR/F10/ITGB3/TBXA2R/FN1/CD40
GOBP_POSITIVE_REGULATION_OF_LEUKOCYTE_MIGRATION	GOBP_POSITIVE_REGULATION_OF_LEUKOCYTE_MIGRATION	103	0.545885	1.76259	0.000143137	0.00272191	0.00203069	2160	tags=34%, list=14%, signal=29%	CCL20/CXCL8/IL1A/CXCL10/CCL7/S100A14/IL6/TNFSF14/ICAM1/XG/CD99/VEGFA/SERPINE1/GAS6/JAM2/CAMK1D/CCR7/DOCK8/ADAM8/IL12A/C5AR1/APP/ITGA2/IL23A/SPI1/LGMN/CSF1R/F2RL1/MMP14/CD99L2/CD74/JAM3/ITGB3/VEGFB/PTAFR
GOBP_DNA_STRAND_ELONGATION_INVOLVED_IN_DNA_REPLICATION	GOBP_DNA_STRAND_ELONGATION_INVOLVED_IN_DNA_REPLICATION	15	-0.761067	-1.99802	0.000147349	0.00278683	0.00207912	3409	tags=87%, list=22%, signal=68%	PCNA/MCM3/MCM4/POLE/POLD2/LIG1/MCM7/POLA1/LIG3/RFC4/GINS1/RFC3/DNA2
GOBP_SPLICEOSOMAL_SNRNP_ASSEMBLY	GOBP_SPLICEOSOMAL_SNRNP_ASSEMBLY	34	-0.603956	-1.9748	0.00014859	0.00278683	0.00207912	3711	tags=59%, list=24%, signal=45%	PRPF3/SNRPD2/CLNS1A/SNRPD3/SART1/SRSF10/TGS1/PRPF19/GEMIN5/SART3/SNRPB/COIL/GEMIN6/RNU6ATAC/SNRPC/SNRPG/SNRPD1/SNRPF/GEMIN2/SNRPE
GOBP_PEPTIDE_TRANSPORT	GOBP_PEPTIDE_TRANSPORT	170	0.491248	1.64938	0.000148644	0.00278683	0.00207912	3142	tags=31%, list=20%, signal=25%	IL1B/SYT7/SPINK1/CPE/VGF/IL6/GPR68/KCNB1/ACVR1C/IL1RN/VIP/PRKN/NKX6-1/BRSK2/MAFA/TRH/RBP4/SFRP1/ABCA12/CPLX1/GPLD1/C1QTNF12/LEP/ICA1/UCN/IRS2/ADCY5/TM7SF3/TACR2/INHBB/PAX8/NR1D1/LRP5/EFNA5/SLC13A3/CD74/STX1A/ABCA1/KISS1/SLC15A4/GAL/PTPRN/SLC9B2/MYRIP/GJA1/SLC15A3/PCK2/C2CD2L/ABAT/NLGN2/TRPM4/DISP1
GOBP_POTASSIUM_ION_TRANSPORT	GOBP_POTASSIUM_ION_TRANSPORT	148	0.497581	1.65265	0.000148924	0.00278683	0.00207912	2464	tags=33%, list=16%, signal=28%	HTR2A/KCNJ15/KCNA3/KCNJ6/LRRC38/KCNB1/KCNJ9/KCNJ12/KCNC3/KCNN3/KCNH6/VIP/KCNJ2/ATP1B2/KCNK3/KCNK15/ANK2/TMEM38A/GALR2/SLC9A7/NETO1/HCN2/AMIGO1/KCNMB2/ATP1A2/SLC1A3/KCNC4/NALCN/KCNMB4/KCNT2/SLC12A7/CD63/RGS4/PRNP/NEDD4L/KCNG2/KCNQ3/KCNK1/KCNIP2/KCNU1/KCNAB2/KCNK6/VAMP2/SLC9A1/WNK3/KCNG1/KCNK12/KCNJ14/CAV3
GOBP_FIBRINOLYSIS	GOBP_FIBRINOLYSIS	15	0.824317	1.92514	0.000154512	0.00287993	0.00214858	1916	tags=67%, list=12%, signal=59%	PLAT/SERPINB2/SERPING1/SERPINE1/PLAU/THBD/GP1BA/FAP/F12/PLAUR
GOBP_CALCIUM_MEDIATED_SIGNALING	GOBP_CALCIUM_MEDIATED_SIGNALING	136	0.51438	1.70056	0.000155363	0.00288435	0.00215188	2152	tags=27%, list=14%, signal=24%	CCL20/CXCL8/TMEM100/PLN/CLIC2/MYOZ2/CDH13/SLC8A2/MCTP1/EFHB/GRIN2A/GRIN1/SGCD/ANK2/TMEM38A/BHLHA15/CASQ1/CCR10/ZAP70/TRPM8/CCR7/ADGRB2/PPP1R9A/ACKR4/ATP1A2/NFATC2/POMC/MCOLN1/ADGRL1/LAT/PRNP/P2RX5/BCAP31/RCAN1/TBC1D10C/GSK3B/SLC9A1
GOBP_NUCLEOBASE_CONTAINING_COMPOUND_TRANSPORT	GOBP_NUCLEOBASE_CONTAINING_COMPOUND_TRANSPORT	194	-0.3446	-1.49295	0.000160971	0.0029767	0.00222077	4184	tags=44%, list=27%, signal=33%	THOC2/NUP153/IGF2BP1/RAE1/CKAP5/FMR1/SARNP/SLC25A32/NRDE2/RAN/NUP85/PARP11/UPF3A/DDX19B/ZFP36/RBM8A/SLC35A4/THOC7/YBX1/NCBP3/MRPL18/SLC35D2/IWS1/NUP58/SEC13/POLDIP3/SMG1/IGF2BP2/KHSRP/LRRC8C/SLC25A53/NUP133/SETD2/SSB/DHX9/NUP62/NUP188/RSC1A1/SLC19A1/NUP155/HNRNPA1L2/PCID2/SLC25A24/CHTOP/THOC1/UPF3B/CETN3/NUP93/ABCC4/NUP54/MAGOHB/PNPT1/XPO1/QKI/NCBP1/EIF4A3/NUP88/CPSF6/HHEX/NXT2/NUP160/SEH1L/SRSF7…
GOBP_REGULATION_OF_TRANSMEMBRANE_TRANSPORT	GOBP_REGULATION_OF_TRANSMEMBRANE_TRANSPORT	405	0.415909	1.44373	0.000161619	0.00297696	0.00222097	2658	tags=27%, list=17%, signal=23%	IL1B/CXCL10/C3/KCNJ15/PLN/CLIC2/RRAD/KCNA3/SLC43A2/KCNJ6/LRRC38/KCNB1/CXCL11/KCNJ9/KCNJ12/TLR9/KCNC3/KCNH6/SCN4A/SCN4B/KCNJ2/ABCB1/ARC/ATP1B2/KCNK3/SORBS1/TSPAN13/AGT/CNIH2/GRIN2A/GRIN1/CCL2/HAP1/KCNK15/ADCYAP1R1/SCN3B/MAPK8IP2/ANK2/TMEM38A/IFNGR2/CTSS/GALR2/CACNA1H/CACNB4/CASQ1/CACNG7/PID1/NETO1/FGF11/HCN2/AMIGO1/CACNA2D3/TPCN1/ATP1A2/GPR35/CACNA2D2/KCNC4/C1QTNF12/SHANK1/NALCN/SLC26A5/LEP/SHANK3…
GOBP_POSITIVE_REGULATION_OF_PODOSOME_ASSEMBLY	GOBP_POSITIVE_REGULATION_OF_PODOSOME_ASSEMBLY	10	0.886597	1.87365	0.000163163	0.00299365	0.00223342	82	tags=20%, list=1%, signal=20%	CSF2/LCP1
GOBP_REGULATION_OF_CENTROSOME_CYCLE	GOBP_REGULATION_OF_CENTROSOME_CYCLE	51	-0.540935	-1.94823	0.00016801	0.00307059	0.00229082	3431	tags=47%, list=22%, signal=37%	ALMS1/XRCC3/SPICE1/NUP62/PPP1R35/CEP295/PLK2/STIL/CENPJ/XPO1/MDM1/NAT10/BRCA1/NUBP1/GEN1/ROCK2/NPM1/RBM14/CHORDC1/WDR62/SASS6/PLK4/AURKA/CCNF
GOBP_SODIUM_ION_TRANSPORT	GOBP_SODIUM_ION_TRANSPORT	158	0.490988	1.64074	0.000170154	0.00309773	0.00231107	2464	tags=34%, list=16%, signal=29%	SCNN1G/SCNN1B/PKP2/PRSS8/ASIC4/SERPINE2/SCN4A/SCN4B/SCNN1A/SLC8A2/ATP1B2/SLC8A3/SLC9B1/SLC22A4/NKAIN1/SCN3B/CNTN1/SLC9A7/CACNA1H/SLC6A15/NETO1/FGF11/SPTBN4/HCN2/SLC23A1/TPCN1/ATP1A2/SLC34A3/NKAIN2/NALCN/SLC4A11/SLC6A17/OSR1/SCN1A/NEDD4L/SGK1/PTPN3/SLC6A8/KCNK1/CATSPER3/ASIC3/SLC13A3/SLC41A3/SLC38A10/SLC9A1/SLC20A1/SLC6A16/PCSK9/WNK3/SLC5A3/SLC22A5/SLC20A2/CAV3
GOBP_POSITIVE_REGULATION_OF_CELL_CYCLE_CHECKPOINT	GOBP_POSITIVE_REGULATION_OF_CELL_CYCLE_CHECKPOINT	19	-0.724768	-2.06227	0.000172802	0.00313379	0.00233798	2603	tags=53%, list=17%, signal=44%	PCID2/CCAR2/GEN1/INCENP/MAD2L1/NDC80/CDCA8/PBK/AURKB/BIRC5
GOBP_RNA_TEMPLATED_DNA_BIOSYNTHETIC_PROCESS	GOBP_RNA_TEMPLATED_DNA_BIOSYNTHETIC_PROCESS	65	-0.495148	-1.87571	0.000175974	0.00317904	0.00237173	4255	tags=46%, list=27%, signal=34%	CCT3/TCP1/HSP90AB1/HSP90AA1/TERF1/CCT8/DCP2/WRAP53/MAP3K4/PTGES3/CCT4/CCT7/CCT6A/XRCC5/EXOSC10/NHP2/NAT10/DKC1/HNRNPC/PINX1/POT1/CCT2/HNRNPU/GAR1/CCT5/HNRNPA1/PIF1/PARN/AURKB/NEK2
GOBP_REGULATION_OF_CENTRIOLE_REPLICATION	GOBP_REGULATION_OF_CENTRIOLE_REPLICATION	22	-0.677181	-2.00686	0.000179818	0.00323604	0.00241426	3431	tags=64%, list=22%, signal=50%	ALMS1/SPICE1/NUP62/PPP1R35/CEP295/PLK2/STIL/CENPJ/MDM1/BRCA1/NPM1/RBM14/SASS6/PLK4
GOBP_CHROMOSOME_CONDENSATION	GOBP_CHROMOSOME_CONDENSATION	38	-0.575085	-1.95337	0.000180669	0.00323894	0.00241642	2915	tags=53%, list=19%, signal=43%	NCAPH2/H1-0/NCAPD3/H3-3A/SMARCA5/H1-10/SMC2/BANF1/CDCA5/H3-3B/DFFB/NCAPD2/NCAPG2/NCAPG/CDK1/SMC4/TOP2A/NCAPH/NUSAP1/PLK1
GOBP_CARBOXYLIC_ACID_TRANSPORT	GOBP_CARBOXYLIC_ACID_TRANSPORT	184	0.476768	1.61048	0.000186719	0.00333429	0.00248755	2431	tags=29%, list=16%, signal=25%	IL1A/IL1B/SLC16A6/SLC1A6/CD36/SLC43A2/FOLR3/ABCC11/AGT/TRH/SLC7A7/SLC16A8/CEACAM1/KMO/CACNB4/SLC6A15/SLC23A1/SLC7A2/NTRK2/PTGS2/ATP1A2/SLC1A3/BDKRB2/EMB/GRM2/SLC26A5/LEP/SLC26A8/SLC47A1/PLA2R1/SLC6A17/SLC26A4/APBA1/ABCB4/PSAP/RGS4/SLC16A12/SLC1A1/SLC7A5P1/PDPN/SLC16A11/SLC6A8/SLC22A13/SLC1A4/SLC38A5/SLC13A3/SLC17A5/PLA2G12A/SLC38A10/NTSR1/OXT/NMB/SLC1A2/SLC15A4
GOBP_REGULATION_OF_GLYCOPROTEIN_METABOLIC_PROCESS	GOBP_REGULATION_OF_GLYCOPROTEIN_METABOLIC_PROCESS	41	0.662766	1.88207	0.000187407	0.00333429	0.00248755	2015	tags=39%, list=13%, signal=34%	IL33/ITM2A/MT3/NECAB2/PTX3/PXYLP1/CCR7/ABCA7/ABCA2/HBEGF/CST3/ITM2B/ACER2/BACE2/NCSTN/ITM2C
GOBP_REGULATION_OF_LIPID_LOCALIZATION	GOBP_REGULATION_OF_LIPID_LOCALIZATION	123	0.518614	1.70591	0.000193711	0.00343343	0.00256152	2275	tags=28%, list=15%, signal=24%	IL1A/IL1B/ABCG1/C3/CD36/IL6/ABCA3/PRKN/C1QTNF1/AGT/BMP6/ATP8A1/ABCA12/LIPG/ABCA7/ABCA2/PLTP/LEP/PLA2R1/APOE/SPP1/HILPDA/ZC3H12A/ABCB4/IRS2/POMC/SCARB1/ABCA8/ITGB3/ABCA1/NTSR1/PLIN2/PCSK9/OXT/NMB
GOBP_CELLULAR_RESPONSE_TO_PH	GOBP_CELLULAR_RESPONSE_TO_PH	17	0.786955	1.90285	0.000198997	0.00351386	0.00262153	1504	tags=35%, list=10%, signal=32%	SCNN1G/SCNN1B/GPR68/SCNN1A/GPLD1/MCOLN1
GOBP_REGULATION_OF_MICROTUBULE_BASED_PROCESS	GOBP_REGULATION_OF_MICROTUBULE_BASED_PROCESS	213	-0.330993	-1.45556	0.000201374	0.00354253	0.00264292	2171	tags=22%, list=14%, signal=19%	CENPJ/XPO1/MDM1/DNAH11/FSD1/NAT10/CEP97/MID1/BRCA1/NUBP1/RGN/HNRNPU/TACR1/PATJ/GEN1/CDKN1B/ROCK2/NPM1/RBM14/SKA2/CHORDC1/CKAP2/CEP70/FES/FAM107A/WDR62/STMN1/BORA/TACC3/INPP5J/TRIM58/SASS6/PLK4/AURKA/EPHA3/MAP2/KIF15/CCNF/GPSM2/CATSPER1/SKA3/KIF18A/TPX2/PSRC1/SPAG5/PLK1
GOBP_REGULATION_OF_LYMPHOCYTE_MIGRATION	GOBP_REGULATION_OF_LYMPHOCYTE_MIGRATION	49	0.635886	1.85035	0.000204085	0.00357682	0.0026685	1517	tags=31%, list=10%, signal=28%	CCL20/CXCL10/CCL7/PADI2/TNFSF14/CCL2/APOD/SPNS2/CD200/JAM2/DOCK8/RIPK3/ADAM8/APP/ADTRP
GOBP_CELLULAR_SODIUM_ION_HOMEOSTASIS	GOBP_CELLULAR_SODIUM_ION_HOMEOSTASIS	16	0.794915	1.88003	0.000212248	0.00369971	0.00276018	989	tags=50%, list=6%, signal=47%	SCNN1G/IL1A/SCNN1B/SCNN1A/ATP1B2/AGT/ATP1A2/SLC1A3
GOBP_SODIUM_ION_HOMEOSTASIS	GOBP_SODIUM_ION_HOMEOSTASIS	30	0.705894	1.87944	0.000212673	0.00369971	0.00276018	989	tags=33%, list=6%, signal=31%	SCNN1G/IL1A/SCNN1B/NPPB/AVPR2/SCNN1A/ATP1B2/AGT/ATP1A2/SLC1A3
GOBP_GLYCOPROTEIN_METABOLIC_PROCESS	GOBP_GLYCOPROTEIN_METABOLIC_PROCESS	313	0.434101	1.50039	0.00021378	0.00370525	0.00276432	3310	tags=35%, list=21%, signal=28%	IL33/ITM2A/MT3/MGAT3/NECAB2/BMPR1B/BMP2/PCSK6/GALNT16/PTX3/PXYLP1/FBXO2/IDUA/MANBA/GALNT15/B4GALT6/SLC39A8/PHLDA1/CCR7/SULF2/SPOCK2/CHPF/ABCA7/ABCA2/B3GNT4/GALNT3/PLOD2/CHST7/B4GALNT2/LEP/HBEGF/CST3/SRD5A3/GALNTL6/GALNT12/TMEM59/GNPTG/GALNT18/ADAMTS12/PORCN/SGSH/MMP12/ITM2B/ACER2/ST3GAL6/GCNT2/BACE2/IDS/FUT2/NDNF/ADAMTS13/PLOD1/NCSTN/ENTPD5/TNIP1/MAN1B1/NAGLU/B4GALT4/ITM2C/GALNT6/MAN1C1/VEGFB/EXT…
GOBP_REGULATION_OF_SPINDLE_ORGANIZATION	GOBP_REGULATION_OF_SPINDLE_ORGANIZATION	44	-0.550746	-1.92937	0.000220898	0.00381455	0.00284586	2853	tags=36%, list=18%, signal=30%	NUP62/CHMP6/STIL/CENPJ/FSD1/CEP97/HNRNPU/BORA/TACC3/SASS6/KIF15/GPSM2/TPX2/PSRC1/SPAG5/PLK1
GOBP_NUCLEAR_TRANSCRIBED_MRNA_CATABOLIC_PROCESS	GOBP_NUCLEAR_TRANSCRIBED_MRNA_CATABOLIC_PROCESS	121	-0.393892	-1.68344	0.000226218	0.00388165	0.00289592	5373	tags=60%, list=34%, signal=40%	CNOT8/LSM4/PAN3/XRN1/THRAP3/CASC3/XRN2/UPF2/SMG9/TENT4B/RNPS1/DCP1A/MTPAP/CNOT6L/RC3H1/SECISBP2/POLR2D/TNRC6B/CNOT2/PYM1/EXOSC7/IGF2BP1/CNOT11/ERI1/EDC4/DHX36/UPF3A/AGO1/ZFP36/TUT4/RBM8A/TENT4A/YBX1/DCP2/PNRC2/NANOS1/SMG1/HNRNPAB/MRTO4/MLH1/SSB/CNOT7/TNRC6A/DHX9/LSM1/SYNCRIP/ZFP36L2/EIF3E/CTIF/LSM7/EXOSC3/POLR2G/UPF3B/EDC3/PAN2/EXOSC10/EXOSC8/MAGOHB/CNOT9/NCBP1/CNOT10/EIF4A3/CNOT3/DIS3L2/CNOT6/HN…
GOBP_RNA_3_END_PROCESSING	GOBP_RNA_3_END_PROCESSING	95	-0.427882	-1.77524	0.000226811	0.00388165	0.00289592	5042	tags=55%, list=32%, signal=37%	CDC73/FIP1L1/TENT4B/MTPAP/ERI3/SYMPK/WDR33/POLR2D/AHCYL1/INTS9/PCF11/CSTF1/EXOSC7/ZC3H14/ERI1/TRMT10C/DHX36/TUT4/TENT4A/PAPOLA/INTS2/NUDT21/MBLAC1/PAF1/CPSF2/SSB/ERI2/ELAC1/CSTF2T/CSTF2/POLR3K/CPSF3/INTS14/EXOSC3/TOE1/EXOSC10/EXOSC8/PNPT1/INTS8/NCBP1/DKC1/HSD17B10/CPSF6/LARP7/EXOSC2/LEO1/FBL/BARD1/INTS7/SNRPA/PARN/EXOSC9
GOBP_COLLAGEN_CATABOLIC_PROCESS	GOBP_COLLAGEN_CATABOLIC_PROCESS	31	0.690562	1.85306	0.000227263	0.00388165	0.00289592	3501	tags=68%, list=22%, signal=53%	MMP1/RETREG1/CTSS/MMP10/MMP15/MMP3/CST3/CTSB/FAP/CTSK/MMP12/MMP24/MMP14/ADAM15/MMP2/MMP25/MMP16/ITGB1/CTSL/MMP17/ADAMTS3
GOBP_RESPONSE_TO_INORGANIC_SUBSTANCE	GOBP_RESPONSE_TO_INORGANIC_SUBSTANCE	425	0.410219	1.42725	0.000229465	0.00390506	0.00291338	2651	tags=25%, list=17%, signal=22%	NEFL/CSF2/IL1A/CYP1A1/SYT7/AREG/CLDN1/CD36/CNGA3/SYT3/IL6/MT3/SOD2/KCNB1/TLR9/RYR1/MT1H/PRKN/MPO/ALPL/PGAM2/MT1G/KCNK3/CEBPA/MTTP/SOD3/CCND1/ALOX5AP/BMP6/TNFAIP3/ERN1/CACNA1H/ASPN/MT2A/ADCY10/SELENOW/CCR7/GPLD1/TXNIP/KCNMB2/HGF/NPTX1/PTGS2/RIPK3/CDH1/HESX1/GCH1/SLC26A5/NT5E/BMP7/CYP1B1/ADCY1/NDRG1/MMP3/APP/ASS1/KCNMB4/ZC3H12A/DLG2/GCLC/CFLAR/MCOLN1/SLC25A23/PAM/FOSB/MAP1LC3A/PRNP/CYP2E1/INHBB/FIB…
GOBP_RESPONSE_TO_COPPER_ION	GOBP_RESPONSE_TO_COPPER_ION	33	0.68785	1.87084	0.000232813	0.00394773	0.00294522	2583	tags=48%, list=17%, signal=41%	IL1A/CYP1A1/MT3/MT1H/MT1G/SOD3/MT2A/APP/PAM/MAP1LC3A/PRNP/MT1A/MT1X/LOXL2/ATP7B/MT1M
GOBP_NEUROMUSCULAR_PROCESS_CONTROLLING_BALANCE	GOBP_NEUROMUSCULAR_PROCESS_CONTROLLING_BALANCE	27	0.718578	1.88566	0.000234184	0.00395669	0.0029519	3092	tags=63%, list=20%, signal=51%	NEFL/CDH23/GM2A/PDE8B/SLC1A3/GAA/SHANK1/APP/ALDH1A3/ADCY5/HEXA/CNTNAP1/TPP1/HEXB/RAC3/BCR/NLGN2
GOBP_MITOTIC_SISTER_CHROMATID_COHESION	GOBP_MITOTIC_SISTER_CHROMATID_COHESION	26	-0.648257	-1.98962	0.000235745	0.00396879	0.00296093	4397	tags=73%, list=28%, signal=53%	CHTF8/ESCO1/POGZ/BOD1/SMC5/PDS5B/RB1/SLF1/NIPBL/NSMCE2/SLF2/SMC3/SMC1A/DSCC1/CDCA5/ESCO2/HASPIN/SGO1/CDC20
GOBP_REGULATION_OF_LYMPHOCYTE_CHEMOTAXIS	GOBP_REGULATION_OF_LYMPHOCYTE_CHEMOTAXIS	15	0.812399	1.89731	0.00023669	0.00397048	0.00296219	580	tags=33%, list=4%, signal=32%	CXCL10/CCL7/PADI2/TNFSF14/CCL2
GOBP_ESTABLISHMENT_OR_MAINTENANCE_OF_CELL_POLARITY	GOBP_ESTABLISHMENT_OR_MAINTENANCE_OF_CELL_POLARITY	205	-0.328368	-1.45184	0.000240107	0.00401346	0.00299425	1764	tags=20%, list=11%, signal=18%	CYTH3/FRMD4A/PDLIM1/LRRC7/PATJ/LMNA/CYRIB/ROCK2/LAMA1/RHOV/PAX6/ACTB/KANK1/RHOBTB3/SH3BP1/PLEKHG3/EZR/PTK2B/LLGL2/KIF26B/RHOBTB1/EPHB1/SLC9A3R1/MAD2L1/AMOT/SPDL1/HES1/SCRIB/GPSM2/KIF20B/NDC80/CARMIL2/KIF2C/DOCK2/SPAG5/CENPA/ANKFN1/GATA3/PLK1/SAPCD2/LIN7A
GOBP_CELL_KILLING	GOBP_CELL_KILLING	87	0.559056	1.76755	0.000245603	0.00407991	0.00304383	2042	tags=37%, list=13%, signal=32%	TREM1/SCNN1B/SLAMF7/C3/CXCL6/C9/ULBP1/ICAM1/CD1D/CEACAM1/H2BC12/H2BC11/TGFB2/UNC13D/HLA-H/RIPK3/CD55/HLA-B/LEP/IL12A/CTSH/CFH/IL23A/SPI1/CLEC12B/CD59/SLC22A13/F2RL1/ULBP2/PVR/CADM1/VAMP2
GOBP_ORGANIC_HYDROXY_COMPOUND_METABOLIC_PROCESS	GOBP_ORGANIC_HYDROXY_COMPOUND_METABOLIC_PROCESS	393	0.414713	1.44041	0.00024601	0.00407991	0.00304383	2229	tags=24%, list=14%, signal=21%	SCNN1B/TG/ABCG1/CYP1A1/PRKG2/ACP3/CRYM/ALOX15B/DIO3/MT3/CYP3A7/PRKN/ALPL/CH25H/BMP2/CEBPA/MIOX/SRD5A2/TYRP1/GRIN2A/PTH1R/BMP6/ADCYAP1R1/RBP4/CYP46A1/AOC2/GALR2/CACNA1H/CGA/TGFB2/DGAT2/DUOXA1/STAR/TM7SF2/DCT/ABCA2/PLTP/NFE2L1/DUOX2/CYP11A1/GCH1/NR4A2/LEP/CYB5R1/CYP1B1/CDH3/PLPP2/CHRNB2/APP/KL/SRD5A3/APOE/CYP27C1/ALDH1A3/CTSB/AKR1B1/LEPR/CTSK/LDHD/SCARB1/NAAA/AKR1B10/RDH5/FOXE1/CYP2E1/VLDLR/DHRS7/A…
GOBP_TRANSCRIPTION_BY_RNA_POLYMERASE_I	GOBP_TRANSCRIPTION_BY_RNA_POLYMERASE_I	57	-0.502957	-1.85642	0.000246688	0.00407991	0.00304383	5049	tags=61%, list=32%, signal=42%	TAF1/BAZ1B/PHF8/MACROH2A2/NOP53/GTF2H5/ACTR6/MACROH2A1/POLR1C/UTP15/DEDD/POLR2K/SMARCA4/SF3B1/TAF1B/DDX21/FLNA/PWP1/HEATR1/TCOF1/POLR1E/TAF1C/DHX33/SMARCA5/WDR75/UBTF/DDX11/LYAR/NCL/NOL11/RRN3/TAF1A/DEK/BNC1/RASL11A
GOBP_ERK1_AND_ERK2_CASCADE	GOBP_ERK1_AND_ERK2_CASCADE	223	0.461326	1.57399	0.000249979	0.00411983	0.00307361	2341	tags=28%, list=15%, signal=24%	CCL20/IL1A/IL1B/HTR2A/CCL7/CD36/LIF/CHI3L1/MT3/TLR9/PTPN22/NECAB2/ATF3/ICAM1/DUSP26/BMP2/ERRFI1/CCL26/AGT/DUSP4/CCL2/SOX9/FGF18/PRKCZ/TIMP3/CEACAM1/GPBAR1/GAS6/TPBG/BMPER/CCR7/PTPRR/ABCA7/NTRK2/HESX1/NDRG2/DUSP6/DUSP5/SPRED3/FBLN1/C5AR1/SPRY3/APP/APOE/CTSH/CFLAR/GCNT2/CSF1R/F2RL1/TEK/TNIP1/ALKAL2/CD74/DDR2/ITGB3/TBC1D10C/FN1/GPNMB/JUN/INHBA/RIPK2/RRAS
GOBP_REGULATION_OF_MONONUCLEAR_CELL_MIGRATION	GOBP_REGULATION_OF_MONONUCLEAR_CELL_MIGRATION	89	0.55511	1.75632	0.000252317	0.00413915	0.00308802	2049	tags=31%, list=13%, signal=27%	CCL20/CXCL10/CCL7/S100A14/PADI2/TNFSF14/NBL1/CCL2/APOD/SPNS2/SERPINE1/CD200/GAS6/JAM2/CCR7/DOCK8/RIPK3/ADAM8/IL12A/C5AR1/APP/SLAMF8/SPI1/ADTRP/LGMN/CSF1R/CD99L2/ITGB3
GOBP_CELLULAR_HORMONE_METABOLIC_PROCESS	GOBP_CELLULAR_HORMONE_METABOLIC_PROCESS	78	0.566665	1.77001	0.000252914	0.00413915	0.00308802	1984	tags=37%, list=13%, signal=33%	SCNN1B/CYP1A1/CYP3A7/ESR1/BMP2/SRD5A2/BMP6/HSD17B2/RBP4/CYP46A1/CACNA1H/DGAT2/RBP1/CYP11A1/CYP1B1/SRD5A3/SPP1/CYP27C1/ALDH1A3/AKR1B1/AKR1B10/RDH5/DHRS7/CYP26B1/ADM/ECE1/IL4I1/DHRS13/RETSAT
GOBP_MYELOID_LEUKOCYTE_ACTIVATION	GOBP_MYELOID_LEUKOCYTE_ACTIVATION	155	0.488791	1.6297	0.000258897	0.00422237	0.00315011	3060	tags=35%, list=20%, signal=29%	CSF2/CXCL8/SCNN1B/IL33/CXCL6/IL6/ITGB6/TLR9/TSLP/TAFA3/TLR2/MT1G/TTBK1/CEBPA/BPI/CD200/IFNGR2/DYSF/IL31RA/RELB/UNC13D/RORA/RAB44/C5AR1/NDRG1/APP/ZC3H12A/GRN/SPI1/GPR137B/LAT/IL13RA2/TLR1/F2RL1/NR1D1/MILR1/CD74/VAMP2/FN1/PTAFR/JUN/CD177/BATF2/TGFBR2/JUND/ADGRE2/WNT5A/ADORA2B/BCR/PLA2G4A/RBPJ/STXBP1/FGR/GAB2/NECTIN2
GOBP_EMBRYO_IMPLANTATION	GOBP_EMBRYO_IMPLANTATION	43	0.640919	1.84018	0.000263324	0.0042797	0.00319288	2394	tags=44%, list=15%, signal=37%	IL1B/LIF/PCSK5/ACVR1C/STC1/ITGB4/VEGFA/STC2/TIMP1/SMURF2/PTGS2/IGFBP7/FBLN1/SPP1/ITGB3/PRLR/MMP2/TPPP3/TGFBR2
GOBP_U2_TYPE_PRESPLICEOSOME_ASSEMBLY	GOBP_U2_TYPE_PRESPLICEOSOME_ASSEMBLY	24	-0.6702	-2.01265	0.00026823	0.00434441	0.00324116	4304	tags=83%, list=28%, signal=60%	RBMX2/SF3B1/SF3B4/SF3B6/SNRPD2/SNRPD3/SF3A1/PHF5A/SF3A2/SNRPB/SNRPA1/SF3A3/SF3B3/BUD13/SNRPB2/DDX46/SNRPG/SNRPD1/SNRPF/SNRPE
GOBP_EXTRACELLULAR_MATRIX_DISASSEMBLY	GOBP_EXTRACELLULAR_MATRIX_DISASSEMBLY	43	0.639826	1.83704	0.000272053	0.00439118	0.00327605	2176	tags=47%, list=14%, signal=40%	LCP1/IL6/MMP1/DPP4/CTSS/MMP10/ADAM8/MMP15/MMP3/CST3/PBXIP1/FAP/CTSK/MMP12/PDPN/MMP14/ADAM15/DDR2/MMP2/LAMC1
GOBP_SARCOPLASMIC_RETICULUM_CALCIUM_ION_TRANSPORT	GOBP_SARCOPLASMIC_RETICULUM_CALCIUM_ION_TRANSPORT	28	0.70262	1.84959	0.000286431	0.00460741	0.00343738	977	tags=25%, list=6%, signal=23%	PLN/CLIC2/RYR1/ANK2/TMEM38A/CASQ1/ATP1A2
GOBP_REGULATION_OF_BLOOD_PRESSURE	GOBP_REGULATION_OF_BLOOD_PRESSURE	124	0.513367	1.69107	0.000288863	0.00463067	0.00345473	2260	tags=32%, list=15%, signal=28%	SCNN1G/SCNN1B/RENBP/SLC2A5/SOD2/PCSK5/ADM2/NPPB/AVPR2/SCNN1A/AGT/GAS6/CORO2B/PTGS2/ATP1A2/ANPEP/APLN/PTPRO/GCH1/LEP/KL/UCN/POMC/ATP6AP2/LVRN/SGK1/CTSZ/ADM/ECE1/F2RL1/UTS2B/LRP5/CYBA/KCNK6/TBXA2R/EXT2/NTSR1/PTAFR/OXT/QRFP
GOBP_BIOLOGICAL_PROCESS_INVOLVED_IN_SYMBIOTIC_INTERACTION	GOBP_BIOLOGICAL_PROCESS_INVOLVED_IN_SYMBIOTIC_INTERACTION	225	0.459701	1.56977	0.000292222	0.00466859	0.00348301	2074	tags=20%, list=13%, signal=18%	KRT6A/CXCL8/TREM1/SCNN1B/HTR2A/CLDN1/CXCL6/SLC52A1/ITGB6/PRKN/ICAM1/CH25H/F11R/DPP4/NECTIN4/LRRC15/PTX3/LAMP3/CLDN6/GAS6/HMGA2/TPCN1/CXADR/ANPEP/ITGB5/CD55/APOE/CHMP4C/ITGA2/ZC3H12A/CTSB/SCARB1/CDHR3/INHBB/IGF2R/CSF1R/F2RL1/CD81/ZDHHC9/SMPD1/NCAM1/PVR/CD74/ITGB3/FN1
GOBP_POSITIVE_REGULATION_OF_GLIOGENESIS	GOBP_POSITIVE_REGULATION_OF_GLIOGENESIS	51	0.624392	1.83837	0.000296241	0.00471675	0.00351895	549	tags=25%, list=4%, signal=25%	IL1B/IL33/LIF/EGR2/IL6/NTN1/SERPINE2/NKX6-1/TLR2/SOX8/TTBK1/BMP2/SPINT1
GOBP_CYTOKINETIC_PROCESS	GOBP_CYTOKINETIC_PROCESS	39	-0.549103	-1.85576	0.000307742	0.00488333	0.00364322	1573	tags=21%, list=10%, signal=18%	SNX18/ECT2/RACGAP1/KIF20B/AURKB/ANLN/CEP55/KIF20A
GOBP_MONOVALENT_INORGANIC_CATION_HOMEOSTASIS	GOBP_MONOVALENT_INORGANIC_CATION_HOMEOSTASIS	115	0.524402	1.70725	0.000312397	0.00494051	0.00368588	2881	tags=31%, list=18%, signal=26%	SCNN1G/IL1A/SCNN1B/RHCG/NPPB/PDK4/AVPR2/KCNJ2/SCNN1A/ATP1B2/AGT/SLC9B1/LACC1/SLC9A7/ATP1A2/SLC1A3/RHCE/SLAMF8/SLC26A4/SLC12A7/GRN/ATP6AP2/ATP6AP1/ATP6V0A1/MAFG/EXT2/SLC9A1/OXT/MAPK3/KLHL3/SLC4A3/RNASEK/ATP6V0E1/TMEM175/CLN5/GPR89B
GOBP_MICROTUBULE_ORGANIZING_CENTER_LOCALIZATION	GOBP_MICROTUBULE_ORGANIZING_CENTER_LOCALIZATION	30	-0.614423	-1.95021	0.000314591	0.0049585	0.0036993	1763	tags=40%, list=11%, signal=36%	SPOUT1/NUBP1/FHOD1/NIN/EZR/CEP83/SYNE2/MAD2L1/AURKA/GPSM2/ASPM/DLGAP5
GOBP_LIPID_LOCALIZATION	GOBP_LIPID_LOCALIZATION	336	0.428962	1.48695	0.000316899	0.00497818	0.00371399	2322	tags=22%, list=15%, signal=19%	IL1A/IL1B/ABCG1/SYT7/C3/CD36/IL6/ACVR1C/ABCA6/ABCA3/PRKN/ABCC11/GM2A/C1QTNF1/ABCA9/ABCB1/AGT/MTTP/STRA6/BMP6/ATP8A1/RBP4/APOD/SPNS2/ABCA12/LIPG/CEACAM1/ATG9B/PLA2G4C/DGAT2/RBP1/ABCA7/PTGS2/STAR/BDKRB2/ABCA2/PLTP/LRP10/LEP/ESYT3/MFSD2A/PLSCR3/PLA2R1/APOE/SPP1/HILPDA/ZC3H12A/ABCB4/IRS2/OSBP2/POMC/PSAP/CDS1/SCARB1/VLDLR/SELENOM/HEXA/ABCA8/UGCG/NPC2/SLC27A6/ITGB3/PLA2G12A/ABCA1/NTSR1/PLIN2/XKR9/PITPN…
GOBP_COGNITION	GOBP_COGNITION	231	0.454045	1.55371	0.0003194	0.00500073	0.00373081	3395	tags=38%, list=22%, signal=30%	HTR2A/CCND2/EGR2/MGAT3/VIP/PRKN/GM2A/TLR2/SLC8A2/PDE8B/ARC/TTBK1/AGT/STRA6/MUSK/SLC8A3/GRIN2A/GRIN1/ATP8A1/FZD9/PRKCZ/MAPK8IP2/GALR2/GPR155/TPBG/NETO1/ABCA7/NTRK2/PTGS2/ATP1A2/SHANK1/CEBPB/SHANK3/ADCY1/MFSD2A/C5AR1/CHRNB2/APP/SLC2A4/APOE/ADGRB3/UCN/TACR2/NLGN4Y/NRXN2/PRNP/VLDLR/BRSK1/SGK1/SLC11A2/SLC1A1/NRXN3/LGMN/SLC1A4/RAG1/NCSTN/CASP3/RCAN1/RAPGEF3/BTG2/NTSR1/OXT/PRKAR1B/AMFR/DBH/MAN2B1/INSR/T…
GOBP_PEPTIDYL_TYROSINE_MODIFICATION	GOBP_PEPTIDYL_TYROSINE_MODIFICATION	291	0.426666	1.4745	0.000322835	0.00503773	0.00375841	2082	tags=22%, list=13%, signal=19%	CSF3/CSF2/HTR2A/EPGN/SFRP2/AREG/CD36/LIF/SPINK1/TGFA/IL6/TSLP/PECAM1/CD24/EREG/TTBK1/ERRFI1/IL24/AGT/MUSK/HPX/BMP6/VEGFA/SFRP1/GGNBP2/PRKCZ/CNTN1/GAS6/IL31RA/ZAP70/ALK/RET/MERTK/SRMS/NTRK2/HGF/CRLF1/STYK1/HIPK4/EFNA1/LEP/DOK7/IL12A/AATK/HBEGF/APP/CADM4/IL23A/GHR/PRNP/NEURL1/PPP2R5B/CSF1R/CD81/EFEMP1/TEK/GPRC5A/ALKAL2/HIPK2/EFNA5/CD74/DDR2/ITGB3/CD40
GOBP_REGULATION_OF_LEUKOCYTE_PROLIFERATION	GOBP_REGULATION_OF_LEUKOCYTE_PROLIFERATION	166	0.480863	1.6145	0.000324081	0.00504043	0.00376042	2589	tags=33%, list=17%, signal=28%	CSF2/IL1A/IL1B/IL33/IL6/TLR9/VAV3/PTPN22/CSF2RB/CD24/CD1D/TNFSF8/TNFRSF9/IL20RB/IDO1/TNFAIP3/EBI3/ZAP70/LRRC32/INPP5D/RIPK3/CD55/NFATC2/CEBPB/LEP/IL12A/CHRNB2/PDCD1LG2/IRS2/IL23A/PRNP/RASAL3/CSF1R/CD81/IL4I1/CASP3/CD74/CD40/TNFRSF21/GPNMB/PRLR/CDKN1A/NMB/RIPK2/AHR/CARD11/PNP/TGFBR2/IGFBP2/TNFSF9/MAPK3/SDC4/IRF1/ZP3/GAL
GOBP_MICROTUBULE_POLYMERIZATION_OR_DEPOLYMERIZATION	GOBP_MICROTUBULE_POLYMERIZATION_OR_DEPOLYMERIZATION	108	-0.402468	-1.70713	0.000326465	0.00506075	0.00377559	2763	tags=27%, list=18%, signal=22%	ZNF207/TUBGCP4/TPPP/RANGRF/DYRK1A/MZT1/KIF24/TUBGCP3/CENPJ/MID1/NIN/CDKN1B/SKA2/MAP7D3/CKAP2/FES/FBXO5/CRYAB/STMN1/INPP5J/MAP2/SKA3/KIF18A/TPX2/KIF2C/KIF18B/KIF14/PSRC1/NEDD1
GOBP_RESPONSE_TO_TOXIC_SUBSTANCE	GOBP_RESPONSE_TO_TOXIC_SUBSTANCE	169	0.479616	1.61209	0.000327555	0.00506093	0.00377572	2690	tags=29%, list=17%, signal=24%	NEFL/CYP1A1/CLDN1/CD36/CLIC2/MT3/SOD2/MT1H/GATA6/PRKN/MPO/TLR2/ABCB1/MT1G/SOD3/ALOX5AP/MT2A/SELENOW/SLC23A1/CYGB/PTGS2/CDH1/ABTB2/SLC22A18/DUOX2/GCH1/BMP7/GPX3/CYP1B1/SLC47A1/ASS1/SESN2/APOE/NUPR1/AKR1B10/INHBB/CERS1/ADAMTS13/PINK1/MT1A/MT1X/PRDX4/AHR/SLC22A5/ATP7B/PON2/MT1M/TP53INP1/PRDX5
GOBP_ACUTE_PHASE_RESPONSE	GOBP_ACUTE_PHASE_RESPONSE	23	0.725834	1.83476	0.000330084	0.00508329	0.0037924	2080	tags=52%, list=13%, signal=45%	IL1A/IL1B/SAA2/SAA1/SERPINA3/IL6/PTGS2/CEBPB/ASS1/F8/FN1/ITIH4
GOBP_POSITIVE_REGULATION_OF_LIPID_BIOSYNTHETIC_PROCESS	GOBP_POSITIVE_REGULATION_OF_LIPID_BIOSYNTHETIC_PROCESS	64	0.583004	1.78034	0.000332096	0.00508516	0.0037938	2041	tags=28%, list=13%, signal=25%	IL1A/IL1B/HTR2A/ABCG1/CCDC3/SORBS1/BMP6/CGA/GPLD1/DGAT2/PTGS2/STAR/MFSD2A/APOE/SCARB1/ADM/NR1D1/CD74
GOBP_POSITIVE_REGULATION_OF_HYDROLASE_ACTIVITY	GOBP_POSITIVE_REGULATION_OF_HYDROLASE_ACTIVITY	453	0.407318	1.42245	0.00033237	0.00508516	0.0037938	2833	tags=25%, list=18%, signal=21%	CCL20/HTR2A/SFRP2/CCL7/RGS16/ELMOD1/WNT11/ARAP2/TNFSF15/ACVR1C/RAP1GAP/ESR1/RGS11/PPARGC1B/XDH/F11R/TTBK1/BMP2/BCL2L10/CCL26/AGT/GRIN2A/TBC1D3L/EGLN3/GRIN1/CCL2/PMAIP1/VEGFA/ADCYAP1R1/SFRP1/GNA15/CD200/TNFSF10/PRKCZ/ABR/NGFR/CIDEB/COL4A3/ARHGAP25/CCR7/DOCK8/TBC1D21/GPLD1/TGM2/RIPK3/ADAP2/RAPGEF5/EFNA3/EFNA1/FBLN1/PLXNB1/C5AR1/RASGRF2/PCOLCE2/ADAP1/APP/CTSH/GARNL3/ITGA2/BCL2L11/F3/PSAP/GRN/ARHGAP2…
GOBP_REGULATION_OF_HEART_CONTRACTION	GOBP_REGULATION_OF_HEART_CONTRACTION	144	0.496475	1.6494	0.000334312	0.00509826	0.00380357	1928	tags=27%, list=12%, signal=24%	PLN/CLIC2/PKP2/DSG2/KCNJ12/MYL3/ADM2/STC1/KCNH6/SCN4B/POPDC2/KCNJ2/SLC8A2/ATP1B2/CYP2J2/AGT/SLC8A3/SCN3B/ANK2/TMEM38A/CACNA1H/TGFB2/SPTBN4/HCN2/ATP1A2/CXADR/GAA/APLN/GCH1/HBEGF/UCN/ZC3H12A/RGS4/KCNG2/JUP/SLC1A1/ADM/S100A1/KCNIP2
GOBP_REGULATION_OF_SIGNALING_RECEPTOR_ACTIVITY	GOBP_REGULATION_OF_SIGNALING_RECEPTOR_ACTIVITY	112	0.527099	1.71394	0.000358113	0.00544355	0.00406118	2745	tags=35%, list=18%, signal=29%	EPGN/AREG/TGFA/EREG/ARC/ERRFI1/CNIH2/DKK2/LYNX1/CCL2/SERPINE1/NPTXR/MAPK8IP2/DLGAP3/PLAU/IFNGR2/CGA/CACNG7/NETO1/LYPD1/NPTX1/SHANK1/SHANK3/RASGRF2/HBEGF/APP/CLEC12B/LRPAP1/NEURL1/PPP2R5B/GPRC5A/PINK1/PCSK9/CACNG8/CNIH3/CAV3/ADRB2/DKK3/ITGB1
GOBP_REGULATION_OF_ACTION_POTENTIAL	GOBP_REGULATION_OF_ACTION_POTENTIAL	42	0.636332	1.81017	0.000365277	0.00553454	0.00412906	2159	tags=36%, list=14%, signal=31%	CD36/PKP2/DSG2/KCNB1/KCNJ2/SLC8A2/ANK2/HCN2/GPR35/CXADR/CHRNB2/JUP/KCNAB2/SLC9A1/NTSR1
GOBP_PROTEIN_KINASE_B_SIGNALING	GOBP_PROTEIN_KINASE_B_SIGNALING	156	0.48693	1.62228	0.000372719	0.00562062	0.00419328	2799	tags=30%, list=18%, signal=25%	CSF3/IL1B/TMEM100/CHI3L1/GDF15/MT3/PIK3R5/C1QTNF1/XDH/CCL2/SOX9/LOX/GAS6/TPBG/RET/MERTK/CCR7/NTRK2/C1QTNF12/DDIT3/GRM2/LEP/ADAM8/MYORG/HBEGF/SESN2/F3/ADTRP/MYDGF/IGFBP5/SEMA5A/GCNT2/TEK/SESN3/F10/PINK1/CD40/PLK3/RRAS/RTN4/CAV3/INSR/NKX3-1/BTN2A2/MIR221/ITGB1/RCN3
GOBP_TUMOR_NECROSIS_FACTOR_SUPERFAMILY_CYTOKINE_PRODUCTION	GOBP_TUMOR_NECROSIS_FACTOR_SUPERFAMILY_CYTOKINE_PRODUCTION	115	0.522359	1.7006	0.000373352	0.00562062	0.00419328	2386	tags=26%, list=15%, signal=22%	IL1A/IL33/CD36/IL6/TLR9/TNFRSF8/PTPN22/TLR2/ERRFI1/BPI/TNFAIP3/IL37/GAS6/OAS1/LEP/ADAM8/APP/ZC3H12A/POMC/IL23A/IRAK3/TLR1/OAS2/DDX58/CYBA/GPNMB/PTAFR/LY96/RIPK2/IFIH1
GOBP_PROTEIN_METHYLATION	GOBP_PROTEIN_METHYLATION	179	-0.341378	-1.50516	0.000374926	0.00562628	0.0041975	4738	tags=49%, list=30%, signal=35%	EEF1AKMT1/RRP8/NCOA6/PRMT6/NFYA/KMT2E/EED/MACROH2A1/RTF1/ASH2L/KMT5B/TRMT112/EHMT1/SMYD5/KMT2C/SUZ12/PRMT7/CXXC1/CTR9/BOD1/ARMT1/H1-5/RLF/WDR5/N6AMT1/SETDB1/WDR82/PRMT9/SETDB2/SMAD4/METTL18/CLNS1A/IWS1/SNRPD3/PRMT1/PWP1/PRDM2/SETD2/PAF1/MTF2/HCFC1/SNW1/PAXIP1/WDR61/DNMT3A/PAGR1/SNRPB/CREBBP/DNMT3B/PAXBP1/CHTOP/SMARCA5/RIF1/METTL21A/CTCF/KDM4D/KDM1A/PRMT3/WDR5B/NTMT1/TTLL12/BRCA1/MCRS1/SUV39H1/GFI…
GOBP_ACTION_POTENTIAL	GOBP_ACTION_POTENTIAL	96	0.538441	1.71594	0.000376613	0.0056336	0.00420297	2159	tags=34%, list=14%, signal=30%	CD36/PKP2/DSG2/KCNB1/KCNH6/SCN4A/SCN4B/KCNJ2/SLC8A2/NRCAM/SCN3B/GNA15/ANK2/CACNA1H/CACNB4/HCN2/KCNMB2/NTRK2/ATP1A2/GPR35/GNA14/CXADR/CHRNB2/KCNMB4/SCN1A/NEDD4L/JUP/PTPN3/KCNIP2/KCNAB2/CNTNAP1/SLC9A1/NTSR1
GOBP_NEGATIVE_REGULATION_OF_DNA_METABOLIC_PROCESS	GOBP_NEGATIVE_REGULATION_OF_DNA_METABOLIC_PROCESS	127	-0.384901	-1.63482	0.000385868	0.00575372	0.00429258	2888	tags=36%, list=19%, signal=30%	H1-0/ZRANB3/DONSON/ZNF93/NBN/TRIM28/RIF1/THOC1/XRCC1/XRCC5/EXOSC10/CHEK1/ERCC4/SMCHD1/MAD2L2/NAT10/CDC6/SHLD1/HNRNPC/PINX1/POT1/OGG1/H1-10/AUNIP/RGN/TWIST1/HNRNPU/SHLD2/SLFN11/LIG3/RTEL1/PARP1/TIMELESS/GMNN/FANCB/BRCA2/HNRNPA1/PIF1/DFFB/FBXO5/HELB/RADX/BLM/POLQ/PARPBP/GATA3
GOBP_ANTIBACTERIAL_HUMORAL_RESPONSE	GOBP_ANTIBACTERIAL_HUMORAL_RESPONSE	18	0.769307	1.86997	0.000392424	0.0058282	0.00434815	1290	tags=50%, list=8%, signal=46%	PI3/SLPI/RNASE7/WFDC3/H2BC4/H2BC12/H2BC8/H2BC11/H2BC21
GOBP_SNRNA_METABOLIC_PROCESS	GOBP_SNRNA_METABOLIC_PROCESS	52	-0.503686	-1.83017	0.000393345	0.0058282	0.00434815	4890	tags=54%, list=31%, signal=37%	ICE2/INTS4/INTS11/INTS9/EXOSC7/USPL1/INTS2/SNAPC1/ICE1/MTREX/ZCCHC8/RPAP2/ELL2/SNAPC2/INTS14/EXOSC3/TOE1/EXOSC10/EXOSC8/NHP2/INTS8/RBM7/DKC1/LARP7/EXOSC2/METTL4/INTS7/EXOSC9
GOBP_RNA_CATABOLIC_PROCESS	GOBP_RNA_CATABOLIC_PROCESS	265	-0.308895	-1.4191	0.000395654	0.00584399	0.00435992	4298	tags=43%, list=28%, signal=32%	ZC3H4/CNOT2/DDX49/TNFRSF1B/PYM1/EXOSC7/ZC3H14/IGF2BP1/CNOT11/ERI1/ELAVL1/FMR1/DICER1/EDC4/NRDE2/WDR82/TRAF5/DHX36/UPF3A/AGO1/ZFP36/TUT4/ANGEL2/MEIOC/RBM8A/TENT4A/MOV10/YBX1/DCP2/PNRC2/NUDT12/NANOS1/RBM10/SMG1/LSM5/FASTK/IGF2BP2/KHSRP/HNRNPAB/FXR1/MTREX/MYD88/MRTO4/ZCCHC8/MLH1/SSB/FASTKD5/CNOT7/TNRC6A/DHX9/LSM1/FEN1/PPP1R8/SYNCRIP/TBRG4/SLFN12/ZFP36L2/PCID2/EIF3E/CTIF/LSM7/SLIRP/EXOSC3/POLR2G/TARD…
GOBP_AMYLOID_PRECURSOR_PROTEIN_METABOLIC_PROCESS	GOBP_AMYLOID_PRECURSOR_PROTEIN_METABOLIC_PROCESS	64	0.578455	1.76645	0.000397964	0.00585968	0.00437163	2015	tags=31%, list=13%, signal=27%	ABCG1/ITM2A/ACHE/NECAB2/HAP1/GSAP/ABCA7/NTRK2/ABCA2/EFNA3/EFNA1/SPON1/APOE/PRNP/ITM2B/CSNK1E/BACE2/NCSTN/CASP3/ITM2C
GOBP_POSITIVE_REGULATION_OF_STEROID_BIOSYNTHETIC_PROCESS	GOBP_POSITIVE_REGULATION_OF_STEROID_BIOSYNTHETIC_PROCESS	16	0.780651	1.8463	0.00039972	0.00586714	0.0043772	1901	tags=44%, list=12%, signal=38%	IL1A/ABCG1/BMP6/CGA/STAR/ADM/NR1D1
GOBP_REGULATION_OF_PLASMA_LIPOPROTEIN_PARTICLE_LEVELS	GOBP_REGULATION_OF_PLASMA_LIPOPROTEIN_PARTICLE_LEVELS	47	0.620538	1.79899	0.000411235	0.00601735	0.00448926	1637	tags=34%, list=11%, signal=31%	ABCG1/CD36/CES3/MPO/AGT/MTTP/LIPG/GPLD1/DGAT2/ABCA7/PLTP/MFSD2A/APOE/SCARB1/VLDLR/LRPAP1
GOBP_AGING	GOBP_AGING	127	0.513641	1.69299	0.000423102	0.00615345	0.0045908	3031	tags=36%, list=19%, signal=29%	KRT14/GJB2/HTR2A/CYP1A1/TP63/CLDN1/IGFBP1/PITX3/SOD2/KRT16/MPO/ALPL/AGT/SERPING1/APOD/COMP/TIMP1/KMO/PTGS2/ASS1/KL/GCLC/CD68/INHBB/IGFBP5/ADM/FOXO4/MMP2/LOXL2/INHBA/FOXO3/AMFR/TGFBR2/SLC1A2/IGFBP2/JUND/AMH/TSPO/ENDOG/CCN2/SEC63/MME/RPN2/DNMBP/SERPINF1/ABAT
GOBP_CALCIUM_ION_HOMEOSTASIS	GOBP_CALCIUM_ION_HOMEOSTASIS	211	0.447863	1.52345	0.000423156	0.00615345	0.0045908	2631	tags=26%, list=17%, signal=22%	CXCL10/HTR2A/TMEM178A/CCL7/S100A14/PLN/CLIC2/CXCL11/RYR1/STC1/CDH23/ALPL/SLC8A2/CALB2/SLC8A3/PTH1R/GRIN1/HAP1/STC2/SGCD/FZD9/ANK2/TMEM38A/CASQ1/TRPM8/CCR7/TPCN1/TGM2/ATP1A2/DDIT3/NT5E/GP1BA/APP/KL/APOE/ERO1A/MCOLN1/SLC25A23/CAPN3/ADM/ATP13A3/MCOLN3/BCAP31/CYBA/ITGB3/CD40/NTSR1/HEXB/ATP13A2/ATP7B/CAV3/RMDN3/WFS1/WNT5A/GPR3
GOBP_RESPONSE_TO_MONOSACCHARIDE	GOBP_RESPONSE_TO_MONOSACCHARIDE	146	0.494606	1.64275	0.000428413	0.00619196	0.00461953	3140	tags=34%, list=20%, signal=27%	IL1A/GCKR/SLC2A5/GPR68/SOD2/KCNB1/ACVR1C/GYS2/ICAM1/NKX6-1/BRSK2/MAFA/ERN1/ABCA12/GAS6/COL4A3/GPLD1/TXNIP/NPTX1/PTGS2/C1QTNF12/LEP/SESN2/ITGA2/IRS2/SLC12A7/ADCY5/GCLC/SLC39A14/PCSK1/NR1D1/LRP5/CASP3/EFNA5/CYBA/VAMP2/FOXO3/TGFBR2/MIR221/SLC29A1/PTPRN/SLC9B2/ENDOG/CCN2/SERPINF1/PCK2/C2CD2L/PDK3/TRPM4
GOBP_NEGATIVE_REGULATION_OF_ION_TRANSPORT	GOBP_NEGATIVE_REGULATION_OF_ION_TRANSPORT	107	0.520809	1.69099	0.000428441	0.00619196	0.00461953	2596	tags=30%, list=17%, signal=25%	HTR2A/PRKG2/SPINK1/PLN/CLIC2/RRAD/SFRP4/SLC43A2/TLR9/STC1/VIP/SERPINE2/TRH/BEST3/PTGS2/ATP1A2/GPR35/SLC26A5/LEP/PLA2R1/OSR1/CBARP/RGS4/NEDD4L/NTSR1/PCSK9/WNK3/GABRE/PACSIN3/CAV3/PPP3CC/GEM
GOBP_CELLULAR_RESPONSE_TO_PEPTIDE_HORMONE_STIMULUS	GOBP_CELLULAR_RESPONSE_TO_PEPTIDE_HORMONE_STIMULUS	244	0.43549	1.49422	0.00043724	0.00629975	0.00469995	2756	tags=25%, list=18%, signal=21%	SCNN1G/SCNN1B/IL1B/GJB2/PLAT/SPINK1/IGFBP1/GDF15/PDK4/NKX6-1/SCNN1A/ERRFI1/SORBS1/AGT/PRKCZ/CEACAM1/VWA2/PID1/GRB14/GPLD1/C1QTNF12/CYP11A1/NR4A2/LEP/SH2B2/CYP1B1/TRIB3/ASS1/KL/SLC2A4/GNRHR/SLC29A2/IRS2/GCLC/GHR/SLC39A14/CFLAR/GNRHR2/INHBB/CRHR2/SESN3/FOXO4/NAMPT/CYBA/VAMP2/DDR2/ITGB3/GSK3B/CPEB2/SLC9A1/STAT1/PCSK9/INHBA/PTPRE/AGTRAP/INSR/ADCY6/GPT/SOCS1/BCAR3/ADIPOR1
GOBP_PODOSOME_ASSEMBLY	GOBP_PODOSOME_ASSEMBLY	15	0.798525	1.86491	0.000448728	0.00644548	0.00480867	82	tags=13%, list=1%, signal=13%	CSF2/LCP1
GOBP_FEMALE_MEIOSIS_I	GOBP_FEMALE_MEIOSIS_I	11	-0.820475	-1.97099	0.000454562	0.00650939	0.00485635	822	tags=64%, list=5%, signal=60%	MEIOB/FBXO5/CDC25B/TRIP13/AURKA/NDC80/CCNB2
GOBP_REGULATION_OF_CATION_CHANNEL_ACTIVITY	GOBP_REGULATION_OF_CATION_CHANNEL_ACTIVITY	126	0.504062	1.66344	0.000456647	0.00651937	0.00486379	3092	tags=37%, list=20%, signal=29%	PLN/CLIC2/RRAD/LRRC38/ARC/KCNK3/CNIH2/CCL2/HAP1/MAPK8IP2/ANK2/IFNGR2/CTSS/GALR2/CACNB4/CASQ1/CACNG7/NETO1/FGF11/HCN2/AMIGO1/GPR35/SHANK1/SHANK3/RASGRF2/APP/CBARP/CABP1/KCNIP2/VAMP2/PINK1/NTSR1/KCNG1/CACNG8/CNIH3/PPP3CC/CACNB1/GAL/GEM/ADRB2/ITGB1/STIM1/OPRL1/ANK3/DMD/NLGN2
GOBP_POSITIVE_REGULATION_OF_DOUBLE_STRAND_BREAK_REPAIR_VIA_HOMOLOGOUS_RECOMBINATION	GOBP_POSITIVE_REGULATION_OF_DOUBLE_STRAND_BREAK_REPAIR_VIA_HOMOLOGOUS_RECOMBINATION	37	-0.551935	-1.86149	0.000459448	0.00653947	0.00487879	4451	tags=73%, list=29%, signal=52%	EPC1/MMS19/POGZ/EPC2/TRRAP/VPS72/EP400/MORF4L2/MORF4L1/WRAP53/ARID2/MBTD1/KAT5/ACTR2/DMAP1/YEATS4/BRD8/RUVBL1/ING3/RUVBL2/ACTB/PARP1/TIMELESS/ACTL6A/FANCB/FUS/RAD51AP1
GOBP_POSITIVE_REGULATION_OF_DNA_RECOMBINATION	GOBP_POSITIVE_REGULATION_OF_DNA_RECOMBINATION	63	-0.470331	-1.76672	0.000463663	0.00657954	0.00490868	3806	tags=56%, list=24%, signal=42%	EPC2/TRRAP/VPS72/EP400/MORF4L2/MSH2/MORF4L1/PTPRC/WRAP53/ARID2/MLH1/MBTD1/KAT5/PAXIP1/ACTR2/DMAP1/RIF1/EXOSC3/YEATS4/BRD8/MAD2L2/SHLD1/RUVBL1/ING3/SHLD2/RUVBL2/ACTB/PARP1/TIMELESS/NSD2/ATAD5/ACTL6A/FANCB/FUS/RAD51AP1
GOBP_REGULATION_OF_CYSTEINE_TYPE_ENDOPEPTIDASE_ACTIVITY	GOBP_REGULATION_OF_CYSTEINE_TYPE_ENDOPEPTIDASE_ACTIVITY	187	0.457582	1.54757	0.000466295	0.00659652	0.00492135	2833	tags=27%, list=18%, signal=23%	SFRP2/TP63/MT3/TNFSF15/ACVR1C/TNFSF14/XDH/TTBK1/BCL2L10/GRIN2A/EGLN3/LAMP3/GRIN1/PMAIP1/VEGFA/TNFSF10/GAS6/NGFR/CIDEB/KLF4/SFN/COL4A3/BIRC3/HGF/PTGS2/CST3/CTSH/BCL2L11/F3/IFI6/CFLAR/CTSD/ACER2/SLC1A1/LGMN/RAG1/PLAUR/BCAP31/PRR7/CYFIP2/RIPK2/PERP/MYC/BBC3/GRAMD4/FYN/NKX3-1/PRDX5/HIP1R/PIDD1/CCN2
GOBP_HIPPO_SIGNALING	GOBP_HIPPO_SIGNALING	39	-0.541752	-1.83092	0.000467669	0.00659652	0.00492135	3469	tags=38%, list=22%, signal=30%	STK3/SAV1/AMOTL2/TEAD1/TIAL1/FAT4/NUAK2/VGLL4/WTIP/TEAD2/AJUBA/CIT/AMOT/TEAD4/SOX11
GOBP_T_CELL_CHEMOTAXIS	GOBP_T_CELL_CHEMOTAXIS	16	0.77711	1.83792	0.000473616	0.00666041	0.00496902	453	tags=25%, list=3%, signal=24%	CXCL10/CXCL11/TNFSF14/CCL26
GOBP_CELLULAR_RESPONSE_TO_COPPER_ION	GOBP_CELLULAR_RESPONSE_TO_COPPER_ION	20	0.755717	1.84704	0.000483898	0.00678468	0.00506173	2583	tags=55%, list=17%, signal=46%	CYP1A1/MT3/MT1H/MT1G/MT2A/APP/MAP1LC3A/PRNP/MT1A/MT1X/MT1M
GOBP_MITOTIC_CHROMOSOME_CONDENSATION	GOBP_MITOTIC_CHROMOSOME_CONDENSATION	19	-0.699702	-1.99095	0.000519243	0.00725143	0.00540995	2915	tags=58%, list=19%, signal=47%	NCAPH2/NCAPD3/SMARCA5/SMC2/CDCA5/NCAPD2/NCAPG/SMC4/NCAPH/NUSAP1/PLK1
GOBP_CLEAVAGE_INVOLVED_IN_RRNA_PROCESSING	GOBP_CLEAVAGE_INVOLVED_IN_RRNA_PROCESSING	28	-0.626741	-1.94312	0.000520275	0.00725143	0.00540995	4202	tags=64%, list=27%, signal=47%	EXOSC7/RRP36/ERI1/BOP1/NOL9/BMS1/ERI2/FCF1/NOB1/EXOSC3/EXOSC10/EXOSC8/NHP2/ABT1/RPP40/EXOSC2/UTP20/EXOSC9
GOBP_REGULATION_OF_PEPTIDE_TRANSPORT	GOBP_REGULATION_OF_PEPTIDE_TRANSPORT	120	0.507298	1.66474	0.000522877	0.00725404	0.00541189	2052	tags=24%, list=13%, signal=21%	IL1B/SYT7/SPINK1/IL6/GPR68/KCNB1/ACVR1C/PRKN/NKX6-1/BRSK2/TRH/RBP4/SFRP1/ABCA12/GPLD1/C1QTNF12/LEP/ICA1/UCN/IRS2/ADCY5/TM7SF3/INHBB/PAX8/NR1D1/LRP5/EFNA5/CD74/STX1A
GOBP_AMINO_SUGAR_METABOLIC_PROCESS	GOBP_AMINO_SUGAR_METABOLIC_PROCESS	38	0.647037	1.81107	0.000524481	0.00725404	0.00541189	1216	tags=26%, list=8%, signal=24%	CHI3L1/CHI3L2/RENBP/MGAT3/OVGP1/CHST1/CHST5/CHST7/B4GALNT2/FN3K
GOBP_KINETOCHORE_ASSEMBLY	GOBP_KINETOCHORE_ASSEMBLY	18	-0.695273	-1.93304	0.000525095	0.00725404	0.00541189	1915	tags=50%, list=12%, signal=44%	CENPN/KNTC1/CENPK/CENPH/CENPE/CENPW/CENPF/CENPA/DLGAP5
GOBP_POSITIVE_REGULATION_OF_SMALL_MOLECULE_METABOLIC_PROCESS	GOBP_POSITIVE_REGULATION_OF_SMALL_MOLECULE_METABOLIC_PROCESS	108	0.514202	1.66993	0.000529919	0.0072992	0.00544559	2723	tags=27%, list=17%, signal=22%	IL1B/HTR2A/ABCG1/SORBS1/PTH1R/PMAIP1/BMP6/ADCYAP1R1/PID1/GPLD1/DGAT2/PTGS2/STAR/APP/APOE/PPP1R3G/IRS2/GUCA1B/ADM/PPP1R3E/NR1D1/CD74/PINK1/NTSR1/PTAFR/GUCA1A/INSR/ADORA2B/GPT
GOBP_COLLAGEN_ACTIVATED_SIGNALING_PATHWAY	GOBP_COLLAGEN_ACTIVATED_SIGNALING_PATHWAY	13	0.811201	1.82492	0.000538075	0.00738988	0.00551324	2043	tags=62%, list=13%, signal=54%	MUSK/COL4A6/COL4A3/ITGA11/ITGA2/COL4A5/OSCAR/DDR2
GOBP_RESPONSE_TO_CAMP	GOBP_RESPONSE_TO_CAMP	66	0.571411	1.74793	0.000540031	0.00739511	0.00551715	2509	tags=35%, list=16%, signal=29%	PLAT/AREG/CNGA3/VGF/STC1/GATA6/PPARGC1B/PDE2A/THBD/HCN2/DUOX2/CYP1B1/APP/ASS1/FOSB/INHBB/IGFBP5/RAPGEF3/PTAFR/STAT1/OXT/AHR/DMTN
GOBP_REGULATION_OF_PODOSOME_ASSEMBLY	GOBP_REGULATION_OF_PODOSOME_ASSEMBLY	12	0.828761	1.83355	0.000551122	0.00752506	0.00561409	82	tags=17%, list=1%, signal=17%	CSF2/LCP1
GOBP_REGULATION_OF_HORMONE_SECRETION	GOBP_REGULATION_OF_HORMONE_SECRETION	160	0.47448	1.58739	0.000558186	0.00758312	0.00565741	3326	tags=34%, list=21%, signal=27%	IL1B/SYT7/LIF/SPINK1/IL6/GPR68/KCNB1/ACVR1C/PRKN/NKX6-1/C1QTNF1/BRSK2/AGT/TRH/BMP6/RBP4/SFRP1/ABCA12/INHA/GPLD1/C1QTNF12/LEP/ICA1/SPP1/UCN/IRS2/POMC/ADCY5/TM7SF3/TACR2/INHBB/PAX8/NR1D1/LRP5/EFNA5/VAMP2/STX1A/INHBA/NMB/KISS1/GAL/NKX3-1/TSPO/SLC9B2/MYRIP/GJA1/PCK2/C2CD2L/ABAT/NLGN2/TRPM4/TFR2/PRKCE/DAB2
GOBP_ZINC_ION_HOMEOSTASIS	GOBP_ZINC_ION_HOMEOSTASIS	27	0.702723	1.84405	0.000559129	0.00758312	0.00565741	2738	tags=52%, list=18%, signal=43%	MT3/MT1H/PRKN/MT1G/SLC39A8/MT2A/SLC39A14/SLC1A1/MT1A/MT1X/ATP13A2/ATP7B/MT1M/SLC39A6
GOBP_CARBOHYDRATE_HOMEOSTASIS	GOBP_CARBOHYDRATE_HOMEOSTASIS	174	0.473818	1.59547	0.000560218	0.00758312	0.00565741	3179	tags=34%, list=20%, signal=27%	VGF/FOXA1/GCKR/IL6/GPR68/KCNB1/PDK4/ICAM1/BRSK2/CEBPA/RBP4/ERN1/ABCA12/GAS6/BHLHA15/OAS1/NGFR/GPLD1/NPTX1/HKDC1/C1QTNF12/LEP/PLSCR3/SLC2A4/SESN2/PPP1R3G/IRS2/POMC/SLC12A7/ADCY5/GCLC/LEPR/SLC39A14/IGFBP5/BACE2/NR1D1/SESN3/LRP5/EFNA5/CYBA/NMB/FOXO3/PYGL/HK2/CAV3/DBH/WFS1/INSR/SLC29A1/ADIPOR1/PTPRN/SLC9B2/ENDOG/SERPINF1/PCK2/C2CD2L/PDK3/TRPM4/CCN4
GOBP_ACTIVATION_OF_PROTEIN_KINASE_ACTIVITY	GOBP_ACTIVATION_OF_PROTEIN_KINASE_ACTIVITY	120	0.505095	1.65751	0.000563487	0.00760546	0.00567408	2739	tags=32%, list=18%, signal=26%	EPGN/AREG/CHI3L1/WNT11/TGFA/MT3/TNFSF15/EREG/AGT/VEGFA/PRKCZ/GPRC5D/GAS6/RGCC/TGFB2/GPRC5C/RIPK3/LEP/HBEGF/TNFRSF10A/UCN/IL23A/GHR/PRNP/SLC1A1/GPRC5A/EFNA5/PINK1/ITGB3/CARD14/PRLR/ANG/AGAP2/TGFBR2/WNT5A/INSR/ADRB2/SOCS1
GOBP_NEGATIVE_REGULATION_OF_MONONUCLEAR_CELL_MIGRATION	GOBP_NEGATIVE_REGULATION_OF_MONONUCLEAR_CELL_MIGRATION	19	0.745859	1.81814	0.000566792	0.00762814	0.005691	1517	tags=37%, list=10%, signal=33%	PADI2/NBL1/CCL2/APOD/CD200/SLAMF8/ADTRP
GOBP_TELOMERASE_RNA_LOCALIZATION	GOBP_TELOMERASE_RNA_LOCALIZATION	19	-0.695784	-1.9798	0.000574261	0.00770659	0.00574952	4255	tags=84%, list=27%, signal=61%	CCT3/TCP1/CCT8/DCP2/WRAP53/CCT4/CCT7/CCT6A/EXOSC10/NHP2/DKC1/RUVBL1/CCT2/CCT5/RUVBL2/PARN
GOBP_POSITIVE_REGULATION_OF_MYOBLAST_FUSION	GOBP_POSITIVE_REGULATION_OF_MYOBLAST_FUSION	10	0.861483	1.82058	0.000596341	0.00798009	0.00595357	1034	tags=40%, list=7%, signal=37%	GDF15/TNFSF14/ADGRB1/NFATC2
GOBP_RESPONSE_TO_METAL_ION	GOBP_RESPONSE_TO_METAL_ION	265	0.435282	1.49675	0.000598327	0.00798392	0.00595643	2630	tags=28%, list=17%, signal=24%	IL1A/CYP1A1/SYT7/CLDN1/CNGA3/SYT3/MT3/SOD2/KCNB1/TLR9/RYR1/MT1H/PRKN/PGAM2/MT1G/KCNK3/CEBPA/MTTP/SOD3/CCND1/ALOX5AP/BMP6/CACNA1H/MT2A/GPLD1/TXNIP/KCNMB2/NPTX1/PTGS2/CDH1/HESX1/SLC26A5/ADCY1/NDRG1/APP/ASS1/KCNMB4/DLG2/GCLC/MCOLN1/SLC25A23/PAM/FOSB/MAP1LC3A/PRNP/INHBB/FIBIN/SLC11A2/SLC1A1/CAPN3/PCSK1/LGMN/ADAMTS13/NCSTN/AQP3/SMPD1/KCNIP2/CASP3/ITPKA/MT1A/MT1X/JUN/CPNE7/LOXL2/ATP13A2/GUCA1A/IGFBP2/A…
GOBP_HISTONE_DEUBIQUITINATION	GOBP_HISTONE_DEUBIQUITINATION	43	-0.521765	-1.81583	0.00060828	0.00809088	0.00603623	4648	tags=56%, list=30%, signal=39%	ATXN7/USP7/BABAM1/BRCC3/ABRAXAS1/UIMC1/ASXL1/TAF5L/TRRAP/USP21/TAF6/TADA3/BAP1/TAF2/TADA1/SART3/SUPT20H/USP16/SF3B3/BRCA1/SGF29/ENY2/TAF5/BARD1
GOBP_RESPONSE_TO_MECHANICAL_STIMULUS	GOBP_RESPONSE_TO_MECHANICAL_STIMULUS	170	0.475146	1.59531	0.000610228	0.00809088	0.00603623	2651	tags=35%, list=17%, signal=30%	KRT5/IL1B/CXCL10/HTR2A/IL33/CHI3L1/WNT11/TNFRSF8/TNFSF14/SERPINE2/MPO/KCNJ2/F11R/AGT/STRA6/PDE2A/BMP6/SOX9/TXNIP/GADD45A/PTGS2/ATP1A2/SLC1A3/SLC26A5/SHANK3/USP53/TNFRSF10A/UCN/ITGA2/SCN1A/GCLC/FOSB/NRXN2/PKD1L1/JUP/ETV1/GDF5/MMP14/WHRN/ASIC3/CYBA/DDR2/ITGB3/CD40/BTG2/SLC9A1/MMP2/STAT1/JUN/PIEZO1/ANKRD23/TGFBR2/IGFBP2/CAV3/JUND/MAPK3/IRF1/SCX/PHF24/FYN
GOBP_POSITIVE_REGULATION_OF_LOCOMOTION	GOBP_POSITIVE_REGULATION_OF_LOCOMOTION	464	0.393724	1.37723	0.00061151	0.00809088	0.00603623	2809	tags=25%, list=18%, signal=21%	CCL20/CSF2/CXCL8/IL1A/IL1B/CXCL10/FGFBP1/CLDN1/CCL7/S100A14/WNT11/IL6/SOD2/SH3RF2/NTN1/TNFSF14/PECAM1/CDH13/LAMC2/ICAM1/XG/SEMA3E/BMP2/CCL26/AGT/LRRC15/CD99/JCAD/ATP8A1/VEGFA/SEMA3C/SOX9/FGF18/SERPINE1/PLAU/GAS6/CGA/SMURF2/TPBG/JAM2/TGFB2/RET/CAMK1D/CCR7/SPOCK2/DOCK8/GPLD1/HGF/PTGS2/DUOX2/SLC26A5/BMP7/ADAM8/HAS2/DOCK4/CYP1B1/IL12A/C5AR1/HBEGF/APP/CTSH/ITGA2/ZC3H12A/IRS2/F3/GRN/IL23A/RRAS2/SPI1/TA…
GOBP_IMMUNE_EFFECTOR_PROCESS	GOBP_IMMUNE_EFFECTOR_PROCESS	382	0.404761	1.40307	0.000624464	0.00823236	0.00614178	3306	tags=31%, list=21%, signal=25%	TREM1/SCNN1B/IL1B/IL33/SLAMF7/C3/CD36/CXCL6/LCP1/ITM2A/IL6/C9/TLR9/ULBP1/VAV3/PTPN22/CSF2RB/ICAM1/MPO/CD1D/IL20RB/RSAD2/NFKBIZ/SERPING1/PTX3/HPX/RBP4/PRKCZ/CEACAM1/LACC1/WAS/PRG2/DYSF/RELB/RGCC/TGFB2/UNC13D/INPP5D/CFP/HLA-H/C8G/RIPK3/CD55/HLA-B/RORA/RAB44/LEP/IL12A/APP/SLAMF8/DNAJB9/CTSH/ZC3H12A/CFH/GRN/IL23A/SPI1/IRAK3/TCIM/LAT/IL13RA2/CLEC12B/CFHR3/CD59/SLC22A13/F2RL1/CD81/ULBP2/IL4I1/PVR/DDX58…
GOBP_HETEROCHROMATIN_ORGANIZATION	GOBP_HETEROCHROMATIN_ORGANIZATION	82	-0.429639	-1.72639	0.000626896	0.00823236	0.00614178	2637	tags=56%, list=17%, signal=47%	PHF8/SAMD1/MBD2/ATF7IP2/CENPV/MACROH2A1/KCNQ1OT1/TASOR/ZNF445/MBD3/CTR9/PHF2/HP1BP3/SETDB1/SETDB2/RB1/CDKN2B-AS1/H1-0/DNMT3A/HDAC2/HAT1/TRIM28/H3-3A/SMARCA5/RIF1/CTCF/SMCHD1/CDK2/KDM1A/BAZ1A/HDAC1/CBX3/SUV39H1/LMNA/HELLS/DNMT1/SNAI1/MECOM/H3-3B/DOT1L/LMNB2/HDAC5/EZH2/HMGB1/TET1/LMNB1
GOBP_POSITIVE_REGULATION_OF_STEROID_METABOLIC_PROCESS	GOBP_POSITIVE_REGULATION_OF_STEROID_METABOLIC_PROCESS	19	0.741878	1.80844	0.000627882	0.00823236	0.00614178	1901	tags=42%, list=12%, signal=37%	IL1A/ABCG1/BMP6/CGA/STAR/APOE/ADM/NR1D1
GOBP_POSITIVE_REGULATION_OF_MITOTIC_SISTER_CHROMATID_SEPARATION	GOBP_POSITIVE_REGULATION_OF_MITOTIC_SISTER_CHROMATID_SEPARATION	17	-0.714746	-1.91529	0.000629214	0.00823236	0.00614178	2747	tags=53%, list=18%, signal=44%	ANAPC7/CDC23/NSMCE2/INCENP/ESPL1/CDCA8/AURKB/BIRC5/DLGAP5
GOBP_REGULATION_OF_ION_TRANSMEMBRANE_TRANSPORT	GOBP_REGULATION_OF_ION_TRANSMEMBRANE_TRANSPORT	337	0.419006	1.45193	0.000636928	0.00831014	0.00619981	2304	tags=27%, list=15%, signal=23%	CXCL10/KCNJ15/PLN/CLIC2/RRAD/KCNA3/SLC43A2/KCNJ6/LRRC38/KCNB1/CXCL11/KCNJ9/KCNJ12/TLR9/KCNC3/KCNH6/SCN4A/SCN4B/KCNJ2/ABCB1/ARC/ATP1B2/KCNK3/TSPAN13/AGT/CNIH2/GRIN2A/GRIN1/CCL2/HAP1/KCNK15/ADCYAP1R1/SCN3B/MAPK8IP2/ANK2/TMEM38A/IFNGR2/CTSS/GALR2/CACNA1H/CACNB4/CASQ1/CACNG7/NETO1/FGF11/HCN2/AMIGO1/CACNA2D3/TPCN1/ATP1A2/GPR35/CACNA2D2/KCNC4/SHANK1/NALCN/SLC26A5/SHANK3/RASGRF2/APP/OSR1/CBARP/CABP1/SCN…
GOBP_NEGATIVE_REGULATION_OF_RESPONSE_TO_DNA_DAMAGE_STIMULUS	GOBP_NEGATIVE_REGULATION_OF_RESPONSE_TO_DNA_DAMAGE_STIMULUS	76	-0.437022	-1.73434	0.000645734	0.0084017	0.00626811	2611	tags=38%, list=17%, signal=32%	DYRK1A/RIF1/THOC1/XRCC1/CCAR2/ERCC4/SMCHD1/KDM1A/MAD2L2/SHLD1/OGG1/AUNIP/TWIST1/SHLD2/RTEL1/SNAI1/YJU2/ATAD5/FANCB/DDIAS/FBXO5/HELB/RADX/TAF9B/SNAI2/BCL2/POLQ/PARPBP/CXCL12
GOBP_CELLULAR_RESPONSE_TO_ACIDIC_PH	GOBP_CELLULAR_RESPONSE_TO_ACIDIC_PH	10	0.858797	1.81491	0.000652138	0.00846158	0.00631279	374	tags=30%, list=2%, signal=29%	SCNN1G/SCNN1B/SCNN1A
GOBP_CHLORIDE_TRANSPORT	GOBP_CHLORIDE_TRANSPORT	68	0.566679	1.73443	0.000658022	0.00851441	0.0063522	4117	tags=59%, list=26%, signal=43%	PRKG2/CLCA2/CLIC2/ABCB1/BEST3/BEST4/SLC1A3/SLC26A5/SLC26A8/PCYOX1/SLC26A4/SLC12A7/PRNP/GLRB/SLC1A1/BEST1/SLC1A4/ANO2/PTAFR/GABRE/ANO10/ANO7/TSPO/SLC26A1/PACC1/OSTM1/CLCC1/GABRR2/CLCN7/CLIC4/CLCN5/CLDN4/SLC12A5/CLCN2/CLCNKB/CLIC6/SLC12A4/APOL1/FXYD1/CLCN4
GOBP_NEGATIVE_REGULATION_OF_GENE_EXPRESSION_EPIGENETIC	GOBP_NEGATIVE_REGULATION_OF_GENE_EXPRESSION_EPIGENETIC	83	-0.41569	-1.6645	0.000663116	0.00855674	0.00638378	4901	tags=57%, list=31%, signal=39%	PHF8/MACROH2A2/SAMD1/MBD2/ATF7IP2/CENPV/MACROH2A1/KCNQ1OT1/SMYD5/TASOR/ZNF445/TASOR2/MBD3/EPC1/CTR9/PHF2/SETDB1/SETDB2/RB1/CDKN2B-AS1/LHX2/H1-0/DNMT3A/HAT1/TRIM28/H3-3A/SMARCA5/RIF1/CTCF/SMCHD1/CDK2/KDM1A/BAZ1A/HDAC1/CBX3/SUV39H1/LMNA/HELLS/DNMT1/H3-3B/DOT1L/LMNB2/HDAC5/EZH2/HMGB1/TET1/LMNB1
GOBP_RELEASE_OF_SEQUESTERED_CALCIUM_ION_INTO_CYTOSOL_BY_ENDOPLASMIC_RETICULUM	GOBP_RELEASE_OF_SEQUESTERED_CALCIUM_ION_INTO_CYTOSOL_BY_ENDOPLASMIC_RETICULUM	25	0.712031	1.84245	0.000665949	0.00856976	0.00639349	977	tags=28%, list=6%, signal=26%	PLN/CLIC2/RYR1/ANK2/TMEM38A/CASQ1/ATP1A2
GOBP_ORGANIC_ACID_TRANSPORT	GOBP_ORGANIC_ACID_TRANSPORT	214	0.444008	1.50944	0.000667903	0.00857142	0.00639473	2275	tags=26%, list=15%, signal=22%	IL1A/IL1B/SLC1A6/CD36/SLC43A2/FOLR3/SLC7A14/ABCC11/ABCB1/AGT/TRH/SLC7A7/SLC16A8/SLC22A4/CEACAM1/KMO/CACNB4/SLC6A15/SLC23A1/SLC7A2/RBP1/NTRK2/ATP1A2/SLC1A3/BDKRB2/EMB/GRM2/SLC26A5/LEP/SLC26A8/SLC47A1/MFSD2A/PLA2R1/APOE/SLC6A17/SLC26A4/APBA1/IRS2/RGS4/SLC1A1/SLC7A5P1/PDPN/SLC16A11/SLC22A13/SLC1A4/SLC38A5/SLC13A3/SLC27A6/SLC17A5/PLA2G12A/SLC38A10/NTSR1/PLIN2/OXT/NMB
GOBP_MATURATION_OF_SSU_RRNA	GOBP_MATURATION_OF_SSU_RRNA	52	-0.488468	-1.77487	0.000672259	0.00860382	0.0064189	5506	tags=60%, list=35%, signal=39%	RPS14/UTP25/RIOK2/TBL3/UTP6/GTF2H5/RPS8/MPHOSPH10/RRP36/RIOK1/BYSL/SRFBP1/WDR3/NOL10/PWP2/BMS1/HEATR1/MRPS11/RPS16/NGDN/FCF1/NOB1/DCAF13/DHX37/ABT1/NOL11/NAT10/RPP40/LSM6/UTP20/HELB
GOBP_SODIUM_ION_TRANSMEMBRANE_TRANSPORT	GOBP_SODIUM_ION_TRANSMEMBRANE_TRANSPORT	114	0.501678	1.63088	0.000681202	0.00869458	0.00648661	2464	tags=34%, list=16%, signal=29%	SCNN1G/SCNN1B/ASIC4/SCN4A/SCN4B/SCNN1A/SLC8A2/ATP1B2/SLC8A3/SLC9B1/SCN3B/SLC9A7/CACNA1H/SLC6A15/NETO1/FGF11/HCN2/SLC23A1/TPCN1/ATP1A2/SLC34A3/NALCN/SLC4A11/SLC6A17/OSR1/SCN1A/NEDD4L/PTPN3/SLC6A8/KCNK1/ASIC3/SLC41A3/SLC9A1/SLC20A1/SLC6A16/PCSK9/WNK3/SLC20A2/CAV3
GOBP_T_CELL_EXTRAVASATION	GOBP_T_CELL_EXTRAVASATION	11	0.841882	1.8242	0.000685963	0.00870533	0.00649464	1903	tags=64%, list=12%, signal=56%	ICAM1/XG/F11R/CD99/CCL2/RIPK3/CD99L2
GOBP_DEVELOPMENTAL_MATURATION	GOBP_DEVELOPMENTAL_MATURATION	215	0.446249	1.51804	0.000686403	0.00870533	0.00649464	3135	tags=35%, list=20%, signal=29%	NEFL/UNC13A/C3/NPPC/SPINK1/FOXA1/KCNB1/RYR1/CAMK2B/GLDN/EREG/NKX6-1/SOX8/BMP2/CEBPA/NRCAM/PTH1R/VEGFA/SYBU/MSX2/SEZ6L2/B4GALT6/BHLHA15/TGFB2/ANGPTL8/BCAN/RET/SPTBN4/PCSK4/EFCAB9/DDIT3/SHANK1/SLC22A14/NR4A2/LEP/SLC26A8/PLXNB1/CDH3/APP/NTN4/ADGRB3/PALM/AKR1B1/ADAMTS12/ADGRL1/CD63/ATP6AP2/TBX6/NEURL1/PLD6/CATSPER3/KCNIP2/EPAS1/MMP2/TDRKH/FOXO3/ANG/CCDC154/CATSPERE/RAC3/TMEM79/WNT5A/GAL/BCL11A/GDF11/…
GOBP_REGULATION_OF_LEUKOCYTE_CHEMOTAXIS	GOBP_REGULATION_OF_LEUKOCYTE_CHEMOTAXIS	85	0.529285	1.66953	0.000687604	0.00870533	0.00649464	2063	tags=32%, list=13%, signal=28%	CXCL8/CXCL10/CCL7/S100A14/PADI2/IL6/TNFSF14/NBL1/DPP4/CCL2/VEGFA/SERPINE1/GAS6/CAMK1D/CCR7/IL12A/C5AR1/SLAMF8/IL23A/SPI1/LGMN/CSF1R/F2RL1/CD74/JAM3/MTUS1/VEGFB
GOBP_DNA_TEMPLATED_TRANSCRIPTION_ELONGATION	GOBP_DNA_TEMPLATED_TRANSCRIPTION_ELONGATION	224	-0.313519	-1.40273	0.000692007	0.00873752	0.00651865	5621	tags=53%, list=36%, signal=34%	BRD4/RNF168/INTS13/SND1/MED12/YAF2/SCAF8/ZNF326/KAT6B/DPF2/VHL/PIAS1/DPF3/ATF7IP/MED11/RNF8/YY1AP1/THRAP3/MED7/MED18/PIAS4/PWWP2A/CDC73/EP300/CCNK/ARID3A/PHF8/NELFB/MTA2/KAT7/ATF7IP2/GTF2H5/INTS4/NRG1/RTF1/INTS11/ZMYND11/CAMTA1/MED24/MED21/BTAF1/GPS2/RECQL5/AIP/ZC3H4/CNOT2/INTS9/CTR9/MED4/PHF2/HEXIM1/KDM3B/WDR82/MED28/RALY/TRRAP/MED8/INTS2/KDM2B/MED13/MED6/MED1/FBXL19/SUPT4H1/SETD2/MED20/PAF1/KAT…
GOBP_CELL_CELL_JUNCTION_ORGANIZATION	GOBP_CELL_CELL_JUNCTION_ORGANIZATION	156	0.475994	1.58584	0.00069951	0.00880857	0.00657166	3155	tags=31%, list=20%, signal=25%	IL1B/GJB2/CDH10/CLDN1/WNT11/PKP2/DSG2/PECAM1/F11R/MTSS1/AGT/BMP6/VEGFA/CLDN6/ANK2/GPBAR1/PARD6B/TGFB2/CLDN16/CDH1/CXADR/PTPRO/ARVCF/PRKCH/CDHR3/CDH20/JUP/CSF1R/GRHL1/F2RL1/WHRN/AJM1/PARD6A/JAM3/CNTNAP1/ZNF703/CD177/CLDN15/PERP/CD9/GJA1/NLGN4X/CLDN11/SVEP1/IKBKB/CLDN7/NLGN2/DSP
GOBP_REGULATION_OF_CHEMOTAXIS	GOBP_REGULATION_OF_CHEMOTAXIS	155	0.472958	1.57691	0.000708665	0.00888645	0.00662977	2063	tags=26%, list=13%, signal=23%	CXCL8/CXCL10/CCL7/S100A14/PADI2/IL6/TNFSF14/CDH13/NBL1/SEMA3E/CCL26/DPP4/CCL2/VEGFA/SEMA3C/PLXNA4/FGF18/SERPINE1/GAS6/TPBG/CAMK1D/CCR7/PTPRO/IL12A/C5AR1/SLAMF8/ITGA2/F3/IL23A/SPI1/SEMA5A/SEMA6D/LGMN/CSF1R/F2RL1/CD74/JAM3/PLXNA3/MTUS1/VEGFB
GOBP_CYTOPLASMIC_TRANSLATION	GOBP_CYTOPLASMIC_TRANSLATION	152	-0.352417	-1.52517	0.000709478	0.00888645	0.00662977	5897	tags=52%, list=38%, signal=33%	RPL17/RPL38/EIF4H/RPL30/EIF3L/RPL18/RPLP0/RPL23A/RPL10/EIF3D/RPS14/RACK1/CNBP/RPL19/DRG1/RPS27A/FTSJ1/RPL27A/RPS24/RPL8/RPS5/NCK1/RPS10/RPS15A/RPL24/RPL6/EIF3K/DPH1/RPS8/RBM24/NEMF/RPL23/EIF4B/RPS23/EIF3M/RPL12/DENR/EIF2B3/IGF2BP1/RPL11/RPS25/RPS3/EIF2S3/FMR1/RPL3/RPL4/DHX36/RBM4/EIF3H/RPL5/RPS3A/YBX1/RPL7/RPS7/EIF2D/UNK/DPH2/EIF3F/RPL10A/RPL14/RPS16/RPSA/RPL7A/DHX9/EIF3CL/SYNCRIP/RPS2/ZC3H15/EIF…
GOBP_RESPONSE_TO_PH	GOBP_RESPONSE_TO_PH	29	0.67969	1.79452	0.000713494	0.00891235	0.00664908	2152	tags=45%, list=14%, signal=39%	SCNN1G/SCNN1B/GPR68/SST/SCNN1A/CTSS/GPLD1/MCOLN1/PAM/LGMN/GPR65/ASIC3/SLC9A1
GOBP_VASCULAR_PROCESS_IN_CIRCULATORY_SYSTEM	GOBP_VASCULAR_PROCESS_IN_CIRCULATORY_SYSTEM	193	0.44921	1.52041	0.00071534	0.00891235	0.00664908	2725	tags=35%, list=17%, signal=29%	SCNN1B/HTR2A/CD36/NPPC/SOD2/NPPB/AVPR2/SLC8A2/ABCB1/ATP1B2/AGT/SOD3/PDE2A/BMP6/ATP8A1/VEGFA/COMP/SLC22A1/CEACAM1/SLC7A2/KCNMB2/PTGS2/ATP1A2/SLC1A3/BDKRB2/ABCA2/HTR7/GCH1/LEP/DOCK4/MFSD2A/KCNMB4/SLC2A4/APOE/SLC6A17/UCN/SLC29A2/GCLC/LEPR/TACR2/LRP3/SLC16A12/SLC1A1/ADM/ECE1/F2RL1/TEK/UTS2B/SLC1A4/SLC38A5/FGFBP3/SLC13A3/TBXA2R/EXT2/CBS/MMP2/SLC5A3/SLC22A5/SLC1A2/VSTM4/DBH/INSR/ADRB2/ADORA2B/ADCY6/SLC…
GOBP_HEART_PROCESS	GOBP_HEART_PROCESS	182	0.463242	1.56277	0.000746916	0.00928113	0.00692421	2152	tags=27%, list=14%, signal=23%	PLN/CLIC2/PKP2/SGCZ/DSG2/KCNJ12/MYL3/ADM2/STC1/GATA6/KCNH6/SCN4B/POPDC2/KCNJ2/SLC8A2/ATP1B2/CYP2J2/AGT/SLC8A3/SCN3B/SGCD/ANK2/TMEM38A/CACNA1H/TGFB2/SPTBN4/HCN2/ATP1A2/CXADR/GAA/APLN/GCH1/SGCG/HBEGF/UCN/ZC3H12A/SCN1A/RGS4/NEDD4L/KCNG2/JUP/SLC1A1/ADM/S100A1/KCNIP2/VEGFB/EXT2/EPAS1/SLC9A1
GOBP_CELLULAR_RESPONSE_TO_CORTICOSTEROID_STIMULUS	GOBP_CELLULAR_RESPONSE_TO_CORTICOSTEROID_STIMULUS	53	0.589572	1.74457	0.00075346	0.00933774	0.00696644	1695	tags=25%, list=11%, signal=22%	SCNN1G/SCNN1B/GJB2/PLAT/STC1/SCNN1A/ERRFI1/FBXO32/CYP1B1/ASS1/BCL2L11/CFLAR/SGK1
GOBP_POSITIVE_REGULATION_OF_HISTONE_METHYLATION	GOBP_POSITIVE_REGULATION_OF_HISTONE_METHYLATION	43	-0.516466	-1.79739	0.000761625	0.00941408	0.0070234	3049	tags=47%, list=20%, signal=38%	PAF1/MTF2/HCFC1/SNW1/PAXIP1/WDR61/DNMT3B/PAXBP1/CHTOP/SMARCA5/RIF1/BRCA1/MCRS1/SUV39H1/LMNA/AUTS2/DNMT1/MYB/PHF19/TET1
GOBP_MATURATION_OF_5_8S_RRNA_FROM_TRICISTRONIC_RRNA_TRANSCRIPT_SSU_RRNA_5_8S_RRNA_LSU_RRNA	GOBP_MATURATION_OF_5_8S_RRNA_FROM_TRICISTRONIC_RRNA_TRANSCRIPT_SSU_RRNA_5_8S_RRNA_LSU_RRNA	25	-0.638494	-1.94641	0.000778457	0.00959688	0.00715978	4202	tags=68%, list=27%, signal=50%	EXOSC7/PES1/ERI1/BOP1/FTSJ3/NOL9/ERI2/FCF1/EXOSC3/EXOSC10/EXOSC8/WDR12/ABT1/RPP40/EXOSC2/UTP20/EXOSC9
GOBP_KERATINIZATION	GOBP_KERATINIZATION	30	0.679912	1.81026	0.000783863	0.00962333	0.00717951	863	tags=43%, list=6%, signal=41%	KRT5/KRT6A/IL1A/IVL/LCE3D/LCE1F/LCE2C/LCE2A/KRT16/LCE2B/KRT17/ABCA12/SFN
GOBP_REGULATION_OF_UBIQUITIN_PROTEIN_LIGASE_ACTIVITY	GOBP_REGULATION_OF_UBIQUITIN_PROTEIN_LIGASE_ACTIVITY	23	-0.642197	-1.91179	0.0007847	0.00962333	0.00717951	940	tags=30%, list=6%, signal=29%	MAD2L2/UBE2S/FBXO5/MAD2L1/UBE2C/PLK1/CDC20
GOBP_RIBOSOME_ASSEMBLY	GOBP_RIBOSOME_ASSEMBLY	57	-0.479093	-1.76833	0.000800676	0.00978736	0.00730189	5962	tags=72%, list=38%, signal=45%	TRAF7/RPL38/RPLP0/RPL23A/RRS1/RPL10/RPS14/RRP7A/DHX30/FASTKD2/NLE1/RPS5/RPL24/RPL6/NOP53/DDX3X/RPL11/MDN1/DDX28/RPL5/NOP2/BOP1/MRPL20/PRKDC/PWP2/NIP7/MRPS11/ERAL1/MRTO4/RPSA/RPF2/EIF2A/DHX37/MTERF3/XRCC5/MRPL22/ABT1/C1QBP/NPM1/MRPS7/BRIX1
GOBP_POSITIVE_REGULATION_OF_MITOTIC_CELL_CYCLE_SPINDLE_ASSEMBLY_CHECKPOINT	GOBP_POSITIVE_REGULATION_OF_MITOTIC_CELL_CYCLE_SPINDLE_ASSEMBLY_CHECKPOINT	12	-0.780269	-1.94066	0.000802242	0.00978736	0.00730189	1518	tags=58%, list=10%, signal=53%	GEN1/INCENP/MAD2L1/NDC80/CDCA8/AURKB/BIRC5
GOBP_REGULATION_OF_METAL_ION_TRANSPORT	GOBP_REGULATION_OF_METAL_ION_TRANSPORT	286	0.424174	1.4615	0.00080479	0.009793	0.0073061	2918	tags=30%, list=19%, signal=25%	CXCL10/HTR2A/SPINK1/PLN/CLIC2/RRAD/PKP2/LRRC38/PRSS8/CXCL11/TLR9/STC1/VIP/CAMK2B/SERPINE2/SCN4B/KCNJ2/ATP1B2/KCNK3/TSPAN13/AGT/EFHB/GRIN1/CCL2/HAP1/STC2/ADCYAP1R1/NKAIN1/SCN3B/ANK2/CNTN1/TMEM38A/GALR2/CACNB4/CASQ1/NETO1/FGF11/SPTBN4/AMIGO1/PTGS2/ATP1A2/GPR35/TRPV2/NKAIN2/GRIN3B/OSR1/UCN/CBARP/CABP1/SLC31A2/CD63/RGS4/PRNP/P2RX5/NEDD4L/BEST1/CAPN3/SARAF/PTPN3/KCNIP2/KCNAB2/CYBA/VAMP2/ITGB3/SLC9A1/N…
GOBP_ANION_TRANSMEMBRANE_TRANSPORT	GOBP_ANION_TRANSMEMBRANE_TRANSPORT	185	0.459668	1.55133	0.000815261	0.00989478	0.00738203	4159	tags=43%, list=27%, signal=32%	SLC1A6/CLCA2/CLIC2/SLC43A2/ABCB1/AGT/SLC16A8/SLC39A8/BEST3/SLC23A1/SLC7A2/BEST4/ATP1A2/SLC1A3/EMB/SLC26A5/SLC4A11/SLC26A8/SLC47A1/PCYOX1/SLC26A4/ADAMTS8/SLC12A7/RGS4/PRNP/GLRB/SLC16A12/SLC1A1/BEST1/SLC16A11/SLC6A8/SLC1A4/SLC38A5/MFSD10/SLC13A3/SLC17A5/ANO2/NTSR1/PTAFR/SLC20A1/SLC37A3/GABRE/SLC20A2/SLC1A2/SLC15A4/ANO10/SLC25A18/SLC37A2/SLC35B2/ANO7/SLC4A3/ITGB1/SLC26A1/GJA1/SLC13A4/PACC1/CLCC1/GAB…
GOBP_REGULATION_OF_CELL_ADHESION_MEDIATED_BY_INTEGRIN	GOBP_REGULATION_OF_CELL_ADHESION_MEDIATED_BY_INTEGRIN	36	0.654097	1.81454	0.000839587	0.0101638	0.00758271	2490	tags=47%, list=16%, signal=40%	SFRP2/LIF/DPP4/SERPINE1/PLAU/NEXMIF/TGFB2/RET/LPXN/EFNA1/CYP1B1/ACER2/JAM3/ITGB3/PIEZO1/MUC1/RAC3
GOBP_NEGATIVE_REGULATION_OF_GLYCOPROTEIN_METABOLIC_PROCESS	GOBP_NEGATIVE_REGULATION_OF_GLYCOPROTEIN_METABOLIC_PROCESS	12	0.820071	1.81433	0.000842961	0.0101784	0.00759361	2015	tags=67%, list=13%, signal=58%	ITM2A/PTX3/ABCA7/HBEGF/CST3/ITM2B/BACE2/ITM2C
GOBP_CENTRIOLE_CENTRIOLE_COHESION	GOBP_CENTRIOLE_CENTRIOLE_COHESION	15	-0.721374	-1.89381	0.000846538	0.0101954	0.00760627	2410	tags=53%, list=15%, signal=45%	CEP135/ODF2/NIN/RTTN/CNTLN/CCDC102B/SGO1/NEK2
GOBP_LEUKOCYTE_PROLIFERATION	GOBP_LEUKOCYTE_PROLIFERATION	216	0.434882	1.47871	0.000869712	0.0104477	0.00779451	2666	tags=29%, list=17%, signal=25%	CSF2/IL1A/IL1B/IL33/IL6/TLR9/TNFSF14/VAV3/PTPN22/CSF2RB/CD24/CD1D/TNFSF8/TNFRSF9/IL20RB/IDO1/TNFAIP3/EBI3/ZAP70/LRRC32/DOCK8/INPP5D/RIPK3/CD55/NFATC2/CEBPB/LEP/IL12A/CHRNB2/PDCD1LG2/IRS2/IL23A/PRNP/RASAL3/CSF1R/CD151/F2RL1/CD81/IL4I1/NCSTN/CASP3/CADM1/CD74/CD40/TNFRSF21/GPNMB/PRLR/CDKN1A/NMB/RIPK2/AHR/CARD11/PNP/TGFBR2/IGFBP2/TNFSF9/MAPK3/SDC4/IRF1/ZP3/GAL/FYN/BTN2A2
GOBP_LIPID_HOMEOSTASIS	GOBP_LIPID_HOMEOSTASIS	121	0.489936	1.60874	0.00088641	0.0106211	0.0079239	3088	tags=33%, list=20%, signal=27%	ANGPTL4/ABCG1/GCKR/ITGB6/ABCA3/CD24/CEBPA/MTTP/ABCA12/LIPG/ANGPTL8/DGAT2/RBP1/ABCA2/RORA/ACOXL/PLSCR3/SESN2/APOE/ABCB4/IRS2/SCARB1/TLCD1/CYP7B1/NR1D1/NPC2/LRP5/ABCA1/TM6SF2/PCSK9/ATP13A2/RTN4/CAV3/ABHD8/ORMDL3/TSPO/RCN3/CETP/PNPLA2/TSKU
GOBP_MACROPHAGE_ACTIVATION	GOBP_MACROPHAGE_ACTIVATION	69	0.556194	1.70571	0.000894843	0.0106949	0.00797893	2208	tags=33%, list=14%, signal=29%	CSF2/IL33/IL6/TLR9/TAFA3/TLR2/TTBK1/CEBPA/BPI/CD200/IFNGR2/DYSF/IL31RA/RORA/C5AR1/APP/ZC3H12A/GRN/GPR137B/TLR1/NR1D1/CD74/JUN
GOBP_POSITIVE_REGULATION_OF_NITRIC_OXIDE_METABOLIC_PROCESS	GOBP_POSITIVE_REGULATION_OF_NITRIC_OXIDE_METABOLIC_PROCESS	29	0.675905	1.78452	0.000902913	0.0107639	0.00803045	1261	tags=28%, list=8%, signal=25%	IL1B/CD36/SOD2/AGT/PTX3/KLF4/PTGS2/ASS1
GOBP_REGULATION_OF_HUMORAL_IMMUNE_RESPONSE	GOBP_REGULATION_OF_HUMORAL_IMMUNE_RESPONSE	18	0.75119	1.82593	0.000910064	0.0108217	0.00807356	1782	tags=56%, list=11%, signal=49%	IL1B/C3/GATA6/SERPING1/HPX/SPNS2/CCR7/CD55/CFH/CD59
GOBP_SIGNALING_RECEPTOR_LIGAND_PRECURSOR_PROCESSING	GOBP_SIGNALING_RECEPTOR_LIGAND_PRECURSOR_PROCESSING	28	0.681664	1.79443	0.000916804	0.0108743	0.00811281	1785	tags=46%, list=11%, signal=41%	CPE/PCSK1N/PCSK5/PCSK6/DPP4/MBOAT4/PCSK4/ERO1A/ATP6AP2/CTSZ/BACE2/PCSK1/ECE1
GOBP_ESTABLISHMENT_OF_PROTEIN_LOCALIZATION_TO_CHROMOSOME	GOBP_ESTABLISHMENT_OF_PROTEIN_LOCALIZATION_TO_CHROMOSOME	26	-0.607842	-1.86558	0.000920306	0.0108884	0.00812329	5158	tags=88%, list=33%, signal=59%	LRWD1/SPIDR/MACROH2A2/MACROH2A1/NABP2/CCT3/TCP1/H1-5/TERF1/CCT8/ZNF827/WRAP53/CCT4/CCT7/CCT6A/NIPBL/DKC1/POT1/CCT2/SGF29/CCT5/RUVBL2/BRCA2
GOBP_CHEMICAL_HOMEOSTASIS_WITHIN_A_TISSUE	GOBP_CHEMICAL_HOMEOSTASIS_WITHIN_A_TISSUE	15	0.783865	1.83067	0.000929011	0.0109637	0.00817952	2799	tags=73%, list=18%, signal=60%	ITGB6/ABCA3/VEGFA/ABCA12/OAS1/CTSH/EPAS1/LPCAT1/NAPSA/HOMER2/RCN3
GOBP_REGULATION_OF_CELL_DIVISION	GOBP_REGULATION_OF_CELL_DIVISION	149	-0.350435	-1.51757	0.000940996	0.0110773	0.00826428	856	tags=20%, list=5%, signal=19%	BRCA2/GAREM1/PTCH1/CIT/CDC25B/BLM/SUSD2/RACGAP1/PLK4/AURKA/RAB11FIP4/LBH/KIF20B/MIR145/KIF23/E2F8/TGFB3/CDCA8/KIF18B/FGFR2/KIF14/PRC1/AURKB/BIRC5/EVI2B/ASPM/PLK1/KIF20A/PTN/HTR2B
GOBP_POSITIVE_REGULATION_OF_PROTEIN_SECRETION	GOBP_POSITIVE_REGULATION_OF_PROTEIN_SECRETION	96	0.525619	1.67508	0.000958089	0.0112504	0.00839337	3325	tags=33%, list=21%, signal=26%	IL1A/ABCG1/GPR68/ACHE/NKX6-1/TLR2/TRH/WLS/BMP6/RBP4/TGFB2/GPLD1/C1QTNF12/ADAM8/IRS2/TM7SF3/PCSK1/F2RL1/MYOM1/PARD6A/ANG/ATP13A2/MYRIP/KCNN4/PCK2/C2CD2L/ABAT/APBB1/NLGN2/TRPM4/PRKCE/TMED10
GOBP_POSITIVE_REGULATION_OF_INTERLEUKIN_6_PRODUCTION	GOBP_POSITIVE_REGULATION_OF_INTERLEUKIN_6_PRODUCTION	70	0.553294	1.70038	0.000963027	0.0112801	0.00841558	2661	tags=36%, list=17%, signal=30%	IL1A/IL1B/IL33/CD36/IL6/TLR9/TSLP/EREG/POU2F2/TLR2/LEP/APP/UCN/TLR1/F2RL1/DDX58/CYBA/CD74/PTAFR/IL17D/MAPK13/RIPK2/IFIH1/WNT5A/ADORA2B
GOBP_ENTRY_INTO_HOST	GOBP_ENTRY_INTO_HOST	116	0.51056	1.66391	0.000984108	0.0114984	0.00857841	2049	tags=26%, list=13%, signal=23%	KRT6A/CXCL8/HTR2A/CLDN1/SLC52A1/ITGB6/ICAM1/CH25H/F11R/DPP4/NECTIN4/PTX3/LAMP3/CLDN6/GAS6/TPCN1/CXADR/ANPEP/ITGB5/CD55/ITGA2/CTSB/SCARB1/CDHR3/CD81/SMPD1/NCAM1/PVR/CD74/ITGB3
GOBP_CARBOHYDRATE_METABOLIC_PROCESS	GOBP_CARBOHYDRATE_METABOLIC_PROCESS	471	0.384071	1.34453	0.000987807	0.011513	0.00858929	3361	tags=28%, list=22%, signal=22%	HTR2A/CHI3L1/CHI3L2/RENBP/GCKR/SLC2A5/PDK4/PRKN/GM2A/GYS2/ATF3/C1QTNF1/PGAM2/OVGP1/SORBS1/MIOX/FUCA1/PTH1R/CHST1/PMAIP1/ADCYAP1R1/RBP4/APOD/IGFBP3/RUBCNL/CHST5/IDUA/MANBA/PPP1R3C/B4GALT6/OAS1/SLC23A1/GPLD1/DGAT2/HKDC1/PHKA1/C1QTNF12/GAA/B3GNT4/GALNT3/PYGM/RORA/IGFBP4/CHST7/B4GALNT2/LEP/HAS2/MYORG/APP/HYAL3/KL/SLC2A4/ENO2/SESN2/PPP1R3G/NUPR1/GNPTG/IRS2/POMC/AKR1B1/GCLC/LEPR/MAN2B2/SLC39A14/PCDH12/…
GOBP_INSULIN_SECRETION	GOBP_INSULIN_SECRETION	131	0.490476	1.62048	0.000991272	0.0115248	0.00859808	2052	tags=22%, list=13%, signal=19%	IL1B/SYT7/VGF/IL6/GPR68/KCNB1/ACVR1C/IL1RN/PRKN/NKX6-1/BRSK2/MAFA/TRH/RBP4/SFRP1/ABCA12/CPLX1/GPLD1/C1QTNF12/LEP/ICA1/IRS2/ADCY5/TM7SF3/INHBB/NR1D1/LRP5/EFNA5/STX1A
GOBP_SYNAPSE_ASSEMBLY	GOBP_SYNAPSE_ASSEMBLY	139	0.484709	1.60933	0.000999332	0.0115898	0.0086466	2421	tags=34%, list=16%, signal=29%	GAP43/NTNG2/LRRC4B/CLSTN2/ACHE/NTN1/ADGRB1/TLR2/PTPRD/NRCAM/MUSK/SYNDIG1/SPTBN2/PCDHB6/TPBG/SPOCK2/AMIGO1/PCDHB2/NTRK2/SDK1/NPTX1/CDH1/IGFN1/SHANK3/PLXNB1/PCDHB9/SDK2/CHRNB2/PCDH17/APP/ADGRB3/DNER/COLQ/NLGN4Y/NRXN2/HAPLN4/MDGA1/PCDHB5/PCDHB4/EFNA5/PCDHB11/PCDHB10/OXT/CLSTN3/PCDHB16/PCDHB14/BSN
GOBP_RESPONSE_TO_NUTRIENT	GOBP_RESPONSE_TO_NUTRIENT	113	0.503882	1.63798	0.00102718	0.0118753	0.00885963	2409	tags=27%, list=15%, signal=23%	IL1A/CXCL10/KYNU/SFRP2/CYP1A1/SOD2/STC1/SST/ALPL/CCND1/STC2/SFRP1/LIPG/GAS6/PTGS2/BMP7/LEP/CYP1B1/ASS1/KL/SPP1/ITGA2/GCLC/CYP26B1/AQP3/TBXA2R/CBS/STAT1/POSTN/TGFBR2/IGFBP2
GOBP_POSITIVE_REGULATION_OF_REACTIVE_OXYGEN_SPECIES_METABOLIC_PROCESS	GOBP_POSITIVE_REGULATION_OF_REACTIVE_OXYGEN_SPECIES_METABOLIC_PROCESS	53	0.581603	1.72099	0.00102953	0.0118753	0.00885963	2394	tags=38%, list=15%, signal=32%	CD36/SOD2/ADGRB1/XDH/AGT/GRIN1/PID1/GADD45A/DUOXA1/RIPK3/LEP/CYP1B1/ZC3H12A/F2RL1/CYBA/CDKN1A/FOXO3/SLC5A3/CD177/TGFBR2
GOBP_CHEMOKINE_PRODUCTION	GOBP_CHEMOKINE_PRODUCTION	64	0.556999	1.70093	0.00103154	0.0118753	0.00885963	851	tags=19%, list=5%, signal=18%	TREM1/IL1B/IL33/CXCL6/ALOX15B/IL6/TLR9/TSLP/TLR2/APOD/OAS1/KLF4
GOBP_POSITIVE_REGULATION_OF_PROTEIN_TYROSINE_KINASE_ACTIVITY	GOBP_POSITIVE_REGULATION_OF_PROTEIN_TYROSINE_KINASE_ACTIVITY	44	0.610752	1.76183	0.00103756	0.0119154	0.00888953	1929	tags=34%, list=12%, signal=30%	EPGN/AREG/TGFA/CD24/EREG/AGT/GAS6/ALK/EFNA1/DOK7/HBEGF/PRNP/NEURL1/CSF1R/ALKAL2
GOBP_POSITIVE_REGULATION_OF_LIPID_LOCALIZATION	GOBP_POSITIVE_REGULATION_OF_LIPID_LOCALIZATION	79	0.551894	1.72967	0.00105867	0.0121283	0.00904833	2905	tags=39%, list=19%, signal=32%	IL1A/IL1B/ABCG1/C3/CD36/ABCA3/C1QTNF1/BMP6/ATP8A1/ABCA12/LIPG/ABCA7/PLTP/PLA2R1/APOE/SPP1/HILPDA/ZC3H12A/ABCB4/SCARB1/ABCA8/ABCA1/NTSR1/PLIN2/OXT/NMB/GAL/NKX3-1/LRP1/CETP/PLA2G4A
GOBP_POSITIVE_REGULATION_OF_INFLAMMATORY_RESPONSE	GOBP_POSITIVE_REGULATION_OF_INFLAMMATORY_RESPONSE	93	0.52353	1.66566	0.00106273	0.0121451	0.00906088	1899	tags=30%, list=12%, signal=27%	IL1B/IL33/C3/IL6/TLR9/TSLP/TAFA3/TLR2/TTBK1/CEBPA/NFKBIZ/AGT/PDE2A/ALOX5AP/IDO1/SERPINE1/CCR7/PTGS2/CEBPB/ADAM8/APP/NUPR1/ITGA2/GRN/IL23A/CD81/OSMR/TNIP1
GOBP_POSITIVE_REGULATION_OF_CYTOKINESIS	GOBP_POSITIVE_REGULATION_OF_CYTOKINESIS	33	-0.568128	-1.86966	0.00107178	0.0121951	0.00909815	1447	tags=48%, list=9%, signal=44%	NUP62/CDC14C/PKP4/CDC6/INCENP/ECT2/CDC14A/CIT/CDC25B/RACGAP1/KIF20B/KIF23/CDCA8/KIF14/AURKB/BIRC5
GOBP_REGULATION_OF_INSULIN_SECRETION	GOBP_REGULATION_OF_INSULIN_SECRETION	105	0.505048	1.63758	0.00107229	0.0121951	0.00909815	2052	tags=24%, list=13%, signal=21%	IL1B/SYT7/IL6/GPR68/KCNB1/ACVR1C/PRKN/NKX6-1/BRSK2/TRH/RBP4/SFRP1/ABCA12/GPLD1/C1QTNF12/LEP/ICA1/IRS2/ADCY5/TM7SF3/INHBB/NR1D1/LRP5/EFNA5/STX1A
GOBP_NEGATIVE_REGULATION_OF_INTERLEUKIN_6_PRODUCTION	GOBP_NEGATIVE_REGULATION_OF_INTERLEUKIN_6_PRODUCTION	29	0.670094	1.76918	0.00109233	0.0123681	0.00922723	1515	tags=38%, list=10%, signal=34%	TLR9/PTPN22/BPI/TNFAIP3/CD200/IL37/GAS6/INPP5D/HGF/ZC3H12A/IRAK3
GOBP_REGULATION_OF_SYNAPTIC_PLASTICITY	GOBP_REGULATION_OF_SYNAPTIC_PLASTICITY	140	0.477973	1.58581	0.00109277	0.0123681	0.00922723	2104	tags=31%, list=14%, signal=27%	SYT7/PLAT/EGR2/VGF/KCNB1/CAMK2B/SERPINE2/ADGRB1/SLC8A2/ARC/MCTP1/CALB2/AGT/SLC8A3/GRIN2A/GRIN1/CYP46A1/PRKCZ/NETO1/NTRK2/PTGS2/SYNGR1/SHANK3/ADCY1/RASGRF2/APP/MPP2/APOE/RIMS1/PPFIA3/SQSTM1/PRNP/BRSK1/NEURL1/SLC1A1/LGMN/CRHR2/SORCS2/RIMS3/NCSTN/VAMP2/ITPKA/GSK3B
GOBP_BIOLOGICAL_PROCESS_INVOLVED_IN_INTERACTION_WITH_HOST	GOBP_BIOLOGICAL_PROCESS_INVOLVED_IN_INTERACTION_WITH_HOST	155	0.466395	1.55503	0.0011056	0.0124832	0.00931314	2049	tags=21%, list=13%, signal=19%	KRT6A/CXCL8/HTR2A/CLDN1/SLC52A1/ITGB6/ICAM1/CH25H/F11R/DPP4/NECTIN4/LRRC15/PTX3/LAMP3/CLDN6/GAS6/TPCN1/CXADR/ANPEP/ITGB5/CD55/CHMP4C/ITGA2/CTSB/SCARB1/CDHR3/INHBB/CD81/SMPD1/NCAM1/PVR/CD74/ITGB3
GOBP_MULTICELLULAR_ORGANISMAL_SIGNALING	GOBP_MULTICELLULAR_ORGANISMAL_SIGNALING	104	0.513032	1.66067	0.00113604	0.0127659	0.00952405	2286	tags=32%, list=15%, signal=27%	PLN/PKP2/DSG2/KCNH6/SCN4A/SCN4B/KCNJ2/SLC8A2/ATP1B2/AGT/NRCAM/SLC8A3/SCN3B/ANK2/CACNA1H/CACNB4/CACNG7/SPTBN4/HCN2/KCNMB2/NTRK2/ATP1A2/GPR35/CXADR/KCNMB4/ITGA2/SCN1A/NFASC/JUP/JAM3/CNTNAP1/SLC9A1/CACNG8
GOBP_REGULATION_OF_MICROTUBULE_CYTOSKELETON_ORGANIZATION	GOBP_REGULATION_OF_MICROTUBULE_CYTOSKELETON_ORGANIZATION	138	-0.357302	-1.52383	0.00113608	0.0127659	0.00952405	1978	tags=19%, list=13%, signal=17%	FSD1/CEP97/MID1/HNRNPU/PATJ/CDKN1B/SKA2/CKAP2/CEP70/FES/FAM107A/STMN1/BORA/TACC3/INPP5J/SASS6/EPHA3/MAP2/KIF15/GPSM2/SKA3/KIF18A/TPX2/PSRC1/SPAG5/PLK1
GOBP_REGULATION_OF_NEUROINFLAMMATORY_RESPONSE	GOBP_REGULATION_OF_NEUROINFLAMMATORY_RESPONSE	23	0.699984	1.76942	0.00114766	0.0128653	0.0095982	1901	tags=48%, list=12%, signal=42%	IL1B/IL33/IL6/TAFA3/TTBK1/CD200/PTGS2/MMP3/NUPR1/GRN/NR1D1
GOBP_POSITIVE_REGULATION_OF_RESPONSE_TO_EXTERNAL_STIMULUS	GOBP_POSITIVE_REGULATION_OF_RESPONSE_TO_EXTERNAL_STIMULUS	293	0.413752	1.43155	0.00115284	0.0128926	0.00961855	3193	tags=31%, list=20%, signal=25%	CXCL8/IL1B/CXCL10/IL33/PLAT/CCL7/C3/S100A14/IL6/TLR9/TSLP/TNFSF14/CDH13/EREG/TAFA3/TLR2/CD1D/TTBK1/CEBPA/CCL26/NFKBIZ/AGT/PDE2A/ALOX5AP/HPX/BMP6/IDO1/VEGFA/FGF18/SERPINE1/PLAU/THBD/GAS6/TPBG/CAMK1D/CCR7/PTGS2/CEBPB/ADAM8/IL12A/C5AR1/APP/NUPR1/ITGA2/F3/GRN/IL23A/SPI1/MMP12/SEMA5A/LGMN/CSF1R/F2RL1/CD81/OASL/OSMR/TNIP1/PVR/CYBA/CADM1/CD74/VEGFB/ZNFX1/MAPK13/LY96/RIPK2/SLC15A4/MAPK3/DHX58/ZP3/WNT5A/F…
GOBP_DOUBLE_STRAND_BREAK_REPAIR_VIA_BREAK_INDUCED_REPLICATION	GOBP_DOUBLE_STRAND_BREAK_REPAIR_VIA_BREAK_INDUCED_REPLICATION	12	-0.770639	-1.91671	0.00116026	0.0129448	0.00965748	3583	tags=100%, list=23%, signal=77%	MCM3/MCMDC2/MCM4/MCM6/MCM2/GINS4/MCM7/CDC45/GINS2/CDC7/MCM5
GOBP_LEUKOCYTE_ACTIVATION_INVOLVED_IN_INFLAMMATORY_RESPONSE	GOBP_LEUKOCYTE_ACTIVATION_INVOLVED_IN_INFLAMMATORY_RESPONSE	29	0.669219	1.76687	0.00119336	0.0132825	0.00990941	1458	tags=38%, list=9%, signal=34%	SCNN1B/IL33/IL6/TLR9/TAFA3/TLR2/TTBK1/IFNGR2/C5AR1/APP/GRN
GOBP_RNA_CAPPING	GOBP_RNA_CAPPING	20	-0.655406	-1.89782	0.00120295	0.0133576	0.00996548	4391	tags=75%, list=28%, signal=54%	RAMAC/RNGTT/CMTR2/SNRPD2/NCBP3/SNRPD3/TGS1/SNRPB/NCBP1/ABT1/SNRPG/SNRPD1/SNRPF/UTP20/SNRPE
GOBP_FLUID_TRANSPORT	GOBP_FLUID_TRANSPORT	18	0.743936	1.8083	0.00120667	0.0133673	0.00997272	2081	tags=44%, list=13%, signal=39%	CSF2/SCNN1B/SLC14A1/SLC4A11/HAS2/PDPN/AQP3/EXT2
GOBP_REGULATION_OF_MYOBLAST_FUSION	GOBP_REGULATION_OF_MYOBLAST_FUSION	14	0.782715	1.80726	0.001211	0.0133837	0.00998493	1494	tags=43%, list=10%, signal=39%	CXCL10/GDF15/TNFSF14/ADGRB1/NFATC2/CFLAR
GOBP_NEGATIVE_REGULATION_OF_TELOMERE_MAINTENANCE	GOBP_NEGATIVE_REGULATION_OF_TELOMERE_MAINTENANCE	32	-0.548414	-1.77536	0.0012354	0.0136214	0.0101623	2547	tags=41%, list=16%, signal=34%	NBN/XRCC1/EXOSC10/ERCC4/NAT10/HNRNPC/PINX1/POT1/HNRNPU/RTEL1/PARP1/HNRNPA1/PIF1
GOBP_SPINDLE_MIDZONE_ASSEMBLY	GOBP_SPINDLE_MIDZONE_ASSEMBLY	14	-0.741126	-1.90301	0.00124342	0.0136776	0.0102042	478	tags=64%, list=3%, signal=62%	INCENP/RACGAP1/KIF4B/KIF23/CDCA8/KIF4A/PRC1/AURKB/BIRC5
GOBP_REGULATION_OF_STRIATED_MUSCLE_CONTRACTION	GOBP_REGULATION_OF_STRIATED_MUSCLE_CONTRACTION	64	0.552508	1.68722	0.00125284	0.013749	0.0102575	1384	tags=23%, list=9%, signal=21%	PLN/CLIC2/PKP2/DSG2/MYL3/STC1/SCN4A/KCNJ2/SLC8A3/ANK2/TMEM38A/CASQ1/ATP1A2/UCN/ZC3H12A
GOBP_ENDOCRINE_PROCESS	GOBP_ENDOCRINE_PROCESS	65	0.551718	1.68673	0.00125738	0.0137667	0.0102707	2822	tags=43%, list=18%, signal=35%	IL1B/PCSK5/AVPR2/C1QTNF1/AGT/BMP6/INHA/CGA/LEP/SPP1/GNRHR/UCN/POMC/TACR2/ATP6AP2/INHBB/CTSZ/SELENOM/ECE1/F2RL1/FOXD1/CYBA/INHBA/KISS1/GAL/NKX3-1/TSPO/GJA1
GOBP_CELLULAR_RESPONSE_TO_HORMONE_STIMULUS	GOBP_CELLULAR_RESPONSE_TO_HORMONE_STIMULUS	467	0.384526	1.34493	0.00126602	0.0138291	0.0103172	2756	tags=23%, list=18%, signal=19%	SCNN1G/SCNN1B/IL1B/GJB2/RXFP1/TP63/PLAT/SPINK1/IGFBP1/NR3C2/PADI2/GDF15/FOXA1/MT3/STC1/GATA6/PDK4/ESR1/SST/NKX6-1/SCNN1A/PPARGC1B/ERRFI1/SORBS1/AGT/FBXO32/TRH/SFRP1/PRKCZ/CEACAM1/EBI3/CTSS/CACNA1H/CGA/VWA2/PID1/GRB14/GPLD1/ATP1A2/C1QTNF12/IGFBP7/CYP11A1/NR4A2/BMP7/LEP/SH2B2/CYP1B1/TRIB3/ASS1/KL/SLC2A4/CTSH/GNRHR/SLC29A2/CTSB/BCL2L11/IRS2/GCLC/LEPR/GHR/SLC39A14/CFLAR/ADTRP/FOSB/GNRHR2/INHBB/SGK1/C…
GOBP_ADAPTIVE_IMMUNE_RESPONSE	GOBP_ADAPTIVE_IMMUNE_RESPONSE	258	0.425974	1.46355	0.00127963	0.0139441	0.010403	2103	tags=24%, list=14%, signal=21%	TREM1/IL1B/IL33/SLAMF7/C3/HLA-C/IL6/C9/CD7/CSF2RB/RAP1GAP/ICAM1/CD1D/IL20RB/RSAD2/NFKBIZ/SERPING1/HPX/LAMP3/TNFAIP3/PRKCZ/CEACAM1/EBI3/CTSS/WAS/LAX1/RELB/ZAP70/UNC13D/INPP5D/HLA-H/C8G/RIPK3/CD55/HLA-B/RORA/BACH2/IL12A/PAG1/PDCD1LG2/CTSH/ZC3H12A/IL23A/MCOLN1/RAP1GAP2/LAT/PRDM1/IL13RA2/NFKB2/SLC22A13/CD81/IL4I1/RAG1/PRR7/PVR/CADM1/CD74/JAM3/CD40/TNFRSF21/RAPGEF3
GOBP_ALTERNATIVE_MRNA_SPLICING_VIA_SPLICEOSOME	GOBP_ALTERNATIVE_MRNA_SPLICING_VIA_SPLICEOSOME	70	-0.430865	-1.67973	0.00128249	0.0139441	0.010403	3625	tags=51%, list=23%, signal=40%	PUF60/RBM8A/DDX17/RBM10/SMU1/FXR1/PQBP1/DHX9/SRSF6/RSRC1/SFSWAP/MBNL1/RAVER2/HNRNPL/RBM25/PTBP1/NCBP1/KDM1A/RBM7/RAVER1/HNRNPU/MAGOH/KHDRBS1/SRSF2/TIA1/TRA2B/SRSF1/MBNL2/NOVA1/HNRNPA1/SFPQ/RBMX/KHDRBS3/ESRP2/HNRNPM/MBNL3
GOBP_POSITIVE_REGULATION_OF_NEUTROPHIL_MIGRATION	GOBP_POSITIVE_REGULATION_OF_NEUTROPHIL_MIGRATION	27	0.681705	1.7889	0.00128885	0.0139809	0.0104305	2041	tags=41%, list=13%, signal=35%	CXCL8/IL1A/XG/CD99/CAMK1D/CCR7/ADAM8/C5AR1/IL23A/CD99L2/CD74
GOBP_INORGANIC_ANION_TRANSMEMBRANE_TRANSPORT	GOBP_INORGANIC_ANION_TRANSMEMBRANE_TRANSPORT	78	0.538243	1.68123	0.00129291	0.0139926	0.0104392	4117	tags=56%, list=26%, signal=42%	CLCA2/CLIC2/BEST3/BEST4/SLC1A3/SLC26A5/SLC4A11/SLC26A8/PCYOX1/SLC26A4/ADAMTS8/SLC12A7/PRNP/GLRB/SLC1A1/BEST1/SLC1A4/ANO2/PTAFR/SLC20A1/SLC37A3/GABRE/SLC20A2/ANO10/SLC37A2/ANO7/SLC26A1/SLC13A4/PACC1/CLCC1/GABRR2/CLCN7/CLIC4/SLC26A11/CLCN5/CLDN4/SLC12A5/CLCN2/CLCNKB/CLIC6/SLC12A4/APOL1/FXYD1/CLCN4
GOBP_REGULATION_OF_DNA_DIRECTED_DNA_POLYMERASE_ACTIVITY	GOBP_REGULATION_OF_DNA_DIRECTED_DNA_POLYMERASE_ACTIVITY	13	-0.749122	-1.90759	0.00130233	0.0140622	0.0104912	3409	tags=92%, list=22%, signal=72%	PCNA/POLG2/RFC2/GINS3/GINS4/CHTF18/RFC4/GINS2/DSCC1/GINS1/RFC3/RFC5
GOBP_CELLULAR_RESPONSE_TO_ABIOTIC_STIMULUS	GOBP_CELLULAR_RESPONSE_TO_ABIOTIC_STIMULUS	283	0.417338	1.43762	0.00131214	0.0141356	0.0105459	2550	tags=22%, list=16%, signal=19%	SCNN1G/SCNN1B/IL1B/CCND2/IL33/SFRP2/WNT11/OPN5/GPR68/ITGB6/TNFRSF8/TNFSF14/MMP1/KCNJ2/SCNN1A/F11R/ERRFI1/AGT/PDE2A/BMP6/SOX9/SFRP1/TIMP1/RELB/GPLD1/GADD45A/PTGS2/ATP1A2/BDKRB2/SLC4A11/MMP3/HYAL3/SLC2A4/TNFRSF10A/GRK7/GRK4/ITGA2/PALM/AKR1B1/GCLC/MCOLN1/SLC25A23/CERS1/CAPN3/YBX3/SMPD1/CASP3/CYBA/ITGB3/CD40/SLC9A1/PTAFR/MMP2/RAD9B/CDKN1A/WNK3/PIEZO1/MAPK13/CRB1/MYC/MAPK3/IRF1/SCX
GOBP_MRNA_CATABOLIC_PROCESS	GOBP_MRNA_CATABOLIC_PROCESS	221	-0.300882	-1.3375	0.0013174	0.0141598	0.010564	4244	tags=42%, list=27%, signal=31%	PYM1/EXOSC7/ZC3H14/IGF2BP1/CNOT11/ERI1/ELAVL1/FMR1/EDC4/TRAF5/DHX36/UPF3A/AGO1/ZFP36/TUT4/ANGEL2/MEIOC/RBM8A/TENT4A/MOV10/YBX1/DCP2/PNRC2/NUDT12/NANOS1/RBM10/SMG1/LSM5/FASTK/IGF2BP2/KHSRP/HNRNPAB/FXR1/MYD88/MRTO4/MLH1/SSB/FASTKD5/CNOT7/TNRC6A/DHX9/LSM1/SYNCRIP/TBRG4/ZFP36L2/PCID2/EIF3E/CTIF/LSM7/EXOSC3/POLR2G/TARDBP/APEX1/UPF3B/EDC3/PAN2/EXOSC10/EXOSC8/TTC5/MAGOHB/PNPT1/METTL14/IKBKE/SERBP1/CNOT9…
GOBP_POSITIVE_REGULATION_OF_EPITHELIAL_CELL_DIFFERENTIATION	GOBP_POSITIVE_REGULATION_OF_EPITHELIAL_CELL_DIFFERENTIATION	46	0.596222	1.72161	0.00132795	0.0142406	0.0106242	2184	tags=39%, list=14%, signal=34%	TMEM100/LIF/ALOX15B/SFRP4/CD24/ZBED2/NKX6-1/BMP2/BMP6/SOX9/SERPINE1/GDNF/SFN/BMP7/PRKCH/PAX8/ETV4/BTG1
GOBP_PROTEIN_HYDROXYLATION	GOBP_PROTEIN_HYDROXYLATION	27	0.681033	1.78714	0.0013399	0.014336	0.0106954	3468	tags=67%, list=22%, signal=52%	EGLN3/P4HA2/P4HA3/PLOD2/ERO1A/P4HTM/PLOD1/P3H2/P4HA1/FKBP10/PRDX4/P3H3/P4HB/PLOD3/EGLN2/ASPH/CRTAP/P3H4
GOBP_VESICLE_TRANSPORT_ALONG_MICROTUBULE	GOBP_VESICLE_TRANSPORT_ALONG_MICROTUBULE	43	0.606052	1.74007	0.00135838	0.0145007	0.0108183	965	tags=19%, list=6%, signal=18%	KIF1A/BICDL1/DYNC1I1/CNIH2/AP3B2/HAP1/PRKCZ/BICDL2
GOBP_RESPONSE_TO_TUMOR_NECROSIS_FACTOR	GOBP_RESPONSE_TO_TUMOR_NECROSIS_FACTOR	179	0.450647	1.51904	0.00138347	0.014735	0.0109931	2999	tags=28%, list=19%, signal=23%	CCL20/CXCL8/CLDN1/CCL7/CHI3L1/PRKN/CCDC3/CEBPA/CCL26/CCL2/TNFAIP3/SFRP1/GAS6/H2BC11/PID1/BIRC3/PTGS2/RORA/GCH1/HAS2/CYP1B1/ASS1/HYAL3/SLC2A4/TNFRSF25/ZC3H12A/CTSK/ADAMTS12/F2RL1/YBX3/ADAMTS13/NR1D1/SMPD1/CASP3/CYBA/CARD14/CD40/TNFRSF21/STAT1/FOXO3/CDIP1/MAPK3/NKX3-1/CD58/ENDOG/TNFSF18/ASAH1/PELI3/PCK2/IKBKB
GOBP_POSITIVE_REGULATION_OF_SYNAPTIC_TRANSMISSION	GOBP_POSITIVE_REGULATION_OF_SYNAPTIC_TRANSMISSION	113	0.498335	1.61995	0.00138662	0.0147352	0.0109932	2320	tags=39%, list=15%, signal=33%	CLSTN2/SERPINE2/SLC8A2/ARC/CALB2/SLC8A3/GRIN2A/GRIN1/CCL2/HAP1/CYP46A1/PRKCZ/KMO/CACNB4/CACNG7/NTRK2/PTGS2/SLC1A3/NALCN/SHANK3/ADCY1/RASGRF2/APP/MPP2/APOE/RIMS1/TACR2/SQSTM1/PRNP/SLC1A1/LGMN/CRHR2/RIMS3/NCSTN/VAMP2/PINK1/STX1A/GSK3B/STX1B/OXT/CACNG8/KISS1/CLSTN3/PRKAR1B
GOBP_NUCLEOTIDE_EXCISION_REPAIR	GOBP_NUCLEOTIDE_EXCISION_REPAIR	78	-0.425109	-1.68777	0.00139267	0.014766	0.0110163	5036	tags=51%, list=32%, signal=35%	ARID1B/RAD52/FAN1/KAT7/GTF2H5/POLB/USP7/USP45/XAB2/MMS19/SMARCA4/ATXN3/TP53/SMARCC1/ERCC8/ARID1A/SMARCA2/ARID2/NTHL1/RPA4/KAT5/MNAT1/GTF2H3/PBRM1/SMARCE1/HMGN1/SMARCD2/ERCC4/SMARCD1/POLE/OGG1/POLA1/POLD1/FANCC/DPF1/ACTB/BRIP1/ACTL6A/BRCA2/RPA3
GOBP_RESPONSE_TO_OXYGEN_LEVELS	GOBP_RESPONSE_TO_OXYGEN_LEVELS	276	0.42698	1.4697	0.0014051	0.0148316	0.0110651	3094	tags=33%, list=20%, signal=27%	IL1A/ANGPTL4/CYP1A1/GUCY1A2/PLAT/NPPC/DIO3/MT3/SOD2/RYR1/STC1/GATA6/CD24/TLR2/BMP2/KCNK3/DPP4/SOD3/SLC8A3/EGLN3/PMAIP1/VEGFA/STC2/SFRP1/PLAU/RGCC/TGFB2/CYGB/PTGS2/RORA/PLOD2/NR4A2/BMP7/LEP/ADAM8/CHRNB2/NDRG1/SLC2A4/HILPDA/ITGA2/ERO1A/CFLAR/PAM/ATP6AP1/AK4/SLC11A2/SLC1A1/PDPN/ADM/NDNF/PLOD1/MMP14/AQP3/CASP3/ADAM15/HIPK2/CYBA/DDR2/PINK1/VEGFB/EPAS1/CBS/CPEB2/SLC9A1/MMP2/LOXL2/PTGIS/PLK3/FOXO3/HK2/A…
GOBP_CEREBRAL_CORTEX_NEURON_DIFFERENTIATION	GOBP_CEREBRAL_CORTEX_NEURON_DIFFERENTIATION	16	-0.693517	-1.85336	0.00140516	0.0148316	0.0110651	447	tags=38%, list=3%, signal=36%	HES1/DRD1/DLX1/DLX2/ID4/TOX
GOBP_MAINTENANCE_OF_GASTROINTESTINAL_EPITHELIUM	GOBP_MAINTENANCE_OF_GASTROINTESTINAL_EPITHELIUM	12	0.807194	1.78584	0.00141421	0.0148936	0.0111114	1127	tags=50%, list=7%, signal=46%	MUC13/SERPINA3/TLR9/RBP4/SOX9/CRACD
GOBP_DEFENSE_RESPONSE_TO_GRAM_POSITIVE_BACTERIUM	GOBP_DEFENSE_RESPONSE_TO_GRAM_POSITIVE_BACTERIUM	47	0.586416	1.70007	0.00142559	0.0149799	0.0111758	1570	tags=32%, list=10%, signal=29%	KRT6A/IL1B/CD36/IL6/RNASE7/TLR2/TNFSF8/H2BC4/H2BC12/H2BC8/H2BC11/IL12A/C5AR1/H2BC21/RNASE4
GOBP_REGULATION_OF_TRANSCRIPTION_BY_RNA_POLYMERASE_I	GOBP_REGULATION_OF_TRANSCRIPTION_BY_RNA_POLYMERASE_I	40	-0.518702	-1.76533	0.00143047	0.0149865	0.0111807	4947	tags=65%, list=32%, signal=44%	BAZ1B/PHF8/MACROH2A2/NOP53/ACTR6/MACROH2A1/UTP15/DEDD/POLR2K/SMARCA4/SF3B1/DDX21/FLNA/PWP1/HEATR1/DHX33/SMARCA5/WDR75/UBTF/DDX11/LYAR/NCL/NOL11/DEK/BNC1/RASL11A
GOBP_NEUTROPHIL_MEDIATED_IMMUNITY	GOBP_NEUTROPHIL_MEDIATED_IMMUNITY	24	0.697093	1.78817	0.00143261	0.0149865	0.0111807	2331	tags=38%, list=15%, signal=32%	TREM1/SCNN1B/CXCL6/IL6/SPI1/F2RL1/VAMP2/PTAFR/CD177
GOBP_VASCULAR_TRANSPORT	GOBP_VASCULAR_TRANSPORT	68	0.551231	1.68715	0.00145591	0.0151964	0.0113373	2853	tags=43%, list=18%, signal=35%	CD36/SLC8A2/ABCB1/ATP1B2/ATP8A1/SLC22A1/SLC7A2/ATP1A2/SLC1A3/ABCA2/MFSD2A/SLC2A4/APOE/SLC6A17/SLC29A2/LEPR/LRP3/SLC16A12/SLC1A1/SLC1A4/SLC38A5/SLC13A3/SLC5A3/SLC22A5/SLC1A2/INSR/SLC4A3/SLC29A1/LRP1
GOBP_PROTEIN_LOCALIZATION_TO_CHROMOSOME	GOBP_PROTEIN_LOCALIZATION_TO_CHROMOSOME	99	-0.401173	-1.67973	0.00146904	0.0152995	0.0114143	2623	tags=38%, list=17%, signal=32%	CCT4/CCT7/VRK1/CCT6A/NIPBL/ZW10/XRCC5/IK/CTCF/MCM9/SLF2/CENPQ/DKC1/PINX1/POT1/KNTC1/CCT2/ZWILCH/SGF29/MCM8/CCT5/RUVBL2/CDCA5/RAD21/MTBP/ESCO2/BRCA2/HASPIN/EZH2/SPDL1/CDK1/BUB1B/NDC80/TTK/KNL1/AURKB/CENPA/PLK1
GOBP_REGULATION_OF_DNA_TEMPLATED_DNA_REPLICATION_INITIATION	GOBP_REGULATION_OF_DNA_TEMPLATED_DNA_REPLICATION_INITIATION	14	-0.736785	-1.89186	0.00147739	0.0153524	0.0114537	2944	tags=71%, list=19%, signal=58%	MCM3/NBN/MCM4/CDK2/MCM6/MCM2/MCM7/TICRR/MCM5/GMNN
GOBP_GLIAL_CELL_ACTIVATION	GOBP_GLIAL_CELL_ACTIVATION	30	0.662675	1.76437	0.00149985	0.0155514	0.0116022	1458	tags=37%, list=9%, signal=33%	IL1B/IL33/IL6/TLR9/TAFA3/TLR2/TTBK1/IFNGR2/C5AR1/APP/GRN
GOBP_POSITIVE_REGULATION_OF_LEUKOCYTE_PROLIFERATION	GOBP_POSITIVE_REGULATION_OF_LEUKOCYTE_PROLIFERATION	105	0.498231	1.61547	0.00150953	0.0156173	0.0116513	2559	tags=34%, list=16%, signal=29%	CSF2/IL1A/IL1B/IL6/TLR9/VAV3/PTPN22/CSF2RB/CD24/CD1D/EBI3/ZAP70/CD55/NFATC2/LEP/IL12A/CHRNB2/PDCD1LG2/IRS2/IL23A/RASAL3/CSF1R/CD81/CD74/CD40/PRLR/CDKN1A/NMB/RIPK2/CARD11/PNP/TGFBR2/IGFBP2/TNFSF9/MAPK3/ZP3
GOBP_RETROGRADE_AXONAL_TRANSPORT	GOBP_RETROGRADE_AXONAL_TRANSPORT	19	0.719661	1.75428	0.00152185	0.0157102	0.0117206	2960	tags=42%, list=19%, signal=34%	NEFL/KIF1A/CALY/HAP1/DLG2/KIF1C/MAP1A/KIF5A
GOBP_MATURATION_OF_SSU_RRNA_FROM_TRICISTRONIC_RRNA_TRANSCRIPT_SSU_RRNA_5_8S_RRNA_LSU_RRNA	GOBP_MATURATION_OF_SSU_RRNA_FROM_TRICISTRONIC_RRNA_TRANSCRIPT_SSU_RRNA_5_8S_RRNA_LSU_RRNA	36	-0.53717	-1.79265	0.00153546	0.0158159	0.0117995	5684	tags=64%, list=36%, signal=41%	RRS1/RPS14/UTP25/TBL3/UTP6/GTF2H5/RPS8/RRP36/BYSL/NOL10/PWP2/BMS1/HEATR1/MRPS11/RPS16/NGDN/FCF1/DCAF13/DHX37/ABT1/RPP40/UTP20/HELB
GOBP_MATURATION_OF_LSU_RRNA	GOBP_MATURATION_OF_LSU_RRNA	27	-0.597378	-1.83419	0.00155579	0.0159903	0.0119296	4080	tags=63%, list=26%, signal=47%	PES1/NOP2/RPL7L1/BOP1/RPL7/FTSJ3/NOL9/RPL10A/RPL7A/RPF2/RPF1/NSA2/NHP2/WDR12/RRP15/DDX18/MRPL1
GOBP_GLAND_DEVELOPMENT	GOBP_GLAND_DEVELOPMENT	344	0.410877	1.42329	0.00157755	0.0161785	0.0120701	2755	tags=27%, list=18%, signal=23%	RXFP1/ELF3/TG/CYP1A1/TP63/AREG/CLDN1/WNT11/SERPINB5/ALOX15B/TGFA/FOXA1/IL6/SOD2/NTN1/GATA6/SERPINE2/RAP1GAP/ESR1/XDH/BMP2/CEBPA/STRA6/CCND1/WLS/VEGFA/SEMA3C/MSX2/TNFAIP3/SOX9/SFRP1/CEACAM1/CGA/CACNB4/TGFB2/POU3F2/HGF/TGM2/RIPK3/CDH1/HESX1/APLN/MAFB/BMP7/CEBPB/CYP1B1/ASS1/NTN4/ALDH1A3/ITGA2/SLC29A2/BCL2L11/IRS2/PSAP/CFLAR/PAM/TNC/FOXE1/LAMA5/INHBB/IGFBP5/NEURL1/IGF2R/PCSK1/CYP7B1/PTPN3/PAX8/CSF1R/…
GOBP_NEUROMUSCULAR_PROCESS	GOBP_NEUROMUSCULAR_PROCESS	96	0.517594	1.6495	0.0015852	0.0162215	0.0121021	3712	tags=44%, list=24%, signal=34%	NEFL/PRKN/SCN4A/CDH23/GM2A/KCNJ2/PDE8B/STRA6/SLC8A3/GRIN2A/COMP/CASQ1/SLC1A3/GAA/SHANK1/GCH1/APP/UCN/ALDH1A3/ADCY5/SCN1A/GLRB/HEXA/HIPK2/NPAS1/CNTNAP1/TPP1/HEXB/UCHL1/CAV3/RAC3/BCR/MAP1A/DMD/NLGN2/TMEM150C/HOXA1/GRIN2D/GSTO1/AARS1/STAC/ITPR1
GOBP_DNA_UNWINDING_INVOLVED_IN_DNA_REPLICATION	GOBP_DNA_UNWINDING_INVOLVED_IN_DNA_REPLICATION	22	-0.620501	-1.83889	0.00159128	0.0162483	0.0121221	2285	tags=64%, list=15%, signal=54%	MCM3/SSBP1/MCM4/RAD51/GINS3/MCM6/MCM2/GINS4/MCM7/CDC45/GINS2/GINS1/MCM5/BLM
GOBP_LIPOPOLYSACCHARIDE_MEDIATED_SIGNALING_PATHWAY	GOBP_LIPOPOLYSACCHARIDE_MEDIATED_SIGNALING_PATHWAY	45	0.591527	1.71148	0.00159775	0.0162791	0.012145	2531	tags=36%, list=16%, signal=30%	IL1B/CD36/PTPN22/TLR2/CCL2/BMP6/BPI/TNFAIP3/IRAK2/CD55/SPI1/SCARB1/PTAFR/LY96/RIPK2/MAPK3
GOBP_POSITIVE_REGULATION_OF_ERK1_AND_ERK2_CASCADE	GOBP_POSITIVE_REGULATION_OF_ERK1_AND_ERK2_CASCADE	128	0.489709	1.61505	0.00164487	0.0167229	0.0124761	2313	tags=30%, list=15%, signal=25%	CCL20/IL1A/HTR2A/CCL7/CD36/CHI3L1/MT3/PTPN22/NECAB2/ICAM1/BMP2/CCL26/CCL2/FGF18/PRKCZ/GPBAR1/GAS6/TPBG/BMPER/CCR7/ABCA7/NTRK2/C5AR1/APP/APOE/CFLAR/GCNT2/CSF1R/F2RL1/TEK/ALKAL2/CD74/DDR2/ITGB3/GPNMB/JUN/INHBA/RIPK2
GOBP_AXON_DEVELOPMENT	GOBP_AXON_DEVELOPMENT	383	0.390727	1.35516	0.00166416	0.0168659	0.0125828	2912	tags=30%, list=19%, signal=25%	NEFL/GAP43/EGR2/DRAXIN/ANOS1/MT3/DRGX/NTNG2/NTN1/ISLR2/NTN5/BMPR1B/VSTM2L/LAMC2/NKX6-1/ADGRB1/BRSK2/SEMA3E/NRCAM/NTNG1/VEGFA/SEMA3C/PLXNA4/APOD/CNTN1/LAMA3/GDNF/B4GALT6/FZD3/NGFR/PARD6B/APLP1/POU3F2/RET/KLF4/SPTBN4/CSPG5/AMIGO1/NTRK2/NPTX1/CDH1/TRPV2/EMB/EFNA3/PTPRO/OLFM1/NR4A2/EFNA1/BMP7/PLXNB3/PLXNB1/TMEFF1/ADCY1/CHRNB2/SPRY3/APP/APOE/NOTCH3/SPP1/NTN3/GRN/CRMP1/TNC/METRN/MAP6/LAMA5/RTN4R/BRSK1/…
GOBP_CARDIAC_CONDUCTION	GOBP_CARDIAC_CONDUCTION	72	0.543937	1.67399	0.00166612	0.0168659	0.0125828	1014	tags=22%, list=7%, signal=21%	PLN/PKP2/DSG2/KCNH6/SCN4B/KCNJ2/SLC8A2/ATP1B2/AGT/SLC8A3/SCN3B/ANK2/SPTBN4/HCN2/ATP1A2/CXADR
GOBP_SPLICEOSOMAL_COMPLEX_ASSEMBLY	GOBP_SPLICEOSOMAL_COMPLEX_ASSEMBLY	71	-0.430105	-1.6804	0.00166984	0.0168672	0.0125838	4413	tags=58%, list=28%, signal=42%	USP39/SETX/RBMX2/RBM5/SF3B1/SF3B4/SF3B6/SNRPD2/PUF60/SNRNP200/SNRPD3/SF3A1/CRNKL1/SRSF10/PHF5A/DDX1/SRSF6/SFSWAP/SF3A2/PRPF19/SNRPB/GEMIN6/SNRPA1/SF3A3/NCBP1/SF3B3/SCAF11/RNU6ATAC/ISY1/BUD13/SNRPC/SNRPB2/DDX46/PSIP1/SNRPG/SNRPD1/SRSF1/SNRPF/GEMIN2/SNRPE/RBMX
GOBP_PROTEIN_CONTAINING_COMPLEX_REMODELING	GOBP_PROTEIN_CONTAINING_COMPLEX_REMODELING	16	0.749803	1.77334	0.00169612	0.0170959	0.0127544	1520	tags=50%, list=10%, signal=45%	ABCG1/MPO/AGT/MTTP/LIPG/PLTP/APOE/SCARB1
GOBP_DEFENSE_RESPONSE_TO_GRAM_NEGATIVE_BACTERIUM	GOBP_DEFENSE_RESPONSE_TO_GRAM_NEGATIVE_BACTERIUM	31	0.65103	1.74698	0.00171965	0.0172959	0.0129037	818	tags=32%, list=5%, signal=31%	TREM1/CXCL6/IL6/TLR9/RNASE7/ADGRB1/BPI/SERPINE1/H2BC12/H2BC11
GOBP_REGULATION_OF_LIPID_BIOSYNTHETIC_PROCESS	GOBP_REGULATION_OF_LIPID_BIOSYNTHETIC_PROCESS	132	0.485793	1.60384	0.00172749	0.0173377	0.0129348	1303	tags=18%, list=8%, signal=17%	IL1A/IL1B/HTR2A/ABCG1/C3/PDK4/ABCA3/CCDC3/PDE8B/BMP2/SORBS1/BMP6/CEACAM1/CGA/GPLD1/DGAT2/PTGS2/STAR/ABCA2/IGFBP7/LEP/MFSD2A/TRIB3/APOE
GOBP_SKIN_MORPHOGENESIS	GOBP_SKIN_MORPHOGENESIS	11	0.824465	1.78646	0.00175827	0.0176089	0.0131372	1382	tags=45%, list=9%, signal=41%	TP63/ERRFI1/ITGB4/ABCA12/ITGA2
GOBP_ESTABLISHMENT_OF_PROTEIN_LOCALIZATION_TO_TELOMERE	GOBP_ESTABLISHMENT_OF_PROTEIN_LOCALIZATION_TO_TELOMERE	16	-0.688741	-1.84059	0.00177401	0.0177287	0.0132266	4592	tags=94%, list=29%, signal=66%	NABP2/CCT3/TCP1/TERF1/CCT8/ZNF827/WRAP53/CCT4/CCT7/CCT6A/DKC1/POT1/CCT2/CCT5/BRCA2
GOBP_REGULATION_OF_ANION_TRANSPORT	GOBP_REGULATION_OF_ANION_TRANSPORT	60	0.562464	1.69845	0.00179085	0.0178274	0.0133002	1589	tags=28%, list=10%, signal=26%	IL1A/IL1B/PRKG2/SFRP4/SLC43A2/STC1/ABCB1/AGT/TRH/KMO/ATP1A2/GRM2/CEBPB/LEP/PLA2R1/RGS4/PRNP
GOBP_REGULATION_OF_SMALL_MOLECULE_METABOLIC_PROCESS	GOBP_REGULATION_OF_SMALL_MOLECULE_METABOLIC_PROCESS	259	0.421463	1.44838	0.00179147	0.0178274	0.0133002	3334	tags=27%, list=21%, signal=22%	IL1B/HTR2A/ABCG1/GCKR/PDK4/PRKN/C1QTNF1/BMP2/SORBS1/BHMT/PTH1R/SLC7A7/PMAIP1/BMP6/ADCYAP1R1/SOX9/IGFBP3/CEACAM1/LACC1/PID1/GPLD1/DGAT2/PTGS2/STAR/C1QTNF12/ABCA2/RORA/IGFBP4/LEP/MFSD2A/TRIB3/APP/SESN2/APOE/PPP1R3G/NUPR1/IRS2/LEPR/GUCA1B/AK4/ADM/SLC22A13/PPP1R3E/GNMT/NR1D1/CD74/PINK1/MST1/NTSR1/PTAFR/H6PD/GUCA1A/MBTPS1/INSR/ADORA2B/DKK3/GPT/TSPO/ADIPOR1/INSIG2/DHCR7/FAM3C/PDK3/PDK1/MT-CO2/SLC2A6/FA…
GOBP_SNO_S_RNA_METABOLIC_PROCESS	GOBP_SNO_S_RNA_METABOLIC_PROCESS	16	-0.688334	-1.83951	0.00180239	0.0178981	0.013353	2446	tags=50%, list=16%, signal=42%	EXOSC3/EXOSC10/NOLC1/DKC1/LARP7/EXOSC2/FBL/PARN
GOBP_MONOUBIQUITINATED_PROTEIN_DEUBIQUITINATION	GOBP_MONOUBIQUITINATED_PROTEIN_DEUBIQUITINATION	33	-0.552994	-1.81985	0.00180949	0.0179308	0.0133773	4936	tags=76%, list=32%, signal=52%	SUPT3H/TADA2B/USP15/TAF12/SUPT7L/USP22/SF3B5/ATXN7/USP7/ATXN3/ASXL1/TAF5L/TRRAP/TAF6/TADA3/BAP1/TAF2/TADA1/SUPT20H/USP16/SF3B3/SGF29/ENY2/USP1/TAF5
GOBP_MONOCARBOXYLIC_ACID_TRANSPORT	GOBP_MONOCARBOXYLIC_ACID_TRANSPORT	65	0.544359	1.66423	0.00181373	0.0179348	0.0133803	2275	tags=34%, list=15%, signal=29%	IL1A/IL1B/SLC16A6/CD36/ABCC11/SLC16A8/CEACAM1/PTGS2/BDKRB2/EMB/LEP/PLA2R1/ABCB4/SLC16A12/SLC16A11/SLC6A8/SLC22A13/SLC17A5/PLA2G12A/NTSR1/OXT/NMB
GOBP_AORTIC_VALVE_MORPHOGENESIS	GOBP_AORTIC_VALVE_MORPHOGENESIS	26	-0.584353	-1.79349	0.00181753	0.0179348	0.0133803	2230	tags=54%, list=14%, signal=46%	NOTCH1/SLIT2/TWIST1/ELN/ROCK2/SNAI1/TIE1/SNAI2/BMP4/HEY1/HEYL/JAG1/SMAD6/GATA3
GOBP_REGULATION_OF_CARBOHYDRATE_METABOLIC_PROCESS	GOBP_REGULATION_OF_CARBOHYDRATE_METABOLIC_PROCESS	152	0.457402	1.52278	0.00184465	0.0181336	0.0135286	2160	tags=21%, list=14%, signal=18%	HTR2A/GCKR/PDK4/PRKN/C1QTNF1/SORBS1/PTH1R/PMAIP1/ADCYAP1R1/IGFBP3/RUBCNL/PPP1R3C/GPLD1/DGAT2/C1QTNF12/RORA/IGFBP4/LEP/HAS2/APP/SESN2/PPP1R3G/NUPR1/IRS2/POMC/LEPR/PPP1R3E/GNMT/GSK3B/MST1/NTSR1/PTAFR
GOBP_VASCULAR_ASSOCIATED_SMOOTH_MUSCLE_CONTRACTION	GOBP_VASCULAR_ASSOCIATED_SMOOTH_MUSCLE_CONTRACTION	20	0.729921	1.78399	0.0018454	0.0181336	0.0135286	1177	tags=25%, list=8%, signal=23%	SCNN1B/HTR2A/AGT/COMP/DOCK4
GOBP_XENOBIOTIC_TRANSPORT	GOBP_XENOBIOTIC_TRANSPORT	34	0.634397	1.73847	0.00194682	0.0190394	0.0142044	4125	tags=65%, list=26%, signal=48%	CLDN1/ABCA3/ABCC11/ABCB1/SLC22A4/SLC22A1/SLC22A18/SLC47A1/SLC29A2/ABCB4/ABCA8/SLC22A5/ATP7B/SLC29A1/GJA1/OSCP1/TMEM30A/ABCC2/MIR186/ABCG2/SLC2A1/SLC7A5
GOBP_POSITIVE_REGULATION_OF_CELL_DEATH	GOBP_POSITIVE_REGULATION_OF_CELL_DEATH	476	0.382443	1.34007	0.00194826	0.0190394	0.0142044	2939	tags=26%, list=19%, signal=22%	SFRP2/TP63/CD36/WNT11/FOXA1/SFRP4/IL6/PITX3/MT3/SOD2/ACVR1C/G0S2/TNFRSF8/GATA6/BMPR1B/ATF3/HRK/BMP2/AGT/GRIN2A/CCL2/PMAIP1/RASSF2/IDO1/MSX2/SFRP1/FZD9/IGFBP3/EEF1A2/TNFSF10/TIMP3/KMO/FANK1/VNN1/ATG9B/RGCC/NGFR/PHLDA1/CIDEB/TGFB2/RET/ADCY10/CAMK1D/HTRA1/INPP5D/GPLD1/TXNIP/TGM2/GADD45A/PTGS2/RIPK3/DUSP6/TNFRSF10C/DDIT3/OLFM1/BMP7/LEP/ADAM8/CYP1B1/IL12A/MMP3/PLA2R1/TNFRSF10A/NUPR1/CTSH/ALDH1A3/ZC3H1…
GOBP_TISSUE_REMODELING	GOBP_TISSUE_REMODELING	134	0.478033	1.57653	0.00194974	0.0190394	0.0142044	2937	tags=37%, list=19%, signal=31%	IL1A/ELF3/WNT16/SYT7/LIF/IL6/PDK4/PPARGC1B/AGT/PTH1R/RASSF2/SEMA3C/TNFAIP3/SFRP1/TIMP1/CEACAM1/RSPO3/INPP5D/LEP/ADAM8/CST3/LTBP3/SPP1/LEPR/CTSK/IL23A/GPR137B/IGFBP5/CSF1R/GDF5/MMP14/LRP5/DDR2/ITGB3/EPAS1/CBS/GPNMB/MMP2/TPP1/CRB1/CCDC154/DBH/TF/ADRB2/TMBIM1/GPR137/MDM2/GJA1/BCR/RBPJ
GOBP_REGULATION_OF_NEUTROPHIL_MIGRATION	GOBP_REGULATION_OF_NEUTROPHIL_MIGRATION	37	0.634674	1.76828	0.00196469	0.0191452	0.0142833	2047	tags=38%, list=13%, signal=33%	CXCL8/IL1A/XG/DPP4/CD99/CAMK1D/CCR7/ADAM8/C5AR1/SLAMF8/IL23A/CD99L2/CD74/JAM3
GOBP_MONOSACCHARIDE_METABOLIC_PROCESS	GOBP_MONOSACCHARIDE_METABOLIC_PROCESS	204	0.434577	1.47598	0.00196873	0.0191452	0.0142833	2775	tags=26%, list=18%, signal=22%	GCKR/PDK4/PRKN/ATF3/C1QTNF1/PGAM2/SORBS1/FUCA1/CHST1/PMAIP1/RBP4/APOD/IGFBP3/OAS1/SLC23A1/GPLD1/DGAT2/HKDC1/C1QTNF12/GAA/RORA/IGFBP4/LEP/ENO2/SESN2/PPP1R3G/IRS2/AKR1B1/GCLC/LEPR/MAN2B2/SLC39A14/PPP1R3E/FUT2/UXS1/GNMT/LRP5/PFKFB4/MST1/POFUT2/GLB1/PGM2L1/H6PD/HK2/CHST15/MAN2B1/INSR/G6PC3/MAN2A1/MAN2A2/GPT/ADIPOR1/GSTO2
GOBP_SERINE_PHOSPHORYLATION_OF_STAT_PROTEIN	GOBP_SERINE_PHOSPHORYLATION_OF_STAT_PROTEIN	10	0.829356	1.75269	0.00198636	0.0192767	0.0143814	974	tags=50%, list=6%, signal=47%	LIF/IL24/GGNBP2/RET/GADD45A
GOBP_REGULATION_OF_HISTONE_H3_K4_METHYLATION	GOBP_REGULATION_OF_HISTONE_H3_K4_METHYLATION	33	-0.549212	-1.80741	0.00201629	0.0195268	0.014568	5115	tags=64%, list=33%, signal=43%	ZNF335/PRMT6/KMT2E/MACROH2A1/RTF1/CTR9/WDR5/SMAD4/HCFC1/SNW1/PAXIP1/WDR61/DNMT3B/KDM1A/BRCA1/MCRS1/GFI1/AUTS2/DNMT1/MYB/GATA3
GOBP_REGULATION_OF_CHROMATIN_ORGANIZATION	GOBP_REGULATION_OF_CHROMATIN_ORGANIZATION	40	-0.509837	-1.73516	0.00203066	0.0196255	0.0146417	4901	tags=57%, list=31%, signal=40%	PHF8/SAMD1/ATF7IP2/MACROH2A1/TASOR/ZNF445/CTR9/PHF2/SETDB1/SETDB2/KAT5/MLLT3/PCID2/TRIM28/CDK2/KDM1A/BAZ1A/HNRNPU/METTL4/DNMT1/SSRP1/TET1/MKI67
GOBP_PRIMARY_ALCOHOL_METABOLIC_PROCESS	GOBP_PRIMARY_ALCOHOL_METABOLIC_PROCESS	66	0.547783	1.67565	0.00204863	0.0197585	0.0147409	2891	tags=42%, list=19%, signal=35%	SCNN1B/CYP1A1/ACP3/CYP3A7/BMP2/BMP6/RBP4/CACNA1H/DGAT2/CYP11A1/CYP1B1/CYP27C1/ALDH1A3/AKR1B1/NAAA/AKR1B10/RDH5/DHRS7/TPK1/GDPD1/DHRS13/RETSAT/RDH14/H6PD/DKK3/GDE1/ALDH2/CYP3A5
GOBP_CELLULAR_RESPONSE_TO_ORGANIC_CYCLIC_COMPOUND	GOBP_CELLULAR_RESPONSE_TO_ORGANIC_CYCLIC_COMPOUND	426	0.381771	1.32904	0.00206372	0.0198426	0.0148036	2708	tags=24%, list=17%, signal=21%	SCNN1G/SCNN1B/IL1B/GJB2/HTR2A/CYP1A1/TP63/PLAT/NR3C2/PADI2/FOXA1/TLR9/RYR1/NSG2/HTR6/STC1/PRKN/ESR1/ALPL/SCNN1A/PPARGC1B/BMP2/CEBPA/ERRFI1/FBXO32/CALY/PDE2A/CCL2/MSX2/SFRP1/GNA15/TMEM38A/GPBAR1/APLP1/ALK/HCN2/CCDC62/GPLD1/TGM2/PTGS2/ATP1A2/CDH1/SLC1A3/GNA14/HTR7/RORA/BMP7/CEBPB/LEP/CYP1B1/ADCY1/APP/ASS1/SPP1/GNAZ/ITGA2/ZC3H12A/PALM/BCL2L11/ABCB4/ADCY5/GCLC/CFLAR/ADTRP/RGS4/BCL2L2/INHBB/IGFBP5/SGK…
GOBP_REGULATION_OF_CELL_ACTIVATION	GOBP_REGULATION_OF_CELL_ACTIVATION	443	0.38015	1.32631	0.0020658	0.0198426	0.0148036	3082	tags=31%, list=20%, signal=26%	IL1A/IL1B/IL33/IL6/TLR9/TSLP/TNFSF14/VAV3/PTPN22/CD24/SERPINE2/TAFA3/CD1D/TNFSF8/C1QTNF1/TNFRSF9/F11R/TTBK1/CEBPA/IL20RB/NFKBIZ/DPP4/CCL2/IDO1/BPI/TNFAIP3/SFRP1/CD200/PRKCZ/CEACAM1/EBI3/INHA/THBD/VNN1/LAX1/GAS6/IL31RA/ZAP70/UNC13D/LRRC32/MERTK/CCR7/DOCK8/CYGB/INPP5D/RIPK3/CD55/NFATC2/SOX15/RORA/CEBPB/LEP/ADAM8/IL12A/CHRNB2/GP1BA/PAG1/PDCD1LG2/SLAMF8/APOE/ZC3H12A/IRS2/GCLC/GRN/IL23A/SPI1/GPR137B/L…
GOBP_REACTIVE_OXYGEN_SPECIES_METABOLIC_PROCESS	GOBP_REACTIVE_OXYGEN_SPECIES_METABOLIC_PROCESS	170	0.455425	1.5291	0.00207068	0.0198489	0.0148083	3270	tags=35%, list=21%, signal=28%	CYP1A1/CD36/MT3/SOD2/PDK4/PRKN/MPO/ADGRB1/XDH/AGT/SOD3/GRIN1/PMAIP1/PID1/GADD45A/DUOXA1/RIPK3/NOXA1/DUOX2/GCH1/BMP7/LEP/GPX3/CYP1B1/MMP3/PLA2R1/SESN2/ZC3H12A/IFI6/NOX5/CFLAR/SLC1A1/F2RL1/CYBA/PINK1/CBS/CDKN1A/FOXO3/HK2/PRDX4/SLC5A3/CD177/TGFBR2/NRROS/FYN/PRDX5/TSPO/CCN2/MT-ND2/PXDNL/GLS2/BCR/NCF2/BST1/PDK3/TUSC2/RAC2/MT-CO2/PRDX2/PRKCD
GOBP_REACTIVE_OXYGEN_SPECIES_BIOSYNTHETIC_PROCESS	GOBP_REACTIVE_OXYGEN_SPECIES_BIOSYNTHETIC_PROCESS	41	0.610469	1.73356	0.00209665	0.020057	0.0149636	2328	tags=29%, list=15%, signal=25%	CYP1A1/CD36/SOD2/MPO/ADGRB1/GRIN1/DUOXA1/DUOX2/CFLAR/CYBA/FOXO3/SLC5A3
GOBP_ALCOHOL_METABOLIC_PROCESS	GOBP_ALCOHOL_METABOLIC_PROCESS	269	0.416816	1.43403	0.00210601	0.0201056	0.0149998	3428	tags=32%, list=22%, signal=25%	SCNN1B/ABCG1/CYP1A1/PRKG2/ACP3/MT3/CYP3A7/CH25H/BMP2/CEBPA/MIOX/PTH1R/BMP6/ADCYAP1R1/RBP4/CYP46A1/GALR2/CACNA1H/DGAT2/STAR/TM7SF2/ABCA2/NFE2L1/CYP11A1/GCH1/LEP/CYP1B1/PLPP2/APP/SRD5A3/APOE/CYP27C1/ALDH1A3/AKR1B1/LEPR/SCARB1/NAAA/AKR1B10/RDH5/VLDLR/DHRS7/ACER2/CYP7B1/TPK1/GDPD1/MOXD1/SMPD1/NPC2/DHRS13/LRP5/RETSAT/ITPKA/ABCA1/NTSR1/PTAFR/RDH14/PCSK9/H6PD/SLC5A3/DBH/MBTPS1/CUBN/DKK3/GDE1/ALDH2/ASAH1…
GOBP_ORGAN_OR_TISSUE_SPECIFIC_IMMUNE_RESPONSE	GOBP_ORGAN_OR_TISSUE_SPECIFIC_IMMUNE_RESPONSE	14	0.769159	1.77596	0.00213144	0.020307	0.0151501	1290	tags=50%, list=8%, signal=46%	IL6/IFNLR1/H2BC4/H2BC12/H2BC8/H2BC11/H2BC21
GOBP_RESPONSE_TO_ALCOHOL	GOBP_RESPONSE_TO_ALCOHOL	181	0.443757	1.49759	0.00214727	0.0204164	0.0152317	2755	tags=28%, list=18%, signal=23%	CSF3/NEFL/SCNN1G/SCNN1B/CLDN1/CCL7/NPPC/SPINK1/SOD2/SCNN1A/CCND1/GRIN2A/GRIN1/ADCYAP1R1/SFRP1/CCR7/GPLD1/CDH1/ABCA2/IGFBP7/LEP/CYP1B1/ADCY1/CHRNB2/SLC2A4/ADCY5/CTSK/RGS4/FOSB/CYP2E1/INHBB/SGK1/JUP/ADAM15/EFNA5/CYBA/TBXA2R/GLB1/OXT/INHBA/FOXO3/H6PD/AHR/SDF4/TGFBR2/DBH/SLIT3/FYN/TP53INP1/ADCY6/TSPO
GOBP_DEMETHYLATION	GOBP_DEMETHYLATION	58	-0.441814	-1.64053	0.00216613	0.0205542	0.0153345	3476	tags=38%, list=22%, signal=30%	KDM2B/KDM8/FBXL19/HNRNPAB/MMACHC/ALKBH3/TDG/TRIM28/APEX1/KDM4D/KDM1A/APOBEC3D/PPME1/APOBEC3F/APOBEC3G/TET2/PAX6/TET1/HR/APOBEC3B/GATA3/TOX
GOBP_EXTRACELLULAR_MATRIX_ASSEMBLY	GOBP_EXTRACELLULAR_MATRIX_ASSEMBLY	41	0.60933	1.73033	0.0021925	0.0207426	0.0154751	3005	tags=46%, list=19%, signal=38%	NTNG2/AGT/NTNG1/LAMB4/SOX9/LOX/GAS6/RGCC/HAS2/NTN4/LTBP3/QSOX1/LAMB3/THSD4/FKBP10/ANTXR1/EFEMP2/HAS3/PLOD3
GOBP_HYDROGEN_PEROXIDE_METABOLIC_PROCESS	GOBP_HYDROGEN_PEROXIDE_METABOLIC_PROCESS	34	0.629926	1.72622	0.00219482	0.0207426	0.0154751	3249	tags=53%, list=21%, signal=42%	CYP1A1/MT3/SOD2/MPO/DUOXA1/NOXA1/DUOX2/GPX3/MMP3/CYBA/PINK1/PRDX4/FYN/PRDX5/PXDNL/RAC2/MT-CO2/PRDX2
GOBP_ZYMOGEN_ACTIVATION	GOBP_ZYMOGEN_ACTIVATION	48	0.584569	1.70342	0.00220978	0.0208421	0.0155493	2479	tags=40%, list=16%, signal=33%	PLAT/SERPINE2/PRSS3/GRIN2A/SERPINE1/PLAU/THBD/CIDEB/GGT1/HGFAC/CTSH/CTSZ/LGMN/F12/MMP14/PLAUR/CYFIP2/RIPK2/PERP
GOBP_MITOTIC_RECOMBINATION	GOBP_MITOTIC_RECOMBINATION	25	-0.610364	-1.86065	0.00223725	0.0210589	0.015711	3426	tags=56%, list=22%, signal=44%	MSH2/XRCC3/MLH1/TPRKB/SMC6/RAD51D/XRCC1/ERCC4/NSMCE2/RAD54B/RAD51/GEN1/DMC1/BRCA2
GOBP_MONOCYTE_CHEMOTAXIS	GOBP_MONOCYTE_CHEMOTAXIS	30	0.649386	1.72899	0.00233168	0.0218512	0.0163021	1287	tags=37%, list=8%, signal=34%	CCL20/CXCL10/CCL7/S100A14/IL6/NBL1/CCL26/CCL2/SERPINE1/PTPRO/SLAMF8
GOBP_PEPTIDYL_LYSINE_METHYLATION	GOBP_PEPTIDYL_LYSINE_METHYLATION	125	-0.34781	-1.46251	0.00233401	0.0218512	0.0163021	5025	tags=50%, list=32%, signal=34%	EEF1AKMT1/NCOA6/PRMT6/NFYA/KMT2E/MACROH2A1/RTF1/ASH2L/KMT5B/TRMT112/EHMT1/SMYD5/KMT2C/CXXC1/CTR9/BOD1/H1-5/RLF/WDR5/N6AMT1/SETDB1/WDR82/SETDB2/SMAD4/METTL18/IWS1/PWP1/SETD2/MTF2/HCFC1/SNW1/PAXIP1/WDR61/PAGR1/DNMT3B/RIF1/METTL21A/KDM4D/KDM1A/WDR5B/TTLL12/BRCA1/MCRS1/SUV39H1/GFI1/SUV39H2/LMNA/NSD1/NFYC/TET2/CSKMT/AUTS2/PRDM5/DNMT1/SETMAR/NSD2/NFYB/DOT1L/MYB/PHF19/EZH2/GATA3
GOBP_TRANSITION_METAL_ION_HOMEOSTASIS	GOBP_TRANSITION_METAL_ION_HOMEOSTASIS	110	0.487194	1.58338	0.00233538	0.0218512	0.0163021	4500	tags=47%, list=29%, signal=34%	MT3/SOD2/MT1H/PRKN/HEPHL1/MT1G/HPX/BMP6/SLC39A8/MT2A/STEAP1/FTH1/SLC22A17/APP/SLC39A14/SLC31A2/PRNP/ATP6AP1/SLC11A2/SLC1A1/EPAS1/SLC25A28/MT1A/MT1X/NEO1/ATP13A2/ATP7B/CYB561/MYC/MT1M/TF/SLC39A6/ANKRD9/BTBD9/ISCU/TFR2/ATOX1/SLC39A13/HYAL2/FTL/BOLA2/CYBRD1/CCDC115/SLC30A4/SLC39A4/STEAP2/COX19/ACO1/SLC25A37/NDFIP1/SLC30A7/MT1E
GOBP_RESPONSE_TO_CARBOHYDRATE	GOBP_RESPONSE_TO_CARBOHYDRATE	166	0.452567	1.51949	0.00235428	0.0219842	0.0164014	2989	tags=30%, list=19%, signal=25%	IL1A/IL1B/GCKR/SLC2A5/GPR68/SOD2/KCNB1/ACVR1C/GYS2/ICAM1/NKX6-1/BRSK2/MAFA/ERN1/ABCA12/GAS6/COL4A3/GPLD1/TXNIP/NPTX1/PTGS2/C1QTNF12/LEP/SESN2/ITGA2/IRS2/SLC12A7/ADCY5/GCLC/SLC39A14/PCSK1/NR1D1/LRP5/CASP3/EFNA5/CYBA/VAMP2/OXT/FOXO3/MAPK13/TGFBR2/MIR221/SLC29A1/PTPRN/SLC9B2/ENDOG/CCN2/SERPINF1/PCK2/C2CD2L
GOBP_POSITIVE_REGULATION_OF_PEPTIDASE_ACTIVITY	GOBP_POSITIVE_REGULATION_OF_PEPTIDASE_ACTIVITY	159	0.452072	1.51177	0.00237714	0.0221104	0.0164955	2833	tags=30%, list=18%, signal=24%	SFRP2/TNFSF15/ACVR1C/XDH/TTBK1/BCL2L10/GRIN2A/EGLN3/GRIN1/PMAIP1/TNFSF10/NGFR/CIDEB/COL4A3/EFNA3/EFNA1/FBLN1/PCOLCE2/APP/CTSH/BCL2L11/F3/GRN/CFLAR/CTSD/ACER2/SLC1A1/LGMN/NCSTN/BCAP31/PRR7/CYFIP2/PINK1/FN1/RIPK2/DDRGK1/PERP/MYC/BBC3/ANTXR1/GRAMD4/FYN/NKX3-1/HIP1R/RCN3/PIDD1/CCN2
GOBP_TRANSEPITHELIAL_TRANSPORT	GOBP_TRANSEPITHELIAL_TRANSPORT	26	0.675995	1.76638	0.00237721	0.0221104	0.0164955	1740	tags=35%, list=11%, signal=31%	CSF2/SCNN1B/RHCG/ABCB1/GPLD1/SLC1A3/CXADR/SLC1A1/BEST1
GOBP_REGULATION_OF_INFLAMMATORY_RESPONSE	GOBP_REGULATION_OF_INFLAMMATORY_RESPONSE	246	0.422843	1.45077	0.00239866	0.0222658	0.0166115	3289	tags=33%, list=21%, signal=26%	IL1B/IL33/C3/SAA1/IL6/TLR9/TSLP/ESR1/TAFA3/TLR2/TTBK1/CEBPA/IL20RB/NFKBIZ/AGT/PDE2A/ALOX5AP/IDO1/TNFAIP3/SERPINE1/CD200/LACC1/IL37/FNDC4/KLF4/CCR7/BIRC3/HGF/PTGS2/DUOXA1/C1QTNF12/RORA/NT5E/CEBPB/ADAM8/MMP3/APP/GGT1/SLAMF8/APOE/NUPR1/ITGA2/GRN/IL23A/ADAMTS12/TNC/RHBDF2/CD81/TEK/F12/OSMR/TNIP1/NR1D1/VAMP2/PTGIS/MAPK13/USP18/ZP3/WNT5A/FYN/DAGLB/ADORA2B/MIR221/LETMD1/NEAT1/TNFSF18/BCR/SERPINF1/FGR/BS…
GOBP_LEUKOCYTE_MEDIATED_CYTOTOXICITY	GOBP_LEUKOCYTE_MEDIATED_CYTOTOXICITY	69	0.532718	1.63371	0.00241728	0.0223944	0.0167074	2042	tags=35%, list=13%, signal=30%	TREM1/SCNN1B/SLAMF7/CXCL6/ULBP1/ICAM1/CD1D/CEACAM1/UNC13D/HLA-H/RIPK3/HLA-B/LEP/IL12A/CTSH/IL23A/SPI1/CLEC12B/SLC22A13/F2RL1/ULBP2/PVR/CADM1/VAMP2
GOBP_CELLULAR_OXIDANT_DETOXIFICATION	GOBP_CELLULAR_OXIDANT_DETOXIFICATION	70	0.530636	1.63075	0.00242309	0.022404	0.0167146	1303	tags=23%, list=8%, signal=21%	CD36/CLIC2/MT3/SOD2/MPO/SOD3/ALOX5AP/SELENOW/CYGB/PTGS2/DUOX2/GCH1/BMP7/GPX3/SESN2/APOE
GOBP_POSITIVE_REGULATION_OF_PEPTIDE_SECRETION	GOBP_POSITIVE_REGULATION_OF_PEPTIDE_SECRETION	57	0.548159	1.64077	0.00246136	0.0227132	0.0169453	3935	tags=40%, list=25%, signal=30%	SPINK1/GPR68/NKX6-1/TRH/RBP4/GPLD1/C1QTNF12/UCN/IRS2/TM7SF3/KISS1/MYRIP/PCK2/C2CD2L/ABAT/NLGN2/TRPM4/TFR2/PRKCE/BAD/CAPN10/SELENOT/ADORA1
GOBP_TRNA_METHYLATION	GOBP_TRNA_METHYLATION	42	-0.508452	-1.76779	0.00248791	0.0229132	0.0170945	5677	tags=62%, list=36%, signal=39%	LCMT2/WDR6/TRMT11/FTSJ1/TRMT61B/MTO1/THUMPD3/NSUN6/TRMO/NSUN2/TRMT112/TRMT5/METTL1/ALKBH8/TRMT10C/THADA/TYW3/NSUN3/TRMT1L/TRMT10A/TARBP1/WDR4/HSD17B10/TRDMT1/TRMT13/TRMT9B
GOBP_REGULATION_OF_FIBRINOLYSIS	GOBP_REGULATION_OF_FIBRINOLYSIS	10	0.823829	1.74101	0.0024935	0.0229197	0.0170993	1916	tags=70%, list=12%, signal=61%	PLAT/SERPINE1/PLAU/THBD/FAP/F12/PLAUR
GOBP_MITOTIC_DNA_REPLICATION	GOBP_MITOTIC_DNA_REPLICATION	14	-0.719513	-1.84751	0.00252673	0.0231798	0.0172933	3626	tags=86%, list=23%, signal=66%	RTF2/MCM3/MCM4/RAD51/GINS3/MCM6/MCM2/LIG1/CDC45/POLA1/GINS1/BRCA2
GOBP_NEGATIVE_REGULATION_OF_BLOOD_PRESSURE	GOBP_NEGATIVE_REGULATION_OF_BLOOD_PRESSURE	29	0.645621	1.70457	0.00255078	0.0233548	0.0174239	4596	tags=69%, list=30%, signal=49%	SOD2/ADM2/NPPB/APLN/GCH1/KL/UCN/KCNK6/NTSR1/PTAFR/OXT/ADRB2/OPRL1/ABAT/SCPEP1/ADORA1/GJA5/VEGFC/BBS4/PRCP
GOBP_REGULATION_OF_LIPID_TRANSPORT	GOBP_REGULATION_OF_LIPID_TRANSPORT	105	0.487745	1.58147	0.00257364	0.0234932	0.0175272	2905	tags=32%, list=19%, signal=27%	IL1A/IL1B/ABCG1/ABCA3/PRKN/C1QTNF1/AGT/BMP6/ATP8A1/ABCA12/LIPG/ABCA7/ABCA2/PLTP/LEP/PLA2R1/APOE/SPP1/ABCB4/IRS2/POMC/ABCA8/ITGB3/ABCA1/NTSR1/PCSK9/OXT/NMB/GAL/NKX3-1/TSPO/LRP1/CETP/PLA2G4A
GOBP_FEMALE_GENITALIA_DEVELOPMENT	GOBP_FEMALE_GENITALIA_DEVELOPMENT	15	0.756183	1.76602	0.0025759	0.0234932	0.0175272	861	tags=40%, list=6%, signal=38%	TP63/ESR1/STRA6/SRD5A2/RBP4/MERTK
GOBP_STEROID_CATABOLIC_PROCESS	GOBP_STEROID_CATABOLIC_PROCESS	17	0.732443	1.77104	0.00260375	0.0237012	0.0176824	1520	tags=47%, list=10%, signal=43%	MT3/HSD11B1/SRD5A2/CYP46A1/HSD17B14/APOE/SPP1/SCARB1
GOBP_CELL_ADHESION_MEDIATED_BY_INTEGRIN	GOBP_CELL_ADHESION_MEDIATED_BY_INTEGRIN	68	0.539186	1.65028	0.00261347	0.0237437	0.0177141	2490	tags=38%, list=16%, signal=32%	SFRP2/LIF/ITGB6/ICAM1/DPP4/ITGB4/SERPINE1/PLAU/NEXMIF/TGFB2/RET/LPXN/ITGB5/ITGA11/EFNA1/CYP1B1/ITGBL1/ITGA2/ITGA9/ACER2/ITGA7/JAM3/ITGB3/PIEZO1/MUC1/RAC3
GOBP_CELLULAR_RESPONSE_TO_INORGANIC_SUBSTANCE	GOBP_CELLULAR_RESPONSE_TO_INORGANIC_SUBSTANCE	173	0.445951	1.50239	0.00265099	0.024038	0.0179336	2630	tags=31%, list=17%, signal=26%	CYP1A1/SYT7/CLDN1/SYT3/MT3/KCNB1/TLR9/RYR1/MT1H/PRKN/MT1G/KCNK3/CEBPA/ALOX5AP/BMP6/CACNA1H/MT2A/ADCY10/GPLD1/NPTX1/PTGS2/CDH1/HESX1/ADCY1/MMP3/APP/DLG2/CFLAR/MCOLN1/SLC25A23/FOSB/MAP1LC3A/PRNP/INHBB/SLC1A1/CAPN3/LGMN/NCSTN/SMPD1/ITPKA/MT1A/MT1X/JUN/CPNE7/ATP13A2/GUCA1A/JUND/DMTN/MAPK3/WNT5A/MT1M/CPNE8/TF
GOBP_RESPONSE_TO_PURINE_CONTAINING_COMPOUND	GOBP_RESPONSE_TO_PURINE_CONTAINING_COMPOUND	105	0.487501	1.58068	0.00265734	0.0240492	0.0179419	2329	tags=27%, list=15%, signal=23%	IL1B/PLAT/AREG/CNGA3/VGF/RYR1/STC1/GATA6/PPARGC1B/PDE2A/TMEM38A/THBD/HCN2/PTGS2/DUOX2/NT5E/CYP1B1/APP/ASS1/FOSB/INHBB/P2RX5/IGFBP5/RAPGEF3/PTAFR/STAT1/OXT/AHR
GOBP_DETOXIFICATION	GOBP_DETOXIFICATION	101	0.494473	1.59063	0.00269386	0.0243328	0.0181536	2857	tags=33%, list=18%, signal=27%	CD36/CLIC2/MT3/SOD2/MT1H/MPO/ABCB1/MT1G/SOD3/ALOX5AP/MT2A/SELENOW/CYGB/PTGS2/SLC22A18/DUOX2/GCH1/BMP7/GPX3/SLC47A1/SESN2/APOE/AKR1B10/MT1A/MT1X/PRDX4/SLC22A5/ATP7B/MT1M/TP53INP1/PRDX5/GSTO2/PXDNL
GOBP_NEGATIVE_REGULATION_OF_DNA_RECOMBINATION	GOBP_NEGATIVE_REGULATION_OF_DNA_RECOMBINATION	38	-0.502976	-1.70843	0.00271998	0.0245216	0.0182944	3028	tags=45%, list=19%, signal=36%	MLH1/H1-0/ZRANB3/RIF1/THOC1/SMCHD1/MAD2L2/SHLD1/H1-10/SHLD2/RTEL1/FANCB/HELB/RADX/BLM/POLQ/PARPBP
GOBP_CELL_MORPHOGENESIS_INVOLVED_IN_NEURON_DIFFERENTIATION	GOBP_CELL_MORPHOGENESIS_INVOLVED_IN_NEURON_DIFFERENTIATION	449	0.380655	1.32798	0.00273852	0.0246414	0.0183838	2141	tags=22%, list=14%, signal=20%	NEFL/KIF1A/GAP43/EGR2/DRAXIN/SULT4A1/ANOS1/MT3/DRGX/NTNG2/NTN1/ISLR2/NTN5/CAMK2B/BMPR1B/CDH23/VSTM2L/LAMC2/NKX6-1/ADGRB1/BRSK2/SEMA3E/ARC/PTPRD/NRCAM/NTNG1/VEGFA/SEMA3C/PLXNA4/MAPK8IP2/CNTN1/LAMA3/GDNF/KNDC1/B4GALT6/FZD3/TPBG/NGFR/PARD6B/APLP1/POU3F2/RET/SPTBN4/AMIGO1/NTRK2/NPTX1/CDH1/SLC1A3/TRPV2/EMB/EFNA3/PTPRO/LZTS3/SHANK1/OLFM1/NR4A2/EFNA1/BMP7/PLXNB3/SHANK3/PLXNB1/TMEFF1/ADCY1/MFSD2A/CHRNB2/…
GOBP_REGULATION_OF_SPINDLE_ASSEMBLY	GOBP_REGULATION_OF_SPINDLE_ASSEMBLY	30	-0.557137	-1.76839	0.00275717	0.0247618	0.0184736	2613	tags=33%, list=17%, signal=28%	CHMP6/STIL/CENPJ/CEP97/HNRNPU/SASS6/KIF15/GPSM2/SPAG5/PLK1
GOBP_POSITIVE_REGULATION_OF_VASCULAR_ENDOTHELIAL_GROWTH_FACTOR_PRODUCTION	GOBP_POSITIVE_REGULATION_OF_VASCULAR_ENDOTHELIAL_GROWTH_FACTOR_PRODUCTION	23	0.679134	1.71672	0.00281384	0.025211	0.0188087	1224	tags=39%, list=8%, signal=36%	IL1A/IL1B/C3/IL6/SULF2/PTGS2/RORA/CYP1B1/C5AR1
GOBP_N_ACETYLGLUCOSAMINE_METABOLIC_PROCESS	GOBP_N_ACETYLGLUCOSAMINE_METABOLIC_PROCESS	17	0.728504	1.76151	0.00281792	0.025211	0.0188087	1141	tags=29%, list=7%, signal=27%	RENBP/MGAT3/CHST1/CHST5/CHST7
GOBP_POSITIVE_REGULATION_OF_ATTACHMENT_OF_SPINDLE_MICROTUBULES_TO_KINETOCHORE	GOBP_POSITIVE_REGULATION_OF_ATTACHMENT_OF_SPINDLE_MICROTUBULES_TO_KINETOCHORE	11	-0.768814	-1.84689	0.00284101	0.0253524	0.0189142	1636	tags=55%, list=11%, signal=49%	HNRNPU/INCENP/CDCA8/CCNB1/AURKB/BIRC5
GOBP_CELL_SUBSTRATE_ADHESION	GOBP_CELL_SUBSTRATE_ADHESION	302	0.408286	1.41218	0.00284452	0.0253524	0.0189142	3326	tags=32%, list=21%, signal=26%	CD36/LYPD3/PKP2/ITGB6/NTNG2/CDH13/COL8A1/COL17A1/SEMA3E/ATP1B2/SORBS1/NTNG1/ITGB4/LAMB4/VEGFA/APOD/SFRP1/SERPINE1/PRKCZ/PLAU/NEXMIF/GAS6/VWA2/UNC13D/MERTK/CCR7/CSPG5/SPOCK2/EDIL3/CORO2B/LPXN/ITGB5/PTPRO/ITGA11/EFNA1/FBLN1/HAS2/ITGBL1/NTN4/EPDR1/ITGA2/BCL2L11/VWF/ITGA9/ADAMTS12/CD63/SPOCK1/MMP12/LAMA5/ACER2/AJAP1/GCNT2/JUP/LAMB3/PDPN/NDNF/ADAMTS13/ITGA7/TEK/MMP14/ADAM15/EFNA5/JAM3/ITGB3/L1CAM/FN1/…
GOBP_RESPIRATORY_BURST	GOBP_RESPIRATORY_BURST	24	0.679079	1.74196	0.00287936	0.0256143	0.0191096	3249	tags=62%, list=21%, signal=50%	CD24/MPO/CAMK1D/NOXA1/CD55/SLAMF8/GRN/CYBA/RAC3/INSR/BCR/NCF2/JCHAIN/RAC2/PRDX2
GOBP_NEGATIVE_REGULATION_OF_CELL_ADHESION	GOBP_NEGATIVE_REGULATION_OF_CELL_ADHESION	216	0.419863	1.42764	0.00289216	0.0256796	0.0191583	3278	tags=37%, list=21%, signal=30%	IL1RN/CDH13/PTPN22/SERPINE2/ARHGDIG/C1QTNF1/SEMA3E/BMP2/SPINT2/IL20RB/BMP6/IDO1/VEGFA/TGFBI/PLXNA4/APOD/SERPINE1/ABCA12/CEACAM1/NEXMIF/LAX1/RGCC/KLF4/LRRC32/CORO2B/LPXN/CDH1/PTPRO/B4GALNT2/PLXNB3/CEBPB/FBLN1/PLXNB1/CYP1B1/PAG1/PDCD1LG2/ASS1/ZC3H12A/SPI1/ADTRP/SPOCK1/MMP12/PRNP/ACER2/AJAP1/SEMA5A/GCNT2/IL4I1/MMP14/CASP3/ADAM15/EFNA5/CD74/JAM3/PLXNA3/TNFRSF21/RUNX3/GPNMB/MMP2/ZNF703/NRARP/MUC1/DMTN…
GOBP_RESPONSE_TO_FOOD	GOBP_RESPONSE_TO_FOOD	24	0.677739	1.73852	0.00293219	0.0259859	0.0193868	1686	tags=33%, list=11%, signal=30%	SCNN1B/CYP1A1/MT3/MPO/LEP/UCN/GHR/NENF
GOBP_EPITHELIAL_CELL_DEVELOPMENT	GOBP_EPITHELIAL_CELL_DEVELOPMENT	164	0.458964	1.54214	0.00294778	0.0260748	0.0194532	863	tags=15%, list=6%, signal=14%	IL1A/IL1B/TP63/CLDN1/TMOD1/FOXA1/STC1/PECAM1/ESR1/ICAM1/NKX6-1/F11R/SOX8/SPINT2/CEBPA/PDE2A/ST14/BMP6/VEGFA/SOX9/ABCA12/COL15A1/BHLHA15/SFN
GOBP_ANAPHASE_PROMOTING_COMPLEX_DEPENDENT_CATABOLIC_PROCESS	GOBP_ANAPHASE_PROMOTING_COMPLEX_DEPENDENT_CATABOLIC_PROCESS	22	-0.599829	-1.77763	0.00296354	0.026165	0.0195204	3172	tags=45%, list=20%, signal=36%	ANAPC1/CDC26/ANAPC7/CDC23/CDK2/ANAPC15/UBE2S/UBE2C/PLK1/CDC20
GOBP_NUCLEAR_TRANSCRIBED_MRNA_CATABOLIC_PROCESS_EXONUCLEOLYTIC	GOBP_NUCLEAR_TRANSCRIBED_MRNA_CATABOLIC_PROCESS_EXONUCLEOLYTIC	18	-0.639756	-1.77868	0.00300436	0.0264756	0.0197522	3512	tags=61%, list=23%, signal=47%	EXOSC7/DCP2/CNOT7/EXOSC3/POLR2G/EXOSC8/DIS3L2/CNOT6/EXOSC2/DCPS/EXOSC9
GOBP_REGULATION_OF_MRNA_CATABOLIC_PROCESS	GOBP_REGULATION_OF_MRNA_CATABOLIC_PROCESS	169	-0.313995	-1.34867	0.00305655	0.0268851	0.0200577	4202	tags=51%, list=27%, signal=38%	DCP1A/CNOT6L/RBM24/RC3H1/PKP3/CARHSP1/TRAF2/SECISBP2/HNRNPA0/POLR2D/TNRC6B/CNOT2/EXOSC7/ZC3H14/IGF2BP1/CNOT11/ELAVL1/FMR1/TRAF5/DHX36/AGO1/ZFP36/TUT4/ANGEL2/MEIOC/RBM8A/TENT4A/MOV10/YBX1/DCP2/NANOS1/RBM10/FASTK/IGF2BP2/KHSRP/HNRNPAB/FXR1/MYD88/MLH1/FASTKD5/CNOT7/TNRC6A/DHX9/LSM1/SYNCRIP/TBRG4/ZFP36L2/PCID2/EXOSC3/POLR2G/TARDBP/APEX1/PAN2/EXOSC8/TTC5/PNPT1/METTL14/IKBKE/SERBP1/CNOT9/CNOT10/EIF4A3/…
GOBP_NEGATIVE_REGULATION_OF_CELL_CYCLE_G2_M_PHASE_TRANSITION	GOBP_NEGATIVE_REGULATION_OF_CELL_CYCLE_G2_M_PHASE_TRANSITION	58	-0.431797	-1.60334	0.0030637	0.0268975	0.020067	4828	tags=52%, list=31%, signal=36%	NOP53/MACROH2A1/NABP2/DTL/BABAM1/MIIP/INIP/BRCC3/RINT1/ABRAXAS1/UIMC1/CDC14B/ZNF830/DONSON/NBN/CLSPN/CHEK1/TOPBP1/CDC6/PINX1/BRCA1/TICRR/ORC1/RAD21/FHL1/BARD1/BLM/CDK1/AURKB/PLK1
GOBP_PROTEIN_PROCESSING	GOBP_PROTEIN_PROCESSING	191	0.440426	1.49211	0.00307973	0.0269878	0.0201344	1985	tags=24%, list=13%, signal=21%	PLAT/CPE/PCSK1N/PCSK5/CPXM2/SERPINE2/PCSK6/PRSS3/DPP4/GRIN2A/SERPINE1/COMP/TLL2/PLAU/CTSS/THBD/CIDEB/ANGPTL8/MBOAT4/PCSK4/MAFB/CPZ/ADAM8/SPON1/GGT1/CHAC1/HGFAC/ASPRV1/CTSH/F3/ERO1A/ATP6AP2/PRNP/SEC11C/CTSZ/BACE2/PCSK1/LGMN/ECE1/ADAMTS13/F12/MMP14/NCSTN/PLAUR/CYFIP2/CASP3
GOBP_SODIUM_ION_IMPORT_ACROSS_PLASMA_MEMBRANE	GOBP_SODIUM_ION_IMPORT_ACROSS_PLASMA_MEMBRANE	15	0.752272	1.75688	0.00309542	0.0270435	0.0201759	882	tags=33%, list=6%, signal=31%	SCNN1G/SCNN1B/SCNN1A/SLC9A7/HCN2
GOBP_POSITIVE_REGULATION_OF_UBIQUITIN_PROTEIN_LIGASE_ACTIVITY	GOBP_POSITIVE_REGULATION_OF_UBIQUITIN_PROTEIN_LIGASE_ACTIVITY	10	-0.766521	-1.79056	0.00309759	0.0270435	0.0201759	940	tags=40%, list=6%, signal=38%	UBE2S/UBE2C/PLK1/CDC20
GOBP_RESPONSE_TO_MINERALOCORTICOID	GOBP_RESPONSE_TO_MINERALOCORTICOID	26	0.667022	1.74293	0.00312502	0.0272323	0.0203168	2282	tags=35%, list=15%, signal=30%	NEFL/SCNN1G/SCNN1B/SCNN1A/CCND1/FOSB/SGK1/CYBA/FOXO3
GOBP_POSITIVE_REGULATION_OF_TELOMERASE_RNA_LOCALIZATION_TO_CAJAL_BODY	GOBP_POSITIVE_REGULATION_OF_TELOMERASE_RNA_LOCALIZATION_TO_CAJAL_BODY	15	-0.683927	-1.7955	0.00313707	0.0272867	0.0203573	4255	tags=80%, list=27%, signal=58%	CCT3/TCP1/CCT8/CCT4/CCT7/CCT6A/NHP2/DKC1/RUVBL1/CCT2/CCT5/RUVBL2
GOBP_REGULATION_OF_CHROMOSOME_CONDENSATION	GOBP_REGULATION_OF_CHROMOSOME_CONDENSATION	11	-0.765519	-1.83898	0.00315962	0.027432	0.0204658	2517	tags=73%, list=16%, signal=61%	H3-3A/SMARCA5/SMC2/H3-3B/NCAPD2/NCAPG/SMC4/NCAPH
GOBP_SUPEROXIDE_METABOLIC_PROCESS	GOBP_SUPEROXIDE_METABOLIC_PROCESS	48	0.573084	1.66996	0.00317244	0.0274925	0.0205109	3270	tags=44%, list=21%, signal=35%	CD36/MT3/SOD2/MPO/AGT/SOD3/NOXA1/DUOX2/GCH1/BMP7/NOX5/SLC1A1/F2RL1/CYBA/CBS/CD177/NRROS/NCF2/BST1/PRDX2/PRKCD
GOBP_CARTILAGE_DEVELOPMENT	GOBP_CARTILAGE_DEVELOPMENT	166	0.447766	1.50337	0.00322475	0.0278944	0.0208107	2687	tags=30%, list=17%, signal=25%	SFRP2/PRKG2/NPPC/CHI3L1/WNT11/STC1/PTHLH/BMPR1B/BMP2/ZNF219/PTH1R/BMP6/TGFBI/MSX2/SOX9/FGF18/COMP/TIMP1/WNT9A/HMGA2/SULF2/GPLD1/EVC/BMP3/BMP7/LEP/HYAL3/PBXIP1/LTBP3/OSR1/CTSK/GHR/ADAMTS12/SLC39A14/EFEMP1/GDF5/EXT2/CBS/RUNX3/LOXL2/COL2A1/TGFBR2/CHST11/DDRGK1/MAPK3/SCX/WNT5A/LNPK/GLG1
GOBP_SMALL_REGULATORY_NCRNA_3_END_PROCESSING	GOBP_SMALL_REGULATORY_NCRNA_3_END_PROCESSING	18	-0.637904	-1.77353	0.00323326	0.0279166	0.0208272	2988	tags=78%, list=19%, signal=63%	TENT4B/ERI3/EXOSC7/ERI1/ERI2/EXOSC3/EXOSC10/EXOSC8/DKC1/LARP7/EXOSC2/FBL/PARN/EXOSC9
GOBP_AXONAL_TRANSPORT	GOBP_AXONAL_TRANSPORT	61	0.537454	1.62437	0.00327047	0.0281338	0.0209893	2960	tags=30%, list=19%, signal=24%	NEFL/KIF1A/CNIH2/CALY/AP3B2/HAP1/SYBU/DLG2/RAB27B/AP3M2/ARL8A/KIF1C/UCHL1/MAPK8IP3/ARMCX3/FEZ1/MAP1A/KIF5A
GOBP_CELL_RECOGNITION	GOBP_CELL_RECOGNITION	92	0.496017	1.57516	0.00327537	0.0281338	0.0209893	2744	tags=40%, list=18%, signal=33%	CD36/GAP43/OPCML/FOLR3/PECAM1/VSTM2L/ADGRB1/NTM/OVGP1/NRCAM/PTX3/VCAN/PCDHB6/PCSK4/CCR7/DOCK8/AMIGO1/CFP/MFGE8/ZP1/EMB/APP/SCARB1/CLGN/PCDH12/SEMA5A/CD81/PCDHA7/CASP3/CADM1/TNFRSF21/RTN4/ZP3/GLIPR1L2/CD9/NDN/MEGF8
GOBP_RESPONSE_TO_KETONE	GOBP_RESPONSE_TO_KETONE	161	0.450483	1.51022	0.00328185	0.0281338	0.0209893	2380	tags=24%, list=15%, signal=21%	NEFL/SCNN1G/SCNN1B/GJB2/PLAT/CLDN1/PAPPA/TLR2/SCNN1A/ERRFI1/FBXO32/SRD5A2/CCND1/SFRP1/GAS6/TGFB2/CCR7/TXNIP/IGFBP7/CYP1B1/ADCY1/ASS1/SPP1/ABCB4/ADCY5/CFLAR/FOSB/FIBIN/SGK1/ADAM15/EFNA5/CYBA/TBXA2R/PTAFR/GLB1/OXT/FOXO3/AHR/POSTN
GOBP_HORMONE_BIOSYNTHETIC_PROCESS	GOBP_HORMONE_BIOSYNTHETIC_PROCESS	46	0.577386	1.66722	0.0032831	0.0281338	0.0209893	1773	tags=30%, list=11%, signal=27%	TG/DIO3/PDE8B/BMP2/SRD5A2/BMP6/STC2/HSD17B2/CACNA1H/DUOX2/CYP11A1/SRD5A3/AKR1B1/ADM
GOBP_MRNA_CIS_SPLICING_VIA_SPLICEOSOME	GOBP_MRNA_CIS_SPLICING_VIA_SPLICEOSOME	23	-0.595279	-1.77212	0.00328837	0.0281338	0.0209893	3741	tags=65%, list=24%, signal=50%	PRPF40A/WBP4/CWC15/CLNS1A/SNRNP200/RBM22/SART1/SF3A1/SFSWAP/PRPF4B/RNU6ATAC/DCPS/SNRPC/PSIP1/SRSF1
GOBP_POSITIVE_REGULATION_OF_TUMOR_NECROSIS_FACTOR_SUPERFAMILY_CYTOKINE_PRODUCTION	GOBP_POSITIVE_REGULATION_OF_TUMOR_NECROSIS_FACTOR_SUPERFAMILY_CYTOKINE_PRODUCTION	72	0.52636	1.6199	0.00330434	0.0282191	0.0210529	2386	tags=28%, list=15%, signal=24%	IL1A/IL33/CD36/IL6/TLR9/TNFRSF8/TLR2/OAS1/LEP/ADAM8/APP/IL23A/TLR1/OAS2/DDX58/CYBA/PTAFR/LY96/RIPK2/IFIH1
GOBP_REGULATION_OF_METAPHASE_PLATE_CONGRESSION	GOBP_REGULATION_OF_METAPHASE_PLATE_CONGRESSION	13	-0.724295	-1.84437	0.00333817	0.0284562	0.0212298	1636	tags=46%, list=11%, signal=41%	HNRNPU/INCENP/CDCA8/SPAG5/AURKB/BIRC5
GOBP_HISTONE_H3_K4_METHYLATION	GOBP_HISTONE_H3_K4_METHYLATION	65	-0.431572	-1.63487	0.00334582	0.0284697	0.0212399	5267	tags=58%, list=34%, signal=39%	KANSL3/KMT2D/HCFC2/ZNF335/NCOA6/PRMT6/NFYA/KMT2E/MACROH2A1/RTF1/ASH2L/KMT2C/CXXC1/CTR9/BOD1/RLF/WDR5/WDR82/SMAD4/HCFC1/SNW1/PAXIP1/WDR61/PAGR1/DNMT3B/KDM1A/WDR5B/BRCA1/MCRS1/GFI1/NFYC/TET2/AUTS2/DNMT1/SETMAR/NFYB/MYB/GATA3
GOBP_CELLULAR_RESPONSE_TO_MECHANICAL_STIMULUS	GOBP_CELLULAR_RESPONSE_TO_MECHANICAL_STIMULUS	66	0.536554	1.6413	0.00336077	0.0285453	0.0212963	2550	tags=38%, list=16%, signal=32%	IL1B/IL33/WNT11/TNFRSF8/TNFSF14/KCNJ2/F11R/AGT/PDE2A/BMP6/SOX9/GADD45A/PTGS2/ATP1A2/TNFRSF10A/ITGA2/GCLC/CYBA/ITGB3/CD40/SLC9A1/PIEZO1/MAPK3/IRF1/SCX
GOBP_ANATOMICAL_STRUCTURE_MATURATION	GOBP_ANATOMICAL_STRUCTURE_MATURATION	171	0.445232	1.49619	0.00340802	0.0288944	0.0215567	3135	tags=37%, list=20%, signal=30%	C3/NPPC/SPINK1/FOXA1/KCNB1/RYR1/GLDN/EREG/NKX6-1/SOX8/BMP2/CEBPA/NRCAM/PTH1R/VEGFA/MSX2/B4GALT6/BHLHA15/TGFB2/ANGPTL8/RET/SPTBN4/PCSK4/EFCAB9/DDIT3/SLC22A14/NR4A2/LEP/SLC26A8/PLXNB1/CDH3/APP/NTN4/ADGRB3/AKR1B1/ADAMTS12/ATP6AP2/TBX6/PLD6/CATSPER3/KCNIP2/EPAS1/MMP2/TDRKH/FOXO3/ANG/CCDC154/CATSPERE/RAC3/TMEM79/WNT5A/GAL/BCL11A/GDF11/FAM210B/SHB/SEMA4D/CLN5/RBPJ/ROPN1L/FAM20C/HOXB13/TUSC2
GOBP_INTERMEDIATE_FILAMENT_BASED_PROCESS	GOBP_INTERMEDIATE_FILAMENT_BASED_PROCESS	53	0.55219	1.63395	0.00341542	0.0289049	0.0215646	1232	tags=23%, list=8%, signal=21%	KRT5/KRT6A/NEFL/KRT14/NEFM/PKP2/KRT16/KRT17/KRT15/KRT38/EPPK1/INA
GOBP_ENERGY_RESERVE_METABOLIC_PROCESS	GOBP_ENERGY_RESERVE_METABOLIC_PROCESS	72	0.525829	1.61826	0.0034374	0.0290386	0.0216643	2594	tags=33%, list=17%, signal=28%	MT3/GYS2/SORBS1/RUBCNL/PPP1R3C/PID1/PHKA1/GAA/PYGM/LEP/KL/PPP1R3G/IRS2/POMC/LEPR/PCDH12/PPP1R3E/GNMT/NR1D1/GBE1/GSK3B/PYGL/MYC/INSR
GOBP_GLAND_MORPHOGENESIS	GOBP_GLAND_MORPHOGENESIS	101	0.489693	1.57526	0.00345746	0.0291557	0.0217517	1786	tags=28%, list=11%, signal=25%	RXFP1/ELF3/TP63/AREG/SERPINB5/TGFA/FOXA1/IL6/NTN1/ESR1/SEMA3C/MSX2/TNFAIP3/SOX9/SFRP1/CEACAM1/TGFB2/HGF/TGM2/BMP7/CEBPB/NTN4/CFLAR/TNC/LAMA5/IGFBP5/CYP7B1/CSF1R
GOBP_INTERMEDIATE_FILAMENT_ORGANIZATION	GOBP_INTERMEDIATE_FILAMENT_ORGANIZATION	36	0.619151	1.7176	0.00349062	0.0293452	0.0218931	1232	tags=33%, list=8%, signal=31%	KRT5/KRT6A/NEFL/KRT14/NEFM/PKP2/KRT16/KRT17/KRT15/KRT38/EPPK1/INA
GOBP_TELOMERE_MAINTENANCE_IN_RESPONSE_TO_DNA_DAMAGE	GOBP_TELOMERE_MAINTENANCE_IN_RESPONSE_TO_DNA_DAMAGE	28	-0.574165	-1.78011	0.00349244	0.0293452	0.0218931	3558	tags=64%, list=23%, signal=50%	DCLRE1B/INO80E/DCLRE1C/ACTR8/DCLRE1A/UCHL5/RIF1/APEX1/XRCC1/ERCC4/MAD2L2/SHLD1/RUVBL1/MCRS1/SHLD2/RTEL1/RUVBL2/ACTL6A
GOBP_RESPONSE_TO_DIETARY_EXCESS	GOBP_RESPONSE_TO_DIETARY_EXCESS	22	0.696496	1.74791	0.00352589	0.0295225	0.0220253	1390	tags=32%, list=9%, signal=29%	GDF15/PCSK1N/VGF/ACVR1C/LEP/APOE/SGIP1
GOBP_PHENOL_CONTAINING_COMPOUND_METABOLIC_PROCESS	GOBP_PHENOL_CONTAINING_COMPOUND_METABOLIC_PROCESS	69	0.524011	1.60701	0.0035261	0.0295225	0.0220253	2229	tags=39%, list=14%, signal=34%	TG/CRYM/DIO3/PRKN/TYRP1/GRIN2A/AOC2/CGA/TGFB2/DUOXA1/DCT/DUOX2/GCH1/NR4A2/CDH3/CHRNB2/KL/CTSB/CTSK/FOXE1/CYP2E1/SLC1A1/PAX8/MOXD1/CPQ/EPAS1/COMT
GOBP_REGULATION_OF_INSULIN_LIKE_GROWTH_FACTOR_RECEPTOR_SIGNALING_PATHWAY	GOBP_REGULATION_OF_INSULIN_LIKE_GROWTH_FACTOR_RECEPTOR_SIGNALING_PATHWAY	15	0.750029	1.75165	0.00353369	0.0295334	0.0220335	2665	tags=67%, list=17%, signal=55%	IGFBP1/BMP2/IGFBP3/IGFBP4/MYORG/CDH3/IGFBP6/IGFBP5/IGFBP2/NKX3-1
GOBP_REGULATION_OF_SYNCYTIUM_FORMATION_BY_PLASMA_MEMBRANE_FUSION	GOBP_REGULATION_OF_SYNCYTIUM_FORMATION_BY_PLASMA_MEMBRANE_FUSION	18	0.71348	1.73427	0.00356737	0.0297348	0.0221837	2103	tags=39%, list=14%, signal=34%	CXCL10/GDF15/TNFSF14/ADGRB1/NFATC2/CFLAR/RAPGEF3
GOBP_SYNAPTIC_TRANSMISSION_GLUTAMATERGIC	GOBP_SYNAPTIC_TRANSMISSION_GLUTAMATERGIC	69	0.523449	1.60529	0.00357046	0.0297348	0.0221837	2354	tags=36%, list=15%, signal=31%	HTR2A/UNC13A/PLAT/SERPINE2/PRKN/CNIH2/GRIN2A/GRIN1/CCL2/MAPK8IP2/KMO/CACNB4/CACNG7/PTGS2/ATP1A2/GRM2/SHANK3/UCN/GRID1/SLC1A4/NAPB/CACNG8/CLSTN3/FRRS1L/TPRG1L
GOBP_RESPONSE_TO_OSMOTIC_STRESS	GOBP_RESPONSE_TO_OSMOTIC_STRESS	72	0.523781	1.61196	0.00361481	0.0300509	0.0224196	2305	tags=31%, list=15%, signal=26%	PAPPA2/CLDN1/SST/ABCB1/ERRFI1/KMO/RELB/MAP7/PTGS2/BDKRB2/SLC4A11/SLC2A4/ITGA2/AKR1B1/SLC25A23/CAPN3/YBX3/CASP3/WNK3/OXT/PLK3/MAPK13
GOBP_INSULIN_LIKE_GROWTH_FACTOR_RECEPTOR_SIGNALING_PATHWAY	GOBP_INSULIN_LIKE_GROWTH_FACTOR_RECEPTOR_SIGNALING_PATHWAY	28	0.645246	1.69856	0.00365244	0.0303101	0.0226129	2665	tags=43%, list=17%, signal=36%	IGFBP1/BMP2/IGFBP3/IGFBP4/MYORG/CDH3/IGFBP6/GHR/IGFBP5/IGF2R/IGFBP2/NKX3-1
GOBP_POSITIVE_REGULATION_OF_LIPID_TRANSPORT	GOBP_POSITIVE_REGULATION_OF_LIPID_TRANSPORT	65	0.525892	1.60777	0.0036901	0.0305686	0.0228058	3382	tags=45%, list=22%, signal=35%	IL1A/IL1B/ABCG1/ABCA3/C1QTNF1/BMP6/ATP8A1/ABCA12/LIPG/ABCA7/PLTP/PLA2R1/APOE/SPP1/ABCB4/ABCA8/ABCA1/NTSR1/OXT/NMB/GAL/NKX3-1/LRP1/CETP/PLA2G4A/PRKCD/TMEM30A/DAB2/P2RX4
GOBP_ACTIVATION_OF_TRANSMEMBRANE_RECEPTOR_PROTEIN_TYROSINE_KINASE_ACTIVITY	GOBP_ACTIVATION_OF_TRANSMEMBRANE_RECEPTOR_PROTEIN_TYROSINE_KINASE_ACTIVITY	15	0.749206	1.74972	0.00375283	0.0309936	0.0231229	2658	tags=53%, list=17%, signal=44%	EPGN/AREG/TGFA/EREG/HBEGF/EFNA5/PRLR/ADRB2
GOBP_VASCULAR_ENDOTHELIAL_GROWTH_FACTOR_PRODUCTION	GOBP_VASCULAR_ENDOTHELIAL_GROWTH_FACTOR_PRODUCTION	28	0.644698	1.69712	0.00375461	0.0309936	0.0231229	1224	tags=36%, list=8%, signal=33%	IL1A/IL1B/C3/IL6/SULF2/PTGS2/NDRG2/RORA/CYP1B1/C5AR1
GOBP_SNO_S_RNA_PROCESSING	GOBP_SNO_S_RNA_PROCESSING	12	-0.737049	-1.83317	0.00377639	0.0310843	0.0231905	2446	tags=58%, list=16%, signal=49%	EXOSC3/EXOSC10/DKC1/LARP7/EXOSC2/FBL/PARN
GOBP_RECEPTOR_INTERNALIZATION	GOBP_RECEPTOR_INTERNALIZATION	96	0.497092	1.58417	0.00378477	0.0310843	0.0231905	2853	tags=27%, list=18%, signal=22%	CXCL8/CD36/SFRP4/ACHE/NECAB2/ARC/CALY/VEGFA/CEACAM1/CACNG7/APLN/GRK4/CD63/LRPAP1/ADM/CD81/LMBRD1/ITGB3/PCSK9/CACNG8/CAV3/INSR/CD9/GRIA1/ITGB1/LRP1
GOBP_MAINTENANCE_OF_LOCATION	GOBP_MAINTENANCE_OF_LOCATION	259	0.410615	1.4111	0.00379114	0.0310843	0.0231905	2303	tags=19%, list=15%, signal=16%	IL1B/CXCL10/HTR2A/ABCG1/C3/CD36/PLN/CLIC2/IL6/CXCL11/ACVR1C/RYR1/NBL1/GM2A/MDFI/HAP1/LTBP1/ANK2/TMEM38A/CASQ1/PLA2G4C/CCR7/DGAT2/TPCN1/ATP1A2/GAA/DDIT3/LEP/FTH1/GP1BA/APOE/HILPDA/ZC3H12A/ERO1A/CDS1/MCOLN1/SLC25A23/SCARB1/CAPN3/HEXA/MCOLN3/CYBA/PINK1/ITGB3/ABCA1/NTSR1/PLIN2/HEXB/HK2
GOBP_CONNECTIVE_TISSUE_DEVELOPMENT	GOBP_CONNECTIVE_TISSUE_DEVELOPMENT	230	0.420733	1.439	0.00379206	0.0310843	0.0231905	2708	tags=27%, list=17%, signal=23%	RXFP1/SFRP2/PRKG2/NPPC/CHI3L1/WNT11/FOXA1/STC1/PTHLH/BMPR1B/SOX8/BMP2/ZNF219/PTH1R/BMP6/TGFBI/MSX2/SOX9/FGF18/COMP/LOX/TIMP1/WNT9A/HMGA2/SULF2/GPLD1/DGAT2/EVC/BMP3/PLAAT3/BMP7/LEP/HYAL3/PBXIP1/LTBP3/OSR1/CTSK/GHR/ADAMTS12/SLC39A14/CFLAR/SPI1/SELENOM/EFEMP1/FOXD1/GDF5/LRP5/NAMPT/ITGB3/EXT2/CBS/RUNX3/LOXL2/COL2A1/TGFBR2/CHST11/DDRGK1/MAPK3/SCX/WNT5A/LNPK/GLG1/PGRMC2
GOBP_LOCOMOTORY_BEHAVIOR	GOBP_LOCOMOTORY_BEHAVIOR	141	0.45309	1.50227	0.00385698	0.0315614	0.0235465	2477	tags=29%, list=16%, signal=25%	CCND2/TMOD1/PITX3/SOD2/GAD1/ASTN1/PRKN/CDH23/DPP4/TRH/IDO1/CNTN1/GDNF/APBA2/CACNB4/ALK/SPTBN4/ATP1A2/ABCA2/GAA/NR4A2/CHRNB2/APP/APOE/APBA1/ALDH1A3/ADCY5/SCN1A/GLRB/SLC1A1/HEXA/MCOLN3/NAGLU/HIPK2/RCAN1/NTSR1/QRFP/HEXB/MYO15A/UCHL1/DBH
GOBP_REGULATION_OF_NEUROTRANSMITTER_LEVELS	GOBP_REGULATION_OF_NEUROTRANSMITTER_LEVELS	154	0.451432	1.50518	0.00389528	0.0318193	0.0237389	2745	tags=32%, list=18%, signal=26%	HTR2A/UNC13A/SYT7/SLC1A6/GAD1/ACHE/PRKN/MCTP1/CPLX4/ZNF219/SLC22A1/KMO/GDNF/APBA2/CACNB4/CPLX1/CSPG5/SYNGR3/ATP1A2/SLC1A3/ADCY1/KCNMB4/APBA1/SLC29A2/RIMS1/PPFIA3/TACR2/COLQ/NRXN2/SYN2/BRSK1/OTOF/MOXD1/RIMS3/VAMP2/ITGB3/STX1A/GSK3B/STX1B/COMT/NAPB/SLC1A2/DBH/DAGLB/ADORA2B/DNAJC5/SLC29A1/SYN3/ITGB1
GOBP_GAP_JUNCTION_ASSEMBLY	GOBP_GAP_JUNCTION_ASSEMBLY	12	0.781096	1.7281	0.00391178	0.0318653	0.0237732	469	tags=25%, list=3%, signal=24%	IL1B/GJB2/AGT
GOBP_ENDOCRINE_HORMONE_SECRETION	GOBP_ENDOCRINE_HORMONE_SECRETION	45	0.568274	1.6442	0.00391448	0.0318653	0.0237732	2822	tags=47%, list=18%, signal=38%	IL1B/C1QTNF1/AGT/BMP6/INHA/CGA/LEP/SPP1/GNRHR/UCN/POMC/TACR2/INHBB/SELENOM/FOXD1/INHBA/KISS1/GAL/NKX3-1/TSPO/GJA1
GOBP_NEGATIVE_REGULATION_OF_CYTOKINE_PRODUCTION	GOBP_NEGATIVE_REGULATION_OF_CYTOKINE_PRODUCTION	194	0.428781	1.45571	0.00396526	0.0321834	0.0240105	1615	tags=21%, list=10%, signal=19%	IL33/WNT11/IL6/TLR9/GATA6/PTPN22/CD24/ERRFI1/IL20RB/IDO1/BPI/TNFAIP3/APOD/CD200/CEACAM1/INHA/IL37/PRG2/GAS6/OAS1/RELB/RGCC/TGFB2/KLF4/LRRC32/MERTK/CCR7/INPP5D/HGF/NDRG2/DDIT3/IL12A/CDH3/PDCD1LG2/ZC3H12A/POMC/IL23A/IRAK3/PRNP/INHBB
GOBP_POSITIVE_REGULATION_OF_ENDOCYTOSIS	GOBP_POSITIVE_REGULATION_OF_ENDOCYTOSIS	80	0.511573	1.6029	0.00396805	0.0321834	0.0240105	3326	tags=32%, list=21%, signal=26%	C3/CD36/SFRP4/CALY/VEGFA/SERPINE1/ABCA7/APLN/APOE/ITGA2/SGIP1/CD63/NEDD4L/CD151/F2RL1/SMPD1/PCSK9/CAV3/PPP3CC/WNT5A/INSR/TF/LRP1/ARRB1/TFR2/DAB2
GOBP_AMYLOID_PRECURSOR_PROTEIN_BIOSYNTHETIC_PROCESS	GOBP_AMYLOID_PRECURSOR_PROTEIN_BIOSYNTHETIC_PROCESS	13	0.754912	1.69829	0.0039741	0.0321834	0.0240105	2015	tags=62%, list=13%, signal=54%	ITM2A/NECAB2/ABCA7/ABCA2/ITM2B/BACE2/NCSTN/ITM2C
GOBP_NEGATIVE_REGULATION_OF_RNA_SPLICING	GOBP_NEGATIVE_REGULATION_OF_RNA_SPLICING	27	-0.565297	-1.73569	0.00398148	0.0321876	0.0240137	3461	tags=63%, list=22%, signal=49%	RBM42/RBM10/U2AF2/SRSF10/PTBP3/SRSF6/SFSWAP/SRSF4/DYRK1A/HNRNPL/PTBP1/HNRNPK/SRSF7/C1QBP/NPM1/RBMX/HNRNPA2B1
GOBP_NEGATIVE_REGULATION_OF_MRNA_PROCESSING	GOBP_NEGATIVE_REGULATION_OF_MRNA_PROCESSING	24	-0.59565	-1.78877	0.004071	0.0328084	0.0244768	3461	tags=71%, list=22%, signal=55%	RBM42/RBM10/U2AF2/SRSF10/SRSF6/SFSWAP/SRSF4/DYRK1A/HNRNPL/PTBP1/HNRNPK/SRSF7/C1QBP/NPM1/BARD1/RBMX/HNRNPA2B1
GOBP_REGULATION_OF_CELLULAR_CARBOHYDRATE_METABOLIC_PROCESS	GOBP_REGULATION_OF_CELLULAR_CARBOHYDRATE_METABOLIC_PROCESS	125	0.46111	1.52239	0.00407224	0.0328084	0.0244768	2160	tags=23%, list=14%, signal=20%	GCKR/PDK4/PRKN/C1QTNF1/SORBS1/PTH1R/PMAIP1/ADCYAP1R1/IGFBP3/RUBCNL/PPP1R3C/GPLD1/DGAT2/C1QTNF12/RORA/IGFBP4/LEP/SESN2/PPP1R3G/NUPR1/IRS2/POMC/LEPR/PPP1R3E/GNMT/GSK3B/MST1/NTSR1/PTAFR
GOBP_ORGANELLE_TRANSPORT_ALONG_MICROTUBULE	GOBP_ORGANELLE_TRANSPORT_ALONG_MICROTUBULE	84	0.497277	1.56456	0.00409815	0.0329352	0.0245714	2758	tags=21%, list=18%, signal=18%	NEFL/KIF1A/BICDL1/DYNC1I1/CNIH2/AP3B2/HAP1/SYBU/PRKCZ/BICDL2/MREG/AP3M2/KIF1C/UCHL1/ARMCX3/FEZ1/FYCO1/MAP1S
GOBP_POSITIVE_REGULATION_OF_EXTRINSIC_APOPTOTIC_SIGNALING_PATHWAY	GOBP_POSITIVE_REGULATION_OF_EXTRINSIC_APOPTOTIC_SIGNALING_PATHWAY	45	0.566687	1.63961	0.00410199	0.0329352	0.0245714	3739	tags=44%, list=24%, signal=34%	G0S2/BMPR1B/ATF3/AGT/PMAIP1/SFRP1/TNFSF10/TIMP3/RET/ITM2C/DEDD2/INHBA/SRPX/PEA15/CYLD/LTBR/BCL10/PDIA3/WWOX/HYAL2
GOBP_EXIT_FROM_MITOSIS	GOBP_EXIT_FROM_MITOSIS	27	-0.563274	-1.72948	0.0041131	0.0329679	0.0245958	2736	tags=44%, list=18%, signal=37%	CDC14C/PHB2/ZW10/CDC23/KNTC1/EPS8/CDKN1B/CDCA5/CDC14A/UBE2S/UBE2C/ANLN
GOBP_RESPONSE_TO_AMYLOID_BETA	GOBP_RESPONSE_TO_AMYLOID_BETA	37	0.617111	1.71935	0.00414499	0.0331427	0.0247262	2853	tags=54%, list=18%, signal=44%	CD36/ICAM1/GRIN2A/GRIN1/NGFR/MMP3/APP/BCL2L11/BCL2L2/MMP12/PRNP/LGMN/GSK3B/MMP2/FOXO3/CACNB1/FYN/ADRB2/GJA1/LRP1
GOBP_MACROMOLECULE_DEACYLATION	GOBP_MACROMOLECULE_DEACYLATION	124	-0.3461	-1.46482	0.00414901	0.0331427	0.0247262	5053	tags=51%, list=32%, signal=35%	AKAP8/RRP8/EP300/PRMT6/MTA2/MBD2/DR1/ELK4/ABHD12B/TBL1X/MBD3/PER1/HDAC8/MIER1/RCOR1/REST/KDM5A/SKI/WDR5/TP53/MSL3/MORF4L2/FLNA/MORF4L1/TADA2A/HDAC7/TADA3/LYPLA2/CHD4/NEK3/MBIP/JDP2/HDAC6/RBBP4/SMARCAD1/TPPP/DYRK1A/HDAC2/HDAC4/SMARCA5/TBL1XR1/BRMS1L/NIPBL/CCAR2/MAPK8/BRMS1/HDAC1/SUV39H1/SGF29/RBBP7/PPT1/ABHD10/FRY/ABHD17C/PRKD1/PRDM5/RBM14/HDAC5/SFPQ/TRERF1/NCAPG2/RCOR2/NOTUM
GOBP_NEGATIVE_REGULATION_OF_MAPK_CASCADE	GOBP_NEGATIVE_REGULATION_OF_MAPK_CASCADE	141	0.451907	1.49835	0.00418048	0.0333072	0.0248489	2061	tags=23%, list=13%, signal=20%	IL1B/SFRP2/LIF/SH3RF2/TLR9/PTPN22/PRKN/ATF3/DUSP26/BMP2/ERRFI1/AGT/DUSP4/SFRP1/TIMP3/LAX1/PTPRR/ABCA7/NDRG2/DUSP6/DUSP5/SPRED3/EFNA1/BMP7/FBLN1/SPRY3/APOE/IRAK3/F2RL1/TNIP1/SMPD1/PINK1/TBC1D10C
GOBP_RESPONSE_TO_DEXAMETHASONE	GOBP_RESPONSE_TO_DEXAMETHASONE	36	0.615748	1.70816	0.00418378	0.0333072	0.0248489	2282	tags=33%, list=15%, signal=29%	GJB2/PLAT/CLDN1/PAPPA/ERRFI1/FBXO32/CYP1B1/ASS1/CFLAR/FIBIN/PTAFR/FOXO3
GOBP_GROWTH_PLATE_CARTILAGE_DEVELOPMENT	GOBP_GROWTH_PLATE_CARTILAGE_DEVELOPMENT	16	0.717195	1.69622	0.00422714	0.0335081	0.0249988	662	tags=25%, list=4%, signal=24%	NPPC/STC1/SOX9/COMP
GOBP_GLUCOSE_METABOLIC_PROCESS	GOBP_GLUCOSE_METABOLIC_PROCESS	152	0.443069	1.47506	0.00422936	0.0335081	0.0249988	3094	tags=27%, list=20%, signal=22%	GCKR/PDK4/PRKN/ATF3/C1QTNF1/PGAM2/SORBS1/PMAIP1/RBP4/APOD/IGFBP3/OAS1/GPLD1/DGAT2/HKDC1/C1QTNF12/GAA/RORA/IGFBP4/LEP/ENO2/SESN2/PPP1R3G/IRS2/LEPR/SLC39A14/PPP1R3E/GNMT/LRP5/MST1/PGM2L1/H6PD/HK2/INSR/G6PC3/GPT/ADIPOR1/PCK2/FAM3C/PDK3/PDK1
GOBP_PROTEIN_LIPID_COMPLEX_SUBUNIT_ORGANIZATION	GOBP_PROTEIN_LIPID_COMPLEX_SUBUNIT_ORGANIZATION	30	0.636818	1.69553	0.00423042	0.0335081	0.0249988	1520	tags=33%, list=10%, signal=30%	ABCG1/MPO/AGT/MTTP/LIPG/ABCA7/PLTP/MFSD2A/APOE/SCARB1
GOBP_POSITIVE_REGULATION_OF_EXTRINSIC_APOPTOTIC_SIGNALING_PATHWAY_VIA_DEATH_DOMAIN_RECEPTORS	GOBP_POSITIVE_REGULATION_OF_EXTRINSIC_APOPTOTIC_SIGNALING_PATHWAY_VIA_DEATH_DOMAIN_RECEPTORS	12	0.778321	1.72196	0.00424948	0.0336024	0.0250692	690	tags=42%, list=4%, signal=40%	BMPR1B/ATF3/PMAIP1/SFRP1/TIMP3
GOBP_REGULATION_OF_PROTEIN_TYROSINE_KINASE_ACTIVITY	GOBP_REGULATION_OF_PROTEIN_TYROSINE_KINASE_ACTIVITY	77	0.515253	1.60737	0.00426319	0.0336541	0.0251078	2049	tags=26%, list=13%, signal=23%	EPGN/AREG/TGFA/CD24/EREG/ERRFI1/AGT/GGNBP2/GAS6/ALK/EFNA1/DOK7/HBEGF/APP/PRNP/NEURL1/CSF1R/GPRC5A/ALKAL2/ITGB3
GOBP_REGULATION_OF_HEART_RATE	GOBP_REGULATION_OF_HEART_RATE	68	0.52516	1.60735	0.00431108	0.0339368	0.0253186	3260	tags=40%, list=21%, signal=32%	PLN/PKP2/DSG2/ADM2/KCNH6/SCN4B/POPDC2/KCNJ2/AGT/SCN3B/ANK2/SPTBN4/HCN2/GCH1/RGS4/JUP/SLC1A1/ADM/EPAS1/OXT/CAV3/MDM2/BVES/DMD/TRPM4/DSP/KCNE5
GOBP_REGULATION_OF_SENSORY_PERCEPTION	GOBP_REGULATION_OF_SENSORY_PERCEPTION	20	0.703217	1.71872	0.00431345	0.0339368	0.0253186	2320	tags=55%, list=15%, signal=47%	IL1A/IL33/ACP3/TMEM100/VIP/ZFHX2/SLC9A1/NTSR1/PTAFR/OXT/PRKAR1B
GOBP_REGULATION_OF_LIPID_STORAGE	GOBP_REGULATION_OF_LIPID_STORAGE	37	0.614676	1.71256	0.00434121	0.0340981	0.025439	2183	tags=30%, list=14%, signal=26%	ABCG1/C3/CD36/IL6/LEP/HILPDA/ZC3H12A/SCARB1/ITGB3/ABCA1/PLIN2
GOBP_POSITIVE_REGULATION_OF_CATION_CHANNEL_ACTIVITY	GOBP_POSITIVE_REGULATION_OF_CATION_CHANNEL_ACTIVITY	58	0.53375	1.5987	0.00435843	0.0341762	0.0254972	2903	tags=36%, list=19%, signal=30%	LRRC38/ARC/KCNK3/CCL2/HAP1/ANK2/IFNGR2/CTSS/GALR2/CACNB4/CASQ1/AMIGO1/SHANK3/KCNIP2/PINK1/NTSR1/PPP3CC/GAL/ADRB2/STIM1/ANK3
GOBP_TOOTH_MINERALIZATION	GOBP_TOOTH_MINERALIZATION	20	0.701845	1.71537	0.00436839	0.03419	0.0255076	768	tags=30%, list=5%, signal=29%	ITGB6/TSPEAR/ALPL/WLS/MSX2/ASPN
GOBP_RRNA_MODIFICATION	GOBP_RRNA_MODIFICATION	34	-0.509609	-1.6663	0.00437545	0.03419	0.0255076	4608	tags=59%, list=30%, signal=42%	DIMT1/TRMT112/TFB1M/NSUN5/RPUSD2/NOP2/FTSJ3/EMG1/RPUSD4/METTL5/NSUN4/NSUN3/NHP2/TFB2M/RPUSD3/NAT10/DKC1/METTL15/GAR1/FBL
GOBP_SERTOLI_CELL_DEVELOPMENT	GOBP_SERTOLI_CELL_DEVELOPMENT	11	0.796802	1.72652	0.00438203	0.03419	0.0255076	645	tags=27%, list=4%, signal=26%	IL1A/SOX8/SOX9
GOBP_RETINA_MORPHOGENESIS_IN_CAMERA_TYPE_EYE	GOBP_RETINA_MORPHOGENESIS_IN_CAMERA_TYPE_EYE	43	0.576009	1.65381	0.00439199	0.0342109	0.0255231	2614	tags=42%, list=17%, signal=35%	DIO3/SOX8/RBP4/SOX9/NTRK2/SDK1/TSPAN12/IGFN1/SDK2/MFSD2A/FJX1/SLC1A1/NAGLU/LRP5/HIPK2/CRB1/IMPG2/MAN2A1
GOBP_POSITIVE_REGULATION_OF_ION_TRANSPORT	GOBP_POSITIVE_REGULATION_OF_ION_TRANSPORT	193	0.421521	1.42669	0.00446462	0.0347191	0.0259022	1263	tags=20%, list=8%, signal=18%	IL1A/IL1B/CXCL10/PKP2/LRRC38/PRSS8/KCNB1/CXCL11/STC1/SCN4B/KCNJ2/ABCB1/ARC/ATP1B2/KCNK3/AGT/TRH/GRIN1/CCL2/HAP1/ADCYAP1R1/SCN3B/ANK2/CNTN1/KMO/IFNGR2/GDNF/CTSS/GALR2/CACNB4/CASQ1/AMIGO1/TRPV2/CEBPB/LEP/SHANK3/CHRNB2/PLA2R1
GOBP_POSITIVE_REGULATION_OF_CELL_CYCLE_G2_M_PHASE_TRANSITION	GOBP_POSITIVE_REGULATION_OF_CELL_CYCLE_G2_M_PHASE_TRANSITION	29	-0.567571	-1.78254	0.00450652	0.034987	0.0261021	1279	tags=41%, list=8%, signal=38%	NPM1/CDC7/WNT10B/ATAD5/DBF4B/PBX1/FBXO5/CDC25B/CDK1/HSPA2/CDC25C/CCNB1
GOBP_NLS_BEARING_PROTEIN_IMPORT_INTO_NUCLEUS	GOBP_NLS_BEARING_PROTEIN_IMPORT_INTO_NUCLEUS	18	-0.624946	-1.73751	0.00454942	0.0352618	0.0263072	2454	tags=39%, list=16%, signal=33%	RGPD5/NUP54/RGPD4/NUP35/RGPD2/KPNA2/RGPD6
GOBP_POSITIVE_REGULATION_OF_GTPASE_ACTIVITY	GOBP_POSITIVE_REGULATION_OF_GTPASE_ACTIVITY	217	0.412347	1.40164	0.00455973	0.0352834	0.0263233	2172	tags=19%, list=14%, signal=17%	CCL20/CCL7/RGS16/ELMOD1/WNT11/ARAP2/RAP1GAP/RGS11/F11R/CCL26/TBC1D3L/CCL2/SFRP1/ABR/ARHGAP25/CCR7/DOCK8/TBC1D21/TGM2/ADAP2/RAPGEF5/PLXNB1/RASGRF2/ADAP1/GARNL3/ARHGAP29/ARHGAP45/RGS4/RAP1GAP2/RTN4R/F2RL1/GPR65/APC2/RALGDS/TBC1D30/DOCK6/ARHGAP22/TBC1D10C/CD40/RAPGEF3/GSK3B/SGSM2
GOBP_REGULATION_OF_ENDOCRINE_PROCESS	GOBP_REGULATION_OF_ENDOCRINE_PROCESS	30	0.634859	1.69031	0.00458506	0.0354211	0.026426	2822	tags=57%, list=18%, signal=46%	C1QTNF1/AGT/BMP6/INHA/LEP/SPP1/UCN/POMC/TACR2/INHBB/F2RL1/INHBA/KISS1/GAL/NKX3-1/TSPO/GJA1
GOBP_REGULATION_OF_DENDRITE_EXTENSION	GOBP_REGULATION_OF_DENDRITE_EXTENSION	18	0.704213	1.71174	0.00460216	0.035491	0.0264782	1630	tags=39%, list=10%, signal=35%	UNC13A/SYT3/PRKN/CACNG7/RNF157/RIMS1/NEDD4L
GOBP_CELLULAR_TRANSITION_METAL_ION_HOMEOSTASIS	GOBP_CELLULAR_TRANSITION_METAL_ION_HOMEOSTASIS	87	0.501062	1.58419	0.00460922	0.035491	0.0264782	4590	tags=51%, list=29%, signal=36%	MT3/MT1H/HEPHL1/MT1G/HPX/BMP6/SLC39A8/MT2A/FTH1/SLC22A17/APP/SLC39A14/SLC31A2/PRNP/ATP6AP1/SLC11A2/SLC1A1/MT1A/MT1X/ATP13A2/ATP7B/CYB561/MYC/MT1M/TF/SLC39A6/ANKRD9/ISCU/TFR2/ATOX1/SLC39A13/FTL/BOLA2/CYBRD1/CCDC115/SLC30A4/SLC39A4/STEAP2/COX19/ACO1/NDFIP1/SLC30A7/MT1E/CYB561A3
GOBP_RIBOSOMAL_LARGE_SUBUNIT_ASSEMBLY	GOBP_RIBOSOMAL_LARGE_SUBUNIT_ASSEMBLY	24	-0.589499	-1.7703	0.00462196	0.0355308	0.0265079	5962	tags=92%, list=38%, signal=57%	TRAF7/RPL38/RPLP0/RPL23A/RRS1/RPL10/DHX30/FASTKD2/NLE1/RPL24/RPL6/NOP53/RPL11/MDN1/DDX28/RPL5/NOP2/BOP1/MRPL20/MRTO4/RPF2/BRIX1
GOBP_COMPLEMENT_ACTIVATION	GOBP_COMPLEMENT_ACTIVATION	27	0.652417	1.71204	0.00464222	0.0356282	0.0265806	2174	tags=44%, list=14%, signal=38%	IL1B/C3/C9/SERPING1/RGCC/CFP/C8G/CD55/CFH/CFHR3/CD59/C1S
GOBP_NEGATIVE_REGULATION_OF_INTERLEUKIN_8_PRODUCTION	GOBP_NEGATIVE_REGULATION_OF_INTERLEUKIN_8_PRODUCTION	15	0.74416	1.73794	0.00468418	0.0358917	0.0267771	851	tags=27%, list=5%, signal=25%	TLR9/PTPN22/BPI/KLF4
GOBP_TRANSFORMING_GROWTH_FACTOR_BETA_PRODUCTION	GOBP_TRANSFORMING_GROWTH_FACTOR_BETA_PRODUCTION	35	0.613493	1.69022	0.00470406	0.0359215	0.0267993	2466	tags=40%, list=16%, signal=34%	WNT11/ITGB6/GATA6/CD24/LTBP1/CD200/TGFB2/LRRC32/PTGS2/CDH3/ATP6AP2/FN1/LUM/NRROS
GOBP_REGULATION_OF_TELOMERE_MAINTENANCE_IN_RESPONSE_TO_DNA_DAMAGE	GOBP_REGULATION_OF_TELOMERE_MAINTENANCE_IN_RESPONSE_TO_DNA_DAMAGE	16	-0.655033	-1.75051	0.00470648	0.0359215	0.0267993	2329	tags=56%, list=15%, signal=48%	ACTR8/UCHL5/XRCC1/ERCC4/RUVBL1/MCRS1/RTEL1/RUVBL2/ACTL6A
GOBP_PEPTIDE_CROSS_LINKING	GOBP_PEPTIDE_CROSS_LINKING	19	0.693592	1.69073	0.00471206	0.0359215	0.0267993	2074	tags=42%, list=13%, signal=37%	PI3/IVL/CSTA/SPOCK2/ABCA7/TGM2/NDNF/FN1
GOBP_FOAM_CELL_DIFFERENTIATION	GOBP_FOAM_CELL_DIFFERENTIATION	29	0.630506	1.66466	0.00471866	0.0359215	0.0267993	2193	tags=31%, list=14%, signal=27%	CSF2/ABCG1/CD36/ALOX15B/AGT/PRKCH/ITGB3/ABCA1/STAT1
GOBP_REGULATION_OF_NEUROTRANSMITTER_RECEPTOR_ACTIVITY	GOBP_REGULATION_OF_NEUROTRANSMITTER_RECEPTOR_ACTIVITY	42	0.582021	1.65567	0.00474994	0.0361011	0.0269333	1259	tags=36%, list=8%, signal=33%	ARC/CNIH2/LYNX1/CCL2/NPTXR/MAPK8IP2/DLGAP3/IFNGR2/CACNG7/NETO1/NPTX1/SHANK1/SHANK3/RASGRF2/APP
GOBP_RESPONSE_TO_ENDOPLASMIC_RETICULUM_STRESS	GOBP_RESPONSE_TO_ENDOPLASMIC_RETICULUM_STRESS	229	0.418078	1.42954	0.00475867	0.036109	0.0269392	4591	tags=38%, list=29%, signal=27%	CXCL8/PRKN/ATF3/BRSK2/CCND1/PMAIP1/SCAMP5/FBXO2/STC2/ERN1/BHLHA15/ABCA7/DDIT3/SEL1L2/CEBPB/TRIB3/RASGRF2/CHAC1/SESN2/DNAJB9/NUPR1/BCL2L11/ERO1A/RHBDD2/CLGN/FICD/TTC23L/PPP1R15A/BCAP31/MAN1B1/GSK3B/JUN/EDEM2/AMFR/ERLEC1/DDRGK1/TMEM129/TMEM259/WFS1/MBTPS1/FBXO6/UFM1/ERP44/BBC3/OS9/RCN3/UGGT2/FBXO44/SRPX/P4HB/RNF103/GRINA/CREB3/FBXO27/UBAC2/BCL2L1/HERPUD1/STUB1/NRBF2/ERLIN2/TOR1A/TNFRSF10B/PDIA3/ITP…
GOBP_T_CELL_PROLIFERATION	GOBP_T_CELL_PROLIFERATION	137	0.460824	1.52591	0.00482985	0.03659	0.0272981	2666	tags=31%, list=17%, signal=26%	IL1A/IL1B/IL6/TNFSF14/PTPN22/CD24/CD1D/TNFSF8/TNFRSF9/IL20RB/IDO1/EBI3/ZAP70/LRRC32/DOCK8/RIPK3/CD55/CEBPB/LEP/PDCD1LG2/IL23A/PRNP/RASAL3/CD151/CD81/IL4I1/NCSTN/CASP3/CADM1/TNFRSF21/GPNMB/RIPK2/CARD11/PNP/TGFBR2/IGFBP2/TNFSF9/SDC4/IRF1/ZP3/FYN/BTN2A2
GOBP_REGULATION_OF_SYSTEMIC_ARTERIAL_BLOOD_PRESSURE	GOBP_REGULATION_OF_SYSTEMIC_ARTERIAL_BLOOD_PRESSURE	58	0.530688	1.58953	0.00486666	0.0367684	0.0274312	2159	tags=33%, list=14%, signal=28%	SLC2A5/SOD2/PCSK5/ADM2/NPPB/AVPR2/AGT/GAS6/CORO2B/PTPRO/KL/ATP6AP2/CTSZ/ADM/ECE1/F2RL1/CYBA/KCNK6/NTSR1
GOBP_REGULATION_OF_SISTER_CHROMATID_COHESION	GOBP_REGULATION_OF_SISTER_CHROMATID_COHESION	21	-0.611252	-1.79436	0.00486905	0.0367684	0.0274312	4728	tags=71%, list=30%, signal=50%	MACROH2A1/HDAC8/SMC5/RB1/SLF1/FEN1/CTCF/NSMCE2/DDX11/SLF2/CDCA5/RAD21/SFPQ/ESPL1/BUB1
GOBP_CELLULAR_RESPONSE_TO_UNFOLDED_PROTEIN	GOBP_CELLULAR_RESPONSE_TO_UNFOLDED_PROTEIN	85	0.491138	1.5492	0.00489031	0.0368697	0.0275067	2670	tags=28%, list=17%, signal=24%	PRKN/HSPA6/ATF3/CCND1/STC2/ERN1/BHLHA15/ABCA7/DDIT3/PACRG/DNAJB9/BCL2L11/ERO1A/TM7SF3/RHBDD2/FICD/PPP1R15A/AMFR/ERLEC1/DDRGK1/WFS1/MBTPS1/OS9/OPTN
GOBP_REGULATION_OF_POSTSYNAPTIC_NEUROTRANSMITTER_RECEPTOR_ACTIVITY	GOBP_REGULATION_OF_POSTSYNAPTIC_NEUROTRANSMITTER_RECEPTOR_ACTIVITY	11	0.793097	1.71849	0.00494744	0.0372406	0.0277835	975	tags=36%, list=6%, signal=34%	CNIH2/NPTXR/DLGAP3/NPTX1
GOBP_CELLULAR_MONOVALENT_INORGANIC_CATION_HOMEOSTASIS	GOBP_CELLULAR_MONOVALENT_INORGANIC_CATION_HOMEOSTASIS	89	0.497262	1.5733	0.00498266	0.0374457	0.0279365	2881	tags=29%, list=18%, signal=24%	SCNN1G/IL1A/SCNN1B/KCNJ2/SCNN1A/ATP1B2/AGT/SLC9B1/LACC1/SLC9A7/ATP1A2/SLC1A3/SLAMF8/GRN/ATP6AP2/ATP6AP1/ATP6V0A1/MAFG/SLC9A1/MAPK3/SLC4A3/RNASEK/ATP6V0E1/TMEM175/CLN5/GPR89B
GOBP_MEIOTIC_CHROMOSOME_SEPARATION	GOBP_MEIOTIC_CHROMOSOME_SEPARATION	21	-0.609993	-1.79067	0.00504399	0.037846	0.0282351	4270	tags=71%, list=27%, signal=52%	CENPS/FANCM/CENPX/MUS81/MLH1/NCAPH2/ERCC4/RMI1/EME1/TOP2B/MEIOB/ESPL1/TOP2A/NCAPH/TTK
GOBP_POSITIVE_REGULATION_OF_SYNCYTIUM_FORMATION_BY_PLASMA_MEMBRANE_FUSION	GOBP_POSITIVE_REGULATION_OF_SYNCYTIUM_FORMATION_BY_PLASMA_MEMBRANE_FUSION	14	0.739478	1.70743	0.00511306	0.0381757	0.0284811	1034	tags=29%, list=7%, signal=27%	GDF15/TNFSF14/ADGRB1/NFATC2
GOBP_PROTEIN_LOCALIZATION_TO_NUCLEAR_BODY	GOBP_PROTEIN_LOCALIZATION_TO_NUCLEAR_BODY	12	-0.725405	-1.80421	0.00511551	0.0381757	0.0284811	4255	tags=92%, list=27%, signal=67%	CCT3/TCP1/CCT8/WRAP53/CCT4/CCT7/CCT6A/DKC1/CCT2/LARP7/CCT5
GOBP_CENTROMERIC_SISTER_CHROMATID_COHESION	GOBP_CENTROMERIC_SISTER_CHROMATID_COHESION	11	-0.752289	-1.80719	0.00512439	0.0381757	0.0284811	503	tags=45%, list=3%, signal=44%	CTCF/SGO2/BUB1B/BUB1/SGO1
GOBP_INTERLEUKIN_8_PRODUCTION	GOBP_INTERLEUKIN_8_PRODUCTION	56	0.550565	1.64645	0.00513197	0.0381757	0.0284811	2258	tags=30%, list=14%, signal=26%	IL1B/CHI3L1/IL6/TLR9/PTPN22/TLR2/BPI/SERPINE1/KLF4/DDIT3/LEP/F3/TLR1/F2RL1/DDX58/CD74/IL17D
GOBP_AMINE_METABOLIC_PROCESS	GOBP_AMINE_METABOLIC_PROCESS	78	0.509351	1.59099	0.00513507	0.0381757	0.0284811	2229	tags=33%, list=14%, signal=29%	KYNU/CYP1A1/PRKN/SAT1/AOC3/BHMT/TRH/GRIN2A/SLC7A7/IDO1/AOC2/KMO/TGFB2/GCH1/NR4A2/CHRNB2/KL/NAAA/SLC1A1/AZIN2/GDPD1/IL4I1/MOXD1/EPAS1/SMOX/COMT
GOBP_EPITHELIAL_STRUCTURE_MAINTENANCE	GOBP_EPITHELIAL_STRUCTURE_MAINTENANCE	20	0.698863	1.70808	0.00513766	0.0381757	0.0284811	1127	tags=35%, list=7%, signal=33%	MUC13/SERPINA3/TLR9/RBP4/SOX9/CXADR/CRACD
GOBP_NUCLEUS_ORGANIZATION	GOBP_NUCLEUS_ORGANIZATION	128	-0.340548	-1.44727	0.00515088	0.0381757	0.0284811	3508	tags=30%, list=23%, signal=24%	PITPNB/MFSD14A/WRAP53/EMD/EMG1/NUP133/SUMO1/KAT5/NUP155/CHMP6/REEP4/H3-3A/SMARCA5/VRK1/TARDBP/NUP93/CHEK1/NUP54/NOLC1/DDX11/SERBP1/SUV39H1/SEH1L/NUP107/HABP4/NDC1/LMNA/NUP35/PRKCA/BANF1/RRN3/H3-3B/LMNB2/RCC1/CDK1/HMGB2/CEP55/LMNB1/PLK1
GOBP_CAMP_METABOLIC_PROCESS	GOBP_CAMP_METABOLIC_PROCESS	19	0.690634	1.68352	0.00515295	0.0381757	0.0284811	1441	tags=37%, list=9%, signal=33%	PDE4C/PTHLH/PDE8B/CACNB4/ADCY10/ADCY1/ADCY5
GOBP_AMYLOID_BETA_METABOLIC_PROCESS	GOBP_AMYLOID_BETA_METABOLIC_PROCESS	48	0.560083	1.63207	0.00524268	0.0387793	0.0289314	3683	tags=48%, list=24%, signal=37%	ABCG1/MGAT3/HAP1/GSAP/ABCA7/NTRK2/ABCA2/EFNA1/SPON1/APOE/PRNP/CSNK1E/BACE2/NCSTN/CASP3/RTN4/MME/APH1B/PSEN2/TMED10/RTN3/MIR186/RELA
GOBP_DEVELOPMENTAL_GROWTH_INVOLVED_IN_MORPHOGENESIS	GOBP_DEVELOPMENTAL_GROWTH_INVOLVED_IN_MORPHOGENESIS	189	0.43071	1.45678	0.0052548	0.0388078	0.0289527	2809	tags=28%, list=18%, signal=23%	SFRP2/UNC13A/AREG/WNT11/DRAXIN/SYT3/MT3/NTN1/ISLR2/PRKN/ESR1/NKX6-1/SEMA3E/NRCAM/VEGFA/SEMA3C/PLXNA4/SOX9/SFRP1/PRKCZ/CACNG7/CDH1/TRPV2/OLFM1/RNF157/APP/APOE/SPP1/RIMS1/RTN4R/NEDD4L/SEMA5A/SEMA6D/CYFIP2/EFNA5/PLXNA3/L1CAM/FN1/GSK3B/NRN1/NRN1L/TGFBR2/RAPH1/RTN4/SLIT3/WNT5A/SEMA4F/NDN/BCL11A/MEGF8/ITGB1/SEMA6B/SEMA4D
GOBP_POSITIVE_REGULATION_OF_TYROSINE_PHOSPHORYLATION_OF_STAT_PROTEIN	GOBP_POSITIVE_REGULATION_OF_TYROSINE_PHOSPHORYLATION_OF_STAT_PROTEIN	42	0.579891	1.64961	0.00528229	0.0389496	0.0290585	1786	tags=33%, list=11%, signal=30%	CSF2/LIF/IL6/TSLP/IL24/HPX/VEGFA/IL31RA/CRLF1/LEP/IL12A/IL23A/GHR/CSF1R
GOBP_CYCLIC_NUCLEOTIDE_METABOLIC_PROCESS	GOBP_CYCLIC_NUCLEOTIDE_METABOLIC_PROCESS	31	0.622082	1.6693	0.00532416	0.0391968	0.0292429	1441	tags=39%, list=9%, signal=35%	GUCY1A2/NPPC/PDE4C/PTHLH/NPPB/PDE8B/PDE2A/CACNB4/ADCY10/RORA/ADCY1/ADCY5
GOBP_REGULATION_OF_CELL_CELL_ADHESION	GOBP_REGULATION_OF_CELL_CELL_ADHESION	325	0.392288	1.35804	0.00541423	0.0396945	0.0296142	2904	tags=29%, list=19%, signal=24%	IL1A/IL1B/FOXA1/IL6/TNFSF14/IL1RN/PTPN22/CD24/SERPINE2/CD1D/C1QTNF1/F11R/BMP2/SPINT2/IL20RB/NFKBIZ/DPP4/CCL2/BMP6/IDO1/VEGFA/ABCA12/PRKCZ/CEACAM1/EBI3/NEXMIF/VNN1/LAX1/RGCC/ZAP70/KLF4/LRRC32/CCR7/DOCK8/PTPRR/CDH1/CD55/BMP7/B4GALNT2/CEBPB/LEP/ADAM8/HAS2/IL12A/GP1BA/PAG1/PDCD1LG2/ASS1/ZC3H12A/IL23A/SPI1/ADTRP/PRNP/RASAL3/GCNT2/PDPN/MDGA1/CD81/IL4I1/RAG1/CD83/PLAUR/CASP3/EFNA5/CD74/TNFRSF21/RUNX3/GP…
GOBP_REGULATION_OF_DNA_DAMAGE_CHECKPOINT	GOBP_REGULATION_OF_DNA_DAMAGE_CHECKPOINT	24	-0.582256	-1.74855	0.00541778	0.0396945	0.0296142	4106	tags=54%, list=26%, signal=40%	BRCC3/TTI2/WDR76/RFWD3/THOC1/CCAR2/RAD51/BRCA1/ETAA1/CRY1/BRCA2/BARD1/PBK
GOBP_SKELETAL_SYSTEM_DEVELOPMENT	GOBP_SKELETAL_SYSTEM_DEVELOPMENT	433	0.376484	1.3132	0.0054183	0.0396945	0.0296142	2833	tags=25%, list=18%, signal=21%	PAPPA2/SFRP2/TP63/PRKG2/NPPC/CHI3L1/WNT11/COL10A1/SFRP4/GPR68/ITGB6/PCSK5/RYR1/STC1/PTHLH/BMPR1B/ALPL/PPARGC1B/MDFI/BMP2/KIAA1217/JAG2/SRD5A2/ZNF219/PTH1R/RASSF2/BMP6/TGFBI/MSX2/PRELP/RBP4/VCAN/SOX9/FGF18/SFRP1/SPNS2/COMP/LOX/TIMP1/INHA/ATG9B/COL19A1/TGFB2/BCAN/WNT9A/LRRC17/HMGA2/SULF2/HOXD12/GPLD1/EVC/TGM2/BMP3/MAPK11/BMP7/LEP/HAS2/PLXNB1/VKORC1/GP1BA/HYAL3/PBXIP1/LTBP3/HOXD8/OSR1/LEPR/CTSK/GHR/…
GOBP_POSITIVE_REGULATION_OF_GLIAL_CELL_DIFFERENTIATION	GOBP_POSITIVE_REGULATION_OF_GLIAL_CELL_DIFFERENTIATION	31	0.620957	1.66628	0.00542557	0.0396945	0.0296142	549	tags=29%, list=4%, signal=28%	IL33/LIF/EGR2/SERPINE2/NKX6-1/TLR2/TTBK1/BMP2/SPINT1
GOBP_NEGATIVE_REGULATION_OF_ANION_TRANSPORT	GOBP_NEGATIVE_REGULATION_OF_ANION_TRANSPORT	17	0.711367	1.72008	0.00544792	0.0397822	0.0296796	1529	tags=41%, list=10%, signal=37%	PRKG2/SFRP4/SLC43A2/TRH/LEP/PLA2R1/RGS4
GOBP_NEGATIVE_REGULATION_OF_CELL_DIVISION	GOBP_NEGATIVE_REGULATION_OF_CELL_DIVISION	15	-0.664717	-1.74507	0.00545449	0.0397822	0.0296796	778	tags=47%, list=5%, signal=44%	PTCH1/BLM/SUSD2/MIR145/E2F8/AURKB/ASPM
GOBP_POSITIVE_REGULATION_OF_MONONUCLEAR_CELL_MIGRATION	GOBP_POSITIVE_REGULATION_OF_MONONUCLEAR_CELL_MIGRATION	48	0.558029	1.62609	0.00552606	0.0402417	0.0300225	2049	tags=35%, list=13%, signal=31%	CCL20/CXCL10/CCL7/S100A14/TNFSF14/SERPINE1/GAS6/JAM2/CCR7/DOCK8/ADAM8/IL12A/APP/SPI1/LGMN/CD99L2/ITGB3
GOBP_CALCIUM_ION_TRANSMEMBRANE_IMPORT_INTO_CYTOSOL	GOBP_CALCIUM_ION_TRANSMEMBRANE_IMPORT_INTO_CYTOSOL	120	0.461796	1.51542	0.00556418	0.0404566	0.0301827	2159	tags=25%, list=14%, signal=22%	CXCL10/HTR2A/PLN/CLIC2/CXCL11/RYR1/SLC8A2/SLC8A3/GRIN2A/GRIN1/HAP1/ADCYAP1R1/ANK2/TMEM38A/CASQ1/CCR7/TPCN1/ATP1A2/TRPV2/DDIT3/GP1BA/ERO1A/MCOLN1/PRNP/P2RX5/CAPN3/MCOLN3/CYBA/ITGB3/NTSR1
GOBP_ANTEROGRADE_AXONAL_TRANSPORT	GOBP_ANTEROGRADE_AXONAL_TRANSPORT	47	0.554675	1.60805	0.00566365	0.0411162	0.0306748	2960	tags=32%, list=19%, signal=26%	NEFL/KIF1A/CNIH2/CALY/AP3B2/HAP1/DLG2/RAB27B/AP3M2/ARL8A/KIF1C/MAPK8IP3/FEZ1/MAP1A/KIF5A
GOBP_DOUBLE_STRAND_BREAK_REPAIR_VIA_NONHOMOLOGOUS_END_JOINING	GOBP_DOUBLE_STRAND_BREAK_REPAIR_VIA_NONHOMOLOGOUS_END_JOINING	68	-0.399312	-1.53364	0.00569844	0.0413049	0.0308157	3558	tags=41%, list=23%, signal=32%	DCLRE1A/PRKDC/WRAP53/MLH1/ACTR2/PRPF19/RIF1/XRCC1/XRCC5/ERCC4/SMCHD1/NSMCE2/KDM4D/XRCC6/MAD2L2/SHLD1/POT1/AUNIP/SHLD2/POLA1/LIG3/DEK/SETMAR/NSD2/NHEJ1/POLQ/HMGB1/HMGB2
GOBP_REGULATION_OF_PLASMINOGEN_ACTIVATION	GOBP_REGULATION_OF_PLASMINOGEN_ACTIVATION	15	0.739001	1.72589	0.00578096	0.0418385	0.0312137	1916	tags=47%, list=12%, signal=41%	PLAT/SERPINE2/SERPINE1/PLAU/CTSZ/F12/PLAUR
GOBP_NEURON_PROJECTION_EXTENSION	GOBP_NEURON_PROJECTION_EXTENSION	140	0.449446	1.49117	0.00579129	0.0418487	0.0312214	2809	tags=31%, list=18%, signal=25%	UNC13A/DRAXIN/SYT3/MT3/NTN1/ISLR2/PRKN/NKX6-1/SEMA3E/NRCAM/VEGFA/SEMA3C/PLXNA4/PRKCZ/CACNG7/CDH1/TRPV2/OLFM1/RNF157/APOE/RIMS1/RTN4R/NEDD4L/SEMA5A/SEMA6D/CYFIP2/PLXNA3/L1CAM/FN1/GSK3B/NRN1/NRN1L/RAPH1/RTN4/SLIT3/WNT5A/SEMA4F/NDN/BCL11A/MEGF8/ITGB1/SEMA6B/SEMA4D
GOBP_REGULATION_OF_EPIDERMAL_GROWTH_FACTOR_ACTIVATED_RECEPTOR_ACTIVITY	GOBP_REGULATION_OF_EPIDERMAL_GROWTH_FACTOR_ACTIVATED_RECEPTOR_ACTIVITY	27	0.644809	1.69208	0.00582503	0.0419703	0.0313121	1841	tags=33%, list=12%, signal=29%	EPGN/AREG/TGFA/EREG/ERRFI1/HBEGF/APP/NEURL1/GPRC5A
GOBP_ASTROCYTE_ACTIVATION	GOBP_ASTROCYTE_ACTIVATION	12	0.767506	1.69803	0.00582598	0.0419703	0.0313121	1901	tags=58%, list=12%, signal=51%	IL1B/IL6/TTBK1/C5AR1/APP/GRN/NR1D1
GOBP_REGULATION_OF_COAGULATION	GOBP_REGULATION_OF_COAGULATION	56	0.547867	1.63838	0.00587169	0.0421547	0.0314497	2650	tags=43%, list=17%, signal=36%	PLAT/CD36/SERPINB2/SERPINE2/C1QTNF1/SERPING1/ENPP4/SERPINE1/CEACAM1/PLAU/THBD/VKORC1/GP1BA/APOE/FAP/F3/ADTRP/F2RL1/F12/PLAUR/TBXA2R/TFPI/DMTN/CD9
GOBP_POSITIVE_REGULATION_OF_DNA_BIOSYNTHETIC_PROCESS	GOBP_POSITIVE_REGULATION_OF_DNA_BIOSYNTHETIC_PROCESS	67	-0.398853	-1.51412	0.00587285	0.0421547	0.0314497	3409	tags=48%, list=22%, signal=37%	PCNA/WRAP53/MAP3K4/POLG2/RFC2/PTGES3/CCT4/CCT7/CCT6A/XRCC5/DKC1/POT1/GINS3/GINS4/CCT2/FGFR4/CHTF18/USP1/CCT5/RFC4/GINS2/DSCC1/GINS1/RFC3/RFC5/HNRNPA1/PTK2B/PARN/PDGFRB/PAK3/AURKB/NEK2
GOBP_REGULATION_OF_ESTABLISHMENT_OF_PROTEIN_LOCALIZATION	GOBP_REGULATION_OF_ESTABLISHMENT_OF_PROTEIN_LOCALIZATION	425	0.373948	1.30106	0.00587851	0.0421547	0.0314497	3325	tags=24%, list=21%, signal=20%	IL1A/IL1B/ABCG1/SYT7/CD36/LCP1/SAA1/IL6/GPR68/KCNB1/ACVR1C/ACHE/PRKN/NKX6-1/TLR2/BRSK2/RSAD2/TRH/WLS/BMP6/UBL4B/RBP4/APOD/SFRP1/CD200/ABCA12/PRKCZ/GAS6/TGFB2/SFN/GPLD1/CORO2B/PKIA/PTGS2/CDH1/C1QTNF12/ABLIM3/LEP/ADAM8/IL12A/APOE/ICA1/ZC3H12A/IRS2/CABP1/ADCY5/TM7SF3/ADTRP/PAM/CTSD/PRNP/INHBB/JUP/SLC1A1/PCSK1/RHBDF2/F2RL1/CD81/MYOM1/ERGIC3/NR1D1/BCAP31/LRP5/EFNA5/PARD6A/VAMP2/PINK1/STX1A/RAPGEF3/GSK…
GOBP_NUCLEIC_ACID_PHOSPHODIESTER_BOND_HYDROLYSIS	GOBP_NUCLEIC_ACID_PHOSPHODIESTER_BOND_HYDROLYSIS	216	-0.284039	-1.25987	0.00593946	0.0425269	0.0317273	3749	tags=37%, list=24%, signal=28%	DROSHA/ZFP36/ANGEL2/BOP1/MUS81/DCLRE1A/RPP30/DCP2/PNRC2/DBR1/NUDT12/NOL9/BMS1/NUDT21/NTHL1/MRPL44/TSNAX/MBLAC1/CPSF2/ERI2/CNOT7/FCF1/DDX1/ELAC1/NOB1/FEN1/TSN/PPP1R8/CSTF2T/ZRANB3/CSTF2/SLFN12/POLR3K/CPSF3/EXOSC3/APEX1/POP5/EDC3/RAD1/DIS3L/TOE1/PAN2/EXOSC10/EXOSC8/ERCC4/NHP2/PNPT1/NCBP1/ASTE1/ABT1/POLE/REXO5/OGG1/CPSF6/DIS3L2/CNOT6/RPP40/EXOSC2/GEN1/POLD1/DCPS/EME1/SETMAR/EXO1/DNA2/SLFN13/UTP20/AT…
GOBP_POSITIVE_REGULATION_OF_CHEMOTAXIS	GOBP_POSITIVE_REGULATION_OF_CHEMOTAXIS	99	0.495627	1.59173	0.00601118	0.0429749	0.0320615	2063	tags=27%, list=13%, signal=24%	CXCL8/CXCL10/CCL7/S100A14/IL6/TNFSF14/CDH13/CCL26/VEGFA/FGF18/SERPINE1/GAS6/TPBG/CAMK1D/CCR7/IL12A/C5AR1/ITGA2/F3/IL23A/SPI1/SEMA5A/LGMN/CSF1R/F2RL1/CD74/VEGFB
GOBP_REGULATION_OF_ESTABLISHMENT_OR_MAINTENANCE_OF_CELL_POLARITY	GOBP_REGULATION_OF_ESTABLISHMENT_OR_MAINTENANCE_OF_CELL_POLARITY	27	-0.550267	-1.68954	0.00602154	0.0429835	0.032068	1396	tags=33%, list=9%, signal=30%	CYRIB/ROCK2/KANK1/PLEKHG3/PTK2B/LLGL2/KIF20B/ANKFN1/GATA3
GOBP_NUCLEOSOME_ASSEMBLY	GOBP_NUCLEOSOME_ASSEMBLY	65	0.513106	1.56868	0.00606818	0.0432507	0.0322673	1394	tags=28%, list=9%, signal=25%	H4C5/H4C8/NAP1L2/H3C4/H4-16/SOX9/H2BC4/H2BC12/H2BC8/H2BC11/H2BC15/H2BC17/H3C10/TSPYL2/H2BC5/H2BC21/H1-2/H3C6
GOBP_PEPTIDYL_PROLINE_HYDROXYLATION	GOBP_PEPTIDYL_PROLINE_HYDROXYLATION	15	0.737823	1.72314	0.00611129	0.043492	0.0324474	3320	tags=80%, list=21%, signal=63%	EGLN3/P4HA2/P4HA3/ERO1A/P4HTM/P3H2/P4HA1/PRDX4/P3H3/P4HB/EGLN2/CRTAP
GOBP_RRNA_TRANSCRIPTION	GOBP_RRNA_TRANSCRIPTION	35	-0.50104	-1.65891	0.0061779	0.0438822	0.0327385	4865	tags=63%, list=31%, signal=43%	MACROH2A2/NOP53/GTF2H5/POLR1B/MACROH2A1/DEDD/SMARCA4/GTF3C4/GTF3C5/TP53/TAF1B/PWP1/TCOF1/POLR1E/GTF3C6/GTF3C2/DDX11/SPIN1/NCL/NOL11/GTF3C3/NPM3
GOBP_REGULATION_OF_CARDIAC_MUSCLE_CONTRACTION_BY_REGULATION_OF_THE_RELEASE_OF_SEQUESTERED_CALCIUM_ION	GOBP_REGULATION_OF_CARDIAC_MUSCLE_CONTRACTION_BY_REGULATION_OF_THE_RELEASE_OF_SEQUESTERED_CALCIUM_ION	18	0.693634	1.68603	0.00618481	0.0438822	0.0327385	977	tags=28%, list=6%, signal=26%	PLN/CLIC2/ANK2/TMEM38A/ATP1A2
GOBP_HISTONE_DEACETYLATION	GOBP_HISTONE_DEACETYLATION	93	-0.370077	-1.52225	0.00621387	0.044022	0.0328427	5053	tags=54%, list=32%, signal=37%	AKAP8/RRP8/PRMT6/MTA2/MBD2/DR1/ELK4/TBL1X/MBD3/PER1/HDAC8/MIER1/RCOR1/REST/KDM5A/SKI/WDR5/TP53/MSL3/MORF4L2/MORF4L1/TADA2A/HDAC7/TADA3/CHD4/MBIP/JDP2/HDAC6/RBBP4/SMARCAD1/HDAC2/HDAC4/SMARCA5/TBL1XR1/BRMS1L/NIPBL/MAPK8/BRMS1/HDAC1/SUV39H1/SGF29/RBBP7/PRKD1/PRDM5/RBM14/HDAC5/SFPQ/TRERF1/NCAPG2/RCOR2
GOBP_POSITIVE_REGULATION_OF_HORMONE_SECRETION	GOBP_POSITIVE_REGULATION_OF_HORMONE_SECRETION	81	0.497927	1.56047	0.00623938	0.0441361	0.0329279	3326	tags=37%, list=21%, signal=29%	SPINK1/GPR68/NKX6-1/C1QTNF1/TRH/BMP6/RBP4/INHA/GPLD1/C1QTNF12/LEP/SPP1/UCN/IRS2/TM7SF3/INHBB/INHBA/NMB/KISS1/GAL/NKX3-1/MYRIP/PCK2/C2CD2L/ABAT/NLGN2/TRPM4/TFR2/PRKCE/DAB2
GOBP_DEVELOPMENTAL_CELL_GROWTH	GOBP_DEVELOPMENTAL_CELL_GROWTH	181	0.426779	1.44029	0.0062954	0.0444654	0.0331735	2809	tags=28%, list=18%, signal=23%	UNC13A/DRAXIN/SYT3/MT3/NTN1/ISLR2/PRKN/NKX6-1/SEMA3E/AGT/NRCAM/VEGFA/SEMA3C/PLXNA4/SOX9/PRKCZ/CACNG7/CDH1/TRPV2/OLFM1/RNF157/APP/APOE/SPP1/RIMS1/RGS4/RTN4R/NEDD4L/SEMA5A/SEMA6D/CYFIP2/EFNA5/PLXNA3/L1CAM/FN1/GSK3B/NRN1/NRN1L/TGFBR2/RAPH1/RTN4/CAV3/SLIT3/WNT5A/SEMA4F/NDN/BCL11A/MEGF8/ITGB1/SEMA6B/SEMA4D
GOBP_DNA_TEMPLATED_TRANSCRIPTION_TERMINATION	GOBP_DNA_TEMPLATED_TRANSCRIPTION_TERMINATION	20	-0.603751	-1.74824	0.00637958	0.0448093	0.0334301	5976	tags=85%, list=38%, signal=52%	TTF1/SCAF4/PRMT5/SCAF8/XRN2/MED18/POLR2A/MTERF2/SETX/ZC3H4/PCF11/WDR82/DHX9/POLR3K/MTERF1/MAZ/TTF2
GOBP_SERTOLI_CELL_DIFFERENTIATION	GOBP_SERTOLI_CELL_DIFFERENTIATION	14	0.730062	1.68569	0.00638821	0.0448093	0.0334301	645	tags=21%, list=4%, signal=21%	IL1A/SOX8/SOX9
GOBP_RESPONSE_TO_ALDOSTERONE	GOBP_RESPONSE_TO_ALDOSTERONE	12	0.764429	1.69122	0.00639159	0.0448093	0.0334301	374	tags=25%, list=2%, signal=24%	SCNN1G/SCNN1B/SCNN1A
GOBP_POSITIVE_REGULATION_OF_T_CELL_PROLIFERATION	GOBP_POSITIVE_REGULATION_OF_T_CELL_PROLIFERATION	61	0.520976	1.57457	0.00639191	0.0448093	0.0334301	2559	tags=34%, list=16%, signal=29%	IL1A/IL1B/IL6/PTPN22/CD24/CD1D/EBI3/ZAP70/CD55/LEP/PDCD1LG2/IL23A/RASAL3/CD81/RIPK2/CARD11/PNP/TGFBR2/IGFBP2/TNFSF9/ZP3
GOBP_POSITIVE_REGULATION_OF_PROTEOLYSIS	GOBP_POSITIVE_REGULATION_OF_PROTEOLYSIS	317	0.388272	1.34219	0.00639863	0.0448093	0.0334301	2860	tags=24%, list=18%, signal=20%	IL1B/IL33/SFRP2/TNFSF15/SH3RF2/ACVR1C/PRKN/XDH/TTBK1/BCL2L10/CEBPA/GRIN2A/EGLN3/GRIN1/PMAIP1/TNFSF10/NGFR/CIDEB/ANGPTL8/COL4A3/GPLD1/EFNA3/EFNA1/ADAM8/FBLN1/SPON1/TRIB3/PCOLCE2/APP/APOE/NUPR1/CTSH/ZC3H12A/BCL2L11/F3/GCLC/GRN/CFLAR/RNF144B/CTSD/ACER2/CSNK1E/SLC1A1/CAPN3/LGMN/F12/PRICKLE1/MMP14/NCSTN/TNIP1/BCAP31/PRR7/CYFIP2/PINK1/FN1/GSK3B/PLK3/RIPK2/RNF144A/PACSIN3/DDRGK1/CAV3/PERP/MYC/TMEM259/BB…
GOBP_POSITIVE_REGULATION_OF_CELL_ADHESION_MEDIATED_BY_INTEGRIN	GOBP_POSITIVE_REGULATION_OF_CELL_ADHESION_MEDIATED_BY_INTEGRIN	13	0.740521	1.66592	0.00640132	0.0448093	0.0334301	2490	tags=54%, list=16%, signal=45%	SFRP2/LIF/TGFB2/RET/ITGB3/PIEZO1/RAC3
GOBP_POSITIVE_REGULATION_OF_TRANSCRIPTION_BY_RNA_POLYMERASE_I	GOBP_POSITIVE_REGULATION_OF_TRANSCRIPTION_BY_RNA_POLYMERASE_I	30	-0.525729	-1.66869	0.0064255	0.0449116	0.0335064	4947	tags=67%, list=32%, signal=46%	BAZ1B/PHF8/ACTR6/UTP15/SMARCA4/SF3B1/DDX21/PWP1/HEATR1/DHX33/SMARCA5/WDR75/UBTF/DDX11/LYAR/NCL/NOL11/DEK/BNC1/RASL11A
GOBP_REGULATION_OF_AMYLOID_PRECURSOR_PROTEIN_CATABOLIC_PROCESS	GOBP_REGULATION_OF_AMYLOID_PRECURSOR_PROTEIN_CATABOLIC_PROCESS	37	0.600416	1.67283	0.00645773	0.0450697	0.0336244	3683	tags=51%, list=24%, signal=39%	ABCG1/HAP1/GSAP/ABCA7/NTRK2/ABCA2/EFNA3/EFNA1/SPON1/APOE/PRNP/CSNK1E/CASP3/RTN4/FLOT2/TMED10/RTN3/MIR186/RELA
GOBP_NEGATIVE_REGULATION_OF_DNA_REPAIR	GOBP_NEGATIVE_REGULATION_OF_DNA_REPAIR	34	-0.495751	-1.62099	0.00650977	0.0453656	0.0338451	2487	tags=38%, list=16%, signal=32%	RIF1/SMCHD1/MAD2L2/SHLD1/OGG1/AUNIP/TWIST1/SHLD2/FANCB/HELB/RADX/POLQ/PARPBP
GOBP_NEGATIVE_REGULATION_OF_DNA_TEMPLATED_DNA_REPLICATION	GOBP_NEGATIVE_REGULATION_OF_DNA_TEMPLATED_DNA_REPLICATION	15	-0.659393	-1.7311	0.00653232	0.0454553	0.033912	3397	tags=67%, list=22%, signal=52%	ZNF830/ZRANB3/DONSON/SLFN11/LIG3/TIMELESS/GMNN/BRCA2/FBXO5/BLM
GOBP_CELL_ADHESION_MOLECULE_PRODUCTION	GOBP_CELL_ADHESION_MOLECULE_PRODUCTION	10	0.793308	1.67651	0.0065445	0.0454727	0.033925	17	tags=20%, list=0%, signal=20%	CXCL8/IL1B
GOBP_NEGATIVE_REGULATION_OF_TELOMERE_MAINTENANCE_VIA_TELOMERE_LENGTHENING	GOBP_NEGATIVE_REGULATION_OF_TELOMERE_MAINTENANCE_VIA_TELOMERE_LENGTHENING	24	-0.574482	-1.7252	0.00658272	0.0456102	0.0340276	2277	tags=50%, list=15%, signal=43%	TERF1/DCP2/EXOSC10/ERCC4/NAT10/HNRNPC/PINX1/POT1/HNRNPU/PARP1/HNRNPA1/PIF1
GOBP_REGULATION_OF_PHAGOCYTOSIS	GOBP_REGULATION_OF_PHAGOCYTOSIS	64	0.514642	1.57158	0.00658371	0.0456102	0.0340276	971	tags=23%, list=6%, signal=22%	IL1B/SYT7/C3/CD36/TLR2/PTX3/CCL2/DYSF/GAS6/MERTK/CAMK1D/CFP/ABCA7/MFGE8/TGM2
GOBP_DNA_DOUBLE_STRAND_BREAK_PROCESSING	GOBP_DNA_DOUBLE_STRAND_BREAK_PROCESSING	18	-0.612588	-1.70315	0.00661347	0.0457488	0.034131	3923	tags=61%, list=25%, signal=46%	RNF138/UBE2N/UBE2V2/WDR70/SMARCAD1/NBN/SETMAR/BRIP1/DNA2/HELB/BLM
GOBP_REGULATION_OF_T_CELL_MIGRATION	GOBP_REGULATION_OF_T_CELL_MIGRATION	35	0.602634	1.6603	0.00665325	0.0459563	0.0342859	1259	tags=29%, list=8%, signal=26%	CCL20/CXCL10/TNFSF14/APOD/SPNS2/CD200/DOCK8/RIPK3/ADAM8/APP
GOBP_AMINO_SUGAR_CATABOLIC_PROCESS	GOBP_AMINO_SUGAR_CATABOLIC_PROCESS	12	0.761829	1.68547	0.00673096	0.0464249	0.0346354	451	tags=33%, list=3%, signal=32%	CHI3L1/CHI3L2/RENBP/OVGP1
GOBP_REGULATION_OF_DEFENSE_RESPONSE	GOBP_REGULATION_OF_DEFENSE_RESPONSE	438	0.370413	1.29145	0.00684512	0.0470877	0.0351299	3289	tags=29%, list=21%, signal=24%	IL1B/IL33/C3/CXCL6/SAA1/IL6/TLR9/TSLP/GATA6/PTPN22/EREG/ESR1/TAFA3/TLR2/CD1D/TTBK1/CEBPA/IL20RB/NFKBIZ/AGT/PDE2A/ALOX5AP/SERPING1/IFNLR1/HPX/IDO1/TNFAIP3/SERPINE1/CD200/CEACAM1/LACC1/HERC5/IL37/OAS1/FNDC4/ZDHHC11/KLF4/CCR7/HTRA1/BIRC3/HGF/PTGS2/DUOXA1/C1QTNF12/HLA-B/RORA/NT5E/CEBPB/LEP/ADAM8/IL12A/MMP3/APP/GGT1/SLAMF8/APOE/ZDHHC1/NUPR1/UCN/ITGA2/ZC3H12A/CFH/GRN/IL23A/ADAMTS12/SPI1/IRAK3/TNC/ISG15…
GOBP_CELL_CELL_JUNCTION_ASSEMBLY	GOBP_CELL_CELL_JUNCTION_ASSEMBLY	106	0.485701	1.57426	0.00684711	0.0470877	0.0351299	1717	tags=19%, list=11%, signal=17%	IL1B/GJB2/CDH10/CLDN1/WNT11/PKP2/PECAM1/F11R/AGT/CLDN6/ANK2/GPBAR1/PARD6B/CLDN16/PTPRO/ARVCF/PRKCH/CDHR3/CDH20/JUP
GOBP_MITOCHONDRIAL_RNA_PROCESSING	GOBP_MITOCHONDRIAL_RNA_PROCESSING	20	-0.600989	-1.74025	0.00694413	0.047685	0.0355756	5502	tags=80%, list=35%, signal=52%	PUS1/CDK5RAP1/TRMT61B/MTO1/FASTKD2/PRORP/TRMT5/TRMT10C/FASTK/RPUSD4/FASTKD5/TBRG4/PNPT1/HSD17B10/FASTKD3/FASTKD1
GOBP_ERBB_SIGNALING_PATHWAY	GOBP_ERBB_SIGNALING_PATHWAY	108	0.467477	1.51819	0.00697577	0.0478324	0.0356855	1916	tags=20%, list=12%, signal=18%	EPGN/AREG/FAM83A/TGFA/CDH13/EREG/ERRFI1/AGT/RASSF2/HAP1/SOX9/CEACAM1/PTPRR/HBEGF/IFI6/NEURL1/LGMN/RHBDF2/PTPN3/EFEMP1/GPRC5A/PLAUR
GOBP_NEGATIVE_REGULATION_OF_UBIQUITIN_PROTEIN_TRANSFERASE_ACTIVITY	GOBP_NEGATIVE_REGULATION_OF_UBIQUITIN_PROTEIN_TRANSFERASE_ACTIVITY	22	-0.559117	-1.65698	0.00701785	0.0480508	0.0358484	1971	tags=45%, list=13%, signal=40%	RPL11/PARK7/RPL5/RPS7/MAD2L2/SMAD7/FBXO5/MAD2L1/BUB1B/CDC20
GOBP_REGULATION_OF_ERBB_SIGNALING_PATHWAY	GOBP_REGULATION_OF_ERBB_SIGNALING_PATHWAY	69	0.506399	1.553	0.00708703	0.0484539	0.0361491	1916	tags=25%, list=12%, signal=22%	EPGN/AREG/TGFA/CDH13/EREG/ERRFI1/AGT/HAP1/CEACAM1/HBEGF/IFI6/NEURL1/LGMN/RHBDF2/PTPN3/GPRC5A/PLAUR
GOBP_POSITIVE_REGULATION_OF_NEUROINFLAMMATORY_RESPONSE	GOBP_POSITIVE_REGULATION_OF_NEUROINFLAMMATORY_RESPONSE	10	0.791489	1.67266	0.00711357	0.0485646	0.0362318	425	tags=50%, list=3%, signal=49%	IL1B/IL33/IL6/TAFA3/TTBK1
GOBP_NEGATIVE_REGULATION_OF_CALCIUM_ION_TRANSPORT	GOBP_NEGATIVE_REGULATION_OF_CALCIUM_ION_TRANSPORT	47	0.546553	1.5845	0.00718661	0.0489921	0.0365507	2596	tags=32%, list=17%, signal=27%	SPINK1/PLN/CLIC2/RRAD/TLR9/STC1/PTGS2/ATP1A2/GPR35/CBARP/NTSR1/PACSIN3/CAV3/PPP3CC/GEM
GOBP_NUCLEOBASE_BIOSYNTHETIC_PROCESS	GOBP_NUCLEOBASE_BIOSYNTHETIC_PROCESS	19	-0.617134	-1.75601	0.00723872	0.0492758	0.0367623	5176	tags=79%, list=33%, signal=53%	GART/PPAT/UMPS/ADA/GMPS/CTPS2/HPRT1/CTPS1/CAD/DHODH/PAICS/PRTFDC1/PRPS1/CPS1/SHMT1
GOBP_REGULATION_OF_MACROPHAGE_DERIVED_FOAM_CELL_DIFFERENTIATION	GOBP_REGULATION_OF_MACROPHAGE_DERIVED_FOAM_CELL_DIFFERENTIATION	22	0.671605	1.68545	0.00730298	0.0495981	0.0370028	469	tags=23%, list=3%, signal=22%	CSF2/ABCG1/CD36/ALOX15B/AGT
GOBP_FEMALE_GAMETE_GENERATION	GOBP_FEMALE_GAMETE_GENERATION	118	-0.33055	-1.40976	0.00730719	0.0495981	0.0370028	1455	tags=25%, list=9%, signal=22%	MCM8/FMN2/RGS2/DMC1/BNC1/H3-3B/PAQR5/BRCA2/MEIOB/PTK2B/FBXO5/SYCP2/PARN/CDC25B/TRIP13/BCL2/PDE5A/CGB7/AURKA/TOP2A/NDC80/NCAPH/TTK/MEI4/CCNB2/ASPM/PLK1/PTN/PDE3A
GOBP_LEUKOCYTE_MEDIATED_IMMUNITY	GOBP_LEUKOCYTE_MEDIATED_IMMUNITY	238	0.408272	1.40047	0.00733606	0.0497059	0.0370832	3278	tags=32%, list=21%, signal=26%	TREM1/SCNN1B/IL1B/SLAMF7/C3/CXCL6/IL6/C9/TLR9/ULBP1/CSF2RB/ICAM1/CD1D/IL20RB/RSAD2/SERPING1/HPX/PRKCZ/CEACAM1/WAS/UNC13D/INPP5D/HLA-H/C8G/RIPK3/CD55/HLA-B/RAB44/LEP/IL12A/CTSH/IL23A/SPI1/LAT/IL13RA2/CLEC12B/SLC22A13/F2RL1/CD81/ULBP2/IL4I1/PVR/DDX58/CADM1/MILR1/CD74/VAMP2/CD40/PTAFR/C1S/AHR/CD177/SLC15A4/DBH/ZP3/ADGRE2/ADORA2B/CEBPG/RAET1E/RNF19B/BCR/BST2/SPON2/STXBP1/FGR/GAB2/NECTIN2/TUSC2/TRPM4/…
GOBP_NEGATIVE_REGULATION_OF_AMYLOID_PRECURSOR_PROTEIN_CATABOLIC_PROCESS	GOBP_NEGATIVE_REGULATION_OF_AMYLOID_PRECURSOR_PROTEIN_CATABOLIC_PROCESS	20	0.687708	1.68082	0.00734424	0.0497059	0.0370832	3942	tags=60%, list=25%, signal=45%	HAP1/ABCA7/NTRK2/SPON1/APOE/PRNP/RTN4/FLOT2/TMED10/RTN3/MIR186/RTN2
GOBP_REGULATION_OF_STEROID_BIOSYNTHETIC_PROCESS	GOBP_REGULATION_OF_STEROID_BIOSYNTHETIC_PROCESS	55	0.549757	1.64032	0.00737865	0.049833	0.0371781	2986	tags=36%, list=19%, signal=29%	IL1A/ABCG1/PDE8B/BMP2/BMP6/CGA/STAR/ABCA2/IGFBP7/LEP/APOE/ADM/NR1D1/H6PD/MBTPS1/DKK3/TSPO/ASAH1/INSIG2/DHCR7
GOBP_RNA_DESTABILIZATION	GOBP_RNA_DESTABILIZATION	96	-0.362914	-1.51242	0.00738424	0.049833	0.0371781	4996	tags=52%, list=32%, signal=36%	ZC3H18/TENT4B/DCP1A/CNOT6L/RBM24/RC3H1/POLR2D/TNRC6B/CNOT2/TNFRSF1B/EXOSC7/IGF2BP1/CNOT11/DHX36/AGO1/ZFP36/TUT4/TENT4A/MOV10/YBX1/DCP2/NANOS1/KHSRP/MLH1/CNOT7/TNRC6A/DHX9/LSM1/SYNCRIP/ZFP36L2/EXOSC3/POLR2G/TARDBP/PAN2/EXOSC8/PNPT1/METTL14/CNOT9/CNOT10/CNOT3/DIS3L2/CNOT6/HNRNPU/EXOSC2/DCPS/ROCK2/TNRC6C/HNRNPD/PARN/EXOSC9
GOBP_POSITIVE_REGULATION_OF_SIGNALING_RECEPTOR_ACTIVITY	GOBP_POSITIVE_REGULATION_OF_SIGNALING_RECEPTOR_ACTIVITY	37	0.596749	1.66262	0.00744362	0.0501617	0.0374233	2046	tags=30%, list=13%, signal=26%	EPGN/AREG/TGFA/EREG/ARC/CCL2/IFNGR2/SHANK3/HBEGF/NEURL1/PINK1
GOBP_SNRNA_PROCESSING	GOBP_SNRNA_PROCESSING	25	-0.566356	-1.7265	0.00752084	0.0506094	0.0377573	4793	tags=52%, list=31%, signal=36%	INTS4/INTS11/INTS9/EXOSC7/INTS2/INTS14/EXOSC3/TOE1/EXOSC8/INTS8/EXOSC2/INTS7/EXOSC9
GOBP_REGULATION_OF_DNA_BIOSYNTHETIC_PROCESS	GOBP_REGULATION_OF_DNA_BIOSYNTHETIC_PROCESS	115	-0.342562	-1.45942	0.00753717	0.0506468	0.0377852	2623	tags=48%, list=17%, signal=40%	HSP90AB1/TP53/HSP90AA1/BMPR2/NVL/TERF1/CCT8/DCP2/ING5/PCNA/WRAP53/MAP3K4/POLG2/RFC2/PTGES3/CCT4/CCT7/JADE3/CCT6A/XRCC5/EXOSC10/PDGFA/CHEK1/ERCC4/JADE1/NAT10/DKC1/HNRNPC/PINX1/POT1/GINS3/RGN/GINS4/CCT2/HNRNPU/FGFR4/CHTF18/USP1/CCT5/RFC4/GINS2/DSCC1/GINS1/RFC3/RFC5/HNRNPA1/PTK2B/HNRNPD/PIF1/PARN/HNRNPA2B1/PDGFRB/PAK3/AURKB/NEK2
GOBP_DETECTION_OF_CHEMICAL_STIMULUS	GOBP_DETECTION_OF_CHEMICAL_STIMULUS	34	0.598527	1.64018	0.00756384	0.0507534	0.0378647	2310	tags=44%, list=15%, signal=38%	SOD2/DRGX/NKX6-1/TLR2/OR1J2/OR1Q1/KCNMB2/KCNMB4/SCARB1/TLR1/PLCB2/KCNIP2/ASIC3/OR1F1/LY96
GOBP_CALCIUM_ION_TRANSPORT	GOBP_CALCIUM_ION_TRANSPORT	297	0.384958	1.3331	0.00760245	0.0509397	0.0380037	2844	tags=27%, list=18%, signal=23%	CXCL10/HTR2A/SPINK1/PLN/CLIC2/RRAD/CXCL11/TLR9/RYR1/STC1/CAMK2B/CDH23/SLC8A2/TSPAN13/AGT/SLC8A3/EFHB/GRIN2A/GRIN1/CCL2/HAP1/STC2/ADCYAP1R1/ANK2/TMEM38A/CACNA1H/GAS6/CACNB4/BHLHA15/CASQ1/CACNG7/TRPM8/CCR7/CACNA2D3/TPCN1/PTGS2/ATP1A2/GPR35/CACNA2D2/TRPV2/DDIT3/NALCN/CHRNB2/GP1BA/GRIN3B/UCN/CBARP/ERO1A/CABP1/MCOLN1/SLC25A23/RGS4/PKD1L1/PRNP/P2RX5/BEST1/CAPN3/SARAF/MCOLN3/CATSPER3/CYBA/ITGB3/SLC9A1/N…
GOBP_POSITIVE_REGULATION_OF_REACTIVE_OXYGEN_SPECIES_BIOSYNTHETIC_PROCESS	GOBP_POSITIVE_REGULATION_OF_REACTIVE_OXYGEN_SPECIES_BIOSYNTHETIC_PROCESS	16	0.704221	1.66553	0.00761903	0.0509781	0.0380323	2328	tags=50%, list=15%, signal=43%	CD36/SOD2/ADGRB1/GRIN1/DUOXA1/CYBA/FOXO3/SLC5A3
GOBP_CARDIAC_MYOFIBRIL_ASSEMBLY	GOBP_CARDIAC_MYOFIBRIL_ASSEMBLY	14	-0.68005	-1.74618	0.00764131	0.0510544	0.0380893	1995	tags=36%, list=13%, signal=31%	OBSL1/ADPRHL1/PDGFRA/PDGFRB/ACTC1
GOBP_REGULATION_OF_ACTIN_FILAMENT_BASED_MOVEMENT	GOBP_REGULATION_OF_ACTIN_FILAMENT_BASED_MOVEMENT	30	0.619814	1.65025	0.00768801	0.0512934	0.0382676	1746	tags=30%, list=11%, signal=27%	PLN/PKP2/DSG2/STC1/KCNJ2/ANK2/ATP1A2/JUP/PDPN
GOBP_NEURON_MATURATION	GOBP_NEURON_MATURATION	33	0.607868	1.6533	0.00773691	0.0514878	0.0384126	2878	tags=48%, list=18%, signal=40%	C3/KCNB1/GLDN/NRCAM/B4GALT6/RET/SPTBN4/NR4A2/APP/NTN4/ADGRB3/TBX6/KCNIP2/RAC3/BCL11A/CLN5
GOBP_POSITIVE_REGULATION_OF_LIPID_METABOLIC_PROCESS	GOBP_POSITIVE_REGULATION_OF_LIPID_METABOLIC_PROCESS	111	0.45991	1.49378	0.00774168	0.0514878	0.0384126	2041	tags=22%, list=13%, signal=19%	IL1A/IL1B/HTR2A/ABCG1/VAV3/CCDC3/SORBS1/BMP6/EEF1A2/CGA/CCR7/GPLD1/DGAT2/PTGS2/STAR/MFSD2A/APOE/IRS2/SCARB1/ADM/CD81/TEK/NR1D1/CD74
GOBP_NUCLEAR_TRANSCRIBED_MRNA_CATABOLIC_PROCESS_DEADENYLATION_DEPENDENT_DECAY	GOBP_NUCLEAR_TRANSCRIBED_MRNA_CATABOLIC_PROCESS_DEADENYLATION_DEPENDENT_DECAY	66	-0.402585	-1.52088	0.00775002	0.0514878	0.0384126	4964	tags=59%, list=32%, signal=40%	TENT4B/DCP1A/CNOT6L/RC3H1/POLR2D/TNRC6B/CNOT2/EXOSC7/IGF2BP1/CNOT11/DHX36/ZFP36/TUT4/TENT4A/YBX1/DCP2/NANOS1/MLH1/CNOT7/TNRC6A/DHX9/LSM1/SYNCRIP/ZFP36L2/EXOSC3/POLR2G/PAN2/EXOSC8/CNOT9/CNOT10/CNOT3/CNOT6/HNRNPU/EXOSC2/DCPS/TNRC6C/HNRNPD/PARN/EXOSC9
GOBP_REGULATION_OF_PEPTIDYL_SERINE_PHOSPHORYLATION	GOBP_REGULATION_OF_PEPTIDYL_SERINE_PHOSPHORYLATION	104	0.471294	1.52556	0.00778884	0.0516725	0.0385505	1376	tags=16%, list=9%, signal=15%	CSF3/SFRP2/LIF/IL6/RASSF2/VEGFA/GGNBP2/GAS6/RET/SPTBN4/NTRK2/HGF/GADD45A/PTGS2/BDKRB2/APP/UCN
GOBP_HOMOTYPIC_CELL_CELL_ADHESION	GOBP_HOMOTYPIC_CELL_CELL_ADHESION	68	0.506097	1.549	0.00785664	0.0520489	0.0388312	3270	tags=38%, list=21%, signal=30%	IL6/PKP2/DSG2/SERPINE2/XG/C1QTNF1/F11R/CD99/COMP/CEACAM1/CXADR/GP1BA/JUP/PDPN/PLAUR/ITGB3/FN1/ZNF703/DMTN/CD9/ANK3/STXBP1/ABAT/TYRO3/DSP/PRKCD
GOBP_ESTABLISHMENT_OF_SISTER_CHROMATID_COHESION	GOBP_ESTABLISHMENT_OF_SISTER_CHROMATID_COHESION	15	-0.65435	-1.71786	0.00789555	0.052233	0.0389686	3568	tags=67%, list=23%, signal=51%	RB1/STAG2/STAG1/NIPBL/DDX11/SMC3/SMC1A/DDX12P/CDCA5/RAD21
GOBP_STEROL_TRANSPORT	GOBP_STEROL_TRANSPORT	93	0.476875	1.51722	0.00794156	0.0524634	0.0391405	2322	tags=23%, list=15%, signal=19%	ABCG1/SYT7/CD36/ABCA3/MTTP/ABCA12/LIPG/ABCA7/STAR/ABCA2/PLTP/LEP/APOE/ABCB4/OSBP2/SCARB1/ABCA8/NPC2/ABCA1/PCSK9/STX12
GOBP_CELLULAR_RESPONSE_TO_AMYLOID_BETA	GOBP_CELLULAR_RESPONSE_TO_AMYLOID_BETA	34	0.595415	1.63165	0.00796457	0.0524825	0.0391547	2853	tags=50%, list=18%, signal=41%	CD36/ICAM1/GRIN2A/GRIN1/NGFR/APP/BCL2L11/BCL2L2/PRNP/LGMN/GSK3B/FOXO3/CACNB1/FYN/ADRB2/GJA1/LRP1
GOBP_NEURON_PROJECTION_GUIDANCE	GOBP_NEURON_PROJECTION_GUIDANCE	176	0.420296	1.41481	0.00796679	0.0524825	0.0391547	2960	tags=36%, list=19%, signal=29%	GAP43/EGR2/DRAXIN/ANOS1/DRGX/NTN1/NTN5/BMPR1B/VSTM2L/LAMC2/SEMA3E/NRCAM/VEGFA/SEMA3C/PLXNA4/DPYSL4/CNTN1/LAMA3/GDNF/FZD3/NGFR/RET/EMB/EFNA3/PTPRO/EFNA1/BMP7/PLXNB3/PLXNB1/TMEFF1/APP/NOTCH3/NTN3/CRMP1/LAMA5/NFASC/SEMA5A/SEMA6D/ETV1/NRXN3/ECE1/CSF1R/FOXD1/LHX4/NCAM1/EFNA5/PLXNA3/L1CAM/KALRN/NEO1/B4GAT1/VAX1/SLIT3/WNT5A/SEMA4F/FYN/FEZ1/MEGF8/SEMA6B/SEMA4D/ARHGEF25/EFNB1/KIF5A
GOBP_POSITIVE_REGULATION_OF_KINASE_ACTIVITY	GOBP_POSITIVE_REGULATION_OF_KINASE_ACTIVITY	383	0.369831	1.28269	0.00807675	0.0531324	0.0396396	2178	tags=20%, list=14%, signal=17%	IL1B/HTR2A/CCND2/EPGN/AREG/CHI3L1/WNT11/TGFA/MT3/TNFSF15/TLR9/PIK3R5/VAV3/CD24/BMPR1B/EREG/SLC8A2/TTBK1/BMP2/AGT/MUSK/CCND1/RASSF2/VEGFA/FGF18/ERN1/EEF1A2/PRKCZ/GPRC5D/PIFO/GAS6/RGCC/TGFB2/ALK/RET/MERTK/HMGA2/CCR7/GPRC5C/NTRK2/RIPK3/FZD8/EFNA1/LEP/DOK7/ADAM8/HBEGF/TNFRSF10A/UCN/IL23A/GHR/TCIM/LAT/PRNP/VLDLR/NEURL1/SLC1A1/MAPRE3/CSF1R/CD81/TEK/GPRC5A/ALKAL2/EFNA5/CD74/DDR2/PINK1/ITGB3/MMD/CARD14/C…
GOBP_MAINTENANCE_OF_BLOOD_BRAIN_BARRIER	GOBP_MAINTENANCE_OF_BLOOD_BRAIN_BARRIER	27	0.634929	1.66615	0.00809313	0.0531656	0.0396644	3022	tags=56%, list=19%, signal=45%	CLDN1/IL6/PECAM1/F11R/VEGFA/JAM2/PTGS2/MFSD2A/SLC1A1/JAM3/LAMC1/WNK3/ITGB1/GJA1/DMD
GOBP_BONE_DEVELOPMENT	GOBP_BONE_DEVELOPMENT	187	0.413236	1.39759	0.00816192	0.0534792	0.0398983	2822	tags=29%, list=18%, signal=24%	PAPPA2/NPPC/SFRP4/GPR68/ITGB6/RYR1/STC1/BMPR1B/ALPL/BMP2/SRD5A2/BMP6/MSX2/SOX9/FGF18/SPNS2/COMP/LOX/ATG9B/LRRC17/SULF2/EVC/TGM2/MAPK11/LEP/HAS2/PLXNB1/VKORC1/GP1BA/LTBP3/LEPR/GHR/ADAMTS12/TMEM107/ATP6AP1/CYP26B1/MMP14/LRP5/DDR2/EXT2/CBS/TTC9/SLC38A10/COL2A1/CCDC154/TGFBR2/CHAD/SCX/GLG1/MMP16/MEGF8/SEMA4D/SLC9B2/GJA1
GOBP_CALCIUM_DEPENDENT_CELL_CELL_ADHESION_VIA_PLASMA_MEMBRANE_CELL_ADHESION_MOLECULES	GOBP_CALCIUM_DEPENDENT_CELL_CELL_ADHESION_VIA_PLASMA_MEMBRANE_CELL_ADHESION_MOLECULES	31	0.609105	1.63448	0.00816364	0.0534792	0.0398983	2403	tags=52%, list=15%, signal=44%	CDH10/CDH13/CDH23/PCDHB6/PCDHB2/ARVCF/PCDHB9/CDHR3/PCDH12/CDH20/PCDHB5/PCDHB4/PCDHB11/PCDHB10/PCDHB16/PCDHB14
GOBP_EMBRYONIC_CRANIAL_SKELETON_MORPHOGENESIS	GOBP_EMBRYONIC_CRANIAL_SKELETON_MORPHOGENESIS	39	-0.46258	-1.56335	0.00818596	0.0535508	0.0399517	2326	tags=33%, list=15%, signal=28%	NIPBL/RDH10/EIF4A3/TFAP2A/GLI3/FOXC2/TWIST1/MTHFD1/PDGFRA/BMP4/TGFB3/FGFR2/DLX2
GOBP_REGULATION_OF_STORE_OPERATED_CALCIUM_ENTRY	GOBP_REGULATION_OF_STORE_OPERATED_CALCIUM_ENTRY	12	0.753879	1.66788	0.00820156	0.0535514	0.0399522	2818	tags=58%, list=18%, signal=48%	SPINK1/EFHB/STC2/CASQ1/SARAF/HOMER2/STIM1
GOBP_NEGATIVE_REGULATION_OF_COAGULATION	GOBP_NEGATIVE_REGULATION_OF_COAGULATION	36	0.598518	1.66036	0.00820986	0.0535514	0.0399522	1916	tags=42%, list=12%, signal=37%	PLAT/SERPINB2/SERPINE2/C1QTNF1/SERPING1/SERPINE1/CEACAM1/PLAU/THBD/GP1BA/APOE/FAP/ADTRP/F12/PLAUR
GOBP_SOMATIC_DIVERSIFICATION_OF_IMMUNE_RECEPTORS	GOBP_SOMATIC_DIVERSIFICATION_OF_IMMUNE_RECEPTORS	69	-0.388533	-1.49798	0.00822026	0.0535514	0.0399522	3521	tags=35%, list=23%, signal=27%	PRKDC/MSH2/PTPRC/MLH1/PAXIP1/NBN/RIF1/EXOSC3/THOC1/LEF1/HSPD1/MAD2L2/SHLD1/LIG1/SHLD2/LIG3/TCF7/EXO1/NSD2/ATAD5/NHEJ1/POLQ/HMGB1/HMGB2
GOBP_ACROSOME_REACTION	GOBP_ACROSOME_REACTION	23	0.647742	1.63736	0.00824076	0.0536106	0.0399964	3177	tags=48%, list=20%, signal=38%	SPINK1/TRIM36/CACNA1H/PCSK4/HYAL3/RIMS1/GLRB/CCDC87/ZP3/STXBP1/B4GALT1
GOBP_AXIS_ELONGATION	GOBP_AXIS_ELONGATION	22	0.662651	1.66298	0.0082767	0.0536227	0.0400053	658	tags=27%, list=4%, signal=26%	SFRP2/AREG/WNT11/ESR1/SOX9/SFRP1
GOBP_REGULATION_OF_WATER_LOSS_VIA_SKIN	GOBP_REGULATION_OF_WATER_LOSS_VIA_SKIN	22	0.662643	1.66296	0.0082767	0.0536227	0.0400053	1920	tags=45%, list=12%, signal=40%	TP63/CLDN1/KRT16/ABCA12/KLF4/SFN/ALOXE3/CYP26B1/GRHL1/UGCG
GOBP_RENAL_SYSTEM_PROCESS_INVOLVED_IN_REGULATION_OF_SYSTEMIC_ARTERIAL_BLOOD_PRESSURE	GOBP_RENAL_SYSTEM_PROCESS_INVOLVED_IN_REGULATION_OF_SYSTEMIC_ARTERIAL_BLOOD_PRESSURE	14	0.723055	1.66951	0.00827686	0.0536227	0.0400053	2023	tags=50%, list=13%, signal=44%	PCSK5/AGT/GAS6/CORO2B/PTPRO/F2RL1/CYBA
GOBP_CENTROSOME_SEPARATION	GOBP_CENTROSOME_SEPARATION	13	-0.69228	-1.76284	0.0083195	0.0538247	0.040156	2853	tags=54%, list=18%, signal=44%	NUP62/CHEK1/CEP85/RANBP1/AURKA/KIF11/NEK2
GOBP_REGULATION_OF_NITRIC_OXIDE_METABOLIC_PROCESS	GOBP_REGULATION_OF_NITRIC_OXIDE_METABOLIC_PROCESS	45	0.545675	1.57881	0.00833872	0.0538748	0.0401934	1384	tags=20%, list=9%, signal=18%	IL1B/CD36/SOD2/AGT/PTX3/KLF4/PTGS2/ASS1/ZC3H12A
GOBP_POSITIVE_REGULATION_OF_PEPTIDYL_SERINE_PHOSPHORYLATION	GOBP_POSITIVE_REGULATION_OF_PEPTIDYL_SERINE_PHOSPHORYLATION	74	0.500834	1.54643	0.00841412	0.0540913	0.040355	1376	tags=15%, list=9%, signal=14%	CSF3/SFRP2/LIF/IL6/VEGFA/GAS6/RET/NTRK2/PTGS2/APP/UCN
GOBP_INNER_CELL_MASS_CELL_PROLIFERATION	GOBP_INNER_CELL_MASS_CELL_PROLIFERATION	14	-0.676152	-1.73617	0.00842216	0.0540913	0.040355	2217	tags=43%, list=14%, signal=37%	CHEK1/GINS4/GINS1/BRCA2/SALL4/NCAPG2
GOBP_CELLULAR_RESPONSE_TO_ALDEHYDE	GOBP_CELLULAR_RESPONSE_TO_ALDEHYDE	15	0.727584	1.69923	0.00842362	0.0540913	0.040355	1695	tags=33%, list=11%, signal=30%	SCNN1G/SCNN1B/SCNN1A/AKR1B10/SGK1
GOBP_ADHESION_OF_SYMBIONT_TO_HOST	GOBP_ADHESION_OF_SYMBIONT_TO_HOST	12	0.751967	1.66365	0.00842781	0.0540913	0.040355	1801	tags=58%, list=12%, signal=52%	ICAM1/DPP4/LRRC15/GAS6/SCARB1/INHBB/CD81
GOBP_STEROID_BIOSYNTHETIC_PROCESS	GOBP_STEROID_BIOSYNTHETIC_PROCESS	130	0.453296	1.49875	0.00842982	0.0540913	0.040355	3800	tags=35%, list=24%, signal=27%	IL1A/ABCG1/CYP1A1/CYP3A7/CH25H/PDE8B/BMP2/SRD5A2/BMP6/HSD17B2/CYP46A1/CACNA1H/CGA/STAR/TM7SF2/ABCA2/IGFBP7/CYP11A1/LEP/CYB5R1/SRD5A3/APOE/AKR1B1/CYP7B1/ADM/NR1D1/PRLR/H6PD/MBTPS1/DKK3/TSPO/ASAH1/INSIG2/SDR42E1/DHCR7/CYB5R3/HSD17B6/DAB2/MSMO1/FAXDC2/HSD3B7/CLCN2/ERLIN2/SEC14L2/CYP27A1/AMACR
GOBP_REGULATION_OF_HYDROGEN_PEROXIDE_METABOLIC_PROCESS	GOBP_REGULATION_OF_HYDROGEN_PEROXIDE_METABOLIC_PROCESS	16	0.700971	1.65785	0.00849603	0.0544418	0.0406165	3249	tags=62%, list=21%, signal=50%	MT3/SOD2/DUOXA1/NOXA1/MMP3/PINK1/FYN/RAC2/MT-CO2/PRDX2
GOBP_RECEPTOR_MEDIATED_ENDOCYTOSIS	GOBP_RECEPTOR_MEDIATED_ENDOCYTOSIS	203	0.415776	1.41197	0.00858281	0.0549229	0.0409754	2853	tags=23%, list=18%, signal=19%	CXCL8/C3/CD36/SFRP4/ACHE/NECAB2/ARC/DPP4/CALY/VEGFA/SERPINE1/CEACAM1/AMN/CACNG7/ABCA2/APLN/LRP1B/APP/PLA2R1/APOE/GRK4/SGIP1/CD63/VLDLR/LRP3/LRPAP1/IGF2R/ADM/CD81/PROM2/LMBRD1/ITGB3/PCSK9/CACNG8/TGFBR2/CAV3/CUBN/INSR/TF/CD9/ADRB2/RNASEK/GRIA1/ITGB1/HIP1R/SLC9B2/LRP1
GOBP_RESPONSE_TO_ORGANOPHOSPHORUS	GOBP_RESPONSE_TO_ORGANOPHOSPHORUS	96	0.476851	1.51966	0.00872431	0.0557525	0.0415943	2329	tags=27%, list=15%, signal=23%	IL1B/PLAT/AREG/CNGA3/VGF/STC1/GATA6/PPARGC1B/PDE2A/THBD/HCN2/PTGS2/DUOX2/NT5E/CYP1B1/APP/ASS1/FOSB/INHBB/P2RX5/IGFBP5/RAPGEF3/PTAFR/STAT1/OXT/AHR
GOBP_NEURON_DEATH	GOBP_NEURON_DEATH	293	0.388322	1.34357	0.00875125	0.0558277	0.0416504	2382	tags=22%, list=15%, signal=19%	CSF3/NEFL/TP63/DIO3/DRAXIN/PITX3/MT3/SOD2/KCNB1/PRKN/VSTM2L/SEMA3E/CCND1/RETREG1/EGLN3/CCL2/DPYSL4/CD200/FZD9/KMO/GDNF/NGFR/TGFB2/NTRK2/CRLF1/DDIT3/NR4A2/CEBPB/ADAM8/APP/ENO2/APOE/NUPR1/UCN/BCL2L11/GCLC/GRN/GHR/RRAS2/PRNP/NRBP2/NENF/CTSZ/SLC1A1/LGMN/NDNF/GDF5/NCSTN/CASP3/HIPK2/DDR2/PINK1/GBE1/TNFRSF21/GSK3B/GPNMB/BTG2/SLC9A1/FAIM2/JUN/PCSK9/FOXO3/ATP13A2/AGAP2
GOBP_AMINE_TRANSPORT	GOBP_AMINE_TRANSPORT	62	0.514568	1.56109	0.00875984	0.0558277	0.0416504	1529	tags=29%, list=10%, signal=26%	HTR2A/SYT7/RHCG/SYT3/SLC43A2/KCNB1/VIP/PRKN/AGT/TRH/KMO/GDNF/ATP1A2/GRM2/LEP/CHRNB2/TACR2/RGS4
GOBP_PYRIMIDINE_NUCLEOSIDE_METABOLIC_PROCESS	GOBP_PYRIMIDINE_NUCLEOSIDE_METABOLIC_PROCESS	18	-0.599348	-1.66634	0.00879874	0.0559995	0.0417786	1991	tags=44%, list=13%, signal=39%	APOBEC3D/APOBEC3F/ERH/APOBEC3G/DTYMK/UPB1/TK1/APOBEC3B
GOBP_ADHESION_OF_SYMBIONT_TO_HOST_CELL	GOBP_ADHESION_OF_SYMBIONT_TO_HOST_CELL	10	0.78166	1.65189	0.0088208	0.056064	0.0418267	1801	tags=60%, list=12%, signal=53%	ICAM1/DPP4/LRRC15/GAS6/INHBB/CD81
GOBP_BIOLOGICAL_PROCESS_INVOLVED_IN_INTERACTION_WITH_SYMBIONT	GOBP_BIOLOGICAL_PROCESS_INVOLVED_IN_INTERACTION_WITH_SYMBIONT	80	0.492207	1.54222	0.0088469	0.0561539	0.0418938	2208	tags=19%, list=14%, signal=16%	KRT6A/TREM1/SCNN1B/CXCL6/PRKN/PTX3/HMGA2/APOE/ZC3H12A/IGF2R/CSF1R/F2RL1/ZDHHC9/FN1/JUN
GOBP_REGULATION_OF_TRANSPORTER_ACTIVITY	GOBP_REGULATION_OF_TRANSPORTER_ACTIVITY	213	0.40997	1.39373	0.00886046	0.0561641	0.0419014	2903	tags=29%, list=19%, signal=24%	PLN/CLIC2/RRAD/LRRC38/TLR9/SCN4B/ABCB1/ARC/ATP1B2/KCNK3/CNIH2/CCL2/HAP1/SCN3B/MAPK8IP2/ANK2/IFNGR2/CTSS/GALR2/CACNB4/CASQ1/CACNG7/NETO1/FGF11/HCN2/AMIGO1/SYNGR3/ATP1A2/GPR35/SHANK1/SHANK3/RASGRF2/APP/OSR1/CBARP/CABP1/PRNP/NEDD4L/SGK1/PTPN3/KCNIP2/VAMP2/PINK1/SLC9A1/NTSR1/PTAFR/PCSK9/WNK3/KCNG1/CACNG8/SLC5A3/CNIH3/CAV3/PPP3CC/CACNB1/GAL/GEM/ADRB2/ITGB1/STIM1/OPRL1/ANK3
GOBP_LEARNING	GOBP_LEARNING	117	0.451181	1.47393	0.00888353	0.0562344	0.0419539	2914	tags=36%, list=19%, signal=29%	PRKN/TLR2/SLC8A2/PDE8B/ARC/AGT/STRA6/SLC8A3/GRIN2A/GRIN1/ATP8A1/MAPK8IP2/TPBG/NETO1/ABCA7/NTRK2/PTGS2/ATP1A2/SHANK1/SHANK3/CHRNB2/APP/ADGRB3/UCN/TACR2/NLGN4Y/NRXN2/BRSK1/SLC1A1/NRXN3/LGMN/RAG1/RAPGEF3/BTG2/NTSR1/DBH/INSR/FYN/ITGB1/OPRL1/MAP1A/NLGN4X
GOBP_POSITIVE_REGULATION_OF_NEUROGENESIS	GOBP_POSITIVE_REGULATION_OF_NEUROGENESIS	193	0.406884	1.37715	0.00897333	0.0566703	0.042279	2074	tags=21%, list=13%, signal=18%	NEFL/IL1B/IL33/LIF/EGR2/IL6/NTN1/ISLR2/CAMK2B/SERPINE2/NKX6-1/TLR2/SOX8/TTBK1/BMP2/PTPRD/SPINT1/HAP1/VEGFA/PLXNA4/FZD3/AMIGO1/NTRK2/TGM2/DCT/TRPV2/PLXNB3/SHANK3/PLXNB1/TENM4/PRKCH/METRN/MAP6/SEMA5A/NEURL1/EFNA5/ITPKA/PLXNA3/L1CAM/FN1
GOBP_REGULATION_OF_HIPPO_SIGNALING	GOBP_REGULATION_OF_HIPPO_SIGNALING	20	-0.589218	-1.70616	0.00897652	0.0566703	0.042279	2847	tags=35%, list=18%, signal=29%	TIAL1/NUAK2/VGLL4/WTIP/AJUBA/CIT/SOX11
GOBP_POSITIVE_REGULATION_OF_ESTABLISHMENT_OF_PROTEIN_LOCALIZATION_TO_TELOMERE	GOBP_POSITIVE_REGULATION_OF_ESTABLISHMENT_OF_PROTEIN_LOCALIZATION_TO_TELOMERE	10	-0.727372	-1.69911	0.00899273	0.0566965	0.0422986	4255	tags=100%, list=27%, signal=73%	TCP1/CCT8/WRAP53/CCT4/CCT7/CCT6A/DKC1/CCT2/CCT5
GOBP_REGULATION_OF_STEROID_METABOLIC_PROCESS	GOBP_REGULATION_OF_STEROID_METABOLIC_PROCESS	72	0.503497	1.54954	0.0090482	0.0569697	0.0425024	3695	tags=39%, list=24%, signal=30%	IL1A/ABCG1/PDE8B/BMP2/BMP6/CGA/DGAT2/STAR/ABCA2/IGFBP7/RORA/LEP/APOE/ADM/NR1D1/H6PD/MBTPS1/GAL/DKK3/TSPO/ASAH1/INSIG2/DHCR7/DAB2/STUB1/CLCN2/ERLIN2/SEC14L2
GOBP_REGULATION_OF_ACUTE_INFLAMMATORY_RESPONSE	GOBP_REGULATION_OF_ACUTE_INFLAMMATORY_RESPONSE	23	0.643133	1.62571	0.00910253	0.0572351	0.0427004	1874	tags=43%, list=12%, signal=38%	IL1B/C3/IL6/IL20RB/ALOX5AP/CCR7/PTGS2/ADAM8/F12/OSMR
GOBP_CELLULAR_RESPONSE_TO_KETONE	GOBP_CELLULAR_RESPONSE_TO_KETONE	86	0.485286	1.5291	0.00914372	0.0574172	0.0428363	2380	tags=24%, list=15%, signal=21%	SCNN1G/SCNN1B/GJB2/PLAT/SCNN1A/ERRFI1/FBXO32/SFRP1/GAS6/CYP1B1/ADCY1/ASS1/SPP1/ADCY5/CFLAR/SGK1/ADAM15/EFNA5/FOXO3/AHR/POSTN
GOBP_REGULATION_OF_PROTEIN_LOCALIZATION_TO_CHROMOSOME_TELOMERIC_REGION	GOBP_REGULATION_OF_PROTEIN_LOCALIZATION_TO_CHROMOSOME_TELOMERIC_REGION	14	-0.670963	-1.72285	0.00920302	0.0577124	0.0430565	4728	tags=93%, list=30%, signal=65%	MACROH2A1/CCT3/TCP1/GNL3/TERF1/CCT8/WRAP53/CCT4/CCT7/CCT6A/DKC1/CCT2/CCT5
GOBP_CHONDROCYTE_DEVELOPMENT	GOBP_CHONDROCYTE_DEVELOPMENT	29	0.609179	1.60835	0.00927887	0.0581105	0.0433535	898	tags=28%, list=6%, signal=26%	SFRP2/PTHLH/BMPR1B/MSX2/SOX9/FGF18/COMP/SULF2
GOBP_MATERNAL_PROCESS_INVOLVED_IN_FEMALE_PREGNANCY	GOBP_MATERNAL_PROCESS_INVOLVED_IN_FEMALE_PREGNANCY	43	0.552203	1.58546	0.0093045	0.0581934	0.0434153	1603	tags=28%, list=10%, signal=25%	GJB2/LIF/STC1/ESR1/NDP/STC2/PTGS2/SPP1/CTSB/STOX2/PAM/PRDM1
GOBP_REGULATION_OF_GLUCOSE_METABOLIC_PROCESS	GOBP_REGULATION_OF_GLUCOSE_METABOLIC_PROCESS	91	0.483083	1.53285	0.00945901	0.0590811	0.0440776	3334	tags=31%, list=21%, signal=24%	GCKR/PDK4/PRKN/C1QTNF1/SORBS1/PMAIP1/IGFBP3/GPLD1/DGAT2/C1QTNF12/RORA/IGFBP4/LEP/SESN2/PPP1R3G/IRS2/LEPR/PPP1R3E/GNMT/MST1/INSR/GPT/ADIPOR1/FAM3C/PDK3/PDK1/FAM3A/PGP
GOBP_POSITIVE_REGULATION_OF_PROTEIN_KINASE_ACTIVITY	GOBP_POSITIVE_REGULATION_OF_PROTEIN_KINASE_ACTIVITY	324	0.382151	1.32295	0.00950254	0.0592742	0.0442217	2178	tags=20%, list=14%, signal=18%	IL1B/HTR2A/CCND2/EPGN/AREG/CHI3L1/WNT11/TGFA/MT3/TNFSF15/TLR9/PIK3R5/CD24/BMPR1B/EREG/SLC8A2/TTBK1/BMP2/AGT/CCND1/RASSF2/VEGFA/FGF18/ERN1/PRKCZ/GPRC5D/GAS6/RGCC/TGFB2/ALK/HMGA2/CCR7/GPRC5C/RIPK3/FZD8/EFNA1/LEP/DOK7/ADAM8/HBEGF/TNFRSF10A/UCN/IL23A/GHR/TCIM/LAT/PRNP/VLDLR/NEURL1/SLC1A1/MAPRE3/CSF1R/GPRC5A/ALKAL2/EFNA5/DDR2/PINK1/ITGB3/MMD/CARD14/CD40/SPDYE3/PRLR/MAP3K10/CAB39L/CDKN1A
GOBP_MATERNAL_PLACENTA_DEVELOPMENT	GOBP_MATERNAL_PLACENTA_DEVELOPMENT	31	0.603808	1.62026	0.00968479	0.0603309	0.04501	1603	tags=32%, list=10%, signal=29%	GJB2/LIF/STC1/NDP/STC2/PTGS2/SPP1/CTSB/STOX2/PRDM1
GOBP_LINOLEIC_ACID_METABOLIC_PROCESS	GOBP_LINOLEIC_ACID_METABOLIC_PROCESS	14	0.719585	1.66149	0.00972113	0.0604383	0.0450902	1039	tags=29%, list=7%, signal=27%	ELOVL3/ALOX15B/CYP2J2/ALOXE3
GOBP_PEPTIDYL_PROLINE_HYDROXYLATION_TO_4_HYDROXY_L_PROLINE	GOBP_PEPTIDYL_PROLINE_HYDROXYLATION_TO_4_HYDROXY_L_PROLINE	10	0.77681	1.64164	0.00973132	0.0604383	0.0450902	3229	tags=90%, list=21%, signal=71%	EGLN3/P4HA2/P4HA3/ERO1A/P4HTM/P4HA1/PRDX4/P4HB/EGLN2
GOBP_RELEASE_OF_CYTOCHROME_C_FROM_MITOCHONDRIA	GOBP_RELEASE_OF_CYTOCHROME_C_FROM_MITOCHONDRIA	52	0.542824	1.6016	0.00974065	0.0604383	0.0450902	2270	tags=31%, list=15%, signal=26%	SOD2/PRKN/HRK/PMAIP1/FZD9/TNFSF10/CIDEB/SFN/HGF/PLSCR3/BCL2L11/IFI6/BCL2L2/PLAUR/PINK1/MLLT11
GOBP_ANTIGEN_PROCESSING_AND_PRESENTATION	GOBP_ANTIGEN_PROCESSING_AND_PRESENTATION	66	0.51083	1.56261	0.00980008	0.0606469	0.0452458	2041	tags=23%, list=13%, signal=20%	HLA-C/ICAM1/CD1D/CTSF/CTSS/WAS/RELB/CCR7/HLA-H/HLA-B/CTSH/CTSD/CD68/LGMN/CD74
GOBP_POSITIVE_REGULATION_OF_LEUKOCYTE_CHEMOTAXIS	GOBP_POSITIVE_REGULATION_OF_LEUKOCYTE_CHEMOTAXIS	66	0.510542	1.56173	0.00980008	0.0606469	0.0452458	2063	tags=30%, list=13%, signal=26%	CXCL8/CXCL10/CCL7/S100A14/IL6/TNFSF14/VEGFA/SERPINE1/GAS6/CAMK1D/CCR7/IL12A/C5AR1/IL23A/SPI1/LGMN/CSF1R/F2RL1/CD74/VEGFB
GOBP_POSITIVE_REGULATION_OF_CELL_GROWTH	GOBP_POSITIVE_REGULATION_OF_CELL_GROWTH	133	0.443742	1.46554	0.00988132	0.0610645	0.0455573	2152	tags=20%, list=14%, signal=18%	SFRP2/UNC13A/IGFBP1/SYT3/NTN1/ISLR2/PRKN/KRT17/VEGFA/SFRP1/CACNG7/TGFB2/SFN/TRPV2/RNF157/MFSD2A/HBEGF/UCN/RIMS1/NEDD4L/SEMA5A/MMP14/EFNA5/CYBA/L1CAM/FN1/SLC9A1
GOBP_RESPONSE_TO_INTERLEUKIN_17	GOBP_RESPONSE_TO_INTERLEUKIN_17	12	0.744672	1.64751	0.00989841	0.0610645	0.0455573	19	tags=17%, list=0%, signal=17%	IL1B/CXCL10
GOBP_REGULATION_OF_CELLULAR_RESPONSE_TO_VASCULAR_ENDOTHELIAL_GROWTH_FACTOR_STIMULUS	GOBP_REGULATION_OF_CELLULAR_RESPONSE_TO_VASCULAR_ENDOTHELIAL_GROWTH_FACTOR_STIMULUS	18	0.67554	1.64205	0.00990656	0.0610645	0.0455573	1514	tags=39%, list=10%, signal=35%	XDH/JCAD/TSPAN12/IL12A/CADM4/ADAMTS12/CD63
GOBP_CELL_MATRIX_ADHESION	GOBP_CELL_MATRIX_ADHESION	189	0.416404	1.4084	0.00992622	0.0611055	0.0455879	3205	tags=32%, list=21%, signal=26%	CD36/LYPD3/ITGB6/CDH13/COL17A1/SEMA3E/SORBS1/ITGB4/VEGFA/APOD/SFRP1/SERPINE1/PRKCZ/PLAU/NEXMIF/VWA2/CCR7/CORO2B/ITGB5/ITGA11/ITGBL1/EPDR1/ITGA2/BCL2L11/ITGA9/ADAMTS12/CD63/MMP12/ACER2/AJAP1/JUP/ADAMTS13/ITGA7/TEK/MMP14/ADAM15/EFNA5/JAM3/ITGB3/L1CAM/FN1/GSK3B/SLC9A1/RRAS/DMTN/TMEM8B/SDC4/PARVG/EFEMP2/ITGB1/CCN2/MSLN/BCR/CCL28/BST1/TECTA/THSD1/ONECUT2/ITGA2B/EPB41L5/CDK6
GOBP_PROTEIN_LOCALIZATION_TO_NUCLEOPLASM	GOBP_PROTEIN_LOCALIZATION_TO_NUCLEOPLASM	14	-0.667105	-1.71294	0.00998387	0.0613451	0.0457667	4828	tags=86%, list=31%, signal=59%	NOP53/CCT3/TCP1/CCT8/WRAP53/CCT4/CCT7/CCT6A/DKC1/CCT2/LARP7/CCT5
GOBP_CELLULAR_RESPONSE_TO_TOXIC_SUBSTANCE	GOBP_CELLULAR_RESPONSE_TO_TOXIC_SUBSTANCE	88	0.482977	1.5292	0.00999127	0.0613451	0.0457667	1644	tags=23%, list=11%, signal=20%	CD36/CLIC2/MT3/SOD2/PRKN/MPO/SOD3/ALOX5AP/SELENOW/CYGB/PTGS2/ABTB2/DUOX2/GCH1/BMP7/GPX3/SESN2/APOE/AKR1B10/CERS1
GOBP_MITOTIC_G2_M_TRANSITION_CHECKPOINT	GOBP_MITOTIC_G2_M_TRANSITION_CHECKPOINT	46	-0.436266	-1.54773	0.0101083	0.0619825	0.0462422	4592	tags=50%, list=29%, signal=35%	NABP2/DTL/BABAM1/INIP/BRCC3/RINT1/ABRAXAS1/UIMC1/CDC14B/ZNF830/DONSON/NBN/CLSPN/CHEK1/TOPBP1/CDC6/BRCA1/TICRR/ORC1/BARD1/BLM/CDK1/PLK1
GOBP_POSITIVE_REGULATION_OF_ACUTE_INFLAMMATORY_RESPONSE	GOBP_POSITIVE_REGULATION_OF_ACUTE_INFLAMMATORY_RESPONSE	13	0.724829	1.63061	0.0101401	0.0620483	0.0462913	1169	tags=54%, list=8%, signal=50%	IL1B/C3/IL6/ALOX5AP/CCR7/PTGS2/ADAM8
GOBP_RESPONSE_TO_GONADOTROPIN	GOBP_RESPONSE_TO_GONADOTROPIN	21	0.667688	1.65867	0.0101454	0.0620483	0.0462913	2269	tags=52%, list=15%, signal=45%	GJB2/PLAT/PAPPA/GATA6/SRD5A2/CYP1B1/GCLC/INHBB/PAX8/EFNA5/INHBA
GOBP_ADAPTIVE_IMMUNE_RESPONSE_BASED_ON_SOMATIC_RECOMBINATION_OF_IMMUNE_RECEPTORS_BUILT_FROM_IMMUNOGLOBULIN_SUPERFAMILY_DOMAINS	GOBP_ADAPTIVE_IMMUNE_RESPONSE_BASED_ON_SOMATIC_RECOMBINATION_OF_IMMUNE_RECEPTORS_BUILT_FROM_IMMUNOGLOBULIN_SUPERFAMILY_DOMAINS	185	0.42017	1.41803	0.0102766	0.0627185	0.0467913	2329	tags=24%, list=15%, signal=20%	IL1B/IL33/C3/IL6/C9/CSF2RB/ICAM1/CD1D/IL20RB/RSAD2/NFKBIZ/SERPING1/HPX/TNFAIP3/PRKCZ/CEACAM1/EBI3/WAS/RELB/UNC13D/INPP5D/HLA-H/C8G/RIPK3/CD55/HLA-B/RORA/BACH2/IL12A/CTSH/ZC3H12A/IL23A/IL13RA2/NFKB2/SLC22A13/CD81/IL4I1/PVR/CADM1/CD74/CD40/C1S/RIPK2/AHR
GOBP_REACTIVE_NITROGEN_SPECIES_METABOLIC_PROCESS	GOBP_REACTIVE_NITROGEN_SPECIES_METABOLIC_PROCESS	61	0.510175	1.54192	0.0102958	0.0627185	0.0467913	1384	tags=21%, list=9%, signal=19%	IL1B/CD36/SOD2/TLR2/AGT/PTX3/KLF4/PTGS2/RORA/GCH1/CYP1B1/ASS1/ZC3H12A
GOBP_NEURON_APOPTOTIC_PROCESS	GOBP_NEURON_APOPTOTIC_PROCESS	205	0.406728	1.38189	0.0103259	0.0627185	0.0467913	2282	tags=23%, list=15%, signal=20%	NEFL/TP63/DIO3/DRAXIN/PITX3/MT3/SOD2/KCNB1/PRKN/VSTM2L/SEMA3E/CCND1/RETREG1/EGLN3/CCL2/FZD9/GDNF/NGFR/TGFB2/NTRK2/CRLF1/DDIT3/NR4A2/CEBPB/ADAM8/APP/APOE/NUPR1/BCL2L11/GCLC/GRN/PRNP/NRBP2/SLC1A1/LGMN/NDNF/GDF5/NCSTN/CASP3/HIPK2/PINK1/GBE1/TNFRSF21/BTG2/FAIM2/JUN/PCSK9/FOXO3
GOBP_REGULATION_OF_OXIDOREDUCTASE_ACTIVITY	GOBP_REGULATION_OF_OXIDOREDUCTASE_ACTIVITY	77	0.49294	1.53777	0.010333	0.0627185	0.0467913	2023	tags=21%, list=13%, signal=18%	IL1A/IL1B/MT3/PRKN/AOC3/AGT/GDNF/RIPK3/GCH1/LEP/CDH3/SLAMF8/APOE/SCARB1/S100A1/CYBA
GOBP_CELLULAR_RESPONSE_TO_ZINC_ION	GOBP_CELLULAR_RESPONSE_TO_ZINC_ION	18	0.673511	1.63712	0.0103444	0.0627185	0.0467913	2755	tags=56%, list=18%, signal=46%	MT3/MT1H/MT1G/KCNK3/MT2A/MT1A/MT1X/ATP13A2/MT1M/TSPO
GOBP_INTERLEUKIN_10_PRODUCTION	GOBP_INTERLEUKIN_10_PRODUCTION	35	0.588781	1.62214	0.010356	0.0627185	0.0467913	2101	tags=43%, list=13%, signal=37%	IL6/TLR9/TSLP/TLR2/IL20RB/IDO1/PRKCZ/PRG2/HGF/PDCD1LG2/IL23A/ISG15/F2RL1/CD83/TNFRSF21
GOBP_POSITIVE_REGULATION_OF_CELL_CYCLE_PHASE_TRANSITION	GOBP_POSITIVE_REGULATION_OF_CELL_CYCLE_PHASE_TRANSITION	99	-0.363777	-1.52315	0.010356	0.0627185	0.0467913	3185	tags=41%, list=20%, signal=33%	CDC25A/MBLAC1/PAF1/STXBP4/RRM1/ANAPC7/ADAMTS1/PAGR1/PHB2/CPSF3/CUL4B/APEX1/THOC1/CDC23/STIL/CENPJ/NSMCE2/CDC6/TBX2/NPM1/CDCA5/RRM2/CDC7/MTBP/WNT10B/ATAD5/GLI1/DBF4B/ESPL1/PBX1/FBXO5/CDC25B/EZH2/SASS6/CDK1/HSPA2/UBE2C/CDC25C/CCNB1/DLGAP5/FAM83D
GOBP_POSITIVE_REGULATION_OF_VIRAL_GENOME_REPLICATION	GOBP_POSITIVE_REGULATION_OF_VIRAL_GENOME_REPLICATION	28	-0.53782	-1.66743	0.0103618	0.0627185	0.0467913	2980	tags=39%, list=19%, signal=32%	DDX3X/IFIT1/CNOT7/TARBP2/PPID/NOTCH1/ADARB1/PPIH/TOP2B/NR5A2/TOP2A
GOBP_PERIPHERAL_NERVOUS_SYSTEM_DEVELOPMENT	GOBP_PERIPHERAL_NERVOUS_SYSTEM_DEVELOPMENT	65	0.499361	1.52666	0.0103895	0.0627882	0.0468433	2357	tags=28%, list=15%, signal=24%	CLDN1/EGR2/ADGRB1/SOX8/SERPINI1/ITGB4/PLXNA4/GDNF/POU3F2/ADGRB2/NTRK2/NDRG1/NFASC/ETV1/RUNX3/CNTNAP1/SLC5A3/EGR3
GOBP_NEGATIVE_REGULATION_OF_SYNAPTIC_TRANSMISSION	GOBP_NEGATIVE_REGULATION_OF_SYNAPTIC_TRANSMISSION	46	0.548794	1.58466	0.0104001	0.0627882	0.0468433	1945	tags=24%, list=12%, signal=21%	IL1B/HTR2A/KCNB1/ACHE/PRKN/ARC/PTGS2/SHANK3/PCDH17/SORCS2/CELF4
GOBP_REGULATION_OF_KERATINOCYTE_DIFFERENTIATION	GOBP_REGULATION_OF_KERATINOCYTE_DIFFERENTIATION	32	0.577579	1.56293	0.0104402	0.0629493	0.0469635	2008	tags=31%, list=13%, signal=27%	TP63/ALOX15B/ZBED2/ERRFI1/MSX2/ABCA12/PRKCH/GRHL1/AQP3/ETV4
GOBP_PHOSPHOLIPID_HOMEOSTASIS	GOBP_PHOSPHOLIPID_HOMEOSTASIS	11	0.768872	1.666	0.010512	0.0632501	0.0471879	2892	tags=73%, list=19%, signal=59%	ABCG1/ITGB6/ABCA3/LIPG/TLCD1/ABCA1/RCN3/CETP
GOBP_POSITIVE_REGULATION_OF_EPITHELIAL_CELL_PROLIFERATION	GOBP_POSITIVE_REGULATION_OF_EPITHELIAL_CELL_PROLIFERATION	161	0.427996	1.43483	0.0105256	0.0632501	0.0471879	2501	tags=30%, list=16%, signal=25%	EPGN/FGFBP1/TP63/AREG/CLDN1/SPINK1/TGFA/CDH13/VIP/BMP2/CCL26/CCND1/JCAD/BMP6/VEGFA/TNFAIP3/SOX9/SFRP1/EGFL7/GPBAR1/HTRA1/APLN/PLXNB3/HAS2/CDH3/C5AR1/OSR1/IRS2/F3/GRN/CFLAR/MYDGF/MMP12/SEMA5A/CYP7B1/TEK/CYBA/ITGB3/VEGFB/LAMC1/JUN/HSF4/ANG/ZNF703/EGR3/RTN4/NRARP/MYC
GOBP_EXTRINSIC_APOPTOTIC_SIGNALING_PATHWAY	GOBP_EXTRINSIC_APOPTOTIC_SIGNALING_PATHWAY	191	0.413726	1.40166	0.0105391	0.0632501	0.0471879	1538	tags=16%, list=10%, signal=15%	CSF2/IL1A/IL1B/IL33/SFRP2/G0S2/BMPR1B/ATF3/ICAM1/BCL2L10/AGT/BCL2A1/PMAIP1/TNFAIP3/SFRP1/SERPINE1/TNFSF10/TIMP3/GDNF/TGFB2/RET/HGF/TNFRSF10C/IL12A/TNFRSF10A/BCL2L11/IFI6/GCLC/CFLAR/SPI1/BCL2L2
GOBP_POSITIVE_REGULATION_OF_NERVOUS_SYSTEM_DEVELOPMENT	GOBP_POSITIVE_REGULATION_OF_NERVOUS_SYSTEM_DEVELOPMENT	222	0.399959	1.36362	0.0105523	0.0632501	0.0471879	1680	tags=18%, list=11%, signal=17%	NEFL/IL1B/IL33/LIF/EGR2/IL6/LRRC4B/CLSTN2/NTN1/ISLR2/CAMK2B/SERPINE2/NKX6-1/ADGRB1/TLR2/SOX8/TTBK1/BMP2/PTPRD/SPINT1/SYNDIG1/HAP1/VEGFA/PLXNA4/FZD3/TPBG/AMIGO1/NTRK2/TGM2/DCT/TRPV2/PLXNB3/SHANK3/PLXNB1/ADGRB3/TENM4/PRKCH/METRN/MAP6/SEMA5A/NEURL1
GOBP_ENDOPLASMIC_RETICULUM_UNFOLDED_PROTEIN_RESPONSE	GOBP_ENDOPLASMIC_RETICULUM_UNFOLDED_PROTEIN_RESPONSE	68	0.496486	1.51959	0.0105574	0.0632501	0.0471879	2636	tags=28%, list=17%, signal=23%	ATF3/CCND1/STC2/ERN1/BHLHA15/ABCA7/DDIT3/DNAJB9/BCL2L11/ERO1A/RHBDD2/FICD/PPP1R15A/AMFR/ERLEC1/DDRGK1/WFS1/MBTPS1/OS9
GOBP_GLYCOPROTEIN_BIOSYNTHETIC_PROCESS	GOBP_GLYCOPROTEIN_BIOSYNTHETIC_PROCESS	254	0.40072	1.37432	0.0106308	0.063609	0.0474557	3962	tags=37%, list=25%, signal=28%	IL33/ITM2A/MT3/MGAT3/NECAB2/BMPR1B/GALNT16/PXYLP1/GALNT15/B4GALT6/SLC39A8/PHLDA1/CCR7/CHPF/ABCA7/ABCA2/B3GNT4/GALNT3/PLOD2/CHST7/B4GALNT2/HBEGF/SRD5A3/GALNTL6/GALNT12/TMEM59/GALNT18/ITM2B/ACER2/ST3GAL6/GCNT2/BACE2/FUT2/PLOD1/NCSTN/ENTPD5/TNIP1/MAN1B1/B4GALT4/ITM2C/GALNT6/MAN1C1/VEGFB/EXT2/POFUT2/GALNT5/MGAT4B/POGLUT1/B4GAT1/B3GNT5/POMGNT1/POMT1/CHST15/CHST11/CHPF2/HS3ST3A1/MAN2A1/MAN2A2/OSTC/TUSC…
GOBP_REGULATION_OF_EPITHELIAL_CELL_APOPTOTIC_PROCESS	GOBP_REGULATION_OF_EPITHELIAL_CELL_APOPTOTIC_PROCESS	74	0.494743	1.52762	0.010648	0.0636303	0.0474716	1835	tags=23%, list=12%, signal=20%	ANGPTL4/WNT11/SFRP4/IL6/ESR1/ICAM1/CCL2/TNFAIP3/SERPINE1/GAS6/RGCC/PLA2R1/NUPR1/CFLAR/SEMA5A/NDNF/TEK
GOBP_PHAGOCYTOSIS_RECOGNITION	GOBP_PHAGOCYTOSIS_RECOGNITION	13	0.722236	1.62478	0.0107065	0.0638387	0.047627	1520	tags=46%, list=10%, signal=42%	CD36/ADGRB1/PTX3/CFP/MFGE8/SCARB1
GOBP_NEGATIVE_REGULATION_OF_CANONICAL_WNT_SIGNALING_PATHWAY	GOBP_NEGATIVE_REGULATION_OF_CANONICAL_WNT_SIGNALING_PATHWAY	117	0.446387	1.45827	0.01071	0.0638387	0.047627	3326	tags=32%, list=21%, signal=25%	SFRP2/WNT11/IGFBP1/DRAXIN/SFRP4/PRKN/TPBGL/BMP2/DKK2/TLE2/SOX9/SFRP1/TPBG/PTPRO/DDIT3/IGFBP4/APOE/IGFBP6/CCDC88C/TMEM170B/PRICKLE1/APC2/GSK3B/TMEM88/DACT3/FOXO3/AMFR/IGFBP2/WNT5A/DKK3/MESP1/CTNNBIP1/WWTR1/CYLD/ANKRD6/UBAC2/DAB2
GOBP_ERBB2_SIGNALING_PATHWAY	GOBP_ERBB2_SIGNALING_PATHWAY	15	0.71619	1.67262	0.010736	0.0639123	0.047682	1249	tags=33%, list=8%, signal=31%	AREG/TGFA/EREG/PTPRR/HBEGF
GOBP_KERATINOCYTE_PROLIFERATION	GOBP_KERATINOCYTE_PROLIFERATION	41	0.56365	1.60061	0.0107975	0.0640637	0.0477949	1209	tags=22%, list=8%, signal=20%	WNT16/TP63/AREG/CDH13/EREG/SFN/EPPK1/HAS2/CDH3
GOBP_DNA_DEAMINATION	GOBP_DNA_DEAMINATION	10	-0.716844	-1.67452	0.0108019	0.0640637	0.0477949	2446	tags=50%, list=16%, signal=42%	EXOSC3/APOBEC3D/APOBEC3F/APOBEC3G/APOBEC3B
GOBP_NEUROTRANSMITTER_TRANSPORT	GOBP_NEUROTRANSMITTER_TRANSPORT	146	0.439388	1.45936	0.0108023	0.0640637	0.0477949	2745	tags=32%, list=18%, signal=27%	HTR2A/UNC13A/SYT7/SLC1A6/PRKN/MCTP1/CPLX4/SLC22A1/KMO/GDNF/APBA2/CACNB4/SLC6A15/CPLX1/CSPG5/SYNGR3/ATP1A2/SLC1A3/ADCY1/KCNMB4/SLC6A17/APBA1/ICA1/SLC29A2/RIMS1/PPFIA3/TACR2/NRXN2/SYN2/BRSK1/SLC1A1/SLC6A8/OTOF/RIMS3/VAMP2/ITGB3/STX1A/GSK3B/STX1B/SLC6A16/NAPB/SLC1A2/ADORA2B/DNAJC5/SLC29A1/SYN3/ITGB1
GOBP_STRESS_RESPONSE_TO_METAL_ION	GOBP_STRESS_RESPONSE_TO_METAL_ION	14	0.715516	1.6521	0.0108321	0.0641431	0.0478541	2583	tags=50%, list=17%, signal=42%	MT3/MT1H/MT1G/MT2A/MT1A/MT1X/MT1M
GOBP_PROTEIN_DNA_COMPLEX_SUBUNIT_ORGANIZATION	GOBP_PROTEIN_DNA_COMPLEX_SUBUNIT_ORGANIZATION	204	-0.286057	-1.25888	0.010843	0.0641431	0.0478541	3962	tags=48%, list=25%, signal=36%	CENPC/TP53/HP1BP3/MIS12/GRWD1/SMARCC1/TAF11/TAF1B/GTF2E1/MED28/VPS72/TERF1/GTF2B/RB1/TSPYL4/ZNF827/GTF2A2/MED8/TAF6/ARID1A/MED6/MED1/CHRAC1/ARID2/SETD2/MED20/KAT5/POLR1E/SUPT16H/MED14/H1-0/DNAJC9/PSMC6/TAF1C/TAF2/DMAP1/SMARCE1/SHPRH/CAND1/NAP1L1/SART3/PCID2/CENPO/H3-3A/SMARCA5/SETSIP/MED16/UBTF/SMARCD2/YEATS4/H2BC9/SMARCD1/RAD51/ANP32B/BAZ1A/TCF4/RUVBL1/ASF1A/CENPN/KNTC1/H1-10/ITGB3BP/MED30/MCM2/…
GOBP_TYROSINE_PHOSPHORYLATION_OF_STAT_PROTEIN	GOBP_TYROSINE_PHOSPHORYLATION_OF_STAT_PROTEIN	56	0.529487	1.58342	0.0108722	0.0641782	0.0478803	1475	tags=25%, list=9%, signal=23%	CSF2/LIF/IL6/TSLP/IL24/HPX/VEGFA/GGNBP2/IL31RA/CRLF1/LEP/IL12A/IL23A/GHR
GOBP_POSITIVE_REGULATION_OF_TELOMERE_CAPPING	GOBP_POSITIVE_REGULATION_OF_TELOMERE_CAPPING	14	-0.662175	-1.70028	0.0108763	0.0641782	0.0478803	1470	tags=29%, list=9%, signal=26%	RTEL1/HNRNPD/AURKB/NEK2
GOBP_RESPONSE_TO_UV_A	GOBP_RESPONSE_TO_UV_A	12	0.742582	1.64289	0.0109165	0.0643349	0.0479972	3350	tags=75%, list=22%, signal=59%	OPN5/MMP1/CCND1/TIMP1/MMP3/CERS1/MMP2/MME/EGFR
GOBP_STORE_OPERATED_CALCIUM_ENTRY	GOBP_STORE_OPERATED_CALCIUM_ENTRY	17	0.685576	1.65771	0.0109496	0.0644492	0.0480825	2818	tags=47%, list=18%, signal=39%	SPINK1/EFHB/STC2/CASQ1/SARAF/ORAI3/HOMER2/STIM1
GOBP_DIGESTION	GOBP_DIGESTION	69	0.49473	1.51722	0.011019	0.0647765	0.0483267	1695	tags=26%, list=11%, signal=23%	CD36/SPINK1/MUC13/SERPINA3/SLC2A5/TLR9/ADM2/GKN1/SST/F11R/PRSS3/RBP4/SOX9/CRACD/LEP/UCN/SCARB1/SGK1
GOBP_REGULATION_OF_DEVELOPMENTAL_GROWTH	GOBP_REGULATION_OF_DEVELOPMENTAL_GROWTH	256	0.400071	1.37505	0.0110392	0.0648137	0.0483544	2809	tags=27%, list=18%, signal=23%	UNC13A/NPPC/DIO3/DRAXIN/SYT3/GDF15/MT3/NTN1/ISLR2/GATA6/PRKN/NKX6-1/SEMA3E/NRCAM/MUSK/VEGFA/SEMA3C/STC2/RBP4/PLXNA4/TLL2/CGA/CACNG7/POU3F2/SPTBN4/CDH1/CXADR/DUSP6/TRPV2/SOX15/OLFM1/EPPK1/MAPK11/RNF157/LEP/MFSD2A/APP/APOE/SPP1/BCL2L11/RIMS1/GHR/COLQ/RGS4/RTN4R/NEDD4L/SEMA5A/SEMA6D/CAPN3/LGMN/YBX3/GDF5/EFNA5/PLXNA3/L1CAM/FN1/GSK3B/CDKN1A/TGFBR2/RTN4/CAV3/ZP3/WNT5A/INSR/SEMA4F/ADRB2/BCL11A/MEGF8/SEM…
GOBP_DICARBOXYLIC_ACID_TRANSPORT	GOBP_DICARBOXYLIC_ACID_TRANSPORT	67	0.50304	1.53952	0.0110721	0.0649258	0.0484381	3351	tags=40%, list=22%, signal=32%	SLC1A6/FOLR3/TRH/KMO/NTRK2/ATP1A2/SLC1A3/GRM2/SLC26A5/SLC26A8/SLC26A4/APBA1/SLC1A1/PDPN/SLC1A4/SLC13A3/NTSR1/SLC1A2/SLC25A18/ITGB1/SLC26A1/GJA1/SLC19A2/STXBP1/ABAT/ABCC2/PRAF2
GOBP_THYROID_GLAND_DEVELOPMENT	GOBP_THYROID_GLAND_DEVELOPMENT	22	0.65343	1.63984	0.0111989	0.0655877	0.0489319	1780	tags=27%, list=11%, signal=24%	TG/RAP1GAP/CGA/HESX1/FOXE1/PAX8
GOBP_MICROTUBULE_POLYMERIZATION	GOBP_MICROTUBULE_POLYMERIZATION	75	-0.375859	-1.48483	0.0112234	0.0656495	0.048978	2763	tags=25%, list=18%, signal=21%	ZNF207/TUBGCP4/TPPP/RANGRF/DYRK1A/MZT1/TUBGCP3/CENPJ/NIN/CDKN1B/MAP7D3/FES/FBXO5/STMN1/INPP5J/MAP2/TPX2/PSRC1/NEDD1
GOBP_POSITIVE_REGULATION_OF_CELL_ADHESION	GOBP_POSITIVE_REGULATION_OF_CELL_ADHESION	349	0.38557	1.3343	0.011304	0.0660385	0.0492682	2923	tags=26%, list=19%, signal=21%	IL1A/IL1B/SFRP2/CD36/LIF/SAA1/FOXA1/IL6/TNFSF14/CDH13/VAV3/COL8A1/PTPN22/CD24/DUSP26/CD1D/F11R/NFKBIZ/DPP4/CCL2/VEGFA/SFRP1/PRKCZ/EBI3/VNN1/ZAP70/TGFB2/UNC13D/RET/CCR7/CSPG5/SPOCK2/DOCK8/EDIL3/TGM2/CD55/BMP7/LEP/ADAM8/HAS2/IL12A/GP1BA/PDCD1LG2/ITGA2/IL23A/RASAL3/GCNT2/JUP/PDPN/EPB41L4B/CD81/NDNF/TEK/IL4I1/RAG1/CD83/PLAUR/ADGRG1/CD74/ITGB3/FN1/GSK3B/RUNX3/PTAFR/LAMC1/FOXO3/PIEZO1/RIPK2/RRAS/CARD11…
GOBP_REGULATION_OF_EXTRINSIC_APOPTOTIC_SIGNALING_PATHWAY	GOBP_REGULATION_OF_EXTRINSIC_APOPTOTIC_SIGNALING_PATHWAY	129	0.442435	1.46312	0.0113389	0.0660385	0.0492682	3739	tags=36%, list=24%, signal=28%	CSF2/IL1A/IL1B/SFRP2/G0S2/BMPR1B/ATF3/ICAM1/AGT/PMAIP1/TNFAIP3/SFRP1/SERPINE1/TNFSF10/TIMP3/GDNF/RET/HGF/IFI6/GCLC/CFLAR/ITM2C/GSK3B/DEDD2/FAIM2/INHBA/COL2A1/DBH/TMBIM1/MIR221/SRPX/PELI3/DEPTOR/LGALS3/PEA15/CYLD/PRDX2/ITPRIP/LTBR/BCL2L1/RFFL/BCL10/FGFR1/RELA/PDIA3/WWOX/HYAL2
GOBP_NEGATIVE_REGULATION_OF_IMMUNE_SYSTEM_PROCESS	GOBP_NEGATIVE_REGULATION_OF_IMMUNE_SYSTEM_PROCESS	291	0.38087	1.31624	0.0113501	0.0660385	0.0492682	3289	tags=32%, list=21%, signal=26%	IL33/TMEM178A/PADI2/GPR68/PTPN22/NBL1/TAFA3/CEBPA/IL20RB/DPP4/SERPING1/CCL2/IDO1/BPI/TNFAIP3/SOX9/APOD/SFRP1/CD200/CEACAM1/INHA/PRG2/LAX1/IL31RA/OAS1/TGFB2/LRRC32/MERTK/LRRC17/INPP5D/LPXN/CD55/MAFB/HLA-B/CEBPB/PAG1/PDCD1LG2/SLAMF8/ZC3H12A/GRN/SPI1/IRAK3/ADTRP/GPR137B/ISG15/CD68/MMP12/PRNP/IL13RA2/CLEC12B/RHBDF2/CD59/IL4I1/NR1D1/CASP3/MILR1/CD74/TBC1D10C/TNFRSF21/RUNX3/GPNMB/PVRIG/IL17D/INHBA/AHR/…
GOBP_REGULATION_OF_JNK_CASCADE	GOBP_REGULATION_OF_JNK_CASCADE	117	0.444754	1.45293	0.0113742	0.0660385	0.0492682	974	tags=12%, list=6%, signal=11%	IL1A/IL1B/SFRP2/WNT16/SH3RF2/TLR9/PTPN22/PRKN/UNC5CL/RASSF2/SFRP1/MAPK8IP2/CCR7/GADD45A
GOBP_CELL_MATURATION	GOBP_CELL_MATURATION	125	0.435428	1.4376	0.0113761	0.0660385	0.0492682	3135	tags=38%, list=20%, signal=30%	C3/NPPC/SPINK1/FOXA1/KCNB1/GLDN/EREG/NKX6-1/SOX8/CEBPA/NRCAM/PTH1R/VEGFA/B4GALT6/BHLHA15/ANGPTL8/RET/SPTBN4/PCSK4/EFCAB9/SLC22A14/NR4A2/SLC26A8/APP/NTN4/ADGRB3/AKR1B1/TBX6/PLD6/CATSPER3/KCNIP2/EPAS1/TDRKH/FOXO3/ANG/CATSPERE/RAC3/TMEM79/BCL11A/GDF11/FAM210B/SHB/CLN5/ROPN1L/FAM20C/HOXB13/TUSC2
GOBP_POLYSACCHARIDE_METABOLIC_PROCESS	GOBP_POLYSACCHARIDE_METABOLIC_PROCESS	88	0.480399	1.52103	0.0113813	0.0660385	0.0492682	2288	tags=27%, list=15%, signal=23%	GYS2/SORBS1/CHST1/RUBCNL/PPP1R3C/PHKA1/GAA/B3GNT4/PYGM/CHST7/HAS2/PPP1R3G/IRS2/POMC/LEPR/PCDH12/PPP1R3E/GNMT/NR1D1/EXT2/GBE1/GSK3B/B4GAT1/PYGL
GOBP_POSITIVE_REGULATION_OF_VIRAL_PROCESS	GOBP_POSITIVE_REGULATION_OF_VIRAL_PROCESS	55	-0.421625	-1.54029	0.0113884	0.0660385	0.0492682	3949	tags=36%, list=25%, signal=27%	TMEM250/IFIT1/FMR1/STOM/TRIM21/CNOT7/TARBP2/DHX9/PPID/NOTCH1/AXL/ADARB1/PPIH/CD4/TOP2B/NR5A2/LGALS9/KPNA2/HMGB1/TOP2A
GOBP_PROTEIN_LOCALIZATION_TO_CELL_SURFACE	GOBP_PROTEIN_LOCALIZATION_TO_CELL_SURFACE	57	0.508913	1.5233	0.0114297	0.0661487	0.0493504	4009	tags=37%, list=26%, signal=27%	WNT11/ABCA12/ANK2/ABCA7/ABCA2/TMEM35A/NEDD4L/KCNAB2/JAM3/CD177/CAV3/MAP1A/NLGN2/GGA1/RAB11FIP5/TOR1A/PTPRU/LEPROT/GPD1L/TM9SF4/ASTN2
GOBP_FEMALE_SEX_DIFFERENTIATION	GOBP_FEMALE_SEX_DIFFERENTIATION	97	0.475677	1.51945	0.0114355	0.0661487	0.0493504	2778	tags=33%, list=18%, signal=27%	TP63/VGF/BMPR1B/EREG/ESR1/STRA6/SRD5A2/PTX3/VEGFA/ADCYAP1R1/RBP4/SFRP1/INHA/CGA/MERTK/CEBPB/LEP/HYAL3/NUPR1/INHBB/MMP14/CASP3/MMP2/INHBA/FOXO3/ANG/SLIT3/ZP3/WNT5A/INSR/AMH/PTPRN
GOBP_REGULATION_OF_VESICLE_MEDIATED_TRANSPORT	GOBP_REGULATION_OF_VESICLE_MEDIATED_TRANSPORT	418	0.360293	1.25264	0.0115257	0.0665879	0.0496781	2685	tags=21%, list=17%, signal=18%	IL1B/HTR2A/SYT7/C3/CD36/SYT3/SFRP4/KCNB1/CDH13/PRKN/NECAB2/TLR2/ARC/MCTP1/CALY/PTX3/CCL2/SCAMP5/HAP1/VEGFA/SERPINE1/CEACAM1/APBA2/CACNA1H/DYSF/GAS6/CACNB4/UNC13D/MERTK/CPLX1/CAMK1D/CSPG5/CFP/ABCA7/MFGE8/TGM2/ABCA2/APLN/ADCY1/APP/HYAL3/APOE/APBA1/CBARP/ITGA2/SGIP1/RAB27B/STON2/SPI1/CD63/SCARB1/NEDD4L/IL13RA2/LRPAP1/CD151/F2RL1/PROM2/RIMS3/SMPD1/CYBA/VAMP2/ITGB3/STX1A/GSK3B/STX1B/PTAFR/PLD1/PCSK9/P…
GOBP_UNSATURATED_FATTY_ACID_METABOLIC_PROCESS	GOBP_UNSATURATED_FATTY_ACID_METABOLIC_PROCESS	69	0.493699	1.51405	0.0115565	0.0666844	0.0497501	2250	tags=22%, list=14%, signal=19%	IL1B/CYP1A1/ELOVL7/ELOVL3/ALOX15B/CYP2J2/PLA2G4C/PTGS2/ALOXE3/CYP1B1/AKR1B1/CYP2E1/CD74/CES2/PTGIS
GOBP_POSITIVE_REGULATION_OF_CARBOHYDRATE_METABOLIC_PROCESS	GOBP_POSITIVE_REGULATION_OF_CARBOHYDRATE_METABOLIC_PROCESS	62	0.50391	1.52876	0.0115855	0.0667694	0.0498135	2723	tags=26%, list=17%, signal=21%	HTR2A/SORBS1/PTH1R/PMAIP1/ADCYAP1R1/GPLD1/DGAT2/HAS2/APP/PPP1R3G/IRS2/PPP1R3E/NTSR1/PTAFR/INSR/GPT
GOBP_CHONDROCYTE_DIFFERENTIATION	GOBP_CHONDROCYTE_DIFFERENTIATION	103	0.464999	1.50142	0.0116456	0.0670336	0.0500106	2687	tags=32%, list=17%, signal=27%	SFRP2/PRKG2/NPPC/PTHLH/BMPR1B/BMP2/ZNF219/PTH1R/BMP6/TGFBI/MSX2/SOX9/FGF18/COMP/WNT9A/HMGA2/SULF2/GPLD1/LTBP3/OSR1/ADAMTS12/SLC39A14/EFEMP1/GDF5/EXT2/RUNX3/LOXL2/COL2A1/TGFBR2/CHST11/SCX/LNPK/GLG1
GOBP_REGULATION_OF_MACROPHAGE_ACTIVATION	GOBP_REGULATION_OF_MACROPHAGE_ACTIVATION	38	0.565915	1.584	0.0116974	0.0672261	0.0501542	2582	tags=42%, list=17%, signal=35%	IL33/IL6/TAFA3/TTBK1/CEBPA/BPI/CD200/IL31RA/RORA/ZC3H12A/GRN/GPR137B/NR1D1/CD74/JUND/WNT5A
GOBP_MYELOID_LEUKOCYTE_MEDIATED_IMMUNITY	GOBP_MYELOID_LEUKOCYTE_MEDIATED_IMMUNITY	73	0.491468	1.51603	0.0117077	0.0672261	0.0501542	3230	tags=36%, list=21%, signal=28%	TREM1/SCNN1B/C3/CXCL6/IL6/UNC13D/RAB44/SPI1/LAT/IL13RA2/F2RL1/DDX58/MILR1/VAMP2/PTAFR/CD177/ADGRE2/ADORA2B/BCR/SPON2/STXBP1/FGR/GAB2/TUSC2/RAC2/NDST2
GOBP_REGULATION_OF_LIPID_METABOLIC_PROCESS	GOBP_REGULATION_OF_LIPID_METABOLIC_PROCESS	256	0.398816	1.37074	0.0118111	0.0677373	0.0505356	3102	tags=25%, list=20%, signal=21%	IL1A/IL1B/HTR2A/ABCG1/C3/SERPINA3/PDK4/VAV3/ABCA3/CCDC3/PDE8B/BMP2/SORBS1/PIK3IP1/BMP6/SOX9/APOD/EEF1A2/RUBCNL/CEACAM1/CGA/ANGPTL8/ALK/CCR7/GPLD1/DGAT2/ABCA7/PTGS2/STAR/ABCA2/IGFBP7/RORA/LEP/MFSD2A/TRIB3/APOE/IRS2/PSAP/SCARB1/ADM/SLC22A13/CD81/TEK/NR1D1/NPC2/CD74/TM6SF2/H6PD/AGAP2/LPCAT1/MBTPS1/GAL/DAGLB/DKK3/ORMDL3/TSPO/ADIPOR1/ASAH1/INSIG2/DHCR7/FGR/PNPLA2/PDK3/PDK1/CREBL2
GOBP_HISTONE_UBIQUITINATION	GOBP_HISTONE_UBIQUITINATION	48	-0.427715	-1.51927	0.0118547	0.0678639	0.05063	4691	tags=46%, list=30%, signal=32%	PCGF3/RNF2/SUZ12/RNF40/CTR9/BRCC3/OTUB1/PARK7/UBE2N/PCGF5/KDM2B/PAF1/PHC1/CUL4B/RAD51/KDM1A/BRCA1/CBX8/LEO1/UHRF1/BRCA2/BARD1
GOBP_CELLULAR_KETONE_METABOLIC_PROCESS	GOBP_CELLULAR_KETONE_METABOLIC_PROCESS	159	0.42501	1.42127	0.0118621	0.0678639	0.05063	1901	tags=18%, list=12%, signal=16%	SCNN1B/IL1B/KYNU/PDK4/BMP2/BHMT/SRD5A2/SLC7A7/BMP6/IDO1/CYP46A1/SOX9/CEACAM1/KMO/CACNA1H/DGAT2/PTGS2/STAR/CYP11A1/VKORC1/MFSD2A/TRIB3/IRS2/AKR1B1/AKR1B10/HAGH/ADM/SLC22A13/NR1D1
GOBP_CELLULAR_RESPONSE_TO_MINERALOCORTICOID_STIMULUS	GOBP_CELLULAR_RESPONSE_TO_MINERALOCORTICOID_STIMULUS	13	0.71842	1.61619	0.011955	0.0683124	0.0509647	374	tags=23%, list=2%, signal=23%	SCNN1G/SCNN1B/SCNN1A
GOBP_NEGATIVE_REGULATION_OF_CYSTEINE_TYPE_ENDOPEPTIDASE_ACTIVITY	GOBP_NEGATIVE_REGULATION_OF_CYSTEINE_TYPE_ENDOPEPTIDASE_ACTIVITY	68	0.492009	1.50589	0.0120011	0.0684924	0.0510989	1916	tags=22%, list=12%, signal=19%	SFRP2/MT3/TNFSF14/LAMP3/VEGFA/GAS6/KLF4/SFN/BIRC3/HGF/PTGS2/CST3/IFI6/RAG1/PLAUR
GOBP_REGULATION_OF_TELOMERE_CAPPING	GOBP_REGULATION_OF_TELOMERE_CAPPING	23	-0.558713	-1.66326	0.012087	0.0688097	0.0513357	2547	tags=30%, list=16%, signal=25%	NBN/XRCC1/ERCC4/RTEL1/HNRNPD/AURKB/NEK2
GOBP_NEGATIVE_REGULATION_OF_GLIAL_CELL_DIFFERENTIATION	GOBP_NEGATIVE_REGULATION_OF_GLIAL_CELL_DIFFERENTIATION	16	-0.622025	-1.6623	0.0120989	0.0688097	0.0513357	1609	tags=50%, list=10%, signal=45%	LDLR/DAAM2/DUSP10/HES1/DAB1/DLX1/DLX2/ID4
GOBP_MODULATION_OF_EXCITATORY_POSTSYNAPTIC_POTENTIAL	GOBP_MODULATION_OF_EXCITATORY_POSTSYNAPTIC_POTENTIAL	36	0.581239	1.61243	0.0121007	0.0688097	0.0513357	3394	tags=61%, list=22%, signal=48%	SLC8A2/SLC8A3/GRIN2A/GRIN1/PRKCZ/NETO1/SHANK1/SHANK3/APP/RIMS1/RGS4/CELF4/STX1A/STX1B/PRKAR1B/ADRB2/NLGN4X/NLGN2/CUX2/TBC1D24/S1PR2/GRIN2D
GOBP_DETECTION_OF_STIMULUS	GOBP_DETECTION_OF_STIMULUS	137	0.443062	1.46709	0.0121546	0.0689732	0.0514576	3105	tags=39%, list=20%, signal=32%	HTR2A/TAC1/OPN5/SOD2/DRGX/SERPINE2/NKX6-1/TLR2/CD1D/OR1J2/OR1Q1/CACNB4/PDC/NGFR/TRPM8/KCNMB2/PRDM12/HLA-B/KCNMB4/GRK7/GRK4/ITGA2/FAP/SCN1A/CDS1/SCARB1/PKD1L1/TMEM107/REEP6/JUP/TLR1/BEST1/PLCB2/MMP24/KCNIP2/WHRN/ASIC3/CADM1/NTSR1/OR1F1/PIEZO1/LY96/CRB1/GUCA1A/CAV3/PHF24/FYN/TSPO/STIM1/SRPX/LXN/PKD2L2/TRPA1/TMEM120A
GOBP_REGULATION_OF_EXTRINSIC_APOPTOTIC_SIGNALING_PATHWAY_VIA_DEATH_DOMAIN_RECEPTORS	GOBP_REGULATION_OF_EXTRINSIC_APOPTOTIC_SIGNALING_PATHWAY_VIA_DEATH_DOMAIN_RECEPTORS	41	0.559945	1.59009	0.0121593	0.0689732	0.0514576	3495	tags=49%, list=22%, signal=38%	SFRP2/BMPR1B/ATF3/ICAM1/PMAIP1/TNFAIP3/SFRP1/SERPINE1/TIMP3/HGF/CFLAR/GSK3B/FAIM2/TMBIM1/MIR221/LGALS3/PEA15/ITPRIP/BCL2L1/RFFL
GOBP_NIK_NF_KAPPAB_SIGNALING	GOBP_NIK_NF_KAPPAB_SIGNALING	108	0.455086	1.47795	0.0121735	0.0689732	0.0514576	1518	tags=19%, list=10%, signal=17%	IL1B/CHI3L1/NR3C2/TNFSF15/TLR9/TNFSF14/PTPN22/TLR2/RASSF2/RELB/ALK/BIRC3/RIPK3/BMP7/APP/TNFRSF10A/ZC3H12A/IL23A/SPI1/TCIM
GOBP_REGULATION_OF_GTPASE_ACTIVITY	GOBP_REGULATION_OF_GTPASE_ACTIVITY	300	0.385233	1.3327	0.0122392	0.069196	0.0516239	2172	tags=19%, list=14%, signal=17%	CCL20/CCL7/RGS16/ELMOD1/WNT11/ARAP2/VAV3/RAP1GAP/RGS11/F11R/CCL26/TBC1D3L/CCL2/ARHGAP9/PLXNA4/SFRP1/CCPG1/ABR/ALS2CL/ARHGAP25/CCR7/DOCK8/TBC1D21/NTRK2/TGM2/ADAP2/RAPGEF5/PLXNB3/PLXNB1/RASGRF2/ADAP1/PBXIP1/GARNL3/ARHGAP29/ARHGAP45/GPR137B/RGS4/RAP1GAP2/RTN4R/FICD/RASAL3/F2RL1/PROM2/GPR65/APC2/RALGDS/TBC1D30/DOCK6/ARHGAP22/EFNA5/PLXNA3/TBC1D10C/CD40/STMN3/RAPGEF3/GSK3B/CPEB2/SGSM2
GOBP_RETINOL_METABOLIC_PROCESS	GOBP_RETINOL_METABOLIC_PROCESS	29	0.599506	1.58281	0.0122613	0.069196	0.0516239	2194	tags=48%, list=14%, signal=42%	CYP1A1/CYP3A7/RBP4/DGAT2/CYP1B1/CYP27C1/ALDH1A3/AKR1B1/AKR1B10/RDH5/DHRS7/DHRS13/RETSAT/RDH14
GOBP_COLLAGEN_METABOLIC_PROCESS	GOBP_COLLAGEN_METABOLIC_PROCESS	78	0.484238	1.51254	0.0122615	0.069196	0.0516239	3594	tags=50%, list=23%, signal=39%	NPPC/IL6/MMP1/ERRFI1/RETREG1/CTSS/RGCC/MMP10/CYGB/MMP15/MMP3/CST3/UCN/ITGA2/CTSB/FAP/CTSK/MMP12/MMP24/MMP14/ADAM15/DDR2/P3H2/MMP2/INHBA/LARP6/MMP25/SCX/MMP16/ITGB1/RCN3/P3H3/CCN2/PLOD3/CTSL/MMP17/P3H4/ADAMTS3/SUCO
GOBP_PURINE_NUCLEOSIDE_METABOLIC_PROCESS	GOBP_PURINE_NUCLEOSIDE_METABOLIC_PROCESS	24	0.633576	1.62524	0.0122717	0.069196	0.0516239	1842	tags=33%, list=12%, signal=29%	ACP3/GDA/XDH/MACROD2/ENPP4/NT5E/ADA2/GNMT
GOBP_REGULATION_OF_STRIATED_MUSCLE_CELL_DIFFERENTIATION	GOBP_REGULATION_OF_STRIATED_MUSCLE_CELL_DIFFERENTIATION	68	-0.380769	-1.46242	0.0123095	0.0692482	0.0516628	1888	tags=28%, list=12%, signal=25%	HDAC4/MAML1/NOTCH1/HDAC1/NLN/FZD7/RGS2/DKK1/G6PD/SOX6/HDAC5/MAMSTR/PI16/EZH2/BCL2/CCN3/BMP4/MEF2C/TMEM119
GOBP_POSITIVE_REGULATION_OF_DNA_BINDING_TRANSCRIPTION_FACTOR_ACTIVITY	GOBP_POSITIVE_REGULATION_OF_DNA_BINDING_TRANSCRIPTION_FACTOR_ACTIVITY	210	0.401983	1.36738	0.0123105	0.0692482	0.0516628	2841	tags=24%, list=18%, signal=20%	CSF3/IL1B/CD36/FOXA1/IL6/TLR9/ESR1/NKX6-1/TLR2/PPARGC1B/BMP2/AGT/NDP/VEGFA/CD200/PRKCZ/FANK1/RGCC/ALK/CAMK1D/IRAK2/RIPK3/DDIT3/ADAM8/ADCY1/APP/PRKCH/CFLAR/IRAK3/PPP2R5B/JUP/CAPN3/LRP5/HIPK2/DDX58/DDR2/PINK1/CARD14/CD40/NTSR1/RIPK2/JMY/CARD11/DDRGK1/WNT5A/NKX3-1/CEBPG/AMH/PIDD1/TNFSF18
GOBP_NEGATIVE_REGULATION_OF_NEURON_DEATH	GOBP_NEGATIVE_REGULATION_OF_NEURON_DEATH	171	0.419589	1.41002	0.0123347	0.0693013	0.0517024	2557	tags=25%, list=16%, signal=21%	CSF3/NEFL/DRAXIN/MT3/SOD2/PRKN/VSTM2L/SEMA3E/CCND1/RETREG1/CCL2/CD200/FZD9/GDNF/NTRK2/CRLF1/NR4A2/CEBPB/ADAM8/ENO2/APOE/UCN/GCLC/GRN/GHR/NRBP2/NENF/SLC1A1/LGMN/NDNF/GDF5/HIPK2/PINK1/GBE1/GSK3B/GPNMB/BTG2/FAIM2/JUN/ATP13A2/AGAP2/TMEM259/WFS1
GOBP_ESTABLISHMENT_OF_EPITHELIAL_CELL_POLARITY	GOBP_ESTABLISHMENT_OF_EPITHELIAL_CELL_POLARITY	32	-0.466636	-1.51062	0.0124152	0.0696704	0.0519778	1896	tags=28%, list=12%, signal=25%	TTC8/CYTH3/FRMD4A/LAMA1/SH3BP1/EZR/SLC9A3R1/AMOT/HES1
GOBP_RESPONSE_TO_ACIDIC_PH	GOBP_RESPONSE_TO_ACIDIC_PH	20	0.671788	1.64191	0.0125414	0.0702945	0.0524434	2152	tags=45%, list=14%, signal=39%	SCNN1G/SCNN1B/SST/SCNN1A/CTSS/LGMN/GPR65/ASIC3/SLC9A1
GOBP_CELLULAR_GLUCAN_METABOLIC_PROCESS	GOBP_CELLULAR_GLUCAN_METABOLIC_PROCESS	63	0.489282	1.48756	0.0126339	0.070729	0.0527676	2288	tags=29%, list=15%, signal=24%	GYS2/SORBS1/RUBCNL/PPP1R3C/PHKA1/GAA/PYGM/PPP1R3G/IRS2/POMC/LEPR/PCDH12/PPP1R3E/GNMT/NR1D1/GBE1/GSK3B/PYGL
GOBP_PROTEIN_LOCALIZATION_TO_CHROMOSOME_TELOMERIC_REGION	GOBP_PROTEIN_LOCALIZATION_TO_CHROMOSOME_TELOMERIC_REGION	29	-0.52978	-1.66385	0.0126805	0.0708705	0.0528732	4728	tags=66%, list=30%, signal=46%	MACROH2A1/NABP2/CCT3/TCP1/GNL3/TERF1/CCT8/ZNF827/WRAP53/CCT4/CCT7/CCT6A/XRCC5/DKC1/PINX1/POT1/CCT2/CCT5/BRCA2
GOBP_POSITIVE_REGULATION_OF_REGULATED_SECRETORY_PATHWAY	GOBP_POSITIVE_REGULATION_OF_REGULATED_SECRETORY_PATHWAY	33	0.583316	1.58652	0.0127045	0.0708705	0.0528732	3190	tags=52%, list=20%, signal=41%	SYT7/KCNB1/SCAMP5/CACNA1H/CACNB4/UNC13D/HYAL3/F2RL1/STX1A/PTAFR/CD177/ZP3/ADORA2B/STXBP1/FGR/GAB2/LAMP1
GOBP_VITAMIN_TRANSPORT	GOBP_VITAMIN_TRANSPORT	33	0.583509	1.58705	0.0127045	0.0708705	0.0528732	3194	tags=45%, list=21%, signal=36%	SLC52A1/FOLR3/STRA6/AMN/SLC35F3/SLC23A1/SLC22A14/SCARB1/PDPN/TCN2/CUBN/SLC19A3/SLC2A8/SLC19A2/SLC2A6
GOBP_REGULATION_OF_WOUND_HEALING	GOBP_REGULATION_OF_WOUND_HEALING	96	0.466962	1.48815	0.0128704	0.0717109	0.0535001	2069	tags=30%, list=13%, signal=26%	PLAT/CLDN1/CD36/SERPINB2/SERPINE2/C1QTNF1/SERPING1/ENPP4/TNFAIP3/SERPINE1/CEACAM1/PLAU/THBD/DUOX2/EPPK1/VKORC1/GP1BA/HBEGF/CADM4/APOE/FAP/F3/ADTRP/AJAP1/F2RL1/F12/PLAUR/DDR2/TBXA2R
GOBP_TRANSFORMING_GROWTH_FACTOR_BETA_ACTIVATION	GOBP_TRANSFORMING_GROWTH_FACTOR_BETA_ACTIVATION	11	0.762277	1.65171	0.0129052	0.0717867	0.0535567	1291	tags=45%, list=8%, signal=42%	ITGB6/GATA6/LTBP1/LRRC32/LTBP3
GOBP_REGULATION_OF_TISSUE_REMODELING	GOBP_REGULATION_OF_TISSUE_REMODELING	56	0.524792	1.56938	0.0129164	0.0717867	0.0535567	2122	tags=38%, list=14%, signal=33%	SYT7/IL6/PDK4/PPARGC1B/AGT/TNFAIP3/SFRP1/CEACAM1/INPP5D/LEP/ADAM8/CST3/LTBP3/SPP1/LEPR/IL23A/GPR137B/CSF1R/DDR2/ITGB3/GPNMB
GOBP_SENSORY_PERCEPTION_OF_LIGHT_STIMULUS	GOBP_SENSORY_PERCEPTION_OF_LIGHT_STIMULUS	123	0.434059	1.42778	0.0129341	0.0717867	0.0535567	2557	tags=28%, list=16%, signal=24%	RGS16/CNGA3/OPN5/CDH23/CPLX4/NDP/TGFBI/RBP4/TIMP3/AOC2/CACNB4/PDC/FSCN2/CDH3/CHRNB2/GRK7/ABLIM1/RIMS1/CABP1/RDH5/REEP6/GLRB/GUCA1B/BEST1/EFEMP1/WHRN/EPAS1/LUM/HSF4/COL2A1/CRB1/GUCA1A/IMPG2/GJA3/WFS1
GOBP_LIPOPROTEIN_BIOSYNTHETIC_PROCESS	GOBP_LIPOPROTEIN_BIOSYNTHETIC_PROCESS	88	0.473503	1.4992	0.0129451	0.0717867	0.0535567	4043	tags=35%, list=26%, signal=26%	GOLGA7B/MTTP/PIGZ/ZDHHC11/MBOAT4/GPLD1/APOE/ZDHHC1/PORCN/ZDHHC24/ZDHHC9/UGCG/ZDHHC14/ABCA1/ATG16L2/WIPI1/ZDHHC11B/WIPI2/MPPE1/PGAP2/PIGV/GPAA1/PIGT/PGAP3/PIGS/WDR45/ZDHHC18/ZDHHC8/ULK1/ZDHHC5/ZDHHC4
GOBP_NEGATIVE_REGULATION_OF_CENTROSOME_DUPLICATION	GOBP_NEGATIVE_REGULATION_OF_CENTROSOME_DUPLICATION	11	-0.724147	-1.73959	0.0129781	0.0718847	0.0536298	2138	tags=55%, list=14%, signal=47%	MDM1/BRCA1/NUBP1/NPM1/RBM14/CCNF
GOBP_TELOMERE_MAINTENANCE_VIA_RECOMBINATION	GOBP_TELOMERE_MAINTENANCE_VIA_RECOMBINATION	15	-0.638505	-1.67626	0.0131292	0.0724892	0.0540808	4084	tags=67%, list=26%, signal=49%	SMC5/XRCC3/TPRKB/SMC6/RAD51D/XRCC1/ERCC4/NSMCE2/RAD51/BRCA2
GOBP_DETOXIFICATION_OF_COPPER_ION	GOBP_DETOXIFICATION_OF_COPPER_ION	11	0.760585	1.64804	0.0131336	0.0724892	0.0540808	2583	tags=64%, list=17%, signal=53%	MT3/MT1H/MT1G/MT2A/MT1A/MT1X/MT1M
GOBP_POSITIVE_REGULATION_OF_MACROPHAGE_DERIVED_FOAM_CELL_DIFFERENTIATION	GOBP_POSITIVE_REGULATION_OF_MACROPHAGE_DERIVED_FOAM_CELL_DIFFERENTIATION	11	0.762085	1.6513	0.0131336	0.0724892	0.0540808	469	tags=36%, list=3%, signal=35%	CSF2/CD36/ALOX15B/AGT
GOBP_REPRODUCTIVE_SYSTEM_DEVELOPMENT	GOBP_REPRODUCTIVE_SYSTEM_DEVELOPMENT	239	0.396712	1.36114	0.013187	0.072699	0.0542373	2311	tags=23%, list=15%, signal=20%	IL1A/SFRP2/TP63/C3/SERPINB5/ALOX15B/VGF/FOXA1/TLR9/GATA6/SERPINE2/BMPR1B/EREG/ESR1/SOX8/STRA6/SRD5A2/CCND1/PTX3/BMP6/VEGFA/RBP4/SOX9/SFRP1/TNFSF10/INHA/CGA/TGFB2/MERTK/HESX1/SOX15/BMP7/CEBPB/LEP/CYP1B1/HYAL3/NUPR1/OSR1/BCL2L11/PSAP/TNC/BCL2L2/INHBB/CYP7B1/YBX3/MMP14/CASP3/ADAM15/ADGRG1/PRLR/MMP2/INHBA/FOXO3/PRDX4/ANG
GOBP_DOPAMINERGIC_NEURON_DIFFERENTIATION	GOBP_DOPAMINERGIC_NEURON_DIFFERENTIATION	24	0.628707	1.61275	0.0133388	0.0734312	0.0547835	2582	tags=42%, list=17%, signal=35%	SFRP2/FOXA1/PITX3/VEGFA/SFRP1/NR4A2/CSNK1E/GSK3B/CDNF/WNT5A
GOBP_SEQUESTERING_OF_CALCIUM_ION	GOBP_SEQUESTERING_OF_CALCIUM_ION	95	0.475206	1.51329	0.0133732	0.0734312	0.0547835	2159	tags=24%, list=14%, signal=21%	CXCL10/HTR2A/PLN/CLIC2/CXCL11/RYR1/HAP1/ANK2/TMEM38A/CASQ1/CCR7/TPCN1/ATP1A2/DDIT3/GP1BA/ERO1A/MCOLN1/SLC25A23/CAPN3/MCOLN3/CYBA/ITGB3/NTSR1
GOBP_REGULATION_OF_RENAL_SYSTEM_PROCESS	GOBP_REGULATION_OF_RENAL_SYSTEM_PROCESS	22	0.647759	1.62561	0.0133734	0.0734312	0.0547835	2259	tags=45%, list=15%, signal=39%	STC1/NPPB/AVPR2/AGT/GAS6/CORO2B/PTPRO/F2RL1/CYBA/OXT
GOBP_POSITIVE_REGULATION_OF_CALCIUM_ION_DEPENDENT_EXOCYTOSIS	GOBP_POSITIVE_REGULATION_OF_CALCIUM_ION_DEPENDENT_EXOCYTOSIS	10	0.765202	1.61711	0.0133824	0.0734312	0.0547835	3006	tags=80%, list=19%, signal=65%	SYT7/KCNB1/SCAMP5/CACNA1H/HYAL3/STX1A/ZP3/STXBP1
GOBP_EMBRYONIC_SKELETAL_SYSTEM_MORPHOGENESIS	GOBP_EMBRYONIC_SKELETAL_SYSTEM_MORPHOGENESIS	72	-0.370486	-1.45122	0.013417	0.0735352	0.0548611	2326	tags=26%, list=15%, signal=23%	NIPBL/HOXD10/RDH10/EIF4A3/TFAP2A/GLI3/FOXC2/HOXC11/TWIST1/MTHFD1/OSR2/PDGFRA/COL11A1/BMP4/EYA1/TGFB3/FGFR2/SOX11/DLX2
GOBP_POSITIVE_REGULATION_OF_INTERLEUKIN_8_PRODUCTION	GOBP_POSITIVE_REGULATION_OF_INTERLEUKIN_8_PRODUCTION	40	0.551317	1.56559	0.0134338	0.0735413	0.0548657	2258	tags=35%, list=14%, signal=30%	IL1B/CHI3L1/IL6/TLR9/TLR2/SERPINE1/DDIT3/LEP/F3/TLR1/F2RL1/DDX58/CD74/IL17D
GOBP_AMYLOID_PRECURSOR_PROTEIN_CATABOLIC_PROCESS	GOBP_AMYLOID_PRECURSOR_PROTEIN_CATABOLIC_PROCESS	50	0.542713	1.58399	0.0134877	0.073579	0.0548938	3683	tags=44%, list=24%, signal=34%	ABCG1/HAP1/GSAP/ABCA7/NTRK2/ABCA2/EFNA3/EFNA1/SPON1/APOE/PRNP/CSNK1E/NCSTN/CASP3/RTN4/FLOT2/APH1B/PSEN2/TMED10/RTN3/MIR186/RELA
GOBP_POSITIVE_REGULATION_OF_INSULIN_SECRETION	GOBP_POSITIVE_REGULATION_OF_INSULIN_SECRETION	47	0.528815	1.53308	0.0134877	0.073579	0.0548938	3771	tags=36%, list=24%, signal=27%	GPR68/NKX6-1/TRH/RBP4/GPLD1/C1QTNF12/IRS2/TM7SF3/MYRIP/PCK2/C2CD2L/ABAT/NLGN2/TRPM4/PRKCE/BAD/CAPN10
GOBP_REGULATION_OF_MORPHOGENESIS_OF_AN_EPITHELIUM	GOBP_REGULATION_OF_MORPHOGENESIS_OF_AN_EPITHELIUM	50	0.543388	1.58596	0.0134877	0.073579	0.0548938	1780	tags=28%, list=11%, signal=25%	CXCL10/LIF/ESR1/SOX8/AGT/VEGFA/SOX9/SFRP1/GDNF/HGF/BMP7/NTN4/ADAMTS12/PAX8
GOBP_POSITIVE_REGULATION_OF_NUCLEAR_DIVISION	GOBP_POSITIVE_REGULATION_OF_NUCLEAR_DIVISION	42	0.549601	1.56345	0.0135387	0.0737719	0.0550377	810	tags=19%, list=5%, signal=18%	IL1A/IL1B/EPGN/TGFA/EREG/MSX2/PIWIL2/RGCC
GOBP_PROTEIN_ACETYLATION	GOBP_PROTEIN_ACETYLATION	205	-0.278068	-1.22944	0.0135791	0.073906	0.0551378	3997	tags=38%, list=26%, signal=28%	GTF3C4/WDR5/SF3B1/TAF5L/EPC2/PARK7/DDX21/MSL3/TRRAP/VPS72/NAA16/GTF2B/EP400/MORF4L2/TAF6/SMAD4/ING5/IWS1/MORF4L1/TADA2A/TADA3/MBIP/PHF20L1/MLLT1/HCFC1/MBTD1/KAT5/PAXIP1/NOC2L/TAF2/DMAP1/DIP2B/TADA1/MLLT3/CREBBP/HDAC2/CEP295/HAT1/SMARCA5/SUPT20H/JADE3/LEF1/YEATS4/NAA15/CTCF/CHEK1/JADE1/BRD8/NAT10/SF3B3/RUVBL1/BRCA1/TWIST1/MCRS1/FOXO1/ING3/SGF29/SET/ENY2/MSL2/NFYC/GATA2/AUTS2/RUVBL2/DSCC1/DEK/PAX6/…
GOBP_POSITIVE_REGULATION_OF_CELL_SUBSTRATE_ADHESION	GOBP_POSITIVE_REGULATION_OF_CELL_SUBSTRATE_ADHESION	101	0.453125	1.45762	0.013624	0.073981	0.0551937	4085	tags=40%, list=26%, signal=29%	CD36/CDH13/COL8A1/VEGFA/SFRP1/PRKCZ/UNC13D/CCR7/CSPG5/SPOCK2/EDIL3/HAS2/JUP/NDNF/TEK/ITGB3/FN1/GSK3B/RRAS/RAC3/DMTN/SDC4/EFEMP2/P4HB/CCL28/EPB41L5/CDK6/TESK1/PRKCE/DAB2/ITGA5/MAP4K4/TRIOBP/ABL1/THY1/MYADM/HSD17B12/ABI3BP/NPNT/EMILIN1
GOBP_REGULATION_OF_EXTENT_OF_CELL_GROWTH	GOBP_REGULATION_OF_EXTENT_OF_CELL_GROWTH	91	0.472408	1.49898	0.0136243	0.073981	0.0551937	2809	tags=32%, list=18%, signal=26%	DRAXIN/MT3/NTN1/ISLR2/NKX6-1/SEMA3E/NRCAM/VEGFA/SEMA3C/PLXNA4/CDH1/TRPV2/OLFM1/APOE/SPP1/RTN4R/SEMA5A/SEMA6D/EFNA5/PLXNA3/L1CAM/FN1/GSK3B/RTN4/WNT5A/SEMA4F/MEGF8/SEMA6B/SEMA4D
GOBP_COLLAGEN_FIBRIL_ORGANIZATION	GOBP_COLLAGEN_FIBRIL_ORGANIZATION	56	0.524031	1.56711	0.0136598	0.074088	0.0552736	3501	tags=39%, list=22%, signal=31%	SFRP2/LOXL4/COMP/LOX/TLL2/TGFB2/CYP1B1/FMOD/ADAMTS12/LOXL1/DDR2/P4HA1/FKBP10/LUM/LOXL2/COL2A1/SCX/EFEMP2/PLOD3/CRTAP/P3H4/ADAMTS3
GOBP_REGULATION_OF_EPIDERMIS_DEVELOPMENT	GOBP_REGULATION_OF_EPIDERMIS_DEVELOPMENT	50	0.541462	1.58034	0.013679	0.0741062	0.0552872	2008	tags=32%, list=13%, signal=28%	TP63/ALOX15B/ESRP1/SFRP4/MAFF/ZBED2/ERRFI1/MSX2/ABCA12/SFN/MYCL/PRKCH/GRHL1/AQP3/MAFG/ETV4
GOBP_REGULATION_OF_UBIQUITIN_PROTEIN_TRANSFERASE_ACTIVITY	GOBP_REGULATION_OF_UBIQUITIN_PROTEIN_TRANSFERASE_ACTIVITY	52	-0.403214	-1.4651	0.0137785	0.0745594	0.0556253	1238	tags=15%, list=8%, signal=14%	SMAD7/UBE2S/FBXO5/MAD2L1/UBE2C/BUB1B/PLK1/CDC20
GOBP_POSITIVE_REGULATION_OF_VASCULAR_ENDOTHELIAL_GROWTH_FACTOR_RECEPTOR_SIGNALING_PATHWAY	GOBP_POSITIVE_REGULATION_OF_VASCULAR_ENDOTHELIAL_GROWTH_FACTOR_RECEPTOR_SIGNALING_PATHWAY	11	0.759208	1.64506	0.0138188	0.0746067	0.0556606	648	tags=27%, list=4%, signal=26%	IL1B/MT3/FGF18
GOBP_REGULATION_OF_IMMUNE_EFFECTOR_PROCESS	GOBP_REGULATION_OF_IMMUNE_EFFECTOR_PROCESS	234	0.402608	1.38129	0.0138325	0.0746067	0.0556606	3289	tags=34%, list=21%, signal=27%	IL1B/IL33/C3/CD36/CXCL6/IL6/TLR9/PTPN22/ICAM1/CD1D/IL20RB/RSAD2/NFKBIZ/SERPING1/HPX/RBP4/PRKCZ/CEACAM1/LACC1/WAS/PRG2/TGFB2/UNC13D/CFP/HLA-H/RIPK3/CD55/HLA-B/LEP/IL12A/SLAMF8/DNAJB9/ZC3H12A/CFH/GRN/IL23A/SPI1/IRAK3/IL13RA2/CLEC12B/CD59/SLC22A13/F2RL1/CD81/IL4I1/PVR/DDX58/CADM1/CD74/CD40/PTAFR/RIPK2/AHR/CD177/SLC15A4/DHX58/ZP3/ADGRE2/WNT5A/ADORA2B/SHB/RAET1E/TNFSF18/BCR/BST2/SPON2/STXBP1/FGR/GAB2/…
GOBP_NEGATIVE_REGULATION_OF_WOUND_HEALING	GOBP_NEGATIVE_REGULATION_OF_WOUND_HEALING	49	0.529548	1.54092	0.0138349	0.0746067	0.0556606	1916	tags=35%, list=12%, signal=31%	PLAT/SERPINB2/SERPINE2/C1QTNF1/SERPING1/SERPINE1/CEACAM1/PLAU/THBD/EPPK1/GP1BA/APOE/FAP/ADTRP/AJAP1/F12/PLAUR
GOBP_ARACHIDONIC_ACID_METABOLIC_PROCESS	GOBP_ARACHIDONIC_ACID_METABOLIC_PROCESS	29	0.594418	1.56938	0.0139098	0.0749186	0.0558932	3674	tags=48%, list=24%, signal=37%	CYP1A1/ALOX15B/CYP2J2/PLA2G4C/PTGS2/ALOXE3/CYP1B1/CYP2E1/PTGIS/DAGLB/PLA2G4A/ABHD12/TBXAS1/MGLL
GOBP_POSTREPLICATION_REPAIR	GOBP_POSTREPLICATION_REPAIR	36	-0.469212	-1.56586	0.0139246	0.0749186	0.0558932	4496	tags=53%, list=29%, signal=38%	DTL/WDR33/ZBTB1/POLDIP2/UBE2N/UBE2V2/RCHY1/MSH2/PCNA/SPRTN/POLE2/MAD2L2/POLD2/BRCA1/POLD1/USP1/REV3L/RAD18/PCLAF
GOBP_NEGATIVE_REGULATION_OF_CELL_CELL_ADHESION	GOBP_NEGATIVE_REGULATION_OF_CELL_CELL_ADHESION	129	0.437052	1.44532	0.0139492	0.074965	0.0559279	3278	tags=38%, list=21%, signal=30%	IL1RN/PTPN22/SERPINE2/C1QTNF1/BMP2/SPINT2/IL20RB/BMP6/IDO1/VEGFA/ABCA12/CEACAM1/NEXMIF/LAX1/RGCC/KLF4/LRRC32/CDH1/B4GALNT2/CEBPB/PAG1/PDCD1LG2/ASS1/ZC3H12A/SPI1/ADTRP/PRNP/IL4I1/CASP3/CD74/TNFRSF21/RUNX3/GPNMB/ZNF703/NRARP/SDC4/IRF1/CD9/BTN2A2/MIR221/SOCS1/TNFSF18/CCL28/ABAT/LGALS3/EPB41L5/PRDX2/PRKCD/TNFSF4
GOBP_REGULATION_OF_ESTABLISHMENT_OF_PROTEIN_LOCALIZATION_TO_CHROMOSOME	GOBP_REGULATION_OF_ESTABLISHMENT_OF_PROTEIN_LOCALIZATION_TO_CHROMOSOME	12	-0.686057	-1.70634	0.0141732	0.0760818	0.056761	4255	tags=100%, list=27%, signal=73%	CCT3/TCP1/TERF1/CCT8/WRAP53/CCT4/CCT7/CCT6A/DKC1/CCT2/CCT5
GOBP_SUPEROXIDE_ANION_GENERATION	GOBP_SUPEROXIDE_ANION_GENERATION	24	0.624993	1.60322	0.0141925	0.0760982	0.0567733	3270	tags=42%, list=21%, signal=33%	SOD2/AGT/NOXA1/DUOX2/NOX5/F2RL1/CYBA/CD177/NCF2/PRKCD
GOBP_POSITIVE_REGULATION_OF_HISTONE_H3_K4_METHYLATION	GOBP_POSITIVE_REGULATION_OF_HISTONE_H3_K4_METHYLATION	23	-0.551228	-1.64098	0.0142411	0.0762717	0.0569028	4869	tags=65%, list=31%, signal=45%	KMT2E/RTF1/CTR9/WDR5/SMAD4/HCFC1/SNW1/PAXIP1/WDR61/DNMT3B/BRCA1/MCRS1/AUTS2/DNMT1/MYB
GOBP_SIGNAL_TRANSDUCTION_IN_RESPONSE_TO_DNA_DAMAGE	GOBP_SIGNAL_TRANSDUCTION_IN_RESPONSE_TO_DNA_DAMAGE	170	-0.303626	-1.31037	0.0143341	0.0766689	0.0571991	4137	tags=40%, list=27%, signal=30%	CEP63/BRCC3/TIPRL/RINT1/RPS6KA6/ABRAXAS1/UIMC1/TP53/TRIAP1/TTI2/WDR76/CDC14B/MUS81/PRKDC/CASP2/MSH2/ZNF830/RFWD3/CDC5L/RPA4/KAT5/RHNO1/PAXIP1/PRPF19/DONSON/DYRK1A/NBN/MDM4/CLSPN/PLK2/THOC1/RAD1/CCAR2/CHEK1/TOPBP1/CDK2/RAD51/KDM1A/MAD2L2/BRCA1/TWIST1/USP28/TFAP4/EME1/CDKN1B/TICRR/ETAA1/NPM1/EEF1E1/BRIP1/CRY1/H2AX/SNAI1/YJU2/STK33/DOT1L/ATAD5/BRCA2/BARD1/INTS7/FANCD2/BLM/SNAI2/CDK1/GTSE1/PBK/FOXM1/…
GOBP_SMOOTHENED_SIGNALING_PATHWAY_INVOLVED_IN_DORSAL_VENTRAL_NEURAL_TUBE_PATTERNING	GOBP_SMOOTHENED_SIGNALING_PATHWAY_INVOLVED_IN_DORSAL_VENTRAL_NEURAL_TUBE_PATTERNING	13	-0.664766	-1.69278	0.0143479	0.0766689	0.0571991	1852	tags=31%, list=12%, signal=27%	GLI3/MKS1/TBC1D32/PTCH1
GOBP_CARBOHYDRATE_DERIVATIVE_CATABOLIC_PROCESS	GOBP_CARBOHYDRATE_DERIVATIVE_CATABOLIC_PROCESS	143	0.423055	1.40459	0.0143916	0.0767365	0.0572495	2442	tags=26%, list=16%, signal=22%	GDA/CHI3L1/CHI3L2/PDE4C/RENBP/AMPD3/GM2A/XDH/PDE8B/OVGP1/PDE2A/FUCA1/ENPP4/FBXO2/IDUA/MANBA/UPP1/NT5E/CST3/HYAL3/NT5M/ADAMTS12/SGSH/MMP12/ADA2/HEXA/IDS/ENTPD5/NUDT8/MAN1B1/NAGLU/CTBS/GLB1/EDEM2/HEXB/PNP/HGSNAT
GOBP_NCRNA_CATABOLIC_PROCESS	GOBP_NCRNA_CATABOLIC_PROCESS	44	-0.436641	-1.52963	0.0143932	0.0767365	0.0572495	4298	tags=52%, list=28%, signal=38%	ZC3H4/DDX49/EXOSC7/DICER1/WDR82/TUT4/MTREX/ZCCHC8/SLFN12/EXOSC3/DIS3L/EXOSC10/EXOSC8/PNPT1/RBM7/TRDMT1/MIAT/DIS3L2/EXOSC2/SLFN13/PARN/EXOSC9/POP1
GOBP_DECIDUALIZATION	GOBP_DECIDUALIZATION	22	0.64428	1.61687	0.0144606	0.0770087	0.0574525	1396	tags=36%, list=9%, signal=33%	GJB2/LIF/STC1/NDP/STC2/PTGS2/SPP1/CTSB
GOBP_POTASSIUM_ION_IMPORT_ACROSS_PLASMA_MEMBRANE	GOBP_POTASSIUM_ION_IMPORT_ACROSS_PLASMA_MEMBRANE	26	0.624336	1.63139	0.0145017	0.07714	0.0575505	1433	tags=35%, list=9%, signal=31%	KCNJ15/KCNJ6/KCNJ9/KCNJ12/KCNJ2/ATP1B2/HCN2/ATP1A2/SLC12A7
GOBP_REGULATION_OF_T_CELL_MEDIATED_IMMUNITY	GOBP_REGULATION_OF_T_CELL_MEDIATED_IMMUNITY	53	0.512726	1.51718	0.0145478	0.0772116	0.0576039	1951	tags=34%, list=13%, signal=30%	IL1B/IL6/CD1D/IL20RB/RSAD2/PRKCZ/CEACAM1/WAS/HLA-H/RIPK3/CD55/HLA-B/IL12A/IL23A/SLC22A13/CD81/IL4I1/PVR
GOBP_INTRACELLULAR_STEROL_TRANSPORT	GOBP_INTRACELLULAR_STEROL_TRANSPORT	28	0.597428	1.57268	0.0145481	0.0772116	0.0576039	2225	tags=25%, list=14%, signal=21%	ABCG1/SYT7/STAR/ABCA2/NPC2/ABCA1/PCSK9
GOBP_RESPONSE_TO_INSULIN	GOBP_RESPONSE_TO_INSULIN	218	0.399429	1.35979	0.0146168	0.0774888	0.0578107	2756	tags=23%, list=18%, signal=19%	IL1B/EGR2/IGFBP1/VGF/ACVR1C/PDK4/ALPL/TLR2/ERRFI1/SORBS1/AGT/TNFSF10/PRKCZ/CEACAM1/VWA2/PID1/GRB14/GPLD1/C1QTNF12/LEP/SH2B2/TRIB3/KL/SLC2A4/SESN2/SLC29A2/IRS2/GCLC/CTSK/GHR/SLC39A14/CFLAR/INHBB/ADM/SESN3/FOXO4/NAMPT/VAMP2/GSK3B/CPEB2/SLC9A1/STAT1/PCSK9/PTPRE/GAL/INSR/GPT/SOCS1/BCAR3/ADIPOR1
GOBP_REGULATION_OF_CATION_TRANSMEMBRANE_TRANSPORT	GOBP_REGULATION_OF_CATION_TRANSMEMBRANE_TRANSPORT	266	0.397133	1.36603	0.0146538	0.0775975	0.0578919	2658	tags=27%, list=17%, signal=23%	CXCL10/PLN/CLIC2/RRAD/SLC43A2/LRRC38/CXCL11/TLR9/SCN4B/KCNJ2/ARC/ATP1B2/KCNK3/TSPAN13/AGT/CNIH2/GRIN2A/GRIN1/CCL2/HAP1/ADCYAP1R1/SCN3B/MAPK8IP2/ANK2/TMEM38A/IFNGR2/CTSS/GALR2/CACNB4/CASQ1/CACNG7/NETO1/FGF11/HCN2/AMIGO1/ATP1A2/GPR35/SHANK1/SHANK3/RASGRF2/APP/OSR1/CBARP/CABP1/SLC31A2/CD63/RGS4/PRNP/P2RX5/NEDD4L/CAPN3/PTPN3/KCNIP2/KCNAB2/CYBA/VAMP2/PINK1/ITGB3/SLC9A1/NTSR1/PCSK9/WNK3/KCNG1/CACNG8/CN…
GOBP_ANTIGEN_PROCESSING_AND_PRESENTATION_OF_ENDOGENOUS_ANTIGEN	GOBP_ANTIGEN_PROCESSING_AND_PRESENTATION_OF_ENDOGENOUS_ANTIGEN	13	0.712607	1.60312	0.0146875	0.0776885	0.0579597	2041	tags=38%, list=13%, signal=33%	HLA-C/CD1D/HLA-H/HLA-B/CD74
GOBP_MUSCLE_SYSTEM_PROCESS	GOBP_MUSCLE_SYSTEM_PROCESS	309	0.380305	1.3161	0.014839	0.0783838	0.0584784	2160	tags=21%, list=14%, signal=18%	SCNN1B/IL1B/HTR2A/PLN/CLIC2/TMOD1/PKP2/DSG2/KCNJ12/MYL3/RYR1/MYOZ2/STC1/GATA6/CAMK2B/SCN4A/SCN4B/KCNJ2/PGAM2/ERRFI1/AGT/FBXO32/SLC8A3/MYOM3/CHRNE/SCN3B/SGCD/COMP/ANK2/DTNA/TMEM38A/GDNF/GALR2/CACNA1H/CASQ1/SULF2/PTGS2/ATP1A2/BDKRB2/HTR7/GAA/LEP/DOCK4/CHRNB2/UCN/ITGA2/ZC3H12A/SCN1A/CFLAR/TACR2/RGS4/IGFBP5/NEDD4L/CKMT2/JUP/SLC6A8/MYOM1/KCNIP2/CYBA/VEGFB/TBXA2R/APBB2/SLC9A1/PTAFR
GOBP_POSITIVE_REGULATION_OF_ALCOHOL_BIOSYNTHETIC_PROCESS	GOBP_POSITIVE_REGULATION_OF_ALCOHOL_BIOSYNTHETIC_PROCESS	17	0.673932	1.62956	0.0148524	0.0783838	0.0584784	2160	tags=35%, list=14%, signal=30%	ABCG1/PTH1R/BMP6/ADCYAP1R1/NTSR1/PTAFR
GOBP_POSITIVE_REGULATION_OF_LIPID_STORAGE	GOBP_POSITIVE_REGULATION_OF_LIPID_STORAGE	15	0.70668	1.65041	0.0149387	0.0787507	0.0587522	2183	tags=40%, list=14%, signal=34%	C3/CD36/HILPDA/ZC3H12A/SCARB1/PLIN2
GOBP_REGULATION_OF_REACTIVE_OXYGEN_SPECIES_METABOLIC_PROCESS	GOBP_REGULATION_OF_REACTIVE_OXYGEN_SPECIES_METABOLIC_PROCESS	114	0.442325	1.43794	0.0149607	0.0787786	0.058773	3270	tags=34%, list=21%, signal=27%	CD36/MT3/SOD2/PRKN/ADGRB1/XDH/AGT/GRIN1/PID1/GADD45A/DUOXA1/RIPK3/NOXA1/GCH1/BMP7/LEP/CYP1B1/MMP3/ZC3H12A/CFLAR/F2RL1/CYBA/PINK1/CDKN1A/FOXO3/HK2/SLC5A3/CD177/TGFBR2/FYN/TSPO/BCR/BST1/PDK3/TUSC2/RAC2/MT-CO2/PRDX2/PRKCD
GOBP_ADENYLATE_CYCLASE_MODULATING_G_PROTEIN_COUPLED_RECEPTOR_SIGNALING_PATHWAY	GOBP_ADENYLATE_CYCLASE_MODULATING_G_PROTEIN_COUPLED_RECEPTOR_SIGNALING_PATHWAY	139	0.429927	1.42744	0.0150094	0.0789464	0.0588982	2844	tags=34%, list=18%, signal=28%	CXCL10/RXFP1/PLN/CXCL11/ADM2/PTHLH/VIP/AVPR2/ADGRB1/ADGRF4/PDE2A/PTH1R/ADCYAP1R1/GNA15/GALR2/APLP1/ADGRB2/GNA14/FPR1/ADGRG4/GRM2/PTGIR/ADCY1/ADGRB3/GNAZ/PALM/PSAP/ADCY5/ADGRL1/CHRM4/ADM/CRHR2/GPR65/ADGRG1/ITGB3/TBXA2R/ABCA1/TMEM116/ADCY4/ADGRE2/GABBR2/GPR3/ADRB2/ADORA2B/ADCY6/CORT/OPRL1
GOBP_POSITIVE_REGULATION_OF_P38MAPK_CASCADE	GOBP_POSITIVE_REGULATION_OF_P38MAPK_CASCADE	25	0.630118	1.6305	0.0150874	0.0792678	0.059138	1859	tags=36%, list=12%, signal=32%	IL1B/XDH/BMP2/VEGFA/GADD45A/LEP/ZC3H12A/SPI1/GADD45G
GOBP_VIRAL_LIFE_CYCLE	GOBP_VIRAL_LIFE_CYCLE	254	0.395504	1.35643	0.0151314	0.0794104	0.0592444	2745	tags=22%, list=18%, signal=19%	CXCL8/HTR2A/CLDN1/SLC52A1/ITGB6/PCSK5/SLPI/PRKN/ICAM1/CH25H/F11R/RSAD2/DPP4/NECTIN4/LRRC15/PTX3/LAMP3/CCL2/MX1/CLDN6/GAS6/OAS1/HMGA2/TPCN1/CXADR/ANPEP/ITGB5/CD55/APOE/CHMP4C/ITGA2/ZC3H12A/CTSB/SCARB1/ISG15/CDHR3/CD81/OASL/TNIP1/SMPD1/NCAM1/PVR/OAS2/CD74/ITGB3/ATG16L2/ZNFX1/IFITM1/IFIH1/VPS37D/SLC20A2/SHFL/ISG20/INSR/MIR221/RNASEK/ITGB1
GOBP_GMP_BIOSYNTHETIC_PROCESS	GOBP_GMP_BIOSYNTHETIC_PROCESS	13	-0.660183	-1.68111	0.0152109	0.0797383	0.059489	5176	tags=92%, list=33%, signal=62%	GART/PPAT/ADA/ADK/GMPS/IMPDH1/HPRT1/ATIC/IMPDH2/ADSL/PAICS/PFAS
GOBP_MULTICELLULAR_ORGANISM_AGING	GOBP_MULTICELLULAR_ORGANISM_AGING	18	0.661219	1.60724	0.0152908	0.0800678	0.0597348	2840	tags=44%, list=18%, signal=36%	TP63/IGFBP1/ALPL/COMP/INHBB/INHBA/SLC1A2/SEC63
GOBP_NUCLEAR_TRANSCRIBED_MRNA_CATABOLIC_PROCESS_NONSENSE_MEDIATED_DECAY	GOBP_NUCLEAR_TRANSCRIBED_MRNA_CATABOLIC_PROCESS_NONSENSE_MEDIATED_DECAY	36	-0.466988	-1.55844	0.0153856	0.0802711	0.0598865	5148	tags=61%, list=33%, signal=41%	CASC3/UPF2/SMG9/RNPS1/DCP1A/SECISBP2/PYM1/UPF3A/RBM8A/DCP2/PNRC2/SMG1/HNRNPAB/EIF3E/CTIF/UPF3B/EXOSC10/MAGOHB/NCBP1/EIF4A3/MAGOH/PARN
GOBP_REGULATION_OF_CARTILAGE_DEVELOPMENT	GOBP_REGULATION_OF_CARTILAGE_DEVELOPMENT	64	0.491505	1.50093	0.0153928	0.0802711	0.0598865	2833	tags=34%, list=18%, signal=28%	PRKG2/WNT11/PTHLH/BMPR1B/BMP2/ZNF219/BMP6/SOX9/FGF18/WNT9A/LEP/LTBP3/CTSK/ADAMTS12/EFEMP1/GDF5/LOXL2/SCX/WNT5A/LNPK/GLG1/CCN2
GOBP_NEGATIVE_REGULATION_OF_MAP_KINASE_ACTIVITY	GOBP_NEGATIVE_REGULATION_OF_MAP_KINASE_ACTIVITY	50	0.53922	1.57379	0.0154008	0.0802711	0.0598865	1515	tags=22%, list=10%, signal=20%	IL1B/SFRP2/PTPN22/BMP2/AGT/SFRP1/LAX1/BMP7/SPRY3/APOE/IRAK3
GOBP_DNA_METHYLATION_OR_DEMETHYLATION	GOBP_DNA_METHYLATION_OR_DEMETHYLATION	77	-0.366662	-1.45432	0.0154115	0.0802711	0.0598865	2817	tags=31%, list=18%, signal=26%	DMAP1/TDG/DNMT3A/DNMT3B/TRIM28/SMARCA5/APEX1/CTCF/APOBEC3D/BRCA1/APOBEC3F/METTL4/HELLS/APOBEC3G/TET2/DNMT1/PAX6/PARP1/MIS18A/EZH2/TET1/APOBEC3B/GATA3/TOX
GOBP_FACULTATIVE_HETEROCHROMATIN_FORMATION	GOBP_FACULTATIVE_HETEROCHROMATIN_FORMATION	31	-0.496936	-1.59986	0.0154151	0.0802711	0.0598865	5022	tags=65%, list=32%, signal=44%	RRP8/PHF8/SAMD1/MBD2/ATF7IP2/MACROH2A1/TASOR/MBD3/PHF2/SETDB1/SETDB2/DNMT3A/TRIM28/SMARCA5/KDM1A/HDAC1/SUV39H1/HELLS/DNMT1/TET1
GOBP_INTERMEMBRANE_LIPID_TRANSFER	GOBP_INTERMEMBRANE_LIPID_TRANSFER	43	0.534379	1.53429	0.0154403	0.0802772	0.059891	2989	tags=33%, list=19%, signal=26%	ABCG1/ABCA3/MTTP/STAR/PLTP/APOE/NPC2/ABCA1/PITPNM3/PITPNC1/GLTPD2/TSPO/CETP/C2CD2L
GOBP_POSITIVE_REGULATION_OF_STRESS_ACTIVATED_PROTEIN_KINASE_SIGNALING_CASCADE	GOBP_POSITIVE_REGULATION_OF_STRESS_ACTIVATED_PROTEIN_KINASE_SIGNALING_CASCADE	106	0.464875	1.50676	0.0154504	0.0802772	0.059891	1999	tags=21%, list=13%, signal=18%	IL1A/IL1B/WNT16/SH3RF2/TLR9/XDH/UNC5CL/BMP2/RASSF2/VEGFA/MAPK8IP2/TGFB2/CCR7/GADD45A/LEP/APP/ZC3H12A/IGFBP6/SPI1/F2RL1/GADD45G/HIPK2
GOBP_ACYLGLYCEROL_HOMEOSTASIS	GOBP_ACYLGLYCEROL_HOMEOSTASIS	20	0.659878	1.6128	0.0156489	0.0811289	0.0605264	1520	tags=40%, list=10%, signal=36%	ANGPTL4/GCKR/ANGPTL8/DGAT2/RORA/SESN2/APOE/SCARB1
GOBP_CELLULAR_RESPONSE_TO_OXYGEN_RADICAL	GOBP_CELLULAR_RESPONSE_TO_OXYGEN_RADICAL	20	0.661504	1.61677	0.0156489	0.0811289	0.0605264	1157	tags=35%, list=7%, signal=32%	CD36/MT3/SOD2/MPO/SOD3/GCH1/BMP7
GOBP_PARTURITION	GOBP_PARTURITION	10	0.757518	1.60087	0.0156699	0.0811485	0.060541	2175	tags=60%, list=14%, signal=52%	RXFP1/CYP1A1/MAFF/PLA2G4C/PTAFR/MMP2
GOBP_C21_STEROID_HORMONE_BIOSYNTHETIC_PROCESS	GOBP_C21_STEROID_HORMONE_BIOSYNTHETIC_PROCESS	14	0.703057	1.62333	0.0157423	0.0813439	0.0606868	3592	tags=71%, list=23%, signal=55%	BMP2/BMP6/CACNA1H/CYP11A1/AKR1B1/ADM/DKK3/TSPO/DAB2/CLCN2
GOBP_POSITIVE_REGULATION_OF_CELLULAR_EXTRAVASATION	GOBP_POSITIVE_REGULATION_OF_CELLULAR_EXTRAVASATION	14	0.702965	1.62312	0.0157423	0.0813439	0.0606868	2160	tags=50%, list=14%, signal=43%	ICAM1/XG/CD99/ADAM8/CD99L2/JAM3/PTAFR
GOBP_ORGANIC_ACID_TRANSMEMBRANE_TRANSPORT	GOBP_ORGANIC_ACID_TRANSMEMBRANE_TRANSPORT	113	0.439521	1.42876	0.0157613	0.0813525	0.0606933	2513	tags=26%, list=16%, signal=22%	SLC1A6/CD36/SLC43A2/SLC7A14/ABCB1/AGT/SLC7A7/SLC16A8/SLC22A4/SLC6A15/SLC23A1/SLC7A2/ATP1A2/SLC1A3/EMB/SLC47A1/IRS2/RGS4/SLC1A1/SLC7A5P1/SLC16A11/SLC1A4/SLC38A5/SLC13A3/SLC38A10/NTSR1/SLC1A2/SLC15A4/SLC25A18
GOBP_DNA_LIGATION	GOBP_DNA_LIGATION	16	-0.610275	-1.6309	0.015786	0.0813908	0.0607218	2329	tags=50%, list=15%, signal=43%	XRCC1/XRCC6/RAD51/LIG1/LIG3/NHEJ1/HMGB1/TOP2A
GOBP_FORMATION_OF_EXTRACHROMOSOMAL_CIRCULAR_DNA	GOBP_FORMATION_OF_EXTRACHROMOSOMAL_CIRCULAR_DNA	13	-0.659296	-1.67885	0.0158582	0.081673	0.0609324	3627	tags=62%, list=23%, signal=47%	TERF1/XRCC3/NBN/XRCC5/RTEL1/EXO1/DNA2/BLM
GOBP_NEURAL_PRECURSOR_CELL_PROLIFERATION	GOBP_NEURAL_PRECURSOR_CELL_PROLIFERATION	114	-0.322593	-1.37521	0.0159295	0.0819506	0.0611395	1390	tags=25%, list=9%, signal=23%	PSMG1/LEF1/NOTCH1/TRNP1/KDM1A/GLI3/AKNA/FOXO1/CEND1/GATA2/PAX6/ZNF503/DISP3/GLI1/RPGRIP1/MELK/EPHB1/WDR62/ID2/RACGAP1/SHCBP1/FGFR2/KIF14/ASPM/HHIP/PTN/ID4/TOX
GOBP_PLACENTA_DEVELOPMENT	GOBP_PLACENTA_DEVELOPMENT	122	0.437373	1.43677	0.0159526	0.0819795	0.0611611	1909	tags=22%, list=12%, signal=20%	CSF2/GJB2/LIF/STC1/MDFI/SPINT2/CEBPA/ST14/NDP/SPINT1/STC2/HSD17B2/GGNBP2/RSPO3/HTRA1/PTGS2/SOX15/BMP7/CEBPB/LEP/SPP1/CTSB/STOX2/PRDM1/PCDH12/ADM/LHX4
GOBP_POSITIVE_REGULATION_OF_CYSTEINE_TYPE_ENDOPEPTIDASE_ACTIVITY	GOBP_POSITIVE_REGULATION_OF_CYSTEINE_TYPE_ENDOPEPTIDASE_ACTIVITY	120	0.433595	1.42288	0.0159879	0.0820713	0.0612295	2939	tags=29%, list=19%, signal=24%	TNFSF15/ACVR1C/XDH/TTBK1/BCL2L10/GRIN2A/EGLN3/GRIN1/PMAIP1/TNFSF10/NGFR/CIDEB/COL4A3/CTSH/BCL2L11/F3/CFLAR/CTSD/ACER2/SLC1A1/LGMN/BCAP31/PRR7/CYFIP2/RIPK2/PERP/MYC/BBC3/GRAMD4/FYN/NKX3-1/HIP1R/PIDD1/CCN2/FAM162A
GOBP_L_ASPARTATE_TRANSMEMBRANE_TRANSPORT	GOBP_L_ASPARTATE_TRANSMEMBRANE_TRANSPORT	11	0.752652	1.63086	0.0161028	0.0825709	0.0616022	2513	tags=55%, list=16%, signal=46%	SLC1A6/SLC1A3/SLC1A1/SLC1A4/SLC1A2/SLC25A18
GOBP_RESPONSE_TO_ISOQUINOLINE_ALKALOID	GOBP_RESPONSE_TO_ISOQUINOLINE_ALKALOID	17	0.671279	1.62314	0.0161533	0.0826519	0.0616627	1748	tags=41%, list=11%, signal=37%	PITX3/GHR/RGS4/FOSB/MAP1LC3A/SLC1A1/PCSK1
GOBP_AMINOGLYCAN_METABOLIC_PROCESS	GOBP_AMINOGLYCAN_METABOLIC_PROCESS	104	0.452614	1.4651	0.0161623	0.0826519	0.0616627	3750	tags=47%, list=24%, signal=36%	IL1B/CHI3L1/CHI3L2/OVGP1/FUCA1/PXYLP1/CHST1/CHST5/IDUA/SPOCK2/CHPF/ITIH5/B3GNT4/CHST7/HAS2/HYAL3/SGSH/ST3GAL6/GCNT2/HEXA/IDS/NDNF/NAGLU/B4GALT4/ITIH4/EXT2/CTBS/GALNT5/GLB1/HEXB/B4GAT1/CHST15/CHST11/CHPF2/HS3ST3A1/CHST2/CHST12/GNS/B4GALT7/HAS3/ST3GAL3/NDST2/B3GAT3/FGF2/HS2ST1/B3GNT2/CD44/HYAL2/TNFAIP6
GOBP_ENDOCRINE_SYSTEM_DEVELOPMENT	GOBP_ENDOCRINE_SYSTEM_DEVELOPMENT	92	0.461367	1.46513	0.0161714	0.0826519	0.0616627	2755	tags=30%, list=18%, signal=25%	TG/WNT11/IL6/GATA6/RAP1GAP/NKX6-1/BMP2/STRA6/BMP6/SOX9/CGA/BHLHA15/POU3F2/CDH1/HESX1/CYP1B1/FOXE1/INHBB/PCSK1/PAX8/TBX19/GSK3B/MAPK3/WNT5A/INSR/DKK3/GDF11/TSPO
GOBP_STEROL_METABOLIC_PROCESS	GOBP_STEROL_METABOLIC_PROCESS	113	0.43881	1.42645	0.0162616	0.0829574	0.0618906	3435	tags=33%, list=22%, signal=26%	ABCG1/MT3/CH25H/CEBPA/CYP46A1/DGAT2/STAR/TM7SF2/ABCA2/NFE2L1/CYP11A1/LEP/CYB5R1/CYP1B1/APP/APOE/LEPR/SCARB1/VLDLR/CYP26B1/CYP7B1/SMPD1/NPC2/LRP5/ABCA1/PCSK9/MBTPS1/CUBN/CETP/INSIG2/DHCR7/CYB5R3/TSKU/NPC1/MSMO1/PIP4P1/FAXDC2
GOBP_REGULATION_OF_THE_FORCE_OF_HEART_CONTRACTION	GOBP_REGULATION_OF_THE_FORCE_OF_HEART_CONTRACTION	15	0.701766	1.63893	0.0162665	0.0829574	0.0618906	2152	tags=40%, list=14%, signal=35%	PLN/MYL3/ATP1A2/GAA/ADM/SLC9A1
GOBP_REGULATION_OF_GLIOGENESIS	GOBP_REGULATION_OF_GLIOGENESIS	75	0.481631	1.49091	0.0163549	0.0831829	0.0620588	549	tags=19%, list=4%, signal=18%	IL1B/IL33/LIF/EGR2/IL6/PITX3/NTN1/SERPINE2/NKX6-1/TLR2/SOX8/TTBK1/BMP2/SPINT1
GOBP_PLASMINOGEN_ACTIVATION	GOBP_PLASMINOGEN_ACTIVATION	17	0.670954	1.62236	0.0163701	0.0831829	0.0620588	1916	tags=41%, list=12%, signal=36%	PLAT/SERPINE2/SERPINE1/PLAU/CTSZ/F12/PLAUR
GOBP_STEROID_HORMONE_BIOSYNTHETIC_PROCESS	GOBP_STEROID_HORMONE_BIOSYNTHETIC_PROCESS	26	0.619022	1.61751	0.0163796	0.0831829	0.0620588	3592	tags=58%, list=23%, signal=44%	BMP2/SRD5A2/BMP6/HSD17B2/CACNA1H/CYP11A1/SRD5A3/AKR1B1/ADM/DKK3/TSPO/DHCR7/HSD17B6/DAB2/CLCN2
GOBP_RECEPTOR_SIGNALING_PATHWAY_VIA_STAT	GOBP_RECEPTOR_SIGNALING_PATHWAY_VIA_STAT	116	0.449975	1.46646	0.0163919	0.0831829	0.0620588	2841	tags=29%, list=18%, signal=24%	CSF2/LIF/IL6/TSLP/CSF2RB/PTPRT/PTPRD/IL24/AGT/HPX/CCL2/VEGFA/GGNBP2/IL31RA/RET/GADD45A/CRLF1/LEP/CYP1B1/IL12A/IL23A/GHR/CLEC12B/CSF1R/CD40/MST1/PRLR/STAT1/OCIAD2/FYN/MIR221/SOCS1/ADIPOR1/TNFSF18
GOBP_POSITIVE_REGULATION_OF_RECEPTOR_MEDIATED_ENDOCYTOSIS	GOBP_POSITIVE_REGULATION_OF_RECEPTOR_MEDIATED_ENDOCYTOSIS	43	0.532644	1.52931	0.0163993	0.0831829	0.0620588	2630	tags=23%, list=17%, signal=19%	C3/SFRP4/VEGFA/SERPINE1/APLN/SGIP1/CD63/PCSK9/INSR/TF
GOBP_MICROTUBULE_NUCLEATION	GOBP_MICROTUBULE_NUCLEATION	34	-0.462746	-1.51307	0.0165255	0.0836834	0.0624323	4031	tags=41%, list=26%, signal=31%	CKAP5/CLASP2/CEP192/PAK1/SSNA1/TUBGCP4/TPPP/RANGRF/MZT1/TUBGCP3/CENPJ/NIN/TPX2/NEDD1
GOBP_LEUKOCYTE_CELL_CELL_ADHESION	GOBP_LEUKOCYTE_CELL_CELL_ADHESION	267	0.391869	1.34705	0.0165336	0.0836834	0.0624323	2841	tags=30%, list=18%, signal=25%	IL1A/IL1B/IL6/TNFSF14/PECAM1/PTPN22/CD24/ICAM1/CD1D/F11R/IL20RB/NFKBIZ/DPP4/CCL2/IDO1/PODXL2/PRKCZ/CEACAM1/EBI3/VNN1/LAX1/SLC39A8/JAM2/ZAP70/KLF4/LRRC32/CCR7/DOCK8/CD55/CERCAM/NT5E/BMP7/CEBPB/LEP/ADAM8/HAS2/IL12A/GP1BA/PAG1/PDCD1LG2/ASS1/ZC3H12A/IL23A/ADTRP/PRNP/RASAL3/CD81/IL4I1/RAG1/TNIP1/CD83/CASP3/CD74/TNFRSF21/RUNX3/GPNMB/PTAFR/FOXO3/RIPK2/CD177/CARD11/EGR3/PNP/TGFBR2/IGFBP2/TNFSF9/NRARP/SDC…
GOBP_BASE_CONVERSION_OR_SUBSTITUTION_EDITING	GOBP_BASE_CONVERSION_OR_SUBSTITUTION_EDITING	10	-0.700019	-1.63521	0.016577	0.0837797	0.0625041	2086	tags=50%, list=13%, signal=43%	ADARB1/APOBEC3D/APOBEC3F/APOBEC3G/APOBEC3B
GOBP_REGULATION_OF_HEART_RATE_BY_CARDIAC_CONDUCTION	GOBP_REGULATION_OF_HEART_RATE_BY_CARDIAC_CONDUCTION	26	0.6185	1.61614	0.0165883	0.0837797	0.0625041	882	tags=31%, list=6%, signal=29%	PKP2/DSG2/KCNH6/SCN4B/KCNJ2/SCN3B/ANK2/HCN2
GOBP_REGULATION_OF_PROTEIN_MATURATION	GOBP_REGULATION_OF_PROTEIN_MATURATION	55	0.528825	1.57787	0.0166956	0.0841671	0.0627931	1916	tags=24%, list=12%, signal=21%	PLAT/SERPINE2/SERPINE1/PLAU/ANGPTL8/ADAM8/SPON1/CHAC1/PRNP/CTSZ/F12/MMP14/PLAUR
GOBP_REGULATION_OF_BONE_REMODELING	GOBP_REGULATION_OF_BONE_REMODELING	36	0.569273	1.57923	0.0167008	0.0841671	0.0627931	2049	tags=42%, list=13%, signal=36%	SYT7/IL6/PDK4/PPARGC1B/TNFAIP3/SFRP1/INPP5D/LEP/ADAM8/LTBP3/SPP1/LEPR/GPR137B/CSF1R/ITGB3
GOBP_REGULATION_OF_URINE_VOLUME	GOBP_REGULATION_OF_URINE_VOLUME	13	0.707401	1.59141	0.0167369	0.0842587	0.0628614	2844	tags=62%, list=18%, signal=50%	NPPB/AVPR2/HAS2/AKR1B1/ADM/OXT/ADCY6/OPRL1
GOBP_CELL_SURFACE_RECEPTOR_SIGNALING_PATHWAY_INVOLVED_IN_CELL_CELL_SIGNALING	GOBP_CELL_SURFACE_RECEPTOR_SIGNALING_PATHWAY_INVOLVED_IN_CELL_CELL_SIGNALING	451	0.358967	1.25263	0.0167724	0.0843469	0.0629272	3396	tags=28%, list=22%, signal=22%	SFRP2/WNT16/C3/WNT11/CPE/IGFBP1/DRAXIN/SFRP4/CD24/PRKN/TPBGL/TLR2/SLC8A2/MDFI/BMP2/RSPO4/DKK2/CCND1/NDP/SLC8A3/WLS/GRIN2A/GRIN1/TNFAIP3/TLE2/CHRNE/SOX9/SFRP1/FZD9/PRKCZ/MAPK8IP2/SMURF2/FZD3/TPBG/NETO1/KLF4/INSYN1/WNT9A/RSPO3/SULF2/HESX1/NDRG2/FZD8/PTPRO/DDIT3/SHANK1/IGFBP4/CPZ/NR4A2/SHANK3/CCNE1/CDH3/CHRNB2/APP/PBXIP1/MPP2/APOE/IGFBP6/RIMS1/PORCN/ATP6AP2/RGS4/CCDC88C/CELSR3/P2RX5/GLRB/CSNK1E/SEMA…
GOBP_GRANULOCYTE_ACTIVATION	GOBP_GRANULOCYTE_ACTIVATION	27	0.611817	1.6055	0.0168878	0.0848364	0.0632925	2331	tags=33%, list=15%, signal=28%	CXCL8/SCNN1B/CXCL6/GRN/SPI1/F2RL1/VAMP2/PTAFR/CD177
GOBP_NEGATIVE_REGULATION_OF_GROWTH	GOBP_NEGATIVE_REGULATION_OF_GROWTH	206	0.402892	1.36949	0.0169161	0.0848379	0.0632935	2822	tags=28%, list=18%, signal=23%	SFRP2/WNT11/ALOX15B/DRAXIN/GDF15/MT3/NTN1/MT1H/NPPB/SERPINE2/SEMA3E/MT1G/AGT/DCBLD2/SEMA3C/STC2/RBP4/SFRP1/TLL2/CGA/TGFB2/MT2A/CDH1/CXADR/TSPYL2/MAPK11/SESN2/SPP1/RGS4/RTN4R/IGFBP5/SEMA5A/SEMA6D/LGMN/MEG3/ADAM15/PLXNA3/CDKN1A/MT1A/BTG1/MT1X/DACT3/INHBA/TGFBR2/RTN4/CAV3/DCUN1D3/SLIT3/WNT5A/MT1M/SEMA4F/ADRB2/BCL11A/ADIPOR1/SEMA6B/SEMA4D/GJA1
GOBP_EXONUCLEOLYTIC_CATABOLISM_OF_DEADENYLATED_MRNA	GOBP_EXONUCLEOLYTIC_CATABOLISM_OF_DEADENYLATED_MRNA	13	-0.65645	-1.6716	0.0169369	0.0848379	0.0632935	4202	tags=69%, list=27%, signal=51%	EXOSC7/DCP2/CNOT7/EXOSC3/EXOSC8/CNOT6/EXOSC2/DCPS/EXOSC9
GOBP_TRANSMISSION_OF_NERVE_IMPULSE	GOBP_TRANSMISSION_OF_NERVE_IMPULSE	37	0.568861	1.58492	0.0169423	0.0848379	0.0632935	2286	tags=46%, list=15%, signal=39%	SCN4A/AGT/NRCAM/CACNA1H/CACNB4/CACNG7/SPTBN4/KCNMB2/NTRK2/GPR35/KCNMB4/ITGA2/SCN1A/NFASC/JAM3/CNTNAP1/CACNG8
GOBP_CELLULAR_RESPONSE_TO_DEXAMETHASONE_STIMULUS	GOBP_CELLULAR_RESPONSE_TO_DEXAMETHASONE_STIMULUS	24	0.618037	1.58538	0.0169669	0.0848706	0.063318	1494	tags=25%, list=10%, signal=23%	GJB2/PLAT/ERRFI1/FBXO32/ASS1/CFLAR
GOBP_PSEUDOURIDINE_SYNTHESIS	GOBP_PSEUDOURIDINE_SYNTHESIS	18	-0.56906	-1.58213	0.0169909	0.0848795	0.0633246	4745	tags=61%, list=30%, signal=43%	PUS10/PUS7L/RPUSD2/TRUB2/RPUSD4/TRUB1/NHP2/RPUSD3/DKC1/GAR1/PUS7
GOBP_REGULATION_OF_SECONDARY_HEART_FIELD_CARDIOBLAST_PROLIFERATION	GOBP_REGULATION_OF_SECONDARY_HEART_FIELD_CARDIOBLAST_PROLIFERATION	10	-0.69821	-1.63099	0.0170048	0.0848795	0.0633246	2230	tags=50%, list=14%, signal=43%	NOTCH1/TBX5/MKS1/HES1/EYA1
GOBP_OVARIAN_FOLLICLE_DEVELOPMENT	GOBP_OVARIAN_FOLLICLE_DEVELOPMENT	46	0.530766	1.53261	0.0170789	0.0851587	0.0635329	2743	tags=39%, list=18%, signal=32%	VGF/BMPR1B/EREG/ESR1/PTX3/VEGFA/INHA/CGA/CEBPB/HYAL3/INHBB/MMP14/MMP2/INHBA/FOXO3/ANG/ZP3/AMH
GOBP_RESPONSE_TO_SALT_STRESS	GOBP_RESPONSE_TO_SALT_STRESS	21	0.644401	1.60083	0.0171198	0.0852505	0.0636014	2259	tags=38%, list=15%, signal=33%	PAPPA2/CLDN1/KMO/BDKRB2/AKR1B1/SLC25A23/CAPN3/OXT
GOBP_GONADOTROPIN_SECRETION	GOBP_GONADOTROPIN_SECRETION	15	0.697562	1.62911	0.0171517	0.0852505	0.0636014	3305	tags=73%, list=21%, signal=58%	INHA/CGA/LEP/GNRHR/TACR2/INHBB/FOXD1/INHBA/KISS1/GJA1/NIBAN2
GOBP_POSTSYNAPTIC_SPECIALIZATION_ASSEMBLY	GOBP_POSTSYNAPTIC_SPECIALIZATION_ASSEMBLY	15	0.698336	1.63092	0.0171517	0.0852505	0.0636014	1560	tags=47%, list=10%, signal=42%	GAP43/NTNG2/LRRC4B/PTPRD/NPTX1/SHANK3/NRXN2
GOBP_REGULATION_OF_COMPLEMENT_ACTIVATION	GOBP_REGULATION_OF_COMPLEMENT_ACTIVATION	11	0.750461	1.62611	0.0172448	0.0856226	0.063879	1782	tags=55%, list=11%, signal=48%	IL1B/C3/SERPING1/CD55/CFH/CD59
GOBP_CELLULAR_BIOGENIC_AMINE_METABOLIC_PROCESS	GOBP_CELLULAR_BIOGENIC_AMINE_METABOLIC_PROCESS	64	0.487784	1.48957	0.0173731	0.0861686	0.0642864	2229	tags=34%, list=14%, signal=30%	KYNU/PRKN/SAT1/TRH/GRIN2A/IDO1/AOC2/KMO/TGFB2/GCH1/NR4A2/CHRNB2/KL/NAAA/SLC1A1/AZIN2/GDPD1/IL4I1/MOXD1/EPAS1/SMOX/COMT
GOBP_NEGATIVE_REGULATION_OF_NEURON_APOPTOTIC_PROCESS	GOBP_NEGATIVE_REGULATION_OF_NEURON_APOPTOTIC_PROCESS	121	0.429054	1.40883	0.0174436	0.0864269	0.0644791	2208	tags=26%, list=14%, signal=22%	NEFL/DRAXIN/MT3/SOD2/PRKN/VSTM2L/SEMA3E/CCND1/RETREG1/CCL2/FZD9/GDNF/NTRK2/CRLF1/NR4A2/CEBPB/ADAM8/APOE/GCLC/GRN/NRBP2/SLC1A1/LGMN/NDNF/GDF5/HIPK2/PINK1/GBE1/BTG2/FAIM2/JUN
GOBP_C21_STEROID_HORMONE_METABOLIC_PROCESS	GOBP_C21_STEROID_HORMONE_METABOLIC_PROCESS	24	0.614659	1.57671	0.0176071	0.0871282	0.0650022	1773	tags=33%, list=11%, signal=30%	SCNN1B/BMP2/BMP6/CYP46A1/CACNA1H/CYP11A1/AKR1B1/ADM
GOBP_MISMATCH_REPAIR	GOBP_MISMATCH_REPAIR	32	-0.452064	-1.46345	0.0176223	0.0871282	0.0650022	3518	tags=41%, list=23%, signal=32%	MUTYH/MSH2/PCNA/SETD2/MLH1/TDG/MCM9/LIG1/MCM8/EXO1/RPA3/RNASEH2A/HMGB1
GOBP_POSITIVE_REGULATION_OF_POTASSIUM_ION_TRANSMEMBRANE_TRANSPORTER_ACTIVITY	GOBP_POSITIVE_REGULATION_OF_POTASSIUM_ION_TRANSMEMBRANE_TRANSPORTER_ACTIVITY	17	0.668454	1.61631	0.017671	0.0872774	0.0651135	911	tags=35%, list=6%, signal=33%	LRRC38/ATP1B2/KCNK3/ANK2/GALR2/AMIGO1
GOBP_CALCIUM_ION_REGULATED_EXOCYTOSIS	GOBP_CALCIUM_ION_REGULATED_EXOCYTOSIS	45	0.523763	1.51542	0.0177067	0.0873616	0.0651764	2559	tags=36%, list=16%, signal=30%	UNC13A/SYT7/SYT3/KCNB1/SCAMP5/CACNA1H/HYAL3/CBARP/RIMS1/SYN2/RIMS3/VAMP2/STX1A/STX1B/SDF4/ZP3
GOBP_CELLULAR_CARBOHYDRATE_METABOLIC_PROCESS	GOBP_CELLULAR_CARBOHYDRATE_METABOLIC_PROCESS	239	0.393543	1.35027	0.0178247	0.0878514	0.0655418	3555	tags=29%, list=23%, signal=23%	GCKR/PDK4/PRKN/GYS2/C1QTNF1/SORBS1/MIOX/PTH1R/PMAIP1/ADCYAP1R1/IGFBP3/RUBCNL/IDUA/PPP1R3C/GPLD1/DGAT2/HKDC1/PHKA1/C1QTNF12/GAA/B3GNT4/PYGM/RORA/IGFBP4/LEP/HAS2/SESN2/PPP1R3G/NUPR1/GNPTG/IRS2/POMC/LEPR/PCDH12/PPP1R3E/GNMT/NR1D1/ITPKA/EXT2/GBE1/GSK3B/PFKFB4/MST1/NTSR1/PTAFR/GLB1/B4GAT1/PYGL/HK2/SLC5A3/INSR/GPT/ADIPOR1/PLA2G4A/PCK2/HAS3/FAM3C/PDK3/PDK1/B4GALT1/NDST2/FAM3A/PRKCE/OCRL/PGP/PPIP5K1/IGF2…
GOBP_STRIATED_MUSCLE_CONTRACTION	GOBP_STRIATED_MUSCLE_CONTRACTION	115	0.444526	1.44721	0.0179144	0.0881858	0.0657913	1717	tags=21%, list=11%, signal=19%	PLN/CLIC2/PKP2/DSG2/MYL3/STC1/SCN4A/SCN4B/KCNJ2/PGAM2/SLC8A3/SCN3B/SGCD/ANK2/DTNA/TMEM38A/CASQ1/ATP1A2/GAA/UCN/ZC3H12A/SCN1A/NEDD4L/JUP
GOBP_LEUKOCYTE_AGGREGATION	GOBP_LEUKOCYTE_AGGREGATION	11	0.747872	1.6205	0.0179301	0.0881858	0.0657913	1175	tags=45%, list=8%, signal=42%	IL1B/JAM2/ZAP70/BMP7/HAS2
GOBP_CALCIUM_ION_REGULATED_EXOCYTOSIS_OF_NEUROTRANSMITTER	GOBP_CALCIUM_ION_REGULATED_EXOCYTOSIS_OF_NEUROTRANSMITTER	13	0.703312	1.58221	0.0181032	0.0888755	0.0663059	2128	tags=38%, list=14%, signal=33%	UNC13A/SYT7/RIMS1/RIMS3/STX1B
GOBP_REGULATION_OF_RESPONSE_TO_WOUNDING	GOBP_REGULATION_OF_RESPONSE_TO_WOUNDING	121	0.427408	1.40342	0.0181081	0.0888755	0.0663059	2069	tags=27%, list=13%, signal=24%	PLAT/CLDN1/CD36/SERPINB2/SERPINE2/C1QTNF1/SERPING1/ENPP4/TNFAIP3/SERPINE1/CEACAM1/PLAU/THBD/KLF4/DUOX2/EPPK1/VKORC1/GP1BA/HBEGF/CADM4/APOE/SPP1/FAP/F3/GRN/ADTRP/RTN4R/AJAP1/F2RL1/F12/PLAUR/DDR2/TBXA2R
GOBP_PROSTATE_GLANDULAR_ACINUS_DEVELOPMENT	GOBP_PROSTATE_GLANDULAR_ACINUS_DEVELOPMENT	10	0.748296	1.58138	0.018415	0.0902265	0.0673137	658	tags=40%, list=4%, signal=38%	TP63/FOXA1/ESR1/SFRP1
GOBP_RESPONSE_TO_FOLLICLE_STIMULATING_HORMONE	GOBP_RESPONSE_TO_FOLLICLE_STIMULATING_HORMONE	14	0.695839	1.60667	0.0184218	0.0902265	0.0673137	2269	tags=50%, list=15%, signal=43%	PLAT/PAPPA/SRD5A2/CYP1B1/GCLC/EFNA5/INHBA
GOBP_REGULATION_OF_HETEROCHROMATIN_FORMATION	GOBP_REGULATION_OF_HETEROCHROMATIN_FORMATION	26	-0.505598	-1.55178	0.0186744	0.0913682	0.0681655	5653	tags=73%, list=36%, signal=47%	SIN3A/ZNF304/ATF7IP/PHF8/SAMD1/ATF7IP2/MACROH2A1/TASOR/ZNF445/CTR9/PHF2/SETDB1/SETDB2/TRIM28/CDK2/KDM1A/BAZ1A/DNMT1/TET1
GOBP_DNA_TEMPLATED_TRANSCRIPTION_INITIATION	GOBP_DNA_TEMPLATED_TRANSCRIPTION_INITIATION	122	-0.317534	-1.35036	0.0187115	0.0914547	0.06823	5316	tags=53%, list=34%, signal=35%	ATF7IP/TAF3/MED11/MED7/MED18/TBP/TAF1/PWWP2A/NCOA6/SRF/TFAM/CDK4/GTF2H5/DR1/MED24/NAT14/MED21/POLR2D/TFB1M/SETX/HNF1A/GTF2A1/SMARCA4/SUB1/TBPL1/MED4/GTF3C4/GTF3C5/TP53/TAF11/TAF1B/DHX36/GTF2E1/MED28/GTF2B/GTF2A2/MED8/TAF6/MED13/MED6/MED1/MED20/POLR1E/MED14/PAXIP1/PSMC6/TAF1C/TAF2/CAND1/SMARCA5/POLR2G/MED16/MITF/UBTF/TFB2M/BCLAF1/E2F2/MED30/TWIST1/RRN3/MAZ/TAF5/WNT10B/TAF9B/HMGB1
GOBP_CARDIAC_CELL_DEVELOPMENT	GOBP_CARDIAC_CELL_DEVELOPMENT	64	-0.370332	-1.38901	0.0187342	0.0914702	0.0682416	1636	tags=22%, list=11%, signal=20%	HNRNPU/TBX5/LMNA/RGS2/SLC8A1/ADPRHL1/PDGFRA/G6PD/PI16/PDGFRB/CDK1/BMP4/JAG1/ACTC1
GOBP_KERATAN_SULFATE_METABOLIC_PROCESS	GOBP_KERATAN_SULFATE_METABOLIC_PROCESS	17	0.664261	1.60618	0.0187551	0.0914774	0.068247	3555	tags=65%, list=23%, signal=50%	CHST1/CHST5/B3GNT4/ST3GAL6/B4GALT4/GLB1/B4GAT1/CHST2/GNS/ST3GAL3/B3GNT2
GOBP_RESPONSE_TO_VITAMIN_D	GOBP_RESPONSE_TO_VITAMIN_D	29	0.58346	1.54045	0.0188555	0.0918714	0.0685409	1352	tags=31%, list=9%, signal=28%	CXCL10/STC1/ALPL/STC2/SFRP1/PTGS2/BMP7/KL/SPP1
GOBP_POSITIVE_REGULATION_OF_CHOLESTEROL_METABOLIC_PROCESS	GOBP_POSITIVE_REGULATION_OF_CHOLESTEROL_METABOLIC_PROCESS	10	0.747682	1.58009	0.0191012	0.0929726	0.0693625	1303	tags=20%, list=8%, signal=18%	ABCG1/APOE
GOBP_POSITIVE_REGULATION_OF_PHAGOCYTOSIS	GOBP_POSITIVE_REGULATION_OF_PHAGOCYTOSIS	42	0.536943	1.52744	0.0191879	0.0932976	0.069605	954	tags=26%, list=6%, signal=25%	IL1B/C3/CD36/PTX3/CCL2/GAS6/MERTK/CAMK1D/CFP/ABCA7/MFGE8
GOBP_OVULATION	GOBP_OVULATION	18	0.651898	1.58458	0.0192509	0.0935074	0.0697615	2282	tags=44%, list=15%, signal=38%	PLAT/EREG/PTGS2/LEP/INHBB/MMP2/INHBA/FOXO3
GOBP_REGULATION_OF_ALCOHOL_BIOSYNTHETIC_PROCESS	GOBP_REGULATION_OF_ALCOHOL_BIOSYNTHETIC_PROCESS	37	0.56346	1.56987	0.0193201	0.0937465	0.0699399	3695	tags=46%, list=24%, signal=35%	ABCG1/BMP2/PTH1R/BMP6/ADCYAP1R1/ABCA2/APOE/NTSR1/PTAFR/H6PD/MBTPS1/DKK3/DHCR7/DAB2/CLCN2/ERLIN2/SEC14L2
GOBP_MUSCLE_CONTRACTION	GOBP_MUSCLE_CONTRACTION	238	0.389255	1.33524	0.0193946	0.0940107	0.070137	2160	tags=22%, list=14%, signal=19%	SCNN1B/HTR2A/PLN/CLIC2/TMOD1/PKP2/DSG2/KCNJ12/MYL3/RYR1/STC1/SCN4A/SCN4B/KCNJ2/PGAM2/AGT/SLC8A3/MYOM3/CHRNE/SCN3B/SGCD/COMP/ANK2/DTNA/TMEM38A/GDNF/GALR2/CACNA1H/CASQ1/SULF2/PTGS2/ATP1A2/BDKRB2/HTR7/GAA/DOCK4/CHRNB2/UCN/ITGA2/ZC3H12A/SCN1A/TACR2/NEDD4L/CKMT2/JUP/SLC6A8/MYOM1/KCNIP2/VEGFB/TBXA2R/APBB2/SLC9A1/PTAFR
GOBP_CELLULAR_RESPONSE_TO_LIPOPROTEIN_PARTICLE_STIMULUS	GOBP_CELLULAR_RESPONSE_TO_LIPOPROTEIN_PARTICLE_STIMULUS	26	0.610974	1.59648	0.0195094	0.0944699	0.0704796	3410	tags=46%, list=22%, signal=36%	ABCG1/CD36/CDH13/APOE/ADTRP/CD68/CD81/ABCA1/CD9/ITGB1/NPC1/TICAM1
GOBP_REGULATION_OF_HETEROTYPIC_CELL_CELL_ADHESION	GOBP_REGULATION_OF_HETEROTYPIC_CELL_CELL_ADHESION	14	0.690888	1.59524	0.0195383	0.0945121	0.070511	3880	tags=71%, list=25%, signal=54%	IL1B/IL1RN/KLF4/BMP7/GCNT2/MIR221/FLOT2/CD44/THY1/MYADM
GOBP_POSITIVE_REGULATION_OF_PROTEIN_LOCALIZATION	GOBP_POSITIVE_REGULATION_OF_PROTEIN_LOCALIZATION	382	0.364171	1.26237	0.0195709	0.0945691	0.0705536	3358	tags=25%, list=22%, signal=20%	IL1A/IL1B/ABCG1/LIF/GPR68/KCNB1/MGAT3/ACHE/PECAM1/PRKN/NECAB2/NKX6-1/TLR2/SORBS1/TRH/WLS/BMP6/UBL4B/RBP4/ABCA12/PRKCZ/GAS6/CACNB4/NGFR/TGFB2/SFN/GPLD1/CORO2B/ABCA7/PTGS2/CDH1/C1QTNF12/ABLIM3/LEP/ADAM8/SESN2/ZC3H12A/IRS2/PRKCH/TM7SF3/GPR137B/TMEM35A/SQSTM1/PRNP/JUP/PCSK1/F2RL1/CD81/MYOM1/ERGIC3/BCAP31/PARD6A/VAMP2/PINK1/RAPGEF3/GSK3B/EDEM2/WNK3/PLK3/CLSTN3/ANG/SLC5A3/ATP13A2/RTN4/DDRGK1/MIEF2/WNT5…
GOBP_REGULATION_OF_CARDIAC_MUSCLE_CELL_ACTION_POTENTIAL	GOBP_REGULATION_OF_CARDIAC_MUSCLE_CELL_ACTION_POTENTIAL	23	0.619063	1.56487	0.019594	0.0945691	0.0705536	3155	tags=39%, list=20%, signal=31%	PKP2/DSG2/ANK2/HCN2/CXADR/JUP/CAV3/TRPM4/DSP
GOBP_REGULATION_OF_ENDOCYTOSIS	GOBP_REGULATION_OF_ENDOCYTOSIS	173	0.406321	1.36888	0.0196105	0.0945691	0.0705536	2630	tags=21%, list=17%, signal=17%	C3/CD36/SFRP4/CDH13/NECAB2/ARC/MCTP1/CALY/SCAMP5/VEGFA/SERPINE1/ABCA7/ABCA2/APLN/APP/APOE/ITGA2/SGIP1/STON2/CD63/NEDD4L/LRPAP1/CD151/F2RL1/PROM2/SMPD1/ITGB3/STX1B/PCSK9/CD177/PACSIN3/CAV3/PPP3CC/WNT5A/INSR/TF
GOBP_CELLULAR_RESPONSE_TO_STEROID_HORMONE_STIMULUS	GOBP_CELLULAR_RESPONSE_TO_STEROID_HORMONE_STIMULUS	169	0.413067	1.3884	0.0196731	0.0947737	0.0707062	2708	tags=20%, list=17%, signal=17%	SCNN1G/SCNN1B/GJB2/TP63/PLAT/NR3C2/PADI2/FOXA1/STC1/ESR1/SCNN1A/PPARGC1B/ERRFI1/FBXO32/SFRP1/ATP1A2/BMP7/CYP1B1/ASS1/BCL2L11/CFLAR/ADTRP/SGK1/CYP7B1/NR1D1/PMEPA1/FOXO3/TFPI/CALCOCO1/DDRGK1/UFM1/FOXH1/NKX3-1/PGRMC2
GOBP_CELLULAR_RESPONSE_TO_EXTERNAL_STIMULUS	GOBP_CELLULAR_RESPONSE_TO_EXTERNAL_STIMULUS	277	0.381501	1.313	0.0198513	0.0954796	0.0712328	2550	tags=22%, list=16%, signal=19%	IL1B/IL33/SFRP2/WNT11/RRAGD/KCNB1/TNFRSF8/TNFSF14/PDK4/ATF3/KCNJ2/BRSK2/F11R/AGT/PDE2A/PMAIP1/BMP6/SOX9/SFRP1/GAS6/BHLHA15/GADD45A/PTGS2/ATP1A2/UPP1/NR4A2/LEP/MFSD2A/SESN2/TNFRSF10A/ITGA2/ZC3H12A/GCLC/CTSK/NIM1K/CD68/ASNS/MAP1LC3A/BRSK1/INHBB/AQP3/SESN3/CYBA/ITGB3/CD40/CBS/SLC9A1/CDKN1A/PLIN2/PCSK9/COMT/FOXO3/PIEZO1/WIPI1/JMY/POSTN/SLC1A2/WIPI2/MAP1LC3B/MAPK3/IRF1/SCX
GOBP_NEGATIVE_REGULATION_OF_CELL_ACTIVATION	GOBP_NEGATIVE_REGULATION_OF_CELL_ACTIVATION	135	0.42615	1.40896	0.0198602	0.0954796	0.0712328	3278	tags=41%, list=21%, signal=32%	PTPN22/SERPINE2/TAFA3/C1QTNF1/IL20RB/IDO1/BPI/TNFAIP3/SFRP1/CD200/CEACAM1/INHA/THBD/LAX1/IL31RA/LRRC32/MERTK/CYGB/INPP5D/CEBPB/PAG1/PDCD1LG2/APOE/ZC3H12A/GCLC/GRN/SPI1/PRNP/IL13RA2/IL4I1/NR1D1/CASP3/MILR1/CD74/TBC1D10C/TNFRSF21/RUNX3/GPNMB/INHBA/NRARP/SDC4/IRF1/GAL/CD9/BTN2A2/SOCS1/TNFSF18/BCR/FGR/ABAT/TYRO3/LGALS3/PRDX2/PRKCD/TNFSF4
GOBP_CELL_FATE_DETERMINATION	GOBP_CELL_FATE_DETERMINATION	25	-0.522187	-1.59185	0.0199428	0.0957784	0.0714558	1778	tags=44%, list=11%, signal=39%	TBX2/PTCH2/GATA2/PAX6/PTCH1/POU6F2/HES1/BMP4/JAG1/MEF2C/GATA3
GOBP_CALCIUM_MEDIATED_SIGNALING_USING_INTRACELLULAR_CALCIUM_SOURCE	GOBP_CALCIUM_MEDIATED_SIGNALING_USING_INTRACELLULAR_CALCIUM_SOURCE	14	0.688636	1.59003	0.0199848	0.0957865	0.0714618	2782	tags=43%, list=18%, signal=35%	CCL20/ADGRL1/PRNP/BCAP31/DMTN/HOMER2
GOBP_NEGATIVE_REGULATION_OF_STEM_CELL_DIFFERENTIATION	GOBP_NEGATIVE_REGULATION_OF_STEM_CELL_DIFFERENTIATION	23	-0.536435	-1.59694	0.0199853	0.0957865	0.0714618	2615	tags=35%, list=17%, signal=29%	ZFP36L2/NOTCH1/HNRNPU/TRIM6/EZH2/HES1/LBH/JAG1
GOBP_REGULATION_OF_INFLAMMATORY_RESPONSE_TO_ANTIGENIC_STIMULUS	GOBP_REGULATION_OF_INFLAMMATORY_RESPONSE_TO_ANTIGENIC_STIMULUS	24	0.609687	1.56396	0.0201682	0.0965645	0.0720423	3251	tags=38%, list=21%, signal=30%	C3/IL20RB/CCR7/RHBDF2/CD81/ZP3/FYN/FGR/MIR6869
GOBP_CELLULAR_RESPONSE_TO_ACID_CHEMICAL	GOBP_CELLULAR_RESPONSE_TO_ACID_CHEMICAL	73	0.473322	1.46006	0.0202978	0.0970862	0.0724314	4360	tags=44%, list=28%, signal=32%	RRAGD/COL4A6/VEGFA/AMIGO1/NTRK2/CEBPB/ASS1/SESN2/CASTOR3/GCLC/BCL2L2/NEURL1/SESN3/CYBA/MMP2/FYN/BCL11A/SOCS1/CASTOR2/EGFR/BCL2L1/RRAGC/COL6A1/KLF2/PNPLA3/CPEB4/SLC7A5/RRAGB/NSMF/CASTOR1/ZEB1/SLC38A9
GOBP_AXO_DENDRITIC_TRANSPORT	GOBP_AXO_DENDRITIC_TRANSPORT	74	0.480297	1.48301	0.020322	0.0971034	0.0724443	3082	tags=28%, list=20%, signal=23%	NEFL/KIF1A/CNIH2/CALY/AP3B2/HAP1/SYBU/APP/APBA1/DLG2/RAB27B/AP3M2/ARL8A/KIF1C/UCHL1/MAPK8IP3/ARMCX3/FEZ1/MAP1A/KIF5A/FLOT2
GOBP_POSITIVE_REGULATION_OF_MRNA_PROCESSING	GOBP_POSITIVE_REGULATION_OF_MRNA_PROCESSING	29	-0.507088	-1.59258	0.0203621	0.0971958	0.0725132	3813	tags=59%, list=24%, signal=44%	SF3B4/DHX36/CLNS1A/HSPA8/NUDT21/PAF1/SNW1/PRPF19/RBM3/TRA2A/DAZAP1/NCBP1/NCL/LEO1/TRA2B/RBMXL1/RBMX
GOBP_LYMPHOID_PROGENITOR_CELL_DIFFERENTIATION	GOBP_LYMPHOID_PROGENITOR_CELL_DIFFERENTIATION	20	-0.555944	-1.60981	0.020538	0.097936	0.0730654	917	tags=45%, list=6%, signal=42%	PRKDC/NUDT21/PCID2/NOTCH1/KIT/BCL2/HES1/BMP4/GATA3
GOBP_MORPHOGENESIS_OF_A_BRANCHING_STRUCTURE	GOBP_MORPHOGENESIS_OF_A_BRANCHING_STRUCTURE	158	0.407933	1.36319	0.0205977	0.0980387	0.0731421	2709	tags=27%, list=17%, signal=23%	SFRP2/TP63/AREG/FOXA1/ESR1/SEMA3E/SOX8/BMP2/SPINT2/AGT/ST14/TMEM59L/SPINT1/VEGFA/SEMA3C/MSX2/SOX9/ERMN/SFRP1/GDNF/RSPO3/HGF/TGM2/BMP7/NTN4/CTSH/PRDM1/LAMA5/CTSZ/ADM/PAX8/FOXD1/MMP14/LRP5/TGFBR2/RTN4/HS3ST3A1/NRARP/CAV3/MYC/WNT5A/NKX3-1/BCL11A
GOBP_NEGATIVE_REGULATION_OF_ORGANIC_ACID_TRANSPORT	GOBP_NEGATIVE_REGULATION_OF_ORGANIC_ACID_TRANSPORT	16	0.666486	1.57629	0.0206013	0.0980387	0.0731421	1529	tags=38%, list=10%, signal=34%	SLC43A2/TRH/LEP/PLA2R1/IRS2/RGS4
GOBP_BONE_REMODELING	GOBP_BONE_REMODELING	71	0.478717	1.47356	0.0207313	0.0984928	0.0734808	2822	tags=38%, list=18%, signal=31%	WNT16/SYT7/IL6/PDK4/PPARGC1B/PTH1R/RASSF2/TNFAIP3/SFRP1/INPP5D/LEP/ADAM8/LTBP3/SPP1/LEPR/CTSK/GPR137B/CSF1R/GDF5/LRP5/ITGB3/TPP1/CCDC154/TF/ADRB2/GPR137/GJA1
GOBP_POSITIVE_REGULATION_OF_LYMPHOCYTE_MIGRATION	GOBP_POSITIVE_REGULATION_OF_LYMPHOCYTE_MIGRATION	28	0.5837	1.53654	0.0207386	0.0984928	0.0734808	1259	tags=29%, list=8%, signal=26%	CCL20/CXCL10/CCL7/TNFSF14/JAM2/DOCK8/ADAM8/APP
GOBP_MYOBLAST_FUSION	GOBP_MYOBLAST_FUSION	35	0.55715	1.53499	0.0208143	0.0987521	0.0736743	2745	tags=43%, list=18%, signal=35%	CXCL10/GDF15/TNFSF14/ADGRB1/CACNA1H/JAM2/NFATC2/ADGRB3/CFLAR/CD81/PTGFRN/CAV3/CD9/ADAM12/ITGB1
GOBP_PROTEIN_MATURATION	GOBP_PROTEIN_MATURATION	264	0.381546	1.31281	0.0208386	0.0987678	0.073686	2878	tags=24%, list=18%, signal=20%	PLAT/CPE/PCSK1N/PCSK5/CPXM2/SERPINE2/PCSK6/PRSS3/DPP4/GRIN2A/SERPINE1/COMP/TLL2/PLAU/CTSS/THBD/CIDEB/ANGPTL8/MBOAT4/PCSK4/MAFB/CPZ/ADAM8/FBLN1/SPON1/GP1BA/GGT1/CHAC1/HGFAC/ASPRV1/CTSH/LMF1/F3/ERO1A/ATP6AP2/PRNP/SEC11C/CTSZ/F8/BACE2/PCSK1/LGMN/ECE1/ADAMTS13/F12/MMP14/NCSTN/LMF2/PLAUR/CYFIP2/CASP3/FN1/PCSK9/PRDX4/RIPK2/ATP7B/PERP/WFS1/MBTPS1/GLG1/MMP16/PIDD1/MME/CLN5
GOBP_REGULATION_OF_RELEASE_OF_CYTOCHROME_C_FROM_MITOCHONDRIA	GOBP_REGULATION_OF_RELEASE_OF_CYTOCHROME_C_FROM_MITOCHONDRIA	43	0.522204	1.49933	0.0210101	0.0994802	0.0742175	2939	tags=33%, list=19%, signal=26%	PRKN/HRK/PMAIP1/TNFSF10/CIDEB/HGF/PLSCR3/BCL2L11/BCL2L2/PLAUR/PINK1/MLLT11/BBC3/FAM162A
GOBP_MITOTIC_CYTOKINETIC_PROCESS	GOBP_MITOTIC_CYTOKINETIC_PROCESS	23	-0.531374	-1.58187	0.021182	0.100193	0.0747493	379	tags=30%, list=2%, signal=30%	MITD1/CHMP4A/NUP62/CHMP6/KIF20B/CEP55/KIF20A
GOBP_CERAMIDE_TRANSPORT	GOBP_CERAMIDE_TRANSPORT	18	0.649048	1.57765	0.021231	0.100324	0.074847	1430	tags=39%, list=9%, signal=35%	ABCB1/MTTP/ABCA12/ABCA2/PLTP/ABCB4/PSAP
GOBP_REGULATION_OF_STRESS_ACTIVATED_PROTEIN_KINASE_SIGNALING_CASCADE	GOBP_REGULATION_OF_STRESS_ACTIVATED_PROTEIN_KINASE_SIGNALING_CASCADE	166	0.413287	1.38761	0.0213634	0.100848	0.0752379	2582	tags=21%, list=17%, signal=18%	IL1A/IL1B/SFRP2/WNT16/SH3RF2/TLR9/PTPN22/PRKN/XDH/UNC5CL/BMP2/RASSF2/VEGFA/SFRP1/MAPK8IP2/TGFB2/CCR7/HGF/GADD45A/LEP/APP/ZC3H12A/IGFBP6/SPI1/F2RL1/GADD45G/HIPK2/PINK1/MAP3K10/RIPK2/CAV3/MYC/MAPK3/MAPK8IP3/WNT5A
GOBP_POSITIVE_REGULATION_OF_GRANULOCYTE_CHEMOTAXIS	GOBP_POSITIVE_REGULATION_OF_GRANULOCYTE_CHEMOTAXIS	20	0.647863	1.58343	0.02142	0.101014	0.0753617	2041	tags=35%, list=13%, signal=30%	CXCL8/S100A14/CAMK1D/CCR7/C5AR1/IL23A/CD74
GOBP_NEURONAL_STEM_CELL_POPULATION_MAINTENANCE	GOBP_NEURONAL_STEM_CELL_POPULATION_MAINTENANCE	20	-0.550353	-1.59362	0.0216727	0.102103	0.0761741	4463	tags=65%, list=29%, signal=46%	MCPH1/REST/IGF2BP1/CDH2/FUT10/SRRT/NOTCH1/FOXO1/FANCC/FANCD2/HES1/JAG1/ASPM
GOBP_PROTEIN_LOCALIZATION_TO_CELL_CORTEX	GOBP_PROTEIN_LOCALIZATION_TO_CELL_CORTEX	11	-0.695119	-1.66986	0.0217731	0.102473	0.0764503	2083	tags=55%, list=13%, signal=47%	EPB41L2/NUBP1/EZR/GPSM2/PLK1/SAPCD2
GOBP_AXONAL_TRANSPORT_OF_MITOCHONDRION	GOBP_AXONAL_TRANSPORT_OF_MITOCHONDRION	16	0.662441	1.56672	0.0219233	0.103077	0.0769007	2660	tags=38%, list=17%, signal=31%	NEFL/HAP1/SYBU/UCHL1/ARMCX3/FEZ1
GOBP_CONVERGENT_EXTENSION	GOBP_CONVERGENT_EXTENSION	13	0.694706	1.56285	0.0219743	0.10311	0.0769255	658	tags=23%, list=4%, signal=22%	SFRP2/WNT11/SFRP1
GOBP_RESPONSE_TO_LEUCINE	GOBP_RESPONSE_TO_LEUCINE	13	0.695024	1.56356	0.0219743	0.10311	0.0769255	1931	tags=23%, list=12%, signal=20%	RRAGD/SESN2/SESN3
GOBP_RENAL_SYSTEM_PROCESS	GOBP_RENAL_SYSTEM_PROCESS	81	0.461134	1.44517	0.0220321	0.103278	0.0770509	2963	tags=36%, list=19%, signal=29%	PCSK5/TMEM63C/STC1/NPPB/AVPR2/AGT/AMN/GAS6/SULF2/CORO2B/PTPRO/HAS2/CHRNB2/RRM2B/AKR1B1/SGK1/LGMN/ADM/F2RL1/AQP3/CYBA/OXT/WFS1/KLHL3/ADCY6/MYO5B/OPRL1/BCR/JCHAIN
GOBP_CYTOPLASMIC_TRANSLATIONAL_INITIATION	GOBP_CYTOPLASMIC_TRANSLATIONAL_INITIATION	37	-0.429863	-1.44978	0.0221501	0.103632	0.0773148	5878	tags=54%, list=38%, signal=34%	EIF4H/EIF3L/EIF3D/NCK1/EIF3K/EIF4B/EIF3M/DENR/EIF2B3/EIF2S3/RBM4/EIF3H/EIF2D/EIF3F/EIF3CL/EIF3E/EIF3I/EIF3J/MCTS1/NCBP1
GOBP_POSITIVE_REGULATION_OF_AMYLOID_PRECURSOR_PROTEIN_CATABOLIC_PROCESS	GOBP_POSITIVE_REGULATION_OF_AMYLOID_PRECURSOR_PROTEIN_CATABOLIC_PROCESS	19	0.64279	1.5669	0.0221516	0.103632	0.0773148	1985	tags=42%, list=13%, signal=37%	ABCG1/GSAP/ABCA2/EFNA3/EFNA1/SPON1/CSNK1E/CASP3
GOBP_REGULATION_OF_STEROL_TRANSPORT	GOBP_REGULATION_OF_STEROL_TRANSPORT	48	0.519601	1.51411	0.0223231	0.104278	0.0777967	2892	tags=33%, list=19%, signal=27%	ABCG1/ABCA3/ABCA12/LIPG/ABCA7/ABCA2/PLTP/LEP/APOE/ABCB4/ABCA8/ABCA1/PCSK9/TSPO/LRP1/CETP
GOBP_REGULATION_OF_SODIUM_ION_TRANSPORT	GOBP_REGULATION_OF_SODIUM_ION_TRANSPORT	65	0.478198	1.46196	0.0223341	0.104278	0.0777967	3595	tags=42%, list=23%, signal=32%	PKP2/PRSS8/SERPINE2/SCN4B/ATP1B2/NKAIN1/SCN3B/CNTN1/NETO1/FGF11/SPTBN4/ATP1A2/NKAIN2/OSR1/NEDD4L/PTPN3/SLC9A1/PCSK9/WNK3/CAV3/ADRB2/ANK3/DMD/PRKCE/P2RX4/FXYD5/FGF14
GOBP_MAINTENANCE_OF_CELL_NUMBER	GOBP_MAINTENANCE_OF_CELL_NUMBER	155	-0.287433	-1.25015	0.0223751	0.104365	0.0778621	4294	tags=48%, list=28%, signal=35%	BCL9L/MED21/MCPH1/BMPR1A/ZNF322/CNOT2/SMARCA4/REST/CTR9/IGF2BP1/SMC5/EIF4E/ELAVL1/SKI/TAF5L/SMARCC1/MED28/TUT4/GNL3/VPS72/CDH2/SIX2/ARID1A/KDM2B/MED6/SMARCA2/SAV1/FUT10/PAF1/MTF2/RBBP4/MED14/LSM1/SMARCE1/SRRT/ZFP36L2/HDAC2/RIF1/BRMS1L/NIPBL/NOTCH1/METTL14/BRMS1/SMARCD1/HDAC1/MED30/CNOT3/DIS3L2/SAP30/FOXO1/SMC3/SMC1A/LEO1/RBBP7/FZD7/FANCC/GATA2/ACTB/ACTL6A/KIT/FANCD2/SALL4/LDB2/PHF19/ZIC1/EZH2/HES…
GOBP_CELLULAR_COMPONENT_MAINTENANCE	GOBP_CELLULAR_COMPONENT_MAINTENANCE	53	0.500814	1.48193	0.0224483	0.104603	0.0780392	3880	tags=45%, list=25%, signal=34%	CLDN1/MTSS1/APOE/ADGRB3/CBLN3/PRNP/CSF1R/F2RL1/WHRN/PARD6A/ITPKA/CNTNAP1/CD177/SDF4/BSN/INSR/LNPK/FYN/MYOCD/NLGN2/TANC1/TPRN/TJP1/MYADM
GOBP_MUSCLE_CELL_APOPTOTIC_PROCESS	GOBP_MUSCLE_CELL_APOPTOTIC_PROCESS	62	0.485377	1.47253	0.022552	0.104982	0.0783222	1780	tags=18%, list=11%, signal=16%	SFRP2/LYPD3/SOD2/GATA6/AGT/BMP7/IL12A/NUPR1/ZC3H12A/CFLAR/PAX8
GOBP_MICROTUBULE_DEPOLYMERIZATION	GOBP_MICROTUBULE_DEPOLYMERIZATION	40	-0.428254	-1.4575	0.02269	0.10552	0.0787233	942	tags=18%, list=6%, signal=16%	CKAP2/STMN1/KIF18A/TPX2/KIF2C/KIF18B/KIF14
GOBP_ENDOTHELIAL_CELL_ACTIVATION	GOBP_ENDOTHELIAL_CELL_ACTIVATION	10	0.741092	1.56616	0.0227613	0.105747	0.0788926	1518	tags=30%, list=10%, signal=27%	CXCL10/BMPER/TCIM
GOBP_RESPONSE_TO_INTERLEUKIN_6	GOBP_RESPONSE_TO_INTERLEUKIN_6	26	0.60511	1.58116	0.0228562	0.106082	0.079143	1681	tags=27%, list=11%, signal=24%	CHI3L1/IL6/PTPRT/CEBPA/PID1/SPI1/ST3GAL6
GOBP_UBIQUINONE_METABOLIC_PROCESS	GOBP_UBIQUINONE_METABOLIC_PROCESS	19	-0.570483	-1.62327	0.0228947	0.106156	0.0791983	1793	tags=26%, list=12%, signal=23%	NDUFA9/COQ7/COQ2/COQ3/NQO1
GOBP_NEGATIVE_REGULATION_OF_SECRETION	GOBP_NEGATIVE_REGULATION_OF_SECRETION	112	0.436992	1.42095	0.0229371	0.106248	0.0792666	2275	tags=26%, list=15%, signal=22%	IL1B/LIF/KCNB1/ACVR1C/PRKN/AVPR2/RSAD2/TRH/SFRP1/CD200/CEACAM1/INHA/LEP/IL12A/PLA2R1/APOE/UCN/CBARP/SPI1/TACR2/ADTRP/INHBB/IL13RA2/RHBDF2/CD74/RHBDF1/OXT/INHBA/NMB
GOBP_DNA_SYNTHESIS_INVOLVED_IN_DNA_REPAIR	GOBP_DNA_SYNTHESIS_INVOLVED_IN_DNA_REPAIR	37	-0.42734	-1.44127	0.0230541	0.106685	0.0795926	4077	tags=46%, list=26%, signal=34%	ZBTB1/POLDIP2/RCHY1/PCNA/SPRTN/RRM1/HROB/POLE2/POLE/MAD2L2/POLD2/POLA1/POLD1/USP1/REV3L/RFC3/PCLAF
GOBP_NCRNA_TRANSCRIPTION	GOBP_NCRNA_TRANSCRIPTION	57	-0.384905	-1.42068	0.0232378	0.107429	0.0801477	4890	tags=56%, list=31%, signal=39%	ICE2/MACROH2A2/NOP53/GTF2H5/POLR1B/MACROH2A1/DEDD/ZC3H4/SMARCA4/GTF3C4/GTF3C5/TP53/USPL1/WDR82/TAF1B/SNAPC1/ICE1/PWP1/TCOF1/RPAP2/POLR1E/ELL2/GTF3C6/SNAPC2/GTF3C2/DDX11/SPIN1/NCL/NOL11/GTF3C3/NPM3/LARP7
GOBP_BASE_EXCISION_REPAIR	GOBP_BASE_EXCISION_REPAIR	43	-0.398224	-1.38589	0.0233033	0.107626	0.0802945	4998	tags=56%, list=32%, signal=38%	PRMT6/PARG/POLB/MBD4/POLG/SMUG1/APEX2/RPS3/MUTYH/PCNA/NTHL1/FEN1/TDG/APEX1/XRCC1/POLE/OGG1/LIG1/LIG3/POLD1/DNA2/RPA3/POLQ/NEIL3
GOBP_ADENYLATE_CYCLASE_ACTIVATING_G_PROTEIN_COUPLED_RECEPTOR_SIGNALING_PATHWAY	GOBP_ADENYLATE_CYCLASE_ACTIVATING_G_PROTEIN_COUPLED_RECEPTOR_SIGNALING_PATHWAY	93	0.452005	1.43809	0.0234104	0.10786	0.0804696	2691	tags=33%, list=17%, signal=28%	CXCL10/RXFP1/PLN/CXCL11/ADM2/PTHLH/VIP/ADGRB1/ADGRF4/PTH1R/GALR2/APLP1/ADGRB2/ADGRG4/PTGIR/ADCY1/ADGRB3/ADCY5/ADGRL1/ADM/GPR65/ADGRG1/TBXA2R/ABCA1/TMEM116/ADCY4/ADGRE2/GPR3/ADRB2/ADORA2B/ADCY6
GOBP_NEGATIVE_REGULATION_OF_PROTEIN_MATURATION	GOBP_NEGATIVE_REGULATION_OF_PROTEIN_MATURATION	20	0.645797	1.57839	0.0234221	0.10786	0.0804696	1696	tags=35%, list=11%, signal=31%	PLAT/SERPINE2/SERPINE1/PLAU/CHAC1/PRNP/CTSZ
GOBP_FOREBRAIN_GENERATION_OF_NEURONS	GOBP_FOREBRAIN_GENERATION_OF_NEURONS	34	-0.450601	-1.47336	0.0234229	0.10786	0.0804696	1274	tags=35%, list=8%, signal=32%	LEF1/METTL14/GLI3/GATA2/PAX6/NRP2/HES1/FGFR2/DCLK2/ASPM/DLX1/DLX2
GOBP_CELLULAR_RESPONSE_TO_ALCOHOL	GOBP_CELLULAR_RESPONSE_TO_ALCOHOL	76	0.469611	1.45773	0.0235873	0.108511	0.0809549	2329	tags=25%, list=15%, signal=21%	SCNN1G/SCNN1B/CCL7/SOD2/SCNN1A/SFRP1/GPLD1/CDH1/CYP1B1/ADCY1/ADCY5/INHBB/SGK1/JUP/ADAM15/EFNA5/INHBA/FOXO3/AHR
GOBP_REGULATION_OF_EXIT_FROM_MITOSIS	GOBP_REGULATION_OF_EXIT_FROM_MITOSIS	15	-0.61584	-1.61676	0.0236345	0.108622	0.0810375	2736	tags=67%, list=18%, signal=55%	CDC14C/PHB2/ZW10/CDC23/KNTC1/CDKN1B/CDCA5/CDC14A/UBE2C/ANLN
GOBP_ESTABLISHMENT_OR_MAINTENANCE_OF_MONOPOLAR_CELL_POLARITY	GOBP_ESTABLISHMENT_OR_MAINTENANCE_OF_MONOPOLAR_CELL_POLARITY	24	-0.523064	-1.57079	0.023864	0.109569	0.0817445	1896	tags=33%, list=12%, signal=29%	TTC8/PATJ/LAMA1/SH3BP1/EZR/SLC9A3R1/SCRIB/CARMIL2
GOBP_RESPONSE_TO_SALT	GOBP_RESPONSE_TO_SALT	19	0.640774	1.56198	0.0239392	0.109726	0.0818614	1384	tags=26%, list=9%, signal=24%	NEFL/PITX3/ALPL/SLC26A5/ZC3H12A
GOBP_POSITIVE_REGULATION_OF_ESTABLISHMENT_OF_PROTEIN_LOCALIZATION	GOBP_POSITIVE_REGULATION_OF_ESTABLISHMENT_OF_PROTEIN_LOCALIZATION	261	0.385621	1.32611	0.0239503	0.109726	0.0818614	3358	tags=25%, list=22%, signal=20%	IL1A/IL1B/ABCG1/GPR68/KCNB1/ACHE/NKX6-1/TLR2/TRH/WLS/BMP6/UBL4B/RBP4/PRKCZ/GAS6/TGFB2/SFN/GPLD1/CORO2B/PTGS2/CDH1/C1QTNF12/ABLIM3/LEP/ADAM8/ZC3H12A/IRS2/TM7SF3/PRNP/JUP/PCSK1/F2RL1/CD81/MYOM1/ERGIC3/BCAP31/PARD6A/VAMP2/PINK1/RAPGEF3/GSK3B/EDEM2/PLK3/ANG/ATP13A2/MIEF2/BBC3/FYN/RHOU/MYRIP/ANK3/KCNN4/PCK2/C2CD2L/ABAT/APBB1/NLGN2/TRPM4/TMEM30B/RAC2/PRKCD/TMEM30A/B3GAT3/PRKCE/TMED10/TOMM7
GOBP_POSITIVE_REGULATION_OF_CHEMOKINE_PRODUCTION	GOBP_POSITIVE_REGULATION_OF_CHEMOKINE_PRODUCTION	46	0.517448	1.49415	0.0239711	0.109726	0.0818614	2661	tags=33%, list=17%, signal=27%	IL1B/IL33/ALOX15B/IL6/TLR9/TSLP/TLR2/OAS1/APP/CSF1R/F2RL1/CD74/RIPK2/WNT5A/ADORA2B
GOBP_HYDROGEN_PEROXIDE_BIOSYNTHETIC_PROCESS	GOBP_HYDROGEN_PEROXIDE_BIOSYNTHETIC_PROCESS	12	0.715474	1.58292	0.0239916	0.109726	0.0818614	3189	tags=58%, list=20%, signal=46%	CYP1A1/SOD2/DUOXA1/DUOX2/CYBA/FYN/MT-CO2
GOBP_REGULATION_OF_MYELOID_CELL_APOPTOTIC_PROCESS	GOBP_REGULATION_OF_MYELOID_CELL_APOPTOTIC_PROCESS	22	-0.512412	-1.51856	0.0240613	0.109894	0.0819865	2135	tags=32%, list=14%, signal=27%	SLC7A11/KITLG/MIAT/CDKN2A/SNAI2/BCL2/MEF2C
GOBP_JNK_CASCADE	GOBP_JNK_CASCADE	142	0.417471	1.38524	0.0240751	0.109894	0.0819865	1267	tags=11%, list=8%, signal=10%	IL1A/IL1B/SFRP2/WNT16/SH3RF2/TLR9/PTPN22/PRKN/UNC5CL/RASSF2/SFRP1/MAPK8IP2/CCR7/GADD45A/APP/CDC42EP5
GOBP_NEUROTRANSMITTER_METABOLIC_PROCESS	GOBP_NEUROTRANSMITTER_METABOLIC_PROCESS	16	0.657611	1.5553	0.0241353	0.110062	0.0821118	3235	tags=56%, list=21%, signal=45%	GAD1/ACHE/COLQ/MOXD1/COMT/DBH/DAGLB/ABAT/ALDH5A1
GOBP_POSITIVE_REGULATION_OF_RNA_SPLICING	GOBP_POSITIVE_REGULATION_OF_RNA_SPLICING	33	-0.455353	-1.49853	0.0244855	0.111551	0.0832226	3437	tags=67%, list=22%, signal=52%	SETX/SNRNP70/SF3B4/CLNS1A/HSPA8/HNRNPLL/RBM22/U2AF2/SNW1/PRPF19/DYRK1A/RBM3/TRA2A/DAZAP1/NCBP1/PIK3R1/NCL/HABP4/TRA2B/SLC38A2/RBMXL1/RBMX
GOBP_PROTEIN_LOCALIZATION_TO_NUCLEAR_ENVELOPE	GOBP_PROTEIN_LOCALIZATION_TO_NUCLEAR_ENVELOPE	12	-0.661568	-1.64543	0.0245723	0.111837	0.0834366	2972	tags=58%, list=19%, signal=47%	SUMO1/NUP155/NUP54/LMNA/LMNB2/LMNB1/PLK1
GOBP_REGULATION_OF_DEFENSE_RESPONSE_TO_VIRUS_BY_HOST	GOBP_REGULATION_OF_DEFENSE_RESPONSE_TO_VIRUS_BY_HOST	33	0.562751	1.53059	0.0247174	0.11228	0.0837668	2193	tags=33%, list=14%, signal=29%	IL1B/PTPN22/IFNLR1/TNFAIP3/ZDHHC11/ZDHHC1/ZC3H12A/IL23A/MMP12/DDX58/STAT1
GOBP_REGULATION_OF_REACTIVE_OXYGEN_SPECIES_BIOSYNTHETIC_PROCESS	GOBP_REGULATION_OF_REACTIVE_OXYGEN_SPECIES_BIOSYNTHETIC_PROCESS	33	0.563785	1.5334	0.0247174	0.11228	0.0837668	2651	tags=30%, list=17%, signal=25%	CD36/SOD2/ADGRB1/GRIN1/DUOXA1/CFLAR/CYBA/FOXO3/SLC5A3/FYN
GOBP_ICOSANOID_METABOLIC_PROCESS	GOBP_ICOSANOID_METABOLIC_PROCESS	66	0.484588	1.48233	0.0247566	0.112349	0.0838186	2250	tags=24%, list=14%, signal=21%	IL1B/CYP1A1/ALOX15B/TLR2/CYP2J2/ALOX5AP/PLA2G4C/PTGS2/ALOXE3/CYP1B1/GGT1/AKR1B1/CYP2E1/CD74/CES2/PTGIS
GOBP_SPERM_CAPACITATION	GOBP_SPERM_CAPACITATION	15	0.68127	1.59106	0.025132	0.113943	0.0850076	2992	tags=53%, list=19%, signal=43%	SPINK1/PCSK4/EFCAB9/SLC22A14/SLC26A8/CATSPER3/CATSPERE/ROPN1L
GOBP_NEGATIVE_REGULATION_OF_HEMATOPOIETIC_PROGENITOR_CELL_DIFFERENTIATION	GOBP_NEGATIVE_REGULATION_OF_HEMATOPOIETIC_PROGENITOR_CELL_DIFFERENTIATION	11	-0.685537	-1.64684	0.0252221	0.114241	0.0852302	2603	tags=64%, list=17%, signal=53%	ZFP36/PCID2/NOTCH1/METTL14/GATA2/MYB/HES1
GOBP_FATTY_ACID_ELONGATION	GOBP_FATTY_ACID_ELONGATION	13	0.687813	1.54734	0.0254011	0.114941	0.0857523	113	tags=15%, list=1%, signal=15%	ELOVL7/ELOVL3
GOBP_DNA_METHYLATION_DEPENDENT_HETEROCHROMATIN_FORMATION	GOBP_DNA_METHYLATION_DEPENDENT_HETEROCHROMATIN_FORMATION	22	-0.510913	-1.51412	0.0254906	0.115235	0.0859717	4848	tags=82%, list=31%, signal=56%	MPHOSPH8/SIRT1/ZNF304/ATF7IP/SAMD1/MBD2/ATF7IP2/TASOR/MBD3/SETDB1/SETDB2/DNMT3A/TRIM28/KDM1A/HDAC1/HELLS/DNMT1/TET1
GOBP_REGULATION_OF_POSTSYNAPTIC_MEMBRANE_POTENTIAL	GOBP_REGULATION_OF_POSTSYNAPTIC_MEMBRANE_POTENTIAL	80	0.462866	1.45029	0.0255272	0.11529	0.0860122	3394	tags=51%, list=22%, signal=40%	SLC8A2/SLC8A3/GRIN2A/GRIN1/CHRNE/PRKCZ/MAPK8IP2/NETO1/INSYN1/GRIA3/SHANK1/SHANK3/CHRNB2/APP/MPP2/RIMS1/RGS4/GRID1/P2RX5/GLRB/INSYN2A/CELF4/STX1A/GSK3B/STX1B/NTSR1/PRKAR1B/GABRE/ADRB2/SLC29A1/GRIA1/NLGN4X/ABAT/NLGN2/GABRR2/CUX2/P2RX6/TBC1D24/P2RX4/S1PR2/GRIN2D
GOBP_NUCLEAR_TRANSCRIBED_MRNA_CATABOLIC_PROCESS_EXONUCLEOLYTIC_3_5	GOBP_NUCLEAR_TRANSCRIBED_MRNA_CATABOLIC_PROCESS_EXONUCLEOLYTIC_3_5	10	-0.682379	-1.59401	0.0255796	0.115415	0.0861058	2446	tags=60%, list=16%, signal=51%	EXOSC7/EXOSC3/EXOSC8/DIS3L2/EXOSC2/EXOSC9
GOBP_NUCLEOLAR_LARGE_RRNA_TRANSCRIPTION_BY_RNA_POLYMERASE_I	GOBP_NUCLEOLAR_LARGE_RRNA_TRANSCRIPTION_BY_RNA_POLYMERASE_I	20	-0.540134	-1.56403	0.025771	0.116167	0.0866669	4865	tags=65%, list=31%, signal=45%	MACROH2A2/NOP53/GTF2H5/MACROH2A1/DEDD/SMARCA4/TAF1B/PWP1/TCOF1/POLR1E/DDX11/NCL/NOL11
GOBP_HISTONE_H2A_MONOUBIQUITINATION	GOBP_HISTONE_H2A_MONOUBIQUITINATION	21	-0.531758	-1.56101	0.0258027	0.116199	0.0866905	4691	tags=48%, list=30%, signal=33%	PCGF3/RNF2/BRCC3/PCGF5/KDM2B/CUL4B/RAD51/BRCA1/BRCA2/BARD1
GOBP_CARTILAGE_DEVELOPMENT_INVOLVED_IN_ENDOCHONDRAL_BONE_MORPHOGENESIS	GOBP_CARTILAGE_DEVELOPMENT_INVOLVED_IN_ENDOCHONDRAL_BONE_MORPHOGENESIS	28	0.574599	1.51259	0.0259219	0.116512	0.0869241	2394	tags=29%, list=15%, signal=24%	NPPC/STC1/SOX9/COMP/GHR/CBS/COL2A1/TGFBR2
GOBP_GRANULOCYTE_DIFFERENTIATION	GOBP_GRANULOCYTE_DIFFERENTIATION	28	0.575872	1.51594	0.0259219	0.116512	0.0869241	915	tags=18%, list=6%, signal=17%	CSF3/CSF2/CEBPA/CEACAM1/INPP5D
GOBP_REGULATION_OF_MEMBRANE_INVAGINATION	GOBP_REGULATION_OF_MEMBRANE_INVAGINATION	10	0.73735	1.55825	0.0259774	0.11665	0.0870271	1796	tags=50%, list=12%, signal=44%	C3/CD36/ABCA7/ITGA2/F2RL1
GOBP_MAINTENANCE_OF_ORGANELLE_LOCATION	GOBP_MAINTENANCE_OF_ORGANELLE_LOCATION	10	-0.681925	-1.59295	0.0260095	0.116682	0.0870512	388	tags=30%, list=2%, signal=29%	SPOUT1/GPSM2/ASPM
GOBP_NEGATIVE_REGULATION_OF_RESPONSE_TO_WOUNDING	GOBP_NEGATIVE_REGULATION_OF_RESPONSE_TO_WOUNDING	61	0.485606	1.46767	0.026187	0.117367	0.0875619	1916	tags=31%, list=12%, signal=27%	PLAT/SERPINB2/SERPINE2/C1QTNF1/SERPING1/SERPINE1/CEACAM1/PLAU/THBD/EPPK1/GP1BA/APOE/SPP1/FAP/ADTRP/RTN4R/AJAP1/F12/PLAUR
GOBP_NEGATIVE_REGULATION_OF_CALCIUM_ION_TRANSMEMBRANE_TRANSPORTER_ACTIVITY	GOBP_NEGATIVE_REGULATION_OF_CALCIUM_ION_TRANSMEMBRANE_TRANSPORTER_ACTIVITY	29	0.567877	1.49931	0.0263003	0.117716	0.0878224	1377	tags=24%, list=9%, signal=22%	PLN/CLIC2/RRAD/TLR9/ATP1A2/GPR35/CBARP
GOBP_NEGATIVE_REGULATION_OF_JNK_CASCADE	GOBP_NEGATIVE_REGULATION_OF_JNK_CASCADE	33	0.560907	1.52557	0.0263515	0.117716	0.0878224	658	tags=15%, list=4%, signal=15%	SFRP2/SH3RF2/PTPN22/PRKN/SFRP1
GOBP_TRNA_CATABOLIC_PROCESS	GOBP_TRNA_CATABOLIC_PROCESS	14	-0.616805	-1.58378	0.0263617	0.117716	0.0878224	2446	tags=57%, list=16%, signal=48%	EXOSC3/EXOSC10/EXOSC8/TRDMT1/EXOSC2/SLFN13/EXOSC9/POP1
GOBP_MEMBRANE_DEPOLARIZATION_DURING_CARDIAC_MUSCLE_CELL_ACTION_POTENTIAL	GOBP_MEMBRANE_DEPOLARIZATION_DURING_CARDIAC_MUSCLE_CELL_ACTION_POTENTIAL	17	0.646624	1.56353	0.0263652	0.117716	0.0878224	977	tags=35%, list=6%, signal=33%	SCN4B/KCNJ2/SCN3B/ANK2/HCN2/ATP1A2
GOBP_HUMORAL_IMMUNE_RESPONSE_MEDIATED_BY_CIRCULATING_IMMUNOGLOBULIN	GOBP_HUMORAL_IMMUNE_RESPONSE_MEDIATED_BY_CIRCULATING_IMMUNOGLOBULIN	22	0.618742	1.55278	0.0264418	0.117946	0.0879941	2559	tags=41%, list=16%, signal=34%	C3/C9/SERPING1/HPX/C8G/CD55/CD81/C1S/ZP3
GOBP_POSITIVE_REGULATION_OF_STEROL_TRANSPORT	GOBP_POSITIVE_REGULATION_OF_STEROL_TRANSPORT	30	0.579542	1.54303	0.0265318	0.118235	0.0882096	2892	tags=40%, list=19%, signal=33%	ABCG1/ABCA3/ABCA12/LIPG/ABCA7/PLTP/APOE/ABCB4/ABCA8/ABCA1/LRP1/CETP
GOBP_REGULATION_OF_CELL_KILLING	GOBP_REGULATION_OF_CELL_KILLING	50	0.524436	1.53064	0.026724	0.118867	0.0886811	2025	tags=40%, list=13%, signal=35%	CXCL6/ICAM1/CD1D/CEACAM1/TGFB2/HLA-H/RIPK3/CD55/HLA-B/LEP/IL12A/CFH/IL23A/SPI1/CLEC12B/CD59/SLC22A13/F2RL1/PVR/CADM1
GOBP_COCHLEA_DEVELOPMENT	GOBP_COCHLEA_DEVELOPMENT	33	-0.450241	-1.4817	0.0267242	0.118867	0.0886811	1778	tags=33%, list=11%, signal=30%	TBX2/MCM2/GATA2/FZD2/CTHRC1/EPHA4/HES1/EYA1/GABRA5/GATA3/CCNA2
GOBP_REGULATION_OF_CYTOSOLIC_CALCIUM_ION_CONCENTRATION	GOBP_REGULATION_OF_CYTOSOLIC_CALCIUM_ION_CONCENTRATION	34	0.558135	1.52949	0.0269127	0.119592	0.089222	675	tags=21%, list=4%, signal=20%	TMEM178A/PLN/RYR1/CDH23/SLC8A2/CALB2/FZD9
GOBP_POSITIVE_REGULATION_OF_PROTEIN_KINASE_B_SIGNALING	GOBP_POSITIVE_REGULATION_OF_PROTEIN_KINASE_B_SIGNALING	87	0.460249	1.45515	0.0269718	0.119742	0.0893337	2046	tags=25%, list=13%, signal=22%	CSF3/CHI3L1/GDF15/PIK3R5/C1QTNF1/GAS6/TPBG/RET/CCR7/C1QTNF12/LEP/ADAM8/MYORG/HBEGF/F3/MYDGF/IGFBP5/SEMA5A/GCNT2/TEK/F10/PINK1
GOBP_TRANSCRIPTION_ELONGATION_BY_RNA_POLYMERASE_II_PROMOTER	GOBP_TRANSCRIPTION_ELONGATION_BY_RNA_POLYMERASE_II_PROMOTER	104	-0.322814	-1.34071	0.0271486	0.120413	0.0898343	5247	tags=45%, list=34%, signal=30%	MED11/RNF8/MED7/MED18/PWWP2A/CDC73/CCNK/NELFB/INTS4/RTF1/INTS11/ZMYND11/MED24/MED21/RECQL5/INTS9/CTR9/MED4/HEXIM1/MED28/MED8/INTS2/MED6/MED1/SUPT4H1/SETD2/MED20/PAF1/SUPT16H/MED14/ELL2/WDR61/PCID2/INTS14/MED16/INTS8/NCBP1/NELFCD/TCERG1/MED30/HNRNPU/LARP7/LEO1/ENY2/ELP4/INTS7/EZH2
GOBP_BODY_FLUID_SECRETION	GOBP_BODY_FLUID_SECRETION	66	0.481251	1.47213	0.0272864	0.12091	0.090205	2444	tags=29%, list=16%, signal=24%	SCNN1B/SPINK1/NPPB/VIP/XDH/CCND1/VEGFA/APLN/UCN/SLC29A2/PAM/GUCA1B/NEURL1/OAS2/CYBA/VAMP2/PRLR/HK2/ATP7B
GOBP_GLYCOPROTEIN_CATABOLIC_PROCESS	GOBP_GLYCOPROTEIN_CATABOLIC_PROCESS	25	0.603284	1.56106	0.027355	0.1211	0.0903467	3187	tags=60%, list=20%, signal=48%	FBXO2/MANBA/CST3/ADAMTS12/SGSH/MMP12/IDS/MAN1B1/NAGLU/EDEM2/HGSNAT/FBXO6/FBXO44/CTSL/FBXO27
GOBP_ENDOTHELIAL_CELL_PROLIFERATION	GOBP_ENDOTHELIAL_CELL_PROLIFERATION	128	0.426723	1.40732	0.0275003	0.121628	0.090741	2582	tags=33%, list=17%, signal=28%	FGFBP1/CDH13/VIP/XDH/BMP2/CCL26/JCAD/CCL2/BMP6/VEGFA/FGF18/EGFL7/ERN1/RGCC/NGFR/COL4A3/BMPER/APLN/PLXNB3/LEP/IL12A/APOE/F3/NOX5/SCARB1/MYDGF/SEMA5A/FUT2/TEK/MMP14/CYBA/ITGB3/VEGFB/STAT1/JUN/LOXL2/ANG/EGR3/NRARP/VSTM4/DBH/WNT5A
GOBP_NEGATIVE_REGULATION_OF_LOCOMOTION	GOBP_NEGATIVE_REGULATION_OF_LOCOMOTION	279	0.373077	1.28544	0.0276074	0.121987	0.0910085	3064	tags=26%, list=20%, signal=21%	IL33/SFRP2/WNT11/ALOX15B/PADI2/ACVR1C/STC1/NBL1/PTPRT/KRT16/ADGRB1/SEMA3E/ATP1B2/MCTP1/SPINT2/IL24/DPP4/CCL2/SEMA3C/APOD/SFRP1/SERPINE1/CD200/IGFBP3/TIMP1/NEXMIF/WAS/RGCC/NGFR/KLF4/CYGB/PTPRR/GADD45A/CDH1/PTPRO/EPPK1/PLXNB3/FBLN1/CYP1B1/SLAMF8/APOE/ADTRP/IGFBP5/SEMA5A/JUP/SEMA6D/ADAM15/ADGRG1/CD74/PLXNA3/TBXA2R/PODN/FOXO3/IFITM1/RRAS/TMIGD3/EVL/WNT5A/SEMA4F/TP53INP1/MIR221/ADIPOR1/SEMA6B/SEMA4D/G…
GOBP_MITOTIC_DNA_INTEGRITY_CHECKPOINT_SIGNALING	GOBP_MITOTIC_DNA_INTEGRITY_CHECKPOINT_SIGNALING	79	-0.345973	-1.37716	0.0277264	0.122294	0.091238	4106	tags=43%, list=26%, signal=32%	BRCC3/RINT1/ABRAXAS1/UIMC1/TP53/TRIAP1/CDC14B/MUS81/PRKDC/CASP2/MSH2/ZNF830/RFWD3/DONSON/NBN/CLSPN/PLK2/CHEK1/TOPBP1/CDK2/CDC6/BRCA1/EME1/CDKN1B/TICRR/SETMAR/ORC1/STK33/FANCD2/BLM/CDK1/GTSE1/PBK/PLK1
GOBP_NOTCH_SIGNALING_INVOLVED_IN_HEART_DEVELOPMENT	GOBP_NOTCH_SIGNALING_INVOLVED_IN_HEART_DEVELOPMENT	10	-0.67886	-1.58579	0.0277291	0.122294	0.091238	1093	tags=60%, list=7%, signal=56%	NOTCH1/SNAI1/SNAI2/HEY1/HEYL/JAG1
GOBP_POSTSYNAPSE_ORGANIZATION	GOBP_POSTSYNAPSE_ORGANIZATION	136	0.418326	1.383	0.0278297	0.122623	0.0914831	2669	tags=25%, list=17%, signal=21%	NEFL/KIF1A/GAP43/NTNG2/LRRC4B/CAMK2B/ARC/PTPRD/NRCAM/MUSK/FZD9/SPTBN2/GDNF/NPTX1/LZTS3/SHANK1/EFNA1/SHANK3/INA/APOE/COLQ/NLGN4Y/NRXN2/PRNP/GLRB/LGMN/ARHGAP22/ITPKA/CNTNAP1/FRRS1L/WNT5A/INSR/FYN/CNKSR2
GOBP_REGULATION_OF_PROTON_TRANSPORT	GOBP_REGULATION_OF_PROTON_TRANSPORT	17	-0.568217	-1.52264	0.0280516	0.123485	0.0921261	2514	tags=35%, list=16%, signal=30%	PARK7/PHB2/TACO1/TWIST1/ACTN4/SLC9A3R1
GOBP_REGULATORY_T_CELL_DIFFERENTIATION	GOBP_REGULATORY_T_CELL_DIFFERENTIATION	24	-0.514847	-1.54612	0.0280826	0.123506	0.0921418	869	tags=21%, list=6%, signal=20%	LGALS9/DUSP10/FANCD2/LAG3/TOX
GOBP_TOLL_LIKE_RECEPTOR_SIGNALING_PATHWAY	GOBP_TOLL_LIKE_RECEPTOR_SIGNALING_PATHWAY	89	0.452463	1.43156	0.028179	0.123746	0.0923209	2773	tags=31%, list=18%, signal=26%	CD36/S100A14/TLR9/PTPN22/ESR1/TLR2/RSAD2/TNFAIP3/CTSS/OAS1/BIRC3/IRAK2/IRAK3/TLR1/GPR108/F2RL1/TNIP1/NR1D1/CYBA/CD40/LY96/RIPK2/SLC15A4/RTN4/IRF1/EPG5/GRAMD4/UNC93B1
GOBP_RESPONSE_TO_BMP	GOBP_RESPONSE_TO_BMP	132	0.419618	1.38537	0.0281899	0.123746	0.0923209	1157	tags=18%, list=7%, signal=17%	SFRP2/TMEM100/GDF15/SFRP4/KCP/GATA6/NBL1/BMPR1B/BMP2/PCSK6/SPINT2/SPINT1/BMP6/MSX2/SOX9/SFRP1/COMP/SMURF2/TGFB2/BMPER/HTRA1/RGMB/SKOR1/BMP7
GOBP_EPITHELIAL_CELL_APOPTOTIC_PROCESS	GOBP_EPITHELIAL_CELL_APOPTOTIC_PROCESS	96	0.445599	1.42006	0.0282984	0.124106	0.0925897	2394	tags=24%, list=15%, signal=20%	ANGPTL4/WNT11/SFRP4/IL6/ESR1/ICAM1/JAG2/CCL2/TNFAIP3/SERPINE1/GAS6/RGCC/COL4A3/PLA2R1/NUPR1/CFLAR/SEMA5A/NDNF/TEK/CASP3/CD40/FOXO3/TGFBR2
GOBP_CATECHOLAMINE_SECRETION	GOBP_CATECHOLAMINE_SECRETION	33	0.557446	1.51616	0.0283942	0.124296	0.0927312	1233	tags=30%, list=8%, signal=28%	HTR2A/SYT7/SYT3/KCNB1/VIP/PRKN/AGT/GDNF/GRM2/CHRNB2
GOBP_PURINE_RIBONUCLEOSIDE_METABOLIC_PROCESS	GOBP_PURINE_RIBONUCLEOSIDE_METABOLIC_PROCESS	19	0.628857	1.53293	0.0284138	0.124296	0.0927312	2363	tags=37%, list=15%, signal=31%	ACP3/XDH/ENPP4/NT5E/ADA2/GNMT/PNP
GOBP_NEGATIVE_REGULATION_OF_KINASE_ACTIVITY	GOBP_NEGATIVE_REGULATION_OF_KINASE_ACTIVITY	203	0.390457	1.32598	0.0284211	0.124296	0.0927312	2043	tags=18%, list=13%, signal=16%	IL1B/SFRP2/GCKR/CAMK2N2/PTPN22/PRKN/PTPRT/BMP2/CEBPA/ERRFI1/AGT/PIK3IP1/DBNDD1/SLC8A3/TNFAIP3/SFRP1/GGNBP2/CEACAM1/LAX1/SFN/PKIA/GADD45A/PTPRO/BMP7/TRIB3/SPRY3/APOE/IRS2/IRAK3/PTPRB/PTPRH/GPRC5A/SMPD1/LRP5/CASP3/DDR2
GOBP_NEGATIVE_REGULATION_OF_PHOSPHORYLATION	GOBP_NEGATIVE_REGULATION_OF_PHOSPHORYLATION	317	0.36748	1.27032	0.0284842	0.124347	0.0927696	2509	tags=20%, list=16%, signal=17%	IL1B/SFRP2/SPINK1/GCKR/CAMK2N2/PTPN22/PRKN/PTPRT/XDH/KIRREL2/BMP2/CEBPA/ERRFI1/AGT/PIK3IP1/DBNDD1/SLC8A3/RASSF2/TNFAIP3/SFRP1/IGFBP3/GGNBP2/PRKCZ/CEACAM1/INHA/LAX1/PID1/SFN/PKIA/HGF/GADD45A/BDKRB2/DUSP6/PTPRO/BMP7/FBLN1/TRIB3/SPRY3/CADM4/APOE/NUPR1/ZC3H12A/IRS2/IRAK3/PRNP/PTPRB/PTPRH/GPRC5A/SMPD1/LRP5/CASP3/PARD6A/DDR2/PMEPA1/CDKN1A/JUN/INHBA/PRKAR1B/UCHL1/CAV3/FKBP8/DMTN
GOBP_ENDONUCLEOLYTIC_CLEAVAGE_INVOLVED_IN_RRNA_PROCESSING	GOBP_ENDONUCLEOLYTIC_CLEAVAGE_INVOLVED_IN_RRNA_PROCESSING	16	-0.58221	-1.5559	0.0284858	0.124347	0.0927696	3585	tags=44%, list=23%, signal=34%	BOP1/NOL9/BMS1/FCF1/ABT1/RPP40/UTP20
GOBP_CELLULAR_RESPONSE_TO_TOPOLOGICALLY_INCORRECT_PROTEIN	GOBP_CELLULAR_RESPONSE_TO_TOPOLOGICALLY_INCORRECT_PROTEIN	103	0.441408	1.42525	0.0285316	0.124432	0.0928326	5350	tags=49%, list=34%, signal=32%	PRKN/HSPA6/ATF3/CCND1/STC2/ERN1/BHLHA15/ABCA7/DDIT3/PACRG/DNAJB9/BCL2L11/ERO1A/TM7SF3/RHBDD2/FICD/PPP1R15A/AMFR/ERLEC1/DDRGK1/WFS1/MBTPS1/OS9/OPTN/UGGT2/CREB3/HERPUD1/STUB1/TOR1A/EIF2AK3/ATF4/HSPA13/EIF2AK2/ATF6/SDF2L1/HSPB8/TBL2/RNF185/TMBIM6/TMED2/UBE2W/RHBDD1/HSPA9/UFD1/DERL1/CREB3L1/ERMP1/DNAJC10/HSPA5/HSF1
GOBP_REGULATION_OF_TUBE_SIZE	GOBP_REGULATION_OF_TUBE_SIZE	99	0.439979	1.41301	0.0286369	0.124775	0.0930887	2691	tags=34%, list=17%, signal=29%	SCNN1B/HTR2A/NPPC/SOD2/NPPB/AVPR2/AGT/SOD3/COMP/KCNMB2/PTGS2/ATP1A2/BDKRB2/HTR7/GCH1/LEP/DOCK4/KCNMB4/APOE/UCN/GCLC/ADM/ECE1/F2RL1/UTS2B/TBXA2R/EXT2/CBS/MMP2/VSTM4/DBH/ADRB2/ADORA2B/ADCY6
GOBP_AMELOGENESIS	GOBP_AMELOGENESIS	15	0.675978	1.5787	0.0286904	0.124892	0.0931764	3623	tags=53%, list=23%, signal=41%	ITGB6/MSX2/ENAM/PERP/STIM1/FAM20C/FAM20A/CNNM4
GOBP_REGULATION_OF_P38MAPK_CASCADE	GOBP_REGULATION_OF_P38MAPK_CASCADE	39	0.532518	1.50612	0.0287398	0.124992	0.0932503	1859	tags=28%, list=12%, signal=25%	IL1B/PTPN22/XDH/BMP2/VEGFA/HGF/GADD45A/LEP/ZC3H12A/SPI1/GADD45G
GOBP_MEMORY	GOBP_MEMORY	91	0.451619	1.43301	0.0287786	0.125044	0.0932897	1750	tags=25%, list=11%, signal=23%	HTR2A/CCND2/SLC8A2/ARC/MUSK/SLC8A3/GRIN2A/PRKCZ/NETO1/ABCA7/PTGS2/SHANK1/CEBPB/SHANK3/ADCY1/CHRNB2/SLC2A4/APOE/PRNP/VLDLR/SGK1/SLC1A1/LGMN
GOBP_NUCLEAR_EXPORT	GOBP_NUCLEAR_EXPORT	150	-0.286687	-1.23331	0.0288313	0.125158	0.0933743	4184	tags=43%, list=27%, signal=32%	THOC2/NUP153/DNAJC27/RAE1/SARNP/MDN1/NRDE2/TCF7L2/RAN/NUP85/PARK7/DDX19B/RITA1/RBM8A/THOC7/NCBP3/CDK5/UHMK1/IWS1/RBM22/POLDIP3/RANGAP1/SMG1/EMD/NUP133/SETD2/SSB/DHX9/NUP62/NUP188/NUP155/PCID2/CSE1L/XPO4/CHTOP/TXN/THOC1/ABCE1/NUP93/MAGOHB/XPO1/NCBP1/CTDSPL2/ANP32B/EIF4A3/NUP88/CPSF6/ATXN1/HHEX/NUP160/MAGOH/NUP107/LTV1/ENY2/THOC3/KHDRBS1/NPM1/ALYREF/SRSF3/THOC6/GLE1/HNRNPA1/BARD1/DDX39A/HNRNPA2B1
GOBP_REGULATION_OF_VITAMIN_METABOLIC_PROCESS	GOBP_REGULATION_OF_VITAMIN_METABOLIC_PROCESS	10	-0.676262	-1.57972	0.0290188	0.125855	0.0938946	2283	tags=70%, list=15%, signal=60%	CLYBL/RDH10/PRMT3/GFI1/AKR1C3/SNAI1/SNAI2
GOBP_ANTIGEN_PROCESSING_AND_PRESENTATION_OF_ENDOGENOUS_PEPTIDE_ANTIGEN	GOBP_ANTIGEN_PROCESSING_AND_PRESENTATION_OF_ENDOGENOUS_PEPTIDE_ANTIGEN	10	0.732071	1.54709	0.0291958	0.12634	0.0942566	1095	tags=30%, list=7%, signal=28%	HLA-C/HLA-H/HLA-B
GOBP_PURINE_NUCLEOSIDE_MONOPHOSPHATE_CATABOLIC_PROCESS	GOBP_PURINE_NUCLEOSIDE_MONOPHOSPHATE_CATABOLIC_PROCESS	10	0.73024	1.54322	0.0291958	0.12634	0.0942566	1155	tags=40%, list=7%, signal=37%	GDA/AMPD3/XDH/NT5E
GOBP_POSITIVE_REGULATION_OF_ERBB_SIGNALING_PATHWAY	GOBP_POSITIVE_REGULATION_OF_ERBB_SIGNALING_PATHWAY	33	0.552939	1.5039	0.0292113	0.12634	0.0942566	2937	tags=39%, list=19%, signal=32%	EPGN/AREG/TGFA/EREG/AGT/HAP1/HBEGF/NEURL1/PLAUR/RTN4/BCAR3/HIP1R/RBPJ
GOBP_BLASTOCYST_FORMATION	GOBP_BLASTOCYST_FORMATION	35	-0.447031	-1.48009	0.0292839	0.126538	0.0944039	5638	tags=69%, list=36%, signal=44%	CNOT1/SKIL/RRP7A/NLE1/LATS1/SRF/ADA/CNOT2/CUL3/CTR9/BYSL/SF3B6/RPL7L1/GABPA/CITED2/MATR3/SP3/PTPN18/CNOT3/ACTL6A/TM4SF1/RBM46/TEAD4/TET1
GOBP_ANTIVIRAL_INNATE_IMMUNE_RESPONSE	GOBP_ANTIVIRAL_INNATE_IMMUNE_RESPONSE	18	0.636853	1.54801	0.029406	0.126832	0.0946235	2275	tags=44%, list=15%, signal=38%	CXCL10/MX1/OAS1/ZDHHC11/ZDHHC1/MARCHF2/DDX58/NMB
GOBP_MYELIN_ASSEMBLY	GOBP_MYELIN_ASSEMBLY	18	0.636518	1.5472	0.029406	0.126832	0.0946235	2650	tags=44%, list=17%, signal=37%	TLR2/ITGB4/ANK2/CNTN1/ABCA2/TENM4/CNTNAP1/CD9
GOBP_ERROR_PRONE_TRANSLESION_SYNTHESIS	GOBP_ERROR_PRONE_TRANSLESION_SYNTHESIS	11	-0.677237	-1.6269	0.0295335	0.127265	0.0949465	2161	tags=45%, list=14%, signal=39%	POLE2/MAD2L2/POLD2/USP1/REV3L
GOBP_REGULATION_OF_CELLULAR_RESPONSE_TO_HYPOXIA	GOBP_REGULATION_OF_CELLULAR_RESPONSE_TO_HYPOXIA	15	-0.605	-1.5883	0.0296003	0.127362	0.0950189	1350	tags=33%, list=9%, signal=30%	CD34/ROCK2/AJUBA/EPHA4/MIR145
GOBP_LOCOMOTORY_EXPLORATION_BEHAVIOR	GOBP_LOCOMOTORY_EXPLORATION_BEHAVIOR	11	0.724995	1.57093	0.0296103	0.127362	0.0950189	1303	tags=36%, list=8%, signal=33%	GAD1/DPP4/ATP1A2/APOE
GOBP_NEGATIVE_REGULATION_OF_INTERLEUKIN_10_PRODUCTION	GOBP_NEGATIVE_REGULATION_OF_INTERLEUKIN_10_PRODUCTION	10	0.729563	1.54179	0.0296555	0.12744	0.0950771	2101	tags=50%, list=13%, signal=43%	IDO1/PRG2/PDCD1LG2/IL23A/TNFRSF21
GOBP_RRNA_3_END_PROCESSING	GOBP_RRNA_3_END_PROCESSING	10	-0.674299	-1.57513	0.0298786	0.128281	0.0957045	4693	tags=90%, list=30%, signal=63%	ERI3/EXOSC7/ERI1/ERI2/EXOSC3/EXOSC10/EXOSC8/EXOSC2/EXOSC9
GOBP_REGULATION_OF_CELL_SUBSTRATE_ADHESION	GOBP_REGULATION_OF_CELL_SUBSTRATE_ADHESION	183	0.397455	1.3398	0.0299145	0.128318	0.0957322	4085	tags=38%, list=26%, signal=28%	CD36/PKP2/CDH13/COL8A1/SEMA3E/VEGFA/APOD/SFRP1/SERPINE1/PRKCZ/PLAU/NEXMIF/UNC13D/CCR7/CSPG5/SPOCK2/EDIL3/CORO2B/PTPRO/FBLN1/HAS2/SPOCK1/MMP12/ACER2/AJAP1/GCNT2/JUP/PDPN/NDNF/TEK/MMP14/ADAM15/EFNA5/ITGB3/FN1/GSK3B/SLC9A1/RRAS/RAC3/DMTN/SDC4/EFEMP2/P4HB/SPRY4/CCL28/BST1/ONECUT2/EPB41L5/RAC2/CDK6/TESK1/PRKCE/DAB2/ITGA5/BCAS3/DUSP22/TACSTD2/DUSP3/MAP4K4/TRIOBP/ABL1/THY1/MYADM/PTPRA/HSD17B12/ABI3BP/NP…
GOBP_ENDOTHELIAL_CELL_DEVELOPMENT	GOBP_ENDOTHELIAL_CELL_DEVELOPMENT	56	0.494681	1.47933	0.0300692	0.128603	0.0959448	697	tags=16%, list=4%, signal=15%	IL1B/CLDN1/STC1/PECAM1/ICAM1/F11R/PDE2A/VEGFA/COL15A1
GOBP_REGULATION_OF_LIPOPROTEIN_LIPASE_ACTIVITY	GOBP_REGULATION_OF_LIPOPROTEIN_LIPASE_ACTIVITY	11	0.724647	1.57018	0.0300693	0.128603	0.0959448	429	tags=27%, list=3%, signal=27%	ANGPTL4/PCSK5/PCSK6
GOBP_AORTA_MORPHOGENESIS	GOBP_AORTA_MORPHOGENESIS	30	-0.468628	-1.48745	0.0300873	0.128603	0.0959448	452	tags=20%, list=3%, signal=19%	PDGFRB/HES1/EYA1/MIR145/HEY1/JAG1
GOBP_HISTONE_MONOUBIQUITINATION	GOBP_HISTONE_MONOUBIQUITINATION	33	-0.444472	-1.46272	0.0300905	0.128603	0.0959448	4691	tags=48%, list=30%, signal=34%	CDC73/PCGF3/RNF2/RNF40/CTR9/BRCC3/PCGF5/KDM2B/PAF1/CUL4B/RAD51/BRCA1/LEO1/UHRF1/BRCA2/BARD1
GOBP_POSITIVE_REGULATION_OF_CELLULAR_CARBOHYDRATE_METABOLIC_PROCESS	GOBP_POSITIVE_REGULATION_OF_CELLULAR_CARBOHYDRATE_METABOLIC_PROCESS	44	0.520464	1.50137	0.0301846	0.128789	0.0960836	2723	tags=30%, list=17%, signal=24%	SORBS1/PTH1R/PMAIP1/ADCYAP1R1/GPLD1/DGAT2/PPP1R3G/IRS2/PPP1R3E/NTSR1/PTAFR/INSR/GPT
GOBP_FOREBRAIN_NEURON_DIFFERENTIATION	GOBP_FOREBRAIN_NEURON_DIFFERENTIATION	27	-0.484993	-1.48913	0.0301888	0.128789	0.0960836	1274	tags=30%, list=8%, signal=27%	GATA2/PAX6/NRP2/HES1/FGFR2/DCLK2/DLX1/DLX2
GOBP_REGULATION_OF_FIBROBLAST_APOPTOTIC_PROCESS	GOBP_REGULATION_OF_FIBROBLAST_APOPTOTIC_PROCESS	17	0.638717	1.54441	0.0302872	0.129092	0.0963092	2184	tags=35%, list=14%, signal=30%	TP63/SFRP1/GAS6/NUPR1/BCL2L11/BTG1
GOBP_RESPONSE_TO_RETINOIC_ACID	GOBP_RESPONSE_TO_RETINOIC_ACID	82	0.457298	1.4362	0.0303384	0.129174	0.0963704	2409	tags=30%, list=15%, signal=26%	GJB2/WNT11/GATA6/BRINP2/STRA6/BMP6/HSD17B2/RBP4/SOX9/RET/KLF4/WNT9A/IGFBP7/LEP/CTSH/OSR1/ACER2/IGF2R/CYP26B1/AQP3/GSK3B/ABCA1/MMP2/OXT/IGFBP2
GOBP_REGULATION_OF_CELL_JUNCTION_ASSEMBLY	GOBP_REGULATION_OF_CELL_JUNCTION_ASSEMBLY	157	0.406874	1.35791	0.0303614	0.129174	0.0963704	4152	tags=38%, list=27%, signal=28%	IL1B/CLDN1/NTNG2/LRRC4B/CLSTN2/NTN1/ADGRB1/TLR2/F11R/PTPRD/AGT/MUSK/SYNDIG1/VEGFA/APOD/SFRP1/GPBAR1/TPBG/AMIGO1/NTRK2/NPTX1/CHRNB2/APP/ADGRB3/PRKCH/COLQ/MDGA1/TEK/MMP14/EFNA5/SLC9A1/OXT/CLSTN3/DMTN/SDC4/WNT5A/SRPX2/LRRN3/SEMA4D/IKBKB/NLGN2/EPB41L5/CUX2/STAU2/NPHP1/BCAS3/GPC4/DUSP22/AGRN/ROBO2/TJP1/DUSP3/MAP4K4/ABL1/THY1/PTPRA/SLITRK6/SIX4/CLSTN1/NEGR1
GOBP_GLIAL_CELL_PROLIFERATION	GOBP_GLIAL_CELL_PROLIFERATION	40	0.523338	1.48613	0.0304966	0.129631	0.0967117	241	tags=12%, list=2%, signal=12%	IL1B/IL33/AREG/IL6/NTN1
GOBP_PROTEIN_ACTIVATION_CASCADE	GOBP_PROTEIN_ACTIVATION_CASCADE	10	0.729062	1.54074	0.0305751	0.129847	0.096873	2074	tags=60%, list=13%, signal=52%	THBD/FBLN1/GP1BA/F8/F12/FN1
GOBP_NEGATIVE_REGULATION_OF_JUN_KINASE_ACTIVITY	GOBP_NEGATIVE_REGULATION_OF_JUN_KINASE_ACTIVITY	13	0.681457	1.53304	0.0308931	0.131007	0.0977378	658	tags=23%, list=4%, signal=22%	SFRP2/PTPN22/SFRP1
GOBP_TELOMERE_CAPPING	GOBP_TELOMERE_CAPPING	36	-0.440015	-1.46842	0.0309231	0.131007	0.0977378	3627	tags=33%, list=23%, signal=26%	TERF1/DCLRE1A/PRKDC/MAP3K4/NBN/XRCC1/ERCC4/POT1/RTEL1/HNRNPD/AURKB/NEK2
GOBP_CELLULAR_EXTRAVASATION	GOBP_CELLULAR_EXTRAVASATION	50	0.518557	1.51349	0.0309536	0.131007	0.0977378	3032	tags=42%, list=19%, signal=34%	PECAM1/ICAM1/XG/F11R/CD99/CCL2/PODXL2/JAM2/RIPK3/LEP/ADAM8/GP1BA/CD99L2/JAM3/PTAFR/CD177/CHST2/ITGB1/BCR/CCL28/BST1
GOBP_POSITIVE_REGULATION_OF_MITOTIC_NUCLEAR_DIVISION	GOBP_POSITIVE_REGULATION_OF_MITOTIC_NUCLEAR_DIVISION	34	0.550883	1.50961	0.0309596	0.131007	0.0977378	810	tags=18%, list=5%, signal=17%	IL1A/IL1B/EPGN/TGFA/EREG/RGCC
GOBP_POSITIVE_REGULATION_OF_COAGULATION	GOBP_POSITIVE_REGULATION_OF_COAGULATION	24	0.597834	1.53355	0.0310988	0.131439	0.0980603	2069	tags=42%, list=13%, signal=36%	PLAT/CD36/ENPP4/SERPINE1/PLAU/THBD/VKORC1/F3/F12/TBXA2R
GOBP_EXTRINSIC_APOPTOTIC_SIGNALING_PATHWAY_VIA_DEATH_DOMAIN_RECEPTORS	GOBP_EXTRINSIC_APOPTOTIC_SIGNALING_PATHWAY_VIA_DEATH_DOMAIN_RECEPTORS	72	0.470666	1.4485	0.0311377	0.131439	0.0980603	3756	tags=39%, list=24%, signal=30%	SFRP2/BMPR1B/ATF3/ICAM1/PMAIP1/TNFAIP3/SFRP1/SERPINE1/TIMP3/HGF/TNFRSF10C/TNFRSF10A/CFLAR/SPI1/GSK3B/DEDD2/FAIM2/TMBIM1/MIR221/PIDD1/LGALS3/PEA15/ITPRIP/BCL2L1/RFFL/TNFRSF10B/BAD/TRADD
GOBP_POSITIVE_REGULATION_OF_APOPTOTIC_SIGNALING_PATHWAY	GOBP_POSITIVE_REGULATION_OF_APOPTOTIC_SIGNALING_PATHWAY	116	0.425829	1.38777	0.0311457	0.131439	0.0980603	3763	tags=34%, list=24%, signal=26%	TP63/G0S2/BMPR1B/ATF3/AGT/PMAIP1/SFRP1/TNFSF10/TIMP3/VNN1/NGFR/RET/RIPK3/DDIT3/NUPR1/CTSH/BCL2L11/INHBB/BCAP31/ITM2C/DEDD2/INHBA/PLEKHF1/MYC/BBC3/NKX3-1/SRPX/PEA15/CYLD/PRKCD/LTBR/MIR186/BCL10/BAD/PDIA3/WWOX/FAS/HYAL2/NFATC4
GOBP_HISTONE_EXCHANGE	GOBP_HISTONE_EXCHANGE	16	-0.576051	-1.53944	0.0312648	0.131823	0.0983469	2955	tags=62%, list=19%, signal=51%	VPS72/KAT5/DMAP1/PCID2/YEATS4/RUVBL1/RUVBL2/NASP/ACTL6A/ANP32E
GOBP_POSITIVE_REGULATION_OF_DNA_TEMPLATED_DNA_REPLICATION	GOBP_POSITIVE_REGULATION_OF_DNA_TEMPLATED_DNA_REPLICATION	14	-0.608924	-1.56355	0.0313185	0.131931	0.0984274	2559	tags=50%, list=16%, signal=42%	STOML2/SSBP1/CDK2/CDC7/DBF4B/DBF4/E2F8
GOBP_REGULATION_OF_CELL_FATE_SPECIFICATION	GOBP_REGULATION_OF_CELL_FATE_SPECIFICATION	23	0.60081	1.51873	0.0315488	0.132506	0.0988565	142	tags=13%, list=1%, signal=13%	SFRP2/WNT11/ESRP1
GOBP_BONE_MORPHOGENESIS	GOBP_BONE_MORPHOGENESIS	79	0.459723	1.4408	0.0315497	0.132506	0.0988565	2744	tags=34%, list=18%, signal=28%	PAPPA2/NPPC/SFRP4/STC1/BMPR1B/ALPL/BMP6/MSX2/SOX9/FGF18/COMP/ATG9B/HAS2/LTBP3/GHR/TMEM107/CYP26B1/MMP14/LRP5/EXT2/CBS/COL2A1/TGFBR2/SCX/GLG1/MMP16/MEGF8
GOBP_POSITIVE_REGULATION_OF_PHOSPHATIDYLINOSITOL_3_KINASE_SIGNALING	GOBP_POSITIVE_REGULATION_OF_PHOSPHATIDYLINOSITOL_3_KINASE_SIGNALING	56	0.491673	1.47034	0.0315633	0.132506	0.0988565	2074	tags=27%, list=13%, signal=23%	CSF3/WNT16/SEMA3E/AGT/SOX9/TGFB2/NTRK2/HGF/LEP/PLXNB1/HCST/MYDGF/F2RL1/TEK/FN1
GOBP_REGULATION_OF_BRANCHING_INVOLVED_IN_URETERIC_BUD_MORPHOGENESIS	GOBP_REGULATION_OF_BRANCHING_INVOLVED_IN_URETERIC_BUD_MORPHOGENESIS	17	0.635818	1.5374	0.0315945	0.132506	0.0988565	732	tags=29%, list=5%, signal=28%	SOX8/AGT/VEGFA/SOX9/GDNF
GOBP_NEUROTRANSMITTER_UPTAKE	GOBP_NEUROTRANSMITTER_UPTAKE	25	0.595136	1.53998	0.0315961	0.132506	0.0988565	2745	tags=48%, list=18%, signal=40%	SLC1A6/PRKN/SLC22A1/GDNF/SYNGR3/ATP1A2/SLC1A3/SLC29A2/ITGB3/SLC1A2/SLC29A1/ITGB1
GOBP_POSITIVE_REGULATION_OF_GLYCOPROTEIN_METABOLIC_PROCESS	GOBP_POSITIVE_REGULATION_OF_GLYCOPROTEIN_METABOLIC_PROCESS	22	0.608496	1.52707	0.0316864	0.132749	0.0990375	2376	tags=27%, list=15%, signal=23%	IL33/PXYLP1/CCR7/ABCA2/NCSTN/POMT1
GOBP_REGULATION_OF_MITOCHONDRIAL_GENE_EXPRESSION	GOBP_REGULATION_OF_MITOCHONDRIAL_GENE_EXPRESSION	29	-0.48834	-1.5337	0.0317104	0.132749	0.0990375	3816	tags=48%, list=24%, signal=37%	TRMT10C/COA3/TRUB2/RPUSD4/RCC1L/NSUN3/UQCC2/MRPS27/RPUSD3/TACO1/FASTKD3/METTL4/C1QBP/MTG1
GOBP_RESPONSE_TO_POTASSIUM_ION	GOBP_RESPONSE_TO_POTASSIUM_ION	13	0.68074	1.53143	0.0318085	0.13304	0.0992552	1822	tags=38%, list=12%, signal=34%	CACNA1H/NPTX1/SLC26A5/DLG2/ADAMTS13
GOBP_POSITIVE_REGULATION_OF_EPIDERMAL_GROWTH_FACTOR_ACTIVATED_RECEPTOR_ACTIVITY	GOBP_POSITIVE_REGULATION_OF_EPIDERMAL_GROWTH_FACTOR_ACTIVATED_RECEPTOR_ACTIVITY	11	0.721622	1.56362	0.0319056	0.133328	0.0994697	1680	tags=55%, list=11%, signal=49%	EPGN/AREG/TGFA/EREG/HBEGF/NEURL1
GOBP_RESPONSE_TO_ETHANOL	GOBP_RESPONSE_TO_ETHANOL	86	0.449212	1.41543	0.0320295	0.133727	0.0997671	1602	tags=19%, list=10%, signal=17%	CSF3/CLDN1/CCL7/NPPC/SPINK1/SOD2/CCND1/GRIN2A/GRIN1/ADCYAP1R1/LEP/CHRNB2/SLC2A4/CTSK/RGS4/CYP2E1
GOBP_REGULATED_EXOCYTOSIS	GOBP_REGULATED_EXOCYTOSIS	170	0.39805	1.33646	0.0321827	0.134247	0.100155	2685	tags=28%, list=17%, signal=24%	HTR2A/UNC13A/SYT7/SYT3/KCNB1/CPLX4/SCAMP5/ABCA12/CEACAM1/APBA2/CACNA1H/CACNB4/UNC13D/CPLX1/CSPG5/SYNGR3/SYNGR2/SYNGR1/RAB44/ADCY1/HYAL3/APBA1/CBARP/RIMS1/PPFIA3/SPI1/LAT/SYN2/IL13RA2/F2RL1/OTOF/RIMS3/MILR1/VAMP2/STX1A/GSK3B/STX1B/PTAFR/NAPB/CD177/SDF4/DMTN/TMEM79/ZP3/ADGRE2/RAB26/ADORA2B/DNAJC5
GOBP_PLATELET_ACTIVATION	GOBP_PLATELET_ACTIVATION	94	0.443189	1.40899	0.0323699	0.134908	0.100649	3270	tags=30%, list=21%, signal=24%	SAA1/IL6/VAV3/SERPINE2/C1QTNF1/F11R/COMP/CEACAM1/DGKB/THBD/MERTK/GP1BA/APOE/VWF/PDPN/ADAMTS13/ITGB3/FN1/CD40/DMTN/DGKA/CD9/PLA2G4A/STXBP1/ABAT/TYRO3/C1GALT1C1/PRKCD
GOBP_MALE_MEIOTIC_NUCLEAR_DIVISION	GOBP_MALE_MEIOTIC_NUCLEAR_DIVISION	37	-0.416406	-1.40439	0.0324051	0.134935	0.100669	1429	tags=35%, list=9%, signal=32%	FIGNL1/MLH1/FANCA/TESMIN/SYCP3/DMC1/CCNA1/BRCA2/MEIOB/SYCP2/TRIP13/HSPA2/KIF18A
GOBP_DNA_MODIFICATION	GOBP_DNA_MODIFICATION	99	-0.332987	-1.39423	0.0326021	0.135635	0.101191	2817	tags=27%, list=18%, signal=22%	DMAP1/TDG/DNMT3A/DNMT3B/TRIM28/SMARCA5/EXOSC3/APEX1/CTCF/APOBEC3D/OGG1/BRCA1/APOBEC3F/METTL4/HELLS/APOBEC3G/TET2/DNMT1/PAX6/PARP1/MIS18A/EZH2/NEIL3/TET1/APOBEC3B/GATA3/TOX
GOBP_ENAMEL_MINERALIZATION	GOBP_ENAMEL_MINERALIZATION	12	0.707302	1.56484	0.0326741	0.135814	0.101325	3623	tags=58%, list=23%, signal=45%	ITGB6/MSX2/ENAM/STIM1/FAM20C/FAM20A/CNNM4
GOBP_REGULATION_OF_HISTONE_MODIFICATION	GOBP_REGULATION_OF_HISTONE_MODIFICATION	159	-0.281662	-1.22575	0.032838	0.136375	0.101743	4059	tags=38%, list=26%, signal=29%	H1-5/OTUB1/SKI/WDR5/SF3B1/TP53/PARK7/UBE2N/DDX21/SMAD4/IWS1/TADA2A/TADA3/MBIP/JDP2/PAF1/MTF2/HCFC1/SNW1/PAXIP1/NOC2L/WDR61/SART3/DNMT3B/PAXBP1/CHTOP/SMARCA5/RIF1/NIPBL/MAPK8/CTCF/CHEK1/KDM4D/KDM1A/TTLL12/BRCA1/TWIST1/MCRS1/SUV39H1/GFI1/SGF29/SET/HPF1/LMNA/NSD1/NFYC/GATA2/AUTS2/PRKD1/RUVBL2/DEK/DNMT1/NFYB/HDAC5/MYB/PHF19/SNAI2/NCAPG2/TET1/AASS/GATA3
GOBP_DENDRITE_EXTENSION	GOBP_DENDRITE_EXTENSION	27	0.590337	1.54914	0.0331095	0.137381	0.102493	1942	tags=30%, list=12%, signal=26%	UNC13A/SYT3/PRKN/CACNG7/RNF157/RIMS1/NEDD4L/CYFIP2
GOBP_ADULT_BEHAVIOR	GOBP_ADULT_BEHAVIOR	100	0.448752	1.44456	0.0332	0.137635	0.102683	2477	tags=34%, list=16%, signal=29%	HTR2A/CCND2/TMOD1/PRKN/TRH/SPTBN2/GDNF/CACNB4/ALK/SPTBN4/SDK1/ATP1A2/SHANK1/NR4A2/GRM2/LEP/SHANK3/CHRNB2/PCDH17/APP/SCN1A/NRXN2/GLRB/SLC1A1/NRXN3/HEXA/ZFHX2/NCSTN/MAFG/HIPK2/NTSR1/UCHL1/SLC1A2/DBH
GOBP_SYNCYTIUM_FORMATION	GOBP_SYNCYTIUM_FORMATION	47	0.508022	1.47279	0.0332481	0.137689	0.102723	2745	tags=34%, list=18%, signal=28%	CXCL10/GDF15/TNFSF14/ADGRB1/CACNA1H/JAM2/NFATC2/ADGRB3/CFLAR/CD81/RAPGEF3/PTGFRN/CAV3/CD9/ADAM12/ITGB1
GOBP_RESOLUTION_OF_MEIOTIC_RECOMBINATION_INTERMEDIATES	GOBP_RESOLUTION_OF_MEIOTIC_RECOMBINATION_INTERMEDIATES	15	-0.597805	-1.56941	0.0332716	0.137689	0.102723	4270	tags=73%, list=27%, signal=53%	CENPS/FANCM/CENPX/MUS81/MLH1/ERCC4/RMI1/EME1/TOP2B/MEIOB/TOP2A
GOBP_CELL_GROWTH	GOBP_CELL_GROWTH	407	0.354555	1.23113	0.0333333	0.137823	0.102823	2822	tags=22%, list=18%, signal=18%	PAPPA2/SFRP2/UNC13A/WNT11/IGFBP1/DRAXIN/SYT3/MT3/NTN1/ISLR2/NPPB/SERPINE2/PRKN/NKX6-1/SEMA3E/AGT/NRCAM/KRT17/DCBLD2/VEGFA/SEMA3C/PLXNA4/SOX9/SFRP1/IGFBP3/PRKCZ/CEACAM1/CACNG7/TGFB2/SFN/CDH1/TRPV2/TSPYL2/IGFBP7/OLFM1/IGFBP4/RNF157/MFSD2A/HBEGF/APP/SESN2/APOE/SPP1/UCN/RIMS1/RGS4/TNC/SPOCK1/RTN4R/IGFBP5/NEDD4L/SEMA5A/SGK1/SEMA6D/MMP14/CYFIP2/MEG3/ADAM15/EFNA5/CYBA/PLXNA3/L1CAM/FN1/GSK3B/SLC9A1/NRN1/…
GOBP_NEGATIVE_REGULATION_OF_MIRNA_MATURATION	GOBP_NEGATIVE_REGULATION_OF_MIRNA_MATURATION	12	0.706473	1.563	0.033588	0.138754	0.103518	1384	tags=25%, list=9%, signal=23%	IL6/ESR1/ZC3H12A
GOBP_NEGATIVE_REGULATION_OF_LEUKOCYTE_CHEMOTAXIS	GOBP_NEGATIVE_REGULATION_OF_LEUKOCYTE_CHEMOTAXIS	13	0.678287	1.52591	0.0336391	0.138843	0.103584	1287	tags=38%, list=8%, signal=35%	PADI2/NBL1/DPP4/CCL2/SLAMF8
GOBP_TYPE_B_PANCREATIC_CELL_PROLIFERATION	GOBP_TYPE_B_PANCREATIC_CELL_PROLIFERATION	25	0.592006	1.53188	0.0337166	0.13904	0.103731	1901	tags=40%, list=12%, signal=35%	NKX6-1/ERRFI1/SFRP1/IGFBP3/ANGPTL8/IGFBP4/NUPR1/IRS2/IGFBP5/NR1D1
GOBP_NEGATIVE_REGULATION_OF_CARTILAGE_DEVELOPMENT	GOBP_NEGATIVE_REGULATION_OF_CARTILAGE_DEVELOPMENT	26	0.587264	1.53452	0.0337597	0.139096	0.103773	1844	tags=38%, list=12%, signal=34%	WNT11/PTHLH/SOX9/WNT9A/LEP/LTBP3/CTSK/ADAMTS12/EFEMP1/GDF5
GOBP_NUCLEUS_LOCALIZATION	GOBP_NUCLEUS_LOCALIZATION	25	-0.499525	-1.52277	0.0339554	0.139779	0.104283	1478	tags=28%, list=9%, signal=25%	FHOD1/LMNA/LMNB2/SLC9A3R1/SYNE2/TRIM58/LMNB1
GOBP_REGULATION_OF_CELL_CELL_ADHESION_MEDIATED_BY_CADHERIN	GOBP_REGULATION_OF_CELL_CELL_ADHESION_MEDIATED_BY_CADHERIN	15	0.668116	1.56034	0.0340281	0.139852	0.104337	810	tags=33%, list=5%, signal=32%	FOXA1/BMP6/VEGFA/NEXMIF/RGCC
GOBP_VIRAL_TRANSCRIPTION	GOBP_VIRAL_TRANSCRIPTION	43	-0.383316	-1.33401	0.0340327	0.139852	0.104337	4456	tags=51%, list=29%, signal=37%	CHD1/SMARCA4/REST/HEXIM1/TAF11/RRP1B/ZFP36/GTF2B/TRIM21/TRIM62/UBP1/SP1/SNW1/TARBP2/DHX9/TARDBP/LEF1/HDAC1/PSMC3/LARP7/TFAP4/NUCKS1
GOBP_INTERLEUKIN_1_MEDIATED_SIGNALING_PATHWAY	GOBP_INTERLEUKIN_1_MEDIATED_SIGNALING_PATHWAY	24	0.595887	1.52856	0.0341014	0.140012	0.104457	1515	tags=21%, list=10%, signal=19%	IL1B/IL6/IL1RN/IRAK2/IRAK3
GOBP_GLANDULAR_EPITHELIAL_CELL_DIFFERENTIATION	GOBP_GLANDULAR_EPITHELIAL_CELL_DIFFERENTIATION	51	0.515188	1.51684	0.034316	0.140718	0.104983	851	tags=20%, list=5%, signal=19%	TP63/FOXA1/GATA6/NKX6-1/BMP2/BMP6/SOX9/IL31RA/BHLHA15/KLF4
GOBP_REGULATION_OF_DNA_TEMPLATED_TRANSCRIPTION_ELONGATION	GOBP_REGULATION_OF_DNA_TEMPLATED_TRANSCRIPTION_ELONGATION	99	-0.331939	-1.38984	0.0343331	0.140718	0.104983	5736	tags=55%, list=37%, signal=35%	TSFM/CTNNB1/BRD4/RNF168/INTS13/SCAF8/ZNF326/VHL/MED11/RNF8/MED7/MED18/PWWP2A/CDC73/CCNK/NELFB/KAT7/INTS4/INTS11/ZMYND11/MED24/MED21/RECQL5/ZC3H4/INTS9/MED4/HEXIM1/WDR82/MED28/MED8/INTS2/MED6/MED1/SUPT4H1/MED20/SUPT16H/MED14/ELL2/HMGN1/INTS14/THOC1/MED16/CCAR2/INTS8/NCBP1/NELFCD/TCERG1/MED30/HNRNPU/LARP7/LEO1/ALYREF/INTS7/EZH2
GOBP_REGULATION_OF_SYSTEMIC_ARTERIAL_BLOOD_PRESSURE_MEDIATED_BY_A_CHEMICAL_SIGNAL	GOBP_REGULATION_OF_SYSTEMIC_ARTERIAL_BLOOD_PRESSURE_MEDIATED_BY_A_CHEMICAL_SIGNAL	29	0.556631	1.46962	0.0344353	0.140948	0.105155	2023	tags=34%, list=13%, signal=30%	SLC2A5/SOD2/PCSK5/AVPR2/AGT/ATP6AP2/CTSZ/ECE1/F2RL1/CYBA
GOBP_NADP_METABOLIC_PROCESS	GOBP_NADP_METABOLIC_PROCESS	40	-0.411335	-1.39992	0.0344494	0.140948	0.105155	4394	tags=52%, list=28%, signal=38%	ME2/MLST8/NNT/TP53/TP53I3/PGD/ME1/PC/NUDT12/MDH1/NUDT17/NUDT13/IDH2/PRPS2/GCK/DCXR/RPIA/IDH1/G6PD/TKT/NQO1
GOBP_REGULATION_OF_MOTOR_NEURON_APOPTOTIC_PROCESS	GOBP_REGULATION_OF_MOTOR_NEURON_APOPTOTIC_PROCESS	13	0.677917	1.52508	0.0345545	0.141255	0.105384	1013	tags=23%, list=7%, signal=22%	NEFL/KCNB1/CRLF1
GOBP_ENDOTHELIAL_CELL_APOPTOTIC_PROCESS	GOBP_ENDOTHELIAL_CELL_APOPTOTIC_PROCESS	43	0.508345	1.45954	0.0346154	0.141381	0.105478	2282	tags=30%, list=15%, signal=26%	ANGPTL4/ICAM1/CCL2/TNFAIP3/SERPINE1/GAS6/RGCC/COL4A3/SEMA5A/NDNF/TEK/CD40/FOXO3
GOBP_REGULATION_OF_CARDIAC_MUSCLE_CONTRACTION_BY_CALCIUM_ION_SIGNALING	GOBP_REGULATION_OF_CARDIAC_MUSCLE_CONTRACTION_BY_CALCIUM_ION_SIGNALING	21	0.603579	1.49942	0.034847	0.142204	0.106091	977	tags=24%, list=6%, signal=22%	PLN/CLIC2/ANK2/TMEM38A/ATP1A2
GOBP_APOPTOTIC_CELL_CLEARANCE	GOBP_APOPTOTIC_CELL_CLEARANCE	35	0.52977	1.45956	0.0349462	0.14244	0.106268	2192	tags=34%, list=14%, signal=30%	C3/CD36/ADGRB1/CCL2/GAS6/MERTK/ABCA7/MFGE8/TGM2/SCARB1/ITGB3/XKR9
GOBP_AMINO_ACID_IMPORT_ACROSS_PLASMA_MEMBRANE	GOBP_AMINO_ACID_IMPORT_ACROSS_PLASMA_MEMBRANE	34	0.538147	1.47471	0.0349933	0.14244	0.106268	2406	tags=38%, list=15%, signal=32%	SLC1A6/SLC43A2/AGT/SLC22A4/SLC7A2/ATP1A2/SLC1A3/SLC47A1/RGS4/SLC1A1/SLC1A4/NTSR1/SLC1A2
GOBP_POSITIVE_REGULATION_OF_T_CELL_MEDIATED_IMMUNITY	GOBP_POSITIVE_REGULATION_OF_T_CELL_MEDIATED_IMMUNITY	39	0.525268	1.48562	0.034996	0.14244	0.106268	1951	tags=33%, list=13%, signal=29%	IL1B/IL6/CD1D/RSAD2/PRKCZ/HLA-H/CD55/HLA-B/IL12A/IL23A/SLC22A13/CD81/PVR
GOBP_CARDIAC_MUSCLE_CELL_CONTRACTION	GOBP_CARDIAC_MUSCLE_CELL_CONTRACTION	54	0.519073	1.53845	0.0350302	0.142456	0.10628	1717	tags=24%, list=11%, signal=21%	PLN/PKP2/DSG2/STC1/SCN4B/KCNJ2/SCN3B/SGCD/ANK2/ATP1A2/SCN1A/NEDD4L/JUP
GOBP_LEPTIN_MEDIATED_SIGNALING_PATHWAY	GOBP_LEPTIN_MEDIATED_SIGNALING_PATHWAY	11	0.718409	1.55666	0.0351191	0.142694	0.106457	2756	tags=55%, list=18%, signal=45%	MT3/EBI3/LEP/LEPR/UGCG/ADIPOR1
GOBP_REGULATION_OF_LEUKOCYTE_MEDIATED_CYTOTOXICITY	GOBP_REGULATION_OF_LEUKOCYTE_MEDIATED_CYTOTOXICITY	42	0.510768	1.45298	0.0351562	0.142722	0.106478	2025	tags=38%, list=13%, signal=33%	CXCL6/ICAM1/CD1D/CEACAM1/HLA-H/RIPK3/HLA-B/LEP/IL12A/IL23A/SPI1/CLEC12B/SLC22A13/F2RL1/PVR/CADM1
GOBP_POST_EMBRYONIC_ANIMAL_ORGAN_DEVELOPMENT	GOBP_POST_EMBRYONIC_ANIMAL_ORGAN_DEVELOPMENT	14	0.665263	1.53607	0.0352304	0.142899	0.10661	1814	tags=36%, list=12%, signal=32%	CDH23/VEGFA/KLF4/BCL2L11/EFEMP1
GOBP_REGULATION_OF_NEUTROPHIL_CHEMOTAXIS	GOBP_REGULATION_OF_NEUTROPHIL_CHEMOTAXIS	25	0.568402	1.4708	0.0352609	0.1429	0.106611	2047	tags=32%, list=13%, signal=28%	CXCL8/DPP4/CAMK1D/CCR7/C5AR1/IL23A/CD74/JAM3
GOBP_REGULATION_OF_RYANODINE_SENSITIVE_CALCIUM_RELEASE_CHANNEL_ACTIVITY	GOBP_REGULATION_OF_RYANODINE_SENSITIVE_CALCIUM_RELEASE_CHANNEL_ACTIVITY	20	0.631839	1.54427	0.0354674	0.143403	0.106986	106	tags=10%, list=1%, signal=10%	PLN/CLIC2
[truncated: 3,537 more rows]

## Sheet: GSE105951
ID	Description	setSize	enrichmentScore	NES	pvalue	p.adjust	qvalues	rank	leading_edge	core_enrichment
[truncated: 4,652 more rows]

## Sheet: GSE109700
ID	Description	setSize	enrichmentScore	NES	pvalue	p.adjust	qvalues	rank	leading_edge	core_enrichment
[truncated: 4,852 more rows]

[truncated: 43 more sheets: GSE112068, GSE132369, GSE132370, GSE155680, GSE163251, GSE168994, GSE175533 IRIS, GSE175533_RS, GSE212085, GSE3356, GSE56293, GSE63577 BJ, GSE63577 HFF, GSE63577 MRC5, GSE63577 WI38, GSE72407 ETO, GSE72407 RS, GSE98440 IMR90, GSE93535, A549 ALI …]
