# Supplementary material for: Broad repression of DNA repair genes in senescent cells identified by integration of transcriptomic data
Source: Nucleic Acids Res. 2024 Dec 31;53(1):gkae1257. doi: 10.1093/nar/gkae1257 (PMC11724277; doi:10.1093/nar/gkae1257)
Supplement: gkae1257_Supplemental_Files [file gkae1257_supplemental_files.zip › Suppl Table 2B DEG in cancer.xlsx]

## Sheet: Description
Supplementary table 2B: Tables of the Differential Expression Analysis results for each analyzed studies
This excel table regroups the Fold Change analysis from 23 Senescopedia cancer cell line data (René Bernards et al. 2021).
Each sheet contains a table for each cancer cell line and treatment.
First column contains the Gene's SYMBOL. Following columns the Counting Data published by René Bernards et al. 2021. The last two columns the calculated Fold Change used for the following GSEA ranking analysis (Fig. 1B)

## Sheet: HCT116 ALI
hgnc_symbol	HCT116_P_batch1	HCT116_P_batch3	HCT116_Ali14_batch1	FC	LOG2FC
DDX11L1	0.504	1.129	1.5	1.60603	0.6835
	-2.995	-2.995	-2.995	1	0
	-2.995	-2.995	-2.995	1	0
	2.523	2.077	0.8482	0.365565	-1.4518
LINC01409	1.778	0.2761	0.6955	0.794682	-0.33155
LINC01128	4.546	4.765	4.41	0.843523	-0.2455
LINC00115	0.116	-0.5925	1.564	3.48764	1.80225
FAM41C	0.268	0.08838	0.5349	1.2805	0.35671
	0.1622	-0.4013	0.5168	1.55439	0.63635
LINC02593	0.4282	-0.4424	1.091	2.14073	1.0981
SAMD11	1.479	0.4999	2.007	2.02448	1.01755
NOC2L	7.701	8.296	7.813	0.879344	-0.1855
KLHL17	4.96	3.518	4.698	1.37459	0.459
PLEKHN1	3.143	1.47	3.919	3.05781	1.6125
	2.401	1.018	0.6908	0.493561	-1.0187
HES4	3.9	1.895	3.897	1.99931	0.9995
ISG15	4.856	4.1	8.43	15.4764	3.952
AGRN	7.399	5.19	7.257	1.94868	0.9625
	2.166	1.805	2.537	1.46561	0.5515
RNF223	2.896	0.8648	2.029	1.10849	0.1486
C1orf159	3.662	2.73	2.734	0.725979	-0.462
	0.8834	-0.7364	1.238	2.24156	1.1645
TNFRSF18	3.724	1.895	3.242	1.34957	0.4325
SDF4	6.25	6.378	6.525	1.15749	0.211
B3GALT6	3.488	2.962	3.835	1.52626	0.61
C1QTNF12	0.09526	-2.371	-0.4048	1.66217	0.73307
	-0.8132	-1.937	-0.642	1.66221	0.7331
UBE2J2	4.896	5.143	5.088	1.04863	0.0685
LINC01786	-1.312	-2.995	-1.496	1.57735	0.6575
SCNN1D	1.563	-0.1984	1.761	2.11213	1.0787
ACAP3	3.979	3.402	4.004	1.24272	0.3135
PUSL1	4.177	3.937	4.474	1.33515	0.417
INTS11	6.546	5.878	5.932	0.823591	-0.28
	-0.8132	0.1044	-0.5186	0.892423	-0.1642
CPTP	3.337	2.844	4.599	2.84514	1.5085
TAS1R3	-2.467	-2.995	-1.496	2.35381	1.235
DVL1	6.952	5.512	7.004	1.70764	0.772
MXRA8	-2.995	-2.995	-2.059	1.91322	0.936
AURKAIP1	5.527	5.373	5.505	1.03886	0.055
CCNL2	7.615	6.263	7.078	1.10114	0.139
MRPL20-AS1	3.681	3.64	4.317	1.57625	0.6565
MRPL20	5.334	6.003	5.308	0.778895	-0.3605
	2.347	2.361	2.886	1.44593	0.532
ANKRD65	-2.467	-2.371	-2.452	0.977386	-0.033
LINC01770	-0.3383	-2.995	-0.7771	1.8526	0.88955
VWA1	4.096	3.931	4.678	1.58502	0.6645
ATAD3C	1.316	-0.8138	2.659	5.30701	2.4079
ATAD3B	5.652	5.438	5.77	1.16878	0.225
ATAD3A	6.198	6.424	5.595	0.608783	-0.716
SSU72	6.464	6.588	6.315	0.863938	-0.211
	0.5185	-0.839	-0.9692	0.570797	-0.80895
FNDC10	2.98	1.869	2.734	1.23928	0.3095
	0.8034	-0.5217	1.68	2.90623	1.53915
MIB2	5.518	3.142	5.555	2.33755	1.225
MMP23B	-1.126	-1.604	-1.092	1.20832	0.273
CDK11B	5.728	6.212	5.225	0.596668	-0.745
SLC35E2B	6.227	5.696	5.756	0.867238	-0.2055
CDK11A	4.489	4.759	4.391	0.850864	-0.233
	3.652	2.53	3.175	1.05995	0.084
SLC35E2A	3.532	3.172	3.846	1.40834	0.494
NADK	6.178	6.085	5.811	0.800792	-0.3205
GNB1	8.715	8.892	8.335	0.722716	-0.4685
CALML6	-0.3383	-1.604	0.2093	2.26647	1.18045
TMEM52	3.789	3.316	3.708	1.11381	0.1555
CFAP74	2.662	1.087	1.434	0.736879	-0.4405
GABRD	2.99	2.437	2.563	0.900938	-0.1505
PRKCZ	4.511	4.453	5.185	1.62789	0.703
PRKCZ-AS1	-1.312	-1.334	-0.7771	1.45993	0.5459
FAAP20	4.678	3.695	4.879	1.61608	0.6925
SKI	6.133	6.23	6.396	1.1603	0.2145
MORN1	2.973	2.246	2.417	0.875088	-0.1925
	0.2378	0.7531	0.4701	0.982582	-0.02535
RER1	6.4	6.478	6.295	0.905006	-0.144
PEX10	4.119	3.937	4.444	1.33422	0.416
PLCH2	1.642	0.5675	0.136	0.510949	-0.96875
PANK4	4.164	4.024	4.035	0.959929	-0.059
	-0.8132	-1.937	-0.2994	2.10774	1.0757
TNFRSF14-AS1	-2.995	-2.995	-2.059	1.91322	0.936
TNFRSF14	-2.467	-2.995	-2.452	1.21335	0.279
PRXL2B	4.288	4.779	4.305	0.853522	-0.2285
MMEL1	0.1683	-0.9094	-0.1092	1.1986	0.26135
PRDM16-DT	-1.777	-1.937	-2.995	0.454389	-1.138
PRDM16	3.179	2.437	2.506	0.811127	-0.302
ARHGEF16	4.851	4.257	4.707	1.11188	0.153
MEGF6	5.47	3.116	5.348	2.07772	1.055
TPRG1L	4.853	5.092	6.072	2.1428	1.0995
WRAP73	5.485	5.449	5.452	0.989657	-0.015
TP73	4.395	4.617	2.795	0.305448	-1.711
TP73-AS1	-1.359	-1.918	-2.04	0.757071	-0.4015
SMIM1	-0.3383	-1.334	-0.5186	1.24621	0.31755
LRRC47	5.731	5.941	5.906	1.04972	0.07
CEP104	5.11	5.31	5.589	1.30044	0.379
DFFB	3.56	4.198	3.97	1.06511	0.091
C1orf174	4.615	5.327	4.332	0.642158	-0.639
LINC01134	-1.375	-0.7347	0.06776	2.17741	1.12261
AJAP1	-2.995	-2.995	-2.995	1	0
NPHP4	4.225	3.775	3.973	0.981459	-0.027
KCNAB2	3.766	3.885	3.114	0.610685	-0.7115
CHD5	4.472	4.036	4.729	1.38992	0.475
RPL22	9.154	9.083	8.715	0.756022	-0.4035
RNF207	5.146	3.695	4.765	1.26971	0.3445
ICMT	6.878	7.279	6.207	0.546578	-0.8715
LINC00337	0.3055	0.1956	-0.2994	0.683044	-0.54995
GPR153	2.98	1.505	3.643	2.63993	1.4005
ACOT7	6.487	6.702	5.828	0.587842	-0.7665
HES2	2.793	2.714	4.73	3.93537	1.9765
ESPN	4.978	3.598	6.232	3.84771	1.944
TNFRSF25	3.857	2.092	3.764	1.72848	0.7895
PLEKHG5	5.917	4.1	5.647	1.55671	0.6385
NOL9	6.098	6.858	6.223	0.837987	-0.255
TAS1R1	-1.777	-2.371	-1.75	1.2518	0.324
ZBTB48	4.142	3.732	4.342	1.32409	0.405
KLHL21	6.46	5.804	6.711	1.49381	0.579
PHF13	5.055	5.288	4.975	0.872665	-0.1965
THAP3	3.248	3.517	3.908	1.43943	0.5255
DNAJC11	6.408	6.973	6.238	0.730775	-0.4525
CAMTA1	4.525	5.057	4.478	0.804966	-0.313
	-0.9268	-2.995	0.004597	3.90547	1.9655
VAMP3	6.297	6.817	6.306	0.840314	-0.251
	-1.526	-1.937	-1.28	1.36746	0.4515
PER3	2.875	2.363	2.535	0.943438	-0.084
UTS2	1.328	1.065	-0.2994	0.35456	-1.4959
TNFRSF9	1.276	0.1098	3.071	5.19852	2.3781
PARK7	7.076	7.724	6.761	0.642158	-0.639
ERRFI1	9.729	9.233	8.858	0.649319	-0.623
	0.647	-0.5819	-0.06723	0.933175	-0.09978
SLC45A1	3.656	2.344	3.17	1.12506	0.17
RERE	5.778	5.783	5.84	1.0421	0.0595
ENO1	10.97	11.11	10.42	0.650671	-0.62
CA6	-0.2626	-1.37	-1.152	0.7924	-0.3357
SLC2A5	-0.4651	-2.336	-0.4878	1.88263	0.91275
GPR157	3.277	3.648	4.358	1.86025	0.8955
MIR34AHG	1.95	0.9532	3.74	4.88514	2.2884
LNCTAM34A	-1.126	-1.106	1.011	4.36808	2.127
H6PD	6.678	4.73	5.907	1.15109	0.203
SPSB1	3.862	3.5	3.695	1.00975	0.014
	-2.995	-2.995	-2.995	1	0
SLC25A33	5.017	5.344	4.667	0.700521	-0.5135
TMEM201	4.981	4.876	5.253	1.25223	0.3245
PIK3CD	3.647	2.916	3.703	1.33932	0.4215
CLSTN1	7.562	7.751	7.447	0.864837	-0.2095
CTNNBIP1	5.03	4.042	4.575	1.0274	0.039
LZIC	5.396	6.044	5.629	0.938872	-0.091
NMNAT1	3.592	3.767	3.835	1.11381	0.1555
RBP7	4.797	5.214	4.412	0.662733	-0.5935
UBE4B	5.568	6.836	5.404	0.575146	-0.798
KIF1B	6.514	7.185	6.566	0.821595	-0.2835
RN7SL731P	-1.239	-0.713	-0.5474	1.34593	0.4286
PGD	7.149	7.867	6.357	0.450313	-1.151
CENPS-CORT	-0.06509	-0.1698	-2.452	0.198257	-2.33455
CENPS	2.907	3.998	2.336	0.461211	-1.1165
DFFA	7.18	7.176	7.532	1.2781	0.354
PEX14	4.469	4.351	4.493	1.05922	0.083
CASZ1	3.196	2.344	3.975	2.30537	1.205
TARDBP	7.037	8.164	6.967	0.644611	-0.6335
MASP2	-1.524	-2.995	-1.278	1.97452	0.9815
	1.992	-0.4424	1.125	1.27474	0.3502
SRM	6.016	6.634	5.961	0.777007	-0.364
EXOSC10	6.773	7.278	6.283	0.597703	-0.7425
EXOSC10-AS1	-2.467	-1.937	-2.452	0.840896	-0.25
MTOR	7.091	7.511	6.984	0.802737	-0.317
UBIAD1	4.934	5.035	4.885	0.933356	-0.0995
DISP3	1.479	0.1044	0.8823	1.06481	0.0906
LINC01647	0.2364	0.1412	-1.736	0.263377	-1.9248
FBXO2	4.642	3.617	5.743	3.05993	1.6135
FBXO44	4.239	3.894	5.008	1.92052	0.9415
FBXO6	3.423	3.736	4.05	1.38559	0.4705
MAD2L2	5.392	5.361	4.606	0.586214	-0.7705
DRAXIN	0.5903	0.7112	2.758	4.30869	2.10725
AGTRAP	4.043	4.205	4.16	1.02527	0.036
MTHFR	4.685	3.393	4.514	1.38992	0.475
CLCN6	4.116	3.601	3.693	0.891619	-0.1655
NPPB	-2.995	-2.995	-2.995	1	0
KIAA2013	6.065	6.151	6.334	1.16959	0.226
PLOD1	7.433	7.786	7.281	0.796364	-0.3285
MFN2	7.489	7.834	7.325	0.79196	-0.3365
MIIP	4.785	4.018	4.808	1.32547	0.4065
TNFRSF8	-1.312	-2.995	-2.452	0.813097	-0.2985
TNFRSF1B	-1.737	-0.5789	-1.744	0.666164	-0.58605
VPS13D	6.618	6.597	6.995	1.30812	0.3875
DHRS3	5.585	5.021	5.787	1.39862	0.484
	0.4282	-0.5819	0.6908	1.70249	0.76765
PDPN	-2.995	-2.371	-1.731	1.93455	0.952
PRDM2	4.48	4.552	4.463	0.96393	-0.053
KAZN	4.014	4.327	5.107	1.91388	0.9365
TMEM51-AS1	1.942	1.282	2.591	1.9711	0.979
TMEM51	3.76	3.879	4.378	1.47274	0.5585
FHAD1	2.568	1.947	2.747	1.40396	0.4895
	-0.391	-0.5737	-0.7051	0.85693	-0.22275
EFHD2	5.906	5.976	6.924	1.97657	0.983
CTRC	-0.1935	-1.592	-0.09681	1.73621	0.79594
CASP9	3.407	3.402	3.422	1.0122	0.0175
DNAJC16	5.562	5.912	6.023	1.21926	0.286
AGMAT	-0.5715	-2.368	-0.4673	2.0034	1.00245
	-1.768	-2.371	-1.747	1.2505	0.3225
DDI2	5.796	6.949	6.21	0.893475	-0.1625
RSC1A1	2.136	3.506	2.622	0.871154	-0.199
PLEKHM2	6.125	5.567	6.374	1.44193	0.528
SLC25A34	0.8045	-0.8595	-0.4855	0.727995	-0.458
TMEM82	-2.995	-2.995	-2.995	1	0
FBLIM1	1.476	-0.4157	2.688	4.46249	2.15785
UQCRHL	5.7	5.914	5.302	0.70466	-0.505
	0.488	-0.7296	0.9087	2.04132	1.0295
SPEN	7.691	7.996	7.826	0.987943	-0.0175
ZBTB17	4.58	3.838	4.592	1.30405	0.383
HSPB7	-2.995	-2.995	-2.452	1.457	0.543
CLCNKA	-2.339	-2.995	-2.059	1.52414	0.608
CLCNKB	-0.1759	-1.604	-0.9261	0.975254	-0.03615
FAM131C	3.329	2.774	2.984	0.95429	-0.0675
EPHA2	8.492	6.879	8.826	2.20457	1.1405
	-0.8132	-1.604	0.2791	2.80442	1.4877
	-1.312	-2.995	-0.2012	3.86991	1.9523
ARHGEF19	5.439	5.368	5.258	0.904066	-0.1455
ANO7L1	-0.3383	-1.937	-0.2994	1.78788	0.83825
CPLANE2	1.692	1.111	1.944	1.45649	0.5425
FBXO42	5.39	5.344	5.448	1.05775	0.081
SZRD1	7.362	7.764	7.671	1.07773	0.108
SPATA21	-1.283	-2.995	-2.398	0.835667	-0.259
NECAP2	5.186	5.48	5.502	1.12428	0.169
LINC01772	1.278	0.287	1.401	1.53528	0.6185
CROCCP3	1.836	1.048	1.523	1.05775	0.081
	1.194	1.47	1.129	0.868742	-0.203
NBPF1	4.856	5.148	5.238	1.17772	0.236
CROCCP2	4.332	3.327	4.604	1.7106	0.7745
ESPNP	2.176	1.191	2.147	1.37888	0.4635
CROCC	4.256	3.175	4.162	1.36273	0.4465
MST1L	3.712	2.241	3.613	1.55455	0.6365
	-2.995	-2.995	-2.995	1	0
MFAP2	4.825	4.593	4.592	0.922103	-0.117
ATP13A2	5.684	5.09	5.594	1.15429	0.207
SDHB	6.648	7.046	6.305	0.686818	-0.542
PADI2	1.451	0.429	0.9264	0.990617	-0.0136
LINC02783	-2.995	-2.995	-2.995	1	0
PADI1	-2.995	-2.371	-1.75	1.90924	0.933
PADI3	-0.8132	-1.937	-0.02274	2.55329	1.35236
PADI4	-1.118	-2.995	-0.9181	2.20137	1.1384
RCC2	8.52	8.768	8.08	0.676424	-0.564
ARHGEF10L	4.6	3.687	5.604	2.75204	1.4605
ACTL8	-2.467	0.6939	-2.452	0.337872	-1.56545
KLHDC7A	-0.5559	-1.106	1.238	4.19581	2.06895
PAX7	-2.467	-2.995	-2.995	0.832776	-0.264
ALDH4A1	4.014	3.905	4.504	1.45851	0.5445
IFFO2	5.646	5.449	6.131	1.49848	0.5835
	-1.688	-1.855	-1.174	1.51309	0.5975
UBR4	8.763	8.342	8.746	1.14353	0.1935
EMC1	7.328	7.606	7.558	1.06511	0.091
MRTO4	6.124	7.011	5.97	0.660898	-0.5975
AKR7A3	0.8431	-0.7202	0.09383	1.0227	0.03238
AKR7A2	5.591	5.14	4.535	0.562334	-0.8305
SLC66A1	3.034	2.182	3.016	1.32685	0.408
CAPZB	6.771	7.296	6.727	0.808601	-0.3065
MICOS10	4.589	5.186	4.43	0.728247	-0.4575
NBL1	5.721	6.118	6.237	1.24617	0.3175
HTR6	0.3675	-0.5819	0.136	1.18362	0.2432
TMCO4	3.742	3.429	3.351	0.84998	-0.2345
OTUD3	5.232	5.321	5.011	0.83191	-0.2655
PLA2G2A	-2.995	-2.995	-0.9261	4.19567	2.0689
PLA2G2D	-1.664	-2.995	-2.995	0.63047	-0.6655
PLA2G2F	-2.995	-2.995	-2.452	1.457	0.543
	-1.526	-1.062	-0.1092	2.27332	1.1848
UBXN10	-2.995	-2.995	-2.995	1	0
CAMK2N1	4.195	3.641	5.201	2.43344	1.283
MUL1	4.947	5.027	5.221	1.17609	0.234
FAM43B	-2.995	-2.995	-2.995	1	0
CDA	3.718	2.745	4.642	2.65829	1.4105
PINK1	5.502	4.356	6.282	2.55443	1.353
PINK1-AS	3.836	4.223	3.436	0.662733	-0.5935
DDOST	8.4	8.605	8.158	0.787581	-0.3445
KIF17	1.507	0.2758	1.986	2.13554	1.0946
SH2D5	3.675	3.128	3.285	0.922423	-0.1165
HP1BP3	7.782	8.326	6.977	0.474013	-1.077
EIF4G3	6.57	6.771	6.923	1.19127	0.2525
ECE1	7.064	6.796	7.352	1.33978	0.422
NBPF3	5.085	5.003	4.98	0.956608	-0.064
ALPL	-0.9611	-2.371	-2.059	0.761571	-0.39295
RAP1GAP	4.387	4.332	4.146	0.862442	-0.2135
USP48	6.129	6.831	6.131	0.785128	-0.349
HSPG2	6.638	4.292	7.27	3.49429	1.805
LINC00339	2.982	2.962	2.397	0.671286	-0.575
CDC42	8.137	8.525	8.032	0.812816	-0.299
ZBTB40	5.695	6.022	6.128	1.20539	0.2695
EPHA8	-0.4432	-1.937	-1.28	0.939588	-0.0899
EPHB2	5.443	4.581	5.39	1.29954	0.378
KDM1A	7.578	8.522	6.894	0.448755	-1.156
LUZP1	6.01	6.432	6.074	0.903127	-0.147
HTR1D	2.424	2.693	2.055	0.705393	-0.5035
LINC01355	1.531	0.2758	1.711	1.7503	0.8076
HNRNPR	7.878	8.783	7.408	0.527594	-0.9225
ZNF436	3.754	4.123	3.994	1.03922	0.0555
ZNF436-AS1	-0.4432	-0.09025	1.736	4.00756	2.00272
	-1.139	-1.441	-1.274	1.01115	0.016
TCEA3	0.3675	0.7531	-0.2012	0.589883	-0.7615
ASAP3	4.583	4.205	3.63	0.588861	-0.764
E2F2	5.284	5.84	1.801	0.0737609	-3.761
ID3	6.161	5.154	5.496	0.894095	-0.1615
RPL11	9.942	9.568	9.606	0.901875	-0.149
ELOA-AS1	1.085	1.199	1.809	1.58777	0.667
ELOA	6.435	7.523	6.986	1.00486	0.007
PITHD1	5.689	5.896	5.396	0.759699	-0.3965
LYPLA2	5.667	5.706	6.106	1.33746	0.4195
GALE	6.522	5.614	6.034	0.976709	-0.034
HMGCL	4.442	4.252	4.482	1.09809	0.135
FUCA1	4.191	4.365	4.76	1.39668	0.482
CNR2	0.1659	-1.502	-2.295	0.323772	-1.62695
PNRC2	6.603	7.076	6.407	0.740977	-0.4325
SRSF10	7.683	7.841	6.407	0.390935	-1.355
MYOM3	3.219	3.286	3.527	1.20957	0.2745
IL22RA1	1.39	2.324	0.4092	0.36658	-1.4478
IFNLR1	4.1	3.943	4.12	1.07066	0.0985
GRHL3-AS1	-2.467	-2.995	-1.75	1.97383	0.981
GRHL3	-0.8132	0.2758	2.106	5.18628	2.3747
STPG1	4.156	3.732	4.378	1.35097	0.434
NIPAL3	4.644	4.451	5.915	2.58023	1.3675
RCAN3	4.766	5.321	4.72	0.799129	-0.3235
NCMAP	2.293	1.351	2.369	1.46104	0.547
SRRM1	7.701	8.536	7.342	0.583781	-0.7765
CLIC4	8.678	7.754	8.119	0.934975	-0.097
RUNX3	4.78	4.683	4.691	0.972318	-0.0405
SYF2	5.173	5.401	5.352	1.04608	0.065
RSRP1	4.451	3.674	5.332	2.41078	1.2695
TMEM50A	5.885	6.108	6.539	1.45649	0.5425
RHCE	0.813	-1.604	0.5718	1.95518	0.9673
MACO1	4.058	4.479	4.258	0.992748	-0.0105
LDLRAP1	4.508	4.589	4.398	0.900938	-0.1505
MAN1C1	0.6229	0.1258	-0.4778	0.553959	-0.85215
SELENON	7.369	7.341	6.933	0.746389	-0.422
	-0.9537	-2.371	-1.249	1.33177	0.41335
MTFR1L	5.1	4.827	5.595	1.54917	0.6315
AUNIP	4.37	4.292	1.018	0.100621	-3.313
PAQR7	4.91	4.392	5.539	1.85061	0.888
STMN1	8.246	8.83	5.289	0.105185	-3.249
PAFAH2	3.792	4.68	5.007	1.70645	0.771
EXTL1	-2.467	-2.371	-2.995	0.670821	-0.576
SLC30A2	-2.464	-1.604	-1.492	1.45599	0.542
TRIM63	-2.995	-2.995	-2.995	1	0
PDIK1L	4.029	4.287	3.776	0.767373	-0.382
FAM110D	-0.7281	-2.305	-0.7641	1.68465	0.75245
ZNF593	4.058	3.483	4.174	1.32271	0.4035
CNKSR1	4.576	4.327	4.402	0.966271	-0.0495
ZPLD2P	-1.273	-0.3142	-0.7763	1.01206	0.0173
CEP85	5.689	6.115	5.164	0.59957	-0.738
SH3BGRL3	5.606	6.136	6.45	1.49381	0.579
UBXN11	3.523	3.374	3.25	0.871456	-0.1985
CRYBG2	2.19	2.069	2.865	1.66497	0.7355
DHDDS	5.304	5.423	5.405	1.02918	0.0415
HMGN2	7.877	9.125	6.298	0.217186	-2.203
RPS6KA1	4.908	5.148	4.88	0.902501	-0.148
	0.3041	-0.9094	-0.642	0.790397	-0.33935
ARID1A	7.183	7.52	6.973	0.769237	-0.3785
PIGV	3.369	3.246	3.663	1.27943	0.3555
ZDHHC18	5.199	5.375	5.827	1.45397	0.54
SFN	8.085	8.039	9.601	2.90593	1.539
GPN2	4.65	4.628	5.226	1.50212	0.587
GPATCH3	3.097	3.768	3.497	1.04572	0.0645
NUDC	6.997	7.999	6.867	0.645729	-0.631
NR0B2	-2.995	-2.995	-2.452	1.457	0.543
KDF1	4.41	3.885	4.543	1.3154	0.3955
TRNP1	6.334	5.069	6.812	2.1592	1.1105
TENT5B	2.713	1.065	2.32	1.34817	0.431
SLC9A1	5.472	4.848	4.946	0.862144	-0.214
WDTC1	5.635	5.14	5.333	0.962928	-0.0545
TMEM222	4.529	4.336	4.769	1.26269	0.3365
SYTL1	5.693	3.122	5.435	2.03849	1.0275
MAP3K6	4.447	3.768	3.757	0.784312	-0.3505
CD164L2	1.692	1.065	1.761	1.3036	0.3825
GPR3	2.75	2.324	2.506	0.978742	-0.031
WASF2	7.667	7.653	7.423	0.848508	-0.237
AHDC1	4.511	3.918	5.548	2.52013	1.3335
IFI6	2.154	1.869	5.574	11.8146	3.5625
FAM76A	3.311	3.864	3.417	0.888535	-0.1705
STX12	5.39	5.387	5.96	1.48607	0.5715
PPP1R8	6.055	6.647	5.732	0.651122	-0.619
THEMIS2	2.738	3.035	3.005	1.08561	0.1185
RPA2	5.885	6.534	5.066	0.45266	-1.1435
SMPDL3B	4.151	3.987	4.554	1.39959	0.485
XKR8	2.831	3.316	3.618	1.45851	0.5445
EYA3	5.489	6.412	5.937	0.990686	-0.0135
PTAFR	1.953	1.938	4.197	4.76178	2.2515
DNAJC8	6.646	7.345	6.383	0.654062	-0.6125
ATP5IF1	5.585	5.567	5.778	1.15029	0.202
	0.02798	-0.1008	0.8323	1.82603	0.86871
SESN2	6.801	4.457	6.316	1.60993	0.687
MED18	3.812	4.327	4.534	1.37984	0.4645
PHACTR4	6.116	6.429	5.9	0.772443	-0.3725
RCC1	6.855	7.748	6.729	0.672451	-0.5725
SNHG3	6.575	5.609	5.237	0.552865	-0.855
	1.892	0.4438	1.542	1.29603	0.3741
TRNAU1AP	3.854	3.805	4.265	1.35238	0.4355
SNHG12	5.572	4.676	5.039	0.942785	-0.085
TAF12	5.192	5.421	5.348	1.02918	0.0415
RAB42	-1.595	-1.823	-2.385	0.625898	-0.676
GMEB1	5.21	5.627	4.763	0.634855	-0.6555
YTHDF2	6.851	7.314	6.618	0.724722	-0.4645
OPRD1	-0.2406	-0.5014	-0.3072	1.04522	0.0638
EPB41	6.065	6.323	5.606	0.665265	-0.588
TMEM200B	3.89	3.364	3.582	0.96929	-0.045
SRSF4	5.772	6.847	5.44	0.547337	-0.8695
MECR	5.164	4.539	5.085	1.17568	0.2335
PTPRU	5.956	5.484	6.804	2.11991	1.084
MATN1	-1.526	-1.937	-2.452	0.606887	-0.7205
MATN1-AS1	1.085	-1.334	1.372	2.82157	1.4965
LAPTM5	-2.081	-2.371	-0.2994	3.80158	1.9266
SDC3	6.5	5.859	5.903	0.825591	-0.2765
PUM1	7.02	7.263	7.38	1.17977	0.2385
NKAIN1	2.19	1.668	2.369	1.3566	0.44
SNRNP40	6.105	6.957	5.718	0.569197	-0.813
ZCCHC17	4.788	5.2	4.778	0.860949	-0.216
FABP3	-2.995	-2.995	-2.995	1	0
SERINC2	5.925	5.438	6.796	2.1652	1.1145
LINC01226	1.901	0.1466	1.635	1.52753	0.6112
	-2.081	-1.604	-0.4048	2.70889	1.4377
TINAGL1	5.762	5.042	6.846	2.72074	1.444
PEF1	5.15	5.621	5.376	0.993437	-0.0095
COL16A1	0.3041	-0.4424	1.306	2.59395	1.37515
ADGRB2	2.97	2.455	2.865	1.11149	0.1525
SPOCD1	1.988	0.01037	0.8847	0.923712	-0.114485
	-1.023	-2.004	-1.368	1.10611	0.1455
PTP4A2	8.098	8.379	7.46	0.582973	-0.7785
KHDRBS1	7.972	8.578	7.037	0.42396	-1.238
TMEM39B	3.693	3.872	3.015	0.587435	-0.7675
KPNA6	7.6	7.67	7.861	1.16959	0.226
	-2.995	-1.247	-2.995	0.545632	-0.874
TXLNA	6.35	6.387	6.486	1.08485	0.1175
CCDC28B	1.123	0.6939	0.9264	1.01252	0.01795
	-1.126	-2.371	-1.496	1.19127	0.2525
IQCC	2.983	3.547	1.733	0.345798	-1.532
TMEM234	2.291	1.637	2.144	1.13288	0.18
EIF3I	7.914	8.476	7.641	0.681129	-0.554
MTMR9LP	1.675	-0.08594	0.6408	0.898923	-0.15373
FAM167B	-1.526	-2.371	-1.092	1.81064	0.8565
LCK	-0.9544	-2.995	-1.092	1.84382	0.8827
HDAC1	7.827	8.115	6.952	0.493458	-1.019
MARCKSL1	6.66	6.901	5.721	0.479798	-1.0595
FAM229A	2.785	1.36	1.986	0.941805	-0.0865
BSDC1	5.275	5.015	6.021	1.83528	0.876
	0.02223	-0.5306	-1.616	0.389092	-1.36181
ZBTB8B	1.652	1.101	1.004	0.772443	-0.3725
ZBTB8A	4.211	4.287	4.216	0.977386	-0.033
ZBTB8OS	4.381	4.845	3.911	0.614719	-0.702
RBBP4	8.245	8.71	7.487	0.503303	-0.9905
SYNC	1.788	1.539	2.696	2.04557	1.0325
KIAA1522	6.549	6.386	6.613	1.10611	0.1455
YARS1	8.563	8.004	7.938	0.787035	-0.3455
S100PBP	5.166	5.227	4.499	0.61664	-0.6975
FNDC5	-2.995	-2.995	-2.995	1	0
HPCA	-2.081	-2.995	-2.995	0.7285	-0.457
TMEM54	5.757	5.482	5.302	0.802459	-0.3175
RNF19B	4.991	5.178	5.761	1.59826	0.6765
	0.8092	-2.995	0.6802	3.41788	1.7731
AK2	8.181	8.149	7.708	0.7285	-0.457
AZIN2	2.451	1.59	1.97	0.965602	-0.0505
	-0.9611	-1.937	-0.4048	2.06229	1.04425
TRIM62	2.241	2.986	2.631	1.0122	0.0175
	0.2569	-0.7329	-0.6076	0.773997	-0.3696
ZNF362	3.452	2.686	3.391	1.25006	0.322
PHC2	7.827	7.268	7.078	0.722215	-0.4695
ZSCAN20	2.834	3.204	3.438	1.337	0.419
CSMD2	-1.115	-2.368	-1.277	1.37984	0.4645
SMIM12	4.697	4.799	4.831	1.05922	0.083
GJB5	2.118	2.324	3.391	2.25012	1.17
GJB4	0.8834	-1.106	2.446	5.88605	2.5573
GJB3	5.385	4.22	6.368	2.9598	1.5655
DLGAP3	-1.126	-2.371	-1.496	1.19127	0.2525
	1.328	0.6321	0.8421	0.90881	-0.13795
	0.4787	-2.995	-2.995	0.300024	-1.73685
TMEM35B	2.99	3.161	3.636	1.47478	0.5605
ZMYM6	4.776	5.149	5.175	1.15869	0.2125
ZMYM1	5.181	5.969	5.23	0.787308	-0.345
SFPQ	8.728	8.906	7.609	0.432868	-1.208
ZMYM4	6.457	7.028	6.592	0.900938	-0.1505
KIAA0319L	5.849	5.604	5.731	1.00312	0.0045
NCDN	4.859	4.842	5.864	2.0188	1.0135
TFAP2E	2.446	2.344	2.931	1.44995	0.536
PSMB2	7.215	8.116	6.575	0.469599	-1.0905
C1orf216	3.873	4.06	4.547	1.49537	0.5805
CLSPN	5.879	7.113	2.199	0.0508714	-4.297
AGO4	5.056	4.303	4.76	1.05738	0.0805
AGO1	6.465	7.07	5.971	0.575744	-0.7965
AGO3	5.827	5.994	5.872	0.973667	-0.0385
ADPRHL2	4.655	4.889	4.595	0.88454	-0.177
COL8A2	-2.995	-2.995	-2.452	1.457	0.543
TRAPPC3	5.546	5.758	5.604	0.967276	-0.048
MAP7D1	5.483	5.579	5.516	0.989657	-0.015
THRAP3	8.086	8.665	7.709	0.630033	-0.6665
SH3D21	3.676	2.344	3.329	1.24747	0.319
EVA1B	2.713	-0.09025	3.206	3.71825	1.89463
STK40	5.523	4.601	5.903	1.79129	0.841
LSM10	4.462	4.346	4.511	1.07699	0.107
OSCP1	0.6484	1.637	0.6908	0.731079	-0.4519
MRPS15	5.689	6.343	5.27	0.596254	-0.746
CSF3R	-1.102	-2.995	-2.049	0.999653	-0.0005
GRIK3	-2.995	-2.995	-2.995	1	0
LINC01137	-0.9611	-0.4424	0.9954	3.2426	1.69715
ZC3H12A	4.105	2.069	3.589	1.41618	0.502
MEAF6	4.963	5.389	5.461	1.21841	0.285
SNIP1	4.482	4.843	4.585	0.947698	-0.0775
DNALI1	-1.312	-2.371	-1.496	1.27059	0.3455
GNL2	6.464	7.295	6.666	0.862442	-0.2135
C1orf109	4.745	5.422	5.296	1.15869	0.2125
CDCA8	5.727	6.557	2.067	0.0593339	-4.075
EPHA10	3.707	2.788	3.663	1.33376	0.4155
MANEAL	4.1	4.793	4.735	1.22137	0.2885
YRDC	5.445	5.26	5.405	1.03706	0.0525
C1orf122	4.398	3.411	4.793	1.85125	0.8885
MTF1	5.36	5.974	5.969	1.23285	0.302
INPP5B	5.158	5.028	4.928	0.891929	-0.165
SF3A3	6.936	7.814	6.726	0.637722	-0.649
FHL3	4.004	3.789	4.127	1.17324	0.2305
UTP11	5.596	6.429	5.44	0.672451	-0.5725
MIR3659HG	-1.157	-2.367	-1.485	1.21167	0.277
RRAGC	4.297	4.718	4.98	1.38751	0.4725
	-1.777	-2.995	-2.995	0.655651	-0.609
MYCBP	4.537	5.691	4.873	0.846159	-0.241
	2.183	2.806	2.279	0.861248	-0.2155
RHBDL2	-1.776	-1.602	-1.091	1.51362	0.598
AKIRIN1	6.584	6.725	6.896	1.18222	0.2415
NDUFS5	6.494	7.186	6.227	0.653836	-0.613
MACF1	8.004	7.959	7.75	0.851749	-0.2315
BMP8A	4.2	2.408	3.848	1.45801	0.544
PPIEL	3.211	1.591	2.634	1.17528	0.233
PABPC4	8.456	8.717	8.065	0.696647	-0.5215
HEYL	3.943	4.215	4.245	1.12194	0.166
HPCAL4	3.143	3.235	2.671	0.698339	-0.518
PPIE	5.937	5.995	5.729	0.848508	-0.237
BMP8B	4.553	3.895	3.667	0.679714	-0.557
OXCT2	2.518	1.539	1.761	0.830758	-0.2675
TRIT1	5.236	4.938	5.182	1.06807	0.095
MYCL	4.217	3.047	3.568	0.956608	-0.064
MFSD2A	3.068	3.225	2.384	0.589474	-0.7625
CAP1	8.075	8.694	8.183	0.869646	-0.2015
PPT1	5.604	6.344	5.207	0.587638	-0.767
RLF	5.621	6.209	5.874	0.971981	-0.041
	1.45	1.505	2.52	2.05979	1.0425
ZMPSTE24	5.812	7.064	6.216	0.857376	-0.222
COL9A2	1.563	0.5675	0.6387	0.744039	-0.42655
SMAP2	4.9	5.118	4.313	0.617281	-0.696
ZFP69B	-1.312	-0.9094	-2.452	0.394665	-1.3413
	-2.081	-0.9094	-2.995	0.353602	-1.4998
	-2.995	-1.937	-2.059	1.32593	0.407
ZFP69	-2.995	-2.995	-2.452	1.457	0.543
EXO5	-1.311	-2.369	-2.452	0.654289	-0.612
ZNF684	1.965	2.858	1.095	0.401508	-1.3165
RIMS3	3.932	3.584	3.669	0.940174	-0.089
NFYC-AS1	-0.2405	-0.5819	0.136	1.46125	0.5472
NFYC	5.218	5.734	5.171	0.809442	-0.305
KCNQ4	3.369	2.974	3.085	0.941805	-0.0865
CITED4	1.085	-1.106	-1.28	0.414804	-1.2695
CTPS1	6.414	7.089	6.011	0.598532	-0.7405
SLFNL1-AS1	3.042	0.7678	2.057	1.11119	0.1521
SCMH1	5.141	5.192	3.863	0.405142	-1.3035
EDN2	-2.467	-2.371	-1.092	2.5088	1.327
HIVEP3	4.119	4.183	3.152	0.500347	-0.999
GUCA2A	-2.995	-2.995	-2.995	1	0
FOXJ3	6.562	6.94	6.777	1.01819	0.026
RIMKLA	2.82	3.384	3.056	0.968618	-0.046
ZMYND12	-0.4432	-0.4424	-0.642	0.871033	-0.1992
PPCS	4.97	4.988	5.416	1.35379	0.437
CCDC30	0.959	1.492	1.602	1.29819	0.3765
PPIH	4.741	5.935	3.636	0.30736	-1.702
YBX1	9.297	9.989	8.757	0.541112	-0.886
CLDN19	-2.075	-2.995	-2.452	1.05922	0.083
P3H1	4.673	4.767	4.59	0.913831	-0.13
C1orf50	3.658	2.954	3.562	1.19416	0.256
SVBP	3.353	3.246	2.32	0.507155	-0.9795
ERMAP	2.08	1.398	1.403	0.792235	-0.336
	0.04869	0.2758	0.06779	0.936626	-0.094455
ZNF691	2.446	2.788	3.268	1.57026	0.651
SLC2A1	6.87	6.898	8.714	3.55537	1.83
SLC2A1-AS1	0.02412	-0.08985	1.426	2.74892	1.45886
FAM183A	-2.995	-2.371	-2.452	1.17365	0.231
EBNA1BP2	6.212	7.136	6.191	0.715488	-0.483
CFAP57	0.3675	0.1043	-0.2012	0.738618	-0.4371
TMEM125	3.624	2.455	3.623	1.49848	0.5835
C1orf210	2.757	2.021	2.884	1.40932	0.495
TIE1	-1.001	-2.995	-1.738	1.19748	0.26
MPL	1.158	-1.598	0.2447	1.38003	0.4647
CDC20	7.102	8.495	3.72	0.0591901	-4.0785
ELOVL1	6.515	6.079	6.588	1.22349	0.291
MED8	4.823	4.835	5.218	1.30949	0.389
SZT2	5.803	4.763	5.511	1.17121	0.228
HYI	2.416	1.698	1.986	0.951978	-0.071
PTPRF	9.052	8.099	8.874	1.22987	0.2985
KDM4A	6.66	6.155	6.842	1.35144	0.4345
KDM4A-AS1	-0.6885	-0.05885	-1.113	0.59902	-0.739325
ST3GAL3	2.285	0.77	1.249	0.824448	-0.2785
IPO13	4.332	4.699	5.249	1.66267	0.7335
DPH2	5.336	5.886	6.072	1.3765	0.461
ATP6V0B	5.583	5.823	6.038	1.26138	0.335
B4GALT2	6.221	6.112	6.006	0.894715	-0.1605
CCDC24	3.697	2.979	3.712	1.29594	0.374
SLC6A9	3.662	2.265	4.04	2.10891	1.0765
	0.1193	-1.588	-0.6513	1.05926	0.08305
KLF17	-2.995	-2.37	-2.995	0.805245	-0.3125
DMAP1	4.352	4.479	4.169	0.842939	-0.2465
ERI3	5.371	5.618	5.421	0.95033	-0.0735
RNF220	5.921	5.84	5.808	0.950989	-0.0725
TMEM53	2.685	2.311	2.941	1.35943	0.443
ARMH1	0.5425	-1.937	0.2093	1.87456	0.90655
KIF2C	6.574	7.246	2.4	0.0438889	-4.51
RPS8	9.756	9.355	9.126	0.742519	-0.4295
BEST4	-1.126	-2.371	-0.7771	1.96074	0.9714
PLK3	5.278	4.194	6.015	2.42671	1.279
BTBD19	2.937	0.6388	3.885	4.27848	2.0971
PTCH2	1.921	0.1044	1.944	1.90699	0.9313
EIF2B3	4.345	4.521	4.178	0.837987	-0.255
HECTD3	3.937	4.585	4.214	0.967947	-0.047
UROD	4.788	5.249	4.394	0.648645	-0.6245
ZSWIM5	1.229	1.36	1.523	1.17162	0.2285
LINC01144	-0.9611	-2.371	-0.4048	2.39703	1.26125
HPDL	-2.995	-2.995	-2.995	1	0
MUTYH	4.111	4.119	3.422	0.618566	-0.693
TOE1	4.208	4.327	2.696	0.336458	-1.5715
TESK2	2.625	1.637	1.965	0.89131	-0.166
CCDC163	1.114	2.02	0.2498	0.401313	-1.3172
MMACHC	4.339	4.934	4.677	1.02847	0.0405
PRDX1	9.309	9.939	9.04	0.667112	-0.584
AKR1A1	6.61	6.121	6.52	1.11304	0.1545
NASP	7.534	8.335	5.535	0.18953	-2.3995
CCDC17	1.008	-0.9094	-0.4048	0.729965	-0.4541
GPBP1L1	6.922	7.271	7.197	1.07214	0.1005
TMEM69	4.673	5.123	4.84	0.960595	-0.058
IPP	3.838	4.025	3.957	1.01783	0.0255
	-0.679	-0.4424	0.05884	1.53639	0.61954
MAST2	6.723	6.539	6.438	0.874785	-0.193
PIK3R3	0.7277	0.5012	2.151	2.901	1.53655
	-2.995	-2.995	-2.995	1	0
TSPAN1	4.11	2.974	5.848	4.9451	2.306
POMGNT1	6.701	6.136	6.51	1.06548	0.0915
RAD54L	4.352	5.249	0.9264	0.0681993	-3.8741
LRRC41	5.993	5.495	6.169	1.34257	0.425
UQCRH	7.183	7.36	6.721	0.682783	-0.5505
NSUN4	5.216	5.389	5.33	1.01924	0.0275
FAAH	3.73	3.296	3.554	1.02883	0.041
FAAHP1	0.3675	0.1926	0.8823	1.51808	0.60225
DMBX1	2.518	2.49	-0.2992	0.143269	-2.8032
MKNK1	5.144	4.987	5.635	1.48401	0.5695
MOB3C	3.537	3.128	4.905	2.9742	1.5725
ATPAF1	5.346	6.243	5.071	0.605626	-0.7235
EFCAB14	6.731	7.169	6.854	0.935623	-0.096
CYP4B1	-2.995	-2.995	-2.452	1.457	0.543
CYP4Z2P	-2.995	-2.995	-2.995	1	0
CYP4X1	-2.995	-2.995	-2.452	1.457	0.543
CYP4Z1	-2.995	-2.995	-2.995	1	0
LINC00853	-1.312	-1.937	-2.452	0.563505	-0.8275
PDZK1IP1	-2.467	-2.995	-2.452	1.21335	0.279
TAL1	-1.777	-2.371	-2.995	0.528143	-0.921
STIL	6.113	7.238	3.164	0.0876866	-3.5115
CMPK1	6.838	7.454	6.81	0.792235	-0.336
LINC01389	-1.777	-2.995	-2.452	0.955283	-0.066
FOXD2-AS1	1.899	1.814	2.722	1.82197	0.8655
FOXD2	1.158	1.302	0.5972	0.644924	-0.6328
TRABD2B	-0.9296	-1.334	-1.496	0.7769	-0.3642
SLC5A9	-2.995	-2.995	-2.995	1	0
SPATA6	2.042	2.265	1.372	0.581762	-0.7815
ELAVL4	-0.9611	-0.09025	-0.642	0.922535	-0.116325
DMRTA2	-2.467	-2.995	-2.059	1.59328	0.672
FAF1	6.192	6.473	5.618	0.609416	-0.7145
CDKN2C	2.136	3.492	-0.642	0.0911256	-3.456
LINC01562	0.5733	-0.7145	-0.3657	0.815016	-0.2951
RNF11	6.116	6.463	6.696	1.32547	0.4065
TTC39A	4.5	4.194	4.141	0.866938	-0.206
TTC39A-AS1	-2.081	-1.937	-2.059	0.965936	-0.05
EPS15	6.53	6.528	6.096	0.74072	-0.433
EPS15-AS1	-2.467	-2.995	-2.995	0.832776	-0.264
OSBPL9	6.284	6.536	6.106	0.810003	-0.304
NRDC	7.856	8.283	7.833	0.848802	-0.2365
	-0.4432	-1.937	-1.75	0.678349	-0.5599
RAB3B	6.384	6.485	6.828	1.31358	0.3935
TXNDC12	6.604	6.582	6.213	0.768438	-0.38
KTI12	3.867	3.447	3.397	0.835088	-0.26
BTF3L4	6.688	6.546	6.355	0.833931	-0.262
ZFYVE9	5.265	5.619	5.8	1.28165	0.358
CC2D1B	4.503	4.431	4.314	0.899378	-0.153
ORC1	4.99	6.292	1.298	0.049275	-4.343
PRPF38A	5.317	6.514	5.126	0.578545	-0.7895
TUT4	6.548	6.803	6.316	0.779435	-0.3595
GPX7	-2.467	-2.995	-2.995	0.832776	-0.264
COA7	5.798	6.46	5.791	0.791137	-0.338
ZYG11B	5.646	6.073	5.689	0.888535	-0.1705
ZYG11A	-1.274	-1.937	-0.5034	2.14667	1.1021
ECHDC2	4.817	3.414	4.798	1.60492	0.6825
SCP2	6.026	6.185	5.814	0.817052	-0.2915
PODN	-2.081	-2.371	-2.452	0.855002	-0.226
SLC1A7	-2.467	-2.995	-2.995	0.832776	-0.264
	-2.995	-2.995	-2.995	1	0
CPT2	4.558	5.101	3.573	0.418558	-1.2565
CZIB	4.577	4.341	4.146	0.804966	-0.313
MAGOH	4.831	5.567	4.254	0.51943	-0.945
	-1.126	-1.334	-1.28	0.965936	-0.05
LRP8	6.612	6.177	5.927	0.723217	-0.4675
GLIS1	-1.312	-1.937	-1.75	0.916686	-0.1255
NDC1	6.827	7.798	5.821	0.355643	-1.4915
YIPF1	3.953	3.782	4.317	1.36557	0.4495
DIO1	-2.995	-2.371	-2.995	0.805524	-0.312
HSPB11	4.253	4.93	3.431	0.447357	-1.1605
LRRC42	5.33	5.871	5.564	0.975017	-0.0365
LDLRAD1	-0.2347	-1.224	0.9747	3.25814	1.70405
TMEM59	6.004	5.922	6.535	1.48658	0.572
	-0.6925	-2.301	0.1743	3.18446	1.67105
TCEANC2	3.835	4.166	4.304	1.23413	0.3035
	-1.341	-0.5649	-1.142	0.877183	-0.18905
CYB5RL	3.646	4.247	2.922	0.491581	-1.0245
MRPL37	6.361	7.079	5.961	0.590906	-0.759
SSBP3	4.469	5.239	4.254	0.659754	-0.6
ACOT11	4.872	4.663	4.027	0.598532	-0.7405
FAM151A	-2.467	-2.995	-1.496	2.35381	1.235
MROH7	2.525	-1.937	1.76	2.76255	1.466
MROH7-TTC4	1.896	-2.995	0.2339	1.72118	0.7834
TTC4	5.424	5.976	5.452	0.842063	-0.248
PARS2	2.773	3.568	3.575	1.32363	0.4045
TTC22	0.868	0.1394	0.3591	0.90463	-0.1446
DHCR24	7.657	8.346	6.489	0.350503	-1.5125
	-0.9611	-0.5819	-2.452	0.311974	-1.6805
DHCR24-DT	-1.526	-1.937	-2.452	0.606887	-0.7205
TMEM61	1.589	-0.09025	1.011	1.19883	0.261625
PCSK9	5.944	5.282	4.108	0.35233	-1.505
USP24	6.301	6.187	5.77	0.719966	-0.474
	1.437	0.8028	1.809	1.61228	0.6891
PLPP3	3.911	2.732	3.075	0.842939	-0.2465
PRKAA2	3.887	4.006	4.667	1.64775	0.7205
FYB2	-2.467	-2.995	-1.28	2.73397	1.451
C8A	-2.995	-2.995	-2.995	1	0
C8B	-2.995	-2.995	-2.995	1	0
DAB1	-2.995	-2.995	-2.441	1.46815	0.554
HNRNPA1P6	-1.014	0.2222	-1.362	0.511888	-0.9661
OMA1	4.096	4.849	4.21	0.833642	-0.2625
TACSTD2	-0.5563	-1.334	3.025	15.6724	3.97015
MYSM1	6.364	6.498	6.171	0.835088	-0.26
JUN	6.245	2.999	6.091	2.7683	1.469
LINC02777	-0.4432	-1.604	-2.059	0.487881	-1.0354
LINC01358	-0.9568	-0.9094	-1.496	0.67694	-0.5629
FGGY	2.292	2.381	1.339	0.500867	-0.9975
HOOK1	6.389	6.589	5.502	0.504526	-0.987
CYP2J2	0.9676	0.9684	1.711	1.67365	0.743
NFIA	5.226	5.893	4.977	0.667806	-0.5825
TM2D1	3.985	3.704	4.123	1.21293	0.2785
PATJ	6.466	6.171	6.729	1.32915	0.4105
KANK4	-1.739	-2.995	-1.911	1.37173	0.456
USP1	6.249	7.011	4.417	0.215685	-2.213
DOCK7	6.4	6.764	5.976	0.657016	-0.606
ANGPTL3	-2.995	-2.995	-2.995	1	0
	-2.995	-2.995	-2.995	1	0
	-1.126	-2.995	-2.995	0.523224	-0.9345
ATG4C	3.571	4.435	3.682	0.800515	-0.321
FOXD3-AS1	-0.5563	-0.7364	-1.75	0.465338	-1.10365
ALG6	3.963	4.501	2.898	0.396667	-1.334
ITGB3BP	4.421	5.226	1.736	0.117644	-3.0875
EFCAB7	2.573	3.465	1.809	0.432269	-1.21
DLEU2L	1.104	0.7978	-0.6138	0.338048	-1.5647
PGM1	6.582	6.354	6.219	0.841479	-0.249
ROR1	3.429	3.648	2.887	0.636618	-0.6515
ROR1-AS1	1.197	0.8784	0.4288	0.655696	-0.6089
CACHD1	4.123	4.613	3.623	0.596668	-0.745
RAVER2	5.799	6.275	5.329	0.612168	-0.708
JAK1	6.247	6.233	6.027	0.862741	-0.213
LINC01359	0.02748	-1.097	-0.8371	0.810936	-0.30234
AK4	6.641	7.07	7.399	1.4575	0.5435
DNAJC6	4.155	4.856	4.127	0.769237	-0.3785
LEPROT	4.868	4.946	5.371	1.37936	0.464
LEPR	3.529	3.232	2.913	0.723217	-0.4675
PDE4B	6.834	6.797	5.101	0.304708	-1.7145
SGIP1	-1.526	1.065	-0.9261	0.617452	-0.6956
	2.614	1.553	2.001	0.94442	-0.0825
TCTEX1D1	-2.995	-2.995	-2.995	1	0
WDR78	0.7764	1.896	2.34	2.00527	1.0038
MIER1	5.775	6.185	5.746	0.850274	-0.234
SLC35D1	4.58	5.12	4.406	0.735094	-0.444
IL23R	-2.995	-2.995	-2.446	1.46307	0.549
SERBP1	8.952	9.59	8.791	0.716978	-0.48
GADD45A	6.71	5.095	6.78	1.83719	0.8775
GNG12	7.187	7.504	6.887	0.727743	-0.4585
GNG12-AS1	-1.312	-0.9094	-1.28	0.889274	-0.1693
DIRAS3	1.507	1.282	0.8367	0.679337	-0.5578
WLS	6.452	6.316	6.007	0.770037	-0.377
DEPDC1	6.082	7.776	2.087	0.0348669	-4.842
	2.118	1.668	2.125	1.17446	0.232
LRRC7	-2.467	-2.995	-2.995	0.832776	-0.264
LRRC40	5.003	5.484	4.258	0.505051	-0.9855
SRSF11	7.841	7.921	7.334	0.684442	-0.547
ANKRD13C	5.277	5.649	5.559	1.06881	0.096
HHLA3	3.474	3.218	4.15	1.74594	0.804
HHLA3-AS1	-2.995	-2.995	-2.995	1	0
CTH	4.353	3.336	4.297	1.36841	0.4525
PTGER3	-2.995	-2.995	-1.28	3.28297	1.715
	-2.995	-2.995	-2.995	1	0
ZRANB2	6.183	6.691	6.297	0.907519	-0.14
ZRANB2-AS2	-1.508	-1.331	-2.051	0.645505	-0.6315
NEGR1	1.369	0.1299	0.724	0.982514	-0.02545
	-2.995	-2.286	-2.995	0.782141	-0.3545
LRRIQ3	0.01836	0.9175	-0.2994	0.587504	-0.76733
FPGT	2.695	3.822	2.826	0.740977	-0.4325
FPGT-TNNI3K	1.677	-0.398	1.178	1.45246	0.5385
CRYZ	4.387	5.295	4.141	0.615572	-0.7
TYW3	5.634	6.372	5.342	0.63244	-0.661
LHX8	-2.995	-2.995	-2.995	1	0
SLC44A5	2.477	2.655	3.215	1.56808	0.649
	-1.754	-2.37	-2.995	0.523768	-0.933
ACADM	5.732	6.268	4.874	0.458184	-1.126
RABGGTB	7.681	6.697	5.474	0.304603	-1.715
MSH4	0.9676	-0.09025	0.5847	1.10652	0.146025
ST6GALNAC3	-0.149	-0.7364	-1.28	0.55969	-0.8373
ST6GALNAC5	1.123	1.156	1.523	1.3045	0.3835
PIGK	4.741	5.794	3.782	0.357125	-1.4855
AK5	-2.467	-1.334	-2.059	0.895956	-0.1585
	6.28	6.599	6.346	0.937246	-0.0935
USP33	6.201	6.675	5.98	0.727995	-0.458
MIGA1	4.25	5.042	4.845	1.1479	0.199
NEXN-AS1	-2.995	-2.224	-1.724	1.8474	0.8855
NEXN	-0.4432	-1.604	-0.462	1.47591	0.5616
FUBP1	6.854	7.759	7.075	0.851749	-0.2315
DNAJB4	4.28	5.192	4.652	0.943438	-0.084
GIPC2	-2.467	-1.937	-2.452	0.840896	-0.25
	-1.34	-0.9365	-1.249	0.926106	-0.11075
PTGFR	-2.995	-2.995	-2.995	1	0
IFI44L	-1.312	-2.371	-1.496	1.27059	0.3455
IFI44	-0.9611	-1.604	4.496	54.893	5.77855
ADGRL2	-2.081	-2.371	-1.28	1.92652	0.946
LINC01361	-2.077	-0.09025	-1.092	0.994212	-0.008375
TTLL7	5.024	5.134	3.365	0.304814	-1.714
	0.4865	0.1926	0.5285	1.13993	0.18895
PRKACB	8.311	8.67	5.548	0.130083	-2.9425
SAMD13	3.706	3.607	1.944	0.305131	-1.7125
RPF1	6.254	6.978	5.675	0.520872	-0.941
GNG5	6.598	6.874	5.665	0.475989	-1.071
CTBS	5.332	4.597	4.309	0.634855	-0.6555
SSX2IP	6.359	7.17	5.15	0.326578	-1.6145
LPAR3	5.514	5.675	5.476	0.921145	-0.1185
MCOLN2	3.559	3.61	2.991	0.662733	-0.5935
WDR63	0.4865	1.398	2.476	2.89537	1.53375
MCOLN3	4.762	4.117	3.739	0.615359	-0.7005
	1.159	0.1044	1.238	1.52235	0.6063
SYDE2	3.877	3.898	3.946	1.04138	0.0585
C1orf52	4.129	4.707	4.616	1.14711	0.198
BCL10	4.795	4.886	5.498	1.57735	0.6575
DDAH1	5.876	6.451	5.857	0.808601	-0.3065
	-1.777	-2.995	-2.059	1.2544	0.327
CCN1	7.179	3.761	4.888	0.668037	-0.582
ZNHIT6	5.245	5.608	5.066	0.778895	-0.3605
COL24A1	-0.8132	-2.995	-0.5186	2.61262	1.3855
ODF2L	5.233	5.244	4.366	0.5462	-0.8725
CLCA2	-2.467	-1.604	-0.4048	3.09663	1.6307
CLCA3P	-1.126	-1.937	-1.496	1.02491	0.0355
	-2.081	-2.371	-2.059	1.12272	0.167
SH3GLB1	6.092	6.496	6.466	1.12662	0.172
SELENOF	6.754	7.191	6.44	0.691356	-0.5325
HS2ST1	6.045	6.417	5.744	0.713507	-0.487
	-1.813	-0.7899	-0.5203	1.7185	0.78115
LINC01140	-1.312	-1.937	-1.669	0.969626	-0.0445
LMO4	4.853	4.505	4.748	1.04899	0.069
	-2.995	-2.995	-2.995	1	0
PKN2	6.455	7.158	6.603	0.868441	-0.2035
GTF2B	4.642	5.255	5.384	1.35238	0.4355
KYAT3	5.141	5.003	4.929	0.905634	-0.143
RBMXL1	4.987	5.361	4.914	0.835088	-0.26
GBP3	0.01835	0.1926	1.306	2.29823	1.20053
GBP1	-2.467	-2.371	-1.092	2.5088	1.327
GBP2	-0.679	-2.995	-0.02274	3.51679	1.81426
GBP4	-0.6212	-0.577	-0.8718	0.827769	-0.2727
GBP5	-2.425	-2.259	-2.995	0.635957	-0.653
GBP6	-0.7726	-2.366	-1.205	1.28726	0.3643
GBP1P1	-2.995	-2.995	-2.995	1	0
LRRC8B	5.53	6.337	5.475	0.727743	-0.4585
LRRC8C-DT	0.2378	-1.334	0.05884	1.52303	0.60694
LRRC8C	4.476	5.455	3.568	0.379586	-1.3975
	-2.081	-0.5819	-2.059	0.603929	-0.72755
LRRC8D	4.49	5.072	4.678	0.931095	-0.103
ZNF326	5.472	6.263	4.731	0.454862	-1.1365
LINC02609	0.3041	-0.5819	0.05884	1.1469	0.19774
	-2.081	-1.314	-1.844	0.90344	-0.1465
ZNF644	5.664	6.503	5.899	0.879954	-0.1845
HFM1	0.01835	-0.9094	-0.5186	0.95061	-0.073075
CDC7	4.996	6.184	3.179	0.188025	-2.411
TGFBR3	3.823	4.302	3.746	0.803016	-0.3165
BRDT	-2.466	-1.604	-2.452	0.74898	-0.417
EPHX4	2.099	2.244	2.618	1.36273	0.4465
BTBD8	2.638	2.623	2.931	1.23157	0.3005
	-2.467	-2.371	-1.496	1.89605	0.923
GLMN	3.868	4.702	3.343	0.520511	-0.942
RPAP2	5.562	6.058	5.619	0.875998	-0.191
GFI1	3.239	2.745	2.027	0.512278	-0.965
EVI5	4.982	5.474	5.414	1.13761	0.186
RPL5	10.03	9.967	9.552	0.733821	-0.4465
DIPK1A	3.134	3.975	3.233	0.800237	-0.3215
MTF2	5.593	6.135	5.066	0.575146	-0.798
TMED5	6.112	6.707	5.927	0.715736	-0.4825
CCDC18	3.502	4.839	1.166	0.124611	-3.0045
CCDC18-AS1	4.737	2.838	4.206	1.33654	0.4185
DR1	6.507	7.24	6.468	0.754975	-0.4055
FNBP1L	6.065	6.705	6.588	1.15109	0.203
BCAR3	6.48	4.905	7.106	2.66383	1.4135
BCAR3-AS1	-2.995	-2.995	-2.995	1	0
	-2.467	-1.937	-0.5186	3.21184	1.6834
DNTTIP2	6.614	7.177	6.308	0.665495	-0.5875
GCLM	4.555	5.973	4.788	0.718968	-0.476
ABCA4	0.4865	-1.334	1.403	3.54737	1.82675
ARHGAP29	8.923	8.978	8.926	0.983161	-0.0245
	0.6985	-0.9094	-1.28	0.443022	-1.17455
ABCD3	6.121	7.108	6.405	0.864837	-0.2095
F3	6.999	6.202	8.008	2.65277	1.4075
SLC44A3-AS1	4.973	4.584	4.525	0.838859	-0.2535
SLC44A3	3.106	3.456	3.497	1.16151	0.216
CNN3	6.979	7.306	7.454	1.241	0.3115
	-0.3383	-0.4424	0.05883	1.36526	0.44918
ALG14	3.542	3.35	2.706	0.598739	-0.74
TLCD4	4.844	5.358	3.608	0.355273	-1.493
TLCD4-RWDD3	1.148	0.8712	1.081	1.05074	0.0714
	0.1409	-0.6693	-0.4412	0.88454	-0.177
RWDD3	3.135	3.57	3.371	1.01291	0.0185
LINC01761	1.395	0.5298	0.8993	0.957205	-0.0631
LINC02607	-2.45	-2.995	-2.995	0.827884	-0.2725
PTBP2	4.528	4.292	3.392	0.4938	-1.018
DPYD	2.173	1.4	0.2093	0.335132	-1.5772
DPYD-IT1	-1.198	-1.128	-1.368	0.867539	-0.205
MIR137HG	-1.111	-2.995	-2.059	0.99585	-0.006
LINC01776	-0.2333	-1.334	-1.084	0.812055	-0.30035
SNX7	4.048	4.876	3.383	0.473357	-1.079
PLPPR5	-2.995	-2.995	-2.995	1	0
PLPPR4	-0.149	-0.9094	-2.059	0.346325	-1.5298
PALMD	-1.312	-2.371	-1.496	1.27059	0.3455
FRRS1	3.757	4.27	2.729	0.410513	-1.2845
AGL	5.809	6.562	5.975	0.864238	-0.2105
	-2.467	-2.995	-2.059	1.59328	0.672
SLC35A3	5.549	5.745	5.522	0.917004	-0.125
MFSD14A	5.152	5.247	4.991	0.865437	-0.2085
SASS6	4.49	5.758	2.974	0.225313	-2.15
TRMT13	3.851	4.56	4.326	1.08711	0.1205
LRRC39	0.3675	-0.4424	0.2093	1.18653	0.24675
DBT	5.276	5.845	5.046	0.700036	-0.5145
RTCA	5.071	5.45	5.212	0.966941	-0.0485
CDC14A	2.545	3.383	2.909	0.962594	-0.055
VCAM1	-2.995	-2.995	-2.995	1	0
EXTL2	4.702	5.018	4.814	0.968618	-0.046
SLC30A7	5.683	6.016	6.169	1.2479	0.3195
DPH5	4.892	5.154	4.496	0.693996	-0.527
	2.819	2.401	2.431	0.883315	-0.179
S1PR1	-0.8132	-2.371	-1.496	1.06888	0.0961
OLFM3	-2.995	-2.995	-2.995	1	0
COL11A1	-2.995	-2.995	-2.059	1.91322	0.936
RNPC3	3.163	3.147	3.667	1.42603	0.512
AMY2B	0.4865	-2.371	2.112	8.30655	3.05425
AMY1B	-2.995	-2.649	-2.636	1.13761	0.186
AMY1C	-2.995	-2.995	-2.995	1	0
	-2.205	-2.364	-2.995	0.611108	-0.7105
PRMT6	3.571	3.803	3.422	0.832199	-0.265
NTNG1	-2.995	-2.995	-2.452	1.457	0.543
VAV3	-2.995	-2.995	-2.995	1	0
SLC25A24	5.523	6.044	5.502	0.822735	-0.2815
	-1.725	-2.278	-2.995	0.502258	-0.9935
	-1.827	-1.658	-2.055	0.805245	-0.3125
NBPF4	-2.995	-2.995	-2.172	1.76908	0.823
	-2.995	-2.995	-2.995	1	0
SLC25A24P1	-2.995	-2.995	-2.995	1	0
	-2.995	-2.995	-2.995	1	0
NBPF6	-2.995	-2.995	-2.982	1.00905	0.013
FAM102B	4.819	6.011	4.196	0.42958	-1.219
HENMT1	-2.995	-2.371	-2.452	1.17365	0.231
PRPF38B	5.698	6.146	5.419	0.705638	-0.503
STXBP3	5.132	5.42	4.982	0.815637	-0.294
AKNAD1	-0.9584	-0.4424	-1.74	0.486462	-1.0396
GPSM2	5.905	6.857	3.544	0.139952	-2.837
CLCC1	4.253	4.784	4.405	0.924343	-0.1135
WDR47	3.466	4.077	4.5	1.65692	0.7285
TAF13	4.243	4.832	5.115	1.49226	0.5775
	0.07375	-0.3643	0.03528	1.13332	0.180555
TMEM167B	4.856	4.485	5.276	1.52151	0.6055
C1orf194	-2.995	-2.995	-2.995	1	0
KIAA1324	0.2655	0.2912	2.557	4.85224	2.27865
SARS1	8.361	7.013	7.931	1.18427	0.244
CELSR2	5.898	5.585	5.329	0.75132	-0.4125
PSRC1	3.693	4.905	1.736	0.169223	-2.563
MYBPHL	-2.995	-2.995	-2.059	1.91322	0.936
SORT1	6.08	6.694	5.934	0.730522	-0.453
PSMA5	6.583	7.177	6.393	0.713507	-0.487
SYPL2	1.667	1.199	1.736	1.23371	0.303
ATXN7L2	3.256	2.639	2.252	0.617495	-0.6955
CYB561D1	3.128	2.906	4.027	2.01391	1.01
AMIGO1	-1.526	-2.995	-1.75	1.42454	0.5105
GNAI3	6.914	7.606	6.679	0.6685	-0.581
AMPD2	5.199	5.31	5.785	1.44443	0.5305
GSTM4	3.366	3.217	2.628	0.631345	-0.6635
GSTM2	2.243	0.02555	1.971	1.78599	0.836725
GSTM1	-0.3456	-0.8092	-0.8444	0.831046	-0.267
GSTM5	-2.467	-2.995	-1.679	2.0734	1.052
	-2.995	-2.995	-2.995	1	0
GSTM3	-1.911	-1.332	-1.748	0.916051	-0.1265
EPS8L3	-2.081	-2.995	-2.995	0.7285	-0.457
CSF1	1.921	1.018	2.446	1.96769	0.9765
AHCYL1	7.622	7.57	6.945	0.636839	-0.651
STRIP1	5.304	5.231	5.227	0.972318	-0.0405
	4.221	3.717	4.127	1.11574	0.158
ALX3	-2.995	-2.995	-2.995	1	0
UBL4B	-1.777	-2.995	-1.75	1.55401	0.636
SLC6A17	4.998	4.609	4.417	0.764983	-0.3865
KCNC4	4.282	3.012	4.335	1.61105	0.688
RBM15-AS1	-0.4848	-1.096	-1.484	0.618309	-0.6936
RBM15	5.535	5.32	4.448	0.507155	-0.9795
LAMTOR5-AS1	-2.467	-1.106	0.5285	4.97605	2.315
	0.5425	0.3544	0.8823	1.35083	0.43385
LAMTOR5	5.729	5.662	5.485	0.864238	-0.2105
KCNA2	-2.465	-2.995	-2.451	1.21335	0.279
	1.502	0.3639	1.289	1.27992	0.35605
LRIF1	4.501	5.083	4.568	0.856188	-0.224
DRAM2	4.825	4.393	4.672	1.04464	0.063
CEPT1	5.002	5.471	4.908	0.796364	-0.3285
	-0.679	-0.9094	-0.5186	1.2105	0.2756
DENND2D	4.738	4.629	5.093	1.32823	0.4095
CHI3L2	-2.995	-2.995	-1.496	2.82647	1.499
OVGP1	2.664	0.7531	3.17	2.75385	1.46145
	2.285	1.111	2.416	1.6449	0.718
	1.835	2.441	1.495	0.64038	-0.643
WDR77	5.229	6.557	5.595	0.813379	-0.298
ATP5PB	7.378	8.191	7.405	0.768704	-0.3795
C1orf162	-1.126	-2.371	-0.642	2.15323	1.1065
RAP1A	5.145	5.769	4.933	0.695441	-0.524
LINC01160	-0.7773	-1.937	-0.6169	1.67047	0.74025
INKA2	2.561	2.184	4.384	4.03201	2.0115
INKA2-AS1	-1.526	-1.937	-0.2012	2.88846	1.5303
DDX20	4.753	5.629	5.014	0.88454	-0.177
KCND3	1.564	1.322	2.865	2.67957	1.422
LINC01750	-2.995	-2.995	-2.452	1.457	0.543
CTTNBP2NL	3.917	4.957	5.279	1.79253	0.842
WNT2B	3.164	1.476	2.445	1.09051	0.125
ST7L	3.523	3.418	3.556	1.06106	0.0855
CAPZA1	7.866	8.499	7.784	0.758647	-0.3985
MOV10	6.706	6.476	6.263	0.79664	-0.328
RHOC	6.84	6.585	7.598	1.8474	0.8855
PPM1J	2.554	2.198	2.858	1.39668	0.482
TAFA3	0.1683	-0.5819	0.9264	2.19345	1.1332
LINC01356	-1.258	-2.995	-0.8698	2.38949	1.2567
LINC01357	-2.995	-2.995	-2.995	1	0
SLC16A1	7.72	8.078	7.762	0.909408	-0.137
SLC16A1-AS1	2.368	1.88	2.252	1.09278	0.128
LRIG2-DT	-1.151	-1.324	-0.3105	1.90132	0.927
LRIG2	4.872	4.57	5.308	1.50212	0.587
MAGI3	4.495	5.179	3.475	0.389043	-1.362
PHTF1	3.257	4.262	2.853	0.533478	-0.9065
	-2.081	-1.604	-2.995	0.449845	-1.1525
RSBN1	4.383	5.247	5.132	1.24574	0.317
PTPN22	-1.526	-1.604	0.8823	5.45394	2.4473
AP4B1-AS1	-2.46	-2.995	-2.451	1.21125	0.2765
BCL2L15	1.061	0.5682	2.031	2.32366	1.2164
AP4B1	4.177	4.355	4.191	0.949342	-0.075
DCLRE1B	4.048	5.08	3.025	0.344124	-1.539
HIPK1-AS1	-1.47	-1.915	-0.7508	1.92079	0.9417
HIPK1	6.172	6.826	6.341	0.896267	-0.158
OLFML3	-1.312	-1.334	-1.75	0.743807	-0.427
SYT6	-2.995	-2.371	-2.995	0.805524	-0.312
TRIM33	6.613	7.161	6.798	0.940174	-0.089
BCAS2	5.417	5.923	5.194	0.718968	-0.476
DENND2C	3.026	3.306	3.729	1.47734	0.563
NRAS	6.772	7.598	6.488	0.616854	-0.697
CSDE1	9.358	10.03	9.315	0.76897	-0.379
SIKE1	5.954	6.335	6.028	0.922423	-0.1165
TSPAN2	1.123	0.429	-0.9261	0.307338	-1.7021
NGF	-2.995	-2.995	-2.995	1	0
VANGL1	5.73	6.443	5.514	0.672451	-0.5725
CASQ2	-2.995	-2.995	-2.452	1.457	0.543
NHLH2	-2.995	-2.995	-2.452	1.457	0.543
SLC22A15	2.461	2.181	2.462	1.10267	0.141
MAB21L3	1.414	1.438	1.492	1.04681	0.066
ATP1A1	8.852	9.19	8.596	0.744839	-0.425
ATP1A1-AS1	0.4282	0.6963	0.7922	1.17279	0.22995
LINC01762	-1.097	-1.602	-1.725	0.770838	-0.3755
	-0.9611	-2.371	-1.75	0.943471	-0.08395
CD58	3.187	3.374	2.795	0.714249	-0.4855
IGSF3	5.772	5.904	5.273	0.675955	-0.565
PTGFRN	6.615	7.228	6.441	0.716729	-0.4805
CD101	-0.3383	0.6321	0.2093	1.0442	0.0624
	-1.126	0.1926	-0.9261	0.727289	-0.4594
TTF2	5.556	6.801	4.748	0.371002	-1.4305
TRIM45	2.612	2.072	1.474	0.547906	-0.868
VTCN1	-1.126	-2.995	1.551	12.2228	3.6115
MAN1A2	6.39	6.928	6.42	0.847332	-0.239
TENT5C	1.983	1.505	1.711	0.977386	-0.033
GDAP2	4.653	5.362	5.349	1.26707	0.3415
WDR3	7	7.849	7.499	1.053	0.0745
SPAG17	-2.995	-2.995	-2.995	1	0
TBX15	-1.526	-1.937	-1.496	1.17731	0.2355
WARS2	3.584	3.105	3.512	1.12311	0.1675
WARS2-IT1	1.645	0.9987	1.454	1.09593	0.13215
WARS2-AS1	2.388	2.701	2.759	1.1603	0.2145
HAO2	-2.995	-2.995	-1.75	2.37019	1.245
HSD3B1	-2.995	-2.995	-2.995	1	0
LINC00622	-1.777	-2.995	-0.7771	3.05019	1.6089
HSD3BP5	-2.995	-2.371	-0.642	4.11531	2.041
ZNF697	3.724	3.64	4.219	1.45095	0.537
PHGDH	8.603	6.984	7.261	0.691356	-0.5325
HMGCS2	-2.995	-2.995	-2.995	1	0
REG4	-2.995	-2.371	-2.059	1.54114	0.624
NOTCH2	7.564	7.853	7.511	0.87206	-0.1975
SEC22B	6.056	6.271	6.414	1.18962	0.2505
	2.335	1.721	1.79	0.84792	-0.238
NBPF8	5.862	5.392	5.771	1.10496	0.144
	1.874	1.21	2.358	1.76052	0.816
	-2.995	-1.603	-2.995	0.617281	-0.696
LINC00623	3.077	2.771	2.294	0.646176	-0.63
	-2.081	-2.649	-2.741	0.770571	-0.376
H2BP1	-2.995	-0.8074	-2.995	0.468526	-1.0938
FAM72B	2.631	4.073	-0.2061	0.0848995	-3.5581
SRGAP2C	4.191	4.437	4.089	0.855595	-0.225
LINC02798	-2.995	-2.995	-2.452	1.457	0.543
EMBP1	0.294	-0.4217	-0.886	0.565598	-0.82215
	-2.081	-1.315	-0.2435	2.74062	1.4545
FAM91A3P	0.4368	0.5998	0.5984	1.05709	0.0801
H3-2	-2.285	-2.995	-2.995	0.78187	-0.355
LINC02802	-2.995	-1.853	-1.376	2.06766	1.048
NBPF15	6.64	6.003	6.562	1.1814	0.2405
SRGAP2B	5.04	5.638	5.37	1.02172	0.031
FAM72D	3.782	4.797	1.115	0.110759	-3.1745
LINC01145	4.32	3.82	4.291	1.16554	0.221
	0.3563	-1.603	1.309	3.81676	1.93235
NBPF20	4.191	4.211	3.875	0.797745	-0.326
NBPF25P	5.889	5.852	5.541	0.795812	-0.3295
GPR89A	4.719	4.462	3.978	0.654062	-0.6125
PDZK1	-2.995	-2.995	-0.8014	4.57446	2.1936
RNF115	5.265	5.715	5.564	1.05263	0.074
POLR3C	4.947	5.382	5.378	1.1595	0.2135
NUDT17	1.085	0.5675	0.8823	1.03962	0.05605
PIAS3	4.842	4.876	4.778	0.945402	-0.081
ANKRD35	-2.467	-2.995	-2.452	1.21335	0.279
ITGA10	0.1117	-1.595	-0.4048	1.263	0.33685
PEX11B	3.63	3.898	4.325	1.47529	0.561
RBM8A	6.876	7.423	6.591	0.679008	-0.5585
GNRHR2	0.9568	0.1704	-0.6964	0.417544	-1.26
LIX1L	4.896	5.241	4.39	0.624815	-0.6785
ANKRD34A	-1.126	-0.4424	0.2791	2.08971	1.0633
POLR3GL	3.873	3.975	4.141	1.16231	0.217
TXNIP	-2.467	-2.371	-2.995	0.670821	-0.576
HJV	-2.995	-2.995	-2.995	1	0
NBPF10	6.275	6.245	5.963	0.813943	-0.297
NOTCH2NLA	3.555	3.21	3.422	1.02776	0.0395
	-0.9586	-1.157	-0.5849	1.3879	0.4729
HYDIN2	-2.995	-2.995	-1.26	3.32879	1.735
NBPF12	5.51	5.498	5.208	0.814508	-0.296
PRKAB2	5.114	4.902	6.258	2.37841	1.25
PDIA3P1	2.151	2.495	2.844	1.43495	0.521
FMO5	-1.775	-1.936	-0.9246	1.90646	0.9309
CHD1L	6.341	6.286	5.931	0.767107	-0.3825
LINC00624	-2.039	-0.4831	-2.995	0.300628	-1.73395
BCL9	5.035	5.597	4.665	0.636839	-0.651
ACP6	4.268	3.601	4.045	1.0796	0.1105
GJA5	-2.995	-2.995	-2.995	1	0
GPR89B	3.199	3.524	3.757	1.3154	0.3955
NBPF11	4.793	4.254	4.766	1.18304	0.2425
	-2.413	-1.243	-2.995	0.445346	-1.167
LINC01138	1.256	0.2778	1.383	1.53273	0.6161
	0.181	-1.606	0.6863	2.63682	1.3988
PPIAL4G	-0.1239	-0.4396	-1.254	0.509711	-0.97225
NUDT4B	2.722	3.028	2.213	0.632002	-0.662
PDE4DIP	4.887	5.404	4.906	0.847039	-0.2395
NBPF9	7.771	7.544	7.385	0.827884	-0.2725
	-1.268	-1.097	-2.995	0.284697	-1.8125
	-2.995	-2.995	-2.995	1	0
	-0.8132	-1.604	-1.75	0.687104	-0.5414
NOTCH2NLC	3.758	3.424	3.92	1.25614	0.329
NBPF19	4.443	4.3	3.877	0.709808	-0.4945
LINC00869	3.955	3.147	3.836	1.21841	0.285
H2BC18	-0.7849	-2.314	0.613	4.47674	2.16245
	-2.995	-2.649	-2.741	1.05775	0.081
H3C14	-2.136	-2.995	-2.995	0.742519	-0.4295
H2AC18	-0.5376	-1.449	2.675	12.7136	3.6683
H2BC19P	2.155	1.535	3.496	3.14051	1.651
H2BC20P	3.146	1.991	4.26	3.22992	1.6915
H3C15	-2.136	-2.995	-2.995	0.742519	-0.4295
	-0.3383	-0.9094	-0.2994	1.25219	0.32445
H2BC21	1.345	-0.2097	4.04	11.0989	3.47235
H2AC20	-2.258	-0.04414	-2.995	0.278562	-1.84393
BOLA1	2.896	2.437	2.353	0.804687	-0.3135
SV2A	0.2946	-1.334	-1.483	0.512882	-0.9633
SF3B4	6.249	7.248	6.064	0.622221	-0.6845
MTMR11	3.473	2.897	2.577	0.656106	-0.608
OTUD7B	5.383	6.029	5.851	1.10573	0.145
VPS45	4.741	5.401	4.346	0.604997	-0.725
PLEKHO1	2.689	2.455	1.607	0.512278	-0.965
ANP32E	7.146	8.484	5.678	0.227352	-2.137
CA14	-0.7987	-0.9044	-0.4993	1.27655	0.35225
APH1A	6.466	6.538	6.398	0.93045	-0.104
C1orf54	-0.8132	-0.7364	-0.5186	1.19433	0.2562
CIART	-1.237	-2.255	-0.642	2.1495	1.104
MRPS21	5.892	6.31	5.705	0.759962	-0.396
PRPF3	5.667	6.318	5.501	0.711285	-0.4915
RPRD2	6.255	6.625	5.928	0.70125	-0.512
TARS2	4.158	4.307	3.478	0.592752	-0.7545
ECM1	1.962	1.539	1.579	0.887919	-0.1715
ADAMTSL4	2.726	0.971	1.244	0.657699	-0.6045
ADAMTSL4-AS1	-0.4432	-1.604	-2.059	0.487881	-1.0354
MCL1	8.28	7.809	7.989	0.962261	-0.0555
ENSA	6.687	6.851	6.538	0.852044	-0.231
GOLPH3L	4.884	5.525	4.985	0.858863	-0.2195
HORMAD1	-2.467	-2.995	-2.452	1.21335	0.279
CTSS	-0.4174	-1.902	0.1445	2.46947	1.3042
CTSK	2.099	0.2758	1.091	0.935364	-0.0964
ARNT	5.909	6.257	5.921	0.893785	-0.162
SETDB1	5.634	6.062	5.859	1.00765	0.011
CERS2	7.772	7.538	7.388	0.831046	-0.267
ANXA9	0.7939	0.6939	-0.4048	0.451031	-1.1487
MINDY1	-0.549	-0.7361	-0.003854	1.55692	0.638696
PRUNE1	4.398	4.811	4.564	0.972318	-0.0405
C1orf56	-2.081	-2.371	-2.059	1.12272	0.167
CDC42SE1	5.929	6.014	6.505	1.44744	0.5335
MLLT11	-0.4214	0.2004	0.1392	1.18896	0.2497
GABPB2	4.819	4.675	3.921	0.564091	-0.826
SEMA6C	2.416	1.947	2.269	1.06253	0.0875
SCNM1	3.799	4.262	4.26	1.17243	0.2295
LYSMD1	2.664	2.745	2.683	0.985208	-0.0215
TMOD4	-0.3383	0.1044	-1.092	0.508722	-0.97505
VPS72	5.218	5.612	5.281	0.911301	-0.134
PIP5K1A	7.008	7.169	6.828	0.834799	-0.2605
PSMD4	7	7.549	6.834	0.736879	-0.4405
ZNF687-AS1	-0.679	-1.937	-0.7771	1.44483	0.5309
ZNF687	5.768	5.527	5.339	0.807481	-0.3085
PI4KB	5.821	5.569	6.425	1.65864	0.73
RFX5	5.77	5.538	6.17	1.42998	0.516
	-0.9611	-0.9094	-0.9261	1.00636	0.00915
SELENBP1	-2.467	-2.995	-2.452	1.21335	0.279
PSMB4	7.174	7.685	7.16	0.829607	-0.2695
POGZ	6.898	6.822	6.539	0.800515	-0.321
CGN	4.247	3.892	4.938	1.82576	0.8685
TUFT1	5.122	4.056	5.023	1.35097	0.434
SNX27	6.433	6.883	6.358	0.812252	-0.3
CELF3	-2.467	-2.371	-2.995	0.670821	-0.576
MRPL9	5.31	5.665	4.88	0.656333	-0.6075
TDRKH	3.196	3.625	3.075	0.792509	-0.3355
TDRKH-AS1	-1.086	-0.6898	-1.36	0.720914	-0.4721
LINGO4	-2.467	-2.995	-2.995	0.832776	-0.264
RORC	0.9676	-0.3153	1.494	2.24677	1.16785
THEM4	5.343	5.426	4.851	0.690877	-0.5335
S100A10	6.552	7.214	6.93	1.03311	0.047
	0.8446	-0.9035	0.7459	1.71161	0.77535
S100A11	7.106	6.465	7.396	1.52679	0.6105
TCHHL1	-2.995	-2.995	-2.995	1	0
TCHH	0.4865	-0.5819	1.434	2.79278	1.4817
RPTN	-2.995	-2.995	-0.1092	7.39116	2.8858
FLG-AS1	-2.467	-1.937	1.339	11.6398	3.541
FLG	-1.526	-1.937	-0.2994	2.69839	1.4321
LCE1E	-2.995	-2.995	-0.4048	6.02182	2.5902
LCE1C	-2.995	-2.995	-1.534	2.75299	1.461
LCE1B	-2.995	-2.995	-0.3876	6.09404	2.6074
IVL	-2.467	-1.604	1.551	12.0128	3.5865
SPRR1A	-2.995	-2.995	-2.995	1	0
SPRR3	-2.995	-2.995	-2.995	1	0
SPRR1B	-1.526	-2.995	-1.75	1.42454	0.5105
SPRR2D	0.8375	-1.604	-0.642	0.835812	-0.25875
SPRR2A	-2.449	-2.995	-1.75	1.96156	0.972
S100A9	-2.995	-2.995	-2.995	1	0
S100A8	-2.995	-2.995	-2.995	1	0
S100A7	-2.467	-2.995	-2.452	1.21335	0.279
S100A6	9.604	8.355	9.942	1.94868	0.9625
S100A5	-0.5563	-0.1984	-1.28	0.534903	-0.90265
S100A4	5.983	5.641	6.272	1.37554	0.46
S100A3	0.747	0.429	1.551	1.94936	0.963
S100A2	2.638	3.256	2.995	1.03383	0.048
S100A16	7.458	6.426	7.148	1.15349	0.206
S100A14	8.188	7.282	7.769	1.02385	0.034
S100A13	5.871	4.827	5.257	0.938221	-0.092
	1.216	-0.2844	-0.4817	0.51853	-0.9475
	-0.8132	-0.9094	-2.059	0.43597	-1.1977
CHTOP	6.738	6.626	6.858	1.12975	0.176
SNAPIN	4.23	4.384	4.141	0.89131	-0.166
ILF2	8.208	9.119	7.574	0.469924	-1.0895
NPR1	-2.081	-2.995	-2.995	0.7285	-0.457
INTS3	5.738	6.274	6.056	1.03526	0.05
SLC27A3	2.855	3.013	2.432	0.706127	-0.502
GATAD2B	6.305	6.841	6.713	1.10191	0.14
DENND4B	6.098	5.579	5.65	0.877518	-0.1885
CRTC2	4.932	5.282	5.455	1.27279	0.348
SLC39A1	5.484	5.818	5.673	1.01537	0.022
	-1.315	-1.098	-0.2797	1.90105	0.9268
	-1.526	-1.937	-1.092	1.55779	0.6395
CREB3L4	2.864	2.884	1.809	0.477973	-1.065
JTB	5.753	5.994	5.781	0.937896	-0.0925
	-0.8132	-0.4424	-0.4048	1.16716	0.223
RAB13	5.532	6.047	5.402	0.764453	-0.3875
RPS27	9.395	8.721	8.981	0.948027	-0.077
NUP210L	-2.081	-2.371	-2.059	1.12272	0.167
TPM3	8.203	8.941	7.745	0.5637	-0.827
C1orf43	7.395	7.31	7.054	0.813097	-0.2985
UBAP2L	7.434	8.45	7.302	0.641713	-0.64
HAX1	5.989	6	5.642	0.783226	-0.3525
AQP10	-2.995	-2.995	-2.995	1	0
ATP8B2	4.864	5.063	5.018	1.0385	0.0545
IL6R	2.943	3.036	3.06	1.05008	0.0705
SHE	-1.079	-1.549	-2.046	0.602069	-0.732
UBE2Q1	6.083	6.518	6.375	1.053	0.0745
CHRNB2	-2.995	-2.371	-2.995	0.805524	-0.312
ADAR	8.646	9.037	8.898	1.03994	0.0565
KCNN3	-0.6696	-0.2647	0.5496	2.02336	1.01675
PMVK	4.128	3.671	4.322	1.34025	0.4225
PBXIP1	3.712	3.393	4.334	1.71892	0.7815
PYGO2	5.407	5.458	5.683	1.18962	0.2505
	-1.526	-1.106	-2.059	0.597496	-0.743
SHC1	6.813	6.433	6.862	1.18017	0.239
CKS1B	6.602	6.71	4.97	0.310787	-1.686
FLAD1	5.358	5.485	5.086	0.792509	-0.3355
ZBTB7B	5.606	5.384	6.158	1.58337	0.663
DCST2	1.159	-1.106	-0.2994	0.797801	-0.3259
DCST1	-1.525	-2.995	-0.9261	2.52083	1.3339
DCST1-AS1	-0.8132	-0.3153	-1.496	0.524222	-0.93175
ADAM15	6.345	6.395	6.129	0.846159	-0.241
EFNA4	1.42	2.508	2.125	1.11806	0.161
	-2.995	-2.995	-2.995	1	0
EFNA3	3.353	3.892	3.869	1.18633	0.2465
EFNA1	3.748	2.774	4.414	2.22376	1.153
SLC50A1	5.273	4.834	5.427	1.29549	0.3735
DPM3	3.345	2.508	3.065	1.10076	0.1385
KRTCAP2	5.301	5.302	5.309	1.00521	0.0075
TRIM46	0.3679	0.8684	1.273	1.57445	0.65485
MUC1	1.123	0.1926	0.2791	0.76913	-0.3787
	-1.126	-1.937	-2.452	0.528326	-0.9205
THBS3	3.724	1.757	3.504	1.6976	0.7635
MTX1	5.146	5.342	4.877	0.775393	-0.367
	-0.149	0.4999	0.9692	1.73357	0.79375
GBAP1	1.683	1.491	1.343	0.844401	-0.244
GBA	4.419	5.158	5.733	1.92452	0.9445
FAM189B	5.252	5.469	5.43	1.04935	0.0695
SCAMP3	5.4	5.832	5.953	1.26313	0.337
CLK2	5.283	5.361	4.977	0.787308	-0.345
HCN3	2.441	2.363	1.736	0.630252	-0.666
PKLR	-2.467	-2.995	-2.995	0.832776	-0.264
FDPS	6.818	7.176	5.649	0.392836	-1.348
RUSC1-AS1	-2.081	-0.9094	-0.5186	1.96782	0.9766
RUSC1	5.475	5.889	4.972	0.61132	-0.71
ASH1L	6.801	6.803	6.902	1.07177	0.1
ASH1L-AS1	0.3675	-0.1984	0.6908	1.5223	0.60625
MSTO1	5.687	5.703	5.465	0.852635	-0.23
YY1AP1	6.001	6.116	5.91	0.902188	-0.1485
DAP3	7.038	6.977	6.822	0.879344	-0.1855
GON4L	6.041	6.339	6.288	1.07029	0.098
SYT11	-0.6709	-1.334	-0.1965	1.7483	0.80595
RIT1	4.063	3.356	3.562	0.902814	-0.1475
KHDC4	5.796	5.655	6.363	1.55563	0.6375
ARHGEF2	6.122	5.315	6.293	1.48916	0.5745
SSR2	6.755	6.706	6.751	1.01431	0.0205
UBQLN4	6.564	7.057	6.681	0.914148	-0.1295
LAMTOR2	3.984	4.332	4.254	1.06881	0.096
RAB25	6.113	5.51	5.924	1.0811	0.1125
MEX3A	3.214	3.139	3.142	0.97637	-0.0345
LMNA	8.555	8.219	8.853	1.38127	0.466
SLC25A44	4.837	5.424	5.307	1.13014	0.1765
PMF1-BGLAP	2.022	1.278	0.01562	0.322109	-1.63438
PMF1	4.242	4.412	3.486	0.558256	-0.841
PAQR6	3.668	0.81	1.011	0.426909	-1.228
SMG5	6.714	6.812	6.86	1.06955	0.097
TMEM79	1.42	1.947	2.087	1.32271	0.4035
GLMP	3.109	4.048	3.869	1.22306	0.2905
CCT3	8.702	9.507	8.5	0.657699	-0.6045
TSACC	-0.5563	0.8648	0.136	0.98743	-0.01825
RHBG	2.227	1.192	1.274	0.739437	-0.4355
C1orf61	3.672	2.272	2.305	0.629815	-0.667
MEF2D	6.077	5.482	6.301	1.43545	0.5215
IQGAP3	5.885	5.635	1.711	0.0604129	-4.049
NAXE	6.084	6.197	5.957	0.880564	-0.1835
GPATCH4	5.568	6.38	5.853	0.91955	-0.121
	4.081	1.947	4.21	2.29104	1.196
BCAN	-2.995	-2.995	-2.452	1.457	0.543
	5.183	5.207	5.533	1.264	0.338
	2.386	1.728	2.563	1.42011	0.506
NES	3.999	3.994	2.984	0.495687	-1.0125
CRABP2	3.884	5.689	4.88	1.06696	0.0935
ISG20L2	4.952	5.85	5.74	1.26488	0.339
RRNAD1	4.44	3.402	3.846	0.949342	-0.075
MRPL24	5.894	6.279	5.844	0.845279	-0.2425
HDGF	7.897	8.959	7.886	0.686818	-0.542
PRCC	5.497	5.83	5.675	1.008	0.0115
SH2D2A	-0.2405	0.429	1.011	1.88786	0.91675
PEAR1	4.263	2.655	4.927	2.76638	1.468
ARHGEF11	6.23	6.239	5.665	0.67385	-0.5695
ETV3	5.316	5.444	5.763	1.30405	0.383
FCRL3	-1.883	-1.988	-2.452	0.699066	-0.5165
FCRL2	-2.995	-2.37	-1.491	2.2839	1.1915
KIRREL1	5.515	5.28	5.39	0.994815	-0.0075
CD1D	-2.464	-2.371	-2.995	0.670124	-0.5775
	-0.7499	-1.585	-2.034	0.548457	-0.86655
OR10K1	2.072	1.592	1.931	1.07103	0.099
OR6Y1	0.09648	-1.037	-0.3174	1.11177	0.15286
PYHIN1	-1.774	-1.937	-2.995	0.453917	-1.1395
IFI16	-0.9611	-1.604	-0.4048	1.83751	0.87775
AIM2	-2.995	-2.995	-2.995	1	0
CADM3	-2.995	-2.995	-2.995	1	0
ACKR1	-2.995	-2.995	-2.452	1.457	0.543
	-2.995	-2.995	-2.995	1	0
CRP	-2.995	-2.995	-2.995	1	0
DUSP23	2.819	2.76	3.065	1.21041	0.2755
SLAMF8	-2.995	-2.995	-2.995	1	0
	0.1411	-0.9094	0.3983	1.72005	0.78245
SNHG28	-0.6313	-2.995	-2	0.878522	-0.18685
	0.747	-1.937	1.306	3.73472	1.901
CFAP45	-0.5563	-0.4424	-1.28	0.582104	-0.78065
TAGLN2	6.669	6.893	5.778	0.498961	-1.003
IGSF9	3.037	3.006	2.753	0.830182	-0.2685
SLAMF9	-2.995	-2.995	-2.995	1	0
KCNJ10	-2.464	-2.995	-2.059	1.59162	0.6705
PIGM	3.555	3.809	4.532	1.8025	0.85
IGSF8	4.543	3.789	4.646	1.39474	0.48
ATP1A2	-1.521	-2.995	-0.7698	2.80539	1.4882
ATP1A4	-0.9902	-2.995	-1.215	1.71428	0.7776
CASQ1	-2.995	-2.371	-2.995	0.805524	-0.312
PEA15	5.898	6.144	6.733	1.63807	0.712
DCAF8	6.642	6.339	6.784	1.22561	0.2935
PEX19	5.848	5.796	5.355	0.723467	-0.467
COPA	7.874	8.012	8.267	1.2518	0.324
NCSTN	6.19	6.454	5.825	0.708579	-0.497
NHLH1	0.3041	-1.604	-0.1092	1.45473	0.54075
VANGL2	0.3041	0.1043	1.202	1.99695	0.9978
SLAMF1	-2.995	-2.995	-2.995	1	0
SLAMF7	0.4287	0.1198	1.899	3.08389	1.62475
LY9	-0.9669	-1.09	-0.734	1.22642	0.29445
CD244	-2.995	-2.995	-2.995	1	0
ITLN1	-2.995	-2.995	-2.995	1	0
	0.8046	-0.5428	0.5229	1.31221	0.392
F11R	7.475	7.119	7.903	1.52203	0.606
	5.123	4.863	5.012	1.01326	0.019
TSTD1	4.825	4.036	4.108	0.799683	-0.3225
USF1	4.735	4.979	5.019	1.11884	0.162
ARHGAP30	-2.081	-1.604	1.238	8.45908	3.0805
NECTIN4	0.7527	0.6939	4.536	14.052	3.8127
KLHDC9	-0.8132	-0.7364	-1.28	0.704563	-0.5052
PFDN2	6.629	6.209	5.906	0.700764	-0.513
NIT1	4.988	4.484	4.688	0.967276	-0.048
DEDD	5.118	4.963	4.823	0.860055	-0.2175
UFC1	5.322	5.577	5.483	1.02349	0.0335
USP21	4.328	4.06	4.099	0.936272	-0.095
PPOX	3.179	3.023	3.123	1.01537	0.022
B4GALT3	5.483	5.633	5.329	0.853226	-0.229
NDUFS2	6.451	6.58	5.809	0.612805	-0.7065
FCER1G	-1.333	-1.598	-2.995	0.346397	-1.5295
APOA2	-1.526	-1.604	-1.75	0.879649	-0.185
TOMM40L	3.473	4.167	4.132	1.24143	0.312
PCP4L1	-2.995	-2.995	-2.059	1.91322	0.936
MPZ	0.9676	1.786	1.494	1.08463	0.1172
SDHC	6.416	6.556	6.172	0.804408	-0.314
FCGR2A	-1.312	-1.604	-1.28	1.13131	0.178
HSPA6	-1.126	-2.371	-0.2994	2.73038	1.4491
FCRLA	-2.467	-2.995	-1.75	1.97383	0.981
FCRLB	0.7939	-0.7364	-0.02274	0.964939	-0.05149
DUSP12	4.664	4.862	3.77	0.502432	-0.993
ATF6	6.939	6.659	6.879	1.05702	0.08
	-1.126	-1.937	-1.28	1.19044	0.2515
OLFML2B	0.747	0.4999	0.05884	0.676138	-0.56461
NOS1AP	3.02	2.508	2.631	0.911933	-0.133
C1orf226	4.414	3.969	4.205	1.0094	0.0135
SH2D1B	-2.995	-2.371	-2.059	1.54114	0.624
UHMK1	8.041	8.923	8.19	0.816769	-0.292
UAP1	6.381	6.381	6.307	0.95	-0.074
DDR2	1.616	0.7531	2.067	1.8435	0.88245
HSD17B7	3.433	3.737	2.407	0.441964	-1.178
CCDC190	-2.995	-2.995	-2.995	1	0
RGS4	-2.081	-2.371	-1.75	1.39088	0.476
RGS5	1.522	2.033	2.144	1.28922	0.3665
	-0.1956	0.7831	0.6908	1.31681	0.39705
NUF2	4.817	5.818	1.339	0.0634384	-3.9785
PBX1	5.056	5.178	3.454	0.315782	-1.663
	-2.081	-2.995	-2.452	1.06142	0.086
MGST3	5.09	5.27	4.938	0.845572	-0.242
ALDH9A1	6.682	6.527	5.911	0.618352	-0.6935
TMCO1	5.685	6.357	5.948	0.950659	-0.073
TMCO1-AS1	-0.1757	-1.936	0.1781	2.3521	1.23395
UCK2	6.687	6.983	6.364	0.721464	-0.471
FAM78B	-0.3383	0.2758	0.9314	1.94889	0.96265
POGK	6.336	6.719	6.651	1.08937	0.1235
TADA1	4.173	4.695	4.069	0.776469	-0.365
ILDR2	3.196	3.911	3.468	0.942458	-0.0855
MAEL	-2.467	-2.995	-2.452	1.21335	0.279
GPA33	-1.312	-1.604	-2.059	0.659297	-0.601
POU2F1	5.521	6.747	5.607	0.693996	-0.527
CREG1	6.11	6.063	6.548	1.37697	0.4615
RCSD1	-0.4414	-0.5759	-0.696	0.878217	-0.18735
MPZL1	6.342	7.035	6.614	0.949671	-0.0745
ADCY10	-2.467	-2.995	-1.75	1.97383	0.981
MPC2	4.471	4.91	4.061	0.6464	-0.6295
DCAF6	5.637	6.191	4.943	0.510152	-0.971
GPR161	4.405	4.412	4.327	0.945075	-0.0815
TIPRL	6.083	6.401	5.992	0.840896	-0.25
SFT2D2	7.236	7.715	7.017	0.727743	-0.4585
TBX19	0.6985	0.6321	1.273	1.52383	0.6077
XCL1	-2.467	-2.995	-2.995	0.832776	-0.264
LINC00626	-2.995	-2.995	-2.452	1.457	0.543
ATP1B1	5.172	5.229	4.219	0.506453	-0.9815
NME7	4.057	4.744	4.021	0.768704	-0.3795
BLZF1	4.236	5.079	5.216	1.47274	0.5585
CCDC181	-2.995	-2.371	-2.995	0.805524	-0.312
SLC19A2	4.529	4.979	4.394	0.779165	-0.36
	0.6944	0.4816	0.9369	1.27359	0.3489
F5	0.9716	1.07	1.055	1.02399	0.0342
SELP	-2.995	-2.995	-2.995	1	0
C1orf112	4.16	5.08	2.184	0.184795	-2.436
SELL	1.878	2.401	1.166	0.509269	-0.9735
METTL18	2.431	2.716	2.336	0.848214	-0.2375
SCYL3	3.828	3.831	4.104	1.20957	0.2745
KIFAP3	3.823	3.937	4.118	1.17936	0.238
METTL11B	-2.995	-2.995	-2.995	1	0
GORAB	3.353	3.128	2.984	0.837116	-0.2565
PRRX1	-2.995	-2.995	-2.995	1	0
FMO3	-0.1172	-2.995	-1.239	1.24582	0.3171
FMO1	-2.467	-2.995	-2.995	0.832776	-0.264
FMO4	0.1683	1.199	0.9692	1.21887	0.28555
PRRC2C	8.49	8.994	8.304	0.738157	-0.438
VAMP4	2.939	3.15	3.242	1.14671	0.1975
EEF1AKNMT	4.785	5.873	5.034	0.815072	-0.295
DNM3	0.9676	1.018	-0.1092	0.46587	-1.102
PIGC	3.564	3.824	3.892	1.14711	0.198
C1orf105	-2.995	-2.995	-2.995	1	0
SUCO	5.516	6.062	5.24	0.683494	-0.549
TNFSF18	0.6484	-0.5819	2.563	5.77472	2.52975
TNFSF4	-0.4428	-0.4424	0.8367	2.42721	1.2793
	-1.126	-1.106	-1.28	0.892547	-0.164
PRDX6	7.899	8.204	7.798	0.838859	-0.2535
ANKRD45	0.4209	0.01307	0.7914	1.48907	0.574415
KLHL20	4.062	4.621	4.309	0.977725	-0.0325
CENPL	3.648	4.303	2.663	0.402623	-1.3125
DARS2	4.983	6.347	4.518	0.451563	-1.147
GAS5	8.527	7.033	8.177	1.31677	0.397
ZBTB37	5.035	5.215	4.981	0.905006	-0.144
SERPINC1	-1.312	-0.9094	-2.995	0.270875	-1.8843
RC3H1	5.726	5.831	6.109	1.25745	0.3305
RABGAP1L-DT	-1.312	-1.604	-1.75	0.816769	-0.292
RABGAP1L	5.249	4.67	5.034	1.053	0.0745
CACYBP	6.538	7.978	5.715	0.343171	-1.543
MRPS14	3.772	4.307	4.113	1.05227	0.0735
TNN	-2.995	-2.995	-2.059	1.91322	0.936
KIAA0040	6.018	4.938	6.377	1.86477	0.899
TNR	-0.2379	-0.8679	-0.9261	0.772068	-0.3732
COP1	5.067	5.26	4.772	0.762337	-0.3915
PAPPA2	-0.8132	-2.995	-1.092	1.75577	0.8121
BRINP2	-2.995	-2.995	-2.452	1.457	0.543
SEC16B	1.087	-0.2438	0.5057	1.06003	0.0841
CRYZL2P-SEC16B	1.014	-0.8379	0.5301	1.35853	0.44205
CRYZL2P	3.321	2.779	1.869	0.441046	-1.181
RASAL2-AS1	-1.506	-0.3058	-0.9825	0.94829	-0.0766
RASAL2	5.501	5.599	5.497	0.96393	-0.053
C1orf220	-0.3504	-0.9094	-0.9707	0.789603	-0.3408
	-2.467	-2.371	-2.995	0.670821	-0.576
RALGPS2	6.182	5.799	5.064	0.526133	-0.9265
ANGPTL1	-2.995	-2.995	-2.452	1.457	0.543
FAM20B	6.706	6.977	6.225	0.652251	-0.6165
TOR3A	5.114	5.768	4.698	0.597496	-0.743
ABL2	6.022	5.913	6.717	1.68121	0.7495
SOAT1	5.817	6.065	5.541	0.757858	-0.4
AXDND1	1.085	0.3544	0.6908	0.980167	-0.0289
TOR1AIP2	7.619	7.982	7.774	0.981799	-0.0265
	-0.2405	-1.604	0.8367	3.38452	1.75895
TOR1AIP1	5.615	6.198	5.487	0.747684	-0.4195
CEP350	6.26	6.829	6.344	0.870249	-0.2005
QSOX1	7.178	6.354	7.863	2.13909	1.097
LHX4	0.4282	0.2758	0.3456	0.995574	-0.0064
ACBD6	5.383	5.257	4.975	0.787308	-0.345
OVAAL	-2.995	-2.995	-2.995	1	0
XPR1	6.056	6.207	5.653	0.717723	-0.4785
KIAA1614	-2.08	-1.104	-2.059	0.723467	-0.467
	0.4182	0.4455	1.187	1.68781	0.75515
KIAA1614-AS1	0.01835	0.2758	1.166	2.02641	1.01892
STX6	5.74	6.037	6.21	1.24963	0.3215
MR1	4.748	3.861	5.863	2.94547	1.5585
IER5	5.486	4.993	6.205	1.95274	0.9655
ZNF648	-0.3383	-0.9094	0.05884	1.60513	0.68269
	1.205	0.6344	0.7929	0.915861	-0.1268
GLUL	7.094	7.336	6.988	0.85441	-0.227
RNASEL	2.325	2.897	2.898	1.2201	0.287
RGS16	3.353	2.76	3.919	1.81819	0.8625
NPL	-2.995	-2.995	-2.452	1.457	0.543
DHX9	7.959	9.37	7.843	0.565853	-0.8215
LAMC1	7.99	7.865	7.87	0.960928	-0.0575
LAMC2	7.309	6.033	8.192	2.8699	1.521
NMNAT2	-2.995	-2.371	-1.28	2.64451	1.403
SMG7	6.426	7.409	6.921	1.00243	0.0035
NCF2	-1.526	-2.371	2.027	15.7306	3.9755
ARPC5	6.124	6.65	5.991	0.759962	-0.396
RGL1	1.589	2.244	2.286	1.29191	0.3695
COLGALT2	-2.467	-1.604	-0.2012	3.56598	1.8343
TSEN15	5.516	5.43	4.599	0.545632	-0.874
C1orf21	2.864	2.607	1.372	0.388638	-1.3635
EDEM3	5.4	5.929	5.918	1.1921	0.2535
NIBAN1	5.872	4.997	4.823	0.654516	-0.6115
RNF2	5.436	6.017	5.634	0.937896	-0.0925
TRMT1L	4.067	5.625	4.585	0.834509	-0.261
SWT1	2.355	2.871	2.591	0.984866	-0.022
	1.216	-0.3153	-1.749	0.217736	-2.19935
IVNS1ABP	7.209	7.522	6.502	0.549618	-0.8635
	-2.467	-1.937	-2.059	1.1042	0.143
HMCN1	-0.5563	0.1044	-0.642	0.749474	-0.41605
PRG4	-2.995	-1.937	-2.995	0.693035	-0.529
TPR	8.204	8.716	7.535	0.526681	-0.925
ODR4	4.753	5	4.525	0.783769	-0.3515
PDC	-2.995	-2.995	-2.995	1	0
PTGS2	1.616	0.9684	1.011	0.822906	-0.2812
PLA2G4A	3.509	4.849	2.963	0.430475	-1.216
ERVMER61-1	-1.302	-1.334	-1.29	1.0196	0.028
	-0.4432	-1.937	-0.7771	1.33145	0.413
BRINP3	-1.777	-2.995	-2.995	0.655651	-0.609
	-0.2775	-0.4695	-1.463	0.469924	-1.0895
RGS2	4.68	4.156	3.233	0.439825	-1.185
UCHL5	5.841	6.83	5.327	0.497063	-1.0085
RO60	6.495	6.969	6.815	1.05922	0.083
GLRX2	4.541	4.776	4.342	0.803016	-0.3165
CDC73	5.778	6.47	5.898	0.855002	-0.226
B3GALT2	-2.995	-2.995	-2.995	1	0
KCNT2	-2.995	-2.995	-2.995	1	0
CFH	-1.021	-2.995	-2.452	0.735094	-0.444
CFHR3	-2.072	-1.601	-2.995	0.447978	-1.1585
CFHR1	-1.415	-0.4288	-2.059	0.454673	-1.1371
CFHR2	-1.082	-2.995	-2.995	0.515306	-0.9565
CFHR5	-2.995	-2.995	-2.995	1	0
F13B	-2.995	-2.371	-2.995	0.805524	-0.312
ASPM	6.218	7.408	2.644	0.0555912	-4.169
ZBTB41	5.277	5.716	5.496	0.999653	-0.0005
CRB1	-2.081	-2.371	-0.4048	3.53375	1.8212
DENND1B	4.395	4.205	3.643	0.634196	-0.657
C1orf53	0.1683	0.429	0.2791	0.98654	-0.01955
LHX9	-2.081	-1.334	-2.995	0.40966	-1.2875
NEK7	5.277	5.783	5.076	0.730016	-0.454
PTPRC	-1.777	-2.995	-2.995	0.655651	-0.609
MIR181A1HG	-1.777	-2.371	-1.496	1.49278	0.578
NR5A2	2.33	2.623	1.921	0.680421	-0.5555
LINC00862	-2.467	-1.955	-2.995	0.580754	-0.784
	-2.995	-2.995	-2.995	1	0
ZNF281	6.052	6.182	5.546	0.67315	-0.571
KIF14	5.22	6.609	1.283	0.0403441	-4.6315
DDX59	4.308	3.95	4.079	0.965936	-0.05
DDX59-AS1	0.3388	-0.2813	0.4191	1.31071	0.39035
CAMSAP2	6.052	6.81	6.68	1.18838	0.249
INAVA	3.635	2.247	4.76	3.52837	1.819
MROH3P	-2.467	-2.995	-0.4048	5.01483	2.3262
KIF21B	3.681	2.701	2.92	0.828745	-0.271
	-1.774	-2.995	-2.451	0.954952	-0.0665
ASCL5	-2.081	-2.371	-0.9261	2.46212	1.2999
TMEM9	5.507	4.975	5.279	1.02669	0.038
IGFN1	-1.126	-2.995	-2.059	1.00104	0.0015
PKP1	-2.467	-2.995	-2.995	0.832776	-0.264
TNNT2	1.047	-1.334	1.011	2.22607	1.1545
LAD1	6.102	6.425	6.373	1.07885	0.1095
PHLDA3	3.964	3.831	6.152	4.77169	2.2545
CSRP1	6.243	6.089	5.729	0.738669	-0.437
	1.123	0.4999	1.9	2.1266	1.08855
RPS10P7	2.354	1.207	2.747	1.95409	0.9665
NAV1	6.117	6.303	6.185	0.982821	-0.025
IPO9	7.614	7.962	6.624	0.446273	-1.164
SHISA4	3.437	2.542	3.892	1.8693	0.9025
LMOD1	-2.995	-2.995	-1.496	2.82647	1.499
TIMM17A	6.065	6.71	5.999	0.763923	-0.3885
RNPEP	6.417	6.66	5.621	0.529426	-0.9175
ELF3-AS1	1.338	1.428	2.899	2.85997	1.516
ELF3	6.86	5.342	7.637	2.89989	1.536
	-1.624	-2.995	-2.995	0.62179	-0.6855
ARL8A	4.563	4.403	5.236	1.68529	0.753
PTPN7	-1.52	-1.579	-1.092	1.37316	0.4575
LGR6	0.3675	-2.371	-0.2994	1.62715	0.70235
UBE2T	5.677	5.971	3.015	0.142694	-2.809
PPP1R12B	4.28	4.204	4.32	1.05555	0.078
SYT2	-2.995	-2.334	-1.478	2.276	1.1865
KDM5B	5.732	5.209	6.926	2.74252	1.4555
PCAT6	-1.126	-2.371	0.7897	5.80864	2.5382
	1.203	1.199	-0.5068	0.306127	-1.7078
	-0.006839	-0.3013	-0.9213	0.587544	-0.767231
RABIF	3.267	3.411	3.689	1.27456	0.35
KLHL12	5.953	5.82	5.973	1.06179	0.0865
ADIPOR1	7.044	7.243	7.031	0.924984	-0.1125
CYB5R1	3.693	3.709	4.267	1.48041	0.566
TMEM183A	6.473	6.849	6.159	0.706127	-0.502
PPFIA4	2.475	0.9176	0.8367	0.551105	-0.8596
ADORA1	0.01835	1.895	0.3456	0.654709	-0.611075
CHI3L1	-2.995	-2.363	-1.745	1.91057	0.934
LINC01136	-0.9485	-1.926	-0.6391	1.73887	0.79815
BTG2	5.102	4.768	7.482	5.84418	2.547
FMOD	-2.995	-2.995	-2.452	1.457	0.543
PRELP	-0.3486	-0.6741	-1.361	0.554919	-0.84965
ATP2B4	7.172	7.083	7.401	1.20874	0.2735
ZC3H11A	8.065	7.77	8.065	1.10765	0.1475
ZBED6	5.607	5.067	5.267	0.952638	-0.07
SNRPE	6.189	6.802	5.619	0.544687	-0.8765
SOX13	4.866	4.544	4.511	0.874179	-0.194
ETNK2	4.472	4.336	4.678	1.20916	0.274
REN	-1.312	-1.334	-1.092	1.17365	0.231
KISS1	-1.312	-2.995	-1.28	1.8321	0.8735
GOLT1A	1.899	0.4999	2.446	2.37273	1.24655
PLEKHA6	4.975	3.931	4.293	0.895025	-0.16
LINC00628	-2.467	-1.937	-2.995	0.577143	-0.793
PPP1R15B	7.6	7.564	7.376	0.866938	-0.206
PIK3C2B	4.501	4.298	4.955	1.46968	0.5555
MDM4	7.307	6.814	6.927	0.911617	-0.1335
LRRN2	1.835	1.605	1.579	0.90689	-0.141
	-0.4286	-1.596	0.5989	3.05506	1.6112
NFASC	-0.05221	-0.3151	0.06163	1.18533	0.245285
TMEM81	1.359	1.895	1.785	1.11574	0.158
RBBP5	5.437	6.154	5.622	0.886689	-0.1735
DSTYK	4.5	4.703	4.843	1.18222	0.2415
TMCC2	1.263	1.018	2.144	2.00486	1.0035
NUAK2	2.959	1.923	2.604	1.11961	0.163
KLHDC8A	-2.467	-2.995	-2.452	1.21335	0.279
LEMD1-AS1	-0.3439	-1.264	-0.28	1.43789	0.52395
LEMD1	1.45	-1.937	1.273	2.86096	1.5165
BLACAT1	1.878	0.9684	3.512	4.25394	2.0888
CDK18	4.567	3.709	4.425	1.2201	0.287
MFSD4A	0.9876	1.547	1.744	1.39156	0.4767
ELK4	7.011	7.204	6.792	0.803572	-0.3155
SLC45A3	4.114	3.225	3.817	1.10765	0.1475
NUCKS1	8.533	9.331	7.159	0.2926	-1.773
RAB29	4.626	4.949	4.607	0.882397	-0.1805
SLC41A1	6.165	5.949	6.281	1.16797	0.224
SLC26A9	-2.467	-2.995	-2.995	0.832776	-0.264
RAB7B	-2.995	-1.937	-1.496	1.95884	0.97
CTSE	-2.995	-2.995	-2.995	1	0
	-1.231	-2.995	-2.995	0.542615	-0.882
FAM72A	4.062	4.869	1.429	0.121877	-3.0365
SRGAP2	5.786	6.323	6.29	1.17731	0.2355
IKBKE	2.003	2.575	2.876	1.50212	0.587
RASSF5	2.796	2.701	3.114	1.28833	0.3655
EIF2D	6.197	6.275	5.673	0.676893	-0.563
DYRK3	2.876	3.687	3.401	1.08636	0.1195
MAPKAPK2	6.051	5.988	6.267	1.18715	0.2475
IL24	-2.995	-2.995	-2.995	1	0
FCMR	-1.777	-1.604	-2.995	0.404861	-1.3045
PIGR	-1.949	-1.567	-1.491	1.2033	0.267
C1orf116	2.831	1.921	5.545	8.99423	3.169
PFKFB2	4.837	4.706	5.896	2.18026	1.1245
YOD1	5.772	5.435	5.835	1.17406	0.2315
C4BPB	-0.3414	-1.021	-1.35	0.62903	-0.6688
C4BPA	-2.995	-2.995	-2.995	1	0
	1.479	0.1044	0.8823	1.06481	0.0906
CD55	6.924	5.844	7.36	1.967	0.976
CR2	3.937	4.492	4.137	0.947698	-0.0775
CD46	7.649	6.974	7.668	1.28032	0.3565
PLXNA2	1.642	1.018	3.751	5.35542	2.421
MIR205HG	0.09526	-1.937	0.9264	3.59819	1.84727
LAMB3	7.156	5.009	8.767	6.42858	2.6845
HSD11B1-AS1	-2.467	-2.995	-2.995	0.832776	-0.264
G0S2	-2.995	-2.995	-2.995	1	0
HSD11B1	-2.995	-2.995	-2.995	1	0
C1orf74	3.429	3.456	3.547	1.07512	0.1045
IRF6	5.708	5.4	6.376	1.76786	0.822
UTP25	5.636	5.874	6.596	1.79129	0.841
SYT14	-1.773	-1.937	-1.279	1.49071	0.576
SERTAD4-AS1	-2.081	-1.937	-2.995	0.504876	-0.986
SERTAD4	-0.5563	0.2758	-2.452	0.201416	-2.31175
HHAT	2.612	2.401	2.563	1.03994	0.0565
KCNH1	-2.995	-1.937	-2.995	0.693035	-0.529
KCNH1-IT1	-2.995	-2.995	-2.995	1	0
RCOR3	4.84	4.845	4.71	0.912249	-0.1325
TRAF5	3.852	4.246	3.381	0.629379	-0.668
LINC00467	4.122	4.295	3.305	0.534588	-0.9035
SLC30A1	5.275	4.699	5.86	1.83147	0.873
LINC01693	-2.995	-2.995	-2.995	1	0
NEK2	4.934	6.367	1.454	0.0545416	-4.1965
	-0.7894	-1.288	-0.6308	1.32675	0.4079
LPGAT1	6.686	7.093	6.141	0.595222	-0.7485
INTS7	4.938	5.887	5.196	0.860651	-0.2165
DTL	6.266	6.907	2.506	0.0591081	-4.0805
PPP2R5A	5.486	6.07	5.057	0.606677	-0.721
PACC1	4.454	4.172	5.052	1.66902	0.739
NENF	5.09	5.275	5.115	0.95429	-0.0675
ATF3	6.514	4.492	7.855	5.10532	2.352
BATF3	1.741	2.115	2.125	1.14631	0.197
NSL1	4.918	5.658	4.048	0.423373	-1.24
TATDN3	4.072	4.471	3.815	0.728752	-0.4565
FLVCR1-DT	2.096	2.443	2.036	0.850569	-0.2335
FLVCR1	4.872	5.333	3.833	0.414804	-1.2695
VASH2	1.942	2.591	-0.1092	0.192683	-2.3757
ANGEL2	4.89	5.296	4.766	0.797192	-0.327
RPS6KC1	5.271	5.552	5.372	0.972992	-0.0395
PROX1	-2.995	-2.305	-2.995	0.787308	-0.345
SMYD2	4.932	5.072	4.504	0.708088	-0.498
PTPN14	5.956	6.326	6.963	1.76786	0.822
CENPF	7.461	8.862	4.12	0.0607278	-4.0415
KCTD3	5.905	6.424	5.044	0.459934	-1.1205
USH2A	-2.995	-2.995	-1.496	2.82647	1.499
ESRRG	-2.444	-2.995	-2.452	1.20372	0.2675
GPATCH2	4.024	4.783	4.954	1.46459	0.5505
SPATA17	0.9258	1.065	0.6387	0.780949	-0.3567
RRP15	5.404	6.313	5.435	0.745614	-0.4235
TGFB2-AS1	-2.995	-2.995	-2.995	1	0
TGFB2	-0.9611	-0.01938	-0.2994	1.14143	0.19084
TGFB2-OT1	-2.995	-2.776	-2.995	0.926909	-0.1095
LYPLAL1	4.137	4.375	4.518	1.19914	0.262
	-1.691	-1.899	-1.169	1.54328	0.626
LYPLAL1-AS1	-2.995	-2.995	-2.995	1	0
ZC3H11B	0.04713	-2.205	-0.5719	1.42113	0.507035
SLC30A10	-2.046	-1.933	-0.7692	2.32995	1.2203
EPRS1	8.963	9.086	8.999	0.98248	-0.0255
BPNT1	5.212	5.458	5.486	1.11034	0.151
IARS2	7.397	8.179	7.025	0.58927	-0.763
RAB3GAP2	5.58	5.984	5.611	0.888227	-0.171
MARK1	3.414	3.81	2.795	0.567621	-0.817
C1orf115	4.942	4.941	4.511	0.742005	-0.4305
37316	3.724	3.592	3.582	0.948684	-0.076
36951	4.463	5.167	3.682	0.455967	-1.133
HLX	-1.312	-0.08313	0.4092	2.15362	1.10676
LINC02817	-1.26	-1.551	-2.058	0.636177	-0.6525
DUSP10	0.8834	0.1043	2.644	4.43874	2.15015
LINC01655	-2.995	-2.995	-2.995	1	0
LINC02257	-2.995	-2.995	-2.995	1	0
LINC01705	-2.995	-2.995	-2.995	1	0
HHIPL2	-1.526	-1.334	-2.059	0.646624	-0.629
TAF1A	3.411	4.674	3.603	0.73739	-0.4395
TAF1A-AS1	0.01835	-0.5819	0.2791	1.47516	0.560875
MIA3	6.231	6.534	6.095	0.819321	-0.2875
	0.2378	0.1044	-0.642	0.569158	-0.8131
AIDA	6.036	6.831	5.772	0.632221	-0.6615
BROX	5.338	6.188	5.732	0.978742	-0.031
	1.563	2.092	1.785	0.970971	-0.0425
DISP1	3.329	2.897	3.739	1.54328	0.626
TLR5	1.047	0.7531	1.166	1.20243	0.26595
SUSD4	1.229	1.156	1.091	0.932063	-0.1015
CAPN8	-0.149	-2.995	-1.496	1.05409	0.076
CAPN2	9.176	8.667	9.644	1.65004	0.7225
TP53BP2	5.459	6.102	5.707	0.95033	-0.0735
GTF2IP20	5.056	3.541	4.003	0.81479	-0.2955
	2.171	0.9848	2.237	1.5791	0.6591
	-0.06289	-1.937	-0.642	1.2816	0.357945
FBXO28	5.865	6.465	6.516	1.27544	0.351
DEGS1	5.168	5.685	5.027	0.758121	-0.3995
NVL	4.4	4.95	4.245	0.742262	-0.43
CNIH4	5.133	5.006	4.844	0.855299	-0.2255
WDR26	7.119	7.087	7.398	1.22688	0.295
CNIH3	0.1683	-1.334	-0.1092	1.38862	0.47365
DNAH14	4.267	3.89	3.904	0.886075	-0.1745
LBR	6.913	7.804	5.453	0.266924	-1.9055
LINC02765	-2.995	-2.995	-2.995	1	0
ENAH	7.363	7.859	7.206	0.755236	-0.405
	-2.995	-2.995	-2.452	1.457	0.543
SRP9	7.189	8.101	7.09	0.680657	-0.555
EPHX1	5.086	5.44	4.675	0.665265	-0.588
	-2.081	-1.106	-0.7771	1.76101	0.8164
TMEM63A	4.09	3.81	4.406	1.37173	0.456
LEFTY1	-2.467	-2.995	-2.995	0.832776	-0.264
PYCR2	6.298	5.898	6.07	0.980779	-0.028
LEFTY2	-2.467	-2.995	-2.995	0.832776	-0.264
SDE2	5.533	5.93	5.911	1.13249	0.1795
H3-3A	8.084	8.438	7.388	0.54601	-0.873
LINC01703	-1.06	-2.995	-1.274	1.68588	0.7535
ACBD3	5.687	6.256	6.487	1.42949	0.5155
MIXL1	-2.995	-2.995	-2.995	1	0
LIN9	4.1	5.098	3.065	0.345319	-1.534
PARP1	8.153	9.194	7.609	0.478138	-1.0645
STUM	-2.995	-2.995	-2.995	1	0
ITPKB	2.54	2.49	1.62	0.537747	-0.895
PSEN2	4.603	3.956	4.394	1.0826	0.1145
COQ8A	5.315	5.052	5.756	1.4871	0.5725
CDC42BPA	6.709	6.907	6.311	0.708579	-0.497
ZNF678	3.715	4.438	3.161	0.53016	-0.9155
SNAP47	4.803	4.966	5.196	1.241	0.3115
JMJD4	3.578	3.286	4.362	1.90528	0.93
WNT9A	2.98	2.962	5.045	4.21052	2.074
WNT3A	2.154	2.181	2.953	1.72369	0.7855
ARF1	8.304	8.417	8.266	0.936597	-0.0945
C1orf35	3.669	3.256	3.919	1.37221	0.4565
MRPL55	3.948	3.393	3.967	1.22816	0.2965
GUK1	5.635	5.382	6.253	1.67539	0.7445
GJC2	-0.679	-1.334	-0.1092	1.86258	0.8973
IBA57	4.134	3.837	3.914	0.951648	-0.0715
OBSCN-AS1	0.01835	-2.371	0.7897	3.9069	1.96602
OBSCN	5.633	3.665	5.127	1.39281	0.478
	0.9692	0.5	1.273	1.45236	0.5384
TRIM11	5.122	4.866	5.322	1.25527	0.328
TRIM17	-2.995	-2.995	-2.995	1	0
H2AW	2.739	1.243	4.471	5.57897	2.48
RNF187	6.728	6.376	6.538	0.990343	-0.014
RHOU	1.616	3.448	2.303	0.853226	-0.229
	1.104	0.4299	1.552	1.72315	0.78505
RAB4A	5.125	5.785	5.064	0.762601	-0.391
CCSAP	4.6	5.442	4.05	0.510152	-0.971
ACTA1	-1.125	-1.604	-1.75	0.765514	-0.3855
NUP133	6.341	7.025	5.992	0.619424	-0.691
ABCB10	4.756	5.68	3.903	0.401925	-1.315
TAF5L	5.214	5.635	5.153	0.828458	-0.2715
URB2	5.047	5.899	5.419	0.963262	-0.054
GALNT2	6.11	6.196	6.074	0.946714	-0.079
PGBD5	-0.6144	-0.4419	-2.059	0.346073	-1.53085
COG2	5.25	5.531	5.534	1.10458	0.1435
AGT	-1.777	-2.995	-1.75	1.55401	0.636
	-2.995	-2.995	-2.995	1	0
CAPN9	-2.995	-2.995	-2.995	1	0
C1orf198	5.614	5.822	5.578	0.907519	-0.14
	-2.081	-2.371	-1.75	1.39088	0.476
TTC13	4.173	3.831	3.962	0.972655	-0.04
ARV1	1.833	2.244	2.067	1.01995	0.0285
FAM89A	3.777	4.012	4.035	1.10229	0.1405
TRIM67	-2.995	-2.371	-1.75	1.90924	0.933
C1orf131	3.673	4.403	4.06	1.01537	0.022
GNPAT	5.895	6.572	6.203	0.979081	-0.0305
EXOC8	4.771	5.039	5.204	1.23029	0.299
SPRTN	3.989	4.839	4.669	1.19334	0.255
EGLN1	5.546	6.326	5.976	1.02811	0.04
	2.361	2.711	2.823	1.2201	0.287
TSNAX	5.436	6.133	5.796	1.008	0.0115
TSNAX-DISC1	-1.997	-0.4386	-1.757	0.688152	-0.5392
DISC1	2.261	1.995	2.827	1.62338	0.699
DISC1-IT1	-1.039	-0.785	-0.6864	1.16926	0.2256
SIPA1L2	4.546	4.497	5.694	2.25402	1.1725
MAP10	-2.995	-2.995	-2.995	1	0
NTPCR	4.508	4.75	5.552	1.89605	0.923
PCNX2	4.638	4.445	4.577	1.02491	0.0355
MAP3K21	5.824	6.146	5.494	0.711532	-0.491
KCNK1	4.501	4.312	5.18	1.70941	0.7735
SLC35F3	3.143	1.895	3.811	2.44867	1.292
COA6	3.239	3.845	3.475	0.954621	-0.067
TARBP1	5.261	3.939	4.577	0.984184	-0.023
IRF2BP2	5.956	5.585	6.478	1.63297	0.7075
	-2.995	-2.995	-2.995	1	0
	-2.995	-2.995	-2.452	1.457	0.543
	-2.995	-2.995	-1.75	2.37019	1.245
LINC01348	-1.304	-2.371	-2.053	0.861248	-0.2155
TOMM20	8.619	8.784	8.378	0.799129	-0.3235
RBM34	5.119	5.711	5.176	0.847332	-0.239
ARID4B	5.352	6.16	5.875	1.08598	0.119
GGPS1	4.652	4.931	4.847	1.03922	0.0555
TBCE	3.569	4.34	3.611	0.788127	-0.3435
B3GALNT2	6.186	6.583	5.685	0.615786	-0.6995
GNG4	3.89	3.423	3.475	0.881786	-0.1815
LYST	4.238	3.648	4.492	1.46307	0.549
NID1	-2.081	-2.371	-1.496	1.65864	0.73
GPR137B	3.337	3.355	3.863	1.43098	0.517
ERO1B	3.712	3.276	3.596	1.07326	0.102
EDARADD	-1.712	-2.995	-1.685	1.58942	0.6685
LGALS8	5.576	5.659	5.253	0.776738	-0.3645
LGALS8-AS1	-1.777	-2.371	-2.995	0.528143	-0.921
	0.7939	-0.5819	0.136	1.02101	0.03
HEATR1	7.185	7.873	7.25	0.824162	-0.279
ACTN2	-2.081	-2.371	-1.75	1.39088	0.476
MTR	6.473	6.712	5.766	0.563896	-0.8265
RYR2	-1.312	-2.371	-1.092	1.68121	0.7495
ZP4	-2.995	-2.995	-2.995	1	0
CHRM3	-2.442	-2.359	-2.425	0.983161	-0.0245
FMN2	-1.777	-2.371	-2.452	0.769504	-0.378
GREM2	-2.995	-1.745	-1.749	1.53794	0.621
RGS7	-2.995	-2.995	-2.995	1	0
FH	5.727	6.66	4.757	0.369463	-1.4365
OPN3	2.534	2.472	2.564	1.04319	0.061
CHML	4.647	5.38	5.214	1.1491	0.2005
EXO1	5.064	6.411	1.686	0.0603083	-4.0515
MAP1LC3C	-2.037	-1.907	-1.704	1.20414	0.268
PLD5	-2.467	-2.995	-2.452	1.21335	0.279
LINC01347	5.468	5.035	4.462	0.578545	-0.7895
CEP170	5.99	6.615	5.924	0.769237	-0.3785
SDCCAG8	4.183	3.905	3.849	0.873573	-0.195
AKT3	2.224	2.542	2.416	1.02314	0.033
ZBTB18	1.42	1.668	2.446	1.86865	0.902
ADSS2	5.998	6.656	5.712	0.65293	-0.615
CATSPERE	-1.126	-0.4424	-2.995	0.216014	-2.2108
DESI2	6.661	6.973	6.705	0.925304	-0.112
COX20	5.018	6.317	5.391	0.825591	-0.2765
HNRNPU	9.175	10.23	8.7	0.499134	-1.0025
	-1.126	-2.995	-2.452	0.762337	-0.3915
EFCAB2	1.633	2.418	1.55	0.719217	-0.4755
KIF26B	0.2378	-0.3153	2.163	4.60037	2.20175
SMYD3	4.522	3.739	4.094	0.975017	-0.0365
TFB2M	4.536	5.021	5.122	1.26883	0.3435
CNST	4.391	4.768	5.198	1.53528	0.6185
	-0.4343	-1.93	-0.4022	1.71707	0.77995
	-0.6488	-0.7307	-1.486	0.575844	-0.79625
SCCPDH	-2.995	-2.371	-2.995	0.805524	-0.312
	-2.081	-1.106	-1.37	1.16756	0.2235
LINC01341	-2.995	-2.995	-2.995	1	0
AHCTF1	7.155	8.05	7.311	0.817052	-0.2915
ZNF695	2.842	3.394	0.4194	0.154042	-2.6986
ZNF670-ZNF695	0.2221	0.9338	-0.06116	0.642109	-0.63911
ZNF670	3.241	4.081	3.118	0.686342	-0.543
ZNF669	2.016	2.749	2.313	0.952968	-0.0695
C1orf229	-0.6988	-1.59	-2.995	0.277277	-1.8506
ZNF124	2.698	3.544	2.26	0.550571	-0.861
	1.42	1.156	0.05884	0.426566	-1.22916
	4.365	4.121	3.655	0.665265	-0.588
ZNF496	6.232	5.894	5.975	0.940826	-0.088
NLRP3	-0.9382	-2.371	-1.036	1.53538	0.6186
OR2B11	-1.029	-1.836	-1.448	0.989314	-0.0155
OR2C3	-1.526	-1.283	-2.452	0.483806	-1.0475
TRIM58	-1.393	-2.371	-2.052	0.888843	-0.17
OR2W3	-2.995	-2.995	-2.995	1	0
OR2T8	-2.995	-2.995	-2.995	1	0
OR2L2	1.051	0.9278	0.1293	0.550914	-0.8601
OR2T32P	-2.995	-2.995	-2.995	1	0
OR2M3	2.131	0.9302	1.162	0.774534	-0.3686
OR2T12	1.759	0.6342	-0.09861	0.407477	-1.29521
OR2G6	0.6401	0.07614	-1.207	0.33795	-1.56512
	-2.995	-2.995	-2.995	1	0
OR2T10	-2.995	-2.995	-2.995	1	0
SH3BP5L	4.593	5.115	5.668	1.75808	0.814
ZNF672	4.352	4.178	4.317	1.0367	0.052
ZNF692	4.87	4.564	5.342	1.54221	0.625
PGBD2	2.431	2.857	2.995	1.27544	0.351
FAM110C	5.438	4.309	5.415	1.45549	0.5415
SH3YL1	4.886	4.409	4.416	0.851749	-0.2315
ACP1	6.551	6.857	6.516	0.877822	-0.188
TMEM18	4.82	4.252	3.967	0.674084	-0.569
PXDN	3.239	3.732	4.019	1.44744	0.5335
EIPR1	5.139	4.889	4.656	0.780245	-0.358
TRAPPC12	4.009	3.584	4.146	1.27412	0.3495
ADI1	5.65	6.192	5.226	0.617709	-0.695
	-2.995	-1.604	-1.75	1.46358	0.5495
	0.156	0.4151	0.02264	0.833405	-0.26291
	1.178	1.356	0.918	0.785128	-0.349
RNASEH1	6.635	6.945	6.359	0.741747	-0.431
RNASEH1-AS1	1.507	2.285	1.832	0.956608	-0.064
RPS7	9.645	9.334	9.258	0.851749	-0.2315
COLEC11	-2.467	-2.371	-2.995	0.670821	-0.576
DCDC2C	-2.995	-2.995	-2.995	1	0
LINC01249	-2.995	-2.995	-2.995	1	0
CMPK2	0.747	1.282	1.464	1.36557	0.4495
RSAD2	-1.101	-2.368	2.393	17.4784	4.1275
RNF144A-AS1	-0.2239	-1.568	-2.042	0.451861	-1.14605
RNF144A	4.763	4.594	3.949	0.603113	-0.7295
[truncated: 18,030 more rows]

## Sheet: HCT116 ETO
hgnc_symbol	HCT116_P_batch1	HCT116_P_batch3	HCT116_Eto7_batch3	FC	LOG2FC
DDX11L1	0.504	1.129	-0.8066	0.324637	-1.6231
	-2.995	-2.995	-2.995	1	0
	-2.995	-2.995	-2.995	1	0
	2.523	2.077	1.794	0.704172	-0.506
LINC01409	1.778	0.2761	0.476	0.682523	-0.55105
LINC01128	4.546	4.765	4.84	1.13642	0.1845
LINC00115	0.116	-0.5925	0.3088	1.4611	0.54705
FAM41C	0.268	0.08838	0.2961	1.08516	0.11791
	0.1622	-0.4013	0.9756	2.13635	1.09515
LINC02593	0.4282	-0.4424	-0.1011	0.936921	-0.094
SAMD11	1.479	0.4999	0.2646	0.60506	-0.72485
NOC2L	7.701	8.296	8.078	1.05665	0.0795
KLHL17	4.96	3.518	3.95	0.818469	-0.289
PLEKHN1	3.143	1.47	3.763	2.74442	1.4565
	2.401	1.018	0.4885	0.428985	-1.221
HES4	3.9	1.895	2.546	0.783769	-0.3515
ISG15	4.856	4.1	7.143	6.34227	2.665
AGRN	7.399	5.19	6.189	0.929483	-0.1055
	2.166	1.805	2.814	1.77584	0.8285
RNF223	2.896	0.8648	1.1	0.582205	-0.7804
C1orf159	3.662	2.73	2.125	0.475989	-1.071
	0.8834	-0.7364	-0.7463	0.56652	-0.8198
TNFRSF18	3.724	1.895	1.935	0.545443	-0.8745
SDF4	6.25	6.378	6.808	1.40834	0.494
B3GALT6	3.488	2.962	2.962	0.833353	-0.263
C1QTNF12	0.09526	-2.371	-1.944	0.571914	-0.80613
	-0.8132	-1.937	-1.944	0.674131	-0.5689
UBE2J2	4.896	5.143	4.996	0.983843	-0.0235
LINC01786	-1.312	-2.995	-1.944	1.15629	0.2095
SCNN1D	1.563	-0.1984	0.2646	0.748617	-0.4177
ACAP3	3.979	3.402	4.56	1.82703	0.8695
PUSL1	4.177	3.937	3.791	0.831622	-0.266
INTS11	6.546	5.878	5.507	0.613442	-0.705
	-0.8132	0.1044	-1.612	0.418239	-1.2576
CPTP	3.337	2.844	3.777	1.60937	0.6865
TAS1R3	-2.467	-2.995	-2.995	0.832776	-0.264
DVL1	6.952	5.512	5.837	0.760489	-0.395
MXRA8	-2.995	-2.995	-1.115	3.68075	1.88
AURKAIP1	5.527	5.373	5.429	0.985549	-0.021
CCNL2	7.615	6.263	6.237	0.614719	-0.702
MRPL20-AS1	3.681	3.64	4.219	1.47274	0.5585
MRPL20	5.334	6.003	5.783	1.0826	0.1145
	2.347	2.361	2.387	1.02314	0.033
ANKRD65	-2.467	-2.371	-1.115	2.46913	1.304
LINC01770	-0.3383	-2.995	-2.995	0.398223	-1.32835
VWA1	4.096	3.931	4.919	1.87319	0.9055
ATAD3C	1.316	-0.8138	1.896	3.12726	1.6449
ATAD3B	5.652	5.438	5.882	1.26313	0.337
ATAD3A	6.198	6.424	5.872	0.737646	-0.439
SSU72	6.464	6.588	6.589	1.04464	0.063
	0.5185	-0.839	-0.3494	0.877122	-0.18915
FNDC10	2.98	1.869	2.546	1.08787	0.1215
	0.8034	-0.5217	1.119	1.96994	0.97815
MIB2	5.518	3.142	3.975	0.78187	-0.355
MMP23B	-1.126	-1.604	-0.4528	1.88191	0.9122
CDK11B	5.728	6.212	5.716	0.838568	-0.254
SLC35E2B	6.227	5.696	5.948	0.990686	-0.0135
CDK11A	4.489	4.759	4.374	0.840896	-0.25
	3.652	2.53	2.529	0.677362	-0.562
SLC35E2A	3.532	3.172	3.514	1.11884	0.162
NADK	6.178	6.085	5.913	0.859459	-0.2185
GNB1	8.715	8.892	8.485	0.801903	-0.3185
CALML6	-0.3383	-1.604	-1.115	0.905101	-0.14385
TMEM52	3.789	3.316	2.643	0.53237	-0.9095
CFAP74	2.662	1.087	1.589	0.820457	-0.2855
GABRD	2.99	2.437	2.273	0.736879	-0.4405
PRKCZ	4.511	4.453	5.136	1.57352	0.654
PRKCZ-AS1	-1.312	-1.334	-1.342	0.986917	-0.019
FAAP20	4.678	3.695	3.968	0.859459	-0.2185
SKI	6.133	6.23	6.532	1.275	0.3505
MORN1	2.973	2.246	2.171	0.737901	-0.4385
	0.2378	0.7531	1.187	1.61502	0.69155
RER1	6.4	6.478	6.663	1.16797	0.224
PEX10	4.119	3.937	4.192	1.12039	0.164
PLCH2	1.642	0.5675	0.09333	0.496058	-1.01142
PANK4	4.164	4.024	3.879	0.861546	-0.215
	-0.8132	-1.937	-0.4528	1.89513	0.9223
TNFRSF14-AS1	-2.995	-2.995	-2.995	1	0
TNFRSF14	-2.467	-2.995	-2.376	1.27899	0.355
PRXL2B	4.288	4.779	5.224	1.61384	0.6905
MMEL1	0.1683	-0.9094	-0.5921	0.857644	-0.22155
PRDM16-DT	-1.777	-1.937	-2.995	0.454389	-1.138
PRDM16	3.179	2.437	2.102	0.613017	-0.706
ARHGEF16	4.851	4.257	4.381	0.886996	-0.173
MEGF6	5.47	3.116	3.38	0.53108	-0.913
TPRG1L	4.853	5.092	6.644	3.18546	1.6715
WRAP73	5.485	5.449	5.865	1.31768	0.398
TP73	4.395	4.617	3.471	0.488016	-1.035
TP73-AS1	-1.359	-1.918	-2.995	0.390529	-1.3565
SMIM1	-0.3383	-1.334	-1.612	0.584044	-0.77585
LRRC47	5.731	5.941	6.131	1.22688	0.295
CEP104	5.11	5.31	5.882	1.59328	0.672
DFFB	3.56	4.198	4.137	1.19582	0.258
C1orf174	4.615	5.327	4.632	0.790589	-0.339
LINC01134	-1.375	-0.7347	0.6259	3.20595	1.68075
AJAP1	-2.995	-2.995	-2.995	1	0
NPHP4	4.225	3.775	4.024	1.01677	0.024
KCNAB2	3.766	3.885	2.999	0.563896	-0.8265
CHD5	4.472	4.036	4.833	1.49381	0.579
RPL22	9.154	9.083	8.522	0.661356	-0.5965
RNF207	5.146	3.695	4.418	0.998269	-0.0025
ICMT	6.878	7.279	6.997	0.945075	-0.0815
LINC00337	0.3055	0.1956	0.05304	0.872054	-0.19751
GPR153	2.98	1.505	3.712	2.76926	1.4695
ACOT7	6.487	6.702	6.668	1.05227	0.0735
HES2	2.793	2.714	5.672	7.5606	2.9185
ESPN	4.978	3.598	6.374	4.24569	2.086
TNFRSF25	3.857	2.092	3.093	1.08561	0.1185
PLEKHG5	5.917	4.1	5.179	1.12545	0.1705
NOL9	6.098	6.858	6.625	1.10726	0.147
TAS1R1	-1.777	-2.371	-2.376	0.811127	-0.302
ZBTB48	4.142	3.732	4.229	1.22434	0.292
KLHL21	6.46	5.804	6.816	1.60659	0.684
PHF13	5.055	5.288	4.982	0.87691	-0.1895
THAP3	3.248	3.517	3.408	1.01783	0.0255
DNAJC11	6.408	6.973	6.745	1.0385	0.0545
CAMTA1	4.525	5.057	4.593	0.871758	-0.198
	-0.9268	-2.995	-0.9189	2.05908	1.042
VAMP3	6.297	6.817	6.997	1.3566	0.44
	-1.526	-1.937	-1.115	1.53315	0.6165
PER3	2.875	2.363	0.4177	0.217442	-2.2013
UTS2	1.328	1.065	0.6206	0.670868	-0.5759
TNFRSF9	1.276	0.1098	0.9159	1.16716	0.223
PARK7	7.076	7.724	7.328	0.951318	-0.072
ERRFI1	9.729	9.233	9.308	0.886996	-0.173
	0.647	-0.5819	-0.0005955	0.977287	-0.0331455
SLC45A1	3.656	2.344	3.371	1.29325	0.371
RERE	5.778	5.783	5.593	0.878126	-0.1875
ENO1	10.97	11.11	10.76	0.823591	-0.28
CA6	-0.2626	-1.37	-0.643	1.12763	0.1733
SLC2A5	-0.4651	-2.336	-0.5379	1.81838	0.86265
GPR157	3.277	3.648	4.284	1.76724	0.8215
MIR34AHG	1.95	0.9532	2.729	2.42402	1.2774
LNCTAM34A	-1.126	-1.106	0.09333	2.3123	1.20933
H6PD	6.678	4.73	4.263	0.368312	-1.441
SPSB1	3.862	3.5	3.244	0.738669	-0.437
	-2.995	-2.995	-2.995	1	0
SLC25A33	5.017	5.344	4.772	0.753406	-0.4085
TMEM201	4.981	4.876	5	1.05081	0.0715
PIK3CD	3.647	2.916	3.083	0.871456	-0.1985
CLSTN1	7.562	7.751	7.824	1.12311	0.1675
CTNNBIP1	5.03	4.042	4.581	1.03168	0.045
LZIC	5.396	6.044	5.841	1.08749	0.121
NMNAT1	3.592	3.767	3.863	1.13564	0.1835
RBP7	4.797	5.214	4.997	0.994126	-0.0085
UBE4B	5.568	6.836	6.302	1.07177	0.1
KIF1B	6.514	7.185	7.256	1.32547	0.4065
RN7SL731P	-1.239	-0.713	-0.2909	1.60781	0.6851
PGD	7.149	7.867	7.262	0.843231	-0.246
CENPS-CORT	-0.06509	-0.1698	-0.4467	0.795947	-0.329255
CENPS	2.907	3.998	2.986	0.723718	-0.4665
DFFA	7.18	7.176	6.932	0.843231	-0.246
PEX14	4.469	4.351	4.203	0.866337	-0.207
CASZ1	3.196	2.344	3.704	1.91057	0.934
TARDBP	7.037	8.164	7.533	0.95429	-0.0675
MASP2	-1.524	-2.995	0.094	5.11063	2.3535
	1.992	-0.4424	0.1815	0.662825	-0.5933
SRM	6.016	6.634	6.488	1.11961	0.163
EXOSC10	6.773	7.278	6.455	0.673383	-0.5705
EXOSC10-AS1	-2.467	-1.937	-1.342	1.81504	0.86
MTOR	7.091	7.511	7.283	0.987601	-0.018
UBIAD1	4.934	5.035	5.175	1.14116	0.1905
DISP3	1.479	0.1044	-0.3258	0.460892	-1.1175
LINC01647	0.2364	0.1412	-0.92	0.46368	-1.1088
FBXO2	4.642	3.617	5.814	3.21429	1.6845
FBXO44	4.239	3.894	4.996	1.90462	0.9295
FBXO6	3.423	3.736	4.128	1.46256	0.5485
MAD2L2	5.392	5.361	4.581	0.576143	-0.7955
DRAXIN	0.5903	0.7112	1.271	1.53714	0.62025
AGTRAP	4.043	4.205	4.144	1.01396	0.02
MTHFR	4.685	3.393	4.036	0.997923	-0.003
CLCN6	4.116	3.601	3.323	0.68992	-0.5355
NPPB	-2.995	-2.995	-2.376	1.53581	0.619
KIAA2013	6.065	6.151	6.423	1.24401	0.315
PLOD1	7.433	7.786	7.945	1.26181	0.3355
MFN2	7.489	7.834	7.537	0.917322	-0.1245
MIIP	4.785	4.018	4.319	0.94442	-0.0825
TNFRSF8	-1.312	-2.995	-1.944	1.15629	0.2095
TNFRSF1B	-1.737	-0.5789	-1.612	0.729991	-0.45405
VPS13D	6.618	6.597	7.083	1.3904	0.4755
DHRS3	5.585	5.021	5.31	1.00486	0.007
	0.4282	-0.5819	-0.4528	0.770598	-0.37595
PDPN	-2.995	-2.371	-1.944	1.66902	0.739
PRDM2	4.48	4.552	4.667	1.11034	0.151
KAZN	4.014	4.327	4.796	1.54275	0.6255
TMEM51-AS1	1.942	1.282	2.647	2.04911	1.035
TMEM51	3.76	3.879	4.39	1.48504	0.5705
FHAD1	2.568	1.947	1.802	0.729257	-0.4555
	-0.391	-0.5737	-0.886	0.755943	-0.40365
EFHD2	5.906	5.976	6.68	1.66902	0.739
CTRC	-0.1935	-1.592	-2.298	0.377553	-1.40525
CASP9	3.407	3.402	3.806	1.32088	0.4015
DNAJC16	5.562	5.912	6.294	1.47121	0.557
AGMAT	-0.5715	-2.368	-1.601	0.91304	-0.13125
	-1.768	-2.371	-1.941	1.09316	0.1285
DDI2	5.796	6.949	6.729	1.28032	0.3565
RSC1A1	2.136	3.506	2.656	0.891929	-0.165
PLEKHM2	6.125	5.567	6.111	1.20164	0.265
SLC25A34	0.8045	-0.8595	-0.7032	0.626028	-0.6757
TMEM82	-2.995	-2.995	-2.995	1	0
FBLIM1	1.476	-0.4157	2.56	4.08362	2.02985
UQCRHL	5.7	5.914	5.542	0.832199	-0.265
	0.488	-0.7296	0.3608	1.39629	0.4816
SPEN	7.691	7.996	7.879	1.02491	0.0355
ZBTB17	4.58	3.838	4.198	0.992404	-0.011
HSPB7	-2.995	-2.995	-2.376	1.53581	0.619
CLCNKA	-2.339	-2.995	-2.01	1.5768	0.657
CLCNKB	-0.1759	-1.604	-0.7183	1.12635	0.17165
FAM131C	3.329	2.774	2.478	0.671985	-0.5735
EPHA2	8.492	6.879	8.21	1.43843	0.5245
	-0.8132	-1.604	-1.115	1.06703	0.0936
	-1.312	-2.995	-1.342	1.75504	0.8115
ARHGEF19	5.439	5.368	5.414	1.0073	0.0105
ANO7L1	-0.3383	-1.937	-0.0005955	2.19932	1.13705
CPLANE2	1.692	1.111	1.802	1.31997	0.4005
FBXO42	5.39	5.344	5.601	1.17609	0.234
SZRD1	7.362	7.764	7.917	1.2781	0.354
SPATA21	-1.283	-2.995	-1.944	1.14472	0.195
NECAP2	5.186	5.48	5.859	1.43993	0.526
LINC01772	1.278	0.287	0.9302	1.1078	0.1477
CROCCP3	1.836	1.048	1.246	0.872968	-0.196
	1.194	1.47	0.7416	0.664159	-0.5904
NBPF1	4.856	5.148	5.799	1.73748	0.797
CROCCP2	4.332	3.327	3.855	1.01783	0.0255
ESPNP	2.176	1.191	1.414	0.829607	-0.2695
CROCC	4.256	3.175	3.244	0.721214	-0.4715
MST1L	3.712	2.241	3.245	1.20455	0.2685
	-2.995	-2.995	-2.376	1.53581	0.619
MFAP2	4.825	4.593	4.409	0.812252	-0.3
ATP13A2	5.684	5.09	5.605	1.16312	0.218
SDHB	6.648	7.046	6.446	0.757333	-0.401
PADI2	1.451	0.429	-0.4528	0.380825	-1.3928
LINC02783	-2.995	-2.995	-2.995	1	0
PADI1	-2.995	-2.371	-2.995	0.805524	-0.312
PADI3	-0.8132	-1.937	-0.9189	1.37192	0.4562
PADI4	-1.118	-2.995	-1.287	1.70468	0.7695
RCC2	8.52	8.768	8.313	0.794985	-0.331
ARHGEF10L	4.6	3.687	4.85	1.63184	0.7065
ACTL8	-2.467	0.6939	-1.342	0.729283	-0.45545
KLHDC7A	-0.5559	-1.106	1.656	5.60592	2.48695
PAX7	-2.467	-2.995	-2.995	0.832776	-0.264
ALDH4A1	4.014	3.905	4.867	1.87579	0.9075
IFFO2	5.646	5.449	6.017	1.38463	0.4695
	-1.688	-1.855	-2.32	0.683731	-0.5485
UBR4	8.763	8.342	8.509	0.970298	-0.0435
EMC1	7.328	7.606	7.733	1.20247	0.266
MRTO4	6.124	7.011	6.644	1.05446	0.0765
AKR7A3	0.8431	-0.7202	-1.322	0.383301	-1.38345
AKR7A2	5.591	5.14	4.899	0.723718	-0.4665
SLC66A1	3.034	2.182	2.62	1.00835	0.012
CAPZB	6.771	7.296	7.257	1.16756	0.2235
MICOS10	4.589	5.186	5.309	1.33932	0.4215
NBL1	5.721	6.118	7.036	2.1682	1.1165
HTR6	0.3675	-0.5819	-0.9189	0.56971	-0.8117
TMCO4	3.742	3.429	2.962	0.649094	-0.6235
OTUD3	5.232	5.321	5.22	0.961594	-0.0565
PLA2G2A	-2.995	-2.995	-2.995	1	0
PLA2G2D	-1.664	-2.995	-1.612	1.64433	0.7175
PLA2G2F	-2.995	-2.995	-2.995	1	0
	-1.526	-1.062	-1.342	0.967276	-0.048
UBXN10	-2.995	-2.995	-2.995	1	0
CAMK2N1	4.195	3.641	4.816	1.86348	0.898
MUL1	4.947	5.027	5.295	1.23799	0.308
FAM43B	-2.995	-2.995	-2.995	1	0
CDA	3.718	2.745	4.944	3.27728	1.7125
PINK1	5.502	4.356	6.249	2.49666	1.32
PINK1-AS	3.836	4.223	3.847	0.881175	-0.1825
DDOST	8.4	8.605	8.604	1.07289	0.1015
KIF17	1.507	0.2758	0.4177	0.720115	-0.4737
SH2D5	3.675	3.128	3.104	0.813661	-0.2975
HP1BP3	7.782	8.326	7.439	0.65293	-0.615
EIF4G3	6.57	6.771	7.285	1.53103	0.6145
ECE1	7.064	6.796	7.062	1.09581	0.132
NBPF3	5.085	5.003	4.655	0.763659	-0.389
ALPL	-0.9611	-2.371	-1.342	1.25184	0.32405
RAP1GAP	4.387	4.332	3.969	0.762865	-0.3905
USP48	6.129	6.831	6.678	1.14711	0.198
HSPG2	6.638	4.292	6.286	1.76663	0.821
LINC00339	2.982	2.962	2.383	0.664804	-0.589
CDC42	8.137	8.525	8.363	1.02243	0.032
ZBTB40	5.695	6.022	5.847	0.99206	-0.0115
EPHA8	-0.4432	-1.937	-1.944	0.592998	-0.7539
EPHB2	5.443	4.581	4.029	0.505927	-0.983
KDM1A	7.578	8.522	7.55	0.707107	-0.5
LUZP1	6.01	6.432	6.597	1.29774	0.376
HTR1D	2.424	2.693	2.668	1.07885	0.1095
LINC01355	1.531	0.2758	0.8532	0.965802	-0.0502
HNRNPR	7.878	8.783	7.228	0.465709	-1.1025
ZNF436	3.754	4.123	4.093	1.11304	0.1545
ZNF436-AS1	-0.4432	-0.09025	-0.3258	0.959879	-0.059075
	-1.139	-1.441	-2.376	0.471066	-1.086
TCEA3	0.3675	0.7531	-0.0005926	0.677883	-0.560893
ASAP3	4.583	4.205	2.911	0.357744	-1.483
E2F2	5.284	5.84	4.502	0.479632	-1.06
ID3	6.161	5.154	6.105	1.36368	0.4475
RPL11	9.942	9.568	9.394	0.778625	-0.361
ELOA-AS1	1.085	1.199	1.386	1.18427	0.244
ELOA	6.435	7.523	7.449	1.38511	0.47
PITHD1	5.689	5.896	5.905	1.0811	0.1125
LYPLA2	5.667	5.706	6.635	1.92987	0.9485
GALE	6.522	5.614	5.5	0.674551	-0.568
HMGCL	4.442	4.252	4.214	0.911933	-0.133
FUCA1	4.191	4.365	5.305	2.03778	1.027
CNR2	0.1659	-1.502	-1.333	0.630711	-0.66495
PNRC2	6.603	7.076	6.219	0.650445	-0.6205
SRSF10	7.683	7.841	6.953	0.570777	-0.809
MYOM3	3.219	3.286	4.6	2.54471	1.3475
IL22RA1	1.39	2.324	1.527	0.795536	-0.33
IFNLR1	4.1	3.943	3.557	0.724722	-0.4645
GRHL3-AS1	-2.467	-2.995	-2.995	0.832776	-0.264
GRHL3	-0.8132	0.2758	2.147	5.33578	2.4157
STPG1	4.156	3.732	4.419	1.38992	0.475
NIPAL3	4.644	4.451	6.228	3.20539	1.6805
RCAN3	4.766	5.321	5.16	1.0841	0.1165
NCMAP	2.293	1.351	1.259	0.676893	-0.563
SRRM1	7.701	8.536	7.719	0.758121	-0.3995
CLIC4	8.678	7.754	8.167	0.966606	-0.049
RUNX3	4.78	4.683	4.514	0.860055	-0.2175
SYF2	5.173	5.401	5.434	1.10726	0.147
RSRP1	4.451	3.674	5.102	2.05552	1.0395
TMEM50A	5.885	6.108	7.109	2.1622	1.1125
RHCE	0.813	-1.604	-0.4628	0.954423	-0.0673
MACO1	4.058	4.479	4.731	1.37793	0.4625
LDLRAP1	4.508	4.589	4.752	1.15149	0.2035
MAN1C1	0.6229	0.1258	-0.0005963	0.771134	-0.374946
SELENON	7.369	7.341	7.542	1.13839	0.187
	-0.9537	-2.371	-2.376	0.609775	-0.71365
MTFR1L	5.1	4.827	5.323	1.28298	0.3595
AUNIP	4.37	4.292	3.252	0.473357	-1.079
PAQR7	4.91	4.392	5.025	1.29594	0.374
STMN1	8.246	8.83	6.835	0.307147	-1.703
PAFAH2	3.792	4.68	5.617	2.60449	1.381
EXTL1	-2.467	-2.371	-2.995	0.670821	-0.576
SLC30A2	-2.464	-1.604	-2.995	0.513701	-0.961
TRIM63	-2.995	-2.995	-2.995	1	0
PDIK1L	4.029	4.287	3.462	0.617281	-0.696
FAM110D	-0.7281	-2.305	-2.263	0.596068	-0.74645
ZNF593	4.058	3.483	3.826	1.03922	0.0555
CNKSR1	4.576	4.327	4.734	1.2163	0.2825
ZPLD2P	-1.273	-0.3142	-0.3829	1.32933	0.4107
CEP85	5.689	6.115	5.469	0.74072	-0.433
SH3BGRL3	5.606	6.136	6.841	1.95884	0.97
UBXN11	3.523	3.374	3.674	1.16918	0.2255
CRYBG2	2.19	2.069	3.07	1.91919	0.9405
DHDDS	5.304	5.423	5.807	1.3599	0.4435
HMGN2	7.877	9.125	7.263	0.42396	-1.238
RPS6KA1	4.908	5.148	4.877	0.900626	-0.151
	0.3041	-0.9094	-1.944	0.320556	-1.64135
ARID1A	7.183	7.52	7.036	0.803572	-0.3155
PIGV	3.369	3.246	3.774	1.38175	0.4665
ZDHHC18	5.199	5.375	5.793	1.42011	0.506
SFN	8.085	8.039	10.18	4.34092	2.118
GPN2	4.65	4.628	5.001	1.28521	0.362
GPATCH3	3.097	3.768	3.912	1.39426	0.4795
NUDC	6.997	7.999	7.458	0.972655	-0.04
NR0B2	-2.995	-2.995	-2.995	1	0
KDF1	4.41	3.885	4.476	1.25571	0.3285
TRNP1	6.334	5.069	6.85	2.21683	1.1485
TENT5B	2.713	1.065	2.611	1.64947	0.722
SLC9A1	5.472	4.848	4.774	0.765248	-0.386
WDTC1	5.635	5.14	5.263	0.917322	-0.1245
TMEM222	4.529	4.336	4.458	1.01783	0.0255
SYTL1	5.693	3.122	4.136	0.828458	-0.2715
MAP3K6	4.447	3.768	4.024	0.943765	-0.0835
CD164L2	1.692	1.065	0.4177	0.513772	-0.9608
GPR3	2.75	2.324	2.425	0.925304	-0.112
WASF2	7.667	7.653	7.156	0.705149	-0.504
AHDC1	4.511	3.918	4.667	1.36841	0.4525
IFI6	2.154	1.869	7.187	36.1394	5.1755
FAM76A	3.311	3.864	3.462	0.916686	-0.1255
STX12	5.39	5.387	6.323	1.91123	0.9345
PPP1R8	6.055	6.647	6.175	0.885154	-0.176
THEMIS2	2.738	3.035	3.126	1.18058	0.2395
RPA2	5.885	6.534	5.878	0.79471	-0.3315
SMPDL3B	4.151	3.987	4.893	1.77031	0.824
XKR8	2.831	3.316	3.866	1.73207	0.7925
EYA3	5.489	6.412	6.297	1.27147	0.3465
PTAFR	1.953	1.938	3.826	3.68203	1.8805
DNAJC8	6.646	7.345	6.602	0.76128	-0.3935
ATP5IF1	5.585	5.567	6.195	1.53581	0.619
	0.02798	-0.1008	0.4234	1.37536	0.45981
SESN2	6.801	4.457	5.386	0.844986	-0.243
MED18	3.812	4.327	4.58	1.42454	0.5105
PHACTR4	6.116	6.429	6.108	0.892238	-0.1645
RCC1	6.855	7.748	6.824	0.718221	-0.4775
SNHG3	6.575	5.609	4.278	0.284401	-1.814
	1.892	0.4438	1.673	1.41922	0.5051
TRNAU1AP	3.854	3.805	3.813	0.988628	-0.0165
SNHG12	5.572	4.676	4.395	0.603322	-0.729
TAF12	5.192	5.421	5.449	1.10382	0.1425
RAB42	-1.595	-1.823	-1.607	1.07326	0.102
GMEB1	5.21	5.627	4.76	0.633537	-0.6585
YTHDF2	6.851	7.314	6.901	0.881786	-0.1815
OPRD1	-0.2406	-0.5014	-1.276	0.534033	-0.905
EPB41	6.065	6.323	5.938	0.837406	-0.256
TMEM200B	3.89	3.364	2.999	0.647073	-0.628
SRSF4	5.772	6.847	5.429	0.543179	-0.8805
MECR	5.164	4.539	4.734	0.921784	-0.1175
PTPRU	5.956	5.484	6.372	1.57135	0.652
MATN1	-1.526	-1.937	-1.944	0.86304	-0.2125
MATN1-AS1	1.085	-1.334	-0.1011	1.01635	0.0234
LAPTM5	-2.081	-2.371	-1.342	1.84548	0.884
SDC3	6.5	5.859	5.937	0.845279	-0.2425
PUM1	7.02	7.263	7.044	0.934651	-0.0975
NKAIN1	2.19	1.668	0.6206	0.403768	-1.3084
SNRNP40	6.105	6.957	6.198	0.793884	-0.333
ZCCHC17	4.788	5.2	5.268	1.20916	0.274
FABP3	-2.995	-2.995	-2.995	1	0
SERINC2	5.925	5.438	6.332	1.56971	0.6505
LINC01226	1.901	0.1466	1.043	1.0134	0.0192
	-2.081	-1.604	-0.1011	3.34359	1.7414
TINAGL1	5.762	5.042	6.717	2.48802	1.315
PEF1	5.15	5.621	5.465	1.05665	0.0795
COL16A1	0.3041	-0.4424	-1.342	0.413841	-1.27285
ADGRB2	2.97	2.455	1.909	0.572957	-0.8035
SPOCD1	1.988	0.01037	0.6092	0.763138	-0.389985
	-1.023	-2.004	-2.73	0.430325	-1.2165
PTP4A2	8.098	8.379	7.626	0.654062	-0.6125
KHDRBS1	7.972	8.578	7.27	0.49827	-1.005
TMEM39B	3.693	3.872	2.733	0.483136	-1.0495
KPNA6	7.6	7.67	7.93	1.22688	0.295
	-2.995	-1.247	-2.995	0.545632	-0.874
TXLNA	6.35	6.387	6.56	1.14195	0.1915
CCDC28B	1.123	0.6939	-0.4528	0.389245	-1.36125
	-1.126	-2.371	-2.376	0.647297	-0.6275
IQCC	2.983	3.547	2.619	0.63905	-0.646
TMEM234	2.291	1.637	2.627	1.58337	0.663
EIF3I	7.914	8.476	8.145	0.965936	-0.05
MTMR9LP	1.675	-0.08594	-0.5921	0.382457	-1.38663
FAM167B	-1.526	-2.371	-2.995	0.484141	-1.0465
LCK	-0.9544	-2.995	-1.342	1.55046	0.6327
HDAC1	7.827	8.115	7.688	0.82188	-0.283
MARCKSL1	6.66	6.901	6.451	0.795812	-0.3295
FAM229A	2.785	1.36	0.9568	0.461467	-1.1157
BSDC1	5.275	5.015	5.786	1.55941	0.641
	0.02223	-0.5306	-1.795	0.343691	-1.54081
ZBTB8B	1.652	1.101	0.7335	0.64038	-0.643
ZBTB8A	4.211	4.287	3.968	0.82302	-0.281
ZBTB8OS	4.381	4.845	4.726	1.08147	0.113
RBBP4	8.245	8.71	7.802	0.626115	-0.6755
SYNC	1.788	1.539	2.986	2.50099	1.3225
KIAA1522	6.549	6.386	6.63	1.11922	0.1625
YARS1	8.563	8.004	7.162	0.459616	-1.1215
S100PBP	5.166	5.227	4.358	0.559225	-0.8385
FNDC5	-2.995	-2.995	-2.376	1.53581	0.619
HPCA	-2.081	-2.995	-2.995	0.7285	-0.457
TMEM54	5.757	5.482	5.257	0.777816	-0.3625
RNF19B	4.991	5.178	5.733	1.56754	0.6485
	0.8092	-2.995	-2.995	0.267554	-1.9021
AK2	8.181	8.149	7.62	0.685391	-0.545
AZIN2	2.451	1.59	1.349	0.627854	-0.6715
	-0.9611	-1.937	-2.376	0.525969	-0.92695
TRIM62	2.241	2.986	3.408	1.73448	0.7945
	0.2569	-0.7329	-0.5853	0.786054	-0.3473
ZNF362	3.452	2.686	1.423	0.319525	-1.646
PHC2	7.827	7.268	7.005	0.68658	-0.5425
ZSCAN20	2.834	3.204	3.812	1.73267	0.793
CSMD2	-1.115	-2.368	-0.7398	2.00236	1.0017
SMIM12	4.697	4.799	5.319	1.48555	0.571
GJB5	2.118	2.324	4.192	3.9204	1.971
GJB4	0.8834	-1.106	1.96	4.20265	2.0713
GJB3	5.385	4.22	5.968	2.24311	1.1655
DLGAP3	-1.126	-2.371	-1.612	1.09924	0.1365
	1.328	0.6321	-1.192	0.221895	-2.17205
	0.4787	-2.995	-2.744	0.357038	-1.48585
TMEM35B	2.99	3.161	3.444	1.29101	0.3685
ZMYM6	4.776	5.149	5.521	1.47274	0.5585
ZMYM1	5.181	5.969	5.337	0.84792	-0.238
SFPQ	8.728	8.906	7.826	0.503129	-0.991
ZMYM4	6.457	7.028	6.882	1.10152	0.1395
KIAA0319L	5.849	5.604	5.673	0.963596	-0.0535
NCDN	4.859	4.842	6.408	2.94343	1.5575
TFAP2E	2.446	2.344	2.762	1.28967	0.367
PSMB2	7.215	8.116	7.524	0.906576	-0.1415
C1orf216	3.873	4.06	4.798	1.77953	0.8315
CLSPN	5.879	7.113	5.632	0.549427	-0.864
AGO4	5.056	4.303	4.182	0.708333	-0.4975
AGO1	6.465	7.07	6.258	0.702466	-0.5095
AGO3	5.827	5.994	5.477	0.740463	-0.4335
ADPRHL2	4.655	4.889	5.062	1.22264	0.29
COL8A2	-2.995	-2.995	-2.995	1	0
TRAPPC3	5.546	5.758	6.18	1.44193	0.528
MAP7D1	5.483	5.579	5.738	1.15429	0.207
THRAP3	8.086	8.665	7.75	0.648195	-0.6255
SH3D21	3.676	2.344	3.531	1.43495	0.521
EVA1B	2.713	-0.09025	0.9059	0.754988	-0.405475
STK40	5.523	4.601	5.28	1.16312	0.218
LSM10	4.462	4.346	4.819	1.3333	0.415
OSCP1	0.6484	1.637	1.229	1.06164	0.0863
MRPS15	5.689	6.343	5.793	0.856782	-0.223
CSF3R	-1.102	-2.995	-1.57	1.39329	0.4785
GRIK3	-2.995	-2.995	-1.944	2.07197	1.051
LINC01137	-0.9611	-0.4424	0.386	2.12542	1.08775
ZC3H12A	4.105	2.069	2.688	0.758384	-0.399
MEAF6	4.963	5.389	5.324	1.10803	0.148
SNIP1	4.482	4.843	4.587	0.949013	-0.0755
DNALI1	-1.312	-2.371	-1.944	0.931418	-0.1025
GNL2	6.464	7.295	7.22	1.2662	0.3405
C1orf109	4.745	5.422	5.262	1.13171	0.1785
CDCA8	5.727	6.557	5.247	0.537747	-0.895
EPHA10	3.707	2.788	3.479	1.17406	0.2315
MANEAL	4.1	4.793	4.867	1.33839	0.4205
YRDC	5.445	5.26	5.523	1.12545	0.1705
C1orf122	4.398	3.411	4.275	1.2928	0.3705
MTF1	5.36	5.974	6.112	1.36131	0.445
INPP5B	5.158	5.028	4.554	0.688248	-0.539
SF3A3	6.936	7.814	7.108	0.831046	-0.267
FHL3	4.004	3.789	4.076	1.13249	0.1795
UTP11	5.596	6.429	6.011	0.998961	-0.0015
MIR3659HG	-1.157	-2.367	-2.313	0.682547	-0.551
RRAGC	4.297	4.718	5.119	1.52785	0.6115
	-1.777	-2.995	-2.376	1.00696	0.01
MYCBP	4.537	5.691	5.865	1.68296	0.751
	2.183	2.806	3.258	1.6976	0.7635
RHBDL2	-1.776	-1.602	-0.9175	1.70704	0.7715
AKIRIN1	6.584	6.725	7.037	1.3036	0.3825
NDUFS5	6.494	7.186	6.982	1.10343	0.142
MACF1	8.004	7.959	8.602	1.53741	0.6205
BMP8A	4.2	2.408	2.234	0.476319	-1.07
PPIEL	3.211	1.591	1.683	0.60794	-0.718
PABPC4	8.456	8.717	8.224	0.777816	-0.3625
HEYL	3.943	4.215	4.275	1.14552	0.196
HPCAL4	3.143	3.235	1.348	0.279128	-1.841
PPIE	5.937	5.995	5.734	0.851454	-0.232
BMP8B	4.553	3.895	3.357	0.548286	-0.867
OXCT2	2.518	1.539	0.6206	0.37686	-1.4079
TRIT1	5.236	4.938	5.208	1.08749	0.121
MYCL	4.217	3.047	2.529	0.465547	-1.103
MFSD2A	3.068	3.225	2.009	0.454547	-1.1375
CAP1	8.075	8.694	9	1.53209	0.6155
PPT1	5.604	6.344	5.79	0.880259	-0.184
RLF	5.621	6.209	5.709	0.866938	-0.206
	1.45	1.505	1.423	0.962928	-0.0545
ZMPSTE24	5.812	7.064	7.157	1.64604	0.719
COL9A2	1.563	0.5675	0.2646	0.57409	-0.80065
SMAP2	4.9	5.118	5.224	1.1607	0.215
ZFP69B	-1.312	-0.9094	-0.5921	1.43256	0.5186
	-2.081	-0.9094	-0.4528	2.05965	1.0424
	-2.995	-1.937	-1.612	1.80751	0.854
ZFP69	-2.995	-2.995	-1.612	2.6081	1.383
EXO5	-1.311	-2.369	-1.944	0.93045	-0.104
ZNF684	1.965	2.858	2.148	0.833064	-0.2635
RIMS3	3.932	3.584	2.937	0.566049	-0.821
NFYC-AS1	-0.2405	-0.5819	-0.9189	0.703343	-0.5077
NFYC	5.218	5.734	5.03	0.734075	-0.446
KCNQ4	3.369	2.974	2.312	0.551144	-0.8595
CITED4	1.085	-1.106	-2.995	0.12635	-2.9845
CTPS1	6.414	7.089	6.386	0.7762	-0.3655
SLFNL1-AS1	3.042	0.7678	1.939	1.02392	0.0341
SCMH1	5.141	5.192	3.244	0.263797	-1.9225
EDN2	-2.467	-2.371	-1.944	1.38992	0.475
HIVEP3	4.119	4.183	3.612	0.688248	-0.539
GUCA2A	-2.995	-2.995	-2.995	1	0
FOXJ3	6.562	6.94	6.546	0.867539	-0.205
RIMKLA	2.82	3.384	3.522	1.33793	0.42
ZMYND12	-0.4432	-0.4424	-0.3258	1.08448	0.117
PPCS	4.97	4.988	5.377	1.31768	0.398
CCDC30	0.959	1.492	1.114	0.925625	-0.1115
PPIH	4.741	5.935	4.752	0.666187	-0.586
YBX1	9.297	9.989	9.355	0.819037	-0.288
CLDN19	-2.075	-2.995	-2.374	1.11806	0.161
P3H1	4.673	4.767	5.21	1.40444	0.49
C1orf50	3.658	2.954	4.088	1.71951	0.782
SVBP	3.353	3.246	2.211	0.47025	-1.0885
ERMAP	2.08	1.398	1.458	0.82302	-0.281
	0.04869	0.2758	-0.1011	0.833154	-0.263345
ZNF691	2.446	2.788	3.07	1.36888	0.453
SLC2A1	6.87	6.898	9.309	5.37029	2.425
SLC2A1-AS1	0.02412	-0.08985	1.146	2.26399	1.17886
FAM183A	-2.995	-2.371	-1.944	1.66902	0.739
EBNA1BP2	6.212	7.136	6.959	1.21841	0.285
CFAP57	0.3675	0.1043	0.1815	0.962995	-0.0544
TMEM125	3.624	2.455	3.846	1.74896	0.8065
C1orf210	2.757	2.021	2.287	0.93174	-0.102
TIE1	-1.001	-2.995	-2.995	0.501041	-0.997
MPL	1.158	-1.598	-0.1405	1.05665	0.0795
CDC20	7.102	8.495	6.605	0.437241	-1.1935
ELOVL1	6.515	6.079	6.565	1.20414	0.268
MED8	4.823	4.835	4.873	1.03097	0.044
SZT2	5.803	4.763	5.1	0.880869	-0.183
HYI	2.416	1.698	0.9568	0.466452	-1.1002
PTPRF	9.052	8.099	7.973	0.658612	-0.6025
KDM4A	6.66	6.155	6.631	1.16756	0.2235
KDM4A-AS1	-0.6885	-0.05885	-0.2927	1.05773	0.080975
ST3GAL3	2.285	0.77	0.9001	0.647342	-0.6274
IPO13	4.332	4.699	5.489	1.9636	0.9735
DPH2	5.336	5.886	6.073	1.37745	0.462
ATP6V0B	5.583	5.823	6.57	1.82387	0.867
B4GALT2	6.221	6.112	5.976	0.876302	-0.1905
CCDC24	3.697	2.979	3.796	1.37364	0.458
SLC6A9	3.662	2.265	1.656	0.40402	-1.3075
	0.1193	-1.588	-1.342	0.656265	-0.60765
KLF17	-2.995	-2.37	-2.995	0.805245	-0.3125
DMAP1	4.352	4.479	4.395	0.985891	-0.0205
ERI3	5.371	5.618	5.29	0.867839	-0.2045
RNF220	5.921	5.84	5.14	0.598532	-0.7405
TMEM53	2.685	2.311	1.939	0.678772	-0.559
ARMH1	0.5425	-1.937	-0.2695	1.34513	0.42775
KIF2C	6.574	7.246	5.393	0.349412	-1.517
RPS8	9.756	9.355	8.851	0.613655	-0.7045
BEST4	-1.126	-2.371	-1.342	1.32547	0.4065
PLK3	5.278	4.194	5.377	1.55941	0.641
BTBD19	2.937	0.6388	3.719	3.81346	1.9311
PTCH2	1.921	0.1044	1.458	1.3616	0.4453
EIF2B3	4.345	4.521	4.64	1.15429	0.207
HECTD3	3.937	4.585	4.745	1.39862	0.484
UROD	4.788	5.249	5.068	1.03491	0.0495
ZSWIM5	1.229	1.36	1.458	1.12	0.1635
LINC01144	-0.9611	-2.371	-2.995	0.398058	-1.32895
HPDL	-2.995	-2.995	-2.995	1	0
MUTYH	4.111	4.119	3.06	0.481297	-1.055
TOE1	4.208	4.327	3.181	0.470902	-1.0865
TESK2	2.625	1.637	0.4885	0.320301	-1.6425
CCDC163	1.114	2.02	0.53	0.48734	-1.037
MMACHC	4.339	4.934	4.751	1.0826	0.1145
PRDX1	9.309	9.939	9.889	1.20164	0.265
AKR1A1	6.61	6.121	6.492	1.09164	0.1265
NASP	7.534	8.335	6.932	0.499134	-1.0025
CCDC17	1.008	-0.9094	0.2646	1.16095	0.2153
GPBP1L1	6.922	7.271	7.101	1.00312	0.0045
TMEM69	4.673	5.123	5.024	1.09126	0.126
IPP	3.838	4.025	4.368	1.35332	0.4365
	-0.679	-0.4424	-0.3258	1.17683	0.2349
MAST2	6.723	6.539	6.619	0.991717	-0.012
PIK3R3	0.7277	0.5012	1.615	2.00076	1.00055
	-2.995	-2.995	-2.368	1.54435	0.627
TSPAN1	4.11	2.974	5.491	3.86107	1.949
POMGNT1	6.701	6.136	6.391	0.981119	-0.0275
RAD54L	4.352	5.249	3.497	0.405142	-1.3035
LRRC41	5.993	5.495	5.968	1.16797	0.224
UQCRH	7.183	7.36	6.87	0.757071	-0.4015
NSUN4	5.216	5.389	5.164	0.908463	-0.1385
FAAH	3.73	3.296	3.202	0.806083	-0.311
FAAHP1	0.3675	0.1926	-0.7463	0.490951	-1.02635
DMBX1	2.518	2.49	-0.1437	0.159574	-2.6477
MKNK1	5.144	4.987	6.167	2.14578	1.1015
MOB3C	3.537	3.128	4.409	2.10891	1.0765
ATPAF1	5.346	6.243	5.47	0.798575	-0.3245
EFCAB14	6.731	7.169	7.518	1.48247	0.568
CYP4B1	-2.995	-2.995	-2.995	1	0
CYP4Z2P	-2.995	-2.995	-2.995	1	0
CYP4X1	-2.995	-2.995	-1.944	2.07197	1.051
CYP4Z1	-2.995	-2.995	-2.376	1.53581	0.619
LINC00853	-1.312	-1.937	-1.612	1.0087	0.0125
PDZK1IP1	-2.467	-2.995	-2.376	1.27899	0.355
TAL1	-1.777	-2.371	-1.944	1.09429	0.13
STIL	6.113	7.238	5.807	0.547716	-0.8685
CMPK1	6.838	7.454	7.486	1.26576	0.34
LINC01389	-1.777	-2.995	-2.995	0.655651	-0.609
FOXD2-AS1	1.899	1.814	1.423	0.740463	-0.4335
FOXD2	1.158	1.302	-0.3145	0.342814	-1.5445
TRABD2B	-0.9296	-1.334	-1.944	0.569513	-0.8122
SLC5A9	-2.995	-2.995	-2.995	1	0
SPATA6	2.042	2.265	2.232	1.05592	0.0785
ELAVL4	-0.9611	-0.09025	-1.115	0.664654	-0.589325
DMRTA2	-2.467	-2.995	-2.995	0.832776	-0.264
FAF1	6.192	6.473	5.541	0.577743	-0.7915
CDKN2C	2.136	3.492	2.102	0.610473	-0.712
LINC01562	0.5733	-0.7145	0.352	1.34034	0.4226
RNF11	6.116	6.463	7.075	1.72369	0.7855
TTC39A	4.5	4.194	4.099	0.842063	-0.248
TTC39A-AS1	-2.081	-1.937	-2.376	0.775393	-0.367
EPS15	6.53	6.528	6.057	0.720964	-0.472
EPS15-AS1	-2.467	-2.995	-2.995	0.832776	-0.264
OSBPL9	6.284	6.536	6.136	0.827023	-0.274
NRDC	7.856	8.283	8.034	0.975694	-0.0355
	-0.4432	-1.937	-2.376	0.43955	-1.1859
RAB3B	6.384	6.485	6.888	1.36936	0.4535
TXNDC12	6.604	6.582	6.419	0.886382	-0.174
KTI12	3.867	3.447	3.031	0.64797	-0.626
BTF3L4	6.688	6.546	6.218	0.758384	-0.399
ZFYVE9	5.265	5.619	6.133	1.6144	0.691
CC2D1B	4.503	4.431	4.285	0.88148	-0.182
ORC1	4.99	6.292	4.389	0.419866	-1.252
PRPF38A	5.317	6.514	5.529	0.764983	-0.3865
TUT4	6.548	6.803	5.906	0.586621	-0.7695
GPX7	-2.467	-2.995	-2.995	0.832776	-0.264
COA7	5.798	6.46	6.157	1.0196	0.028
ZYG11B	5.646	6.073	5.855	0.996886	-0.0045
ZYG11A	-1.274	-1.937	-1.609	0.997577	-0.0035
ECHDC2	4.817	3.414	4.156	1.02847	0.0405
SCP2	6.026	6.185	6.385	1.21377	0.2795
PODN	-2.081	-2.371	-2.376	0.90125	-0.15
SLC1A7	-2.467	-2.995	-2.995	0.832776	-0.264
	-2.995	-2.995	-2.995	1	0
CPT2	4.558	5.101	4.763	0.954952	-0.0665
CZIB	4.577	4.341	3.628	0.562139	-0.831
MAGOH	4.831	5.567	4.843	0.781328	-0.356
	-1.126	-1.334	-1.342	0.925304	-0.112
LRP8	6.612	6.177	5.163	0.425874	-1.2315
GLIS1	-1.312	-1.937	-2.995	0.386757	-1.3705
NDC1	6.827	7.798	6.504	0.570975	-0.8085
YIPF1	3.953	3.782	4.709	1.79191	0.8415
DIO1	-2.995	-2.371	-2.995	0.805524	-0.312
HSPB11	4.253	4.93	4.586	0.996195	-0.0055
LRRC42	5.33	5.871	5.816	1.16111	0.2155
LDLRAD1	-0.2347	-1.224	1.508	4.7153	2.23735
TMEM59	6.004	5.922	6.98	2.02371	1.017
	-0.6925	-2.301	-1.314	1.13505	0.18275
TCEANC2	3.835	4.166	4.469	1.38367	0.4685
	-1.341	-0.5649	-1.318	0.776442	-0.36505
CYB5RL	3.646	4.247	3.74	0.866637	-0.2065
MRPL37	6.361	7.079	6.532	0.877822	-0.188
SSBP3	4.469	5.239	5.227	1.29504	0.373
ACOT11	4.872	4.663	5.189	1.33932	0.4215
FAM151A	-2.467	-2.995	-2.376	1.27899	0.355
MROH7	2.525	-1.937	-0.2947	0.664942	-0.5887
MROH7-TTC4	1.896	-2.995	-2.995	0.183582	-2.4455
TTC4	5.424	5.976	5.65	0.965936	-0.05
PARS2	2.773	3.568	3.126	0.969626	-0.0445
TTC22	0.868	0.1394	0.6102	1.07661	0.1065
DHCR24	7.657	8.346	7.981	0.985891	-0.0205
	-0.9611	-0.5819	-2.376	0.32885	-1.6045
DHCR24-DT	-1.526	-1.937	-1.342	1.30994	0.3895
TMEM61	1.589	-0.09025	-0.5921	0.394617	-1.34147
PCSK9	5.944	5.282	3.756	0.27605	-1.857
USP24	6.301	6.187	5.716	0.693515	-0.528
	1.437	0.8028	2.609	2.80714	1.4891
PLPP3	3.911	2.732	3.38	1.04138	0.0585
PRKAA2	3.887	4.006	4.253	1.2367	0.3065
FYB2	-2.467	-2.995	-2.995	0.832776	-0.264
C8A	-2.995	-2.995	-2.376	1.53581	0.619
C8B	-2.995	-2.995	-2.995	1	0
DAB1	-2.995	-2.995	-2.376	1.53581	0.619
HNRNPA1P6	-1.014	0.2222	-1.148	0.593739	-0.7521
OMA1	4.096	4.849	4.471	0.998961	-0.0015
TACSTD2	-0.5563	-1.334	1.625	5.93871	2.57015
MYSM1	6.364	6.498	6.182	0.841479	-0.249
JUN	6.245	2.999	5.5	1.83783	0.878
LINC02777	-0.4432	-1.604	-2.995	0.255005	-1.9714
LINC01358	-0.9568	-0.9094	-1.342	0.753197	-0.4089
FGGY	2.292	2.381	2.169	0.890384	-0.1675
HOOK1	6.389	6.589	5.346	0.452817	-1.143
CYP2J2	0.9676	0.9684	1.656	1.61105	0.688
NFIA	5.226	5.893	5.304	0.837697	-0.2555
TM2D1	3.985	3.704	4.23	1.30631	0.3855
PATJ	6.466	6.171	6.389	1.05008	0.0705
KANK4	-1.739	-2.995	-1.944	1.34071	0.423
USP1	6.249	7.011	5.579	0.482634	-1.051
DOCK7	6.4	6.764	6.176	0.754713	-0.406
ANGPTL3	-2.995	-2.995	-2.995	1	0
	-2.995	-2.995	-2.995	1	0
	-1.126	-2.995	-2.995	0.523224	-0.9345
ATG4C	3.571	4.435	3.839	0.892547	-0.164
FOXD3-AS1	-0.5563	-0.7364	-2.376	0.301525	-1.72965
ALG6	3.963	4.501	4.138	0.936921	-0.094
ITGB3BP	4.421	5.226	3.202	0.324997	-1.6215
EFCAB7	2.573	3.465	3.159	1.10191	0.14
DLEU2L	1.104	0.7978	-1.612	0.169235	-2.5629
PGM1	6.582	6.354	6.003	0.724471	-0.465
ROR1	3.429	3.648	2.643	0.537561	-0.8955
ROR1-AS1	1.197	0.8784	0.9711	0.954886	-0.0666
CACHD1	4.123	4.613	3.697	0.628071	-0.671
RAVER2	5.799	6.275	5.609	0.743291	-0.428
JAK1	6.247	6.233	6.3	1.04247	0.06
LINC01359	0.02748	-1.097	-0.2565	1.21273	0.27826
AK4	6.641	7.07	7.966	2.1592	1.1105
DNAJC6	4.155	4.856	4.484	0.985208	-0.0215
LEPROT	4.868	4.946	5.954	2.06623	1.047
LEPR	3.529	3.232	2.299	0.472537	-1.0815
PDE4B	6.834	6.797	5.623	0.437544	-1.1925
SGIP1	-1.526	1.065	1.099	2.51316	1.3295
	2.614	1.553	2.259	1.12936	0.1755
TCTEX1D1	-2.995	-2.995	-2.995	1	0
WDR78	0.7764	1.896	3.093	3.37948	1.7568
MIER1	5.775	6.185	5.88	0.933033	-0.1
SLC35D1	4.58	5.12	4.873	1.01607	0.023
IL23R	-2.995	-2.995	-2.995	1	0
SERBP1	8.952	9.59	8.877	0.761017	-0.394
GADD45A	6.71	5.095	5.771	0.912882	-0.1315
GNG12	7.187	7.504	7.286	0.959597	-0.0595
GNG12-AS1	-1.312	-0.9094	-2.376	0.416013	-1.2653
DIRAS3	1.507	1.282	0.8532	0.687151	-0.5413
WLS	6.452	6.316	6.687	1.23371	0.303
DEPDC1	6.082	7.776	5.744	0.439825	-1.185
	2.118	1.668	2.147	1.19251	0.254
LRRC7	-2.467	-2.995	-1.944	1.72548	0.787
LRRC40	5.003	5.484	4.798	0.73433	-0.4455
SRSF11	7.841	7.921	7.369	0.70125	-0.512
ANKRD13C	5.277	5.649	5.666	1.15109	0.203
HHLA3	3.474	3.218	2.967	0.76897	-0.379
HHLA3-AS1	-2.995	-2.995	-2.995	1	0
CTH	4.353	3.336	3.424	0.747166	-0.4205
PTGER3	-2.995	-2.995	-1.944	2.07197	1.051
	-2.995	-2.995	-2.995	1	0
ZRANB2	6.183	6.691	6.203	0.850274	-0.234
ZRANB2-AS2	-1.508	-1.331	-0.5913	1.77547	0.8282
NEGR1	1.369	0.1299	0.6964	0.963896	-0.05305
	-2.995	-2.286	-2.995	0.782141	-0.3545
LRRIQ3	0.01836	0.9175	0.4885	1.01436	0.02057
FPGT	2.695	3.822	3.614	1.27943	0.3555
FPGT-TNNI3K	1.677	-0.398	-0.07971	0.60743	-0.71921
CRYZ	4.387	5.295	4.833	0.99447	-0.008
TYW3	5.634	6.372	5.838	0.891929	-0.165
LHX8	-2.995	-2.995	-2.995	1	0
SLC44A5	2.477	2.655	4.027	2.75299	1.461
	-1.754	-2.37	-0.9036	2.2321	1.1584
ACADM	5.732	6.268	5.374	0.64797	-0.626
RABGGTB	7.681	6.697	5.436	0.296684	-1.753
MSH4	0.9676	-0.09025	0.4177	0.985566	-0.020975
ST6GALNAC3	-0.149	-0.7364	-0.7463	0.810228	-0.3036
ST6GALNAC5	1.123	1.156	1.883	1.67423	0.7435
PIGK	4.741	5.794	4.823	0.734839	-0.4445
AK5	-2.467	-1.334	-2.376	0.719217	-0.4755
	6.28	6.599	6.178	0.83422	-0.2615
USP33	6.201	6.675	6.405	0.977386	-0.033
MIGA1	4.25	5.042	5.079	1.35004	0.433
NEXN-AS1	-2.995	-2.224	-1.792	1.76235	0.8175
NEXN	-0.4432	-1.604	-0.7463	1.21192	0.2773
FUBP1	6.854	7.759	7.086	0.858268	-0.2205
DNAJB4	4.28	5.192	5.48	1.67481	0.744
GIPC2	-2.467	-1.937	-0.9189	2.43361	1.2831
	-1.34	-0.9365	-1.196	0.960761	-0.05775
PTGFR	-2.995	-2.995	-2.376	1.53581	0.619
IFI44L	-1.312	-2.371	-1.944	0.931418	-0.1025
IFI44	-0.9611	-1.604	3.408	25.8224	4.69055
ADGRL2	-2.081	-2.371	-1.342	1.84548	0.884
LINC01361	-2.077	-0.09025	-0.9097	1.12812	0.173925
TTLL7	5.024	5.134	4.414	0.630689	-0.665
	0.4865	0.1926	-0.4528	0.577403	-0.79235
PRKACB	8.311	8.67	6.864	0.323873	-1.6265
SAMD13	3.706	3.607	2.08	0.335294	-1.5765
RPF1	6.254	6.978	5.94	0.625898	-0.676
GNG5	6.598	6.874	5.793	0.52015	-0.943
CTBS	5.332	4.597	4.203	0.589883	-0.7615
SSX2IP	6.359	7.17	5.701	0.47847	-1.0635
LPAR3	5.514	5.675	5.516	0.947042	-0.0785
MCOLN2	3.559	3.61	3.098	0.713755	-0.4865
WDR63	0.4865	1.398	3.294	5.10443	2.35175
MCOLN3	4.762	4.117	3.435	0.498443	-1.0045
	1.159	0.1044	0.4885	0.905508	-0.1432
SYDE2	3.877	3.898	3.17	0.60815	-0.7175
C1orf52	4.129	4.707	4.27	0.902501	-0.148
BCL10	4.795	4.886	5.443	1.51835	0.6025
DDAH1	5.876	6.451	6.251	1.06253	0.0875
	-1.777	-2.995	-1.944	1.35849	0.442
CCN1	7.179	3.761	5.082	0.764188	-0.388
ZNHIT6	5.245	5.608	5.315	0.925625	-0.1115
COL24A1	-0.8132	-2.995	-1.115	1.728	0.7891
ODF2L	5.233	5.244	5.203	0.975694	-0.0355
CLCA2	-2.467	-1.604	0.4177	5.47629	2.4532
CLCA3P	-1.126	-1.937	-1.342	1.14037	0.1895
	-2.081	-2.371	-1.342	1.84548	0.884
SH3GLB1	6.092	6.496	6.785	1.40542	0.491
SELENOF	6.754	7.191	6.788	0.879954	-0.1845
HS2ST1	6.045	6.417	6.152	0.946714	-0.079
	-1.813	-0.7899	-0.4338	1.82469	0.86765
LINC01140	-1.312	-1.937	-1.342	1.2163	0.2825
LMO4	4.853	4.505	4.012	0.629815	-0.667
	-2.995	-2.995	-2.995	1	0
PKN2	6.455	7.158	6.846	1.02776	0.0395
GTF2B	4.642	5.255	5.571	1.53954	0.6225
KYAT3	5.141	5.003	4.476	0.661586	-0.596
RBMXL1	4.987	5.361	4.817	0.780786	-0.357
GBP3	0.01835	0.1926	1.099	1.99104	0.993525
GBP1	-2.467	-2.371	-1.612	1.74957	0.807
GBP2	-0.679	-2.995	-1.342	1.40932	0.495
GBP4	-0.6212	-0.577	-0.4114	1.13895	0.1877
GBP5	-2.425	-2.259	-1.612	1.65864	0.73
GBP6	-0.7726	-2.366	-1.604	0.976235	-0.0347
GBP1P1	-2.995	-2.995	-2.995	1	0
LRRC8B	5.53	6.337	5.872	0.958267	-0.0615
LRRC8C-DT	0.2378	-1.334	-1.612	0.478337	-1.0639
LRRC8C	4.476	5.455	4.593	0.772443	-0.3725
	-2.081	-0.5819	-2.376	0.484796	-1.04455
LRRC8D	4.49	5.072	5.255	1.38896	0.474
ZNF326	5.472	6.263	5.323	0.685629	-0.5445
LINC02609	0.3041	-0.5819	-1.342	0.434341	-1.2031
	-2.081	-1.314	-2.995	0.406831	-1.2975
ZNF644	5.664	6.503	6.329	1.1855	0.2455
HFM1	0.01835	-0.9094	-1.944	0.353927	-1.49848
CDC7	4.996	6.184	4.705	0.541488	-0.885
TGFBR3	3.823	4.302	3.444	0.651348	-0.6185
BRDT	-2.466	-1.604	-1.115	1.89212	0.92
EPHX4	2.099	2.244	3.274	2.14726	1.1025
BTBD8	2.638	2.623	2.275	0.781599	-0.3555
	-2.467	-2.371	-1.944	1.38992	0.475
GLMN	3.868	4.702	4.329	1.03097	0.044
RPAP2	5.562	6.058	6.053	1.18345	0.243
GFI1	3.239	2.745	1.716	0.412939	-1.276
EVI5	4.982	5.474	5.712	1.39862	0.484
RPL5	10.03	9.967	9.237	0.589883	-0.7615
DIPK1A	3.134	3.975	3.159	0.760226	-0.3955
MTF2	5.593	6.135	5.55	0.804408	-0.314
TMED5	6.112	6.707	6.602	1.14274	0.1925
CCDC18	3.502	4.839	3.497	0.626984	-0.6735
CCDC18-AS1	4.737	2.838	3.484	0.810284	-0.3035
DR1	6.507	7.24	6.757	0.922423	-0.1165
FNBP1L	6.065	6.705	6.723	1.264	0.338
BCAR3	6.48	4.905	5.894	1.14989	0.2015
BCAR3-AS1	-2.995	-2.995	-2.995	1	0
	-2.467	-1.937	-0.7463	2.7429	1.4557
DNTTIP2	6.614	7.177	6.733	0.893475	-0.1625
GCLM	4.555	5.973	5.533	1.20497	0.269
ABCA4	0.4865	-1.334	0.6206	2.06244	1.04435
ARHGAP29	8.923	8.978	9.597	1.56537	0.6465
	0.6985	-0.9094	-0.0005955	1.07539	0.104854
ABCD3	6.121	7.108	7.227	1.52891	0.6125
F3	6.999	6.202	8.462	3.63385	1.8615
SLC44A3-AS1	4.973	4.584	4.19	0.665034	-0.5885
SLC44A3	3.106	3.456	4.409	2.18556	1.128
CNN3	6.979	7.306	7.976	1.782	0.8335
	-0.3383	-0.4424	-0.0005955	1.31017	0.389754
ALG14	3.542	3.35	3.196	0.840896	-0.25
TLCD4	4.844	5.358	4.226	0.545254	-0.875
TLCD4-RWDD3	1.148	0.8712	0.6551	0.782141	-0.3545
	0.1409	-0.6693	0.1749	1.35576	0.4391
RWDD3	3.135	3.57	3.481	1.09316	0.1285
LINC01761	1.395	0.5298	0.3981	0.676283	-0.5643
LINC02607	-2.45	-2.995	-2.995	0.827884	-0.2725
PTBP2	4.528	4.292	3.235	0.442884	-1.175
DPYD	2.173	1.4	0.7416	0.484679	-1.0449
DPYD-IT1	-1.198	-1.128	-1.176	0.99103	-0.013
MIR137HG	-1.111	-2.995	-1.944	1.07848	0.109
LINC01776	-0.2333	-1.334	-1.342	0.679078	-0.55835
SNX7	4.048	4.876	4.28	0.88148	-0.182
PLPPR5	-2.995	-2.995	-2.995	1	0
PLPPR4	-0.149	-0.9094	-2.995	0.181017	-2.4658
PALMD	-1.312	-2.371	-1.612	1.17243	0.2295
FRRS1	3.757	4.27	3.319	0.617923	-0.6945
AGL	5.809	6.562	6.434	1.18797	0.2485
	-2.467	-2.995	-2.995	0.832776	-0.264
SLC35A3	5.549	5.745	5.827	1.13288	0.18
MFSD14A	5.152	5.247	4.609	0.664113	-0.5905
SASS6	4.49	5.758	4.133	0.503129	-0.991
TRMT13	3.851	4.56	4.16	0.968954	-0.0455
LRRC39	0.3675	-0.4424	-1.115	0.473833	-1.07755
DBT	5.276	5.845	5.53	0.979081	-0.0305
RTCA	5.071	5.45	6.191	1.90594	0.9305
CDC14A	2.545	3.383	4.082	2.17046	1.118
VCAM1	-2.995	-2.995	-2.376	1.53581	0.619
EXTL2	4.702	5.018	5.053	1.14314	0.193
SLC30A7	5.683	6.016	6.274	1.34211	0.4245
DPH5	4.892	5.154	4.784	0.847332	-0.239
	2.819	2.401	2.293	0.802737	-0.317
S1PR1	-0.8132	-2.371	-2.376	0.580795	-0.7839
OLFM3	-2.995	-2.995	-2.995	1	0
COL11A1	-2.995	-2.995	-1.944	2.07197	1.051
RNPC3	3.163	3.147	3.727	1.48658	0.572
AMY2B	0.4865	-2.371	0.8276	3.41018	1.76985
AMY1B	-2.995	-2.649	-2.693	1.09354	0.129
AMY1C	-2.995	-2.995	-2.175	1.76541	0.82
	-2.205	-2.364	-2.123	1.11845	0.1615
PRMT6	3.571	3.803	3.812	1.09051	0.125
NTNG1	-2.995	-2.995	-2.376	1.53581	0.619
VAV3	-2.995	-2.995	-2.995	1	0
SLC25A24	5.523	6.044	6.209	1.34304	0.4255
	-1.725	-2.278	-1.551	1.36651	0.4505
	-1.827	-1.658	-2.024	0.822735	-0.2815
NBPF4	-2.995	-2.995	-2.995	1	0
	-2.995	-2.995	-2.995	1	0
SLC25A24P1	-2.995	-2.995	-2.995	1	0
	-2.995	-2.995	-2.995	1	0
NBPF6	-2.995	-2.995	-2.995	1	0
FAM102B	4.819	6.011	4.883	0.691595	-0.532
HENMT1	-2.995	-2.371	-2.995	0.805524	-0.312
PRPF38B	5.698	6.146	5.716	0.866938	-0.206
STXBP3	5.132	5.42	5.547	1.20664	0.271
AKNAD1	-0.9584	-0.4424	-1.342	0.641002	-0.6416
GPSM2	5.905	6.857	4.447	0.261703	-1.934
CLCC1	4.253	4.784	4.957	1.35519	0.4385
WDR47	3.466	4.077	4.982	2.31418	1.2105
TAF13	4.243	4.832	6.005	2.76542	1.4675
	0.07375	-0.3643	0.8303	1.96642	0.975575
TMEM167B	4.856	4.485	4.778	1.07736	0.1075
C1orf194	-2.995	-2.995	-2.995	1	0
KIAA1324	0.2655	0.2912	2.772	5.63201	2.49365
SARS1	8.361	7.013	7.599	0.940826	-0.088
CELSR2	5.898	5.585	4.697	0.484813	-1.0445
PSRC1	3.693	4.905	3.294	0.49827	-1.005
MYBPHL	-2.995	-2.995	-1.944	2.07197	1.051
SORT1	6.08	6.694	6.019	0.774856	-0.368
PSMA5	6.583	7.177	6.941	1.04319	0.061
SYPL2	1.667	1.199	1.56	1.09202	0.127
ATXN7L2	3.256	2.639	2.595	0.783226	-0.3525
CYB561D1	3.128	2.906	4.334	2.49147	1.317
AMIGO1	-1.526	-2.995	-2.995	0.601026	-0.7345
GNAI3	6.914	7.606	7.324	1.04536	0.064
AMPD2	5.199	5.31	5.788	1.44744	0.5335
GSTM4	3.366	3.217	2.572	0.607308	-0.7195
GSTM2	2.243	0.02555	0.3027	0.561915	-0.831575
GSTM1	-0.3456	-0.8092	-1.437	0.551105	-0.8596
GSTM5	-2.467	-2.995	-1.941	1.72907	0.79
	-2.995	-2.995	-2.995	1	0
GSTM3	-1.911	-1.332	-1.569	1.03706	0.0525
EPS8L3	-2.081	-2.995	-2.376	1.11884	0.162
CSF1	1.921	1.018	1.527	1.04066	0.0575
AHCYL1	7.622	7.57	6.689	0.533293	-0.907
STRIP1	5.304	5.231	5.147	0.919869	-0.1205
	4.221	3.717	3.126	0.557483	-0.843
ALX3	-2.995	-2.995	-2.995	1	0
UBL4B	-1.777	-2.995	-2.995	0.655651	-0.609
SLC6A17	4.998	4.609	4.585	0.859459	-0.2185
KCNC4	4.282	3.012	2.832	0.568408	-0.815
RBM15-AS1	-0.4848	-1.096	0.6214	2.66069	1.4118
RBM15	5.535	5.32	4.535	0.53868	-0.8925
LAMTOR5-AS1	-2.467	-1.106	-1.342	1.36084	0.4445
	0.5425	0.3544	0.1815	0.831075	-0.26695
LAMTOR5	5.729	5.662	5.81	1.0826	0.1145
KCNA2	-2.465	-2.995	-2.995	0.832199	-0.265
	1.502	0.3639	1.071	1.10042	0.13805
LRIF1	4.501	5.083	5.015	1.16716	0.223
DRAM2	4.825	4.393	4.239	0.773782	-0.37
CEPT1	5.002	5.471	5.229	0.994815	-0.0075
	-0.679	-0.9094	-0.5921	1.15037	0.2021
DENND2D	4.738	4.629	4.774	1.06474	0.0905
CHI3L2	-2.995	-2.995	-0.9189	4.21666	2.0761
OVGP1	2.664	0.7531	1.006	0.614485	-0.70255
	2.285	1.111	0.8532	0.556788	-0.8448
	1.835	2.441	1.902	0.849096	-0.236
WDR77	5.229	6.557	6.663	1.70527	0.77
ATP5PB	7.378	8.191	7.891	1.07661	0.1065
C1orf162	-1.126	-2.371	-1.612	1.09924	0.1365
RAP1A	5.145	5.769	5.361	0.935623	-0.096
LINC01160	-0.7773	-1.937	-1.372	0.98976	-0.01485
INKA2	2.561	2.184	4.752	5.20356	2.3795
INKA2-AS1	-1.526	-1.937	-0.1011	3.09599	1.6304
DDX20	4.753	5.629	5.133	0.960595	-0.058
KCND3	1.564	1.322	1.884	1.35754	0.441
LINC01750	-2.995	-2.995	-2.995	1	0
CTTNBP2NL	3.917	4.957	5.334	1.86219	0.897
WNT2B	3.164	1.476	0.8552	0.362286	-1.4648
ST7L	3.523	3.418	3.169	0.811408	-0.3015
CAPZA1	7.866	8.499	8.378	1.14512	0.1955
MOV10	6.706	6.476	6.398	0.874785	-0.193
RHOC	6.84	6.585	7.88	2.24622	1.1675
PPM1J	2.554	2.198	1.893	0.715488	-0.483
TAFA3	0.1683	-0.5819	-1.612	0.377566	-1.4052
LINC01356	-1.258	-2.995	-2.995	0.547716	-0.8685
LINC01357	-2.995	-2.995	-2.376	1.53581	0.619
SLC16A1	7.72	8.078	7.969	1.04972	0.07
SLC16A1-AS1	2.368	1.88	1.28	0.557097	-0.844
LRIG2-DT	-1.151	-1.324	-1.609	0.772978	-0.3715
LRIG2	4.872	4.57	4.98	1.19665	0.259
MAGI3	4.495	5.179	4.165	0.627636	-0.672
PHTF1	3.257	4.262	4.432	1.59383	0.6725
	-2.081	-1.604	-0.9189	1.89684	0.9236
RSBN1	4.383	5.247	4.922	1.07699	0.107
PTPN22	-1.526	-1.604	0.4177	3.95232	1.9827
AP4B1-AS1	-2.46	-2.995	-1.943	1.7225	0.7845
BCL2L15	1.061	0.5682	3.655	7.16219	2.8404
AP4B1	4.177	4.355	5.078	1.75564	0.812
DCLRE1B	4.048	5.08	4.029	0.690159	-0.535
HIPK1-AS1	-1.47	-1.915	-1.944	0.840023	-0.2515
HIPK1	6.172	6.826	6.518	1.01326	0.019
OLFML3	-1.312	-1.334	0.2646	3.00549	1.5876
SYT6	-2.995	-2.371	-2.376	1.23713	0.307
TRIM33	6.613	7.161	6.82	0.954621	-0.067
BCAS2	5.417	5.923	5.838	1.1235	0.168
DENND2C	3.026	3.306	3.999	1.78139	0.833
NRAS	6.772	7.598	6.765	0.747425	-0.42
CSDE1	9.358	10.03	9.431	0.833353	-0.263
SIKE1	5.954	6.335	6.332	1.13879	0.1875
TSPAN2	1.123	0.429	-1.944	0.151774	-2.72
NGF	-2.995	-2.995	-2.995	1	0
VANGL1	5.73	6.443	5.85	0.848802	-0.2365
CASQ2	-2.995	-2.995	-2.995	1	0
NHLH2	-2.995	-2.995	-2.995	1	0
SLC22A15	2.461	2.181	2.211	0.926588	-0.11
MAB21L3	1.414	1.438	2.436	2.01391	1.01
ATP1A1	8.852	9.19	8.947	0.95	-0.074
ATP1A1-AS1	0.4282	0.6963	0.2646	0.813577	-0.29765
LINC01762	-1.097	-1.602	-1.899	0.683257	-0.5495
	-0.9611	-2.371	-2.376	0.611341	-0.70995
CD58	3.187	3.374	2.924	0.781057	-0.3565
IGSF3	5.772	5.904	5.213	0.64842	-0.625
PTGFRN	6.615	7.228	6.674	0.842355	-0.2475
CD101	-0.3383	0.6321	-0.1011	0.842063	-0.248
	-1.126	0.1926	-0.9189	0.730927	-0.4522
TTF2	5.556	6.801	5.568	0.65497	-0.6105
TRIM45	2.612	2.072	0.1536	0.219395	-2.1884
VTCN1	-1.126	-2.995	1.27	10.0596	3.3305
MAN1A2	6.39	6.928	6.787	1.09278	0.128
TENT5C	1.983	1.505	0.9059	0.55938	-0.8381
GDAP2	4.653	5.362	5.386	1.29999	0.3785
WDR3	7	7.849	7.601	1.13014	0.1765
SPAG17	-2.995	-2.995	-2.376	1.53581	0.619
TBX15	-1.526	-1.937	-2.376	0.639714	-0.6445
WARS2	3.584	3.105	3.304	0.972318	-0.0405
WARS2-IT1	1.645	0.9987	1.701	1.30058	0.37915
WARS2-AS1	2.388	2.701	3.11	1.4799	0.5655
HAO2	-2.995	-2.995	-2.995	1	0
HSD3B1	-2.995	-2.995	-2.376	1.53581	0.619
LINC00622	-1.777	-2.995	-1.342	2.06194	1.044
HSD3BP5	-2.995	-2.371	0.4885	9.00983	3.1715
ZNF697	3.724	3.64	4.065	1.30405	0.383
PHGDH	8.603	6.984	4.951	0.139419	-2.8425
HMGCS2	-2.995	-2.995	-2.995	1	0
REG4	-2.995	-2.371	-1.612	2.10089	1.071
NOTCH2	7.564	7.853	7.764	1.03922	0.0555
SEC22B	6.056	6.271	6.559	1.3154	0.3955
	2.335	1.721	1.508	0.697372	-0.52
NBPF8	5.862	5.392	5.501	0.916369	-0.126
	1.874	1.21	1.754	1.15829	0.212
	-2.995	-1.603	-0.5338	3.39921	1.7652
LINC00623	3.077	2.771	2.568	0.781328	-0.356
	-2.081	-2.649	-2.995	0.646176	-0.63
H2BP1	-2.995	-0.8074	-2.995	0.468526	-1.0938
FAM72B	2.631	4.073	2.223	0.457233	-1.129
SRGAP2C	4.191	4.437	4.366	1.0367	0.052
LINC02798	-2.995	-2.995	-2.376	1.53581	0.619
EMBP1	0.294	-0.4217	-0.5291	0.724346	-0.46525
	-2.081	-1.315	-0.6922	2.00806	1.0058
FAM91A3P	0.4368	0.5998	0.005216	0.700723	-0.513084
H3-2	-2.285	-2.995	-2.995	0.78187	-0.355
LINC02802	-2.995	-1.853	-2.995	0.67315	-0.571
NBPF15	6.64	6.003	6.454	1.09619	0.1325
SRGAP2B	5.04	5.638	5.129	0.864537	-0.21
FAM72D	3.782	4.797	3.676	0.653609	-0.6135
LINC01145	4.32	3.82	4.39	1.24833	0.32
	0.3563	-1.603	-0.5338	1.06404	0.08955
NBPF20	4.191	4.211	4.394	1.14314	0.193
NBPF25P	5.889	5.852	5.893	1.01572	0.0225
GPR89A	4.719	4.462	4.534	0.961594	-0.0565
PDZK1	-2.995	-2.995	-2.995	1	0
RNF115	5.265	5.715	5.426	0.956608	-0.064
POLR3C	4.947	5.382	5.465	1.23157	0.3005
NUDT17	1.085	0.5675	-0.2091	0.487898	-1.03535
PIAS3	4.842	4.876	5.018	1.11651	0.159
ANKRD35	-2.467	-2.995	-2.995	0.832776	-0.264
ITGA10	0.1117	-1.595	0.411	2.22322	1.15265
PEX11B	3.63	3.898	4.529	1.69937	0.765
RBM8A	6.876	7.423	7.064	0.942458	-0.0855
GNRHR2	0.9568	0.1704	0.679	1.08328	0.1154
LIX1L	4.896	5.241	4.759	0.806921	-0.3095
ANKRD34A	-1.126	-0.4424	0.6206	2.64781	1.4048
POLR3GL	3.873	3.975	4.694	1.70527	0.77
TXNIP	-2.467	-2.371	-2.995	0.670821	-0.576
HJV	-2.995	-2.995	-2.376	1.53581	0.619
NBPF10	6.275	6.245	6.287	1.01889	0.027
NOTCH2NLA	3.555	3.21	3.635	1.19127	0.2525
	-0.9586	-1.157	-0.9326	1.09066	0.1252
HYDIN2	-2.995	-2.995	-1.759	2.35545	1.236
NBPF12	5.51	5.498	5.278	0.855002	-0.226
PRKAB2	5.114	4.902	6.293	2.43682	1.285
PDIA3P1	2.151	2.495	3.387	2.09072	1.064
FMO5	-1.775	-1.936	-0.7463	2.15726	1.1092
CHD1L	6.341	6.286	6.154	0.895335	-0.1595
LINC00624	-2.039	-0.4831	-1.612	0.784068	-0.35095
BCL9	5.035	5.597	4.886	0.742262	-0.43
ACP6	4.268	3.601	4.161	1.16999	0.2265
GJA5	-2.995	-2.995	-2.376	1.53581	0.619
GPR89B	3.199	3.524	4.038	1.59826	0.6765
NBPF11	4.793	4.254	4.612	1.06326	0.0885
	-2.413	-1.243	-2.995	0.445346	-1.167
LINC01138	1.256	0.2778	0.8548	1.06282	0.0879
	0.181	-1.606	-1.297	0.66688	-0.5845
PPIAL4G	-0.1239	-0.4396	-0.4457	0.892578	-0.16395
NUDT4B	2.722	3.028	2.433	0.736113	-0.442
PDE4DIP	4.887	5.404	5.181	1.02491	0.0355
NBPF9	7.771	7.544	7.456	0.869646	-0.2015
	-1.268	-1.097	-1.115	1.0479	0.0675
	-2.995	-2.995	-2.995	1	0
	-0.8132	-1.604	-1.612	0.756074	-0.4034
NOTCH2NLC	3.758	3.424	3.696	1.07549	0.105
NBPF19	4.443	4.3	4.499	1.0924	0.1275
LINC00869	3.955	3.147	3.406	0.904379	-0.145
H2BC18	-0.7849	-2.314	1.928	11.1382	3.47745
	-2.995	-2.649	-1.342	2.78949	1.48
H3C14	-2.136	-2.995	-2.376	1.14037	0.1895
H2AC18	-0.5376	-1.449	3.784	27.4227	4.7773
H2BC19P	2.155	1.535	3.764	3.78161	1.919
H2BC20P	3.146	1.991	4.599	4.08546	2.0305
H3C15	-2.136	-2.995	-2.376	1.14037	0.1895
	-0.3383	-0.9094	-0.7463	0.918626	-0.12245
H2BC21	1.345	-0.2097	4.793	18.705	4.22535
H2AC20	-2.258	-0.04414	-1.693	0.686851	-0.54193
BOLA1	2.896	2.437	1.745	0.52796	-0.9215
SV2A	0.2946	-1.334	-0.4852	1.0242	0.0345
SF3B4	6.249	7.248	6.608	0.907205	-0.1405
MTMR11	3.473	2.897	1.458	0.302079	-1.727
OTUD7B	5.383	6.029	5.998	1.22434	0.292
VPS45	4.741	5.401	4.863	0.865737	-0.208
PLEKHO1	2.689	2.455	0.9568	0.32642	-1.6152
ANP32E	7.146	8.484	6.885	0.524858	-0.93
CA14	-0.7987	-0.9044	0.1295	1.9739	0.98105
APH1A	6.466	6.538	6.265	0.848508	-0.237
C1orf54	-0.8132	-0.7364	-1.342	0.674925	-0.5672
CIART	-1.237	-2.255	-2.322	0.670821	-0.576
MRPS21	5.892	6.31	6.096	0.99654	-0.005
PRPF3	5.667	6.318	5.937	0.962261	-0.0555
RPRD2	6.255	6.625	6.078	0.778085	-0.362
TARS2	4.158	4.307	3.354	0.543933	-0.8785
ECM1	1.962	1.539	1.229	0.696647	-0.5215
ADAMTSL4	2.726	0.971	-0.1957	0.242457	-2.0442
ADAMTSL4-AS1	-0.4432	-1.604	-1.944	0.528363	-0.9204
MCL1	8.28	7.809	8.207	1.11922	0.1625
ENSA	6.687	6.851	6.988	1.16393	0.219
GOLPH3L	4.884	5.525	5.25	1.03204	0.0455
HORMAD1	-2.467	-2.995	-2.995	0.832776	-0.264
CTSS	-0.4174	-1.902	-0.6007	1.47325	0.559
CTSK	2.099	0.2758	0.5561	0.645594	-0.6313
ARNT	5.909	6.257	5.613	0.721965	-0.47
SETDB1	5.634	6.062	5.579	0.829895	-0.269
CERS2	7.772	7.538	7.547	0.927873	-0.108
ANXA9	0.7939	0.6939	0.4177	0.797635	-0.3262
MINDY1	-0.549	-0.7361	-0.7666	0.917608	-0.12405
PRUNE1	4.398	4.811	4.445	0.895335	-0.1595
C1orf56	-2.081	-2.371	-2.376	0.90125	-0.15
CDC42SE1	5.929	6.014	6.647	1.59715	0.6755
MLLT11	-0.4214	0.2004	-0.4423	0.794545	-0.3318
GABPB2	4.819	4.675	4.204	0.686342	-0.543
SEMA6C	2.416	1.947	1.935	0.842939	-0.2465
SCNM1	3.799	4.262	4.55	1.43346	0.5195
LYSMD1	2.664	2.745	2.718	1.0094	0.0135
TMOD4	-0.3383	0.1044	-0.7463	0.646468	-0.62935
VPS72	5.218	5.612	5.257	0.896267	-0.158
PIP5K1A	7.008	7.169	7.079	0.993437	-0.0095
PSMD4	7	7.549	7.083	0.875695	-0.1915
ZNF687-AS1	-0.679	-1.937	-0.4528	1.80901	0.8552
ZNF687	5.768	5.527	5.222	0.744581	-0.4255
PI4KB	5.821	5.569	6.549	1.80751	0.854
RFX5	5.77	5.538	5.786	1.09581	0.132
	-0.9611	-0.9094	-1.342	0.754321	-0.40675
SELENBP1	-2.467	-2.995	-2.995	0.832776	-0.264
PSMB4	7.174	7.685	7.532	1.07363	0.1025
POGZ	6.898	6.822	6.217	0.64038	-0.643
CGN	4.247	3.892	5.036	1.95409	0.9665
TUFT1	5.122	4.056	4.695	1.07624	0.106
SNX27	6.433	6.883	6.416	0.845572	-0.242
CELF3	-2.467	-2.371	-2.995	0.670821	-0.576
MRPL9	5.31	5.665	5.015	0.720715	-0.4725
TDRKH	3.196	3.625	2.351	0.479798	-1.0595
TDRKH-AS1	-1.086	-0.6898	-1.008	0.920124	-0.1201
LINGO4	-2.467	-2.995	-2.995	0.832776	-0.264
RORC	0.9676	-0.3153	0.2646	0.958234	-0.06155
THEM4	5.343	5.426	5.193	0.875695	-0.1915
S100A10	6.552	7.214	8.419	2.89989	1.536
	0.8446	-0.9035	0.6206	1.56922	0.65005
S100A11	7.106	6.465	7.741	1.93925	0.9555
TCHHL1	-2.995	-2.995	-2.995	1	0
TCHH	0.4865	-0.5819	1.229	2.42284	1.2767
RPTN	-2.995	-2.995	0.8532	14.402	3.8482
FLG-AS1	-2.467	-1.937	3.011	37.0911	5.213
FLG	-1.526	-1.937	-1.612	1.08636	0.1195
LCE1E	-2.995	-2.995	-0.2091	6.89667	2.7859
LCE1C	-2.995	-2.995	-2.995	1	0
LCE1B	-2.995	-2.995	-1.944	2.07197	1.051
IVL	-2.467	-1.604	2.804	28.6309	4.8395
SPRR1A	-2.995	-2.995	-2.995	1	0
SPRR3	-2.995	-2.995	-2.995	1	0
SPRR1B	-1.526	-2.995	-2.995	0.601026	-0.7345
SPRR2D	0.8375	-1.604	-0.9189	0.689848	-0.53565
SPRR2A	-2.449	-2.995	-2.995	0.827597	-0.273
S100A9	-2.995	-2.995	-2.995	1	0
S100A8	-2.995	-2.995	-2.995	1	0
S100A7	-2.467	-2.995	-2.995	0.832776	-0.264
S100A6	9.604	8.355	9.785	1.74775	0.8055
S100A5	-0.5563	-0.1984	-0.5921	0.861695	-0.21475
S100A4	5.983	5.641	7.752	3.83706	1.94
S100A3	0.747	0.429	2.425	3.57266	1.837
S100A2	2.638	3.256	3.612	1.58557	0.665
S100A16	7.458	6.426	7.403	1.3765	0.461
S100A14	8.188	7.282	7.802	1.04754	0.067
S100A13	5.871	4.827	5.199	0.90125	-0.15
	1.216	-0.2844	0.4491	0.988491	-0.0167
	-0.8132	-0.9094	-2.376	0.349969	-1.5147
CHTOP	6.738	6.626	6.521	0.894405	-0.161
SNAPIN	4.23	4.384	3.993	0.804408	-0.314
ILF2	8.208	9.119	8.009	0.635296	-0.6545
NPR1	-2.081	-2.995	-2.376	1.11884	0.162
INTS3	5.738	6.274	6.584	1.49278	0.578
SLC27A3	2.855	3.013	2.736	0.871758	-0.198
GATAD2B	6.305	6.841	6.285	0.819037	-0.288
DENND4B	6.098	5.579	5.193	0.639271	-0.6455
CRTC2	4.932	5.282	5.407	1.23114	0.3
SLC39A1	5.484	5.818	5.946	1.22688	0.295
	-1.315	-1.098	0.153	2.56596	1.3595
	-1.526	-1.937	-0.3258	2.64946	1.4057
CREB3L4	2.864	2.884	1.656	0.429878	-1.218
JTB	5.753	5.994	5.873	0.999653	-0.0005
	-0.8132	-0.4424	-0.7463	0.921145	-0.1185
RAB13	5.532	6.047	6.013	1.16756	0.2235
RPS27	9.395	8.721	8.198	0.550953	-0.86
NUP210L	-2.081	-2.371	-1.612	1.5305	0.614
TPM3	8.203	8.941	8.592	1.01396	0.02
C1orf43	7.395	7.31	7.111	0.845865	-0.2415
UBAP2L	7.434	8.45	7.792	0.90125	-0.15
HAX1	5.989	6	5.644	0.784312	-0.3505
AQP10	-2.995	-2.995	-2.376	1.53581	0.619
ATP8B2	4.864	5.063	4.945	0.987259	-0.0185
IL6R	2.943	3.036	3.705	1.64205	0.7155
SHE	-1.079	-1.549	-1.608	0.815637	-0.294
UBE2Q1	6.083	6.518	6.769	1.38367	0.4685
CHRNB2	-2.995	-2.371	-2.376	1.23713	0.307
ADAR	8.646	9.037	9.014	1.12701	0.1725
KCNN3	-0.6696	-0.2647	0.006197	1.38833	0.473347
PMVK	4.128	3.671	4.409	1.42356	0.5095
PBXIP1	3.712	3.393	4.77	2.32543	1.2175
PYGO2	5.407	5.458	5.309	0.917958	-0.1235
	-1.526	-1.106	-2.376	0.479632	-1.06
SHC1	6.813	6.433	7.2	1.49174	0.577
CKS1B	6.602	6.71	5.465	0.437999	-1.191
FLAD1	5.358	5.485	5.223	0.871456	-0.1985
ZBTB7B	5.606	5.384	5.985	1.40444	0.49
DCST2	1.159	-1.106	-1.944	0.255165	-1.9705
DCST1	-1.525	-2.995	-1.612	1.56699	0.648
DCST1-AS1	-0.8132	-0.3153	-1.342	0.583276	-0.77775
ADAM15	6.345	6.395	6.327	0.970634	-0.043
EFNA4	1.42	2.508	2.79	1.77276	0.826
	-2.995	-2.995	-2.995	1	0
EFNA3	3.353	3.892	4.3	1.59937	0.6775
EFNA1	3.748	2.774	3.912	1.57026	0.651
SLC50A1	5.273	4.834	4.953	0.93271	-0.1005
DPM3	3.345	2.508	2.658	0.830182	-0.2685
KRTCAP2	5.301	5.302	5.377	1.05373	0.0755
TRIM46	0.3679	0.8684	1.157	1.45281	0.53885
MUC1	1.123	0.1926	1.006	1.27297	0.3482
	-1.126	-1.937	-1.612	0.94573	-0.0805
THBS3	3.724	1.757	2.425	0.803572	-0.3155
MTX1	5.146	5.342	5.322	1.05555	0.078
	-0.149	0.4999	0.5561	1.30193	0.38065
GBAP1	1.683	1.491	1.25	0.791686	-0.337
GBA	4.419	5.158	6.245	2.74442	1.4565
FAM189B	5.252	5.469	5.101	0.835377	-0.2595
SCAMP3	5.4	5.832	5.924	1.23799	0.308
CLK2	5.283	5.361	4.348	0.509093	-0.974
HCN3	2.441	2.363	1.356	0.484309	-1.046
PKLR	-2.467	-2.995	-1.944	1.72548	0.787
FDPS	6.818	7.176	6.593	0.75576	-0.404
RUSC1-AS1	-2.081	-0.9094	-2.376	0.543066	-0.8808
RUSC1	5.475	5.889	5.733	1.03598	0.051
ASH1L	6.801	6.803	6.748	0.963262	-0.054
ASH1L-AS1	0.3675	-0.1984	0.4177	1.25976	0.33315
MSTO1	5.687	5.703	5.097	0.660669	-0.598
YY1AP1	6.001	6.116	5.977	0.945075	-0.0815
DAP3	7.038	6.977	7.293	1.21883	0.2855
GON4L	6.041	6.339	6.198	1.00556	0.008
SYT11	-0.6709	-1.334	-1.342	0.790288	-0.33955
RIT1	4.063	3.356	3.305	0.755498	-0.4045
KHDC4	5.796	5.655	6.057	1.25832	0.3315
ARHGEF2	6.122	5.315	5.779	1.04283	0.0605
SSR2	6.755	6.706	7.115	1.30541	0.3845
UBQLN4	6.564	7.057	7.002	1.14195	0.1915
LAMTOR2	3.984	4.332	4.712	1.46815	0.554
RAB25	6.113	5.51	6.043	1.17406	0.2315
MEX3A	3.214	3.139	2.252	0.526863	-0.9245
LMNA	8.555	8.219	8.736	1.27368	0.349
SLC25A44	4.837	5.424	5.744	1.52997	0.6135
PMF1-BGLAP	2.022	1.278	0.01203	0.321308	-1.63797
PMF1	4.242	4.412	3.461	0.548666	-0.866
PAQR6	3.668	0.81	0.5561	0.311456	-1.6829
SMG5	6.714	6.812	6.957	1.14393	0.194
TMEM79	1.42	1.947	1.857	1.12779	0.1735
GLMP	3.109	4.048	4.657	2.11184	1.0785
CCT3	8.702	9.507	9.344	1.18058	0.2395
TSACC	-0.5563	0.8648	1.348	2.28747	1.19375
RHBG	2.227	1.192	1.006	0.614081	-0.7035
C1orf61	3.672	2.272	1.01	0.256672	-1.962
MEF2D	6.077	5.482	5.968	1.13958	0.1885
IQGAP3	5.885	5.635	4.314	0.367038	-1.446
NAXE	6.084	6.197	6.169	1.01995	0.0285
GPATCH4	5.568	6.38	6.101	1.09202	0.127
	4.081	1.947	2.529	0.714497	-0.485
BCAN	-2.995	-2.995	-2.995	1	0
	5.183	5.207	5.731	1.44995	0.536
	2.386	1.728	1.935	0.918913	-0.122
NES	3.999	3.994	2.546	0.365895	-1.4505
CRABP2	3.884	5.689	6.114	2.50967	1.3275
ISG20L2	4.952	5.85	5.859	1.37364	0.458
RRNAD1	4.44	3.402	3.023	0.53663	-0.898
MRPL24	5.894	6.279	5.797	0.818186	-0.2895
HDGF	7.897	8.959	8.166	0.833931	-0.262
PRCC	5.497	5.83	5.754	1.06474	0.0905
SH2D2A	-0.2405	0.429	1.006	1.88133	0.91175
PEAR1	4.263	2.655	4.047	1.50316	0.588
ARHGEF11	6.23	6.239	6.046	0.877518	-0.1885
ETV3	5.316	5.444	5.778	1.31768	0.398
FCRL3	-1.883	-1.988	-2.995	0.479798	-1.0595
FCRL2	-2.995	-2.37	-1.155	2.88286	1.5275
KIRREL1	5.515	5.28	5.097	0.811971	-0.3005
CD1D	-2.464	-2.371	-1.944	1.38847	0.4735
	-0.7499	-1.585	-0.5275	1.55828	0.63995
OR10K1	2.072	1.592	1.88	1.03383	0.048
OR6Y1	0.09648	-1.037	-0.1573	1.24225	0.31296
PYHIN1	-1.774	-1.937	-1.938	0.94442	-0.0825
IFI16	-0.9611	-1.604	-0.2091	2.10446	1.07345
AIM2	-2.995	-2.995	-2.995	1	0
CADM3	-2.995	-2.995	-2.995	1	0
ACKR1	-2.995	-2.995	-2.995	1	0
	-2.995	-2.995	-2.995	1	0
CRP	-2.995	-2.995	-2.995	1	0
DUSP23	2.819	2.76	2.643	0.90344	-0.1465
SLAMF8	-2.995	-2.995	-2.995	1	0
	0.1411	-0.9094	-1.156	0.585666	-0.77185
SNHG28	-0.6313	-2.995	-1.873	0.959364	-0.05985
	0.747	-1.937	-1.342	0.595841	-0.747
CFAP45	-0.5563	-0.4424	-1.342	0.557618	-0.84265
TAGLN2	6.669	6.893	6.309	0.720964	-0.472
IGSF9	3.037	3.006	1.939	0.47221	-1.0825
SLAMF9	-2.995	-2.995	-2.995	1	0
KCNJ10	-2.464	-2.995	-1.944	1.72369	0.7855
PIGM	3.555	3.809	4.86	2.26263	1.178
IGSF8	4.543	3.789	4.454	1.22095	0.288
ATP1A2	-1.521	-2.995	-2.376	0.921464	-0.118
ATP1A4	-0.9902	-2.995	-1.326	1.58733	0.6666
CASQ1	-2.995	-2.371	-2.995	0.805524	-0.312
PEA15	5.898	6.144	7.08	2.08349	1.059
DCAF8	6.642	6.339	6.592	1.07289	0.1015
PEX19	5.848	5.796	5.698	0.91764	-0.124
COPA	7.874	8.012	8.333	1.31039	0.39
NCSTN	6.19	6.454	6.413	1.06511	0.091
NHLH1	0.3041	-1.604	-1.115	0.724446	-0.46505
VANGL2	0.3041	0.1043	1.593	2.61861	1.3888
SLAMF1	-2.995	-2.995	-2.995	1	0
SLAMF7	0.4287	0.1198	3.134	7.2589	2.85975
LY9	-0.9669	-1.09	-1.336	0.808013	-0.30755
CD244	-2.995	-2.995	-2.995	1	0
ITLN1	-2.995	-2.995	-2.995	1	0
	0.8046	-0.5428	-0.4186	0.683257	-0.5495
F11R	7.475	7.119	7.953	1.57571	0.656
	5.123	4.863	5.746	1.68529	0.753
TSTD1	4.825	4.036	3.727	0.614081	-0.7035
USF1	4.735	4.979	5.166	1.23885	0.309
ARHGAP30	-2.081	-1.604	-0.5921	2.37907	1.2504
NECTIN4	0.7527	0.6939	4.464	13.3679	3.7407
KLHDC9	-0.8132	-0.7364	-2.376	0.329603	-1.6012
PFDN2	6.629	6.209	5.65	0.586824	-0.769
NIT1	4.988	4.484	4.345	0.762601	-0.391
DEDD	5.118	4.963	4.925	0.923062	-0.1155
UFC1	5.322	5.577	6.055	1.52151	0.6055
USP21	4.328	4.06	3.408	0.57995	-0.786
PPOX	3.179	3.023	2.962	0.908148	-0.139
B4GALT3	5.483	5.633	5.384	0.886382	-0.174
NDUFS2	6.451	6.58	6.201	0.80413	-0.3145
FCER1G	-1.333	-1.598	-2.373	0.533108	-0.9075
APOA2	-1.526	-1.604	-0.7462	1.76394	0.8188
TOMM40L	3.473	4.167	4.454	1.55186	0.634
PCP4L1	-2.995	-2.995	-2.995	1	0
MPZ	0.9676	1.786	2.033	1.57593	0.6562
SDHC	6.416	6.556	6.578	1.06585	0.092
FCGR2A	-1.312	-1.604	-2.376	0.529242	-0.918
HSPA6	-1.126	-2.371	-1.944	0.87327	-0.1955
FCRLA	-2.467	-2.995	-2.995	0.832776	-0.264
FCRLB	0.7939	-0.7364	0.2646	1.1776	0.23585
DUSP12	4.664	4.862	3.873	0.539614	-0.89
ATF6	6.939	6.659	6.457	0.788947	-0.342
	-1.126	-1.937	-0.9189	1.52901	0.6126
OLFML2B	0.747	0.4999	-0.5921	0.430609	-1.21555
NOS1AP	3.02	2.508	2.949	1.13682	0.185
C1orf226	4.414	3.969	4.548	1.28032	0.3565
SH2D1B	-2.995	-2.371	-1.612	2.10089	1.071
UHMK1	8.041	8.923	8.656	1.12818	0.174
UAP1	6.381	6.381	6.442	1.04319	0.061
DDR2	1.616	0.7531	1.493	1.23838	0.30845
HSD17B7	3.433	3.737	3.101	0.714992	-0.484
CCDC190	-2.995	-2.995	-2.995	1	0
RGS4	-2.081	-2.371	-0.9189	2.47444	1.3071
RGS5	1.522	2.033	1.246	0.691835	-0.5315
	-0.1956	0.7831	0.2318	0.957968	-0.06195
NUF2	4.817	5.818	3.963	0.39107	-1.3545
PBX1	5.056	5.178	3.807	0.403321	-1.31
	-2.081	-2.995	-2.995	0.7285	-0.457
MGST3	5.09	5.27	6.037	1.81127	0.857
ALDH9A1	6.682	6.527	6.24	0.776738	-0.3645
TMCO1	5.685	6.357	6.828	1.74957	0.807
TMCO1-AS1	-0.1757	-1.936	0.1051	2.23605	1.16095
UCK2	6.687	6.983	6.42	0.750019	-0.415
FAM78B	-0.3383	0.2758	0.1834	1.16042	0.21465
POGK	6.336	6.719	6.545	1.0122	0.0175
TADA1	4.173	4.695	3.826	0.656106	-0.608
ILDR2	3.196	3.911	4.182	1.54596	0.6285
MAEL	-2.467	-2.995	-2.376	1.27899	0.355
GPA33	-1.312	-1.604	-2.376	0.529242	-0.918
POU2F1	5.521	6.747	5.566	0.674551	-0.568
CREG1	6.11	6.063	6.64	1.46764	0.5535
RCSD1	-0.4414	-0.5759	-0.7269	0.859608	-0.21825
MPZL1	6.342	7.035	7.56	1.82956	0.8715
ADCY10	-2.467	-2.995	-1.944	1.72548	0.787
MPC2	4.471	4.91	4.954	1.20039	0.2635
DCAF6	5.637	6.191	6.377	1.37841	0.463
GPR161	4.405	4.412	4.33	0.947042	-0.0785
TIPRL	6.083	6.401	6.431	1.13997	0.189
SFT2D2	7.236	7.715	7.813	1.26357	0.3375
TBX19	0.6985	0.6321	1.099	1.35069	0.4337
XCL1	-2.467	-2.995	-2.995	0.832776	-0.264
LINC00626	-2.995	-2.995	-2.995	1	0
ATP1B1	5.172	5.229	4.644	0.67995	-0.5565
NME7	4.057	4.744	4.713	1.24186	0.3125
BLZF1	4.236	5.079	5.916	2.39247	1.2585
CCDC181	-2.995	-2.371	-2.995	0.805524	-0.312
SLC19A2	4.529	4.979	4.454	0.812252	-0.3
	0.6944	0.4816	0.6549	1.04746	0.0669
F5	0.9716	1.07	1.6	1.49402	0.5792
SELP	-2.995	-2.995	-2.376	1.53581	0.619
C1orf112	4.16	5.08	3.906	0.609628	-0.714
SELL	1.878	2.401	1.96	0.883009	-0.1795
METTL18	2.431	2.716	1.935	0.64238	-0.6385
SCYL3	3.828	3.831	3.86	1.02137	0.0305
KIFAP3	3.823	3.937	4.29	1.32869	0.41
METTL11B	-2.995	-2.995	-2.995	1	0
GORAB	3.353	3.128	2.79	0.731789	-0.4505
PRRX1	-2.995	-2.995	-2.376	1.53581	0.619
FMO3	-0.1172	-2.995	-0.1489	2.65222	1.4072
FMO1	-2.467	-2.995	-2.995	0.832776	-0.264
FMO4	0.1683	1.199	1.423	1.66942	0.73935
PRRC2C	8.49	8.994	8.437	0.809442	-0.305
VAMP4	2.939	3.15	3.058	1.0094	0.0135
EEF1AKNMT	4.785	5.873	5.855	1.43993	0.526
DNM3	0.9676	1.018	0.7416	0.840197	-0.2512
PIGC	3.564	3.824	3.826	1.09581	0.132
C1orf105	-2.995	-2.995	-2.995	1	0
SUCO	5.516	6.062	5.193	0.661586	-0.596
TNFSF18	0.6484	-0.5819	1.144	2.15958	1.11075
TNFSF4	-0.4428	-0.4424	0.3432	1.72405	0.7858
	-1.126	-1.106	-0.4528	1.58359	0.6632
PRDX6	7.899	8.204	8.752	1.62507	0.7005
ANKRD45	0.4209	0.01307	-0.7059	0.527453	-0.922885
KLHL20	4.062	4.621	4.72	1.29999	0.3785
CENPL	3.648	4.303	3.962	0.990686	-0.0135
DARS2	4.983	6.347	5.221	0.735094	-0.444
GAS5	8.527	7.033	6.387	0.380772	-1.393
ZBTB37	5.035	5.215	4.611	0.700278	-0.514
SERPINC1	-1.312	-0.9094	-2.376	0.416013	-1.2653
RC3H1	5.726	5.831	6.17	1.31176	0.3915
RABGAP1L-DT	-1.312	-1.604	-0.9189	1.45307	0.5391
RABGAP1L	5.249	4.67	5.138	1.13171	0.1785
CACYBP	6.538	7.978	6.941	0.802737	-0.317
MRPS14	3.772	4.307	4.353	1.24272	0.3135
TNN	-2.995	-2.995	-2.376	1.53581	0.619
KIAA0040	6.018	4.938	5.933	1.37078	0.455
TNR	-0.2379	-0.8679	-0.7463	0.874542	-0.1934
COP1	5.067	5.26	5.36	1.14591	0.1965
PAPPA2	-0.8132	-2.995	-0.9189	1.97959	0.9852
BRINP2	-2.995	-2.995	-2.995	1	0
SEC16B	1.087	-0.2438	-1.66	0.236252	-2.0816
CRYZL2P-SEC16B	1.014	-0.8379	-1.54	0.323525	-1.62805
CRYZL2P	3.321	2.779	2.15	0.535887	-0.9
RASAL2-AS1	-1.506	-0.3058	0.133	2.05466	1.0389
RASAL2	5.501	5.599	5.707	1.11497	0.157
C1orf220	-0.3504	-0.9094	-1.431	0.573911	-0.8011
	-2.467	-2.371	-2.995	0.670821	-0.576
RALGPS2	6.182	5.799	5.525	0.72422	-0.4655
ANGPTL1	-2.995	-2.995	-2.376	1.53581	0.619
FAM20B	6.706	6.977	6.171	0.628289	-0.6705
TOR3A	5.114	5.768	5.381	0.959264	-0.06
ABL2	6.022	5.913	6.584	1.53315	0.6165
SOAT1	5.817	6.065	6.03	1.06363	0.089
AXDND1	1.085	0.3544	0.6823	0.974409	-0.0374
TOR1AIP2	7.619	7.982	8.143	1.26795	0.3425
	-0.2405	-1.604	-1.944	0.492519	-1.02175
TOR1AIP1	5.615	6.198	5.97	1.045	0.0635
CEP350	6.26	6.829	6.269	0.826164	-0.2755
QSOX1	7.178	6.354	7.954	2.27837	1.188
LHX4	0.4282	0.2758	0.2646	0.941217	-0.0874
ACBD6	5.383	5.257	4.535	0.580352	-0.785
OVAAL	-2.995	-2.995	-1.944	2.07197	1.051
XPR1	6.056	6.207	5.849	0.822165	-0.2825
KIAA1614	-2.08	-1.104	-1.113	1.39378	0.479
	0.4182	0.4455	1.148	1.64279	0.71615
KIAA1614-AS1	0.01835	0.2758	1.31	2.23911	1.16292
STX6	5.74	6.037	6.539	1.56971	0.6505
MR1	4.748	3.861	5.409	2.15024	1.1045
IER5	5.486	4.993	5.969	1.65806	0.7295
ZNF648	-0.3383	-0.9094	0.4177	2.05844	1.04155
	1.205	0.6344	0.9765	1.04016	0.0568
GLUL	7.094	7.336	6.951	0.832776	-0.264
RNASEL	2.325	2.897	3.352	1.67133	0.741
RGS16	3.353	2.76	4.006	1.9312	0.9495
NPL	-2.995	-2.995	-1.115	3.68075	1.88
DHX9	7.959	9.37	8.286	0.769237	-0.3785
LAMC1	7.99	7.865	7.851	0.948356	-0.0765
LAMC2	7.309	6.033	7.978	2.47426	1.307
NMNAT2	-2.995	-2.371	-0.5919	4.26073	2.0911
SMG7	6.426	7.409	7.062	1.10535	0.1445
NCF2	-1.526	-2.371	0.6823	6.19369	2.6308
ARPC5	6.124	6.65	6.639	1.19086	0.252
RGL1	1.589	2.244	2.986	2.09871	1.0695
COLGALT2	-2.467	-1.604	-1.115	1.89277	0.9205
TSEN15	5.516	5.43	4.353	0.460094	-1.12
C1orf21	2.864	2.607	1.31	0.37229	-1.4255
EDEM3	5.4	5.929	5.906	1.18222	0.2415
NIBAN1	5.872	4.997	3.682	0.296787	-1.7525
RNF2	5.436	6.017	5.583	0.90532	-0.1435
TRMT1L	4.067	5.625	4.853	1.00486	0.007
SWT1	2.355	2.871	2.443	0.888843	-0.17
	1.216	-0.3153	-1.937	0.191133	-2.38735
IVNS1ABP	7.209	7.522	6.233	0.456125	-1.1325
	-2.467	-1.937	-1.115	2.12432	1.087
HMCN1	-0.5563	0.1044	-1.115	0.53997	-0.88905
PRG4	-2.995	-1.937	-2.995	0.693035	-0.529
TPR	8.204	8.716	7.855	0.657471	-0.605
ODR4	4.753	5	5.214	1.26357	0.3375
PDC	-2.995	-2.995	-2.995	1	0
PTGS2	1.616	0.9684	1.229	0.957139	-0.0632
PLA2G4A	3.509	4.849	3.819	0.779165	-0.36
ERVMER61-1	-1.302	-1.334	-0.5921	1.65393	0.7259
	-0.4432	-1.937	-2.376	0.43955	-1.1859
BRINP3	-1.777	-2.995	-2.376	1.00696	0.01
	-0.2775	-0.4695	-0.5779	0.8679	-0.2044
RGS2	4.68	4.156	3.488	0.524858	-0.93
UCHL5	5.841	6.83	6.011	0.798575	-0.3245
RO60	6.495	6.969	6.996	1.2008	0.264
GLRX2	4.541	4.776	4.92	1.19872	0.2615
CDC73	5.778	6.47	6.235	1.07998	0.111
B3GALT2	-2.995	-2.995	-2.995	1	0
KCNT2	-2.995	-2.995	-2.376	1.53581	0.619
CFH	-1.021	-2.995	-1.612	1.31585	0.396
CFHR3	-2.072	-1.601	-2.995	0.447978	-1.1585
CFHR1	-1.415	-0.4288	-2.318	0.379955	-1.3961
CFHR2	-1.082	-2.995	-2.995	0.515306	-0.9565
CFHR5	-2.995	-2.995	-2.995	1	0
F13B	-2.995	-2.371	-2.995	0.805524	-0.312
ASPM	6.218	7.408	5.445	0.387428	-1.368
ZBTB41	5.277	5.716	5.384	0.924984	-0.1125
CRB1	-2.081	-2.371	-1.342	1.84548	0.884
DENND1B	4.395	4.205	3.514	0.57995	-0.786
C1orf53	0.1683	0.429	0.5561	1.19536	0.25745
LHX9	-2.081	-1.334	-2.376	0.62916	-0.6685
NEK7	5.277	5.783	6.462	1.90792	0.932
PTPRC	-1.777	-2.995	-1.047	2.52976	1.339
MIR181A1HG	-1.777	-2.371	-2.995	0.528143	-0.921
NR5A2	2.33	2.623	1.31	0.445501	-1.1665
LINC00862	-2.467	-1.955	-2.995	0.580754	-0.784
	-2.995	-2.995	-2.995	1	0
ZNF281	6.052	6.182	5.319	0.575146	-0.798
KIF14	5.22	6.609	4.757	0.448289	-1.1575
DDX59	4.308	3.95	3.487	0.640824	-0.642
DDX59-AS1	0.3388	-0.2813	-0.3653	0.76099	-0.39405
CAMSAP2	6.052	6.81	6.747	1.24487	0.316
INAVA	3.635	2.247	4.268	2.5088	1.327
MROH3P	-2.467	-2.995	-2.376	1.27899	0.355
KIF21B	3.681	2.701	1.006	0.219912	-2.185
	-1.774	-2.995	-2.995	0.65497	-0.6105
ASCL5	-2.081	-2.371	-2.376	0.90125	-0.15
TMEM9	5.507	4.975	5.141	0.933033	-0.1
IGFN1	-1.126	-2.995	-1.944	1.0841	0.1165
PKP1	-2.467	-2.995	-2.995	0.832776	-0.264
TNNT2	1.047	-1.334	0.7984	1.92106	0.9419
LAD1	6.102	6.425	6.727	1.37888	0.4635
PHLDA3	3.964	3.831	5.857	3.88927	1.9595
CSRP1	6.243	6.089	6.166	1	0
	1.123	0.4999	0.6823	0.91437	-0.12915
RPS10P7	2.354	1.207	1.652	0.914782	-0.1285
NAV1	6.117	6.303	5.847	0.777546	-0.363
IPO9	7.614	7.962	6.771	0.494143	-1.017
SHISA4	3.437	2.542	3.294	1.23499	0.3045
LMOD1	-2.995	-2.995	-2.995	1	0
TIMM17A	6.065	6.71	6.632	1.18468	0.2445
RNPEP	6.417	6.66	6.396	0.905948	-0.1425
ELF3-AS1	1.338	1.428	2.356	1.96292	0.973
ELF3	6.86	5.342	6.81	1.63467	0.709
	-1.624	-2.995	-1.93	1.30089	0.3795
ARL8A	4.563	4.403	5.317	1.78262	0.834
PTPN7	-1.52	-1.579	-1.079	1.38559	0.4705
LGR6	0.3675	-2.371	-2.995	0.251172	-1.99325
UBE2T	5.677	5.971	4.334	0.356013	-1.49
PPP1R12B	4.28	4.204	4.3	1.04102	0.058
SYT2	-2.995	-2.334	-1.924	1.67075	0.7405
KDM5B	5.732	5.209	6.953	2.79433	1.4825
PCAT6	-1.126	-2.371	-0.0005955	3.3587	1.7479
	1.203	1.199	0.2026	0.500555	-0.9984
	-0.006839	-0.3013	-1.11	0.515509	-0.955931
RABIF	3.267	3.411	4.425	2.12285	1.086
KLHL12	5.953	5.82	6.057	1.12545	0.1705
ADIPOR1	7.044	7.243	7.32	1.13014	0.1765
CYB5R1	3.693	3.709	4.564	1.81882	0.863
TMEM183A	6.473	6.849	6.029	0.645281	-0.632
PPFIA4	2.475	0.9176	-0.7463	0.183952	-2.4426
ADORA1	0.01835	1.895	0.5561	0.757556	-0.400575
CHI3L1	-2.995	-2.363	-2.371	1.23799	0.308
LINC01136	-0.9485	-1.926	-1.112	1.25288	0.32525
BTG2	5.102	4.768	7.234	4.92117	2.299
FMOD	-2.995	-2.995	-2.995	1	0
PRELP	-0.3486	-0.6741	-1.037	0.694646	-0.52565
ATP2B4	7.172	7.083	7.309	1.13406	0.1815
ZC3H11A	8.065	7.77	7.742	0.885461	-0.1755
ZBED6	5.607	5.067	5.671	1.2605	0.334
SNRPE	6.189	6.802	6.177	0.801903	-0.3185
SOX13	4.866	4.544	4.331	0.77164	-0.374
ETNK2	4.472	4.336	4.531	1.09202	0.127
REN	-1.312	-1.334	-0.0005955	2.50083	1.3224
KISS1	-1.312	-2.995	-2.995	0.558063	-0.8415
GOLT1A	1.899	0.4999	1.458	1.19628	0.25855
PLEKHA6	4.975	3.931	3.925	0.693515	-0.528
LINC00628	-2.467	-1.937	-2.376	0.886382	-0.174
PPP1R15B	7.6	7.564	6.838	0.597082	-0.744
PIK3C2B	4.501	4.298	4.614	1.1603	0.2145
MDM4	7.307	6.814	5.793	0.415379	-1.2675
LRRN2	1.835	1.605	0.1815	0.344243	-1.5385
	-0.4286	-1.596	0.6339	3.13008	1.6462
NFASC	-0.05221	-0.3151	-0.5765	0.761626	-0.392845
TMEM81	1.359	1.895	2.147	1.43396	0.52
RBBP5	5.437	6.154	6.026	1.17324	0.2305
DSTYK	4.5	4.703	4.755	1.11226	0.1535
TMCC2	1.263	1.018	2.627	2.80208	1.4865
NUAK2	2.959	1.923	2.339	0.93174	-0.102
KLHDC8A	-2.467	-2.995	-2.995	0.832776	-0.264
LEMD1-AS1	-0.3439	-1.264	-2.228	0.372665	-1.42405
LEMD1	1.45	-1.937	-1.944	0.307679	-1.7005
BLACAT1	1.878	0.9684	2.495	2.10205	1.0718
CDK18	4.567	3.709	3.987	0.900626	-0.151
MFSD4A	0.9876	1.547	1.477	1.15645	0.2097
ELK4	7.011	7.204	6.844	0.833064	-0.2635
SLC45A3	4.114	3.225	3.505	0.892238	-0.1645
NUCKS1	8.533	9.331	7.542	0.381565	-1.39
RAB29	4.626	4.949	4.708	0.946386	-0.0795
SLC41A1	6.165	5.949	6.15	1.06659	0.093
SLC26A9	-2.467	-2.995	-1.944	1.72548	0.787
RAB7B	-2.995	-1.937	-2.376	1.06437	0.09
CTSE	-2.995	-2.995	-1.612	2.6081	1.383
	-1.231	-2.995	-2.995	0.542615	-0.882
FAM72A	4.062	4.869	3.648	0.567424	-0.8175
SRGAP2	5.786	6.323	6.778	1.65118	0.7235
IKBKE	2.003	2.575	3.719	2.69447	1.43
RASSF5	2.796	2.701	3.081	1.25919	0.3325
EIF2D	6.197	6.275	5.83	0.754713	-0.406
DYRK3	2.876	3.687	3.392	1.0796	0.1105
MAPKAPK2	6.051	5.988	6.338	1.24703	0.3185
IL24	-2.995	-2.995	-2.995	1	0
FCMR	-1.777	-1.604	-1.115	1.49019	0.5755
PIGR	-1.949	-1.567	-2.995	0.424254	-1.237
C1orf116	2.831	1.921	6.695	19.9594	4.319
PFKFB2	4.837	4.706	5.402	1.5481	0.6305
YOD1	5.772	5.435	5.685	1.05812	0.0815
C4BPB	-0.3414	-1.021	-0.9082	0.85441	-0.227
C4BPA	-2.995	-2.995	-2.995	1	0
	1.479	0.1044	0.1815	0.655106	-0.6102
CD55	6.924	5.844	5.513	0.546768	-0.871
CR2	3.937	4.492	4.44	1.16918	0.2255
CD46	7.649	6.974	7.514	1.15069	0.2025
PLXNA2	1.642	1.018	2.986	3.15142	1.656
MIR205HG	0.09526	-1.937	-0.3258	1.51055	0.59507
LAMB3	7.156	5.009	7.987	3.74379	1.9045
HSD11B1-AS1	-2.467	-2.995	-2.995	0.832776	-0.264
G0S2	-2.995	-2.995	-2.995	1	0
HSD11B1	-2.995	-2.995	-2.995	1	0
C1orf74	3.429	3.456	3.58	1.1	0.1375
IRF6	5.708	5.4	6.22	1.58667	0.666
UTP25	5.636	5.874	6.017	1.19914	0.262
SYT14	-1.773	-1.937	-1.607	1.18756	0.248
SERTAD4-AS1	-2.081	-1.937	-2.995	0.504876	-0.986
SERTAD4	-0.5563	0.2758	-0.0005989	1.10164	0.139651
HHAT	2.612	2.401	2.974	1.38271	0.4675
KCNH1	-2.995	-1.937	-2.995	0.693035	-0.529
KCNH1-IT1	-2.995	-2.995	-2.995	1	0
RCOR3	4.84	4.845	4.314	0.693275	-0.5285
TRAF5	3.852	4.246	2.805	0.4222	-1.244
LINC00467	4.122	4.295	3.218	0.503303	-0.9905
SLC30A1	5.275	4.699	6.068	2.1155	1.081
LINC01693	-2.995	-2.995	-2.995	1	0
NEK2	4.934	6.367	4.431	0.429432	-1.2195
	-0.7894	-1.288	-2.335	0.407169	-1.2963
LPGAT1	6.686	7.093	6.352	0.688964	-0.5375
INTS7	4.938	5.887	5.372	0.972318	-0.0405
DTL	6.266	6.907	5.384	0.434522	-1.2025
PPP2R5A	5.486	6.07	5.589	0.877214	-0.189
PACC1	4.454	4.172	4.144	0.889459	-0.169
NENF	5.09	5.275	5.297	1.0826	0.1145
ATF3	6.514	4.492	6.922	2.674	1.419
BATF3	1.741	2.115	1.83	0.934327	-0.098
NSL1	4.918	5.658	4.402	0.541112	-0.886
TATDN3	4.072	4.471	3.889	0.767107	-0.3825
FLVCR1-DT	2.096	2.443	2.444	1.12857	0.1745
FLVCR1	4.872	5.333	4.382	0.606887	-0.7205
VASH2	1.942	2.591	0.7416	0.347504	-1.5249
ANGEL2	4.89	5.296	4.79	0.810565	-0.303
RPS6KC1	5.271	5.552	5.621	1.15629	0.2095
PROX1	-2.995	-2.305	-2.995	0.787308	-0.345
SMYD2	4.932	5.072	5.056	1.03814	0.054
PTPN14	5.956	6.326	7.31	2.24856	1.169
CENPF	7.461	8.862	6.801	0.389447	-1.3605
KCTD3	5.905	6.424	5.147	0.493972	-1.0175
USH2A	-2.995	-2.995	-1.342	3.14487	1.653
ESRRG	-2.444	-2.995	-2.376	1.26883	0.3435
GPATCH2	4.024	4.783	4.564	1.11767	0.1605
SPATA17	0.9258	1.065	0.8052	0.876484	-0.1902
RRP15	5.404	6.313	5.946	1.06253	0.0875
TGFB2-AS1	-2.995	-2.995	-2.995	1	0
TGFB2	-0.9611	-0.01938	-1.226	0.600502	-0.73576
TGFB2-OT1	-2.995	-2.776	-2.648	1.17895	0.2375
LYPLAL1	4.137	4.375	4.506	1.18921	0.25
	-1.691	-1.899	-1.846	0.965267	-0.051
LYPLAL1-AS1	-2.995	-2.995	-2.995	1	0
ZC3H11B	0.04713	-2.205	0.1564	2.35436	1.23534
SLC30A10	-2.046	-1.933	-0.6989	2.4463	1.2906
EPRS1	8.963	9.086	8.831	0.874482	-0.1935
BPNT1	5.212	5.458	5.786	1.36699	0.451
IARS2	7.397	8.179	7.357	0.741747	-0.431
RAB3GAP2	5.58	5.984	6	1.16312	0.218
MARK1	3.414	3.81	3.223	0.763659	-0.389
C1orf115	4.942	4.941	4.462	0.717226	-0.4795
37316	3.724	3.592	3.531	0.915734	-0.127
36951	4.463	5.167	4.705	0.926588	-0.11
HLX	-1.312	-0.08313	-0.4528	1.1849	0.244765
LINC02817	-1.26	-1.551	-1.568	0.893475	-0.1625
DUSP10	0.8834	0.1043	2.19	3.24035	1.69615
LINC01655	-2.995	-2.995	-2.995	1	0
LINC02257	-2.995	-2.995	-2.376	1.53581	0.619
LINC01705	-2.995	-2.995	-2.995	1	0
HHIPL2	-1.526	-1.334	-2.995	0.337978	-1.565
TAF1A	3.411	4.674	3.956	0.941805	-0.0865
TAF1A-AS1	0.01835	-0.5819	0.4177	1.62391	0.699475
MIA3	6.231	6.534	6.176	0.866637	-0.2065
	0.2378	0.1044	-1.115	0.410058	-1.2861
AIDA	6.036	6.831	6.637	1.15149	0.2035
BROX	5.338	6.188	6.254	1.40542	0.491
	1.563	2.092	1.56	0.830758	-0.2675
DISP1	3.329	2.897	3.426	1.24229	0.313
TLR5	1.047	0.7531	-0.2091	0.463567	-1.10915
SUSD4	1.229	1.156	0.4177	0.58447	-0.7748
CAPN8	-0.149	-2.995	-1.342	1.17283	0.23
CAPN2	9.176	8.667	9.491	1.48401	0.5695
TP53BP2	5.459	6.102	5.716	0.956277	-0.0645
GTF2IP20	5.056	3.541	3.703	0.661815	-0.5955
	2.171	0.9848	1.75	1.1267	0.1721
	-0.06289	-1.937	-1.342	0.788917	-0.342055
FBXO28	5.865	6.465	6.716	1.4651	0.551
DEGS1	5.168	5.685	5.697	1.20623	0.2705
NVL	4.4	4.95	4.82	1.10573	0.145
CNIH4	5.133	5.006	4.82	0.841188	-0.2495
WDR26	7.119	7.087	7.605	1.41618	0.502
CNIH3	0.1683	-1.334	-1.115	0.691523	-0.53215
DNAH14	4.267	3.89	3.663	0.74976	-0.4155
LBR	6.913	7.804	5.776	0.333903	-1.5825
LINC02765	-2.995	-2.995	-2.995	1	0
ENAH	7.363	7.859	7.346	0.832199	-0.265
	-2.995	-2.995	-2.376	1.53581	0.619
SRP9	7.189	8.101	7.689	1.03097	0.044
EPHX1	5.086	5.44	5.242	0.985549	-0.021
	-2.081	-1.106	-2.376	0.581359	-0.7825
TMEM63A	4.09	3.81	3.862	0.940826	-0.088
LEFTY1	-2.467	-2.995	-2.995	0.832776	-0.264
PYCR2	6.298	5.898	5.65	0.733058	-0.448
LEFTY2	-2.467	-2.995	-2.995	0.832776	-0.264
SDE2	5.533	5.93	5.95	1.16352	0.2185
H3-3A	8.084	8.438	7.887	0.77164	-0.374
LINC01703	-1.06	-2.995	-2.995	0.511391	-0.9675
ACBD3	5.687	6.256	6.491	1.43346	0.5195
MIXL1	-2.995	-2.995	-2.995	1	0
LIN9	4.1	5.098	3.514	0.471392	-1.085
PARP1	8.153	9.194	8.317	0.781057	-0.3565
STUM	-2.995	-2.995	-2.995	1	0
ITPKB	2.54	2.49	2.312	0.868742	-0.203
PSEN2	4.603	3.956	3.886	0.76128	-0.3935
COQ8A	5.315	5.052	5.68	1.41079	0.4965
CDC42BPA	6.709	6.907	6.9	1.06585	0.092
ZNF678	3.715	4.438	3.426	0.637059	-0.6505
SNAP47	4.803	4.966	5.247	1.28565	0.3625
JMJD4	3.578	3.286	3.674	1.18263	0.242
WNT9A	2.98	2.962	5.268	4.91435	2.297
WNT3A	2.154	2.181	1.909	0.835957	-0.2585
ARF1	8.304	8.417	8.479	1.08561	0.1185
C1orf35	3.669	3.256	3.197	0.83191	-0.2655
MRPL55	3.948	3.393	3.832	1.11845	0.1615
GUK1	5.635	5.382	6.489	1.97315	0.9805
GJC2	-0.679	-1.334	-1.944	0.522137	-0.9375
IBA57	4.134	3.837	4.14	1.11304	0.1545
OBSCN-AS1	0.01835	-2.371	-1.944	0.587363	-0.767675
OBSCN	5.633	3.665	4.144	0.70466	-0.505
	0.9692	0.5	0.4887	0.84329	-0.2459
TRIM11	5.122	4.866	5.272	1.21251	0.278
TRIM17	-2.995	-2.995	-2.995	1	0
H2AW	2.739	1.243	3.993	4.00555	2.002
RNF187	6.728	6.376	6.29	0.833931	-0.262
RHOU	1.616	3.448	3.371	1.78881	0.839
	1.104	0.4299	0.7723	1.00372	0.00535
RAB4A	5.125	5.785	5.329	0.916369	-0.126
CCSAP	4.6	5.442	4.386	0.643941	-0.635
ACTA1	-1.125	-1.604	-1.612	0.842355	-0.2475
NUP133	6.341	7.025	6.376	0.808321	-0.307
ABCB10	4.756	5.68	4.581	0.643049	-0.637
TAF5L	5.214	5.635	5.288	0.909723	-0.1365
URB2	5.047	5.899	5.351	0.918913	-0.122
GALNT2	6.11	6.196	6.842	1.61217	0.689
PGBD5	-0.6144	-0.4419	-0.9187	0.762839	-0.39055
COG2	5.25	5.531	5.411	1.01431	0.0205
AGT	-1.777	-2.995	-2.376	1.00696	0.01
	-2.995	-2.995	-2.995	1	0
CAPN9	-2.995	-2.995	-2.995	1	0
C1orf198	5.614	5.822	5.523	0.873573	-0.195
	-2.081	-2.371	-1.944	1.21588	0.282
TTC13	4.173	3.831	3.918	0.943438	-0.084
ARV1	1.833	2.244	2.19	1.11072	0.1515
FAM89A	3.777	4.012	4.093	1.1475	0.1985
TRIM67	-2.995	-2.371	-2.376	1.23713	0.307
C1orf131	3.673	4.403	4.581	1.457	0.543
GNPAT	5.895	6.572	7.093	1.81441	0.8595
EXOC8	4.771	5.039	5.407	1.41618	0.502
SPRTN	3.989	4.839	5.065	1.57026	0.651
EGLN1	5.546	6.326	6.838	1.86865	0.902
	2.361	2.711	3.229	1.61664	0.693
TSNAX	5.436	6.133	6.171	1.30722	0.3865
TSNAX-DISC1	-1.997	-0.4386	-0.7745	1.35971	0.4433
DISC1	2.261	1.995	2.907	1.71594	0.779
DISC1-IT1	-1.039	-0.785	-1.137	0.855595	-0.225
SIPA1L2	4.546	4.497	5.666	2.2107	1.1445
MAP10	-2.995	-2.995	-2.995	1	0
NTPCR	4.508	4.75	5.37	1.67133	0.741
PCNX2	4.638	4.445	4.827	1.21883	0.2855
MAP3K21	5.824	6.146	5.677	0.807761	-0.308
KCNK1	4.501	4.312	5.012	1.52151	0.6055
SLC35F3	3.143	1.895	2.293	0.855002	-0.226
COA6	3.239	3.845	3.859	1.24574	0.317
TARBP1	5.261	3.939	4.337	0.833353	-0.263
IRF2BP2	5.956	5.585	6.107	1.26269	0.3365
	-2.995	-2.995	-2.995	1	0
	-2.995	-2.995	-2.995	1	0
	-2.995	-2.995	-1.944	2.07197	1.051
LINC01348	-1.304	-2.371	-1.571	1.20289	0.2665
TOMM20	8.619	8.784	8.345	0.781057	-0.3565
RBM34	5.119	5.711	5.588	1.1274	0.173
ARID4B	5.352	6.16	6.036	1.21419	0.28
GGPS1	4.652	4.931	5.045	1.1921	0.2535
TBCE	3.569	4.34	4.34	1.30631	0.3855
B3GALNT2	6.186	6.583	6.347	0.974342	-0.0375
GNG4	3.89	3.423	3.04	0.652251	-0.6165
LYST	4.238	3.648	4.122	1.1321	0.179
NID1	-2.081	-2.371	-1.115	2.15995	1.111
GPR137B	3.337	3.355	4.006	1.58008	0.66
ERO1B	3.712	3.276	3.011	0.715488	-0.483
EDARADD	-1.712	-2.995	-2.995	0.641046	-0.6415
LGALS8	5.576	5.659	5.949	1.25832	0.3315
LGALS8-AS1	-1.777	-2.371	-2.995	0.528143	-0.921
	0.7939	-0.5819	-1.944	0.241484	-2.05
HEATR1	7.185	7.873	7.301	0.853818	-0.228
ACTN2	-2.081	-2.371	-1.944	1.21588	0.282
MTR	6.473	6.712	5.899	0.618352	-0.6935
RYR2	-1.312	-2.371	-1.115	1.65462	0.7265
ZP4	-2.995	-2.995	-2.995	1	0
CHRM3	-2.442	-2.359	-2.995	0.662274	-0.5945
FMN2	-1.777	-2.371	-2.995	0.528143	-0.921
GREM2	-2.995	-1.745	-1.794	1.49071	0.576
RGS7	-2.995	-2.995	-2.376	1.53581	0.619
FH	5.727	6.66	5.469	0.605207	-0.7245
OPN3	2.534	2.472	1.905	0.660669	-0.598
CHML	4.647	5.38	5.756	1.67307	0.7425
EXO1	5.064	6.411	5.036	0.614933	-0.7015
MAP1LC3C	-2.037	-1.907	-2.294	0.79996	-0.322
PLD5	-2.467	-2.995	-2.995	0.832776	-0.264
LINC01347	5.468	5.035	4.899	0.783226	-0.3525
CEP170	5.99	6.615	6.075	0.854114	-0.2275
SDCCAG8	4.183	3.905	4.31	1.20247	0.266
AKT3	2.224	2.542	1.229	0.449378	-1.154
ZBTB18	1.42	1.668	2.293	1.68063	0.749
ADSS2	5.998	6.656	6.363	1.02527	0.036
CATSPERE	-1.126	-0.4424	-0.2091	1.48978	0.5751
DESI2	6.661	6.973	6.748	0.953299	-0.069
COX20	5.018	6.317	6.212	1.45851	0.5445
HNRNPU	9.175	10.23	8.882	0.566246	-0.8205
	-1.126	-2.995	-2.995	0.523224	-0.9345
EFCAB2	1.633	2.418	1.391	0.644164	-0.6345
KIF26B	0.2378	-0.3153	2.232	4.82574	2.27075
SMYD3	4.522	3.739	3.886	0.844108	-0.2445
TFB2M	4.536	5.021	5.262	1.39813	0.4835
CNST	4.391	4.768	5.085	1.41962	0.5055
	-0.4343	-1.93	-1.341	0.895739	-0.15885
	-0.6488	-0.7307	-2.375	0.310949	-1.68525
SCCPDH	-2.995	-2.371	-2.995	0.805524	-0.312
	-2.081	-1.106	-0.9188	1.59626	0.6747
LINC01341	-2.995	-2.995	-2.995	1	0
AHCTF1	7.155	8.05	7.377	0.855299	-0.2255
ZNF695	2.842	3.394	2.208	0.532185	-0.91
ZNF670-ZNF695	0.2221	0.9338	0.1784	0.758095	-0.39955
ZNF670	3.241	4.081	3.554	0.928517	-0.107
ZNF669	2.016	2.749	2.855	1.38751	0.4725
C1orf229	-0.6988	-1.59	-1.567	0.746079	-0.4226
ZNF124	2.698	3.544	3.225	1.07475	0.104
	1.42	1.156	1.187	0.932386	-0.101
	4.365	4.121	4.127	0.922742	-0.116
ZNF496	6.232	5.894	5.085	0.507683	-0.978
NLRP3	-0.9382	-2.371	-0.8636	1.73027	0.791
OR2B11	-1.029	-1.836	-0.26	2.25402	1.1725
OR2C3	-1.526	-1.283	-1.944	0.688009	-0.5395
TRIM58	-1.393	-2.371	-1.572	1.23971	0.31
OR2W3	-2.995	-2.995	-2.995	1	0
OR2T8	-2.995	-2.995	-2.995	1	0
OR2L2	1.051	0.9278	0.9901	1.00049	0.0007
OR2T32P	-2.995	-2.995	-2.995	1	0
OR2M3	2.131	0.9302	1.571	1.0284	0.0404
OR2T12	1.759	0.6342	0.7121	0.714745	-0.4845
OR2G6	0.6401	0.07614	-0.4323	0.578176	-0.79042
	-2.995	-2.995	-2.995	1	0
OR2T10	-2.995	-2.995	-2.995	1	0
SH3BP5L	4.593	5.115	6.223	2.58291	1.369
ZNF672	4.352	4.178	3.859	0.754713	-0.406
ZNF692	4.87	4.564	4.846	1.09354	0.129
PGBD2	2.431	2.857	2.962	1.2466	0.318
FAM110C	5.438	4.309	4.597	0.825591	-0.2765
SH3YL1	4.886	4.409	4.691	1.03061	0.0435
ACP1	6.551	6.857	6.687	0.988286	-0.017
TMEM18	4.82	4.252	3.572	0.512634	-0.964
PXDN	3.239	3.732	5.332	3.59627	1.8465
EIPR1	5.139	4.889	4.966	0.967276	-0.048
TRAPPC12	4.009	3.584	3.69	0.928839	-0.1065
ADI1	5.65	6.192	5.96	1.0274	0.039
	-2.995	-1.604	-1.612	1.61049	0.6875
	0.156	0.4151	-1.812	0.233655	-2.09755
	1.178	1.356	1.234	0.977386	-0.033
RNASEH1	6.635	6.945	6.456	0.793334	-0.334
RNASEH1-AS1	1.507	2.285	1.31	0.666187	-0.586
RPS7	9.645	9.334	8.734	0.592341	-0.7555
COLEC11	-2.467	-2.371	-2.376	1.03025	0.043
DCDC2C	-2.995	-2.995	-2.995	1	0
LINC01249	-2.995	-2.995	-2.995	1	0
CMPK2	0.747	1.282	1.83	1.75991	0.8155
RSAD2	-1.101	-2.368	0.09894	3.56386	1.83344
RNF144A-AS1	-0.2239	-1.568	-1.355	0.727465	-0.45905
RNF144A	4.763	4.594	3.65	0.49022	-1.0285
[truncated: 18,030 more rows]

## Sheet: HEP3B ALI
hgnc_symbol	HEP3B_P_batch2	HEP3B_P_batch3	HEP3B_Ali14_batch2	FC	LOG2FC
DDX11L1	-0.2636	0.1419	1.412	2.7757	1.47285
	-2.995	-2.995	-2.995	1	0
	-2.995	-2.995	-2.995	1	0
	0.06588	0.8424	1.346	1.85557	0.89186
LINC01409	0.8895	0.7408	1.146	1.25775	0.33085
LINC01128	4.233	4.18	4.292	1.06106	0.0855
LINC00115	-0.1298	-1.465	-0.0114	1.72429	0.786
FAM41C	0.2852	0.851	1.153	1.49994	0.5849
	1.286	0.5548	0.6088	0.805748	-0.3116
LINC02593	3.417	3.165	3.027	0.832776	-0.264
SAMD11	5.039	5.022	4.443	0.665495	-0.5875
NOC2L	7.59	7.467	7.093	0.739437	-0.4355
KLHL17	4.345	3.431	4.579	1.6144	0.691
PLEKHN1	0.9598	0.3891	0.8502	1.12955	0.17575
	-0.2288	-0.5605	0.4044	1.73996	0.79905
HES4	1.317	1.07	2.111	1.88884	0.9175
ISG15	2.9	2.499	4.027	2.50967	1.3275
AGRN	8.631	8.236	8.408	0.98248	-0.0255
	2.057	1.679	3.362	2.81669	1.494
RNF223	-2.426	-1.819	-0.1452	3.93755	1.9773
C1orf159	4.152	3.717	4.257	1.2505	0.3225
	-0.4501	-1.819	-0.5894	1.45917	0.54515
TNFRSF18	-2.995	-2.995	-2.028	1.95477	0.967
SDF4	7.373	7.421	7.235	0.893785	-0.162
B3GALT6	4.846	4.803	4.005	0.566638	-0.8195
C1QTNF12	-0.8624	-1.18	0.8502	3.65887	1.8714
	-0.5749	-0.9429	-1.712	0.516521	-0.9531
UBE2J2	5.821	5.707	5.617	0.903127	-0.147
LINC01786	-1.702	-1.819	-0.7257	2.04883	1.0348
SCNN1D	1.169	0.897	2.333	2.46229	1.3
ACAP3	5.604	5.057	6.02	1.61272	0.6895
PUSL1	4.358	4.329	4.423	1.05665	0.0795
INTS11	6.429	6.26	6.507	1.11922	0.1625
	0.8669	0.1014	0.03427	0.732104	-0.44988
CPTP	3.864	3.409	4.31	1.59494	0.6735
TAS1R3	-1.442	-1.819	-0.4649	2.24326	1.1656
DVL1	5.649	5.228	5.938	1.41372	0.4995
MXRA8	3.94	3.971	5.437	2.79239	1.4815
AURKAIP1	6.018	5.769	5.543	0.784312	-0.3505
CCNL2	7.139	6.823	7.553	1.48658	0.572
MRPL20-AS1	4.086	4.323	4.187	0.987943	-0.0175
MRPL20	6.228	6.367	5.568	0.603113	-0.7295
	2.371	2.505	2.256	0.88148	-0.182
ANKRD65	-0.7115	-0.1373	0.2738	1.62248	0.6982
LINC01770	-2.995	-2.29	-2.432	1.15709	0.2105
VWA1	5.453	5.339	5.139	0.836826	-0.257
ATAD3C	1.648	1.157	2.651	2.37594	1.2485
ATAD3B	5.403	4.681	5.563	1.43495	0.521
ATAD3A	6.107	5.773	5.957	1.01185	0.017
SSU72	7.29	7.308	7.079	0.858565	-0.22
	-1.165	-0.836	-0.7948	1.15325	0.2057
FNDC10	2.466	2.372	2.76	1.26663	0.341
	1.662	1.372	1.877	1.28343	0.36
MIB2	4.366	3.743	4.879	1.77092	0.8245
MMP23B	2.067	1.318	2.871	2.26341	1.1785
CDK11B	6.837	6.878	6.709	0.902188	-0.1485
SLC35E2B	7.215	7.11	7.05	0.924984	-0.1125
CDK11A	5.078	4.881	4.934	0.968954	-0.0455
	3.036	2.741	3.584	1.61945	0.6955
SLC35E2A	3.465	3.306	3.99	1.52045	0.6045
NADK	6.531	6.543	6.628	1.06511	0.091
GNB1	9.162	9.255	8.91	0.813097	-0.2985
CALML6	-1.442	-2.995	-1.712	1.4206	0.5065
TMEM52	1.687	1.363	1.496	0.980099	-0.029
CFAP74	-1.209	-2.29	-0.9945	1.68763	0.755
GABRD	-2.995	-2.995	-2.995	1	0
PRKCZ	5.506	5.506	5.348	0.896267	-0.158
PRKCZ-AS1	0.3538	-0.008912	-0.1452	0.802379	-0.317644
FAAP20	4.546	4.221	4.46	1.05446	0.0765
SKI	7.032	6.943	6.485	0.705883	-0.5025
MORN1	2.331	2.305	2.157	0.894405	-0.161
	0.05003	0.1014	0.3376	1.19904	0.261885
RER1	6.797	6.846	6.733	0.9405	-0.0885
PEX10	4.622	4.653	4.498	0.907834	-0.1395
PLCH2	-2.019	-2.29	-2.432	0.825019	-0.2775
PANK4	4.712	4.732	4.601	0.91955	-0.121
	-1.702	-1.819	-0.7257	2.04883	1.0348
TNFRSF14-AS1	3.243	3.441	3.882	1.45397	0.54
TNFRSF14	4.534	4.116	5.677	2.55266	1.352
PRXL2B	5.334	5.146	5.737	1.41128	0.497
MMEL1	-2.426	-2.29	-2.028	1.25701	0.33
PRDM16-DT	0.2099	-0.7391	-0.2441	1.01431	0.0205
PRDM16	3.601	3.785	3.332	0.778625	-0.361
ARHGEF16	5.469	5.114	5.104	0.878126	-0.1875
MEGF6	0.3538	0.2038	2.111	3.5608	1.8322
TPRG1L	5.504	5.387	5.425	0.985891	-0.0205
WRAP73	4.292	4.182	4.387	1.10957	0.15
TP73	2.481	1.94	1.918	0.816486	-0.2925
TP73-AS1	5.141	5.046	5.091	0.998269	-0.0025
SMIM1	-0.3352	-1.465	-0.5894	1.24031	0.3107
LRRC47	5.898	5.689	5.699	0.936597	-0.0945
CEP104	4.868	4.782	4.908	1.05922	0.083
DFFB	3.148	3.125	3.059	0.947698	-0.0775
C1orf174	4.728	4.648	4.601	0.941478	-0.087
LINC01134	1.224	0.3029	0.5296	0.850363	-0.23385
AJAP1	-2.995	-2.995	-2.995	1	0
NPHP4	3.991	3.849	3.562	0.780245	-0.358
KCNAB2	5.453	5.117	5.131	0.898755	-0.154
CHD5	0.7677	0.8345	2.81	4.02475	2.0089
RPL22	8.629	8.757	8.343	0.784584	-0.35
RNF207	2.955	2.965	3.541	1.49589	0.581
ICMT	6.744	6.834	6.412	0.770037	-0.377
LINC00337	-0.3352	0.2415	-0.3503	0.810312	-0.30345
GPR153	1.865	1.715	2.07	1.21419	0.28
ACOT7	5.529	5.344	4.922	0.700036	-0.5145
HES2	-0.3128	-0.3456	0.9268	2.38833	1.256
ESPN	4.951	4.679	4.989	1.12818	0.174
TNFRSF25	2.046	1.816	3.046	2.16595	1.115
PLEKHG5	2.419	2.282	2.929	1.4933	0.5785
NOL9	5.449	5.519	5.018	0.723969	-0.466
TAS1R1	-2.995	-2.995	-2.432	1.47734	0.563
ZBTB48	3.637	3.19	3.804	1.31085	0.3905
KLHL21	5.535	5.419	5.204	0.827597	-0.273
PHF13	4.923	5.084	5.079	1.05373	0.0755
THAP3	3.224	2.538	3.323	1.35849	0.442
DNAJC11	6.649	6.509	5.981	0.660669	-0.598
CAMTA1	4.086	4.089	4.64	1.46662	0.5525
	-2.995	-1.144	-1.981	1.06326	0.0885
VAMP3	6.24	6.384	6.15	0.893785	-0.162
	0.2836	-2.29	-1.712	0.611829	-0.7088
PER3	2.543	2.633	2.495	0.937571	-0.093
UTS2	-2.426	-2.995	-2.995	0.821026	-0.2845
TNFRSF9	-1.594	-0.931	0.6486	3.76096	1.9111
PARK7	7.14	7.233	6.513	0.626984	-0.6735
ERRFI1	8.188	8.451	7.582	0.599778	-0.7375
	-0.8624	-1.18	-2.028	0.497649	-1.0068
SLC45A1	-2.995	-2.995	-2.432	1.47734	0.563
RERE	6.743	6.816	7.099	1.2479	0.3195
ENO1	10.45	10.42	9.838	0.661127	-0.597
CA6	-2.995	-2.995	-1.693	2.4657	1.302
SLC2A5	-2.305	-1.59	-1.107	1.79067	0.8405
GPR157	3.159	3.502	4.494	2.24	1.1635
MIR34AHG	1.17	0.5719	2.406	2.89798	1.53505
LNCTAM34A	-1.702	-2.995	-1.712	1.55455	0.6365
H6PD	5.301	5.535	5.58	1.11884	0.162
SPSB1	3.261	3.152	3.64	1.35051	0.4335
	-2.995	-2.995	-2.995	1	0
SLC25A33	5.713	5.825	5.414	0.78187	-0.355
TMEM201	4.954	4.835	4.163	0.602277	-0.7315
PIK3CD	1.574	0.9569	2.169	1.87066	0.90355
CLSTN1	6.619	6.624	6.641	1.01361	0.0195
CTNNBIP1	6.031	5.964	5.48	0.698581	-0.5175
LZIC	5.96	6.213	5.703	0.766576	-0.3835
NMNAT1	2.563	2.742	2.852	1.1483	0.1995
RBP7	-0.02535	-0.5605	1.434	3.31022	1.72692
UBE4B	6.83	6.783	6.264	0.68658	-0.5425
KIF1B	6.806	7.048	7.168	1.18181	0.241
RN7SL731P	-2.754	-2.995	-2.995	0.919869	-0.1205
PGD	8.003	7.926	7.259	0.61323	-0.7055
CENPS-CORT	0.6266	1.121	-1.156	0.244889	-2.0298
CENPS	2.457	1.849	2.2	1.03311	0.047
DFFA	6.054	6.264	6.121	0.974004	-0.038
PEX14	3.809	3.743	3.894	1.08523	0.118
CASZ1	3.341	2.838	3.626	1.45045	0.5365
TARDBP	8.21	8.375	7.83	0.725728	-0.4625
MASP2	0.4846	0.5807	-0.145	0.625183	-0.67765
	0.9141	0.4736	1.158	1.3795	0.46415
SRM	6.51	6.276	5.595	0.575146	-0.798
EXOSC10	6.569	6.586	6.386	0.875695	-0.1915
EXOSC10-AS1	-2.426	-1.18	-2.432	0.646624	-0.629
MTOR	7.115	7.272	6.84	0.782683	-0.3535
UBIAD1	5.667	5.664	4.672	0.502258	-0.9935
DISP3	-0.1298	-0.4016	-0.5894	0.799018	-0.3237
LINC01647	-0.8681	-2.257	-1.416	1.10692	0.14655
FBXO2	3.615	3.734	3.554	0.919869	-0.1205
FBXO44	3.338	3.171	3.605	1.275	0.3505
FBXO6	2.253	1.872	2.327	1.20122	0.2645
MAD2L2	4.465	4.295	4.314	0.955283	-0.066
DRAXIN	-1.352	-1.69	-1.115	1.32501	0.406
AGTRAP	3.678	3.251	3.562	1.06992	0.0975
MTHFR	4.703	4.795	4.771	1.01537	0.022
CLCN6	4.835	4.555	5.224	1.44293	0.529
NPPB	3.658	3.726	3.734	1.02954	0.042
KIAA2013	5.812	5.55	5.864	1.13524	0.183
PLOD1	7.153	7.146	6.994	0.897821	-0.1555
MFN2	7.028	7.009	6.935	0.943765	-0.0835
MIIP	3.745	3.275	3.81	1.23114	0.3
TNFRSF8	-2.995	-2.29	-2.432	1.15709	0.2105
TNFRSF1B	-1.689	-2.29	-1.686	1.23413	0.3035
VPS13D	5.353	5.685	5.975	1.37173	0.456
DHRS3	4.437	4.611	5.139	1.53156	0.615
	-2.995	-2.995	-2.028	1.95477	0.967
PDPN	-1.685	-2.29	-2.028	0.972318	-0.0405
PRDM2	5.561	5.658	5.351	0.835957	-0.2585
KAZN	1.799	1.449	0.3581	0.41584	-1.2659
TMEM51-AS1	0.8181	1.607	1.941	1.65686	0.72845
TMEM51	3.732	3.751	3.828	1.06179	0.0865
FHAD1	-2.426	-2.29	-1.451	1.87514	0.907
	-1.007	-2.29	-1.016	1.55025	0.6325
EFHD2	4.542	4.265	4.395	0.994126	-0.0085
CTRC	-0.6985	-0.8718	-0.7604	1.0173	0.02475
CASP9	3.542	3.6	3.28	0.817335	-0.291
DNAJC16	5.086	5.41	4.833	0.750019	-0.415
AGMAT	7.064	7.151	5.859	0.420886	-1.2485
	-2.424	-2.995	-1.225	2.7982	1.4845
DDI2	6.96	7.401	6.588	0.663193	-0.5925
RSC1A1	3.673	3.992	3.054	0.582973	-0.7785
PLEKHM2	5.896	5.745	6.026	1.15309	0.2055
SLC25A34	0.6003	-0.3266	0.6046	1.38295	0.46775
TMEM82	-1.031	-0.4016	-0.8762	0.895087	-0.1599
FBLIM1	6.766	6.608	6.991	1.23456	0.304
UQCRHL	5.074	5.301	4.501	0.621359	-0.6865
	-0.117	-0.2468	-0.2326	0.965468	-0.0507
SPEN	6.816	7.19	6.695	0.807761	-0.308
ZBTB17	4.768	4.368	4.73	1.11884	0.162
HSPB7	0.1322	0.4736	1.895	3.01488	1.5921
CLCNKA	-2.995	-2.29	0.1046	6.71366	2.7471
CLCNKB	-2.426	-2.995	-1.977	1.66267	0.7335
FAM131C	0.661	-0.5605	2.432	5.21169	2.38175
EPHA2	7.28	6.984	6.755	0.770037	-0.377
	-1.031	-1.819	-1.044	1.30224	0.381
	-1.222	-1.465	-1.454	0.926267	-0.1105
ARHGEF19	2.699	2.687	2.695	1.00139	0.002
ANO7L1	-2.426	-2.995	-1.712	1.99792	0.9985
CPLANE2	-0.03707	-0.7391	0.03427	1.34011	0.422355
FBXO42	4.65	4.895	4.848	1.05373	0.0755
SZRD1	7.199	7.212	7.075	0.913515	-0.1305
SPATA21	-2.57	-2.29	-1.454	1.967	0.976
NECAP2	5.177	5.267	5.378	1.11419	0.156
LINC01772	-1.499	-2.29	-1.443	1.36746	0.4515
CROCCP3	0.09563	-0.5435	1.015	2.36024	1.23893
	-1.442	-1.819	-0.5894	2.0578	1.0411
NBPF1	3.582	3.596	4.182	1.50838	0.593
CROCCP2	3.595	3.012	3.897	1.5089	0.5935
ESPNP	-0.4675	-2.256	-1.449	0.941315	-0.08725
CROCC	1.971	1.692	2.87	2.05409	1.0385
MST1L	2.936	2.607	3.585	1.75747	0.8135
	-0.7784	-0.4016	0.4777	2.09609	1.0677
MFAP2	5.323	5.184	5.443	1.14037	0.1895
ATP13A2	5.152	4.679	5.071	1.11381	0.1555
SDHB	5.659	5.635	5.443	0.86814	-0.204
PADI2	-2.995	-2.995	-2.432	1.47734	0.563
LINC02783	-2.995	-2.995	-2.995	1	0
PADI1	-2.995	-2.995	-2.995	1	0
PADI3	-2.995	-2.995	-2.995	1	0
PADI4	-2.412	-2.995	-2.028	1.59715	0.6755
RCC2	8.027	8.154	7.389	0.614933	-0.7015
ARHGEF10L	6.434	6.119	5.905	0.772978	-0.3715
ACTL8	-1.222	-1.18	-2.995	0.288371	-1.794
KLHDC7A	-1.442	-1.465	-1.454	0.999653	-0.0005
PAX7	-2.995	-2.995	-2.995	1	0
ALDH4A1	5.51	5.47	5.016	0.719966	-0.474
IFFO2	3.615	3.817	3.654	0.957935	-0.062
	-0.4426	-0.6195	-0.7566	0.855269	-0.22555
UBR4	7.932	8.021	8.294	1.24617	0.3175
EMC1	7.095	7.304	6.868	0.79471	-0.3315
MRTO4	6.246	6.43	5.577	0.590087	-0.761
AKR7A3	-0.6769	-1.454	-1.202	0.909692	-0.13655
AKR7A2	5.003	4.95	4.493	0.71524	-0.4835
SLC66A1	3.504	3.421	3.879	1.33469	0.4165
CAPZB	7.551	7.441	7.294	0.869345	-0.202
MICOS10	4.963	5.125	4.467	0.670356	-0.577
NBL1	3.725	3.537	4.52	1.85189	0.889
HTR6	-2.995	-2.995	-2.432	1.47734	0.563
TMCO4	2.803	2.739	2.773	1.00139	0.002
OTUD3	3.946	4.09	4.41	1.31221	0.392
PLA2G2A	-1.702	-1.819	-0.8762	1.84587	0.8843
PLA2G2D	-2.995	-2.29	-2.018	1.54168	0.6245
PLA2G2F	-2.995	-2.995	-2.995	1	0
	-1.702	-2.29	-2.432	0.739181	-0.436
UBXN10	-2.995	-2.995	-2.432	1.47734	0.563
CAMK2N1	3.699	3.802	4.615	1.82071	0.8645
MUL1	4.604	4.697	4.806	1.11381	0.1555
FAM43B	-2.019	-2.29	-2.432	0.825019	-0.2775
CDA	-1.031	-1.18	-0.2441	1.8168	0.8614
PINK1	4.151	4.271	4.684	1.38799	0.473
PINK1-AS	4.49	4.37	4.3	0.913831	-0.13
DDOST	8.237	8.227	8.138	0.936921	-0.094
KIF17	-0.8624	-0.1283	1.3	3.471	1.79535
SH2D5	3.481	3.165	3.323	1	0
HP1BP3	7.498	7.544	7.595	1.05263	0.074
EIF4G3	6.996	7.225	6.838	0.827884	-0.2725
ECE1	6.649	6.692	6.711	1.02847	0.0405
NBPF3	3.688	3.891	3.893	1.07438	0.1035
ALPL	1.482	2.108	1.774	0.985549	-0.021
RAP1GAP	5.748	5.656	6.046	1.26927	0.344
USP48	6.124	6.139	5.893	0.847626	-0.2385
HSPG2	8.697	8.943	8.246	0.671752	-0.574
LINC00339	3.134	2.781	2.893	0.956277	-0.0645
CDC42	7.906	8.069	7.843	0.904693	-0.1445
ZBTB40	5.556	5.593	5.629	1.0385	0.0545
EPHA8	-2.995	-2.995	-2.028	1.95477	0.967
EPHB2	-2.426	-2.995	-0.7257	3.95808	1.9848
KDM1A	7.376	7.45	6.953	0.726986	-0.46
LUZP1	5.782	6.071	5.786	0.907205	-0.1405
HTR1D	-2.149	-2.283	-0.6674	2.92533	1.5486
LINC01355	-0.2288	-0.5605	0.5881	1.97623	0.98275
HNRNPR	8.078	8.303	7.617	0.671985	-0.5735
ZNF436	3.205	3.452	3.674	1.27059	0.3455
ZNF436-AS1	-1.222	-0.7391	-0.1452	1.78429	0.83535
	-1.031	-2.29	-1.955	0.815355	-0.2945
TCEA3	3.002	3.7	4.411	2.08493	1.06
ASAP3	1.865	2.615	3.479	2.36035	1.239
E2F2	3.963	4.218	3.811	0.823877	-0.2795
ID3	6.745	6.542	6.37	0.82731	-0.2735
RPL11	9.155	9.134	8.959	0.879344	-0.1855
ELOA-AS1	0.1322	0.4736	1.3	1.99598	0.9971
ELOA	6.923	7.161	6.537	0.70466	-0.505
PITHD1	5.381	5.383	5.327	0.962594	-0.055
LYPLA2	6.979	6.975	6.44	0.689203	-0.537
GALE	4.99	4.997	5.302	1.23842	0.3085
HMGCL	3.771	3.857	4.501	1.60993	0.687
FUCA1	4.328	4.449	4.724	1.26181	0.3355
CNR2	-1.347	-1.413	-1.122	1.19582	0.258
PNRC2	7.116	7.382	6.536	0.61005	-0.713
SRSF10	7.667	7.667	6.997	0.628507	-0.67
MYOM3	-0.8624	-2.265	-1.712	0.902313	-0.1483
IL22RA1	2.587	2.806	2.94	1.18386	0.2435
IFNLR1	2.861	2.922	3.765	1.8321	0.8735
GRHL3-AS1	-2.995	-2.995	-2.995	1	0
GRHL3	-2.426	-1.819	-2.028	1.0677	0.0945
STPG1	2.688	2.283	3.059	1.48813	0.5735
NIPAL3	4.473	4.459	4.407	0.959929	-0.059
RCAN3	3.623	3.951	4.182	1.31494	0.395
NCMAP	-1.128	0.587	1.384	3.14814	1.6545
SRRM1	7.515	7.519	7.062	0.72951	-0.455
CLIC4	7.301	7.268	7.445	1.11767	0.1605
RUNX3	-2.995	-2.995	-2.432	1.47734	0.563
SYF2	4.796	4.958	4.778	0.93368	-0.099
RSRP1	3.95	2.942	4.65	2.30378	1.204
TMEM50A	5.506	5.633	5.634	1.04572	0.0645
RHCE	-2.995	-2.6	-0.6334	4.48187	2.1641
MACO1	5.347	5.501	5.55	1.09126	0.126
LDLRAP1	3.535	3.379	3.288	0.889459	-0.169
MAN1C1	-2.01	-1.819	-1.321	1.5089	0.5935
SELENON	5.914	5.878	6.052	1.11419	0.156
	-2.995	-2.995	-2.432	1.47734	0.563
MTFR1L	4.414	4.446	4.485	1.03886	0.055
AUNIP	1.921	1.783	1.971	1.08598	0.119
PAQR7	2.55	3.009	2.849	1.04935	0.0695
STMN1	7.884	8.028	7.715	0.846159	-0.241
PAFAH2	4.271	4.362	4.069	0.842355	-0.2475
EXTL1	-2.995	-2.995	-2.995	1	0
SLC30A2	-1.221	-0.5605	-1.437	0.684798	-0.54625
TRIM63	-2.995	-2.995	-1.712	2.43344	1.283
PDIK1L	3.002	3.046	3.059	1.02456	0.035
FAM110D	-1.925	-2.995	-1.112	2.54559	1.348
ZNF593	3.934	3.664	3.816	1.01185	0.017
CNKSR1	4.392	4.289	4.378	1.02633	0.0375
ZPLD2P	-1.215	-0.3998	-1.453	0.639227	-0.6456
CEP85	5.457	5.353	5.297	0.927873	-0.108
SH3BGRL3	6.414	6.523	5.811	0.633976	-0.6575
UBXN11	4.336	3.801	3.984	0.943111	-0.0845
CRYBG2	4.205	4.217	3.76	0.731536	-0.451
DHDDS	5.281	5.219	5.316	1.04681	0.066
HMGN2	7.764	7.925	6.555	0.409093	-1.2895
RPS6KA1	4.102	3.873	4.288	1.23157	0.3005
	-1.031	-1.18	-0.5894	1.43008	0.5161
ARID1A	7.016	7.26	6.916	0.857376	-0.222
PIGV	3.252	2.989	3.079	0.971644	-0.0415
ZDHHC18	4.27	4.454	4.55	1.13918	0.188
SFN	1.915	2.238	2.189	1.0811	0.1125
GPN2	4.672	4.843	4.729	0.980439	-0.0285
GPATCH3	4.796	4.774	4.546	0.847332	-0.239
NUDC	7.786	7.81	7.381	0.74898	-0.417
NR0B2	4.247	4.351	4.697	1.31768	0.398
KDF1	3.457	3.321	3.694	1.23542	0.305
TRNP1	6.779	6.907	6.779	0.956608	-0.064
TENT5B	2.108	1.94	1.749	0.82645	-0.275
SLC9A1	4.186	4.265	4.714	1.40299	0.4885
WDTC1	5.319	5.29	5.449	1.10535	0.1445
TMEM222	4.873	4.715	4.643	0.900626	-0.151
SYTL1	1.76	0.9588	2.229	1.82716	0.8696
MAP3K6	2.481	2.687	2.598	1.00975	0.014
CD164L2	-2.995	-2.995	-2.995	1	0
GPR3	-2.995	-1.819	-1.044	2.57219	1.363
WASF2	6.618	6.579	6.86	1.19872	0.2615
AHDC1	4.06	3.609	4.37	1.44944	0.5355
IFI6	1.451	0.7692	2.973	3.63738	1.8629
FAM76A	2.028	1.975	2.594	1.50786	0.5925
STX12	4.64	4.728	4.858	1.12818	0.174
PPP1R8	5.835	6.044	5.629	0.806362	-0.3105
THEMIS2	-0.3352	-1.465	0.4683	2.58184	1.3684
RPA2	5.044	5.252	4.653	0.709562	-0.495
SMPDL3B	2.658	2.519	3.28	1.61496	0.6915
XKR8	3.855	4.109	3.444	0.688725	-0.538
EYA3	5.528	5.489	5.577	1.04863	0.0685
PTAFR	0.4983	0.1156	1.315	2.01119	1.00805
DNAJC8	7.228	7.391	6.853	0.728752	-0.4565
ATP5IF1	5.921	5.858	5.585	0.809723	-0.3045
	1.354	0.7264	1.285	1.18493	0.2448
SESN2	5.895	5.64	6.118	1.275	0.3505
MED18	3.825	3.933	4.106	1.1704	0.227
PHACTR4	6.926	6.98	6.57	0.766841	-0.383
RCC1	7.333	7.371	6.25	0.46587	-1.102
SNHG3	5.895	5.405	5.118	0.691595	-0.532
	-0.2286	0.1032	0.8248	1.84997	0.8875
TRNAU1AP	3.678	3.664	3.439	0.851454	-0.232
SNHG12	4.425	4.103	3.514	0.594604	-0.75
TAF12	3.796	3.628	3.772	1.04247	0.06
RAB42	0.7884	1.018	1.564	1.58096	0.6608
GMEB1	4.753	4.977	4.484	0.767905	-0.381
YTHDF2	7.273	7.421	7.026	0.800515	-0.321
OPRD1	-0.2021	-1.154	-0.126	1.46617	0.55205
EPB41	6.593	6.746	6.756	1.06179	0.0865
TMEM200B	2.828	3.355	3.822	1.65921	0.7305
SRSF4	6.415	6.592	6.009	0.709808	-0.4945
MECR	4.012	4.096	3.654	0.757858	-0.4
PTPRU	3.98	3.904	3.894	0.967276	-0.048
MATN1	-1.702	-1.819	-1.712	1.03419	0.0485
MATN1-AS1	-2.995	-2.29	-1.235	2.65277	1.4075
LAPTM5	-2.426	-2.29	-0.0527	4.9427	2.3053
SDC3	6.36	6.403	6.039	0.788673	-0.3425
PUM1	7.117	7.275	7.238	1.02954	0.042
NKAIN1	-0.03707	-0.4016	0.5881	1.7501	0.807435
SNRNP40	6.073	6.19	5.425	0.612805	-0.7065
ZCCHC17	5.091	4.983	4.791	0.843231	-0.246
FABP3	-0.1298	0.3891	2.049	3.78253	1.91935
SERINC2	5.599	5.526	6.243	1.6027	0.6805
LINC01226	0.08758	-0.1298	0.8679	1.8519	0.88901
	-2.019	-0.9429	-1.235	1.18587	0.24595
TINAGL1	3.739	3.692	4.379	1.58392	0.6635
PEF1	5.835	5.68	5.423	0.793059	-0.3345
COL16A1	-0.2288	-0.7391	1.872	5.11931	2.35595
ADGRB2	-2.995	-1.18	0.1163	4.60691	2.2038
SPOCD1	-1.702	-2.995	-0.05024	4.91864	2.29826
	-1.699	-2.289	-0.8051	2.27979	1.1889
PTP4A2	7.441	7.463	7.297	0.898132	-0.155
KHDRBS1	8.166	8.366	7.847	0.747943	-0.419
TMEM39B	3.55	3.239	3.297	0.934651	-0.0975
KPNA6	6.383	6.568	6.281	0.873876	-0.1945
	-1.158	-0.3477	-0.9876	0.849832	-0.23475
TXLNA	6.862	6.859	6.594	0.831334	-0.2665
CCDC28B	2.417	1.911	2.315	1.11034	0.151
	-2.426	-2.995	-2.028	1.60492	0.6825
IQCC	2.373	2.45	2.673	1.19872	0.2615
TMEM234	2.298	2.081	2.525	1.26181	0.3355
EIF3I	7.659	7.741	7.19	0.702222	-0.51
MTMR9LP	-2.019	-0.9429	-0.2441	2.35683	1.23685
FAM167B	-2.426	-1.819	-1.235	1.84997	0.8875
LCK	-1.031	0.266	1.535	3.77768	1.9175
HDAC1	6.879	7.004	6.816	0.916686	-0.1255
MARCKSL1	8.166	8.045	7.491	0.653156	-0.6145
FAM229A	0.2099	-0.5605	1.368	2.9146	1.5433
BSDC1	5.142	5.147	5.523	1.29999	0.3785
	-2.995	-2.995	-2.485	1.42405	0.51
ZBTB8B	-0.2324	-0.8677	-1.132	0.66806	-0.58195
ZBTB8A	3.028	2.653	3.488	1.56645	0.6475
ZBTB8OS	4.834	5.113	4.513	0.726734	-0.4605
RBBP4	8.186	8.378	7.854	0.743291	-0.428
SYNC	-2.019	-1.465	-0.4649	2.42351	1.2771
KIAA1522	6.895	6.917	7.131	1.16878	0.225
YARS1	7.415	7.099	7.247	0.993092	-0.01
S100PBP	5.053	4.944	5.199	1.1491	0.2005
FNDC5	-0.3352	-0.008912	0.9873	2.23358	1.15936
HPCA	-2.995	-2.995	-2.995	1	0
TMEM54	1.207	1.407	3.357	4.14106	2.05
RNF19B	2.876	2.838	3.407	1.46409	0.55
	-2.995	-2.995	-1.365	3.09513	1.63
AK2	7.296	7.282	6.631	0.633756	-0.658
AZIN2	-2.019	-1.818	-0.1452	3.41835	1.7733
	-2.995	-2.995	-2.028	1.95477	0.967
TRIM62	1.603	1.318	1.696	1.17731	0.2355
	-1.027	-1.356	-0.843	1.27324	0.3485
ZNF362	4.238	4.006	4.027	0.936272	-0.095
PHC2	6.677	6.614	6.737	1.06548	0.0915
ZSCAN20	2.367	2.458	2.708	1.22731	0.2955
CSMD2	-2.995	-2.995	-2.995	1	0
SMIM12	4.924	4.871	4.838	0.959597	-0.0595
GJB5	-2.995	-2.29	-2.995	0.783226	-0.3525
GJB4	-2.995	-2.995	-2.995	1	0
GJB3	-2.995	-2.995	-1.454	2.90996	1.541
DLGAP3	-1.442	-0.9429	1.072	4.80471	2.26445
	-0.3045	-1.695	-0.2475	1.68442	0.75225
	-1.311	-1.015	-0.7209	1.35858	0.4421
TMEM35B	1.913	1.715	2.4	1.50108	0.586
ZMYM6	3.987	3.8	4.329	1.35238	0.4355
ZMYM1	4.405	4.671	4.785	1.18674	0.247
SFPQ	8.851	8.765	8.054	0.592957	-0.754
ZMYM4	6.221	6.401	6.078	0.850864	-0.233
KIAA0319L	6.145	6.132	6.318	1.13249	0.1795
NCDN	5.299	5.215	5.149	0.927873	-0.108
TFAP2E	0.661	0.7008	0.4683	0.862981	-0.2126
PSMB2	7.683	7.789	7.198	0.688725	-0.538
C1orf216	3.489	3.609	3.654	1.07549	0.105
CLSPN	6.223	6.463	5.61	0.601652	-0.733
AGO4	3.736	3.687	4.188	1.39136	0.4765
AGO1	5.808	6.097	5.828	0.917322	-0.1245
AGO3	4.637	4.809	5.256	1.44693	0.533
ADPRHL2	4.31	4.186	4.288	1.02811	0.04
COL8A2	1.089	0.9569	1.918	1.85967	0.89505
TRAPPC3	5.613	5.604	5.346	0.833642	-0.2625
MAP7D1	5.787	5.582	6.071	1.30722	0.3865
THRAP3	8.105	8.213	7.464	0.617709	-0.695
SH3D21	3.251	2.885	3.598	1.44393	0.53
EVA1B	0.8181	0.1014	0.5881	1.09304	0.12835
STK40	6.464	6.286	6.354	0.985549	-0.021
LSM10	3.587	3.609	3.583	0.989657	-0.015
OSCP1	-2.019	-2.995	-1.044	2.75681	1.463
MRPS15	6.03	5.949	5.679	0.806362	-0.3105
CSF3R	2.369	2.282	1.992	0.793609	-0.3335
GRIK3	-2.995	-2.995	-2.995	1	0
LINC01137	-1.442	-1.18	-0.09703	2.31975	1.21397
ZC3H12A	3.87	3.581	3.306	0.747684	-0.4195
MEAF6	5.328	5.402	5.243	0.918913	-0.122
SNIP1	4.266	4.2	4.372	1.10114	0.139
DNALI1	-1.442	-2.995	-2.028	1.14116	0.1905
GNL2	6.502	6.605	6.273	0.823306	-0.2805
C1orf109	4.3	4.379	4.302	0.974342	-0.0375
CDCA8	6.341	6.335	5.963	0.771105	-0.375
EPHA10	-0.03379	0.5566	1.19	1.90342	0.928595
MANEAL	5.332	5.358	4.769	0.670821	-0.576
YRDC	4.725	4.753	4.275	0.724973	-0.464
C1orf122	3.752	3.956	3.989	1.09809	0.135
MTF1	3.783	4.261	4.201	1.1321	0.179
INPP5B	4.149	4.289	4.185	0.976709	-0.034
SF3A3	7.305	7.414	6.695	0.630907	-0.6645
FHL3	5.132	5.015	4.622	0.731282	-0.4515
UTP11	5.789	5.973	5.358	0.695923	-0.523
MIR3659HG	-2.034	-2.995	-2.318	1.14591	0.1965
RRAGC	4.594	4.766	5.31	1.54756	0.63
	-1.442	-1.819	-1.044	1.5016	0.5865
MYCBP	5.09	5.197	3.729	0.37514	-1.4145
	2.082	1.563	0.8384	0.505541	-0.9841
RHBDL2	-2.995	-2.29	-2.015	1.54489	0.6275
AKIRIN1	7.332	7.594	7.148	0.803851	-0.315
NDUFS5	6.737	6.834	6.239	0.684679	-0.5465
MACF1	8.178	8.618	8.084	0.804408	-0.314
BMP8A	3.184	3.624	3.04	0.777007	-0.364
PPIEL	-0.3352	-0.7391	-0.01931	1.43181	0.51784
PABPC4	7.903	7.856	7.115	0.588657	-0.7645
HEYL	-0.3352	-1.18	-0.2441	1.42751	0.5135
HPCAL4	-2.995	-2.995	-2.432	1.47734	0.563
PPIE	5.052	5.168	4.841	0.829895	-0.269
BMP8B	2.903	3.212	4.096	2.05409	1.0385
OXCT2	0.7153	1.014	1.072	1.15457	0.20735
TRIT1	4.071	4.129	4.011	0.940174	-0.089
MYCL	1.047	1.848	2.07	1.53954	0.6225
MFSD2A	1.981	1.816	1.556	0.788673	-0.3425
CAP1	8.433	8.444	8.181	0.836536	-0.2575
PPT1	7.428	7.341	6.863	0.696647	-0.5215
RLF	5.068	5.353	5.211	1.00035	0.0005
	1.889	1.848	2.333	1.37984	0.4645
ZMPSTE24	6.865	7.063	6.33	0.644387	-0.634
COL9A2	3.572	3.472	4.52	1.99723	0.998
SMAP2	5.33	5.421	5.231	0.904693	-0.1445
ZFP69B	2.616	2.372	2.654	1.11729	0.16
	2.003	1.363	2.28	1.51257	0.597
	-2.426	-2.29	-2.995	0.643049	-0.637
ZFP69	1.281	1.715	1.963	1.38032	0.465
EXO5	3.572	3.483	3.262	0.83191	-0.2655
ZNF684	1.913	1.969	2.028	1.06216	0.087
RIMS3	-0.4501	-0.4016	0.5881	2.01943	1.01395
NFYC-AS1	-0.7115	-0.2585	-1.235	0.594604	-0.75
NFYC	5.622	5.415	4.981	0.688964	-0.5375
KCNQ4	-0.4501	-2.29	0.03427	2.64693	1.40432
CITED4	1.513	1.363	1.228	0.864537	-0.21
CTPS1	6.761	6.762	5.792	0.510683	-0.9695
SLFNL1-AS1	0.6747	-0.3885	-0.06571	0.865251	-0.20881
SCMH1	4.433	4.657	4.667	1.08824	0.122
EDN2	-2.995	-2.995	-2.995	1	0
HIVEP3	-2.995	-2.995	-2.432	1.47734	0.563
GUCA2A	-1.702	-1.18	-1.712	0.828745	-0.271
FOXJ3	6.684	6.61	6.568	0.946714	-0.079
RIMKLA	0.3544	-0.008675	1.466	2.4506	1.29314
ZMYND12	-2.426	-2.29	-2.432	0.95	-0.074
PPCS	4.055	4.249	4.447	1.22688	0.295
CCDC30	0.08149	0.8929	1.368	1.8414	0.880805
PPIH	4.362	4.363	3.822	0.687533	-0.5405
YBX1	9.64	9.615	9.119	0.702953	-0.5085
CLDN19	-1.217	-1.459	-2.995	0.317098	-1.657
P3H1	5.606	5.573	5.675	1.06106	0.0855
C1orf50	3.252	3.4	3.005	0.800515	-0.321
SVBP	2.558	2.722	2.049	0.663883	-0.591
ERMAP	2.9	2.854	2.111	0.588046	-0.766
	-0.5749	-0.2585	-0.04277	1.29588	0.37393
ZNF691	2.243	1.879	2.951	1.85318	0.89
SLC2A1	5.169	5.12	4.756	0.763923	-0.3885
SLC2A1-AS1	-2.995	-2.995	-1.712	2.43344	1.283
FAM183A	-2.995	-2.995	-2.028	1.95477	0.967
EBNA1BP2	6.755	6.821	5.808	0.50698	-0.98
CFAP57	-1.222	-0.9429	-2.028	0.519232	-0.94555
TMEM125	-2.426	-2.995	-2.432	1.21293	0.2785
C1orf210	3.923	4.179	3.472	0.669428	-0.579
TIE1	-2.995	-1.819	-1.712	1.61888	0.695
MPL	0.4124	-0.1278	0.05399	0.940624	-0.08831
CDC20	7.436	7.466	7.112	0.790589	-0.339
ELOVL1	6.028	6.166	5.447	0.63728	-0.65
MED8	5.416	5.434	5.316	0.927231	-0.109
SZT2	4.976	4.95	5.186	1.16716	0.223
HYI	4.882	5.05	4.717	0.841479	-0.249
PTPRF	8.648	8.824	8.761	1.01748	0.025
KDM4A	6.493	6.588	6.228	0.805245	-0.3125
KDM4A-AS1	-1.373	-1.434	-0.5797	1.77006	0.8238
ST3GAL3	2.95	3.166	2.897	0.894405	-0.161
IPO13	4.876	4.778	4.914	1.06216	0.087
DPH2	5.615	5.605	4.806	0.572759	-0.804
ATP6V0B	5.993	6.01	5.978	0.983843	-0.0235
B4GALT2	5.398	5.407	5.05	0.783226	-0.3525
CCDC24	1.276	1.044	1.517	1.28076	0.357
SLC6A9	3.306	2.372	3.463	1.54114	0.624
	-1.442	-2.276	-1.222	1.55509	0.637
KLF17	-2.995	-2.995	-2.995	1	0
DMAP1	5.371	5.057	5.161	0.96393	-0.053
ERI3	5.132	4.928	4.743	0.819605	-0.287
RNF220	5.921	5.789	5.67	0.879649	-0.185
TMEM53	2.793	2.727	2.095	0.630689	-0.665
ARMH1	-1.442	-2.29	-0.8762	1.98591	0.9898
KIF2C	6.777	6.936	6.539	0.802459	-0.3175
RPS8	9.002	9.127	8.797	0.830758	-0.2675
BEST4	-1.222	0.1014	-0.1452	1.33339	0.4151
PLK3	3.017	2.839	2.405	0.695923	-0.523
BTBD19	2.929	2.406	2.853	1.13721	0.1855
PTCH2	-1.702	-1.819	-0.3503	2.65774	1.4102
EIF2B3	4.441	4.379	3.905	0.70466	-0.505
HECTD3	5.885	5.678	5.539	0.845279	-0.2425
UROD	6.387	6.536	5.78	0.623517	-0.6815
ZSWIM5	2.923	2.739	2.4	0.741747	-0.431
LINC01144	-1.442	-0.9429	-0.8762	1.24509	0.31625
HPDL	-2.995	-2.995	-2.995	1	0
MUTYH	3.417	2.946	3.283	1.07289	0.1015
TOE1	4.698	4.791	4.011	0.601443	-0.7335
TESK2	1.603	1.715	1.824	1.12117	0.165
CCDC163	2.855	2.856	2.748	0.928195	-0.1075
MMACHC	4.451	4.559	3.822	0.622869	-0.683
PRDX1	8.734	8.865	7.873	0.526133	-0.9265
AKR1A1	5.477	5.56	5.389	0.914148	-0.1295
NASP	8.023	8.234	7.54	0.665034	-0.5885
CCDC17	0.2099	-0.2585	1.401	2.6857	1.4253
GPBP1L1	6.786	6.863	6.758	0.954952	-0.0665
TMEM69	4.512	4.395	4.378	0.949013	-0.0755
IPP	3.473	3.6	3.753	1.16191	0.2165
	-0.5749	-1.18	-1.044	0.890971	-0.16655
MAST2	5.891	5.852	6.334	1.37793	0.4625
PIK3R3	4.608	4.554	3.691	0.539614	-0.89
	-2.995	-2.978	-2.995	0.994126	-0.0085
TSPAN1	-1.702	-2.29	-1.044	1.93455	0.952
POMGNT1	5.058	4.939	5.012	1.0094	0.0135
RAD54L	4.946	4.819	4.419	0.725225	-0.4635
LRRC41	5.835	5.598	5.666	0.965602	-0.0505
UQCRH	6.54	6.397	6.147	0.800237	-0.3215
NSUN4	5.418	5.419	5.234	0.879954	-0.1845
FAAH	2.543	2.081	2.432	1.08673	0.12
FAAHP1	-2.995	-2.995	-2.432	1.47734	0.563
DMBX1	-2.292	-2.995	-2.151	1.40688	0.4925
MKNK1	4.372	4.23	4.213	0.940826	-0.088
MOB3C	0.8669	1.224	2.028	1.97595	0.98255
ATPAF1	5.453	5.595	4.745	0.582771	-0.779
EFCAB14	5.492	5.598	5.898	1.27721	0.353
CYP4B1	-2.995	-2.995	-2.995	1	0
CYP4Z2P	-2.995	-2.995	-2.995	1	0
CYP4X1	-2.995	-2.995	-2.995	1	0
CYP4Z1	-2.995	-2.995	-2.432	1.47734	0.563
LINC00853	-2.995	-2.995	-2.432	1.47734	0.563
PDZK1IP1	-1.031	-1.18	-1.235	0.914148	-0.1295
TAL1	1.603	1.53	0.6445	0.527777	-0.922
STIL	6.292	6.223	5.755	0.705883	-0.5025
CMPK1	7.451	7.623	6.913	0.648869	-0.624
LINC01389	-0.2288	-1.819	-2.028	0.498581	-1.0041
FOXD2-AS1	-0.1298	-0.008912	1.152	2.33166	1.22136
FOXD2	0.1322	-0.5605	-1.044	0.562588	-0.82985
TRABD2B	-1.222	-2.274	-1.216	1.44593	0.532
SLC5A9	1.451	1.68	1.614	1.03419	0.0485
SPATA6	1.981	2.332	2.07	0.941805	-0.0865
ELAVL4	0.2099	0.1014	0.4683	1.24199	0.31265
DMRTA2	-2.995	-2.995	-2.995	1	0
FAF1	5.79	5.976	5.78	0.931095	-0.103
CDKN2C	3.117	2.79	2.448	0.704416	-0.5055
LINC01562	-1.204	-1.374	-1.2	1.06363	0.089
RNF11	5.612	5.832	6.15	1.34537	0.428
TTC39A	3.963	4.102	4.455	1.34025	0.4225
TTC39A-AS1	-1.7	-2.29	-2.432	0.738669	-0.437
EPS15	5.504	5.7	5.579	0.984184	-0.023
EPS15-AS1	-2.995	-2.29	-2.995	0.783226	-0.3525
OSBPL9	7.288	7.319	7.09	0.862442	-0.2135
NRDC	7.796	7.887	7.41	0.74149	-0.4315
	-2.995	-2.995	-1.712	2.43344	1.283
RAB3B	6.741	7.258	7.094	1.0677	0.0945
TXNDC12	6.706	6.735	6.241	0.717226	-0.4795
KTI12	3.657	3.387	3.691	1.12428	0.169
BTF3L4	6.105	6.16	6.054	0.947042	-0.0785
ZFYVE9	5.758	5.737	5.037	0.611108	-0.7105
CC2D1B	5.545	5.486	5.304	0.863639	-0.2115
ORC1	5.023	5.001	4.25	0.589678	-0.762
PRPF38A	6.046	6.119	5.595	0.71326	-0.4875
TUT4	6.165	6.245	6.281	1.05409	0.076
GPX7	3.796	3.628	4.27	1.47223	0.558
COA7	6.142	6.205	5.606	0.674785	-0.5675
ZYG11B	5.2	5.575	5.176	0.863639	-0.2115
ZYG11A	4.019	3.982	3.637	0.777277	-0.3635
ECHDC2	4.319	4.07	4.884	1.61272	0.6895
SCP2	7.352	7.332	6.925	0.74898	-0.417
PODN	-2.995	-2.29	-1.711	1.90726	0.9315
SLC1A7	1.129	0.3891	1.465	1.63122	0.70595
	-2.019	-1.819	-1.712	1.15429	0.207
CPT2	4.56	4.867	4.195	0.698097	-0.5185
CZIB	4.722	4.52	4.074	0.684442	-0.547
MAGOH	4.79	5.107	4.583	0.7762	-0.3655
	-1.442	-1.18	-1.235	1.05409	0.076
LRP8	4.408	4.161	4.03	0.838278	-0.2545
GLIS1	-2.995	-2.995	-2.995	1	0
NDC1	6.992	7.139	6.157	0.532739	-0.9085
YIPF1	4.354	4.289	4.319	0.998269	-0.0025
DIO1	-2.995	-0.1283	-0.2441	2.49242	1.31755
HSPB11	4.084	4.005	3.792	0.839441	-0.2525
LRRC42	5.59	5.796	5.561	0.912565	-0.132
LDLRAD1	-2.424	-1.465	-1.044	1.86671	0.9005
TMEM59	6.613	6.742	6.994	1.24531	0.3165
	-0.8009	-1.341	-1.083	0.991682	-0.01205
TCEANC2	3.559	3.902	4.112	1.3027	0.3815
	-0.2065	-1.522	-0.9251	0.958699	-0.06085
CYB5RL	3.005	3.062	3.006	0.981119	-0.0275
MRPL37	6.651	6.698	6.289	0.765514	-0.3855
SSBP3	5.69	5.694	5.621	0.951978	-0.071
ACOT11	2.338	2.581	2.234	0.855299	-0.2255
FAM151A	-1.702	-1.819	-0.3503	2.65774	1.4102
MROH7	-0.8214	-0.9419	-1.193	0.805887	-0.31135
MROH7-TTC4	-2.263	-2.017	-2.995	0.552865	-0.855
TTC4	4.189	4.641	4.361	0.963262	-0.054
PARS2	2.401	2.596	2.734	1.17731	0.2355
TTC22	-1.163	-0.9401	-0.3422	1.63507	0.70935
DHCR24	10.2	10.34	9.913	0.780786	-0.357
	-1.442	-1.18	-1.77	0.72749	-0.459
DHCR24-DT	-1.222	-0.9429	-1.408	0.797994	-0.32555
TMEM61	-2.995	-2.995	-2.995	1	0
PCSK9	5.577	5.885	5.084	0.638607	-0.647
USP24	7.16	7.347	7.09	0.892856	-0.1635
	0.5458	-0.1283	1.264	2.07808	1.05525
PLPP3	4.911	5.189	5.013	0.97468	-0.037
PRKAA2	5.029	5.519	5.858	1.499	0.584
FYB2	2.187	2.258	2.668	1.36179	0.4455
C8A	1.245	1.449	0.9431	0.755812	-0.4039
C8B	0.661	0.5534	0.3376	0.82955	-0.2696
DAB1	0.8181	1.751	0.5294	0.592485	-0.75515
HNRNPA1P6	-1.954	-1.685	-0.9642	1.80913	0.8553
OMA1	3.678	3.571	2.773	0.554208	-0.8515
TACSTD2	-2.995	-1.819	-2.432	0.982821	-0.025
MYSM1	5.937	6.124	6.036	1.00382	0.0055
JUN	5.73	5.779	6.454	1.62394	0.6995
LINC02777	-2.019	-2.29	-2.028	1.09164	0.1265
LINC01358	-0.1298	-0.008912	-0.4649	0.760203	-0.395544
FGGY	2.108	2.282	1.465	0.602904	-0.73
HOOK1	6.438	6.882	6.012	0.638164	-0.648
CYP2J2	2.481	2.822	2.189	0.725728	-0.4625
NFIA	4.483	4.526	4.756	1.19044	0.2515
TM2D1	3.384	3.514	3.584	1.09809	0.135
PATJ	5.385	5.788	5.867	1.21462	0.2805
KANK4	3.344	3.775	3.23	0.795812	-0.3295
USP1	7.063	7.231	6.774	0.772175	-0.373
DOCK7	7.291	7.369	7.053	0.825305	-0.277
ANGPTL3	6.096	6.89	5.116	0.385019	-1.377
	1.603	2.162	1.121	0.589883	-0.7615
	-0.1298	-1.18	-0.7257	0.95211	-0.0708
ATG4C	3.79	3.963	3.479	0.759173	-0.3975
FOXD3-AS1	-2.995	-2.995	-2.432	1.47734	0.563
ALG6	4.229	4.357	3.439	0.553249	-0.854
ITGB3BP	3.579	3.59	3.159	0.744581	-0.4255
EFCAB7	2.024	1.816	2.049	1.09354	0.129
DLEU2L	-0.9761	-0.7066	-1.204	0.777735	-0.36265
PGM1	4.029	4.167	4.094	0.997231	-0.004
ROR1	-1.222	-1.18	-0.2441	1.94113	0.9569
ROR1-AS1	-0.9902	-0.5101	-0.2961	1.36988	0.45405
CACHD1	2.333	2.558	2.28	0.891619	-0.1655
RAVER2	2.969	3.046	3.12	1.0811	0.1125
JAK1	7.063	7.153	7.178	1.04972	0.07
LINC01359	-2.406	-0.9802	-1.553	1.10198	0.1401
AK4	5.964	6.126	6.068	1.01607	0.023
DNAJC6	1.385	1.49	2.007	1.48401	0.5695
LEPROT	3.066	3.153	3.199	1.064	0.0895
LEPR	3.415	3.964	4.611	1.89408	0.9215
PDE4B	0.2836	0.629	-1.235	0.309648	-1.6913
SGIP1	-2.019	-2.29	-2.432	0.825019	-0.2775
	0.6712	0.3291	1.335	1.78367	0.83485
TCTEX1D1	-2.995	-2.995	-2.995	1	0
WDR78	0.5686	0.8346	1.191	1.40386	0.4894
MIER1	5.431	5.638	5.252	0.822165	-0.2825
SLC35D1	5.85	6.172	5.048	0.512989	-0.963
IL23R	-2.019	-2.995	-2.995	0.713013	-0.488
SERBP1	9.132	9.298	8.5	0.609205	-0.715
GADD45A	3.297	3.542	4.59	2.2509	1.1705
GNG12	5.698	5.75	5.862	1.10038	0.138
GNG12-AS1	-2.426	-2.29	-2.995	0.643049	-0.637
DIRAS3	-2.995	-2.995	-2.995	1	0
WLS	1.913	1.407	3.772	4.3229	2.112
DEPDC1	5.695	5.862	5.74	0.973667	-0.0385
	-2.995	-2.995	-2.995	1	0
LRRC7	2.148	1.94	0.2675	0.291891	-1.7765
LRRC40	5.542	5.665	5.037	0.675253	-0.5665
SRSF11	7.232	7.241	6.964	0.827884	-0.2725
ANKRD13C	4.301	4.449	4.561	1.13761	0.186
HHLA3	1.911	1.907	2.556	1.56591	0.647
HHLA3-AS1	-2.995	-2.995	-2.995	1	0
CTH	2.117	2.27	2.708	1.4285	0.5145
PTGER3	-2.995	-2.995	-0.4649	5.77612	2.5301
	-2.426	-2.995	-2.995	0.821026	-0.2845
ZRANB2	6.438	6.584	6.181	0.795536	-0.33
ZRANB2-AS2	-0.1298	-0.2585	-1.172	0.507736	-0.97785
NEGR1	3.262	3.215	1.837	0.378535	-1.4015
	-2.398	-2.995	-1.592	2.15024	1.1045
LRRIQ3	0.3538	0.7692	0.1939	0.775071	-0.3676
FPGT	3.457	3.717	3.39	0.872363	-0.197
FPGT-TNNI3K	-2.418	-2.995	-1.688	2.02581	1.0185
CRYZ	5.2	4.976	4.684	0.75576	-0.404
TYW3	5.171	5.388	4.677	0.658612	-0.6025
LHX8	-2.995	-2.995	-2.995	1	0
SLC44A5	-1.222	-1.465	-2.023	0.624382	-0.6795
	-2.426	-2.995	-1.235	2.7808	1.4755
ACADM	5.59	5.91	5.199	0.682547	-0.551
RABGGTB	6.965	7.271	6.213	0.534033	-0.905
MSH4	-0.7115	-0.4016	-1.454	0.536835	-0.89745
ST6GALNAC3	-1.031	-2.995	-0.8762	2.19893	1.1368
ST6GALNAC5	-2.995	-2.995	-2.995	1	0
PIGK	5.36	5.624	5.042	0.732043	-0.45
AK5	-2.426	-2.995	-2.028	1.60492	0.6825
	5.789	5.927	5.702	0.89751	-0.156
USP33	5.699	5.865	5.779	0.997923	-0.003
MIGA1	4.776	5.246	5.006	0.99654	-0.005
NEXN-AS1	-1.437	-2.073	-1.936	0.882091	-0.181
NEXN	2.434	2.687	2.996	1.35238	0.4355
FUBP1	6.384	6.26	6.523	1.14949	0.201
DNAJB4	3.98	4.295	4.647	1.42356	0.5095
GIPC2	4.515	5.011	4.163	0.659754	-0.6
	-1.172	-0.6936	-0.7815	1.11057	0.1513
PTGFR	-2.995	-2.995	-2.432	1.47734	0.563
IFI44L	-2.995	-2.995	-1.712	2.43344	1.283
IFI44	-2.995	-2.29	-1.712	1.90594	0.9305
ADGRL2	7.457	7.77	7.162	0.731282	-0.4515
LINC01361	-2.426	-1.18	-1.443	1.28343	0.36
TTLL7	2.806	3.091	4.25	2.46485	1.3015
	-0.4501	-2.29	-0.4649	1.87274	0.90515
PRKACB	4.092	4.62	4.576	1.16473	0.22
SAMD13	-0.8624	-2.29	-1.712	0.910165	-0.1358
RPF1	5.284	5.2	4.84	0.756808	-0.402
GNG5	6.969	6.887	6.426	0.706127	-0.502
CTBS	2.572	2.975	3.11	1.26269	0.3365
SSX2IP	4.06	4.535	4	0.813661	-0.2975
LPAR3	1.281	1.879	1.642	1.04391	0.062
MCOLN2	1.994	2.148	1.771	0.812252	-0.3
WDR63	-2.995	-1.819	-2.995	0.665265	-0.588
MCOLN3	3.911	4.089	4.597	1.51257	0.597
	0.05003	-0.4016	0.1939	1.29207	0.369685
SYDE2	3.854	3.915	3.121	0.589066	-0.7635
C1orf52	4.383	4.401	4.211	0.882091	-0.181
BCL10	3.51	3.829	3.957	1.22052	0.2875
DDAH1	6.908	7.15	5.826	0.434371	-1.203
	-1.222	-1.819	-2.025	0.704905	-0.5045
CCN1	7.245	7.003	6.487	0.643049	-0.637
ZNHIT6	5.325	5.575	4.734	0.608783	-0.716
COL24A1	-0.3352	-0.4016	-0.8762	0.703294	-0.5078
ODF2L	3.193	3.186	3.862	1.59383	0.6725
CLCA2	-2.995	-2.995	-2.995	1	0
CLCA3P	-2.995	-2.995	-2.995	1	0
	-2.426	-2.29	-1.454	1.87125	0.904
SH3GLB1	6.718	6.84	7.495	1.64262	0.716
SELENOF	7.239	7.287	7.186	0.948027	-0.077
HS2ST1	7.741	7.954	7.432	0.74976	-0.4155
	-2.995	-2.995	-0.3526	6.24369	2.6424
LINC01140	-2.426	-1.819	-1.152	1.95952	0.9705
LMO4	3.98	3.817	4.099	1.1491	0.2005
	-2.995	-2.29	-2.432	1.15709	0.2105
PKN2	5.921	5.975	5.936	0.991717	-0.012
GTF2B	4.306	4.3	4.129	0.886382	-0.174
KYAT3	5.21	5.31	4.59	0.628507	-0.67
RBMXL1	4.213	4.382	4.039	0.835957	-0.2585
GBP3	-2.995	-1.819	0.1326	5.81428	2.5396
GBP1	-1.031	-0.2585	2.082	6.61963	2.72675
GBP2	0.7153	0.2038	2.695	4.7091	2.23545
GBP4	-1.674	-1.405	-0.5254	2.01964	1.0141
GBP5	-2.995	-2.995	-2.432	1.47734	0.563
GBP6	-1.025	-2.285	-1.702	0.967947	-0.047
GBP1P1	-2.995	-2.995	-1.951	2.06194	1.044
LRRC8B	5.643	5.934	5.091	0.61664	-0.6975
LRRC8C-DT	-2.426	-2.29	-1.712	1.56482	0.646
LRRC8C	-1.031	-0.5605	0.5294	2.50559	1.32515
	-0.7115	-0.2585	-0.8762	0.762495	-0.3912
LRRC8D	6.579	6.623	5.992	0.655651	-0.609
ZNF326	6.103	6.116	5.547	0.677128	-0.5625
LINC02609	-0.1298	-0.008912	0.8015	1.82875	0.870856
	-1.032	-0.4997	-2.995	0.213284	-2.22915
ZNF644	6.248	6.442	6.222	0.918276	-0.123
HFM1	-2.426	-2.29	-2.995	0.643049	-0.637
CDC7	4.818	4.95	4.447	0.738669	-0.437
TGFBR3	1.047	0.897	0.989	1.01185	0.017
BRDT	-2.995	-1.818	-1.711	1.61945	0.6955
EPHX4	0.9598	1.53	1.03	0.861606	-0.2149
BTBD8	1.544	1.715	1.556	0.95033	-0.0735
	-2.995	-2.29	-2.341	1.23243	0.3015
GLMN	3.409	3.503	3.027	0.742776	-0.429
RPAP2	4.502	4.825	4.785	1.08787	0.1215
GFI1	3.056	3.086	3.09	1.01326	0.019
EVI5	4.57	4.7	4.554	0.945402	-0.081
RPL5	9.121	9.139	9.002	0.915099	-0.128
DIPK1A	2.969	3.165	3.766	1.62338	0.699
MTF2	5.645	5.824	5.665	0.952968	-0.0695
TMED5	7.534	7.892	7.461	0.839731	-0.252
CCDC18	4.186	4.5	4.032	0.806083	-0.311
CCDC18-AS1	1.889	1.644	2.298	1.44543	0.5315
DR1	6.516	6.612	6.38	0.880259	-0.184
FNBP1L	6.272	6.454	6.733	1.29235	0.37
BCAR3	2.672	2.481	2.801	1.16837	0.2245
BCAR3-AS1	-0.7115	-0.2585	-0.3503	1.09786	0.1347
	-2.019	-2.29	-1.712	1.35896	0.4425
DNTTIP2	6.91	7.071	6.518	0.720715	-0.4725
GCLM	5.113	4.93	5.159	1.1	0.1375
ABCA4	-0.7115	-0.9429	0.4044	2.34827	1.2316
ARHGAP29	7.19	7.015	6.72	0.767107	-0.3825
	-2.426	-2.995	-2.995	0.821026	-0.2845
ABCD3	7.623	7.709	6.95	0.608783	-0.716
F3	2.267	3.115	3.081	1.31039	0.39
SLC44A3-AS1	0.6014	1.073	2.022	2.27332	1.1848
SLC44A3	4.441	4.976	4.225	0.71524	-0.4835
CNN3	7.607	7.654	7.042	0.665034	-0.5885
	0.9141	1.607	2.049	1.72722	0.78845
ALG14	3.965	4.113	3.474	0.675955	-0.565
TLCD4	5.58	5.777	6.096	1.33561	0.4175
TLCD4-RWDD3	1.766	1.528	1.891	1.18427	0.244
	-1.643	-1.05	-0.2478	2.14162	1.0987
RWDD3	3.21	3.425	3.415	1.06992	0.0975
LINC01761	-0.1049	-0.7391	0.03205	1.36988	0.45405
LINC02607	-2.995	-2.995	-2.995	1	0
PTBP2	4.007	3.979	4.179	1.13761	0.186
DPYD	2.482	2.519	2.387	0.924343	-0.1135
DPYD-IT1	-2.334	-2.213	-0.9838	2.44477	1.2897
MIR137HG	-2.995	-2.29	-1.712	1.90594	0.9305
LINC01776	-1.03	-2.29	-1.012	1.56699	0.648
SNX7	4.279	4.578	4.104	0.798575	-0.3245
PLPPR5	-1.222	-0.5605	-2.995	0.232653	-2.10375
PLPPR4	-2.019	-1.819	-2.028	0.927231	-0.109
PALMD	3.98	3.682	3.297	0.690637	-0.534
FRRS1	5.309	5.371	5.04	0.812252	-0.3
AGL	5.678	5.938	5.259	0.683494	-0.549
	-1.702	-2.29	-2.028	0.978063	-0.032
SLC35A3	4.983	5.402	5.121	0.951648	-0.0715
MFSD14A	5.604	5.617	5.303	0.808041	-0.3075
SASS6	5.004	5.063	4.743	0.817619	-0.2905
TRMT13	3.752	3.691	3.804	1.05885	0.0825
LRRC39	-1.702	-2.29	-1.235	1.69466	0.761
DBT	4.769	5.17	4.971	1.00104	0.0015
RTCA	5.481	5.542	5.378	0.911617	-0.1335
CDC14A	2.316	2.328	2.894	1.48658	0.572
VCAM1	-2.019	-2.29	-1.712	1.35896	0.4425
EXTL2	5.418	5.644	4.681	0.554785	-0.85
SLC30A7	5.023	5.003	5.217	1.15189	0.204
DPH5	4.473	4.564	4.229	0.818186	-0.2895
	1.245	1.318	1.585	1.23413	0.3035
S1PR1	-1.702	-0.5605	-0.7257	1.32459	0.40555
OLFM3	-2.995	-2.995	-2.995	1	0
COL11A1	0.2099	0.7008	-0.4649	0.528417	-0.92025
RNPC3	3.598	3.252	3.76	1.26138	0.335
AMY2B	1.432	1.846	2.779	2.20381	1.14
AMY1B	-2.995	-2.995	-2.995	1	0
AMY1C	-2.995	-2.995	-2.995	1	0
	-1.694	-1.417	-2.403	0.555747	-0.8475
PRMT6	5.119	5.215	4.31	0.552099	-0.857
NTNG1	-2.426	-1.819	-0.2441	3.67667	1.8784
VAV3	4.242	4.706	3.888	0.666187	-0.586
SLC25A24	-2.995	-0.5605	-2.432	0.635406	-0.65425
	-2.995	-2.995	-2.995	1	0
	-2.995	-2.995	-2.995	1	0
NBPF4	-2.995	-2.995	-2.995	1	0
	-2.995	-2.995	-2.995	1	0
SLC25A24P1	-2.995	-2.995	-2.995	1	0
	-2.995	-2.995	-2.995	1	0
NBPF6	-2.995	-2.995	-2.995	1	0
FAM102B	1.169	2.234	2.895	2.28707	1.1935
HENMT1	-2.995	-2.995	-2.432	1.47734	0.563
PRPF38B	6.22	6.309	5.939	0.798022	-0.3255
STXBP3	4.745	4.958	4.629	0.857079	-0.2225
AKNAD1	-2.358	-2.995	-2.43	1.18633	0.2465
GPSM2	4.772	4.856	4.884	1.04972	0.07
CLCC1	5.478	5.826	5.526	0.916369	-0.126
WDR47	3.279	2.596	3.81	1.83083	0.8725
TAF13	4.915	4.997	4.844	0.925304	-0.112
	0.1109	0.49	0.2077	0.937734	-0.09275
TMEM167B	4.315	4.592	4.478	1.01713	0.0245
C1orf194	-2.995	-2.995	-2.995	1	0
KIAA1324	-0.4388	0.3918	1.458	2.79239	1.4815
SARS1	7.005	6.963	7.464	1.39474	0.48
CELSR2	5.398	5.589	5.268	0.855299	-0.2255
PSRC1	5.504	5.38	5.196	0.843231	-0.246
MYBPHL	-1.442	-0.9429	0.1939	2.61416	1.38635
SORT1	7.79	7.945	7.926	1.04138	0.0585
PSMA5	6.445	6.551	6.053	0.734584	-0.445
SYPL2	2.003	1.848	2.929	2.00486	1.0035
ATXN7L2	3.504	3.139	3.09	0.851749	-0.2315
CYB561D1	3.093	2.573	3.085	1.19086	0.252
AMIGO1	2.572	2.79	2.495	0.87904	-0.186
GNAI3	6.762	6.926	6.727	0.922103	-0.117
AMPD2	6.089	5.812	5.634	0.803016	-0.3165
GSTM4	4.17	4.361	3.735	0.692315	-0.5305
GSTM2	2.092	1.859	2.887	1.881	0.9115
GSTM1	-2.995	-2.995	-2.995	1	0
GSTM5	-1.7	-1.819	-1.379	1.30179	0.3805
	-2.995	-2.995	-2.995	1	0
GSTM3	6.21	6.272	5.486	0.592546	-0.755
EPS8L3	5.091	4.757	4.694	0.852635	-0.23
CSF1	3.384	3.472	4.762	2.52101	1.334
AHCYL1	7.344	7.45	7.026	0.773246	-0.371
STRIP1	4.809	4.71	4.579	0.882397	-0.1805
	3.045	2.79	2.747	0.888535	-0.1705
ALX3	-1.031	-0.5605	0.3376	2.19368	1.13335
UBL4B	-2.426	-2.995	-2.432	1.21293	0.2785
SLC6A17	-2.995	-2.995	-2.028	1.95477	0.967
KCNC4	1.745	1.49	2.768	2.21991	1.1505
RBM15-AS1	1.006	-0.1274	0.2777	0.894033	-0.1616
RBM15	4.979	4.997	4.95	0.974004	-0.038
LAMTOR5-AS1	-2.995	-2.29	-1.044	3.02828	1.5985
	0.05003	0.2038	0.3376	1.15724	0.210685
LAMTOR5	4.776	4.525	4.631	0.986575	-0.0195
KCNA2	-2.995	-2.995	-2.426	1.48349	0.569
	0.1323	0.2943	0.4144	1.14957	0.2011
LRIF1	4.824	5.09	5.305	1.27279	0.348
DRAM2	4.675	4.913	4.978	1.13603	0.184
CEPT1	4.929	4.997	4.724	0.847332	-0.239
	-2.995	-2.29	-2.995	0.783226	-0.3525
DENND2D	-2.995	-2.995	-2.995	1	0
CHI3L2	-2.019	-2.995	-2.028	1.39378	0.479
OVGP1	1.513	1.644	3.188	3.05146	1.6095
	0.2006	0.1014	1.072	1.89343	0.921
	2.445	2.346	0.1831	0.215775	-2.2124
WDR77	6.127	6.239	5.359	0.564874	-0.824
ATP5PB	7.372	7.425	6.874	0.6952	-0.5245
C1orf162	-1.222	-1.465	0.1939	2.90271	1.5374
RAP1A	5.564	5.849	5.82	1.08185	0.1135
LINC01160	-1.037	-2.995	-0.6853	2.51525	1.3307
INKA2	2.796	2.395	3.236	1.55887	0.6405
INKA2-AS1	-0.2288	-1.465	0.5881	2.70382	1.435
DDX20	5.191	5.084	4.619	0.698097	-0.5185
KCND3	-1.702	-1.465	-1.234	1.27412	0.3495
LINC01750	-2.995	-2.995	-2.995	1	0
CTTNBP2NL	4.092	4.223	4.809	1.5708	0.6515
WNT2B	-0.5663	-1.177	0.5357	2.65249	1.40735
ST7L	3.758	3.964	3.671	0.876606	-0.19
CAPZA1	7.702	7.808	7.41	0.787308	-0.345
MOV10	6.883	6.926	6.831	0.95033	-0.0735
RHOC	6.132	6.321	6.611	1.30541	0.3845
PPM1J	-2.019	-1.465	-0.1044	3.11148	1.6376
TAFA3	-2.995	-2.995	-2.432	1.47734	0.563
LINC01356	-1.721	-2.264	-1.55	1.35896	0.4425
LINC01357	-2.995	-2.29	-2.432	1.15709	0.2105
SLC16A1	7.043	7.14	6.411	0.623949	-0.6805
SLC16A1-AS1	2.302	2.207	2.899	1.5632	0.6445
LRIG2-DT	-1.696	-0.9329	-2.414	0.466662	-1.09955
LRIG2	3.887	3.882	4.454	1.48401	0.5695
MAGI3	4.292	4.459	4.482	1.07661	0.1065
PHTF1	3.906	4.18	3.859	0.880259	-0.184
	-1.702	-1.819	-1.453	1.23756	0.3075
RSBN1	4.152	4.578	4.158	0.866337	-0.207
PTPN22	-2.995	-2.995	-2.028	1.95477	0.967
AP4B1-AS1	-2.425	-2.995	-2.995	0.820742	-0.285
BCL2L15	-0.2752	-2.221	-0.5479	1.62473	0.7002
AP4B1	3.822	3.956	3.281	0.656106	-0.608
DCLRE1B	4.191	4.062	4.063	0.95694	-0.0635
HIPK1-AS1	-2.019	-1.167	-1.785	0.875391	-0.192
HIPK1	6.207	6.355	6.351	1.04972	0.07
OLFML3	6.211	6.457	5.497	0.559806	-0.837
SYT6	-2.995	-2.995	-2.995	1	0
TRIM33	6.639	6.883	6.592	0.889459	-0.169
BCAS2	5.292	5.212	4.933	0.801625	-0.319
DENND2C	2.694	2.519	2.82	1.1595	0.2135
NRAS	7.495	7.765	7.304	0.797745	-0.326
CSDE1	9.551	9.653	9.244	0.780245	-0.358
SIKE1	5.631	5.866	5.428	0.800792	-0.3205
TSPAN2	-2.995	-2.995	-2.995	1	0
NGF	-2.995	-2.995	-2.995	1	0
VANGL1	4.917	4.753	4.711	0.91764	-0.124
CASQ2	-2.995	-2.995	-2.432	1.47734	0.563
NHLH2	-2.995	-2.995	-2.995	1	0
SLC22A15	4.597	4.843	3.939	0.581963	-0.781
MAB21L3	1.786	1.767	2.075	1.22987	0.2985
ATP1A1	9.262	9.431	9.202	0.904693	-0.1445
ATP1A1-AS1	-1.441	-1.819	-0.8761	1.68635	0.7539
LINC01762	-1.699	-1.166	-1.234	1.1475	0.1985
	-2.995	-2.29	-1.044	3.02828	1.5985
CD58	1.816	1.879	2.367	1.43346	0.5195
IGSF3	3.167	3.834	4.501	2.00069	1.0005
PTGFRN	5.661	5.767	5.679	0.976032	-0.035
CD101	-0.4501	0.4736	-0.1452	0.896919	-0.15695
	-1.442	-1.465	-1.235	1.16352	0.2185
TTF2	5.275	5.499	5.065	0.79996	-0.322
TRIM45	1.42	1.495	2.036	1.4933	0.5785
VTCN1	-2.426	-2.995	-1.454	2.38915	1.2565
MAN1A2	6	6.346	5.719	0.730016	-0.454
TENT5C	-1.222	-1.819	0.1939	3.2816	1.7144
GDAP2	4.918	4.779	4.915	1.04717	0.0665
WDR3	6.503	6.852	5.922	0.592341	-0.7555
SPAG17	-2.995	-2.995	-2.432	1.47734	0.563
TBX15	3.147	3.227	4.048	1.8163	0.861
WARS2	4.076	3.904	3.681	0.807201	-0.309
WARS2-IT1	1.214	0.5951	0.9025	0.99858	-0.00205
WARS2-AS1	1.513	1.879	1.772	1.05409	0.076
HAO2	-2.995	-1.819	-2.028	1.30044	0.379
HSD3B1	-2.995	-2.995	-2.995	1	0
LINC00622	-2.426	-2.995	-1.044	3.17444	1.6665
HSD3BP5	-2.995	-2.995	-2.995	1	0
ZNF697	3.732	3.849	4.215	1.34211	0.4245
PHGDH	5.964	5.481	6.844	2.17573	1.1215
HMGCS2	-1.222	-0.008912	0.1939	1.75243	0.809356
REG4	-1.702	-0.9429	-1.454	0.91285	-0.13155
NOTCH2	5.353	5.512	6.196	1.6976	0.7635
SEC22B	6.347	6.498	6.38	0.970971	-0.0425
	2.788	3.133	3.059	1.07066	0.0985
NBPF8	4.693	4.689	4.651	0.972655	-0.04
	-0.4044	-0.07185	1.235	2.77623	1.47313
	-2.995	-2.995	-2.995	1	0
LINC00623	1.441	1.532	2.019	1.44643	0.5325
	-2.995	-2.995	-2.995	1	0
H2BP1	-2.995	-1.713	-2.995	0.641268	-0.641
FAM72B	3.673	3.441	3.974	1.33515	0.417
SRGAP2C	4.574	4.466	4.841	1.2492	0.321
LINC02798	-2.426	-2.995	-2.995	0.821026	-0.2845
EMBP1	-1.911	0.1076	-0.7431	1.1162	0.1586
	-0.3352	0.4668	0.1462	1.05731	0.0804
FAM91A3P	-0.6711	-0.949	-1.082	0.828199	-0.27195
H3-2	-1.108	-2.995	-1.52	1.44543	0.5315
LINC02802	4.16	3.896	4.545	1.43098	0.517
NBPF15	6.036	6.324	6.52	1.26576	0.34
SRGAP2B	5.597	5.34	5.878	1.32823	0.4095
FAM72D	4.795	5.103	5.229	1.21419	0.28
LINC01145	4.06	4.368	5.026	1.75564	0.812
	0.9376	0.4355	1.96	2.41739	1.27345
NBPF20	3.062	4.1	3.654	1.0519	0.073
NBPF25P	3.281	3.425	4.471	2.17046	1.118
GPR89A	5.904	5.971	5.748	0.87691	-0.1895
PDZK1	6.834	7.04	6.251	0.621575	-0.686
RNF115	6.74	6.761	6.848	1.06992	0.0975
POLR3C	6.208	6.068	6.433	1.22688	0.295
NUDT17	2.739	2.822	2.882	1.07289	0.1015
PIAS3	4.982	4.811	4.967	1.05008	0.0705
ANKRD35	-2.426	-1.18	-2.432	0.646624	-0.629
ITGA10	1.386	0.8345	1.775	1.58529	0.66475
PEX11B	3.587	3.421	3.598	1.06733	0.094
RBM8A	7.717	7.85	7.352	0.74149	-0.4315
GNRHR2	0.7696	0.4925	0.6051	0.982174	-0.02595
LIX1L	4.803	4.865	4.968	1.09733	0.134
ANKRD34A	-1.702	-0.5605	-0.1452	1.98075	0.98605
POLR3GL	4.071	4.544	4.243	0.956277	-0.0645
TXNIP	7.435	7.44	7.487	1.03491	0.0495
HJV	3.906	4.39	3.694	0.730016	-0.454
NBPF10	4.142	4.622	5.524	2.20687	1.142
NOTCH2NLA	2.725	2.86	3.549	1.68939	0.7565
	-1.702	-1.18	-0.3503	2.12977	1.0907
HYDIN2	-2.41	-2.995	-2.416	1.21968	0.2865
NBPF12	4.931	4.836	5.243	1.28298	0.3595
PRKAB2	5.896	5.934	6.458	1.457	0.543
PDIA3P1	1.665	2.133	2.529	1.54756	0.63
FMO5	2.206	2.478	2.525	1.13524	0.183
CHD1L	6.342	6.342	6.009	0.793884	-0.333
LINC00624	-1.702	-0.4016	-1.908	0.552406	-0.8562
BCL9	6.446	6.717	5.82	0.589883	-0.7615
ACP6	3.402	3.086	3.358	1.08222	0.114
GJA5	-2.995	-2.995	-2.995	1	0
GPR89B	4.617	4.732	4.649	0.98248	-0.0255
NBPF11	4.935	5.108	5.205	1.13564	0.1835
	-2.995	-2.995	-2.995	1	0
LINC01138	2.357	2.14	2.793	1.45851	0.5445
	0.7927	0.4285	1.47	1.81428	0.8594
PPIAL4G	-0.8755	-1.64	-0.9118	1.27099	0.34595
NUDT4B	4.07	4.079	4.011	0.95694	-0.0635
PDE4DIP	5.507	5.609	5.776	1.16312	0.218
NBPF9	6.746	7.017	7.252	1.2928	0.3705
	-2.995	-1.111	-2.13	0.948027	-0.077
	-2.995	-2.29	-1.299	2.53766	1.3435
	-1.442	-0.9429	-0.3503	1.79272	0.84215
NOTCH2NLC	3.082	3.312	3.442	1.18509	0.245
NBPF19	2.024	2.379	3.12	1.89015	0.9185
LINC00869	3.41	3.645	3.861	1.26007	0.3335
H2BC18	-1.851	-0.4283	-0.02054	2.17213	1.11911
	-2.995	-2.995	-2.028	1.95477	0.967
H3C14	-2.655	-2.6	-1.577	2.07125	1.0505
H2AC18	1.116	1.585	2.217	1.82323	0.8665
H2BC19P	2.421	2.073	2.118	0.914465	-0.129
H2BC20P	2.175	1.958	2.562	1.40981	0.4955
H3C15	-2.655	-2.6	-1.577	2.07125	1.0505
	-0.5749	-1.18	-0.1452	1.66123	0.73225
H2BC21	1.033	0.3522	2.285	3.01551	1.5924
H2AC20	-0.5753	-0.4654	-0.8035	0.821795	-0.28315
BOLA1	3.315	3.073	3.271	1.05482	0.077
SV2A	3.542	3.673	4.782	2.25715	1.1745
SF3B4	7.499	7.474	7.292	0.873876	-0.1945
MTMR11	0.2099	0.2038	2.962	6.75123	2.75515
OTUD7B	6.452	6.671	7.035	1.38847	0.4735
VPS45	5.573	5.574	5.451	0.918594	-0.1225
PLEKHO1	5.112	5.1	5.8	1.61776	0.694
ANP32E	7.91	8.21	7.357	0.614293	-0.703
CA14	1.542	2.032	2.735	1.9292	0.948
APH1A	7.663	7.798	7.819	1.06326	0.0885
C1orf54	-1.442	-1.819	-0.3503	2.42873	1.2802
CIART	-1.701	-2.289	-0.8762	2.17166	1.1188
MRPS21	6.093	6.078	5.939	0.90344	-0.1465
PRPF3	6.519	6.51	6.337	0.884234	-0.1775
RPRD2	6.831	6.87	6.785	0.955614	-0.0655
TARS2	5.919	5.902	5.484	0.744065	-0.4265
ECM1	-0.2288	-1.465	1.3	4.42875	2.1469
ADAMTSL4	4.695	5.087	4.843	0.967276	-0.048
ADAMTSL4-AS1	-2.995	-2.29	-1.454	2.27916	1.1885
MCL1	8.836	9.133	8.611	0.771908	-0.3735
ENSA	7.73	7.677	7.476	0.854114	-0.2275
GOLPH3L	5.91	6.093	5.968	0.977047	-0.0335
HORMAD1	-2.995	-2.995	-2.995	1	0
CTSS	0.05161	0.6296	1.903	2.95344	1.56239
CTSK	0.2099	-0.008912	1.669	2.96597	1.56851
ARNT	6.432	6.485	6.609	1.10995	0.1505
SETDB1	6.718	6.636	6.324	0.782954	-0.353
CERS2	8.998	8.983	8.994	1.00243	0.0035
ANXA9	4.445	4.774	4.079	0.692315	-0.5305
MINDY1	4.292	4.155	4.131	0.937896	-0.0925
PRUNE1	5.504	5.685	5.192	0.756546	-0.4025
C1orf56	0.5458	0.8345	1.03	1.26562	0.33985
CDC42SE1	7.454	7.555	7.354	0.900938	-0.1505
MLLT11	1.608	0.2065	2.894	3.96343	1.98675
GABPB2	3.148	3.861	3.284	0.858268	-0.2205
SEMA6C	2.401	2.108	3.591	2.52538	1.3365
SCNM1	5.035	4.935	5.326	1.26663	0.341
LYSMD1	4.112	4.306	4.535	1.25353	0.326
TMOD4	-0.7115	-0.9429	0.4044	2.34827	1.2316
VPS72	6.255	6.28	5.946	0.800237	-0.3215
PIP5K1A	7.976	8.121	7.847	0.869646	-0.2015
PSMD4	7.737	7.908	7.586	0.848802	-0.2365
ZNF687-AS1	-0.4501	-1.465	-0.1452	1.75607	0.81235
ZNF687	5.759	5.701	5.788	1.04102	0.058
PI4KB	6.939	6.967	6.761	0.875391	-0.192
RFX5	6.565	6.43	6.168	0.795812	-0.3295
	-0.5749	-1.819	-0.7257	1.38631	0.47125
SELENBP1	5.012	5.07	5.066	1.01748	0.025
PSMB4	8.241	8.322	7.775	0.703928	-0.5065
POGZ	7.222	7.232	7.272	1.03168	0.045
CGN	6.62	6.712	6.202	0.724973	-0.464
TUFT1	5.245	5.261	5.368	1.08298	0.115
SNX27	6.491	6.659	6.513	0.957935	-0.062
CELF3	-2.426	-2.29	-0.8164	2.91117	1.5416
MRPL9	6.661	6.644	6.309	0.788127	-0.3435
TDRKH	4.167	4.395	4.39	1.07848	0.109
TDRKH-AS1	0.2678	-0.2324	0.7855	1.70267	0.7678
LINGO4	-2.995	-2.995	-2.995	1	0
RORC	-2.995	-2.29	-0.1452	5.64628	2.4973
THEM4	5.234	5.271	4.531	0.606467	-0.7215
S100A10	4.023	4.155	4.539	1.36604	0.45
	-2.014	-1.456	0.1413	3.67132	1.8763
S100A11	5.026	4.859	5.817	1.83337	0.8745
TCHHL1	-2.995	-2.995	-2.432	1.47734	0.563
TCHH	-2.995	-2.995	-2.432	1.47734	0.563
RPTN	-2.995	-2.995	-2.995	1	0
FLG-AS1	-2.426	-2.995	-2.995	0.821026	-0.2845
FLG	-2.995	-2.995	-2.432	1.47734	0.563
LCE1E	-2.995	-2.995	-2.995	1	0
LCE1C	-2.995	-2.995	-2.995	1	0
LCE1B	-2.995	-2.995	-2.995	1	0
IVL	-2.995	-2.995	-2.995	1	0
SPRR1A	-2.995	-2.995	-2.995	1	0
SPRR3	-2.995	-2.995	-2.995	1	0
SPRR1B	-2.995	-2.995	-2.995	1	0
SPRR2D	-2.995	-2.995	-2.995	1	0
SPRR2A	-2.995	-2.995	-2.995	1	0
S100A9	-1.702	-2.995	-1.712	1.55455	0.6365
S100A8	-2.995	-2.995	-2.995	1	0
S100A7	-2.995	-2.995	-2.995	1	0
S100A6	5.086	4.886	5.735	1.68063	0.749
S100A5	-2.995	-2.995	-2.995	1	0
S100A4	3.137	2.21	2.244	0.742519	-0.4295
S100A3	-1.031	-2.995	-1.235	1.71475	0.778
S100A2	-0.1298	-1.18	0.6987	2.55549	1.3536
S100A16	6.474	6.446	5.751	0.611744	-0.709
S100A14	7.782	8.013	7.381	0.699066	-0.5165
S100A13	4.569	4.551	4.396	0.892547	-0.164
	-0.6091	-0.7975	0.1675	1.82868	0.8708
	-0.4501	-1.18	-1.712	0.537021	-0.89695
CHTOP	7.048	6.969	6.908	0.93271	-0.1005
SNAPIN	4.99	4.95	4.554	0.7495	-0.416
ILF2	9.138	9.153	8.744	0.757071	-0.4015
NPR1	1.573	1.49	1.799	1.20372	0.2675
INTS3	7.435	7.438	7.05	0.764983	-0.3865
SLC27A3	4.307	4.25	3.889	0.763394	-0.3895
GATAD2B	6.073	6.174	6.351	1.1708	0.2275
DENND4B	6.784	6.459	6.673	1.03634	0.0515
CRTC2	5.226	4.994	5.746	1.55401	0.636
SLC39A1	7.342	7.529	7.459	1.01642	0.0235
	-1.214	-0.7395	-0.3503	1.54376	0.62645
	-1.702	-0.5605	-1.235	0.930611	-0.10375
CREB3L4	3.465	3.785	3.734	1.07848	0.109
JTB	6.422	6.194	6.297	0.992404	-0.011
	-0.3352	-0.7391	0.5294	2.09442	1.06655
RAB13	5.399	5.66	5.813	1.21714	0.2835
RPS27	9.467	9.502	9.352	0.912249	-0.1325
NUP210L	-2.019	-2.995	-1.712	1.73508	0.795
TPM3	9.343	9.46	9.139	0.833642	-0.2625
C1orf43	7.85	7.932	7.897	1.00417	0.006
UBAP2L	8.757	8.634	8.288	0.753929	-0.4075
HAX1	6.983	6.916	6.832	0.921784	-0.1175
AQP10	0.8669	1.123	1.918	1.89612	0.92305
ATP8B2	6.856	6.956	7.332	1.3435	0.426
IL6R	5.45	5.586	5.809	1.22349	0.291
SHE	-2.995	-2.29	-2.005	1.55563	0.6375
UBE2Q1	7.19	7.26	7.181	0.969962	-0.044
CHRNB2	-2.995	-2.995	-2.432	1.47734	0.563
ADAR	9.007	9.144	8.795	0.823306	-0.2805
KCNN3	-2.995	-2.995	-1.191	3.49187	1.804
PMVK	3.894	4.199	4.021	0.98248	-0.0255
PBXIP1	5.377	5.269	6.371	2.06766	1.048
PYGO2	6.276	6.282	6.05	0.853226	-0.229
	-0.8624	-0.9429	-0.2441	1.5785	0.65855
SHC1	8.37	8.363	7.9	0.723718	-0.4665
CKS1B	7.133	7.313	7.074	0.901875	-0.149
FLAD1	6.225	6.003	6.032	0.944747	-0.082
ZBTB7B	5.981	5.82	5.975	1.053	0.0745
DCST2	-1.442	-2.29	0.2675	4.38781	2.1335
DCST1	-2.995	-2.995	-0.7257	4.82089	2.2693
DCST1-AS1	-0.2288	-0.7391	-0.2441	1.18087	0.23985
ADAM15	5.692	5.442	5.817	1.18921	0.25
EFNA4	3.504	3.888	3.917	1.16554	0.221
	-1.711	-2.995	-2.995	0.640824	-0.642
EFNA3	0.9156	1.363	2.798	3.15732	1.6587
EFNA1	5.617	5.662	5.961	1.24963	0.3215
SLC50A1	5.665	5.799	6.021	1.22179	0.289
DPM3	1.791	1.68	1.963	1.1708	0.2275
KRTCAP2	6.054	5.925	6.079	1.064	0.0895
TRIM46	1.17	0.9579	2.616	2.93234	1.55205
MUC1	1.047	0.9569	1.918	1.88694	0.91605
	-2.019	-2.995	-2.028	1.39378	0.479
THBS3	3.678	3.971	5.034	2.31257	1.2095
MTX1	6.023	5.676	5.849	0.999653	-0.0005
	2.087	2.372	2.906	1.59826	0.6765
GBAP1	3.355	3.165	3.125	0.91067	-0.135
GBA	7.635	7.837	7.537	0.871154	-0.199
FAM189B	5.993	5.929	5.846	0.923382	-0.115
SCAMP3	6.982	6.748	6.505	0.779165	-0.36
CLK2	6.149	5.978	6.051	0.991373	-0.0125
HCN3	2.699	1.969	3.442	2.15547	1.108
PKLR	2.168	2.234	2.654	1.36888	0.453
FDPS	8.198	8.359	8.113	0.891619	-0.1655
RUSC1-AS1	-0.2288	-0.9429	0.4044	1.98653	0.99025
RUSC1	5.373	5.2	5.577	1.22306	0.2905
ASH1L	6.815	7.002	7.069	1.11767	0.1605
ASH1L-AS1	1.482	1.644	1.774	1.15749	0.211
MSTO1	5.774	5.628	5.557	0.905006	-0.144
YY1AP1	6.913	6.94	6.993	1.04717	0.0665
DAP3	7.41	7.576	7.286	0.866337	-0.207
GON4L	7.155	7.265	7.27	1.04247	0.06
SYT11	4.359	4.768	5.076	1.42652	0.5125
RIT1	4.496	4.961	5.31	1.4964	0.5815
KHDC4	6.116	5.743	6.596	1.58722	0.6665
ARHGEF2	7.12	7.14	7.366	1.17772	0.236
SSR2	8.765	8.8	8.554	0.853522	-0.2285
UBQLN4	7.392	7.374	7.099	0.821311	-0.284
LAMTOR2	4.768	4.843	4.828	1.01572	0.0225
RAB25	-0.7115	-0.2585	-0.8762	0.762495	-0.3912
MEX3A	7.279	7.366	7.41	1.06253	0.0875
LMNA	7.472	7.225	7.805	1.37221	0.4565
SLC25A44	6.493	6.417	6.425	0.97942	-0.03
PMF1-BGLAP	2.977	3.134	2.735	0.800792	-0.3205
PMF1	6.131	6.048	5.333	0.591931	-0.7565
PAQR6	2.791	2.328	3.262	1.62732	0.7025
SMG5	8.112	8.132	8.235	1.08147	0.113
TMEM79	2.616	2.773	3.006	1.241	0.3115
GLMP	7.493	7.542	7.267	0.840605	-0.2505
CCT3	9.878	10.06	9.299	0.628507	-0.67
TSACC	0.2099	0.7692	0.4044	0.942687	-0.08515
RHBG	2.3	2.798	2.851	1.23285	0.302
C1orf61	-1.028	-1.819	0.34	3.39521	1.7635
MEF2D	5.568	5.429	6.238	1.6696	0.7395
IQGAP3	6.583	6.279	6.765	1.2605	0.334
NAXE	5.861	6	5.488	0.735858	-0.4425
GPATCH4	6.789	6.859	6.134	0.619854	-0.69
	2.35	1.576	3.873	3.75809	1.91
BCAN	-0.8624	-1.18	-0.7257	1.22731	0.2955
	5.38	5.304	5.901	1.47325	0.559
	2.067	1.848	2.798	1.79067	0.8405
NES	7.854	7.934	8.43	1.44995	0.536
CRABP2	-0.8624	-0.1283	3.612	17.236	4.10735
ISG20L2	6.995	7.141	6.628	0.737135	-0.44
RRNAD1	3.712	3.963	4.252	1.33284	0.4145
MRPL24	5.292	5.258	4.919	0.781328	-0.356
HDGF	9.809	9.9	9.397	0.728247	-0.4575
PRCC	7.124	7.091	6.887	0.858268	-0.2205
SH2D2A	0.8669	0.5534	0.9431	1.17524	0.23295
PEAR1	-1.031	-2.29	0.5881	4.75221	2.2486
ARHGEF11	6.645	6.771	6.599	0.927231	-0.109
ETV3	5.478	5.593	5.745	1.15629	0.2095
FCRL3	-2.995	-2.995	-2.432	1.47734	0.563
FCRL2	-2.995	-2.995	-1.71	2.43682	1.285
KIRREL1	6.526	6.556	6.176	0.776469	-0.365
CD1D	0.3046	-0.5733	-2.346	0.215887	-2.21165
	-0.4469	-0.1242	-1.199	0.530914	-0.91345
OR10K1	1.62	1.496	2.067	1.42306	0.509
OR6Y1	0.9325	0.9751	1.269	1.24418	0.3152
PYHIN1	-2.416	-2.29	-2.995	0.640824	-0.642
IFI16	-2.019	-1.819	-1.044	1.83401	0.875
AIM2	-2.995	-2.995	-2.995	1	0
CADM3	-2.995	-2.995	-2.995	1	0
ACKR1	-2.995	-2.995	-2.995	1	0
	-2.995	-2.995	-2.995	1	0
CRP	-2.426	-2.995	-2.995	0.821026	-0.2845
DUSP23	1.351	1.123	1.669	1.3491	0.432
SLAMF8	-2.995	-2.995	-2.995	1	0
	-2.995	-2.995	-1.712	2.43344	1.283
SNHG28	-2.995	-2.29	-2.995	0.783226	-0.3525
	-2.426	-2.995	-2.995	0.821026	-0.2845
CFAP45	0.661	0.7692	0.4044	0.80625	-0.3107
TAGLN2	8.435	8.552	8.565	1.05081	0.0715
IGSF9	2.5	2.283	2.189	0.869043	-0.2025
SLAMF9	-2.995	-2.995	-1.235	3.38698	1.76
KCNJ10	-2.426	-2.995	-1.044	3.17444	1.6665
PIGM	5.342	5.38	5.146	0.861546	-0.215
IGSF8	4.861	4.592	4.72	0.995505	-0.0065
ATP1A2	-2.995	-2.995	-0.8697	4.36294	2.1253
ATP1A4	-1.689	-2.281	-2.025	0.972655	-0.04
CASQ1	-2.426	-2.995	-2.432	1.21293	0.2785
PEA15	7.247	7.307	7.391	1.08222	0.114
DCAF8	6.845	6.672	7.145	1.30722	0.3865
PEX19	6.78	6.949	6.481	0.766576	-0.3835
COPA	8.549	8.456	8.623	1.08711	0.1205
NCSTN	7.364	7.578	7.186	0.820742	-0.285
NHLH1	-1.222	-2.29	-0.2441	2.85185	1.5119
VANGL2	3.719	3.911	4.344	1.44293	0.529
SLAMF1	-2.995	-2.995	-2.995	1	0
SLAMF7	-2.995	-1.819	-2.028	1.30044	0.379
LY9	-2.019	-1.174	-1.941	0.787581	-0.3445
CD244	-2.995	-2.995	-2.995	1	0
ITLN1	-2.995	-2.995	-2.995	1	0
	-0.4499	0.1657	-0.1442	0.998545	-0.0021
F11R	8.792	9.099	8.582	0.777277	-0.3635
	6.102	6.887	5.445	0.483136	-1.0495
TSTD1	2.067	1.607	1.799	0.974004	-0.038
USF1	6.21	6.177	5.828	0.7762	-0.3655
ARHGAP30	-2.426	-2.995	0.03427	6.70283	2.74477
NECTIN4	-2.426	-1.819	-1.044	2.11184	1.0785
KLHDC9	0.7153	0.1014	0.8015	1.31326	0.39315
PFDN2	5.899	5.96	5.588	0.78922	-0.3415
NIT1	4.78	4.653	4.643	0.95033	-0.0735
DEDD	5.608	5.439	5.421	0.931418	-0.1025
UFC1	6.515	6.602	6.012	0.684679	-0.5465
USP21	5.54	5.187	5.39	1.01854	0.0265
PPOX	3.579	3.263	3.463	1.02954	0.042
B4GALT3	6.411	6.407	6.135	0.827023	-0.274
NDUFS2	7.832	7.986	7.418	0.711532	-0.491
FCER1G	1.672	1.174	1.144	0.824162	-0.279
APOA2	11.02	11.22	11.21	1.06437	0.09
TOMM40L	6.978	7.041	6.175	0.560777	-0.8345
PCP4L1	-2.426	-1.819	-1.235	1.84997	0.8875
MPZ	3.147	2.931	2.244	0.576343	-0.795
SDHC	6.953	6.971	6.704	0.836246	-0.258
FCGR2A	-2.995	-2.995	-2.432	1.47734	0.563
HSPA6	-2.426	-2.995	-0.3503	5.13442	2.3602
FCRLA	-2.995	-2.29	-1.454	2.27916	1.1885
FCRLB	-2.995	-2.29	-2.028	1.53103	0.6145
DUSP12	5.091	5.043	5.073	1.00417	0.006
ATF6	6.816	7.152	7.008	1.01677	0.024
	-2.019	-2.29	-0.3503	3.49235	1.8042
OLFML2B	-2.995	-2.29	-1.454	2.27916	1.1885
NOS1AP	2.572	2.822	2.906	1.15589	0.209
C1orf226	4.421	4.401	4.423	1.00835	0.012
SH2D1B	-2.995	-2.995	-2.028	1.95477	0.967
UHMK1	7.012	7.356	7.343	1.11651	0.159
UAP1	6.701	6.753	6.445	0.82245	-0.282
DDR2	0.2836	1.123	1.696	1.98991	0.9927
HSD17B7	4.548	4.686	4.682	1.04608	0.065
CCDC190	-2.995	-2.995	-2.995	1	0
RGS4	-2.019	-2.29	-1.235	1.89146	0.9195
RGS5	0.9141	0.629	2.169	2.63436	1.39745
	1.659	1.749	1.434	0.82932	-0.27
NUF2	5.279	5.488	4.986	0.759173	-0.3975
PBX1	6.424	6.539	6.098	0.766576	-0.3835
	-1.442	-1.819	-0.8762	1.68681	0.7543
MGST3	5.197	5.509	5.146	0.866337	-0.207
ALDH9A1	6.005	6.059	5.494	0.688725	-0.538
TMCO1	7.443	7.611	7.334	0.874785	-0.193
TMCO1-AS1	-0.03707	0.591	0.5068	1.1727	0.229835
UCK2	7.442	7.433	6.767	0.628289	-0.6705
FAM78B	-2.995	-2.995	-2.028	1.95477	0.967
POGK	7.273	7.435	7.21	0.905006	-0.144
TADA1	4.891	4.823	4.336	0.696889	-0.521
ILDR2	-1.702	-1.465	-1.234	1.27412	0.3495
MAEL	-2.415	-2.995	-2.995	0.817902	-0.29
GPA33	-2.995	-2.995	-2.995	1	0
POU2F1	6.058	6.184	5.926	0.873573	-0.195
CREG1	5.669	5.919	5.669	0.917004	-0.125
RCSD1	-0.9773	-1.689	-1.341	0.994574	-0.00785
MPZL1	7.597	7.609	7.653	1.03526	0.05
ADCY10	2.765	3.344	3.661	1.52256	0.6065
MPC2	7.326	7.392	6.965	0.761017	-0.394
DCAF6	6.591	6.775	6.746	1.04464	0.063
GPR161	3.768	3.673	5.216	2.81962	1.4955
TIPRL	6.572	6.647	6.352	0.836536	-0.2575
SFT2D2	7.503	7.903	7.391	0.805524	-0.312
TBX19	0.7153	0.9569	2.226	2.62061	1.3899
XCL1	0.3538	0.9569	0.961	1.23598	0.30565
LINC00626	-2.995	-2.995	-2.995	1	0
ATP1B1	8.328	8.343	8.582	1.18633	0.2465
NME7	3.801	3.89	3.492	0.782683	-0.3535
BLZF1	5.047	5.03	5.094	1.03922	0.0555
CCDC181	-0.7115	-0.7391	-0.3503	1.29684	0.375
SLC19A2	5.733	5.743	5.625	0.924663	-0.113
	1.42	1.567	1.318	0.885461	-0.1755
F5	7.669	8.009	7.205	0.644387	-0.634
SELP	-2.995	-2.995	-2.995	1	0
C1orf112	5.463	5.617	4.989	0.682547	-0.551
SELL	-2.019	-0.2585	0.8974	4.1015	2.03615
METTL18	3.024	3.263	3.13	0.990686	-0.0135
SCYL3	4.337	4.341	4.084	0.837987	-0.255
KIFAP3	4.748	4.653	4.849	1.10842	0.1485
METTL11B	-2.426	-2.995	-2.028	1.60492	0.6825
GORAB	4.323	4.351	4.825	1.4025	0.488
PRRX1	2.912	2.756	4.158	2.50359	1.324
FMO3	-1.424	-0.9429	-0.5371	1.5652	0.64635
FMO1	-1.702	-0.5605	-0.4649	1.58705	0.66635
FMO4	1.281	1.68	1.963	1.39716	0.4825
PRRC2C	9.373	9.512	9.01	0.740977	-0.4325
VAMP4	3.279	3.409	3.583	1.18017	0.239
EEF1AKNMT	6.732	6.767	6.194	0.680421	-0.5555
DNM3	1.482	1.363	1.113	0.806921	-0.3095
PIGC	5.996	5.904	5.903	0.967947	-0.047
C1orf105	0.8181	1.07	1.152	1.15505	0.20795
SUCO	7.958	8.055	8.076	1.04935	0.0695
TNFSF18	-2.995	-2.995	-2.432	1.47734	0.563
TNFSF4	3.177	4.205	3.332	0.779705	-0.359
	0.661	1.07	-0.1452	0.496305	-1.0107
PRDX6	8.617	8.708	8.097	0.675721	-0.5655
ANKRD45	-0.4836	-1.474	-0.339	1.55811	0.6398
KLHL20	4.132	3.985	4.314	1.19375	0.2555
CENPL	4.477	4.855	4.499	0.890693	-0.167
DARS2	6.48	6.77	6.223	0.756808	-0.402
GAS5	7.28	7.224	7.465	1.1591	0.213
ZBTB37	4.559	4.906	4.55	0.881175	-0.1825
SERPINC1	-0.03707	2.416	1.368	1.13173	0.178535
RC3H1	5.51	5.72	5.669	1.03814	0.054
RABGAP1L-DT	-1.702	-1.18	-0.4649	1.96714	0.9761
RABGAP1L	4.362	4.798	4.676	1.06881	0.096
CACYBP	7.606	7.613	6.987	0.649544	-0.6225
MRPS14	5.039	5.181	4.724	0.765248	-0.386
TNN	-2.995	-2.995	-2.432	1.47734	0.563
KIAA0040	-1.702	-2.29	-1.044	1.93455	0.952
TNR	-0.7115	-1.465	-0.3503	1.6678	0.73795
COP1	5.93	6.045	6	1.0087	0.0125
PAPPA2	-2.995	-2.995	-1.712	2.43344	1.283
BRINP2	-2.995	-1.819	-2.028	1.30044	0.379
SEC16B	2.43	2.374	2.308	0.936921	-0.094
CRYZL2P-SEC16B	1.49	2.135	1.882	1.04935	0.0695
CRYZL2P	3.302	3.356	3.161	0.890076	-0.168
RASAL2-AS1	0.2265	0.1023	0.4689	1.23499	0.3045
RASAL2	5.694	5.64	5.376	0.817335	-0.291
C1orf220	0.03439	-0.4323	0.9444	2.20894	1.14336
	-1.702	-2.995	-1.712	1.55455	0.6365
RALGPS2	5.911	6.197	6.087	1.02314	0.033
ANGPTL1	-2.995	-2.995	-2.432	1.47734	0.563
FAM20B	7.01	7.088	6.322	0.604159	-0.727
TOR3A	5.874	5.954	5.488	0.744323	-0.426
ABL2	5.75	5.995	5.941	1.04863	0.0685
SOAT1	7.112	7.353	6.72	0.701007	-0.5125
AXDND1	-1.702	-2.995	-2.028	1.24876	0.3205
TOR1AIP2	7.111	7.203	7.371	1.1599	0.214
	-1.222	-0.9429	-0.8762	1.15369	0.20625
TOR1AIP1	6.864	6.998	6.479	0.731029	-0.452
CEP350	6.515	6.888	6.672	0.97976	-0.0295
QSOX1	4.891	5.209	6.077	2.03778	1.027
LHX4	-1.222	-2.29	-1.044	1.63807	0.712
ACBD6	5.586	5.191	5.199	0.87691	-0.1895
OVAAL	-2.426	-2.995	-2.995	0.821026	-0.2845
XPR1	6.708	6.868	6.779	0.993781	-0.009
KIAA1614	-2.995	-2.995	-0.424	5.94221	2.571
	0.4363	-0.379	0.4607	1.34915	0.43205
KIAA1614-AS1	0.6046	0.629	0.1163	0.706862	-0.5005
STX6	5.824	6.117	5.712	0.835957	-0.2585
MR1	3.377	2.951	4.742	2.98556	1.578
IER5	3.109	2.817	3.45	1.40153	0.487
ZNF648	-2.995	-2.995	-2.995	1	0
	-0.6049	-0.6506	0.124	1.68383	0.75175
GLUL	8.077	8.26	8.371	1.15069	0.2025
RNASEL	-2.995	-2.995	-1.203	3.46295	1.792
RGS16	-2.426	-2.995	-1.044	3.17444	1.6665
NPL	-0.8624	-1.18	0.2675	2.44308	1.2887
DHX9	9.313	9.4	8.484	0.5462	-0.8725
LAMC1	9.368	9.657	9.039	0.720215	-0.4735
LAMC2	2.512	2.328	3.852	2.69821	1.432
NMNAT2	-2.019	-2.29	-2.995	0.55845	-0.8405
SMG7	7.306	7.328	7.161	0.89751	-0.156
NCF2	3.615	3.873	4.535	1.73027	0.791
ARPC5	7.376	7.296	6.98	0.781328	-0.356
RGL1	4.265	3.834	4.043	0.995505	-0.0065
COLGALT2	2.384	1.848	2.613	1.41128	0.497
TSEN15	5.268	5.137	5.208	1.00382	0.0055
C1orf21	-1.222	-0.2585	-0.4649	1.21029	0.27535
EDEM3	6.983	7.511	6.974	0.827597	-0.273
NIBAN1	-1.03	-2.995	2.15	17.9076	4.1625
RNF2	4.586	4.63	4.772	1.12039	0.164
TRMT1L	4.867	5.203	5.206	1.12584	0.171
SWT1	2.778	3.139	3.243	1.21799	0.2845
	-1.025	-0.5605	-0.7231	1.04946	0.06965
IVNS1ABP	7.636	7.566	7.806	1.15269	0.205
	-0.7115	-0.5605	-0.2441	1.31212	0.3919
HMCN1	1.004	1.607	2.367	2.0871	1.0615
PRG4	2.434	2.519	2.09	0.764983	-0.3865
TPR	8.572	8.781	8.214	0.725728	-0.4625
ODR4	5.886	6.161	5.895	0.914782	-0.1285
PDC	-2.995	-2.995	-2.995	1	0
PTGS2	-2.995	-2.29	-0.2441	5.27218	2.3984
PLA2G4A	0.5458	0.5534	1.669	2.17257	1.1194
ERVMER61-1	-2.019	-2.258	-2.028	1.0796	0.1105
	-2.019	-2.29	-0.8762	2.42553	1.2783
BRINP3	-2.995	-2.995	-1.712	2.43344	1.283
	-2.009	-1.156	-0.8562	1.65439	0.7263
RGS2	5.827	5.826	5.738	0.9405	-0.0885
UCHL5	6.499	6.725	6.207	0.755236	-0.405
RO60	5.901	6.091	6.184	1.13918	0.188
GLRX2	4.544	4.77	4.301	0.781328	-0.356
CDC73	6.707	7.062	6.551	0.793609	-0.3335
B3GALT2	-0.5749	-1.465	0.2675	2.44096	1.28745
KCNT2	3.045	3.177	4.327	2.32302	1.216
CFH	2.514	2.841	3.056	1.29999	0.3785
CFHR3	-1.7	-2.995	-2.431	0.943765	-0.0835
CFHR1	-1.737	-0.0009364	-0.117	1.68409	0.751968
CFHR2	-1.702	-2.29	-1.134	1.81756	0.862
CFHR5	-0.5749	0.5534	-0.3503	0.790288	-0.33955
F13B	-0.5749	0.7692	-0.0527	0.901344	-0.14985
ASPM	8.339	8.497	8.198	0.858565	-0.22
ZBTB41	5.05	5.341	5.507	1.241	0.3115
CRB1	-2.995	-1.819	-2.995	0.665265	-0.588
DENND1B	4.06	4.271	4.279	1.08185	0.1135
C1orf53	1.129	1.318	0.1939	0.489846	-1.0296
LHX9	-1.442	-1.465	-0.2441	2.31241	1.2094
NEK7	5.036	5.327	5.565	1.3045	0.3835
PTPRC	-2.019	-1.819	-1.235	1.60659	0.684
MIR181A1HG	-1.702	-1.819	-1.712	1.03419	0.0485
NR5A2	6.359	6.445	6.357	0.96929	-0.045
LINC00862	0.05416	0.5475	0.8885	1.50282	0.58767
	2.333	2.739	2.28	0.837406	-0.256
ZNF281	7.767	7.783	7.101	0.626767	-0.674
KIF14	7.008	7.046	6.538	0.712519	-0.489
DDX59	4.294	4.289	3.84	0.731282	-0.4515
DDX59-AS1	-1.264	-2.251	-1.454	1.23413	0.3035
CAMSAP2	6.235	6.312	6.3	1.01854	0.0265
INAVA	6.516	6.179	5.513	0.560777	-0.8345
MROH3P	-1.702	-2.29	-1.235	1.69466	0.761
KIF21B	3.557	3.472	4.756	2.36444	1.2415
	-2.995	-2.275	-0.1427	5.62674	2.4923
ASCL5	-2.995	-2.995	-1.454	2.90996	1.541
TMEM9	6.339	6.282	6.374	1.045	0.0635
IGFN1	-2.019	-2.29	-1.712	1.35896	0.4425
PKP1	-2.995	-1.819	-2.432	0.982821	-0.025
TNNT2	-2.019	-2.995	0.03427	5.82101	2.54127
LAD1	6.981	7.047	6.714	0.812252	-0.3
PHLDA3	-2.019	-1.465	-0.5894	2.22314	1.1526
CSRP1	6.422	6.407	6.768	1.27766	0.3535
	-2.995	-2.995	-1.454	2.90996	1.541
RPS10P7	-0.1566	-0.4877	0.4735	1.73586	0.79565
NAV1	0.2112	-0.1254	-0.4397	0.715687	-0.4826
IPO9	7.977	8.103	7.576	0.724973	-0.464
SHISA4	-1.702	-0.9429	1.941	9.60277	3.26345
LMOD1	-2.995	-2.995	-2.995	1	0
TIMM17A	6.406	6.543	6.124	0.784312	-0.3505
RNPEP	6.14	6.204	6.032	0.907519	-0.14
ELF3-AS1	2.929	2.79	3.841	1.97452	0.9815
ELF3	5.288	5.218	6.41	2.22993	1.157
	-0.2465	-2.995	-1.048	1.48736	0.57275
ARL8A	4.615	4.671	5.081	1.35472	0.438
PTPN7	-2.426	-2.995	-1.712	1.99792	0.9985
LGR6	-1.702	-1.819	-2.432	0.627854	-0.6715
UBE2T	5.72	5.848	5.374	0.752623	-0.41
PPP1R12B	4.438	4.276	5.187	1.77769	0.83
SYT2	-2.421	-1.405	-0.4634	2.73132	1.4496
KDM5B	7.356	7.623	7.751	1.19872	0.2615
PCAT6	-1.442	-2.995	0.2675	5.60223	2.486
	2.56	2.333	2.4	0.968283	-0.0465
	0.3612	0.8416	1.081	1.39436	0.4796
RABIF	4.493	4.626	4.299	0.834799	-0.2605
KLHL12	5.891	5.891	5.806	0.942785	-0.085
ADIPOR1	7.009	7.031	6.998	0.984866	-0.022
CYB5R1	5.179	5.475	5.363	1.02527	0.036
TMEM183A	6.888	6.802	6.566	0.824162	-0.279
PPFIA4	-0.5749	-1.18	0.6445	2.87179	1.52195
ADORA1	-2.995	-2.29	-2.028	1.53103	0.6145
CHI3L1	-2.995	-2.282	-1.44	2.29501	1.1985
LINC01136	-2.423	-1.818	-1.229	1.8551	0.8915
BTG2	3.846	4.035	5.245	2.46998	1.3045
FMOD	-2.995	-2.29	-0.2441	5.27218	2.3984
PRELP	-0.6981	-2.123	-1.44	0.979794	-0.02945
ATP2B4	5.288	5.41	5.541	1.14235	0.192
ZC3H11A	8.007	8.271	7.961	0.883928	-0.178
ZBED6	6.188	6.165	5.917	0.835377	-0.2595
SNRPE	6.912	7.13	6.443	0.669892	-0.578
SOX13	7.251	6.937	6.021	0.47533	-1.073
ETNK2	3.882	3.963	4.539	1.53315	0.6165
REN	-2.426	-0.9429	-1.235	1.36552	0.44945
KISS1	-0.8624	-0.008912	0.1163	1.46607	0.551956
GOLT1A	5.279	5.607	4.911	0.691595	-0.532
PLEKHA6	5.676	5.694	5.934	1.18838	0.249
LINC00628	-0.7115	-1.18	0.4683	2.66484	1.41405
PPP1R15B	6.669	6.674	7.245	1.48813	0.5735
PIK3C2B	6.073	6.013	5.615	0.743291	-0.428
MDM4	5.68	5.428	5.911	1.28076	0.357
LRRN2	-2.995	-1.465	-2.027	1.15109	0.203
	-2.995	-2.995	-1.229	3.4011	1.766
NFASC	-2.017	-1.817	-1.45	1.38223	0.467
TMEM81	0.3538	0.8345	1.228	1.5517	0.63385
RBBP5	5.952	6.067	5.901	0.927552	-0.1085
DSTYK	3.719	3.957	4.377	1.45297	0.539
TMCC2	-0.3352	-0.5605	0.9431	2.62251	1.39095
NUAK2	5.088	4.848	4.264	0.613868	-0.704
KLHDC8A	-2.426	-1.18	-0.5894	2.31916	1.2136
LEMD1-AS1	-1.439	-1.447	-1.042	1.32042	0.401
LEMD1	-2.995	-2.995	-2.995	1	0
BLACAT1	-2.019	-2.995	-1.454	2.07484	1.053
CDK18	2.765	3.004	4.386	2.83137	1.5015
MFSD4A	-0.624	0.1502	0.8051	2.05908	1.042
ELK4	5.281	5.425	5.676	1.25093	0.323
SLC45A3	3.425	3.441	3.234	0.871154	-0.199
NUCKS1	10.06	10.25	9.287	0.547906	-0.868
RAB29	4.843	5.111	5.399	1.33978	0.422
SLC41A1	3.481	3.493	4.583	2.13761	1.096
SLC26A9	-2.995	-2.995	-1.044	3.86642	1.951
RAB7B	-2.426	-2.29	-0.7257	3.10007	1.6323
CTSE	-0.2288	-0.008912	1.527	3.12933	1.64586
	-1.027	-1.819	-0.6565	1.70114	0.7665
FAM72A	4.292	4.821	4.534	0.984525	-0.0225
SRGAP2	5.831	5.864	6.139	1.22391	0.2915
IKBKE	4.319	4.351	3.747	0.665265	-0.588
RASSF5	2.148	2.372	3.349	2.12727	1.089
EIF2D	5.723	5.747	5.405	0.795536	-0.33
DYRK3	0.9141	1.49	2.171	1.95742	0.96895
MAPKAPK2	6.475	6.338	6.742	1.26181	0.3355
IL24	-2.995	-2.995	-2.432	1.47734	0.563
FCMR	-2.995	-2.995	-2.995	1	0
PIGR	-2.357	-2.995	-1.528	2.21606	1.148
C1orf116	4.224	4.069	4.016	0.913515	-0.1305
PFKFB2	5.055	5.099	5.277	1.1487	0.2
YOD1	6.212	6.304	6.256	0.998615	-0.002
C4BPB	2.887	3.156	2.99	0.978403	-0.0315
C4BPA	4.06	4.648	4.816	1.37745	0.462
	-2.019	-2.995	-2.995	0.713013	-0.488
CD55	2.828	2.756	3.54	1.67946	0.748
CR2	-2.995	-2.29	-1.235	2.65277	1.4075
CD46	7.644	7.783	7.881	1.12311	0.1675
PLXNA2	3.894	4.055	3.486	0.712766	-0.4885
MIR205HG	-2.426	-1.819	-2.995	0.5462	-0.8725
LAMB3	1.841	1.94	3.562	3.18546	1.6715
HSD11B1-AS1	-2.995	-2.995	-1.712	2.43344	1.283
G0S2	-1.031	-1.465	1.072	4.99332	2.32
HSD11B1	-2.995	-2.995	-2.995	1	0
C1orf74	2.384	1.91	2.367	1.16473	0.22
IRF6	-1.437	-2.287	-0.3493	2.85344	1.5127
UTP25	5.716	5.864	5.391	0.758384	-0.399
SYT14	-1.7	-2.995	-1.043	2.46998	1.3045
SERTAD4-AS1	-2.995	-2.995	-2.995	1	0
SERTAD4	-2.995	-2.29	-2.028	1.53103	0.6145
HHAT	1.513	1.449	2.189	1.63354	0.708
KCNH1	-2.995	-2.29	-2.432	1.15709	0.2105
KCNH1-IT1	-2.995	-2.995	-2.995	1	0
RCOR3	4.949	4.972	5.175	1.1603	0.2145
TRAF5	1.703	1.45	3.095	2.86493	1.5185
LINC00467	3.058	3.096	3.213	1.09885	0.136
SLC30A1	5.815	6.021	5.211	0.612593	-0.707
LINC01693	-2.995	-2.995	-2.995	1	0
NEK2	6.009	6.063	6.368	1.25876	0.332
	0.3987	-0.3424	0.04724	1.01332	0.01909
LPGAT1	7.51	7.909	7.254	0.729257	-0.4555
INTS7	6.216	6.216	5.759	0.7285	-0.457
DTL	6.679	6.783	6.145	0.666187	-0.586
PPP2R5A	6.311	6.355	6.247	0.942131	-0.086
PACC1	3.929	4.109	4.053	1.02385	0.034
NENF	3.876	3.881	4.129	1.18962	0.2505
ATF3	3.512	3.523	5.129	3.05569	1.6115
BATF3	-0.7115	-1.465	-0.2441	1.79521	0.84415
NSL1	5.626	5.801	5.485	0.853522	-0.2285
TATDN3	3.883	4.058	3.7	0.829032	-0.2705
FLVCR1-DT	0.4878	0.3016	1.08	1.60804	0.6853
FLVCR1	5.943	6.064	6.206	1.15069	0.2025
VASH2	3.784	3.919	4.279	1.3449	0.4275
ANGEL2	5.03	5.102	4.952	0.924023	-0.114
RPS6KC1	5.435	5.605	5.501	0.986917	-0.019
PROX1	8.242	8.633	7.784	0.635736	-0.6535
SMYD2	6.147	5.98	5.877	0.878735	-0.1865
PTPN14	6.217	6.235	6.012	0.862144	-0.214
CENPF	8.714	9.027	8.614	0.837116	-0.2565
KCTD3	6.893	7.165	6.544	0.714497	-0.485
USH2A	-1.031	-1.465	-0.3503	1.86309	0.8977
ESRRG	2.84	2.931	2.906	1.01431	0.0205
GPATCH2	4.71	4.878	4.745	0.966606	-0.049
SPATA17	0.4266	0.2017	0.03558	0.824408	-0.27857
RRP15	6.3	6.538	5.601	0.567228	-0.818
TGFB2-AS1	-2.995	-2.29	-2.028	1.53103	0.6145
TGFB2	5.178	4.843	5.735	1.65233	0.7245
TGFB2-OT1	0.1584	-2.995	-0.2173	2.29899	1.201
LYPLAL1	3.828	4.055	4.288	1.27147	0.3465
	-2.408	-1.339	-1.71	1.12	0.1635
LYPLAL1-AS1	-2.995	-2.995	-2.995	1	0
ZC3H11B	-1.81	-2.12	-0.5575	2.65277	1.4075
SLC30A10	4.735	4.777	4.423	0.793884	-0.333
EPRS1	9.01	8.924	8.517	0.732043	-0.45
BPNT1	6.118	6.195	5.736	0.747166	-0.4205
IARS2	7.933	8.106	7.329	0.619639	-0.6905
RAB3GAP2	6.896	7.107	6.904	0.934651	-0.0975
MARK1	-0.7115	-0.008912	0.8015	2.23722	1.16171
C1orf115	5.459	5.767	5.101	0.70125	-0.512
37316	4.002	3.985	3.87	0.917958	-0.1235
36951	6.283	6.335	4.887	0.373195	-1.422
HLX	-0.4501	-0.8122	-0.5894	1.02936	0.04175
LINC02817	-2.995	-0.94	-1.712	1.19375	0.2555
DUSP10	3.157	3.388	4.261	1.98412	0.9885
LINC01655	-2.995	-2.995	-2.995	1	0
LINC02257	-2.995	-2.995	-2.995	1	0
LINC01705	-2.995	-2.995	-2.995	1	0
HHIPL2	-2.019	-2.995	-1.454	2.07484	1.053
TAF1A	3.424	3.388	3.804	1.31768	0.398
TAF1A-AS1	0.8181	1.363	1.642	1.46556	0.55145
MIA3	6.441	6.535	6.817	1.25614	0.329
	-0.2288	-1.819	-0.4649	1.47325	0.559
AIDA	6.662	6.847	6.678	0.948356	-0.0765
BROX	6.09	6.083	5.925	0.894095	-0.1615
	1.385	0.7008	1.19	1.10734	0.1471
DISP1	2.187	2.499	2.951	1.52414	0.608
TLR5	-2.426	-2.29	-1.712	1.56482	0.646
SUSD4	0.05003	-0.1283	0.4683	1.42152	0.507435
CAPN8	-2.019	-1.465	-0.8762	1.82235	0.8658
CAPN2	6.717	6.4	6.918	1.28298	0.3595
TP53BP2	6.969	7.019	7.27	1.21083	0.276
GTF2IP20	3.676	3.317	4.337	1.79067	0.8405
	1.357	0.9426	2.21	2.08522	1.0602
	-0.03707	-0.7391	-0.7257	0.791348	-0.337615
FBXO28	5.933	6.096	6.028	1.0094	0.0135
DEGS1	5.446	5.753	5.708	1.07811	0.1085
NVL	5.555	5.619	5.437	0.90125	-0.15
CNIH4	5.488	5.277	5.894	1.42553	0.5115
WDR26	8.101	8.207	8.11	0.969962	-0.044
CNIH3	0.7676	1.644	0.8502	0.781545	-0.3556
DNAH14	3.411	3.252	3.947	1.53209	0.6155
LBR	8.305	8.395	7.86	0.712025	-0.49
LINC02765	-2.995	-2.995	-2.432	1.47734	0.563
ENAH	9.303	9.434	10.08	1.63751	0.7115
	-1.031	-0.9429	-0.1452	1.79222	0.84175
SRP9	8.619	8.854	8.539	0.87206	-0.1975
EPHX1	5.688	5.893	6.189	1.31814	0.3985
	-1.031	-2.29	-0.7257	1.91163	0.9348
TMEM63A	5.579	5.47	6.009	1.3991	0.4845
LEFTY1	-2.995	-2.29	-1.381	2.39745	1.2615
PYCR2	6.218	6.009	6.213	1.0714	0.0995
LEFTY2	-2.995	-2.995	0.2704	9.61575	3.2654
SDE2	5.973	6.141	5.999	0.960595	-0.058
H3-3A	8.621	8.736	8.425	0.838859	-0.2535
LINC01703	-2.019	-1.819	-2.028	0.927231	-0.109
ACBD3	6.271	6.341	6.397	1.06511	0.091
MIXL1	-0.7115	-0.5605	1.267	3.7399	1.903
LIN9	4.477	4.774	4.509	0.922423	-0.1165
PARP1	8.936	9.048	8.232	0.590496	-0.76
STUM	-2.995	-2.995	-2.995	1	0
ITPKB	-1.442	-2.29	-1.695	1.12584	0.171
PSEN2	3.678	3.768	3.654	0.953299	-0.069
COQ8A	6.679	6.474	5.636	0.521052	-0.9405
CDC42BPA	5.979	6.071	6.302	1.21167	0.277
ZNF678	4.747	5.079	4.346	0.675019	-0.567
SNAP47	5.231	5.06	5.05	0.935948	-0.0955
JMJD4	5.281	5.447	4.882	0.715984	-0.482
WNT9A	-2.426	-2.29	-0.3503	4.02141	2.0077
WNT3A	-2.995	-2.995	-2.995	1	0
ARF1	8.562	8.494	8.481	0.967947	-0.047
C1orf35	3.968	3.619	4.261	1.38271	0.4675
MRPL55	4.233	3.949	4.455	1.28699	0.364
GUK1	5.663	5.506	6.094	1.42356	0.5095
GJC2	1.659	1.783	1.19	0.692075	-0.531
IBA57	4.151	4.275	3.632	0.6685	-0.581
OBSCN-AS1	-0.7115	-0.9429	-1.044	0.860472	-0.2168
OBSCN	3.564	3.993	4.463	1.60714	0.6845
	-2.426	-2.29	-2.995	0.643049	-0.637
TRIM11	5.395	5.14	5.546	1.21293	0.2785
TRIM17	-0.03707	-0.4016	0.1939	1.33167	0.413235
H2AW	-0.1298	0.5534	0.6445	1.34976	0.4327
RNF187	6.455	6.296	7.06	1.60714	0.6845
RHOU	6.872	7.121	7.053	1.03994	0.0565
	3.211	3.572	3.006	0.765514	-0.3855
RAB4A	6.086	6.108	5.73	0.775393	-0.367
CCSAP	4.812	4.997	5.224	1.2479	0.3195
ACTA1	-0.5741	-0.7388	2.667	10.0106	3.32345
NUP133	6.943	7.004	6.596	0.76977	-0.3775
ABCB10	5.69	5.798	5.365	0.76897	-0.379
TAF5L	5.877	5.832	5.468	0.764983	-0.3865
URB2	6.055	6.276	5.38	0.580151	-0.7855
GALNT2	7.21	7.142	6.772	0.75576	-0.404
PGBD5	0.4847	0.1017	0.03214	0.834475	-0.26106
COG2	5.799	5.828	5.515	0.813097	-0.2985
AGT	7.997	8.237	8.48	1.2861	0.363
	2.354	2.931	2.747	1.07512	0.1045
CAPN9	-2.995	-2.995	-2.028	1.95477	0.967
C1orf198	6.664	6.729	6.15	0.684679	-0.5465
	-0.1298	-0.5605	-0.7257	0.768145	-0.38055
TTC13	5.349	5.307	5.386	1.04102	0.058
ARV1	4.738	4.745	4.178	0.676659	-0.5635
FAM89A	5.256	5.019	4.608	0.692795	-0.5295
TRIM67	1.047	0.7008	0.6987	0.885645	-0.1752
C1orf131	4.698	4.89	4.49	0.810003	-0.304
GNPAT	6.144	6.348	6.175	0.951978	-0.071
EXOC8	5.139	5.13	5.27	1.09847	0.1355
SPRTN	4.951	5.008	4.967	0.991373	-0.0125
EGLN1	7.138	7.275	6.97	0.848802	-0.2365
	2.914	2.931	2.725	0.87206	-0.1975
TSNAX	6.1	6.367	6.022	0.863639	-0.2115
TSNAX-DISC1	-2.995	-0.1248	-0.2797	2.42873	1.2802
DISC1	2.481	2.404	3.422	1.97178	0.9795
DISC1-IT1	-1.442	-1.465	-1.044	1.32823	0.4095
SIPA1L2	3.315	3.462	4.727	2.52888	1.3385
MAP10	-2.995	-2.29	-2.995	0.783226	-0.3525
NTPCR	5.341	5.471	5.122	0.821311	-0.284
PCNX2	4.196	4.194	4.551	1.27987	0.356
MAP3K21	3.996	3.999	4.187	1.14037	0.1895
KCNK1	-2.426	-2.29	-1.044	2.4863	1.314
SLC35F3	-2.995	-2.995	-2.432	1.47734	0.563
COA6	4.572	4.753	4.653	0.993437	-0.0095
TARBP1	6.288	6.253	5.541	0.603113	-0.7295
IRF2BP2	7.533	7.776	7.599	0.962261	-0.0555
	-2.995	-2.29	-2.995	0.783226	-0.3525
	-2.995	-2.995	-2.995	1	0
	-0.3352	0.4736	0.4044	1.26155	0.3352
LINC01348	-1.429	-0.4016	0.04325	1.94336	0.95855
TOMM20	8.816	8.937	8.351	0.694718	-0.5255
RBM34	6.17	6.319	5.734	0.701979	-0.5105
ARID4B	6.014	6.207	6.399	1.22137	0.2885
GGPS1	5.285	5.565	5.748	1.25093	0.323
TBCE	5.414	5.147	4.51	0.586214	-0.7705
B3GALNT2	5.6	5.771	5.738	1.03706	0.0525
GNG4	0.9936	1.449	2.036	1.75893	0.8147
LYST	3.417	3.664	3.873	1.25919	0.3325
NID1	8.996	9.175	8.388	0.61664	-0.6975
GPR137B	0.661	0.4736	2.262	3.2371	1.6947
ERO1B	1.631	1.68	2.785	2.18783	1.1295
EDARADD	-1.635	-1.391	-0.001725	2.85062	1.51127
LGALS8	6.127	6.231	6.272	1.06659	0.093
LGALS8-AS1	-2.426	-2.29	-1.712	1.56482	0.646
	-1.702	-1.465	-0.8762	1.63275	0.7073
HEATR1	7.445	7.693	6.995	0.671752	-0.574
ACTN2	-2.426	-2.995	-2.028	1.60492	0.6825
MTR	6.564	6.83	6.096	0.659297	-0.601
RYR2	-1.442	-1.819	-0.2441	2.61426	1.3864
ZP4	-2.995	-2.995	-2.995	1	0
CHRM3	-2.995	-1.815	-0.7153	3.2259	1.6897
FMN2	-2.995	-2.995	-2.995	1	0
GREM2	-2.995	-2.995	-2.995	1	0
RGS7	-2.995	-2.995	-2.995	1	0
FH	6.928	6.887	6.259	0.637943	-0.6485
OPN3	5.172	5.744	5.04	0.748461	-0.418
CHML	6.546	6.528	6.216	0.800515	-0.321
EXO1	5.42	5.669	4.95	0.662274	-0.5945
MAP1LC3C	-2.423	-2.29	-1.954	1.3218	0.4025
PLD5	6.305	6.543	5.554	0.547147	-0.87
LINC01347	4.785	4.678	5.006	1.20957	0.2745
CEP170	7.182	7.144	7.227	1.04536	0.064
SDCCAG8	4.469	4.648	4.626	1.0479	0.0675
AKT3	0.05003	0.2038	1.072	1.9253	0.945085
ZBTB18	3.177	3.609	4.069	1.5977	0.676
ADSS2	6.821	6.875	5.855	0.502432	-0.993
CATSPERE	-0.4501	-0.9429	-0.8762	0.882887	-0.1797
DESI2	6.433	6.453	6.288	0.898132	-0.155
COX20	5.339	5.565	4.737	0.609205	-0.715
HNRNPU	10.17	10.38	9.449	0.564091	-0.826
	-2.995	-1.819	-1.712	1.61888	0.695
EFCAB2	3.517	3.684	3.499	0.932063	-0.1015
KIF26B	0.05003	0.629	0.03427	0.809305	-0.305245
SMYD3	3.705	3.849	3.654	0.918276	-0.123
TFB2M	5.281	5.431	4.931	0.744839	-0.425
CNST	5.549	5.68	5.852	1.17895	0.2375
	-1.214	-2.29	-1.454	1.22944	0.298
	-1.439	-0.7366	-0.4649	1.53997	0.6229
SCCPDH	5.868	6.01	5.409	0.692555	-0.53
	0.2838	0.7008	1.116	1.54082	0.6237
LINC01341	-1.222	0.1014	0.2675	1.77498	0.8278
AHCTF1	7.855	8.164	7.782	0.854114	-0.2275
ZNF695	3.723	3.901	4.088	1.21083	0.276
ZNF670-ZNF695	0.2592	0.7794	1.036	1.43068	0.5167
ZNF670	4.981	5.158	4.787	0.822165	-0.2825
ZNF669	4.272	4.266	4.25	0.986917	-0.019
C1orf229	-0.1753	0.4671	0.2518	1.07617	0.1059
ZNF124	4.964	5.134	4.491	0.679243	-0.558
	1.513	1.607	2.207	1.56591	0.647
	4.839	4.685	5.136	1.29594	0.374
ZNF496	6.117	6.073	5.979	0.922742	-0.116
NLRP3	-2.017	-2.995	-2.43	1.05409	0.076
OR2B11	-1.025	-1.709	-2.018	0.636839	-0.651
OR2C3	-2.995	-1.999	-1.712	1.72309	0.785
TRIM58	-2.018	-2.995	-1.688	1.76357	0.8185
OR2W3	-2.995	-2.995	-2.995	1	0
OR2T8	-2.995	-2.995	-2.995	1	0
OR2L2	0.2902	0.271	0.9459	1.5859	0.6653
OR2T32P	-2.995	-2.995	-2.995	1	0
OR2M3	0.1102	-0.0002061	0.07997	1.01746	0.024973
OR2T12	-0.9478	-0.9385	0.172	2.16618	1.11515
OR2G6	-0.5423	-0.5334	-1.523	0.505173	-0.98515
	-2.995	-2.995	-2.995	1	0
OR2T10	-2.995	-2.995	-2.995	1	0
SH3BP5L	5.965	5.789	5.921	1.03097	0.044
ZNF672	5.303	5.258	4.879	0.757071	-0.4015
ZNF692	5.198	4.782	5.086	1.06881	0.096
PGBD2	2.316	2.134	2.111	0.924023	-0.114
FAM110C	3.906	3.857	3.519	0.777816	-0.3625
SH3YL1	1.68	1.905	2.189	1.31631	0.3965
ACP1	6.452	6.675	6.432	0.912882	-0.1315
TMEM18	3.968	3.793	3.391	0.712272	-0.4895
PXDN	-2.426	-0.2585	-2.995	0.318033	-1.65275
EIPR1	4.636	4.855	4.378	0.775125	-0.3675
TRAPPC12	4.562	4.34	4.129	0.79996	-0.322
ADI1	6.639	6.759	5.801	0.53663	-0.898
	-2.019	-2.995	-1.235	2.41496	1.272
	-1.269	-2.051	-0.5678	2.13199	1.0922
	1.999	1.704	1.057	0.576543	-0.7945
RNASEH1	6.187	6.24	6.06	0.899067	-0.1535
RNASEH1-AS1	1.573	1.644	1.401	0.866037	-0.2075
RPS7	8.858	8.939	8.67	0.853522	-0.2285
COLEC11	-1.222	-2.995	-0.8742	2.35267	1.2343
DCDC2C	-2.995	-2.995	-2.995	1	0
LINC01249	-2.995	-2.995	-2.995	1	0
CMPK2	-0.7115	-1.18	-0.5894	1.28018	0.35635
RSAD2	-1.69	-2.995	-1.235	2.15472	1.1075
RNF144A-AS1	-1.171	-1.465	-0.874	1.36037	0.444
RNF144A	3.063	3.004	3.225	1.14195	0.1915
[truncated: 18,030 more rows]

## Sheet: HEP3B ETO
hgnc_symbol	HEP3B_P_batch2	HEP3B_P_batch3	HEP3B_Eto7_batch3	FC	LOG2FC
DDX11L1	-0.2636	0.1419	0.8197	1.84108	0.88055
	-2.995	-2.995	0.0942	8.51024	3.0892
	-2.995	-2.995	-2.995	1	0
	0.06588	0.8424	1.188	1.66308	0.73386
LINC01409	0.8895	0.7408	1.468	1.57227	0.65285
LINC01128	4.233	4.18	4.486	1.21377	0.2795
LINC00115	-0.1298	-1.465	0.3218	2.17226	1.1192
FAM41C	0.2852	0.851	1.254	1.60871	0.6859
	1.286	0.5548	-0.01973	0.521186	-0.94013
LINC02593	3.417	3.165	2.309	0.506277	-0.982
SAMD11	5.039	5.022	3.856	0.443037	-1.1745
NOC2L	7.59	7.467	7.038	0.711778	-0.4905
KLHL17	4.345	3.431	3.829	0.959929	-0.059
PLEKHN1	0.9598	0.3891	0.9837	1.23906	0.30925
	-0.2288	-0.5605	0.5344	1.90402	0.92905
HES4	1.317	1.07	1.287	1.06696	0.0935
ISG15	2.9	2.499	3.901	2.29979	1.2015
AGRN	8.631	8.236	7.723	0.611108	-0.7105
	2.057	1.679	2.867	1.99861	0.999
RNF223	-2.426	-1.819	0.3962	5.73065	2.5187
C1orf159	4.152	3.717	3.908	0.981799	-0.0265
	-0.4501	-1.819	-0.7649	1.29204	0.36965
TNFRSF18	-2.995	-2.995	-2.995	1	0
SDF4	7.373	7.421	7.155	0.845572	-0.242
B3GALT6	4.846	4.803	3.403	0.373324	-1.4215
C1QTNF12	-0.8624	-1.18	0.3218	2.53678	1.343
	-0.5749	-0.9429	-0.01534	1.6743	0.74356
UBE2J2	5.821	5.707	5.381	0.766841	-0.383
LINC01786	-1.702	-1.819	-1.358	1.3218	0.4025
SCNN1D	1.169	0.897	1.886	1.80625	0.853
ACAP3	5.604	5.057	5.591	1.19789	0.2605
PUSL1	4.358	4.329	4.131	0.86304	-0.2125
INTS11	6.429	6.26	6.341	0.997577	-0.0035
	0.8669	0.1014	0.7765	1.22463	0.29235
CPTP	3.864	3.409	4.251	1.53103	0.6145
TAS1R3	-1.442	-1.819	-0.6113	2.02679	1.0192
DVL1	5.649	5.228	4.908	0.692315	-0.5305
MXRA8	3.94	3.971	4.75	1.73448	0.7945
AURKAIP1	6.018	5.769	5.284	0.655424	-0.6095
CCNL2	7.139	6.823	7.265	1.21757	0.284
MRPL20-AS1	4.086	4.323	4.136	0.953629	-0.0685
MRPL20	6.228	6.367	5.45	0.555747	-0.8475
	2.371	2.505	2.606	1.1235	0.168
ANKRD65	-0.7115	-0.1373	0.03328	1.37333	0.45768
LINC01770	-2.995	-2.29	-1.956	1.60937	0.6865
VWA1	5.453	5.339	4.846	0.68302	-0.55
ATAD3C	1.648	1.157	2.491	2.12653	1.0885
ATAD3B	5.403	4.681	5.074	1.02243	0.032
ATAD3A	6.107	5.773	5.575	0.776469	-0.365
SSU72	7.29	7.308	6.906	0.761544	-0.393
	-1.165	-0.836	-1.039	0.973667	-0.0385
FNDC10	2.466	2.372	0.9346	0.357397	-1.4844
	1.662	1.372	1.376	0.90689	-0.141
MIB2	4.366	3.743	4.52	1.3808	0.4655
MMP23B	2.067	1.318	1.505	0.878126	-0.1875
CDK11B	6.837	6.878	6.989	1.09543	0.1315
SLC35E2B	7.215	7.11	6.789	0.771908	-0.3735
CDK11A	5.078	4.881	5.228	1.18797	0.2485
	3.036	2.741	3.531	1.56103	0.6425
SLC35E2A	3.465	3.306	3.767	1.3027	0.3815
NADK	6.531	6.543	6.532	0.99654	-0.005
GNB1	9.162	9.255	8.709	0.707352	-0.4995
CALML6	-1.442	-2.995	-2.384	0.891619	-0.1655
TMEM52	1.687	1.363	-0.7649	0.20449	-2.2899
CFAP74	-1.209	-2.29	-0.9011	1.8005	0.8484
GABRD	-2.995	-2.995	-1.956	2.0548	1.039
PRKCZ	5.506	5.506	5.261	0.843816	-0.245
PRKCZ-AS1	0.3538	-0.008912	0.1605	0.991755	-0.011944
FAAP20	4.546	4.221	4.086	0.813661	-0.2975
SKI	7.032	6.943	6.536	0.731282	-0.4515
MORN1	2.331	2.305	2.554	1.17772	0.236
	0.05003	0.1014	0.3962	1.24875	0.320485
RER1	6.797	6.846	7.055	1.17568	0.2335
PEX10	4.622	4.653	3.651	0.504701	-0.9865
PLCH2	-2.019	-2.29	-2.384	0.85293	-0.2295
PANK4	4.712	4.732	4.324	0.75891	-0.398
	-1.702	-1.819	-2.384	0.649094	-0.6235
TNFRSF14-AS1	3.243	3.441	2.229	0.462332	-1.113
TNFRSF14	4.534	4.116	4.371	1.0324	0.046
PRXL2B	5.334	5.146	4.785	0.72951	-0.455
MMEL1	-2.426	-2.29	-1.956	1.32134	0.402
PRDM16-DT	0.2099	-0.7391	-1.626	0.389204	-1.3614
PRDM16	3.601	3.785	2.822	0.546768	-0.871
ARHGEF16	5.469	5.114	4.873	0.748202	-0.4185
MEGF6	0.3538	0.2038	1.505	2.3395	1.2262
TPRG1L	5.504	5.387	5.64	1.14433	0.1945
WRAP73	4.292	4.182	4.163	0.95	-0.074
TP73	2.481	1.94	2.079	0.912882	-0.1315
TP73-AS1	5.141	5.046	4.883	0.864238	-0.2105
SMIM1	-0.3352	-1.465	-1.132	0.851513	-0.2319
LRRC47	5.898	5.689	5.644	0.901563	-0.1495
CEP104	4.868	4.782	4.91	1.06069	0.085
DFFB	3.148	3.125	2.338	0.574947	-0.7985
C1orf174	4.728	4.648	4.729	1.02883	0.041
LINC01134	1.224	0.3029	2.523	3.38592	1.75955
AJAP1	-2.995	-2.995	-2.995	1	0
NPHP4	3.991	3.849	3.908	0.991717	-0.012
KCNAB2	5.453	5.117	4.809	0.718968	-0.476
CHD5	0.7677	0.8345	3.023	4.66507	2.2219
RPL22	8.629	8.757	8.281	0.751581	-0.412
RNF207	2.955	2.965	3.145	1.13682	0.185
ICMT	6.744	6.834	6.41	0.76897	-0.379
LINC00337	-0.3352	0.2415	-0.08574	0.973404	-0.03889
GPR153	1.865	1.715	2.209	1.337	0.419
ACOT7	5.529	5.344	5.351	0.942458	-0.0855
HES2	-0.3128	-0.3456	1.071	2.63938	1.4002
ESPN	4.951	4.679	4.557	0.836246	-0.258
TNFRSF25	2.046	1.816	3.058	2.18404	1.127
PLEKHG5	2.419	2.282	2.635	1.21799	0.2845
NOL9	5.449	5.519	5.13	0.782412	-0.354
TAS1R1	-2.995	-2.995	-2.384	1.52732	0.611
ZBTB48	3.637	3.19	3.945	1.44543	0.5315
KLHL21	5.535	5.419	5.811	1.2605	0.334
PHF13	4.923	5.084	5.047	1.03061	0.0435
THAP3	3.224	2.538	3.271	1.31039	0.39
DNAJC11	6.649	6.509	5.874	0.613442	-0.705
CAMTA1	4.086	4.089	3.688	0.758121	-0.3995
	-2.995	-1.144	-1.923	1.10688	0.1465
VAMP3	6.24	6.384	6.321	1.00626	0.009
	0.2836	-2.29	-0.6113	1.31212	0.3919
PER3	2.543	2.633	1.436	0.450001	-1.152
UTS2	-2.426	-2.995	-2.995	0.821026	-0.2845
TNFRSF9	-1.594	-0.931	0.07986	2.53566	1.34236
PARK7	7.14	7.233	6.536	0.637059	-0.6505
ERRFI1	8.188	8.451	8.286	0.977047	-0.0335
	-0.8624	-1.18	-0.9578	1.04493	0.0634
SLC45A1	-2.995	-2.995	-1.956	2.0548	1.039
RERE	6.743	6.816	7.383	1.5194	0.6035
ENO1	10.45	10.42	9.724	0.610897	-0.711
CA6	-2.995	-2.995	-2.316	1.60103	0.679
SLC2A5	-2.305	-1.59	-1.083	1.82071	0.8645
GPR157	3.159	3.502	4.331	2.00069	1.0005
MIR34AHG	1.17	0.5719	3.231	5.13388	2.36005
LNCTAM34A	-1.702	-2.995	-1.956	1.31267	0.3925
H6PD	5.301	5.535	5.228	0.876606	-0.19
SPSB1	3.261	3.152	4.357	2.21991	1.1505
	-2.995	-2.995	-2.995	1	0
SLC25A33	5.713	5.825	5.37	0.758384	-0.399
TMEM201	4.954	4.835	3.549	0.393518	-1.3455
PIK3CD	1.574	0.9569	1.714	1.36467	0.44855
CLSTN1	6.619	6.624	6.624	1.00173	0.0025
CTNNBIP1	6.031	5.964	5.713	0.821026	-0.2845
LZIC	5.96	6.213	6.012	0.949671	-0.0745
NMNAT1	2.563	2.742	3.49	1.78695	0.8375
RBP7	-0.02535	-0.5605	0.9949	2.4416	1.28782
UBE4B	6.83	6.783	6.401	0.754975	-0.4055
KIF1B	6.806	7.048	7.176	1.18838	0.249
RN7SL731P	-2.754	-2.995	-1.257	3.06843	1.6175
PGD	8.003	7.926	7.8	0.892238	-0.1645
CENPS-CORT	0.6266	1.121	-0.1703	0.484947	-1.0441
CENPS	2.457	1.849	2.218	1.04608	0.065
DFFA	6.054	6.264	6.038	0.91955	-0.121
PEX14	3.809	3.743	3.147	0.646624	-0.629
CASZ1	3.341	2.838	3.557	1.38271	0.4675
TARDBP	8.21	8.375	7.825	0.723217	-0.4675
MASP2	0.4846	0.5807	-0.7641	0.407042	-1.29675
	0.9141	0.4736	1.031	1.26326	0.33715
SRM	6.51	6.276	5.419	0.509093	-0.974
EXOSC10	6.569	6.586	6.464	0.924343	-0.1135
EXOSC10-AS1	-2.426	-1.18	-1.956	0.899378	-0.153
MTOR	7.115	7.272	6.965	0.853522	-0.2285
UBIAD1	5.667	5.664	4.605	0.479466	-1.0605
DISP3	-0.1298	-0.4016	-0.937	0.627941	-0.6713
LINC01647	-0.8681	-2.257	0.253	3.51994	1.81555
FBXO2	3.615	3.734	3.29	0.766044	-0.3845
FBXO44	3.338	3.171	3.334	1.05665	0.0795
FBXO6	2.253	1.872	2.314	1.19044	0.2515
MAD2L2	4.465	4.295	4.006	0.77164	-0.374
DRAXIN	-1.352	-1.69	-0.8479	1.5945	0.6731
AGTRAP	3.678	3.251	2.875	0.664573	-0.5895
MTHFR	4.703	4.795	4.712	0.97468	-0.037
CLCN6	4.835	4.555	5.14	1.36131	0.445
NPPB	3.658	3.726	4.163	1.38607	0.471
KIAA2013	5.812	5.55	5.704	1.01607	0.023
PLOD1	7.153	7.146	6.57	0.669196	-0.5795
MFN2	7.028	7.009	7.145	1.09164	0.1265
MIIP	3.745	3.275	3.673	1.11961	0.163
TNFRSF8	-2.995	-2.29	-1.956	1.60937	0.6865
TNFRSF1B	-1.689	-2.29	-1.607	1.3036	0.3825
VPS13D	5.353	5.685	5.772	1.19168	0.253
DHRS3	4.437	4.611	5.276	1.68413	0.752
	-2.995	-2.995	-2.384	1.52732	0.611
PDPN	-1.685	-2.29	-2.995	0.497407	-1.0075
PRDM2	5.561	5.658	5.853	1.18386	0.2435
KAZN	1.799	1.449	1.4	0.856188	-0.224
TMEM51-AS1	0.8181	1.607	2.506	2.45114	1.29345
TMEM51	3.732	3.751	4.296	1.46866	0.5545
FHAD1	-2.426	-2.29	-0.6052	3.37012	1.7528
	-1.007	-2.29	-0.7287	1.89185	0.9198
EFHD2	4.542	4.265	4.07	0.793609	-0.3335
CTRC	-0.6985	-0.8718	-0.8725	0.94125	-0.08735
CASP9	3.542	3.6	3.125	0.734075	-0.446
DNAJC16	5.086	5.41	4.652	0.661586	-0.596
AGMAT	7.064	7.151	6.142	0.512101	-0.9655
	-2.424	-2.995	-0.4701	4.72201	2.2394
DDI2	6.96	7.401	6.31	0.546957	-0.8705
RSC1A1	3.673	3.992	2.669	0.446428	-1.1635
PLEKHM2	5.896	5.745	5.879	1.04138	0.0585
SLC25A34	0.6003	-0.3266	1.005	1.82532	0.86815
TMEM82	-1.031	-0.4016	-2.995	0.206083	-2.2787
FBLIM1	6.766	6.608	7.211	1.43794	0.524
UQCRHL	5.074	5.301	4.803	0.766044	-0.3845
	-0.117	-0.2468	-0.3437	0.893909	-0.1618
SPEN	6.816	7.19	6.683	0.80107	-0.32
ZBTB17	4.768	4.368	4.569	1.00069	0.001
HSPB7	0.1322	0.4736	0.467	1.12047	0.1641
CLCNKA	-2.995	-2.29	-0.05635	6.00494	2.58615
CLCNKB	-2.426	-2.995	-1.829	1.84229	0.8815
FAM131C	0.661	-0.5605	0.3962	1.27099	0.34595
EPHA2	7.28	6.984	6.983	0.901875	-0.149
	-1.031	-1.819	-1.626	0.869947	-0.201
	-1.222	-1.465	-0.6113	1.66117	0.7322
ARHGEF19	2.699	2.687	2.384	0.807201	-0.309
ANO7L1	-2.426	-2.995	-2.384	1.25397	0.3265
CPLANE2	-0.03707	-0.7391	0.2434	1.54916	0.631485
FBXO42	4.65	4.895	4.88	1.07736	0.1075
SZRD1	7.199	7.212	7.183	0.984525	-0.0225
SPATA21	-2.57	-2.29	-0.0213	5.30996	2.4087
NECAP2	5.177	5.267	5.439	1.16231	0.217
LINC01772	-1.499	-2.29	-0.02003	3.66667	1.87447
CROCCP3	0.09563	-0.5435	0.3939	1.53457	0.617835
	-1.442	-1.819	0.3218	3.86991	1.9523
NBPF1	3.582	3.596	4.79	2.29899	1.201
CROCCP2	3.595	3.012	3.37	1.04717	0.0665
ESPNP	-0.4675	-2.256	-1.358	1.0026	0.00375
CROCC	1.971	1.692	2.026	1.14433	0.1945
MST1L	2.936	2.607	3.01	1.17977	0.2385
	-0.7784	-0.4016	-1.086	0.70907	-0.496
MFAP2	5.323	5.184	5.339	1.06106	0.0855
ATP13A2	5.152	4.679	4.725	0.876302	-0.1905
SDHB	5.659	5.635	5.344	0.810565	-0.303
PADI2	-2.995	-2.995	-2.382	1.52944	0.613
LINC02783	-2.995	-2.995	-2.995	1	0
PADI1	-2.995	-2.995	-2.995	1	0
PADI3	-2.995	-2.995	-2.995	1	0
PADI4	-2.412	-2.995	-2.371	1.25919	0.3325
RCC2	8.027	8.154	7.664	0.744065	-0.4265
ARHGEF10L	6.434	6.119	5.799	0.718221	-0.4775
ACTL8	-1.222	-1.18	-2.384	0.440435	-1.183
KLHDC7A	-1.442	-1.465	-0.3457	2.15517	1.1078
PAX7	-2.995	-2.995	-2.995	1	0
ALDH4A1	5.51	5.47	5.269	0.857971	-0.221
IFFO2	3.615	3.817	3.508	0.865737	-0.208
	-0.4426	-0.6195	-0.3499	1.13379	0.18115
UBR4	7.932	8.021	8.164	1.13879	0.1875
EMC1	7.095	7.304	6.836	0.777277	-0.3635
MRTO4	6.246	6.43	5.54	0.575146	-0.798
AKR7A3	-0.6769	-1.454	-0.7415	1.25175	0.32395
AKR7A2	5.003	4.95	4.215	0.589883	-0.7615
SLC66A1	3.504	3.421	4.176	1.63978	0.7135
CAPZB	7.551	7.441	7.358	0.908778	-0.138
MICOS10	4.963	5.125	4.731	0.804966	-0.313
NBL1	3.725	3.537	4.897	2.40494	1.266
HTR6	-2.995	-2.995	-2.995	1	0
TMCO4	2.803	2.739	2.472	0.812816	-0.299
OTUD3	3.946	4.09	4.857	1.78881	0.839
PLA2G2A	-1.702	-1.819	-0.4724	2.44206	1.2881
PLA2G2D	-2.995	-2.29	-1.623	2.02722	1.0195
PLA2G2F	-2.995	-2.995	-2.995	1	0
	-1.702	-2.29	-0.937	2.08349	1.059
UBXN10	-2.995	-2.995	-2.384	1.52732	0.611
CAMK2N1	3.699	3.802	4.4	1.56862	0.6495
MUL1	4.604	4.697	4.707	1.03994	0.0565
FAM43B	-2.019	-2.29	-1.956	1.1475	0.1985
CDA	-1.031	-1.18	-0.0213	2.1202	1.0842
PINK1	4.151	4.271	4.958	1.6783	0.747
PINK1-AS	4.49	4.37	4.187	0.844986	-0.243
DDOST	8.237	8.227	7.991	0.846159	-0.241
KIF17	-0.8624	-0.1283	0.07244	1.48225	0.56779
SH2D5	3.481	3.165	3.092	0.852044	-0.231
HP1BP3	7.498	7.544	7.677	1.11419	0.156
EIF4G3	6.996	7.225	6.351	0.590701	-0.7595
ECE1	6.649	6.692	6.769	1.07066	0.0985
NBPF3	3.688	3.891	3.711	0.947042	-0.0785
ALPL	1.482	2.108	1.436	0.779705	-0.359
RAP1GAP	5.748	5.656	6.142	1.3566	0.44
USP48	6.124	6.139	6.121	0.992748	-0.0105
HSPG2	8.697	8.943	7.656	0.446273	-1.164
LINC00339	3.134	2.781	2.629	0.796364	-0.3285
CDC42	7.906	8.069	7.953	0.97637	-0.0345
ZBTB40	5.556	5.593	5.967	1.31267	0.3925
EPHA8	-2.995	-2.995	-1.956	2.0548	1.039
EPHB2	-2.426	-2.995	-1.132	2.98659	1.5785
KDM1A	7.376	7.45	6.867	0.684916	-0.546
LUZP1	5.782	6.071	6.429	1.41667	0.5025
HTR1D	-2.149	-2.283	-0.5466	3.18082	1.6694
LINC01355	-0.2288	-0.5605	0.9837	2.59971	1.37835
HNRNPR	8.078	8.303	7.405	0.580151	-0.7855
ZNF436	3.205	3.452	3.456	1.0924	0.1275
ZNF436-AS1	-1.222	-0.7391	0.7765	3.38006	1.75705
	-1.031	-2.29	-1.336	1.25223	0.3245
TCEA3	3.002	3.7	2.455	0.537375	-0.896
ASAP3	1.865	2.615	2.188	0.964598	-0.052
E2F2	3.963	4.218	4.453	1.28565	0.3625
ID3	6.745	6.542	6.433	0.864238	-0.2105
RPL11	9.155	9.134	8.61	0.690398	-0.5345
ELOA-AS1	0.1322	0.4736	1.031	1.65646	0.7281
ELOA	6.923	7.161	6.832	0.864537	-0.21
PITHD1	5.381	5.383	5.661	1.21335	0.279
LYPLA2	6.979	6.975	6.548	0.742776	-0.429
GALE	4.99	4.997	4.747	0.842939	-0.2465
HMGCL	3.771	3.857	3.809	0.99654	-0.005
FUCA1	4.328	4.449	4.329	0.959597	-0.0595
CNR2	-1.347	-1.413	-0.6624	1.64444	0.7176
PNRC2	7.116	7.382	6.39	0.551335	-0.859
SRSF10	7.667	7.667	7.201	0.723969	-0.466
MYOM3	-0.8624	-2.265	-0.7649	1.73965	0.7988
IL22RA1	2.587	2.806	2.572	0.917322	-0.1245
IFNLR1	2.861	2.922	3.577	1.60826	0.6855
GRHL3-AS1	-2.995	-2.995	-2.995	1	0
GRHL3	-2.426	-1.819	-1.626	1.41079	0.4965
STPG1	2.688	2.283	2.509	1.01642	0.0235
NIPAL3	4.473	4.459	4.617	1.11034	0.151
RCAN3	3.623	3.951	3.239	0.683968	-0.548
NCMAP	-1.128	0.587	0.1791	1.36566	0.4496
SRRM1	7.515	7.519	7.193	0.798852	-0.324
CLIC4	7.301	7.268	7.829	1.45851	0.5445
RUNX3	-2.995	-2.995	-2.384	1.52732	0.611
SYF2	4.796	4.958	5.195	1.2466	0.318
RSRP1	3.95	2.942	5.702	4.77665	2.256
TMEM50A	5.506	5.633	5.887	1.24617	0.3175
RHCE	-2.995	-2.6	-2.01	1.72608	0.7875
MACO1	5.347	5.501	5.855	1.34817	0.431
LDLRAP1	3.535	3.379	3.252	0.867539	-0.205
MAN1C1	-2.01	-1.819	-1.343	1.48607	0.5715
SELENON	5.914	5.878	5.182	0.609628	-0.714
	-2.995	-2.995	-1.034	3.89332	1.961
MTFR1L	4.414	4.446	4.396	0.976709	-0.034
AUNIP	1.921	1.783	2.42	1.48247	0.568
PAQR7	2.55	3.009	3.057	1.21209	0.2775
STMN1	7.884	8.028	8.188	1.17446	0.232
PAFAH2	4.271	4.362	4.311	0.996195	-0.0055
EXTL1	-2.995	-2.995	-2.995	1	0
SLC30A2	-1.221	-0.5605	-1.942	0.48255	-1.05125
TRIM63	-2.995	-2.995	-1.956	2.0548	1.039
PDIK1L	3.002	3.046	2.619	0.755236	-0.405
FAM110D	-1.925	-2.995	-2.309	1.11034	0.151
ZNF593	3.934	3.664	3.643	0.89751	-0.156
CNKSR1	4.392	4.289	4.908	1.48195	0.5675
ZPLD2P	-1.215	-0.3998	-1.358	0.682736	-0.5506
CEP85	5.457	5.353	5.474	1.04899	0.069
SH3BGRL3	6.414	6.523	6.236	0.851159	-0.2325
UBXN11	4.336	3.801	4.32	1.19044	0.2515
CRYBG2	4.205	4.217	4.266	1.03886	0.055
DHDDS	5.281	5.219	5.913	1.58337	0.663
HMGN2	7.764	7.925	6.49	0.39107	-1.3545
RPS6KA1	4.102	3.873	3.914	0.95033	-0.0735
	-1.031	-1.18	-0.937	1.12389	0.1685
ARID1A	7.016	7.26	6.868	0.82932	-0.27
PIGV	3.252	2.989	3.049	0.951648	-0.0715
ZDHHC18	4.27	4.454	4.064	0.813379	-0.298
SFN	1.915	2.238	3	1.89671	0.9235
GPN2	4.672	4.843	4.903	1.10611	0.1455
GPATCH3	4.796	4.774	5.053	1.20414	0.268
NUDC	7.786	7.81	7.454	0.787854	-0.344
NR0B2	4.247	4.351	5.107	1.75078	0.808
KDF1	3.457	3.321	3.516	1.09202	0.127
TRNP1	6.779	6.907	7.064	1.16554	0.221
TENT5B	2.108	1.94	2.146	1.08824	0.122
SLC9A1	4.186	4.265	4.97	1.67539	0.7445
WDTC1	5.319	5.29	5.467	1.11922	0.1625
TMEM222	4.873	4.715	4.537	0.836826	-0.257
SYTL1	1.76	0.9588	1.386	1.01861	0.0266
MAP3K6	2.481	2.687	2.309	0.82645	-0.275
CD164L2	-2.995	-2.995	-2.384	1.52732	0.611
GPR3	-2.995	-1.819	-1.956	1.36699	0.451
WASF2	6.618	6.579	6.732	1.09695	0.1335
AHDC1	4.06	3.609	4.147	1.24186	0.3125
IFI6	1.451	0.7692	3.482	5.17622	2.3719
FAM76A	2.028	1.975	2.553	1.46561	0.5515
STX12	4.64	4.728	5.145	1.3765	0.461
PPP1R8	5.835	6.044	5.659	0.823306	-0.2805
THEMIS2	-0.3352	-1.465	-0.1215	1.71547	0.7786
RPA2	5.044	5.252	5.156	1.00556	0.008
SMPDL3B	2.658	2.519	3.809	2.33027	1.2205
XKR8	3.855	4.109	3.04	0.520511	-0.942
EYA3	5.528	5.489	5.268	0.846452	-0.2405
PTAFR	0.4983	0.1156	0.9897	1.6052	0.68275
DNAJC8	7.228	7.391	6.939	0.773514	-0.3705
ATP5IF1	5.921	5.858	6.533	1.56211	0.6435
	1.354	0.7264	1.807	1.70149	0.7668
SESN2	5.895	5.64	6.125	1.2812	0.3575
MED18	3.825	3.933	4.134	1.19334	0.255
PHACTR4	6.926	6.98	6.392	0.677832	-0.561
RCC1	7.333	7.371	6.242	0.463294	-1.11
SNHG3	5.895	5.405	5.141	0.702709	-0.509
	-0.2286	0.1032	0.7327	1.73556	0.7954
TRNAU1AP	3.678	3.664	3.651	0.986233	-0.02
SNHG12	4.425	4.103	4.071	0.874785	-0.193
TAF12	3.796	3.628	4.356	1.56266	0.644
RAB42	0.7884	1.018	1.035	1.09566	0.1318
GMEB1	4.753	4.977	4.352	0.700764	-0.513
YTHDF2	7.273	7.421	7.1	0.842647	-0.247
OPRD1	-0.2021	-1.154	0.2112	1.85221	0.88925
EPB41	6.593	6.746	6.484	0.879344	-0.1855
TMEM200B	2.828	3.355	2.938	0.899067	-0.1535
SRSF4	6.415	6.592	5.85	0.635736	-0.6535
MECR	4.012	4.096	3.103	0.517274	-0.951
PTPRU	3.98	3.904	3.179	0.58927	-0.763
MATN1	-1.702	-1.819	-1.956	0.87327	-0.1955
MATN1-AS1	-2.995	-2.29	-2.384	1.19623	0.2585
LAPTM5	-2.426	-2.29	0.07244	5.39058	2.43044
SDC3	6.36	6.403	6.204	0.884234	-0.1775
PUM1	7.117	7.275	7.273	1.05482	0.077
NKAIN1	-0.03707	-0.4016	-0.4724	0.839112	-0.253065
SNRNP40	6.073	6.19	5.547	0.66688	-0.5845
ZCCHC17	5.091	4.983	5.353	1.24487	0.316
FABP3	-0.1298	0.3891	1.122	1.98942	0.99235
SERINC2	5.599	5.526	5.847	1.21799	0.2845
LINC01226	0.08758	-0.1298	0.7591	1.71738	0.78021
	-2.019	-0.9429	-1.358	1.08896	0.12295
TINAGL1	3.739	3.692	3.77	1.0385	0.0545
PEF1	5.835	5.68	5.627	0.913515	-0.1305
COL16A1	-0.2288	-0.7391	1.986	5.54025	2.46995
ADGRB2	-2.995	-1.18	-0.1215	3.90683	1.966
SPOCD1	-1.702	-2.995	-0.4724	3.67081	1.8761
	-1.699	-2.289	-1.352	1.56049	0.642
PTP4A2	7.441	7.463	7.393	0.959929	-0.059
KHDRBS1	8.166	8.366	7.791	0.719467	-0.475
TMEM39B	3.55	3.239	2.71	0.622221	-0.6845
KPNA6	6.383	6.568	6.376	0.933356	-0.0995
	-1.158	-0.3477	0.1116	1.82065	0.86445
TXLNA	6.862	6.859	6.823	0.974342	-0.0375
CCDC28B	2.417	1.911	1.807	0.780786	-0.357
	-2.426	-2.995	-2.384	1.25397	0.3265
IQCC	2.373	2.45	2.298	0.924343	-0.1135
TMEM234	2.298	2.081	2.472	1.2163	0.2825
EIF3I	7.659	7.741	7.167	0.691116	-0.533
MTMR9LP	-2.019	-0.9429	-0.4724	2.01189	1.00855
FAM167B	-2.426	-1.819	-1.956	1.12233	0.1665
LCK	-1.031	0.266	0.7984	2.26718	1.1809
HDAC1	6.879	7.004	7.337	1.3154	0.3955
MARCKSL1	8.166	8.045	7.693	0.75132	-0.4125
FAM229A	0.2099	-0.5605	1.248	2.68198	1.4233
BSDC1	5.142	5.147	5.752	1.52362	0.6075
	-2.995	-2.995	-1.171	3.54062	1.824
ZBTB8B	-0.2324	-0.8677	-0.0856	1.37979	0.46445
ZBTB8A	3.028	2.653	3.55	1.63524	0.7095
ZBTB8OS	4.834	5.113	4.75	0.856485	-0.2235
RBBP4	8.186	8.378	8.118	0.892547	-0.164
SYNC	-2.019	-1.465	-1.132	1.52626	0.61
KIAA1522	6.895	6.917	7.045	1.10114	0.139
YARS1	7.415	7.099	6.996	0.834509	-0.261
S100PBP	5.053	4.944	5.17	1.12623	0.1715
FNDC5	-0.3352	-0.008912	-0.4724	0.812059	-0.300344
HPCA	-2.995	-2.995	-2.995	1	0
TMEM54	1.207	1.407	1.886	1.49381	0.579
RNF19B	2.876	2.838	3.761	1.87125	0.904
	-2.995	-2.995	-2.995	1	0
AK2	7.296	7.282	6.608	0.623733	-0.681
AZIN2	-2.019	-1.818	-2.384	0.72422	-0.4655
	-2.995	-2.995	-2.995	1	0
TRIM62	1.603	1.318	1.664	1.15149	0.2035
	-1.027	-1.356	-1.283	0.938546	-0.0915
ZNF362	4.238	4.006	3.732	0.76313	-0.39
PHC2	6.677	6.614	6.675	1.02066	0.0295
ZSCAN20	2.367	2.458	2.402	0.992748	-0.0105
CSMD2	-2.995	-2.995	-2.384	1.52732	0.611
SMIM12	4.924	4.871	4.821	0.948356	-0.0765
GJB5	-2.995	-2.29	-2.995	0.783226	-0.3525
GJB4	-2.995	-2.995	-2.995	1	0
GJB3	-2.995	-2.995	-1.358	3.11018	1.637
DLGAP3	-1.442	-0.9429	1.077	4.82139	2.26945
	-0.3045	-1.695	0.275	2.41957	1.27475
	-1.311	-1.015	-0.6966	1.38166	0.4664
TMEM35B	1.913	1.715	1.779	0.976032	-0.035
ZMYM6	3.987	3.8	4.33	1.35332	0.4365
ZMYM1	4.405	4.671	4.491	0.967947	-0.047
SFPQ	8.851	8.765	8.193	0.65293	-0.615
ZMYM4	6.221	6.401	5.894	0.74898	-0.417
KIAA0319L	6.145	6.132	5.955	0.880564	-0.1835
NCDN	5.299	5.215	5.646	1.30949	0.389
TFAP2E	0.661	0.7008	1.207	1.44003	0.5261
PSMB2	7.683	7.789	7.315	0.746907	-0.421
C1orf216	3.489	3.609	3.753	1.15189	0.204
CLSPN	6.223	6.463	6.605	1.19914	0.262
AGO4	3.736	3.687	3.793	1.05812	0.0815
AGO1	5.808	6.097	5.79	0.893475	-0.1625
AGO3	4.637	4.809	4.945	1.16635	0.222
ADPRHL2	4.31	4.186	4.329	1.05775	0.081
COL8A2	1.089	0.9569	1.077	1.03818	0.05405
TRAPPC3	5.613	5.604	5.527	0.945075	-0.0815
MAP7D1	5.787	5.582	6.009	1.25223	0.3245
THRAP3	8.105	8.213	7.789	0.773782	-0.37
SH3D21	3.251	2.885	3.788	1.64718	0.72
EVA1B	0.8181	0.1014	-0.4724	0.524077	-0.93215
STK40	6.464	6.286	6.19	0.879649	-0.185
LSM10	3.587	3.609	3.438	0.895025	-0.16
OSCP1	-2.019	-2.995	-1.358	2.2176	1.149
MRPS15	6.03	5.949	5.518	0.721214	-0.4715
CSF3R	2.369	2.282	0.3976	0.262811	-1.9279
GRIK3	-2.995	-2.995	-2.995	1	0
LINC01137	-1.442	-1.18	-0.8519	1.37468	0.4591
ZC3H12A	3.87	3.581	3.581	0.904693	-0.1445
MEAF6	5.328	5.402	5.182	0.880869	-0.183
SNIP1	4.266	4.2	4.521	1.22095	0.288
DNALI1	-1.442	-2.995	-0.6113	3.0466	1.6072
GNL2	6.502	6.605	6.488	0.955614	-0.0655
C1orf109	4.3	4.379	4.486	1.10688	0.1465
CDCA8	6.341	6.335	6.274	0.956608	-0.064
EPHA10	-0.03379	0.5566	0.7768	1.42939	0.515395
MANEAL	5.332	5.358	4.246	0.46684	-1.099
YRDC	4.725	4.753	4.076	0.631564	-0.663
C1orf122	3.752	3.956	3.605	0.841479	-0.249
MTF1	3.783	4.261	4.459	1.35379	0.437
INPP5B	4.149	4.289	4.185	0.976709	-0.034
SF3A3	7.305	7.414	6.69	0.628725	-0.6695
FHL3	5.132	5.015	4.886	0.878126	-0.1875
UTP11	5.789	5.973	5.492	0.763659	-0.389
MIR3659HG	-2.034	-2.995	-2.995	0.716729	-0.4805
RRAGC	4.594	4.766	5.704	2.03355	1.024
	-1.442	-1.819	-1.358	1.2079	0.2725
MYCBP	5.09	5.197	4.2	0.51997	-0.9435
	2.082	1.563	1.329	0.7103	-0.4935
RHBDL2	-2.995	-2.29	-2.384	1.19623	0.2585
AKIRIN1	7.332	7.594	7.086	0.770037	-0.377
NDUFS5	6.737	6.834	6.393	0.761808	-0.3925
MACF1	8.178	8.618	8.546	1.10803	0.148
BMP8A	3.184	3.624	3.147	0.836826	-0.257
PPIEL	-0.3352	-0.7391	-0.2263	1.24044	0.31085
PABPC4	7.903	7.856	7.277	0.658612	-0.6025
HEYL	-0.3352	-1.18	-0.6113	1.10673	0.1463
HPCAL4	-2.995	-2.995	-2.384	1.52732	0.611
PPIE	5.052	5.168	4.828	0.82245	-0.282
BMP8B	2.903	3.212	2.998	0.959597	-0.0595
OXCT2	0.7153	1.014	1.122	1.19528	0.25735
TRIT1	4.071	4.129	4.07	0.97942	-0.03
MYCL	1.047	1.848	1.4	0.967612	-0.0475
MFSD2A	1.981	1.816	1.723	0.885461	-0.1755
CAP1	8.433	8.444	8.548	1.07885	0.1095
PPT1	7.428	7.341	6.203	0.440893	-1.1815
RLF	5.068	5.353	5.231	1.01431	0.0205
	1.889	1.848	2.057	1.13958	0.1885
ZMPSTE24	6.865	7.063	6.441	0.695923	-0.523
COL9A2	3.572	3.472	3.92	1.31768	0.398
SMAP2	5.33	5.421	5.346	0.97976	-0.0295
ZFP69B	2.616	2.372	2.572	1.05555	0.078
	2.003	1.363	1.986	1.23371	0.303
	-2.426	-2.29	-1.626	1.66094	0.732
ZFP69	1.281	1.715	1.326	0.887611	-0.172
EXO5	3.572	3.483	3.666	1.10076	0.1385
ZNF684	1.913	1.969	2.167	1.16959	0.226
RIMS3	-0.4501	-0.4016	-1.358	0.524077	-0.93215
NFYC-AS1	-0.7115	-0.2585	-0.7649	0.823648	-0.2799
NFYC	5.622	5.415	5.018	0.706862	-0.5005
KCNQ4	-0.4501	-2.29	-1.956	0.666211	-0.58595
CITED4	1.513	1.363	0.7197	0.607813	-0.7183
CTPS1	6.761	6.762	5.704	0.480464	-1.0575
SLFNL1-AS1	0.6747	-0.3885	0.5468	1.3229	0.4037
SCMH1	4.433	4.657	3.952	0.662963	-0.593
EDN2	-2.995	-2.995	-2.995	1	0
HIVEP3	-2.995	-2.995	-1.956	2.0548	1.039
GUCA2A	-1.702	-1.18	0.467	3.75288	1.908
FOXJ3	6.684	6.61	6.735	1.0629	0.088
RIMKLA	0.3544	-0.008675	1.4	2.34102	1.22714
ZMYND12	-2.426	-2.29	-2.384	0.98214	-0.026
PPCS	4.055	4.249	4.261	1.07848	0.109
CCDC30	0.08149	0.8929	1.298	1.75419	0.810805
PPIH	4.362	4.363	4.087	0.826164	-0.2755
YBX1	9.64	9.615	9.325	0.810846	-0.3025
CLDN19	-1.217	-1.459	-1.132	1.15349	0.206
P3H1	5.606	5.573	5.684	1.0677	0.0945
C1orf50	3.252	3.4	3.5	1.12818	0.174
SVBP	2.558	2.722	1.248	0.381036	-1.392
ERMAP	2.9	2.854	2.102	0.584389	-0.775
	-0.5749	-0.2585	-0.7574	0.789658	-0.3407
ZNF691	2.243	1.879	2.68	1.53581	0.619
SLC2A1	5.169	5.12	4.703	0.736369	-0.4415
SLC2A1-AS1	-2.995	-2.995	-2.995	1	0
FAM183A	-2.995	-2.995	-2.995	1	0
EBNA1BP2	6.755	6.821	6.021	0.587638	-0.767
CFAP57	-1.222	-0.9429	-0.0213	2.08659	1.06115
TMEM125	-2.426	-2.995	-2.995	0.821026	-0.2845
C1orf210	3.923	4.179	3.395	0.634635	-0.656
TIE1	-2.995	-1.819	-1.517	1.85318	0.89
MPL	0.4124	-0.1278	0.1056	0.974882	-0.0367
CDC20	7.436	7.466	6.983	0.722966	-0.468
ELOVL1	6.028	6.166	5.43	0.629815	-0.667
MED8	5.416	5.434	5.502	1.05482	0.077
SZT2	4.976	4.95	4.795	0.890076	-0.168
HYI	4.882	5.05	4.385	0.6685	-0.581
PTPRF	8.648	8.824	8.377	0.779705	-0.359
KDM4A	6.493	6.588	6.623	1.05885	0.0825
KDM4A-AS1	-1.373	-1.434	-1.816	0.75132	-0.4125
ST3GAL3	2.95	3.166	2.557	0.706617	-0.501
IPO13	4.876	4.778	5.256	1.3463	0.429
DPH2	5.615	5.605	5.012	0.660669	-0.598
ATP6V0B	5.993	6.01	6.228	1.16999	0.2265
B4GALT2	5.398	5.407	4.659	0.597289	-0.7435
CCDC24	1.276	1.044	1.81	1.56917	0.65
SLC6A9	3.306	2.372	3.241	1.32134	0.402
	-1.442	-2.276	-1.355	1.41814	0.504
KLF17	-2.995	-2.995	-2.371	1.54114	0.624
DMAP1	5.371	5.057	5.164	0.965936	-0.05
ERI3	5.132	4.928	4.495	0.690159	-0.535
RNF220	5.921	5.789	5.276	0.669428	-0.579
TMEM53	2.793	2.727	1.802	0.51477	-0.958
ARMH1	-1.442	-2.29	0.2434	4.31512	2.1094
KIF2C	6.777	6.936	6.897	1.02847	0.0405
RPS8	9.002	9.127	8.424	0.641491	-0.6405
BEST4	-1.222	0.1014	0.6605	2.33076	1.2208
PLK3	3.017	2.839	2.727	0.869947	-0.201
BTBD19	2.929	2.406	3.618	1.93254	0.9505
PTCH2	-1.702	-1.819	-0.2293	2.89026	1.5312
EIF2B3	4.441	4.379	3.843	0.675019	-0.567
HECTD3	5.885	5.678	5.672	0.926909	-0.1095
UROD	6.387	6.536	5.801	0.632659	-0.6605
ZSWIM5	2.923	2.739	1.633	0.435879	-1.198
LINC01144	-1.442	-0.9429	-0.7649	1.34495	0.42755
HPDL	-2.995	-2.995	-2.995	1	0
MUTYH	3.417	2.946	2.865	0.803016	-0.3165
TOE1	4.698	4.791	4.329	0.74976	-0.4155
TESK2	1.603	1.715	1.248	0.752102	-0.411
CCDC163	2.855	2.856	2.612	0.844694	-0.2435
MMACHC	4.451	4.559	3.752	0.593368	-0.753
PRDX1	8.734	8.865	8.531	0.830182	-0.2685
AKR1A1	5.477	5.56	5.652	1.09695	0.1335
NASP	8.023	8.234	7.833	0.81479	-0.2955
CCDC17	0.2099	-0.2585	1.165	2.28042	1.1893
GPBP1L1	6.786	6.863	6.915	1.06474	0.0905
TMEM69	4.512	4.395	4.503	1.03491	0.0495
IPP	3.473	3.6	3.746	1.15629	0.2095
	-0.5749	-1.18	-0.937	0.959563	-0.05955
MAST2	5.891	5.852	6.104	1.17487	0.2325
PIK3R3	4.608	4.554	4.571	0.993092	-0.01
	-2.995	-2.978	-2.995	0.994126	-0.0085
TSPAN1	-1.702	-2.29	-1.358	1.55617	0.638
POMGNT1	5.058	4.939	4.667	0.79471	-0.3315
RAD54L	4.946	4.819	4.722	0.894715	-0.1605
LRRC41	5.835	5.598	5.619	0.934651	-0.0975
UQCRH	6.54	6.397	6.367	0.932063	-0.1015
NSUN4	5.418	5.419	5.267	0.900314	-0.1515
FAAH	2.543	2.081	2.901	1.5042	0.589
FAAHP1	-2.995	-2.995	-1.956	2.0548	1.039
DMBX1	-2.292	-2.995	-1.513	2.18935	1.1305
MKNK1	4.372	4.23	4.438	1.09962	0.137
MOB3C	0.8669	1.224	2.25	2.30465	1.20455
ATPAF1	5.453	5.595	4.694	0.562529	-0.83
EFCAB14	5.492	5.598	6.269	1.65176	0.724
CYP4B1	-2.995	-2.995	-2.384	1.52732	0.611
CYP4Z2P	-2.995	-2.995	-2.995	1	0
CYP4X1	-2.995	-2.995	-2.384	1.52732	0.611
CYP4Z1	-2.995	-2.995	-2.995	1	0
LINC00853	-2.995	-2.995	-2.995	1	0
PDZK1IP1	-1.031	-1.18	-0.937	1.12389	0.1685
TAL1	1.603	1.53	0.8838	0.622998	-0.6827
STIL	6.292	6.223	6.437	1.13249	0.1795
CMPK1	7.451	7.623	7.047	0.712025	-0.49
LINC01389	-0.2288	-1.819	-1.956	0.524095	-0.9321
FOXD2-AS1	-0.1298	-0.008912	1.077	2.21354	1.14636
FOXD2	0.1322	-0.5605	-1.132	0.529297	-0.91785
TRABD2B	-1.222	-2.274	-1.626	1.08824	0.122
SLC5A9	1.451	1.68	1.779	1.1595	0.2135
SPATA6	1.981	2.332	1.4	0.591931	-0.7565
ELAVL4	0.2099	0.1014	0.07244	0.943955	-0.08321
DMRTA2	-2.995	-2.995	-2.995	1	0
FAF1	5.79	5.976	5.206	0.625465	-0.677
CDKN2C	3.117	2.79	2.556	0.759173	-0.3975
LINC01562	-1.204	-1.374	-0.2311	2.0819	1.0579
RNF11	5.612	5.832	6.457	1.6644	0.735
TTC39A	3.963	4.102	4.28	1.18715	0.2475
TTC39A-AS1	-1.7	-2.29	-1.956	1.0274	0.039
EPS15	5.504	5.7	5.615	1.00905	0.013
EPS15-AS1	-2.995	-2.29	-2.995	0.783226	-0.3525
OSBPL9	7.288	7.319	7.144	0.895335	-0.1595
NRDC	7.796	7.887	7.435	0.754451	-0.4065
	-2.995	-2.995	-1.626	2.58291	1.369
RAB3B	6.741	7.258	7.42	1.33839	0.4205
TXNDC12	6.706	6.735	6.369	0.783769	-0.3515
KTI12	3.657	3.387	3.404	0.921464	-0.118
BTF3L4	6.105	6.16	5.924	0.865437	-0.2085
ZFYVE9	5.758	5.737	5.421	0.797469	-0.3265
CC2D1B	5.545	5.486	5.386	0.914148	-0.1295
ORC1	5.023	5.001	5.053	1.02883	0.041
PRPF38A	6.046	6.119	5.731	0.783769	-0.3515
TUT4	6.165	6.245	6.032	0.886996	-0.173
GPX7	3.796	3.628	3.189	0.695923	-0.523
COA7	6.142	6.205	5.4	0.584997	-0.7735
ZYG11B	5.2	5.575	5.08	0.808041	-0.3075
ZYG11A	4.019	3.982	3.719	0.822735	-0.2815
ECHDC2	4.319	4.07	4.718	1.43744	0.5235
SCP2	7.352	7.332	7.481	1.10114	0.139
PODN	-2.995	-2.29	-1.956	1.60937	0.6865
SLC1A7	1.129	0.3891	2.365	3.04396	1.60595
	-2.019	-1.819	-0.2293	3.2259	1.6897
CPT2	4.56	4.867	4.484	0.85293	-0.2295
CZIB	4.722	4.52	3.882	0.599155	-0.739
MAGOH	4.79	5.107	4.711	0.848214	-0.2375
	-1.442	-1.18	-1.358	0.967947	-0.047
LRP8	4.408	4.161	3.849	0.739437	-0.4355
GLIS1	-2.995	-2.995	-2.995	1	0
NDC1	6.992	7.139	6.215	0.554592	-0.8505
YIPF1	4.354	4.289	4.589	1.20372	0.2675
DIO1	-2.995	-0.1283	-0.7649	1.73718	0.79675
HSPB11	4.084	4.005	4.475	1.3477	0.4305
LRRC42	5.59	5.796	5.724	1.02172	0.031
LDLRAD1	-2.424	-1.465	-0.01389	3.81216	1.93061
TMEM59	6.613	6.742	7.308	1.5481	0.6305
	-0.8009	-1.341	-0.0175	2.07549	1.05345
TCEANC2	3.559	3.902	4.441	1.63637	0.7105
	-0.2065	-1.522	-1.81	0.51916	-0.94575
CYB5RL	3.005	3.062	3.086	1.03706	0.0525
MRPL37	6.651	6.698	6.313	0.778355	-0.3615
SSBP3	5.69	5.694	5.514	0.883928	-0.178
ACOT11	2.338	2.581	2.63	1.12545	0.1705
FAM151A	-1.702	-1.819	-1.626	1.09771	0.1345
MROH7	-0.8214	-0.9419	-1.576	0.617988	-0.69435
MROH7-TTC4	-2.263	-2.017	-2.995	0.552865	-0.855
TTC4	4.189	4.641	3.982	0.74072	-0.433
PARS2	2.401	2.596	2.588	1.064	0.0895
TTC22	-1.163	-0.9401	-0.1201	1.90719	0.93145
DHCR24	10.2	10.34	10.21	0.959264	-0.06
	-1.442	-1.18	-1.956	0.639493	-0.645
DHCR24-DT	-1.222	-0.9429	-1.626	0.686081	-0.54355
TMEM61	-2.995	-2.995	-2.995	1	0
PCSK9	5.577	5.885	5.545	0.87904	-0.186
USP24	7.16	7.347	6.914	0.790315	-0.3395
	0.5458	-0.1283	1.326	2.16933	1.11725
PLPP3	4.911	5.189	4.809	0.846159	-0.241
PRKAA2	5.029	5.519	5.922	1.56699	0.648
FYB2	2.187	2.258	2.188	0.97637	-0.0345
C8A	1.245	1.449	0.5344	0.569355	-0.8126
C8B	0.661	0.5534	-0.1215	0.603447	-0.7287
DAB1	0.8181	1.751	-0.1215	0.377343	-1.40605
HNRNPA1P6	-1.954	-1.685	-1.849	0.97976	-0.0295
OMA1	3.678	3.571	2.523	0.466032	-1.1015
TACSTD2	-2.995	-1.819	-0.7649	3.1212	1.6421
MYSM1	5.937	6.124	6.449	1.33654	0.4185
JUN	5.73	5.779	6.161	1.32547	0.4065
LINC02777	-2.019	-2.29	-2.384	0.85293	-0.2295
LINC01358	-0.1298	-0.008912	-0.9232	0.553309	-0.853844
FGGY	2.108	2.282	1.326	0.547526	-0.869
HOOK1	6.438	6.882	5.749	0.531816	-0.911
CYP2J2	2.481	2.822	1.986	0.63047	-0.6655
NFIA	4.483	4.526	4.294	0.864238	-0.2105
TM2D1	3.384	3.514	3.581	1.09581	0.132
PATJ	5.385	5.788	5.661	1.053	0.0745
KANK4	3.344	3.775	2.581	0.507507	-0.9785
USP1	7.063	7.231	6.923	0.856188	-0.224
DOCK7	7.291	7.369	6.748	0.668037	-0.582
ANGPTL3	6.096	6.89	5.12	0.386088	-1.373
	1.603	2.162	1.248	0.644164	-0.6345
	-0.1298	-1.18	-0.3457	1.23902	0.3092
ATG4C	3.79	3.963	3.147	0.603113	-0.7295
FOXD3-AS1	-2.995	-2.995	-2.384	1.52732	0.611
ALG6	4.229	4.357	3.651	0.640824	-0.642
ITGB3BP	3.579	3.59	2.913	0.627854	-0.6715
EFCAB7	2.024	1.816	1.937	1.01185	0.017
DLEU2L	-0.9761	-0.7066	-1.315	0.72014	-0.47365
PGM1	4.029	4.167	3.319	0.582771	-0.779
ROR1	-1.222	-1.18	-0.2293	1.96115	0.9717
ROR1-AS1	-0.9902	-0.5101	0.8623	3.05771	1.61245
CACHD1	2.333	2.558	2.54	1.0677	0.0945
RAVER2	2.969	3.046	2.808	0.870852	-0.1995
JAK1	7.063	7.153	7.915	1.74957	0.807
LINC01359	-2.406	-0.9802	-1.92	0.854469	-0.2269
AK4	5.964	6.126	6.795	1.68179	0.75
DNAJC6	1.385	1.49	2.484	2.06551	1.0465
LEPROT	3.066	3.153	4.034	1.89803	0.9245
LEPR	3.415	3.964	4.885	2.29024	1.1955
PDE4B	0.2836	0.629	0.2434	0.862801	-0.2129
SGIP1	-2.019	-2.29	-2.384	0.85293	-0.2295
	0.6712	0.3291	2.324	3.54025	1.82385
TCTEX1D1	-2.995	-2.995	-2.995	1	0
WDR78	0.5686	0.8346	0.7765	1.05329	0.0749
MIER1	5.431	5.638	5.296	0.847626	-0.2385
SLC35D1	5.85	6.172	5.306	0.613442	-0.705
IL23R	-2.019	-2.995	-1.956	1.4651	0.551
SERBP1	9.132	9.298	8.333	0.542615	-0.882
GADD45A	3.297	3.542	4.644	2.33674	1.2245
GNG12	5.698	5.75	6.1	1.29774	0.376
GNG12-AS1	-2.426	-2.29	-1.358	2	1
DIRAS3	-2.995	-2.995	-2.995	1	0
WLS	1.913	1.407	4.241	5.98354	2.581
DEPDC1	5.695	5.862	5.924	1.10611	0.1455
	-2.995	-2.995	-2.995	1	0
LRRC7	2.148	1.94	2.034	0.993092	-0.01
LRRC40	5.542	5.665	5.406	0.87206	-0.1975
SRSF11	7.232	7.241	7.113	0.917958	-0.1235
ANKRD13C	4.301	4.449	4.421	1.0324	0.046
HHLA3	1.911	1.907	2.932	2.03214	1.023
HHLA3-AS1	-2.995	-2.995	-2.995	1	0
CTH	2.117	2.27	2.901	1.63297	0.7075
PTGER3	-2.995	-2.995	0.5988	12.0737	3.5938
	-2.426	-2.995	-2.995	0.821026	-0.2845
ZRANB2	6.438	6.584	6.301	0.864537	-0.21
ZRANB2-AS2	-0.1298	-0.2585	-0.599	0.755315	-0.40485
NEGR1	3.262	3.215	2.065	0.443344	-1.1735
	-2.398	-2.995	-2.343	1.27766	0.3535
LRRIQ3	0.3538	0.7692	-0.0213	0.667667	-0.5828
FPGT	3.457	3.717	3.125	0.725979	-0.462
FPGT-TNNI3K	-2.418	-2.995	-2.367	1.26532	0.3395
CRYZ	5.2	4.976	5.123	1.02456	0.035
TYW3	5.171	5.388	4.976	0.810284	-0.3035
LHX8	-2.995	-2.995	-2.995	1	0
SLC44A5	-1.222	-1.465	-1.124	1.16433	0.2195
	-2.426	-2.995	-1.921	1.72848	0.7895
ACADM	5.59	5.91	5.286	0.724973	-0.464
RABGGTB	6.965	7.271	5.995	0.459138	-1.123
MSH4	-0.7115	-0.4016	-0.7649	0.865527	-0.20835
ST6GALNAC3	-1.031	-2.995	-2.384	0.773246	-0.371
ST6GALNAC5	-2.995	-2.995	-2.995	1	0
PIGK	5.36	5.624	5.015	0.71847	-0.477
AK5	-2.426	-2.995	-2.384	1.25397	0.3265
	5.789	5.927	5.561	0.813943	-0.297
USP33	5.699	5.865	5.856	1.05263	0.074
MIGA1	4.776	5.246	5.163	1.11111	0.152
NEXN-AS1	-1.437	-2.073	-0.9353	1.76504	0.8197
NEXN	2.434	2.687	4.186	3.08549	1.6255
FUBP1	6.384	6.26	6.325	1.00208	0.003
DNAJB4	3.98	4.295	4.895	1.69056	0.7575
GIPC2	4.515	5.011	4.006	0.591726	-0.757
	-1.172	-0.6936	-1.132	0.871033	-0.1992
PTGFR	-2.995	-2.995	-2.995	1	0
IFI44L	-2.995	-2.995	-2.384	1.52732	0.611
IFI44	-2.995	-2.29	-1.358	2.43598	1.2845
ADGRL2	7.457	7.77	6.457	0.4486	-1.1565
LINC01361	-2.426	-1.18	-1.626	1.13053	0.177
TTLL7	2.806	3.091	4.004	2.07844	1.0555
	-0.4501	-2.29	-0.937	1.35008	0.43305
PRKACB	4.092	4.62	4	0.781328	-0.356
SAMD13	-0.8624	-2.29	-1.956	0.768544	-0.3798
RPF1	5.284	5.2	4.982	0.835088	-0.26
GNG5	6.969	6.887	6.392	0.68968	-0.536
CTBS	2.572	2.975	2.506	0.830758	-0.2675
SSX2IP	4.06	4.535	4.163	0.910986	-0.1345
LPAR3	1.281	1.879	1.412	0.890076	-0.168
MCOLN2	1.994	2.148	1.769	0.811127	-0.302
WDR63	-2.995	-1.819	-2.384	1.01607	0.023
MCOLN3	3.911	4.089	4.495	1.40932	0.495
	0.05003	-0.4016	-0.2293	0.963586	-0.053515
SYDE2	3.854	3.915	3.413	0.721214	-0.4715
C1orf52	4.383	4.401	4.12	0.828171	-0.272
BCL10	3.51	3.829	4.256	1.5016	0.5865
DDAH1	6.908	7.15	6.457	0.672684	-0.572
	-1.222	-1.819	0.3962	3.77558	1.9167
CCN1	7.245	7.003	6.97	0.898755	-0.154
ZNHIT6	5.325	5.575	4.798	0.636397	-0.652
COL24A1	-0.3352	-0.4016	-0.0213	1.272	0.3471
ODF2L	3.193	3.186	4.256	2.09435	1.0665
CLCA2	-2.995	-2.995	-1.626	2.58291	1.369
CLCA3P	-2.995	-2.995	-2.995	1	0
	-2.426	-2.29	-1.358	2	1
SH3GLB1	6.718	6.84	7.341	1.47631	0.562
SELENOF	7.239	7.287	7.05	0.862741	-0.213
HS2ST1	7.741	7.954	7.56	0.819321	-0.2875
	-2.995	-2.995	-2.995	1	0
LINC01140	-2.426	-1.819	-1.956	1.12233	0.1665
LMO4	3.98	3.817	3.597	0.811408	-0.3015
	-2.995	-2.29	-2.995	0.783226	-0.3525
PKN2	5.921	5.975	5.895	0.96393	-0.053
GTF2B	4.306	4.3	4.024	0.824162	-0.279
KYAT3	5.21	5.31	4.516	0.597082	-0.744
RBMXL1	4.213	4.382	4.206	0.938546	-0.0915
GBP3	-2.995	-1.819	-1.599	1.75078	0.808
GBP1	-1.031	-0.2585	1.786	5.39174	2.43075
GBP2	0.7153	0.2038	2.688	4.6863	2.22845
GBP4	-1.674	-1.405	-0.6476	1.85562	0.8919
GBP5	-2.995	-2.995	-2.25	1.67597	0.745
GBP6	-1.025	-2.285	-1.923	0.83047	-0.268
GBP1P1	-2.995	-2.995	-2.301	1.61776	0.694
LRRC8B	5.643	5.934	4.917	0.546578	-0.8715
LRRC8C-DT	-2.426	-2.29	-1.626	1.66094	0.732
LRRC8C	-1.031	-0.5605	0.07244	1.82537	0.86819
	-0.7115	-0.2585	-1.358	0.54601	-0.873
LRRC8D	6.579	6.623	5.663	0.521956	-0.938
ZNF326	6.103	6.116	5.81	0.812534	-0.2995
LINC02609	-0.1298	-0.008912	0.467	1.4503	0.536356
	-1.032	-0.4997	-1.132	0.77585	-0.36615
ZNF644	6.248	6.442	6.465	1.08673	0.12
HFM1	-2.426	-2.29	-2.995	0.643049	-0.637
CDC7	4.818	4.95	4.799	0.942785	-0.085
TGFBR3	1.047	0.897	1.538	1.48041	0.566
BRDT	-2.995	-1.818	-2.995	0.665034	-0.5885
EPHX4	0.9598	1.53	0.7765	0.722766	-0.4684
BTBD8	1.544	1.715	1.775	1.10611	0.1455
	-2.995	-2.29	-2.384	1.19623	0.2585
GLMN	3.409	3.503	3.092	0.777007	-0.364
RPAP2	4.502	4.825	4.858	1.14433	0.1945
GFI1	3.056	3.086	3.179	1.07773	0.108
EVI5	4.57	4.7	4.709	1.05263	0.074
RPL5	9.121	9.139	8.722	0.753667	-0.408
DIPK1A	2.969	3.165	2.901	0.89131	-0.166
MTF2	5.645	5.824	5.661	0.95033	-0.0735
TMED5	7.534	7.892	7.643	0.952638	-0.07
CCDC18	4.186	4.5	4.512	1.12428	0.169
CCDC18-AS1	1.889	1.644	2.493	1.65462	0.7265
DR1	6.516	6.612	6.44	0.91764	-0.124
FNBP1L	6.272	6.454	6.749	1.30677	0.386
BCAR3	2.672	2.481	3.271	1.61832	0.6945
BCAR3-AS1	-0.7115	-0.2585	-1.956	0.360732	-1.471
	-2.019	-2.29	-2.995	0.55845	-0.8405
DNTTIP2	6.91	7.071	6.714	0.825591	-0.2765
GCLM	5.113	4.93	4.858	0.892856	-0.1635
ABCA4	-0.7115	-0.9429	0.7765	3.03922	1.6037
ARHGAP29	7.19	7.015	7.686	1.49848	0.5835
	-2.426	-2.995	-2.384	1.25397	0.3265
ABCD3	7.623	7.709	7.289	0.770037	-0.377
F3	2.267	3.115	3.087	1.31585	0.396
SLC44A3-AS1	0.6014	1.073	0.8609	1.01656	0.0237
SLC44A3	4.441	4.976	4.537	0.887919	-0.1715
CNN3	7.607	7.654	7.347	0.821595	-0.2835
	0.9141	1.607	2.057	1.73682	0.79645
ALG14	3.965	4.113	3.757	0.82245	-0.282
TLCD4	5.58	5.777	6.095	1.33469	0.4165
TLCD4-RWDD3	1.766	1.528	1.115	0.691595	-0.532
	-1.643	-1.05	-0.2061	2.20442	1.1404
RWDD3	3.21	3.425	3.595	1.21209	0.2775
LINC01761	-0.1049	-0.7391	0.5646	1.98151	0.9866
LINC02607	-2.995	-2.995	-2.244	1.68296	0.751
PTBP2	4.007	3.979	3.651	0.788947	-0.342
DPYD	2.482	2.519	1.694	0.571767	-0.8065
DPYD-IT1	-2.334	-2.213	-0.4284	3.59278	1.8451
MIR137HG	-2.995	-2.29	-1.316	2.50794	1.3265
LINC01776	-1.03	-2.29	-1.132	1.44193	0.528
SNX7	4.279	4.578	4.549	1.08711	0.1205
PLPPR5	-1.222	-0.5605	-0.0213	1.8276	0.86995
PLPPR4	-2.019	-1.819	-0.7649	2.22545	1.1541
PALMD	3.98	3.682	4.174	1.26839	0.343
FRRS1	5.309	5.371	4.939	0.757333	-0.401
AGL	5.678	5.938	5.577	0.852044	-0.231
	-1.702	-2.29	-1.626	1.29235	0.37
SLC35A3	4.983	5.402	5.127	0.955614	-0.0655
MFSD14A	5.604	5.617	5.367	0.844694	-0.2435
SASS6	5.004	5.063	5.18	1.10688	0.1465
TRMT13	3.752	3.691	3.597	0.917322	-0.1245
LRRC39	-1.702	-2.29	-2.995	0.500347	-0.999
DBT	4.769	5.17	4.927	0.970971	-0.0425
RTCA	5.481	5.542	5.587	1.05373	0.0755
CDC14A	2.316	2.328	2.926	1.51992	0.604
VCAM1	-2.019	-2.29	-1.132	2.03144	1.0225
EXTL2	5.418	5.644	4.757	0.584794	-0.774
SLC30A7	5.023	5.003	5.233	1.16473	0.22
DPH5	4.473	4.564	4.07	0.732804	-0.4485
	1.245	1.318	1.248	0.977047	-0.0335
S1PR1	-1.702	-0.5605	0.7765	3.75223	1.90775
OLFM3	-2.995	-2.995	-2.995	1	0
COL11A1	0.2099	0.7008	0.2434	0.863369	-0.21195
RNPC3	3.598	3.252	3.962	1.45095	0.537
AMY2B	1.432	1.846	2.233	1.50943	0.594
AMY1B	-2.995	-2.995	-2.609	1.30677	0.386
AMY1C	-2.995	-2.995	-2.995	1	0
	-1.694	-1.417	-2.362	0.571767	-0.8065
PRMT6	5.119	5.215	3.882	0.410371	-1.285
NTNG1	-2.426	-1.819	-0.4724	3.13855	1.6501
VAV3	4.242	4.706	4.087	0.764718	-0.387
SLC25A24	-2.995	-0.5605	-1.956	0.883774	-0.17825
	-2.995	-2.995	-2.995	1	0
	-2.995	-2.995	-2.995	1	0
NBPF4	-2.995	-2.995	-2.995	1	0
	-2.995	-2.995	-2.995	1	0
SLC25A24P1	-2.995	-2.995	-2.995	1	0
	-2.995	-2.995	-2.995	1	0
NBPF6	-2.995	-2.995	-2.995	1	0
FAM102B	1.169	2.234	2.011	1.23928	0.3095
HENMT1	-2.995	-2.995	-2.995	1	0
PRPF38B	6.22	6.309	6.035	0.85293	-0.2295
STXBP3	4.745	4.958	4.901	1.03491	0.0495
AKNAD1	-2.358	-2.995	-2.384	1.22476	0.2925
GPSM2	4.772	4.856	4.886	1.05117	0.072
CLCC1	5.478	5.826	5.68	1.0196	0.028
WDR47	3.279	2.596	3.816	1.83846	0.8785
TAF13	4.915	4.997	5.378	1.33978	0.422
	0.1109	0.49	0.1383	0.893692	-0.16215
TMEM167B	4.315	4.592	4.301	0.89969	-0.1525
C1orf194	-2.995	-2.995	-2.995	1	0
KIAA1324	-0.4388	0.3918	1.652	3.1943	1.6755
SARS1	7.005	6.963	7.171	1.13839	0.187
CELSR2	5.398	5.589	4.32	0.443344	-1.1735
PSRC1	5.504	5.38	4.914	0.693515	-0.528
MYBPHL	-1.442	-0.9429	0.8311	4.06583	2.02355
SORT1	7.79	7.945	8.344	1.39136	0.4765
PSMA5	6.445	6.551	6.194	0.810003	-0.304
SYPL2	2.003	1.848	1.834	0.938546	-0.0915
ATXN7L2	3.504	3.139	3.28	0.971644	-0.0415
CYB561D1	3.093	2.573	3.093	1.19748	0.26
AMIGO1	2.572	2.79	1.723	0.51477	-0.958
GNAI3	6.762	6.926	6.777	0.954621	-0.067
AMPD2	6.089	5.812	5.705	0.843523	-0.2455
GSTM4	4.17	4.361	4.494	1.17162	0.2285
GSTM2	2.092	1.859	2.887	1.881	0.9115
GSTM1	-2.995	-2.995	-2.995	1	0
GSTM5	-1.7	-1.819	-1.127	1.55025	0.6325
	-2.995	-2.995	-1.626	2.58291	1.369
GSTM3	6.21	6.272	6.666	1.34257	0.425
EPS8L3	5.091	4.757	5.454	1.44393	0.53
CSF1	3.384	3.472	3.605	1.13053	0.177
AHCYL1	7.344	7.45	6.987	0.752623	-0.41
STRIP1	4.809	4.71	4.597	0.893475	-0.1625
	3.045	2.79	3.023	1.07587	0.1055
ALX3	-1.031	-0.5605	0.5344	2.51429	1.33015
UBL4B	-2.426	-2.995	-2.384	1.25397	0.3265
SLC6A17	-2.995	-2.995	-1.956	2.0548	1.039
KCNC4	1.745	1.49	2.23	1.52891	0.6125
RBM15-AS1	1.006	-0.1274	-0.01566	0.72953	-0.45496
RBM15	4.979	4.997	5.249	1.19831	0.261
LAMTOR5-AS1	-2.995	-2.29	-1.626	2.02301	1.0165
	0.05003	0.2038	0.5988	1.38692	0.471885
LAMTOR5	4.776	4.525	4.553	0.934651	-0.0975
KCNA2	-2.995	-2.995	-2.383	1.52838	0.612
	0.1323	0.2943	0.3878	1.12857	0.1745
LRIF1	4.824	5.09	5.531	1.48865	0.574
DRAM2	4.675	4.913	4.486	0.807761	-0.308
CEPT1	4.929	4.997	4.644	0.801625	-0.319
	-2.995	-2.29	-2.995	0.783226	-0.3525
DENND2D	-2.995	-2.995	-2.995	1	0
CHI3L2	-2.019	-2.995	-2.384	1.089	0.123
OVGP1	1.513	1.644	2.913	2.52188	1.3345
	0.2006	0.1014	0.9837	1.78102	0.8327
	2.445	2.346	1.85	0.685154	-0.5455
WDR77	6.127	6.239	5.46	0.605836	-0.723
ATP5PB	7.372	7.425	6.799	0.659983	-0.5995
C1orf162	-1.222	-1.465	-0.1215	2.3327	1.222
RAP1A	5.564	5.849	5.914	1.15469	0.2075
LINC01160	-1.037	-2.995	-0.02421	3.9773	1.99179
INKA2	2.796	2.395	3.631	2.04982	1.0355
INKA2-AS1	-0.2288	-1.465	0.2434	2.12918	1.0903
DDX20	5.191	5.084	4.911	0.854706	-0.2265
KCND3	-1.702	-1.465	-1.626	0.970971	-0.0425
LINC01750	-2.995	-2.995	-2.995	1	0
CTTNBP2NL	4.092	4.223	4.958	1.7417	0.8005
WNT2B	-0.5663	-1.177	0.3252	2.29239	1.19685
ST7L	3.758	3.964	3.614	0.842647	-0.247
CAPZA1	7.702	7.808	7.518	0.848508	-0.237
MOV10	6.883	6.926	6.98	1.05373	0.0755
RHOC	6.132	6.321	6.503	1.21125	0.2765
PPM1J	-2.019	-1.465	-1.132	1.52626	0.61
TAFA3	-2.995	-2.995	-2.995	1	0
LINC01356	-1.721	-2.264	0.1134	4.30466	2.1059
LINC01357	-2.995	-2.29	-1.956	1.60937	0.6865
SLC16A1	7.043	7.14	6.388	0.614081	-0.7035
SLC16A1-AS1	2.302	2.207	2.482	1.1708	0.2275
LRIG2-DT	-1.696	-0.9329	-0.6237	1.61412	0.69075
LRIG2	3.887	3.882	4.409	1.43843	0.5245
MAGI3	4.292	4.459	4.843	1.38271	0.4675
PHTF1	3.906	4.18	4.345	1.23285	0.302
	-1.702	-1.819	-0.7649	1.99391	0.9956
RSBN1	4.152	4.578	4.434	1.04899	0.069
PTPN22	-2.995	-2.995	-2.384	1.52732	0.611
AP4B1-AS1	-2.425	-2.995	-2.379	1.25788	0.331
BCL2L15	-0.2752	-2.221	-0.002487	2.37119	1.24561
AP4B1	3.822	3.956	3.458	0.741747	-0.431
DCLRE1B	4.191	4.062	4.241	1.0826	0.1145
HIPK1-AS1	-2.019	-1.167	-1.321	1.20748	0.272
HIPK1	6.207	6.355	6.448	1.12272	0.167
OLFML3	6.211	6.457	5.693	0.641268	-0.641
SYT6	-2.995	-2.995	-2.995	1	0
TRIM33	6.639	6.883	6.948	1.13839	0.187
BCAS2	5.292	5.212	5.516	1.2008	0.264
DENND2C	2.694	2.519	3.622	2.0216	1.0155
NRAS	7.495	7.765	7.144	0.714002	-0.486
CSDE1	9.551	9.653	9.295	0.808321	-0.307
SIKE1	5.631	5.866	5.507	0.845865	-0.2415
TSPAN2	-2.995	-2.995	-2.995	1	0
NGF	-2.995	-2.995	-2.995	1	0
VANGL1	4.917	4.753	4.75	0.942785	-0.085
CASQ2	-2.995	-2.995	-2.995	1	0
NHLH2	-2.995	-2.995	-1.358	3.11018	1.637
SLC22A15	4.597	4.843	3.643	0.474013	-1.077
MAB21L3	1.786	1.767	3	2.33513	1.2235
ATP1A1	9.262	9.431	9.412	1.04645	0.0655
ATP1A1-AS1	-1.441	-1.819	-0.1215	2.84514	1.5085
LINC01762	-1.699	-1.166	-1.956	0.695682	-0.5235
	-2.995	-2.29	-1.626	2.02301	1.0165
CD58	1.816	1.879	2.472	1.54168	0.6245
IGSF3	3.167	3.834	4.296	1.73568	0.7955
PTGFRN	5.661	5.767	5.421	0.816203	-0.293
CD101	-0.4501	0.4736	-0.6113	0.649297	-0.62305
	-1.442	-1.465	-0.937	1.43048	0.5165
TTF2	5.275	5.499	5.508	1.08749	0.121
TRIM45	1.42	1.495	2.402	1.92452	0.9445
VTCN1	-2.426	-2.995	-0.7649	3.85198	1.9456
MAN1A2	6	6.346	5.688	0.714497	-0.485
TENT5C	-1.222	-1.819	1.664	9.09138	3.1845
GDAP2	4.918	4.779	5.133	1.21799	0.2845
WDR3	6.503	6.852	5.863	0.568606	-0.8145
SPAG17	-2.995	-2.995	-0.4724	5.74617	2.5226
TBX15	3.147	3.227	4.035	1.8	0.848
WARS2	4.076	3.904	3.557	0.74072	-0.433
WARS2-IT1	1.214	0.5951	1.681	1.71291	0.77645
WARS2-AS1	1.513	1.879	2.54	1.79502	0.844
HAO2	-2.995	-1.819	-2.995	0.665265	-0.588
HSD3B1	-2.995	-2.995	-2.995	1	0
LINC00622	-2.426	-2.995	-1.626	2.12064	1.0845
HSD3BP5	-2.995	-2.995	-2.995	1	0
ZNF697	3.732	3.849	4	1.15629	0.2095
PHGDH	5.964	5.481	6.626	1.8706	0.9035
HMGCS2	-1.222	-0.008912	0.7197	2.52303	1.33516
REG4	-1.702	-0.9429	-1.956	0.644588	-0.63355
NOTCH2	5.353	5.512	6.224	1.73087	0.7915
SEC22B	6.347	6.498	6.68	1.19541	0.2575
	2.788	3.133	2.688	0.827884	-0.2725
NBPF8	4.693	4.689	4.628	0.957271	-0.063
	-0.4044	-0.07185	1.702	3.83739	1.94012
	-2.995	-2.995	-2.995	1	0
LINC00623	1.441	1.532	2.094	1.52362	0.6075
	-2.995	-2.995	-1.956	2.0548	1.039
H2BP1	-2.995	-1.713	-2.995	0.641268	-0.641
FAM72B	3.673	3.441	3.913	1.27987	0.356
SRGAP2C	4.574	4.466	4.881	1.28432	0.361
LINC02798	-2.426	-2.995	-2.995	0.821026	-0.2845
EMBP1	-1.911	0.1076	-0.2945	1.5233	0.6072
	-0.3352	0.4668	-0.5763	0.64078	-0.6421
FAM91A3P	-0.6711	-0.949	0.1042	1.88459	0.91425
H3-2	-1.108	-2.995	-1.376	1.59715	0.6755
LINC02802	4.16	3.896	5.058	2.04202	1.03
NBPF15	6.036	6.324	6.526	1.27103	0.346
SRGAP2B	5.597	5.34	6.192	1.65118	0.7235
FAM72D	4.795	5.103	5.28	1.25788	0.331
LINC01145	4.06	4.368	5.06	1.79751	0.846
	0.9376	0.4355	-0.01215	0.616127	-0.6987
NBPF20	3.062	4.1	3.569	0.991717	-0.012
NBPF25P	3.281	3.425	4.001	1.56699	0.648
GPR89A	5.904	5.971	5.73	0.866037	-0.2075
PDZK1	6.834	7.04	7.036	1.07103	0.099
RNF115	6.74	6.761	6.777	1.01854	0.0265
POLR3C	6.208	6.068	6.424	1.21926	0.286
NUDT17	2.739	2.822	2.588	0.875088	-0.1925
PIAS3	4.982	4.811	4.651	0.843523	-0.2455
ANKRD35	-2.426	-1.18	-1.956	0.899378	-0.153
ITGA10	1.386	0.8345	1.724	1.53023	0.61375
PEX11B	3.587	3.421	2.812	0.618995	-0.692
RBM8A	7.717	7.85	7.759	0.983161	-0.0245
GNRHR2	0.7696	0.4925	0.883	1.19082	0.25195
LIX1L	4.803	4.865	4.791	0.970634	-0.043
ANKRD34A	-1.702	-0.5605	-0.2293	1.86859	0.90195
POLR3GL	4.071	4.544	3.739	0.674318	-0.5685
TXNIP	7.435	7.44	6.848	0.664573	-0.5895
HJV	3.906	4.39	4.07	0.94737	-0.078
NBPF10	4.142	4.622	5.557	2.25793	1.175
NOTCH2NLA	2.725	2.86	3.121	1.25571	0.3285
	-1.702	-1.18	-1.191	1.18921	0.25
HYDIN2	-2.41	-2.995	-2.995	0.816486	-0.2925
NBPF12	4.931	4.836	5.364	1.39523	0.4805
PRKAB2	5.896	5.934	6.97	2.07772	1.055
PDIA3P1	1.665	2.133	2.635	1.66555	0.736
FMO5	2.206	2.478	3.241	1.86477	0.899
CHD1L	6.342	6.342	6.408	1.04681	0.066
LINC00624	-1.702	-0.4016	-1.151	0.933551	-0.0992
BCL9	6.446	6.717	5.216	0.3881	-1.3655
ACP6	3.402	3.086	2.901	0.7884	-0.343
GJA5	-2.995	-2.995	-2.995	1	0
GPR89B	4.617	4.732	5.032	1.2812	0.3575
NBPF11	4.935	5.108	5.637	1.53209	0.6155
	-2.995	-2.995	-1.599	2.63171	1.396
LINC01138	2.357	2.14	3.116	1.8245	0.8675
	0.7927	0.4285	1.322	1.63739	0.7114
PPIAL4G	-0.8755	-1.64	-1.381	0.918117	-0.12325
NUDT4B	4.07	4.079	4.245	1.12545	0.1705
PDE4DIP	5.507	5.609	5.892	1.2605	0.334
NBPF9	6.746	7.017	7.165	1.21714	0.2835
	-2.995	-1.111	-0.7002	2.55407	1.3528
	-2.995	-2.29	-2.995	0.783226	-0.3525
	-1.442	-0.9429	-0.937	1.19371	0.25545
NOTCH2NLC	3.082	3.312	3.027	0.888843	-0.17
NBPF19	2.024	2.379	3.006	1.74654	0.8045
LINC00869	3.41	3.645	3.801	1.20874	0.2735
H2BC18	-1.851	-0.4283	0.9583	4.28101	2.09795
	-2.995	-2.995	-2.995	1	0
H3C14	-2.655	-2.6	0.7651	10.5021	3.3926
H2AC18	1.116	1.585	3.153	3.48824	1.8025
H2BC19P	2.421	2.073	2.976	1.65749	0.729
H2BC20P	2.175	1.958	3.234	2.24622	1.1675
H3C15	-2.655	-2.6	0.7651	10.5021	3.3926
	-0.5749	-1.18	-0.2293	1.56716	0.64815
H2BC21	1.033	0.3522	3.864	9.00921	3.1714
H2AC20	-0.5753	-0.4654	-2.207	0.310647	-1.68665
BOLA1	3.315	3.073	3.058	0.910039	-0.136
SV2A	3.542	3.673	4.508	1.86671	0.9005
SF3B4	7.499	7.474	7.606	1.08636	0.1195
MTMR11	0.2099	0.2038	2.65	5.43828	2.44315
OTUD7B	6.452	6.671	6.759	1.14671	0.1975
VPS45	5.573	5.574	5.715	1.10305	0.1415
PLEKHO1	5.112	5.1	5.332	1.16959	0.226
ANP32E	7.91	8.21	7.502	0.679243	-0.558
CA14	1.542	2.032	1.038	0.595016	-0.749
APH1A	7.663	7.798	7.417	0.804687	-0.3135
C1orf54	-1.442	-1.819	0.1604	3.46031	1.7909
CIART	-1.701	-2.289	0.07339	4.19418	2.06839
MRPS21	6.093	6.078	5.871	0.861845	-0.2145
PRPF3	6.519	6.51	6.691	1.13014	0.1765
RPRD2	6.831	6.87	6.733	0.921784	-0.1175
TARS2	5.919	5.902	5.429	0.716233	-0.4815
ECM1	-0.2288	-1.465	0.9837	3.55685	1.8306
ADAMTSL4	4.695	5.087	3.29	0.329648	-1.601
ADAMTSL4-AS1	-2.995	-2.29	-1.358	2.43598	1.2845
MCL1	8.836	9.133	8.591	0.76128	-0.3935
ENSA	7.73	7.677	7.268	0.739437	-0.4355
GOLPH3L	5.91	6.093	6.077	1.05373	0.0755
HORMAD1	-2.995	-2.995	-2.995	1	0
CTSS	0.05161	0.6296	2.093	3.36917	1.75239
CTSK	0.2099	-0.008912	2.25	4.43676	2.14951
ARNT	6.432	6.485	6.475	1.0115	0.0165
SETDB1	6.718	6.636	6.169	0.703197	-0.508
CERS2	8.998	8.983	9.006	1.0108	0.0155
ANXA9	4.445	4.774	4.087	0.696164	-0.5225
MINDY1	4.292	4.155	4.128	0.935948	-0.0955
PRUNE1	5.504	5.685	5.306	0.818753	-0.2885
C1orf56	0.5458	0.8345	0.5344	0.897666	-0.15575
CDC42SE1	7.454	7.555	7.192	0.805245	-0.3125
MLLT11	1.608	0.2065	3.127	4.65813	2.21975
GABPB2	3.148	3.861	3.435	0.952968	-0.0695
SEMA6C	2.401	2.108	2.913	1.57844	0.6585
SCNM1	5.035	4.935	5.415	1.34723	0.43
LYSMD1	4.112	4.306	4.058	0.900626	-0.151
TMOD4	-0.7115	-0.9429	-0.3457	1.39619	0.4815
VPS72	6.255	6.28	6.043	0.855892	-0.2245
PIP5K1A	7.976	8.121	7.867	0.881786	-0.1815
PSMD4	7.737	7.908	7.607	0.861248	-0.2155
ZNF687-AS1	-0.4501	-1.465	0.07244	2.04201	1.02999
ZNF687	5.759	5.701	5.325	0.755236	-0.405
PI4KB	6.939	6.967	6.904	0.966606	-0.049
RFX5	6.565	6.43	6.096	0.757071	-0.4015
	-0.5749	-1.819	-1.132	1.04605	0.06495
SELENBP1	5.012	5.07	5.006	0.976032	-0.035
PSMB4	8.241	8.322	7.81	0.721214	-0.4715
POGZ	7.222	7.232	7.1	0.915734	-0.127
CGN	6.62	6.712	6.199	0.723467	-0.467
TUFT1	5.245	5.261	6.246	1.99032	0.993
SNX27	6.491	6.659	6.72	1.10573	0.145
CELF3	-2.426	-2.29	-1.358	2	1
MRPL9	6.661	6.644	6.052	0.659525	-0.6005
TDRKH	4.167	4.395	4.796	1.42899	0.515
TDRKH-AS1	0.2678	-0.2324	1.446	2.69129	1.4283
LINGO4	-2.995	-2.995	-2.995	1	0
RORC	-2.995	-2.29	-1.358	2.43598	1.2845
THEM4	5.234	5.271	3.849	0.378011	-1.4035
S100A10	4.023	4.155	5.118	2.04061	1.029
	-2.014	-1.456	-0.134	3.03354	1.601
S100A11	5.026	4.859	5.868	1.89934	0.9255
TCHHL1	-2.995	-2.995	-2.384	1.52732	0.611
TCHH	-2.995	-2.995	-2.995	1	0
RPTN	-2.995	-2.995	-2.995	1	0
FLG-AS1	-2.426	-2.995	-2.995	0.821026	-0.2845
FLG	-2.995	-2.995	-2.995	1	0
LCE1E	-2.995	-2.995	-2.995	1	0
LCE1C	-2.995	-2.995	-2.995	1	0
LCE1B	-2.995	-2.995	-2.995	1	0
IVL	-2.995	-2.995	-2.995	1	0
SPRR1A	-2.995	-2.995	-2.995	1	0
SPRR3	-2.995	-2.995	-2.995	1	0
SPRR1B	-2.995	-2.995	-2.995	1	0
SPRR2D	-2.995	-2.995	-2.995	1	0
SPRR2A	-2.995	-2.995	-2.995	1	0
S100A9	-1.702	-2.995	-1.956	1.31267	0.3925
S100A8	-2.995	-2.995	-2.995	1	0
S100A7	-2.995	-2.995	-2.384	1.52732	0.611
S100A6	5.086	4.886	6.699	3.27842	1.713
S100A5	-2.995	-2.995	-2.995	1	0
S100A4	3.137	2.21	2.695	1.01501	0.0215
S100A3	-1.031	-2.995	-1.626	1.30767	0.387
S100A2	-0.1298	-1.18	1.122	3.42689	1.7769
S100A16	6.474	6.446	6.189	0.828745	-0.271
S100A14	7.782	8.013	7.343	0.680893	-0.5545
S100A13	4.569	4.551	4.573	1.00905	0.013
	-0.6091	-0.7975	0.6679	2.58686	1.3712
	-0.4501	-1.18	0.2434	2.08269	1.05845
CHTOP	7.048	6.969	6.825	0.880564	-0.1835
SNAPIN	4.99	4.95	4.448	0.696406	-0.522
ILF2	9.138	9.153	8.971	0.886075	-0.1745
NPR1	1.573	1.49	2.556	2.03425	1.0245
INTS3	7.435	7.438	7.11	0.797469	-0.3265
SLC27A3	4.307	4.25	3.503	0.584186	-0.7755
GATAD2B	6.073	6.174	6.476	1.27677	0.3525
DENND4B	6.784	6.459	5.825	0.575744	-0.7965
CRTC2	5.226	4.994	5.687	1.49174	0.577
SLC39A1	7.342	7.529	7.254	0.881786	-0.1815
	-1.214	-0.7395	-1.129	0.899846	-0.15225
	-1.702	-0.5605	-1.358	0.854558	-0.22675
CREB3L4	3.465	3.785	3.908	1.21672	0.283
JTB	6.422	6.194	6.159	0.901875	-0.149
	-0.3352	-0.7391	-0.0213	1.42984	0.51585
RAB13	5.399	5.66	5.905	1.29729	0.3755
RPS27	9.467	9.502	9.022	0.725728	-0.4625
NUP210L	-2.019	-2.995	-1.132	2.59368	1.375
TPM3	9.343	9.46	9.196	0.867238	-0.2055
C1orf43	7.85	7.932	7.532	0.779705	-0.359
UBAP2L	8.757	8.634	8.636	0.959597	-0.0595
HAX1	6.983	6.916	6.835	0.923702	-0.1145
AQP10	0.8669	1.123	2.188	2.28636	1.19305
ATP8B2	6.856	6.956	7.262	1.27987	0.356
IL6R	5.45	5.586	5.782	1.2008	0.264
SHE	-2.995	-2.29	-1.618	2.03425	1.0245
UBE2Q1	7.19	7.26	7.134	0.938872	-0.091
CHRNB2	-2.995	-2.995	-2.384	1.52732	0.611
ADAR	9.007	9.144	8.797	0.824448	-0.2785
KCNN3	-2.995	-2.995	-1.12	3.66802	1.875
PMVK	3.894	4.199	3.516	0.692315	-0.5305
PBXIP1	5.377	5.269	6.896	2.97523	1.573
PYGO2	6.276	6.282	5.805	0.719966	-0.474
	-0.8624	-0.9429	-1.132	0.853019	-0.22935
SHC1	8.37	8.363	8.528	1.11845	0.1615
CKS1B	7.133	7.313	7.228	1.00347	0.005
FLAD1	6.225	6.003	6.197	1.05922	0.083
ZBTB7B	5.981	5.82	5.891	0.993437	-0.0095
DCST2	-1.442	-2.29	-0.6113	2.38618	1.2547
DCST1	-2.995	-2.995	-0.9356	4.16813	2.0594
DCST1-AS1	-0.2288	-0.7391	-0.937	0.730497	-0.45305
ADAM15	5.692	5.442	5.193	0.77164	-0.374
EFNA4	3.504	3.888	3.589	0.928517	-0.107
	-1.711	-2.995	-2.995	0.640824	-0.642
EFNA3	0.9156	1.363	1.86	1.64798	0.7207
EFNA1	5.617	5.662	5.845	1.15309	0.2055
SLC50A1	5.665	5.799	5.687	0.96929	-0.045
DPM3	1.791	1.68	1.122	0.653609	-0.6135
KRTCAP2	6.054	5.925	5.718	0.828458	-0.2715
TRIM46	1.17	0.9579	2.486	2.67966	1.42205
MUC1	1.047	0.9569	1.122	1.08677	0.12005
	-2.019	-2.995	-1.626	1.84165	0.881
THBS3	3.678	3.971	3.775	0.966271	-0.0495
MTX1	6.023	5.676	5.595	0.838278	-0.2545
	2.087	2.372	3.23	2.00069	1.0005
GBAP1	3.355	3.165	3.469	1.15589	0.209
GBA	7.635	7.837	7.932	1.14552	0.196
FAM189B	5.993	5.929	5.397	0.676424	-0.564
SCAMP3	6.982	6.748	6.512	0.782954	-0.353
CLK2	6.149	5.978	5.64	0.745614	-0.4235
HCN3	2.699	1.969	3.22	1.84805	0.886
PKLR	2.168	2.234	2.289	1.0629	0.088
FDPS	8.198	8.359	8.727	1.36462	0.4485
RUSC1-AS1	-0.2288	-0.9429	-0.3457	1.18112	0.24015
RUSC1	5.373	5.2	5.611	1.25223	0.3245
ASH1L	6.815	7.002	7.083	1.12857	0.1745
ASH1L-AS1	1.482	1.644	1.326	0.848508	-0.237
MSTO1	5.774	5.628	5.244	0.7285	-0.457
YY1AP1	6.913	6.94	6.936	1.00661	0.0095
DAP3	7.41	7.576	7.187	0.808881	-0.306
GON4L	7.155	7.265	7.352	1.10343	0.142
SYT11	4.359	4.768	4.816	1.19127	0.2525
RIT1	4.496	4.961	5.332	1.5194	0.6035
KHDC4	6.116	5.743	7.124	2.28865	1.1945
ARHGEF2	7.12	7.14	7.203	1.0519	0.073
SSR2	8.765	8.8	8.567	0.861248	-0.2155
UBQLN4	7.392	7.374	6.98	0.756284	-0.403
LAMTOR2	4.768	4.843	4.707	0.934004	-0.0985
RAB25	-0.7115	-0.2585	-1.358	0.54601	-0.873
MEX3A	7.279	7.366	7.295	0.981119	-0.0275
LMNA	7.472	7.225	7.802	1.36936	0.4535
SLC25A44	6.493	6.417	6.709	1.19251	0.254
PMF1-BGLAP	2.977	3.134	1.958	0.467326	-1.0975
PMF1	6.131	6.048	5.094	0.501562	-0.9955
PAQR6	2.791	2.328	2.229	0.795261	-0.3305
SMG5	8.112	8.132	8.096	0.98214	-0.026
TMEM79	2.616	2.773	2.875	1.13328	0.1805
GLMP	7.493	7.542	7.449	0.953629	-0.0685
CCT3	9.878	10.06	9.331	0.642603	-0.638
TSACC	0.2099	0.7692	1.207	1.64427	0.71745
RHBG	2.3	2.798	2.012	0.689203	-0.537
C1orf61	-1.028	-1.819	-0.3248	2.14162	1.0987
MEF2D	5.568	5.429	6.35	1.80438	0.8515
IQGAP3	6.583	6.279	7.148	1.64376	0.717
NAXE	5.861	6	5.174	0.591931	-0.7565
GPATCH4	6.789	6.859	6.063	0.590087	-0.761
	2.35	1.576	4.403	5.42642	2.44
BCAN	-0.8624	-1.18	-1.132	0.926074	-0.1108
	5.38	5.304	5.915	1.48761	0.573
	2.067	1.848	2.309	1.27589	0.3515
NES	7.854	7.934	8.148	1.19251	0.254
CRABP2	-0.8624	-0.1283	3.456	15.4695	3.95135
ISG20L2	6.995	7.141	6.558	0.702222	-0.51
RRNAD1	3.712	3.963	3.914	1.05446	0.0765
MRPL24	5.292	5.258	4.353	0.527777	-0.922
HDGF	9.809	9.9	9.352	0.705883	-0.5025
PRCC	7.124	7.091	6.806	0.811408	-0.3015
SH2D2A	0.8669	0.5534	0.3962	0.804436	-0.31395
PEAR1	-1.031	-2.29	-0.0213	3.11493	1.6392
ARHGEF11	6.645	6.771	6.641	0.954621	-0.067
ETV3	5.478	5.593	5.932	1.31631	0.3965
FCRL3	-2.995	-2.995	-2.384	1.52732	0.611
FCRL2	-2.995	-2.995	-1.626	2.58291	1.369
KIRREL1	6.526	6.556	6.364	0.88454	-0.177
CD1D	0.3046	-0.5733	-0.4851	0.784176	-0.35075
	-0.4469	-0.1242	-0.5218	0.848949	-0.23625
OR10K1	1.62	1.496	2.537	1.9711	0.979
OR6Y1	0.9325	0.9751	1.592	1.55639	0.6382
PYHIN1	-2.416	-2.29	-1.956	1.31677	0.397
IFI16	-2.019	-1.819	-1.956	0.97468	-0.037
AIM2	-2.995	-2.995	-2.995	1	0
CADM3	-2.995	-2.995	-2.384	1.52732	0.611
ACKR1	-2.995	-2.995	-2.995	1	0
	-2.995	-2.995	-2.995	1	0
CRP	-2.426	-2.995	-2.384	1.25397	0.3265
DUSP23	1.351	1.123	1.326	1.06363	0.089
SLAMF8	-2.995	-2.995	-2.995	1	0
	-2.995	-2.995	-2.111	1.84548	0.884
SNHG28	-2.995	-2.29	-2.72	0.947698	-0.0775
	-2.426	-2.995	-1.956	1.68705	0.7545
CFAP45	0.661	0.7692	1.077	1.28512	0.3619
TAGLN2	8.435	8.552	8.69	1.14591	0.1965
IGSF9	2.5	2.283	2.108	0.821595	-0.2835
SLAMF9	-2.995	-2.995	-0.937	4.16409	2.058
KCNJ10	-2.426	-2.995	-0.7566	3.8742	1.9539
PIGM	5.342	5.38	4.902	0.72749	-0.459
IGSF8	4.861	4.592	3.775	0.517095	-0.9515
ATP1A2	-2.995	-2.995	-1.355	3.11666	1.64
ATP1A4	-1.689	-2.281	-1.626	1.28254	0.359
CASQ1	-2.426	-2.995	-1.956	1.68705	0.7545
PEA15	7.247	7.307	7.856	1.49381	0.579
DCAF8	6.845	6.672	7.116	1.2812	0.3575
PEX19	6.78	6.949	6.155	0.611532	-0.7095
COPA	8.549	8.456	8.865	1.28565	0.3625
NCSTN	7.364	7.578	7.541	1.04972	0.07
NHLH1	-1.222	-2.29	-0.3457	2.65792	1.4103
VANGL2	3.719	3.911	3.829	1.00975	0.014
SLAMF1	-2.995	-2.995	-2.384	1.52732	0.611
SLAMF7	-2.995	-1.819	-1.356	2.07197	1.051
LY9	-2.019	-1.174	-1.624	0.981119	-0.0275
CD244	-2.995	-2.995	-2.384	1.52732	0.611
ITLN1	-2.995	-2.995	-2.384	1.52732	0.611
	-0.4499	0.1657	0.4125	1.46876	0.5546
F11R	8.792	9.099	8.534	0.751841	-0.4115
	6.102	6.887	5.806	0.620499	-0.6885
TSTD1	2.067	1.607	0.9837	0.553517	-0.8533
USF1	6.21	6.177	5.894	0.812534	-0.2995
ARHGAP30	-2.426	-2.995	-1.358	2.55354	1.3525
NECTIN4	-2.426	-1.819	-0.937	2.27442	1.1855
KLHDC9	0.7153	0.1014	0.1605	0.842151	-0.24785
PFDN2	5.899	5.96	5.211	0.607729	-0.7185
NIT1	4.78	4.653	4.406	0.806362	-0.3105
DEDD	5.608	5.439	5.203	0.800792	-0.3205
UFC1	6.515	6.602	6.27	0.818753	-0.2885
USP21	5.54	5.187	5.003	0.778895	-0.3605
PPOX	3.579	3.263	2.963	0.727995	-0.458
B4GALT3	6.411	6.407	5.636	0.585199	-0.773
NDUFS2	7.832	7.986	7.376	0.691116	-0.533
FCER1G	1.672	1.174	1.4	0.984184	-0.023
APOA2	11.02	11.22	11.1	0.986233	-0.02
TOMM40L	6.978	7.041	6.153	0.552291	-0.8565
PCP4L1	-2.426	-1.819	-0.937	2.27442	1.1855
MPZ	3.147	2.931	2.402	0.643049	-0.637
SDHC	6.953	6.971	6.482	0.716978	-0.48
FCGR2A	-2.995	-2.995	-2.995	1	0
HSPA6	-2.426	-2.995	0.7197	10.7794	3.4302
FCRLA	-2.995	-2.29	-1.358	2.43598	1.2845
FCRLB	-2.995	-2.29	-2.995	0.783226	-0.3525
DUSP12	5.091	5.043	4.789	0.824734	-0.278
ATF6	6.816	7.152	6.742	0.845572	-0.242
	-2.019	-2.29	0.467	6.1539	2.6215
OLFML2B	-2.995	-2.29	-0.6113	4.08745	2.0312
NOS1AP	2.572	2.822	2.665	0.978063	-0.032
C1orf226	4.421	4.401	4.43	1.01326	0.019
SH2D1B	-2.995	-2.995	-1.358	3.11018	1.637
UHMK1	7.012	7.356	7.469	1.21841	0.285
UAP1	6.701	6.753	6.681	0.968618	-0.046
DDR2	0.2836	1.123	1.633	1.90488	0.9297
HSD17B7	4.548	4.686	5.095	1.39281	0.478
CCDC190	-2.995	-2.995	-2.384	1.52732	0.611
RGS4	-2.019	-2.29	-1.358	1.73688	0.7965
RGS5	0.9141	0.629	1.248	1.39132	0.47645
	1.659	1.749	1.602	0.93174	-0.102
NUF2	5.279	5.488	5.365	0.987259	-0.0185
PBX1	6.424	6.539	5.351	0.456757	-1.1305
	-1.442	-1.819	-0.4724	2.23163	1.1581
MGST3	5.197	5.509	5.046	0.808321	-0.307
ALDH9A1	6.005	6.059	5.555	0.71847	-0.477
TMCO1	7.443	7.611	7.679	1.11111	0.152
TMCO1-AS1	-0.03707	0.591	0.4	1.08902	0.123035
UCK2	7.442	7.433	6.696	0.598117	-0.7415
FAM78B	-2.995	-2.995	-2.384	1.52732	0.611
POGK	7.273	7.435	7.023	0.794985	-0.331
TADA1	4.891	4.823	4.115	0.59791	-0.742
ILDR2	-1.702	-1.465	-1.358	1.16918	0.2255
MAEL	-2.415	-2.995	-2.995	0.817902	-0.29
GPA33	-2.995	-2.995	-2.995	1	0
POU2F1	6.058	6.184	5.449	0.627636	-0.672
CREG1	5.669	5.919	5.763	0.978742	-0.031
RCSD1	-0.9773	-1.689	-0.5977	1.66492	0.73545
MPZL1	7.597	7.609	7.752	1.1088	0.149
ADCY10	2.765	3.344	3.775	1.64775	0.7205
MPC2	7.326	7.392	7.257	0.93174	-0.102
DCAF6	6.591	6.775	6.937	1.19251	0.254
GPR161	3.768	3.673	5.573	3.61125	1.8525
TIPRL	6.572	6.647	6.339	0.829032	-0.2705
SFT2D2	7.503	7.903	7.903	1.1487	0.2
TBX19	0.7153	0.9569	2.01	2.25621	1.1739
XCL1	0.3538	0.9569	0.2434	0.751607	-0.41195
LINC00626	-2.995	-2.995	-2.384	1.52732	0.611
ATP1B1	8.328	8.343	8.841	1.41962	0.5055
NME7	3.801	3.89	3.531	0.80413	-0.3145
BLZF1	5.047	5.03	5.618	1.49433	0.5795
CCDC181	-0.7115	-0.7391	0.3218	2.06637	1.0471
SLC19A2	5.733	5.743	6.075	1.26313	0.337
	1.42	1.567	1.767	1.20874	0.2735
F5	7.669	8.009	7.069	0.586417	-0.77
SELP	-2.995	-2.995	-1.956	2.0548	1.039
C1orf112	5.463	5.617	5.41	0.913831	-0.13
SELL	-2.019	-0.2585	1.207	5.08325	2.34575
METTL18	3.024	3.263	2.767	0.770304	-0.3765
SCYL3	4.337	4.341	4.276	0.957271	-0.063
KIFAP3	4.748	4.653	4.628	0.950989	-0.0725
METTL11B	-2.426	-2.995	-1.956	1.68705	0.7545
GORAB	4.323	4.351	4.74	1.32225	0.403
PRRX1	2.912	2.756	3.952	2.17046	1.118
FMO3	-1.424	-0.9429	-0.3885	1.73502	0.79495
FMO1	-1.702	-0.5605	-0.4724	1.57882	0.65885
FMO4	1.281	1.68	1.912	1.34864	0.4315
PRRC2C	9.373	9.512	9.007	0.739437	-0.4355
VAMP4	3.279	3.409	3.331	0.99103	-0.013
EEF1AKNMT	6.732	6.767	6.283	0.723718	-0.4665
DNM3	1.482	1.363	1.165	0.836536	-0.2575
PIGC	5.996	5.904	5.876	0.95	-0.074
C1orf105	0.8181	1.07	2.25	2.47246	1.30595
SUCO	7.958	8.055	8.734	1.65577	0.7275
TNFSF18	-2.995	-2.995	-2.995	1	0
TNFSF4	3.177	4.205	2.767	0.527046	-0.924
	0.661	1.07	0.7197	0.903878	-0.1458
PRDX6	8.617	8.708	8.081	0.668269	-0.5815
ANKRD45	-0.4836	-1.474	-0.2275	1.68331	0.7513
KLHL20	4.132	3.985	4.593	1.44844	0.5345
CENPL	4.477	4.855	4.796	1.09429	0.13
DARS2	6.48	6.77	6.07	0.680657	-0.555
GAS5	7.28	7.224	7.256	1.00278	0.004
ZBTB37	4.559	4.906	4.526	0.866637	-0.2065
SERPINC1	-0.03707	2.416	0.1605	0.490062	-1.02896
RC3H1	5.51	5.72	5.794	1.1321	0.179
RABGAP1L-DT	-1.702	-1.18	-1.358	1.05922	0.083
RABGAP1L	4.362	4.798	4.027	0.681601	-0.553
CACYBP	7.606	7.613	6.874	0.60061	-0.7355
MRPS14	5.039	5.181	4.961	0.901875	-0.149
TNN	-2.995	-2.995	-1.358	3.11018	1.637
KIAA0040	-1.702	-2.29	-0.4724	2.87508	1.5236
TNR	-0.7115	-1.465	0.1605	2.37635	1.24875
COP1	5.93	6.045	5.742	0.843523	-0.2455
PAPPA2	-2.995	-2.995	-1.132	3.63763	1.863
BRINP2	-2.995	-1.819	-1.956	1.36699	0.451
SEC16B	2.43	2.374	3.091	1.61217	0.689
CRYZL2P-SEC16B	1.49	2.135	2.739	1.90066	0.9265
CRYZL2P	3.302	3.356	3.304	0.982821	-0.025
RASAL2-AS1	0.2265	0.1023	0.8551	1.61407	0.6907
RASAL2	5.694	5.64	6.089	1.33978	0.422
C1orf220	0.03439	-0.4323	1.542	3.34256	1.74095
	-1.702	-2.995	-2.995	0.638828	-0.6465
RALGPS2	5.911	6.197	5.722	0.794434	-0.332
ANGPTL1	-2.995	-2.995	-0.4724	5.74617	2.5226
FAM20B	7.01	7.088	6.295	0.592957	-0.754
TOR3A	5.874	5.954	5.102	0.569592	-0.812
ABL2	5.75	5.995	5.428	0.734839	-0.4445
SOAT1	7.112	7.353	6.697	0.68992	-0.5355
AXDND1	-1.702	-2.995	-1.626	1.65004	0.7225
TOR1AIP2	7.111	7.203	7.507	1.27456	0.35
	-1.222	-0.9429	0.467	2.92706	1.54945
TOR1AIP1	6.864	6.998	6.843	0.940826	-0.088
CEP350	6.515	6.888	6.833	1.09543	0.1315
QSOX1	4.891	5.209	6.011	1.94666	0.961
LHX4	-1.222	-2.29	-0.3457	2.65792	1.4103
ACBD6	5.586	5.191	4.64	0.595222	-0.7485
OVAAL	-2.426	-2.995	-1.626	2.12064	1.0845
XPR1	6.708	6.868	6.593	0.873573	-0.195
KIAA1614	-2.995	-2.995	-1.621	2.59188	1.374
	0.4363	-0.379	0.2323	1.15161	0.20365
KIAA1614-AS1	0.6046	0.629	1.031	1.33256	0.4142
STX6	5.824	6.117	5.765	0.867238	-0.2055
MR1	3.377	2.951	4.98	3.52104	1.816
IER5	3.109	2.817	4.19	2.3408	1.227
ZNF648	-2.995	-2.995	-1.956	2.0548	1.039
	-0.6049	-0.6506	0.4454	2.10402	1.07315
GLUL	8.077	8.26	8.793	1.54168	0.6245
RNASEL	-2.995	-2.995	-0.9366	4.16524	2.0584
RGS16	-2.426	-2.995	-2.384	1.25397	0.3265
NPL	-0.8624	-1.18	0.2434	2.40261	1.2646
DHX9	9.313	9.4	8.644	0.610262	-0.7125
LAMC1	9.368	9.657	9.332	0.882397	-0.1805
LAMC2	2.512	2.328	3.653	2.35055	1.233
NMNAT2	-2.019	-2.29	-1.956	1.1475	0.1985
SMG7	7.306	7.328	7.493	1.12975	0.176
NCF2	3.615	3.873	4.84	2.13761	1.096
ARPC5	7.376	7.296	7.386	1.03526	0.05
RGL1	4.265	3.834	5.158	2.15621	1.1085
COLGALT2	2.384	1.848	4.403	4.8804	2.287
TSEN15	5.268	5.137	4.826	0.770304	-0.3765
C1orf21	-1.222	-0.2585	-0.7649	0.983059	-0.02465
EDEM3	6.983	7.511	7.06	0.87843	-0.187
NIBAN1	-1.03	-2.995	1.209	9.32756	3.2215
RNF2	4.586	4.63	4.826	1.16312	0.218
TRMT1L	4.867	5.203	4.836	0.871154	-0.199
SWT1	2.778	3.139	2.913	0.968954	-0.0455
	-1.025	-0.5605	0.1638	1.94066	0.95655
IVNS1ABP	7.636	7.566	7.879	1.21251	0.278
	-0.7115	-0.5605	-0.6113	1.01727	0.0247
HMCN1	1.004	1.607	1.751	1.36179	0.4455
PRG4	2.434	2.519	1.834	0.640602	-0.6425
TPR	8.572	8.781	8.43	0.842939	-0.2465
ODR4	5.886	6.161	6.26	1.17813	0.2365
PDC	-2.995	-2.995	-2.384	1.52732	0.611
PTGS2	-2.995	-2.29	0.3962	8.2175	3.0387
PLA2G4A	0.5458	0.5534	1.633	2.11902	1.0834
ERVMER61-1	-2.019	-2.258	-2.384	0.843523	-0.2455
	-2.019	-2.29	-0.4724	3.20895	1.6821
BRINP3	-2.995	-2.995	-2.995	1	0
	-2.009	-1.156	-1.865	0.822165	-0.2825
RGS2	5.827	5.826	6.123	1.22816	0.2965
UCHL5	6.499	6.725	6.212	0.757858	-0.4
RO60	5.901	6.091	6.198	1.15029	0.202
GLRX2	4.544	4.77	4.334	0.799406	-0.323
CDC73	6.707	7.062	6.534	0.784312	-0.3505
B3GALT2	-0.5749	-1.465	0.9837	4.01013	2.00365
KCNT2	3.045	3.177	3.338	1.1704	0.227
CFH	2.514	2.841	2.475	0.869043	-0.2025
CFHR3	-1.7	-2.995	-1.956	1.31176	0.3915
CFHR1	-1.737	-0.0009364	-1.403	0.690622	-0.534032
CFHR2	-1.702	-2.29	-2.384	0.764188	-0.388
CFHR5	-0.5749	0.5534	-0.1215	0.926106	-0.11075
F13B	-0.5749	0.7692	-1.626	0.302887	-1.72315
ASPM	8.339	8.497	8.28	0.908778	-0.138
ZBTB41	5.05	5.341	5.432	1.17813	0.2365
CRB1	-2.995	-1.819	-1.358	2.0691	1.049
DENND1B	4.06	4.271	4.149	0.988628	-0.0165
C1orf53	1.129	1.318	0.2434	0.506945	-0.9801
LHX9	-1.442	-1.465	-0.0213	2.69858	1.4322
NEK7	5.036	5.327	6.069	1.84997	0.8875
PTPRC	-2.019	-1.819	-0.6113	2.47547	1.3077
MIR181A1HG	-1.702	-1.819	-0.3457	2.66623	1.4148
NR5A2	6.359	6.445	6.693	1.22349	0.291
LINC00862	0.05416	0.5475	1.472	2.25194	1.17117
	2.333	2.739	3.179	1.56157	0.643
ZNF281	7.767	7.783	7.296	0.717475	-0.479
KIF14	7.008	7.046	6.93	0.934975	-0.097
DDX59	4.294	4.289	3.438	0.55344	-0.8535
DDX59-AS1	-1.264	-2.251	-2.143	0.765514	-0.3855
CAMSAP2	6.235	6.312	6.501	1.1708	0.2275
INAVA	6.516	6.179	6.306	0.971644	-0.0415
MROH3P	-1.702	-2.29	-0.3457	3.13899	1.6503
KIF21B	3.557	3.472	4.266	1.68354	0.7515
	-2.995	-2.275	-0.4585	4.52056	2.1765
ASCL5	-2.995	-2.995	-2.384	1.52732	0.611
TMEM9	6.339	6.282	5.878	0.740977	-0.4325
IGFN1	-2.019	-2.29	-1.132	2.03144	1.0225
PKP1	-2.995	-1.819	-2.995	0.665265	-0.588
TNNT2	-2.019	-2.995	0.07244	5.97708	2.57944
LAD1	6.981	7.047	6.764	0.840896	-0.25
PHLDA3	-2.019	-1.465	-1.132	1.52626	0.61
CSRP1	6.422	6.407	6.725	1.24014	0.3105
	-2.995	-2.995	-1.626	2.58291	1.369
RPS10P7	-0.1566	-0.4877	0.3705	1.61625	0.69265
NAV1	0.2112	-0.1254	0.1179	1.05336	0.075
IPO9	7.977	8.103	7.761	0.824162	-0.279
SHISA4	-1.702	-0.9429	2.102	10.7365	3.42445
LMOD1	-2.995	-2.995	-2.995	1	0
TIMM17A	6.406	6.543	6.528	1.03778	0.0535
RNPEP	6.14	6.204	5.833	0.790589	-0.339
ELF3-AS1	2.929	2.79	4.071	2.31578	1.2115
ELF3	5.288	5.218	6.829	2.98142	1.576
	-0.2465	-2.995	-1.432	1.13978	0.18875
ARL8A	4.615	4.671	5.221	1.49278	0.578
PTPN7	-2.426	-2.995	-1.956	1.68705	0.7545
LGR6	-1.702	-1.819	-2.995	0.42499	-1.2345
UBE2T	5.72	5.848	5.694	0.939523	-0.09
PPP1R12B	4.438	4.276	5.773	2.66845	1.416
SYT2	-2.421	-1.405	-0.749	2.24078	1.164
KDM5B	7.356	7.623	7.871	1.3027	0.3815
PCAT6	-1.442	-2.995	0.2434	5.50942	2.4619
	2.56	2.333	2.803	1.28032	0.3565
	0.3612	0.8416	1.345	1.67435	0.7436
RABIF	4.493	4.626	4.939	1.30089	0.3795
KLHL12	5.891	5.891	5.738	0.899378	-0.153
ADIPOR1	7.009	7.031	7.208	1.13918	0.188
CYB5R1	5.179	5.475	5.313	0.990343	-0.014
TMEM183A	6.888	6.802	6.189	0.634635	-0.656
PPFIA4	-0.5749	-1.18	1.077	3.87568	1.95445
ADORA1	-2.995	-2.29	-1.956	1.60937	0.6865
CHI3L1	-2.995	-2.282	-2.381	1.19541	0.2575
LINC01136	-2.423	-1.818	-0.9333	2.2771	1.1872
BTG2	3.846	4.035	5.185	2.36936	1.2445
FMOD	-2.995	-2.29	0.2434	7.39167	2.8859
PRELP	-0.6981	-2.123	-0.9225	1.40255	0.48805
ATP2B4	5.288	5.41	5.412	1.04464	0.063
ZC3H11A	8.007	8.271	7.98	0.895646	-0.159
ZBED6	6.188	6.165	5.668	0.702953	-0.5085
SNRPE	6.912	7.13	6.308	0.61005	-0.713
SOX13	7.251	6.937	6.462	0.645281	-0.632
ETNK2	3.882	3.963	3.589	0.793609	-0.3335
REN	-2.426	-0.9429	-1.358	1.25392	0.32645
KISS1	-0.8624	-0.008912	-0.1215	1.24328	0.314156
GOLT1A	5.279	5.607	4.816	0.647521	-0.627
PLEKHA6	5.676	5.694	6.323	1.55617	0.638
LINC00628	-0.7115	-1.18	0.7197	3.17213	1.66545
PPP1R15B	6.669	6.674	7.135	1.37888	0.4635
PIK3C2B	6.073	6.013	5.981	0.957935	-0.062
MDM4	5.68	5.428	5.424	0.913831	-0.13
LRRN2	-2.995	-1.465	-1.621	1.5252	0.609
	-2.995	-2.995	-2.384	1.52732	0.611
NFASC	-2.017	-1.817	-0.4244	2.81396	1.4926
TMEM81	0.3538	0.8345	2.124	2.88756	1.52985
RBBP5	5.952	6.067	6.048	1.02705	0.0385
DSTYK	3.719	3.957	4.136	1.22944	0.298
TMCC2	-0.3352	-0.5605	0.9837	2.69736	1.43155
NUAK2	5.088	4.848	4.973	1.00347	0.005
KLHDC8A	-2.426	-1.18	0.3218	4.36143	2.1248
LEMD1-AS1	-1.439	-1.447	-0.8833	1.47396	0.5597
LEMD1	-2.995	-2.995	-2.384	1.52732	0.611
BLACAT1	-2.019	-2.995	-0.937	2.96905	1.57
CDK18	2.765	3.004	4.647	3.39286	1.7625
MFSD4A	-0.624	0.1502	0.8324	2.09841	1.0693
ELK4	5.281	5.425	5.706	1.27721	0.353
SLC45A3	3.425	3.441	3.2	0.850864	-0.233
NUCKS1	10.06	10.25	8.764	0.3813	-1.391
RAB29	4.843	5.111	5.185	1.15509	0.208
SLC41A1	3.481	3.493	4.761	2.41831	1.274
SLC26A9	-2.995	-2.995	-0.937	4.16409	2.058
RAB7B	-2.426	-2.29	-0.6113	3.3559	1.7467
CTSE	-0.2288	-0.008912	3.366	11.1956	3.48486
	-1.027	-1.819	-0.9411	1.39658	0.4819
FAM72A	4.292	4.821	4.744	1.13879	0.1875
SRGAP2	5.831	5.864	6.363	1.42949	0.5155
IKBKE	4.319	4.351	3.357	0.507683	-0.978
RASSF5	2.148	2.372	3.069	1.752	0.809
EIF2D	5.723	5.747	5.446	0.818469	-0.289
DYRK3	0.9141	1.49	2.421	2.32777	1.21895
MAPKAPK2	6.475	6.338	6.688	1.21546	0.2815
IL24	-2.995	-2.995	-2.995	1	0
FCMR	-2.995	-2.995	-2.995	1	0
PIGR	-2.357	-2.995	-1.036	3.11666	1.64
C1orf116	4.224	4.069	5.337	2.28232	1.1905
PFKFB2	5.055	5.099	5.666	1.5042	0.589
YOD1	6.212	6.304	6.264	1.00417	0.006
C4BPB	2.887	3.156	3.044	1.01572	0.0225
C4BPA	4.06	4.648	3.816	0.688725	-0.538
	-2.019	-2.995	-2.995	0.713013	-0.488
CD55	2.828	2.756	3.231	1.35566	0.439
CR2	-2.995	-2.29	-1.132	2.84909	1.5105
CD46	7.644	7.783	8.258	1.45851	0.5445
PLXNA2	3.894	4.055	4.076	1.07289	0.1015
MIR205HG	-2.426	-1.819	-2.384	0.83422	-0.2615
LAMB3	1.841	1.94	2.604	1.63978	0.7135
HSD11B1-AS1	-2.995	-2.995	-2.384	1.52732	0.611
G0S2	-1.031	-1.465	-0.1215	2.18328	1.1265
HSD11B1	-2.995	-2.995	-2.995	1	0
C1orf74	2.384	1.91	2.27	1.089	0.123
IRF6	-1.437	-2.287	-0.1135	3.36009	1.7485
UTP25	5.716	5.864	5.523	0.831046	-0.267
SYT14	-1.7	-2.995	-2.382	0.97637	-0.0345
SERTAD4-AS1	-2.995	-2.995	-2.995	1	0
SERTAD4	-2.995	-2.29	-2.995	0.783226	-0.3525
HHAT	1.513	1.449	1.886	1.32409	0.405
KCNH1	-2.995	-2.29	-2.995	0.783226	-0.3525
KCNH1-IT1	-2.995	-2.995	-2.995	1	0
RCOR3	4.949	4.972	4.85	0.926267	-0.1105
TRAF5	1.703	1.45	2.68	2.14875	1.1035
LINC00467	3.058	3.096	3.066	0.992404	-0.011
SLC30A1	5.815	6.021	5.646	0.828171	-0.272
LINC01693	-2.995	-2.995	-2.995	1	0
NEK2	6.009	6.063	7.054	2.02511	1.018
	0.3987	-0.3424	0.7928	1.69896	0.76465
LPGAT1	7.51	7.909	7.459	0.840605	-0.2505
INTS7	6.216	6.216	6.381	1.12117	0.165
DTL	6.679	6.783	6.97	1.18017	0.239
PPP2R5A	6.311	6.355	5.973	0.779165	-0.36
PACC1	3.929	4.109	3.524	0.709562	-0.495
NENF	3.876	3.881	3.703	0.885461	-0.1755
ATF3	3.512	3.523	5.621	4.29751	2.1035
BATF3	-0.7115	-1.465	-0.4724	1.53246	0.61585
NSL1	5.626	5.801	5.326	0.764453	-0.3875
TATDN3	3.883	4.058	3.402	0.674318	-0.5685
FLVCR1-DT	0.4878	0.3016	2.012	3.068	1.6173
FLVCR1	5.943	6.064	6.502	1.41274	0.4985
VASH2	3.784	3.919	4.443	1.50681	0.5915
ANGEL2	5.03	5.102	4.719	0.786217	-0.347
RPS6KC1	5.435	5.605	5.426	0.936921	-0.094
PROX1	8.242	8.633	7.844	0.662733	-0.5935
SMYD2	6.147	5.98	5.9	0.892856	-0.1635
PTPN14	6.217	6.235	6.345	1.08598	0.119
CENPF	8.714	9.027	8.905	1.0242	0.0345
KCTD3	6.893	7.165	6.374	0.635075	-0.655
USH2A	-1.031	-1.465	0.3218	2.96864	1.5698
ESRRG	2.84	2.931	3.725	1.78943	0.8395
GPATCH2	4.71	4.878	4.729	0.955945	-0.065
SPATA17	0.4266	0.2017	0.3962	1.05852	0.08205
RRP15	6.3	6.538	5.579	0.558644	-0.84
TGFB2-AS1	-2.995	-2.29	-1.358	2.43598	1.2845
TGFB2	5.178	4.843	6.134	2.17875	1.1235
TGFB2-OT1	0.1584	-2.995	-0.9869	1.34854	0.4314
LYPLAL1	3.828	4.055	4.092	1.10995	0.1505
	-2.408	-1.339	-1.567	1.2367	0.3065
LYPLAL1-AS1	-2.995	-2.995	-2.995	1	0
ZC3H11B	-1.81	-2.12	-1.097	1.82513	0.868
SLC30A10	4.735	4.777	4.373	0.766841	-0.383
EPRS1	9.01	8.924	8.61	0.780786	-0.357
BPNT1	6.118	6.195	6.099	0.960928	-0.0575
IARS2	7.933	8.106	7.146	0.545821	-0.8735
RAB3GAP2	6.896	7.107	7.092	1.06474	0.0905
MARK1	-0.7115	-0.008912	1.633	3.98121	1.99321
C1orf115	5.459	5.767	4.879	0.601235	-0.734
37316	4.002	3.985	3.882	0.925625	-0.1115
36951	6.283	6.335	4.648	0.31622	-1.661
HLX	-0.4501	-0.8122	-1.626	0.501788	-0.99485
LINC02817	-2.995	-0.94	-0.4462	2.8705	1.5213
DUSP10	3.157	3.388	4.863	3.01154	1.5905
LINC01655	-2.995	-2.995	-2.995	1	0
LINC02257	-2.995	-2.995	-2.995	1	0
LINC01705	-2.995	-2.995	-2.995	1	0
HHIPL2	-2.019	-2.995	-1.626	1.84165	0.881
TAF1A	3.424	3.388	4.039	1.55079	0.633
TAF1A-AS1	0.8181	1.363	1.807	1.64313	0.71645
MIA3	6.441	6.535	7.045	1.47121	0.557
	-0.2288	-1.819	-2.384	0.389555	-1.3601
AIDA	6.662	6.847	6.52	0.84998	-0.2345
BROX	6.09	6.083	6.115	1.01995	0.0285
	1.385	0.7008	1.248	1.15277	0.2051
DISP1	2.187	2.499	2.572	1.17202	0.229
TLR5	-2.426	-2.29	-2.384	0.98214	-0.026
SUSD4	0.05003	-0.1283	0.467	1.42024	0.506135
CAPN8	-2.019	-1.465	0.1604	3.73835	1.9024
CAPN2	6.717	6.4	7.174	1.53209	0.6155
TP53BP2	6.969	7.019	7.649	1.57462	0.655
GTF2IP20	3.676	3.317	4.211	1.64091	0.7145
	1.357	0.9426	2.628	2.78601	1.4782
	-0.03707	-0.7391	-0.0213	1.28948	0.366785
FBXO28	5.933	6.096	6.172	1.11535	0.1575
DEGS1	5.446	5.753	6.028	1.34583	0.4285
NVL	5.555	5.619	5.621	1.02385	0.034
CNIH4	5.488	5.277	5.534	1.11072	0.1515
WDR26	8.101	8.207	8.639	1.39959	0.485
CNIH3	0.7676	1.644	0.6605	0.685249	-0.5453
DNAH14	3.411	3.252	3.381	1.03491	0.0495
LBR	8.305	8.395	7.733	0.652025	-0.617
LINC02765	-2.995	-2.995	-2.995	1	0
ENAH	9.303	9.434	9.949	1.49537	0.5805
	-1.031	-0.9429	1.031	4.05008	2.01795
SRP9	8.619	8.854	8.888	1.11072	0.1515
EPHX1	5.688	5.893	6.655	1.82071	0.8645
	-1.031	-2.29	-0.7649	1.86038	0.8956
TMEM63A	5.579	5.47	5.905	1.30179	0.3805
LEFTY1	-2.995	-2.29	-1.466	2.26028	1.1765
PYCR2	6.218	6.009	6.119	1.00382	0.0055
LEFTY2	-2.995	-2.995	-1.807	2.27837	1.188
SDE2	5.973	6.141	6.377	1.24833	0.32
H3-3A	8.621	8.736	8.685	1.00452	0.0065
LINC01703	-2.019	-1.819	-2.995	0.474342	-1.076
ACBD3	6.271	6.341	7.077	1.70645	0.771
MIXL1	-0.7115	-0.5605	0.5645	2.29819	1.2005
LIN9	4.477	4.774	4.725	1.0714	0.0995
PARP1	8.936	9.048	8.406	0.666187	-0.586
STUM	-2.995	-2.995	-2.384	1.52732	0.611
ITPKB	-1.442	-2.29	-1.358	1.42208	0.508
PSEN2	3.678	3.768	3.011	0.610473	-0.712
COQ8A	6.679	6.474	5.625	0.517095	-0.9515
CDC42BPA	5.979	6.071	6.465	1.3566	0.44
ZNF678	4.747	5.079	4.47	0.735603	-0.443
SNAP47	5.231	5.06	5.134	0.99206	-0.0115
JMJD4	5.281	5.447	4.371	0.502432	-0.993
WNT9A	-2.426	-2.29	-0.1205	4.71579	2.2375
WNT3A	-2.995	-2.995	-2.995	1	0
ARF1	8.562	8.494	8.492	0.975355	-0.036
C1orf35	3.968	3.619	4.07	1.21125	0.2765
MRPL55	4.233	3.949	4.362	1.20664	0.271
GUK1	5.663	5.506	5.949	1.28744	0.3645
GJC2	1.659	1.783	1.287	0.740207	-0.434
IBA57	4.151	4.275	3.775	0.738157	-0.438
OBSCN-AS1	-0.7115	-0.9429	-0.7649	1.04413	0.0623
OBSCN	3.564	3.993	3.18	0.66044	-0.5985
	-2.426	-2.29	-1.955	1.32225	0.403
TRIM11	5.395	5.14	6.093	1.77215	0.8255
TRIM17	-0.03707	-0.4016	-0.4724	0.839112	-0.253065
H2AW	-0.1298	0.5534	1.538	2.50741	1.3262
RNF187	6.455	6.296	6.204	0.887919	-0.1715
RHOU	6.872	7.121	6.895	0.932063	-0.1015
	3.211	3.572	2.54	0.554208	-0.8515
RAB4A	6.086	6.108	5.789	0.807761	-0.308
CCSAP	4.812	4.997	5.367	1.37793	0.4625
ACTA1	-0.5741	-0.7388	1.505	4.47364	2.16145
NUP133	6.943	7.004	6.601	0.772443	-0.3725
ABCB10	5.69	5.798	4.789	0.515842	-0.955
TAF5L	5.877	5.832	5.826	0.980439	-0.0285
URB2	6.055	6.276	5.322	0.55729	-0.8435
GALNT2	7.21	7.142	7.035	0.90689	-0.141
PGBD5	0.4847	0.1017	-0.2277	0.696937	-0.5209
COG2	5.799	5.828	5.277	0.689441	-0.5365
AGT	7.997	8.237	7.766	0.78404	-0.351
	2.354	2.931	2.209	0.740463	-0.4335
CAPN9	-2.995	-2.995	-2.384	1.52732	0.611
C1orf198	6.664	6.729	6.83	1.09695	0.1335
	-0.1298	-0.5605	0.3962	1.67174	0.74135
TTC13	5.349	5.307	5.358	1.02101	0.03
ARV1	4.738	4.745	4.329	0.75132	-0.4125
FAM89A	5.256	5.019	5.172	1.0242	0.0345
TRIM67	1.047	0.7008	1.165	1.22357	0.2911
C1orf131	4.698	4.89	4.613	0.882091	-0.181
GNPAT	6.144	6.348	5.941	0.809442	-0.305
EXOC8	5.139	5.13	5.536	1.32088	0.4015
SPRTN	4.951	5.008	5.203	1.16756	0.2235
EGLN1	7.138	7.275	7.287	1.05738	0.0805
	2.914	2.931	3.037	1.0826	0.1145
TSNAX	6.1	6.367	6.031	0.869043	-0.2025
TSNAX-DISC1	-2.995	-0.1248	-2.995	0.369821	-1.4351
DISC1	2.481	2.404	3.51	2.0958	1.0675
DISC1-IT1	-1.442	-1.465	-0.8494	1.52003	0.6041
SIPA1L2	3.315	3.462	5.226	3.5739	1.8375
MAP10	-2.995	-2.29	-2.384	1.19623	0.2585
NTPCR	5.341	5.471	5.121	0.820742	-0.285
PCNX2	4.196	4.194	4.532	1.26313	0.337
MAP3K21	3.996	3.999	4.115	1.08485	0.1175
KCNK1	-2.426	-2.29	-0.6113	3.3559	1.7467
SLC35F3	-2.995	-2.995	-2.995	1	0
COA6	4.572	4.753	4.593	0.952968	-0.0695
TARBP1	6.288	6.253	4.994	0.412796	-1.2765
IRF2BP2	7.533	7.776	7.27	0.766044	-0.3845
	-2.995	-2.29	-2.995	0.783226	-0.3525
	-2.995	-2.995	-2.995	1	0
	-0.3352	0.4736	0.1604	1.06526	0.0912
LINC01348	-1.429	-0.4016	0.07244	1.98308	0.98774
TOMM20	8.816	8.937	8.219	0.633976	-0.6575
RBM34	6.17	6.319	5.995	0.841188	-0.2495
ARID4B	6.014	6.207	6.855	1.67539	0.7445
GGPS1	5.285	5.565	5.723	1.22944	0.298
TBCE	5.414	5.147	5.048	0.851159	-0.2325
B3GALNT2	5.6	5.771	5.652	0.977047	-0.0335
GNG4	0.9936	1.449	0.8866	0.792949	-0.3347
LYST	3.417	3.664	4.711	2.2509	1.1705
NID1	8.996	9.175	7.961	0.458661	-1.1245
GPR137B	0.661	0.4736	2.347	3.43355	1.7797
ERO1B	1.631	1.68	2.635	1.97178	0.9795
EDARADD	-1.635	-1.391	0.5948	4.31033	2.1078
LGALS8	6.127	6.231	6.584	1.32409	0.405
LGALS8-AS1	-2.426	-2.29	-1.626	1.66094	0.732
	-1.702	-1.465	-0.6113	1.96183	0.9722
HEATR1	7.445	7.693	6.479	0.469761	-1.09
ACTN2	-2.426	-2.995	-1.956	1.68705	0.7545
MTR	6.564	6.83	5.999	0.616426	-0.698
RYR2	-1.442	-1.819	0.6605	4.89395	2.291
ZP4	-2.995	-2.995	-2.995	1	0
CHRM3	-2.995	-1.815	-0.5942	3.50837	1.8108
FMN2	-2.995	-2.995	-2.384	1.52732	0.611
GREM2	-2.995	-2.995	-2.995	1	0
RGS7	-2.995	-2.995	-2.384	1.52732	0.611
FH	6.928	6.887	5.929	0.507507	-0.9785
OPN3	5.172	5.744	5.641	1.13524	0.183
CHML	6.546	6.528	6.811	1.20916	0.274
EXO1	5.42	5.669	5.868	1.25136	0.3235
MAP1LC3C	-2.423	-2.29	-1.905	1.36746	0.4515
PLD5	6.305	6.543	4.946	0.358986	-1.478
LINC01347	4.785	4.678	5.289	1.47172	0.5575
CEP170	7.182	7.144	7.291	1.09278	0.128
SDCCAG8	4.469	4.648	4.314	0.844108	-0.2445
AKT3	0.05003	0.2038	0.9346	1.7504	0.807685
ZBTB18	3.177	3.609	3.456	1.04464	0.063
ADSS2	6.821	6.875	6.296	0.682074	-0.552
CATSPERE	-0.4501	-0.9429	0.07244	1.70402	0.76894
DESI2	6.433	6.453	6.303	0.907519	-0.14
COX20	5.339	5.565	4.306	0.451876	-1.146
HNRNPU	10.17	10.38	9.589	0.621575	-0.686
	-2.995	-1.819	-0.937	2.77022	1.47
EFCAB2	3.517	3.684	3.098	0.705883	-0.5025
KIF26B	0.05003	0.629	1.031	1.61494	0.691485
SMYD3	3.705	3.849	3.179	0.660669	-0.598
TFB2M	5.281	5.431	5.073	0.82188	-0.283
CNST	5.549	5.68	5.745	1.09467	0.1305
	-1.214	-2.29	-0.9352	1.76149	0.8168
	-1.439	-0.7366	-0.2031	1.84638	0.8847
SCCPDH	5.868	6.01	5.131	0.571173	-0.808
	0.2838	0.7008	1.207	1.64114	0.7147
LINC01341	-1.222	0.1014	0.8311	2.62333	1.3914
AHCTF1	7.855	8.164	7.856	0.899067	-0.1535
ZNF695	3.723	3.901	4.359	1.46104	0.547
ZNF670-ZNF695	0.2592	0.7794	1.247	1.656	0.7277
ZNF670	4.981	5.158	5.193	1.08937	0.1235
ZNF669	4.272	4.266	4.275	1.00417	0.006
C1orf229	-0.1753	0.4671	-0.4654	0.654607	-0.6113
ZNF124	4.964	5.134	4.632	0.74898	-0.417
	1.513	1.607	2.619	2.08349	1.059
	4.839	4.685	5.685	1.89605	0.923
ZNF496	6.117	6.073	5.208	0.540737	-0.887
NLRP3	-2.017	-2.995	-1.626	1.84038	0.88
OR2B11	-1.025	-1.709	-1.1	1.2033	0.267
OR2C3	-2.995	-1.999	-0.4722	4.06935	2.0248
TRIM58	-2.018	-2.995	-0.9742	2.89247	1.5323
OR2W3	-2.995	-2.995	-2.995	1	0
OR2T8	-2.995	-2.995	-2.454	1.45498	0.541
OR2L2	0.2902	0.271	0.2959	1.01066	0.0153
OR2T32P	-2.995	-2.995	-2.995	1	0
OR2M3	0.1102	-0.0002061	0.5774	1.43635	0.522403
OR2T12	-0.9478	-0.9385	0.4606	2.64588	1.40375
OR2G6	-0.5423	-0.5334	-0.7163	0.883652	-0.17845
	-2.995	-2.995	-2.995	1	0
OR2T10	-2.995	-2.995	-2.995	1	0
SH3BP5L	5.965	5.789	6.148	1.20664	0.271
ZNF672	5.303	5.258	4.761	0.697614	-0.5195
ZNF692	5.198	4.782	4.499	0.711532	-0.491
PGBD2	2.316	2.134	2.506	1.21504	0.281
FAM110C	3.906	3.857	4.076	1.14433	0.1945
SH3YL1	1.68	1.905	1.925	1.09619	0.1325
ACP1	6.452	6.675	6.63	1.04717	0.0665
TMEM18	3.968	3.793	3.385	0.709316	-0.4955
PXDN	-2.426	-0.2585	-2.995	0.318033	-1.65275
EIPR1	4.636	4.855	4.261	0.714745	-0.4845
TRAPPC12	4.562	4.34	3.92	0.692075	-0.531
ADI1	6.639	6.759	6.439	0.835088	-0.26
	-2.019	-2.995	-1.626	1.84165	0.881
	-1.269	-2.051	-0.2454	2.66586	1.4146
	1.999	1.704	1.222	0.6464	-0.6295
RNASEH1	6.187	6.24	6.03	0.880564	-0.1835
RNASEH1-AS1	1.573	1.644	0.8838	0.605123	-0.7247
RPS7	8.858	8.939	8.349	0.683257	-0.5495
COLEC11	-1.222	-2.995	-1.132	1.96769	0.9765
DCDC2C	-2.995	-2.995	-2.384	1.52732	0.611
LINC01249	-2.995	-2.995	-2.349	1.56482	0.646
CMPK2	-0.7115	-1.18	-1.358	0.751451	-0.41225
RSAD2	-1.69	-2.995	-1.122	2.33027	1.2205
RNF144A-AS1	-1.171	-1.465	-0.8873	1.34789	0.4307
RNF144A	3.063	3.004	2.816	0.860055	-0.2175
[truncated: 18,030 more rows]

## Sheet: HEPG2 ALI
hgnc_symbol	HEPG2_P_batch1	HEPG2_P_batch3	HEPG2_Ali14_batch1	FC	LOG2FC
DDX11L1	-0.7356	-2.995	-1.185	1.60247	0.6803
	-0.02459	-2.995	-0.397	2.16264	1.11279
	-2.995	-2.995	-2.995	1	0
	2.087	0.9117	0.4347	0.478089	-1.06465
LINC01409	2.55	0.9471	1.134	0.653134	-0.61455
LINC01128	3.91	3.572	3.912	1.12584	0.171
LINC00115	1.29	0.9727	1.765	1.55149	0.63365
FAM41C	0.9519	0.003191	1.275	1.73803	0.797454
	-2.345	-2.995	-2.995	0.798298	-0.325
LINC02593	-1.563	-2.995	-0.8665	2.66198	1.4125
SAMD11	-2.348	-0.6996	-1.226	1.22927	0.2978
NOC2L	6.85	7.305	6.775	0.810846	-0.3025
KLHL17	4.102	3.408	3.544	0.863938	-0.211
PLEKHN1	1.461	1.061	2.143	1.84293	0.882
	-0.3873	0.3809	1.626	3.09341	1.6292
HES4	1.7	1.31	2.611	2.15248	1.106
ISG15	3.124	2.464	7.381	24.0339	4.587
AGRN	8.556	8.19	8.595	1.16635	0.222
	3.286	1.404	3.315	1.95884	0.97
RNF223	-2.348	-2.162	-2.427	0.887611	-0.172
C1orf159	3.064	3.254	2.68	0.717475	-0.479
	0.755	-1.637	0.4798	1.89316	0.9208
TNFRSF18	-2.995	-2.995	-2.995	1	0
SDF4	7.029	7.858	7.469	1.01783	0.0255
B3GALT6	4.205	3.965	4.265	1.13288	0.18
C1QTNF12	-1.288	-2.162	-0.5792	2.21269	1.1458
	-0.8585	-1.637	-0.7157	1.44598	0.53205
UBE2J2	5.172	5.676	5.529	1.07549	0.105
LINC01786	-0.528	-1.637	-1.035	1.03347	0.0475
SCNN1D	3.237	1.191	3.029	1.7593	0.815
ACAP3	6.341	5.828	6.49	1.32455	0.4055
PUSL1	3.449	3.832	4.018	1.29909	0.3775
INTS11	6.212	6.161	5.733	0.730269	-0.4535
	-0.3873	-0.3007	-1.226	0.542615	-0.882
CPTP	4.276	4.459	5.015	1.56645	0.6475
TAS1R3	-2.995	-2.995	-1.445	2.92817	1.55
DVL1	6.705	6.085	6.369	0.98214	-0.026
MXRA8	5.06	4.739	5.93	2.04273	1.0305
AURKAIP1	5.4	5.87	5.604	0.978742	-0.031
CCNL2	8.501	6.938	7.96	1.1814	0.2405
MRPL20-AS1	4.626	4.31	4.803	1.26138	0.335
MRPL20	5.217	5.509	4.867	0.70907	-0.496
	2.513	2.25	2.484	1.07363	0.1025
ANKRD65	3.971	4.259	5.697	2.99385	1.582
LINC01770	-0.2592	-0.1362	0.2052	1.32216	0.4029
VWA1	5.889	6.203	5.878	0.890076	-0.168
ATAD3C	2.948	2.794	3.48	1.5252	0.609
ATAD3B	5.23	5.011	4.884	0.848802	-0.2365
ATAD3A	5.826	6.123	5.5	0.719716	-0.4745
SSU72	6.695	7.123	6.726	0.880869	-0.183
	-0.4186	-1.177	0.4321	2.34551	1.2299
FNDC10	3.001	2.722	2.293	0.674318	-0.5685
	2.582	1.892	2.83	1.50838	0.593
MIB2	5.619	3.832	5.263	1.45146	0.5375
MMP23B	-1.902	-2.995	-2.995	0.684679	-0.5465
CDK11B	5.534	6.14	5.321	0.699308	-0.516
SLC35E2B	7.049	6.823	7.11	1.12818	0.174
CDK11A	4.523	4.911	4.663	0.963262	-0.054
	3.767	2.556	3.432	1.20623	0.2705
SLC35E2A	4.185	3.964	4.104	1.02066	0.0295
NADK	6.803	6.912	7.171	1.24272	0.3135
GNB1	8.206	8.983	8.541	0.963596	-0.0535
CALML6	-1.903	-2.995	-1.705	1.67481	0.744
TMEM52	3.42	2.865	3.31	1.12311	0.1675
CFAP74	1.048	-0.9409	-0.3351	0.763844	-0.38865
GABRD	-2.995	-2.995	-2.995	1	0
PRKCZ	5.645	6.112	6.581	1.62732	0.7025
PRKCZ-AS1	-1.563	-0.9498	-2.427	0.444237	-1.1706
FAAP20	4.926	4.457	5.063	1.2937	0.3715
SKI	6.638	6.557	6.615	1.0122	0.0175
MORN1	2.39	1.874	2.277	1.10573	0.145
	0.6282	-0.1362	-0.8665	0.462492	-1.1125
RER1	6.511	6.62	6.649	1.05959	0.0835
PEX10	4.859	4.826	4.954	1.08035	0.1115
PLCH2	-0.03274	1.061	1.084	1.48439	0.56987
PANK4	3.931	3.956	3.883	0.958932	-0.0605
	-0.1415	-0.9498	0.2052	1.68278	0.75085
TNFRSF14-AS1	3.159	3.852	4.378	1.83083	0.8725
TNFRSF14	5.443	4.811	5.904	1.71356	0.777
PRXL2B	5.563	5.995	5.725	0.963262	-0.054
MMEL1	0.06842	-2.995	-2.021	0.67938	-0.55771
PRDM16-DT	-1.288	-2.995	-0.3397	3.48655	1.8018
PRDM16	-0.8585	-2.995	-2.995	0.476897	-1.06825
ARHGEF16	5.612	5.026	5.628	1.23885	0.309
MEGF6	4.368	2.385	2.553	0.565069	-0.8235
TPRG1L	6.313	6.728	7.076	1.46968	0.5555
WRAP73	5.017	4.977	5.276	1.21335	0.279
TP73	3.17	3.081	1.346	0.291284	-1.7795
TP73-AS1	5.102	4.699	4.72	0.882397	-0.1805
SMIM1	3.17	1.982	2.553	0.984184	-0.023
LRRC47	6.033	6.161	6.242	1.10573	0.145
CEP104	5.351	5.697	5.06	0.724973	-0.464
DFFB	3.678	3.81	3.258	0.714002	-0.486
C1orf174	4.43	4.861	4.29	0.781599	-0.3555
LINC01134	2.333	2.063	3.54	2.53503	1.342
AJAP1	-2.995	-2.995	-2.995	1	0
NPHP4	4.948	4.755	4.882	1.02137	0.0305
KCNAB2	5.373	5.572	4.935	0.688964	-0.5375
CHD5	0.163	-0.3975	-0.7157	0.660463	-0.59845
RPL22	9.273	9.379	8.195	0.456599	-1.131
RNF207	3.821	2.988	2.851	0.681365	-0.5535
ICMT	6.549	7.415	6.685	0.813943	-0.297
LINC00337	-0.528	-2.995	-1.699	1.04427	0.0625
GPR153	-0.03274	1.366	1.24	1.488	0.57337
ACOT7	5.665	6.047	5.784	0.951318	-0.072
HES2	-1.891	-0.1221	1.274	4.85863	2.28055
ESPN	6.193	4.964	5.851	1.2079	0.2725
TNFRSF25	-0.528	-1.637	0.2052	2.44139	1.2877
PLEKHG5	3.147	2.243	3.322	1.54435	0.627
NOL9	5.356	5.729	5.736	1.14353	0.1935
TAS1R1	0.6282	0.6747	0.7104	1.04171	0.05895
ZBTB48	3.477	2.884	3.733	1.46662	0.5525
KLHL21	6.513	6.552	7.371	1.78819	0.8385
PHF13	5.225	5.182	4.929	0.826737	-0.2745
THAP3	3.075	3.146	3.491	1.30179	0.3805
DNAJC11	6.445	6.894	6.326	0.788127	-0.3435
CAMTA1	4.125	4.685	4.624	1.16393	0.219
	-1.288	-2.995	-0.2334	3.75314	1.9081
VAMP3	6.474	7.38	6.877	0.965936	-0.05
	-1.563	-2.995	-1.035	2.36854	1.244
PER3	3.29	3.254	3.132	0.907519	-0.14
UTS2	-2.995	-2.995	-2.995	1	0
TNFRSF9	0.07049	-2.158	-0.4764	1.4818	0.567355
PARK7	6.838	7.402	6.674	0.734075	-0.446
ERRFI1	9.363	8.898	7.532	0.33022	-1.5985
	1.46	0.2316	0.3364	0.702515	-0.5094
SLC45A1	-2.348	-2.995	-2.995	0.799129	-0.3235
RERE	7.216	7.121	6.444	0.605207	-0.7245
ENO1	11.3	11.13	10	0.430773	-1.215
CA6	-0.9273	-1.159	-1.752	0.611808	-0.70885
SLC2A5	-0.147	-0.9498	1.631	4.52965	2.1794
GPR157	6.437	6.04	5.605	0.644611	-0.6335
MIR34AHG	5.302	2.94	5.177	2.07916	1.056
LNCTAM34A	-0.8585	-0.6996	-1.445	0.630274	-0.66595
H6PD	7.376	6.992	6.735	0.73255	-0.449
SPSB1	4.281	4.6	4.974	1.44744	0.5335
	-0.03274	-0.9498	0.1275	1.53557	0.61877
SLC25A33	7.163	6.77	7.083	1.0841	0.1165
TMEM201	5.255	4.923	4.563	0.694478	-0.526
PIK3CD	5.402	5.446	5.755	1.25788	0.331
CLSTN1	7.323	7.64	6.738	0.597289	-0.7435
CTNNBIP1	6.37	6.735	5.891	0.632221	-0.6615
LZIC	6.387	6.833	6.16	0.732043	-0.45
NMNAT1	4.163	4.852	4.119	0.763923	-0.3885
RBP7	-1.563	-2.995	-2.995	0.608783	-0.716
UBE4B	6.831	7.128	6.215	0.588657	-0.7645
KIF1B	7.665	8.012	8.008	1.12467	0.1695
RN7SL731P	-2.995	-1.325	-1.68	1.39474	0.48
PGD	7.659	8.108	7.273	0.65497	-0.6105
CENPS-CORT	0.3919	0.6248	1.059	1.46475	0.55065
CENPS	2.23	3.555	2.406	0.713755	-0.4865
DFFA	6.137	6.381	5.571	0.620714	-0.688
PEX14	4.527	4.594	4.361	0.870852	-0.1995
CASZ1	2.881	4.331	4.219	1.52944	0.613
TARDBP	7.566	8.216	7.503	0.764188	-0.388
MASP2	3.124	2.118	2.665	1.03097	0.044
	3.001	0.3809	1.569	0.918945	-0.12195
SRM	6.113	6.805	5.499	0.514057	-0.96
EXOSC10	6.546	6.971	5.994	0.588657	-0.7645
EXOSC10-AS1	-1.057	-2.162	-2.021	0.751841	-0.4115
MTOR	6.862	7.304	7.248	1.12117	0.165
UBIAD1	5.716	5.807	5.795	1.02349	0.0335
DISP3	0.4891	-1.253	0.6561	2.05345	1.03805
LINC01647	-0.09874	-1.409	-1.536	0.581508	-0.78213
FBXO2	6.082	6.537	7.065	1.68822	0.7555
FBXO44	4.9	4.59	5.309	1.47836	0.564
FBXO6	2.84	3.251	3.885	1.78943	0.8395
MAD2L2	4.984	5.305	4.566	0.66966	-0.5785
DRAXIN	-1.82	-1.928	1.621	11.2746	3.495
AGTRAP	4.317	4.078	4.432	1.1765	0.2345
MTHFR	5.055	4.534	5.42	1.54275	0.6255
CLCN6	6.45	5.246	6.195	1.27191	0.347
NPPB	-1.903	-2.995	-1.445	2.00555	1.004
KIAA2013	7.322	7.075	6.934	0.832487	-0.2645
PLOD1	8.291	8.241	7.484	0.58156	-0.782
MFN2	7.092	7.646	7.185	0.880259	-0.184
MIIP	4.655	3.675	3.336	0.562919	-0.829
TNFRSF8	-2.348	-2.995	-2.427	1.18468	0.2445
TNFRSF1B	-1.56	-0.9304	-2.425	0.441413	-1.1798
VPS13D	5.714	6.156	5.992	1.0403	0.057
DHRS3	5.723	5.7	6.66	1.92987	0.9485
	-0.3873	-0.3007	-0.2334	1.07968	0.1106
PDPN	-2.348	-2.995	-2.995	0.799129	-0.3235
PRDM2	4.233	5.114	4.843	1.12467	0.1695
KAZN	6.086	6.735	5.786	0.648645	-0.6245
TMEM51-AS1	3.592	2.438	1.539	0.359484	-1.476
TMEM51	3.91	4.446	4.415	1.17854	0.237
FHAD1	-0.5267	-2.995	-2.406	0.639426	-0.64515
	-0.7019	-2.16	-0.8171	1.53034	0.61385
EFHD2	5.84	6.37	5.736	0.774319	-0.369
CTRC	-0.06599	-2.119	-1.677	0.666878	-0.584505
CASP9	3.002	3.872	3.247	0.876606	-0.19
DNAJC16	5.043	5.228	5.417	1.21546	0.2815
AGMAT	7.317	7.952	7.729	1.0677	0.0945
	-1.808	-2.995	-2.008	1.31358	0.3935
DDI2	7.448	7.647	7.419	0.914782	-0.1285
RSC1A1	2.941	4.362	3.836	1.13642	0.1845
PLEKHM2	6.225	6.375	6.372	1.05117	0.072
SLC25A34	-2.335	-1.636	-0.5355	2.73208	1.45
TMEM82	0.163	-2.162	0.1275	2.18404	1.127
FBLIM1	4.751	6.616	6.1	1.33469	0.4165
UQCRHL	5.148	5.232	4.226	0.512634	-0.964
	1.767	0.9187	1.016	0.797275	-0.32685
SPEN	7.481	7.418	6.771	0.624815	-0.6785
ZBTB17	4.028	4.168	4.624	1.43993	0.526
HSPB7	-1.902	-2.995	-2.995	0.684679	-0.5465
CLCNKA	-1.903	-2.995	-2.995	0.684916	-0.546
CLCNKB	-2.995	-2.995	-2.995	1	0
FAM131C	-1.563	-2.995	-1.705	1.48865	0.574
EPHA2	7.15	6.703	7.099	1.12701	0.1725
	-0.1415	-1.253	-1.035	0.791274	-0.33775
	-2.348	-1.637	-1.226	1.70114	0.7665
ARHGEF19	1.461	2.438	1.735	0.861845	-0.2145
ANO7L1	-1.903	-2.995	-1.445	2.00555	1.004
CPLANE2	-0.03274	0.3809	0.349	1.1289	0.17492
FBXO42	4.983	4.937	4.957	0.997923	-0.003
SZRD1	6.686	7.585	7.323	1.13879	0.1875
SPATA21	-0.3873	-0.3007	0.5997	1.92345	0.9437
NECAP2	5.41	5.947	5.763	1.06032	0.0845
LINC01772	0.7573	-0.4808	0.541	1.32203	0.40275
CROCCP3	2.024	0.1799	1.909	1.74963	0.80705
	0.06842	-0.1847	-0.1343	0.948579	-0.07616
NBPF1	5.736	6.149	6.488	1.45953	0.5455
CROCCP2	6.445	5.486	5.879	0.941805	-0.0865
ESPNP	1.089	-0.05347	1.326	1.75107	0.808235
CROCC	3.195	2.295	2.708	0.97468	-0.037
MST1L	8.432	6.64	6.906	0.646176	-0.63
	-2.995	-2.995	-2.995	1	0
MFAP2	-2.995	-2.995	-1.445	2.92817	1.55
ATP13A2	5.271	5.84	5.218	0.791412	-0.3375
SDHB	5.791	6.714	6.094	0.895956	-0.1585
PADI2	-2.995	-2.995	-2.427	1.48247	0.568
LINC02783	-2.995	-2.995	-2.995	1	0
PADI1	-2.995	-2.995	-2.995	1	0
PADI3	-2.348	-2.995	-0.8665	3.49429	1.805
PADI4	-1.791	-2.995	-1.642	1.68296	0.751
RCC2	7.212	7.9	6.879	0.625465	-0.677
ARHGEF10L	7.088	6.387	6.776	1.02705	0.0385
ACTL8	-2.995	-0.6996	-2.995	0.451344	-1.1477
KLHDC7A	2.133	3.163	4.73	4.23394	2.082
PAX7	-2.995	-2.995	-2.995	1	0
ALDH4A1	8.25	8.441	7.855	0.711778	-0.4905
IFFO2	5.394	6.294	5.915	1.05044	0.071
	-0.5701	-0.5785	-0.3308	1.18386	0.2435
UBR4	9.109	8.085	8.926	1.25614	0.329
EMC1	7.156	7.657	7.031	0.770838	-0.3755
MRTO4	6.112	6.643	5.499	0.543933	-0.8785
AKR7A3	0.09543	-1.229	-0.531	1.02511	0.035785
AKR7A2	5.584	6.027	5.196	0.655424	-0.6095
SLC66A1	4.528	4.623	5.034	1.37411	0.4585
CAPZB	7.124	8.359	7.324	0.748721	-0.4175
MICOS10	4.436	5.167	5.012	1.15709	0.2105
NBL1	4.707	5.828	4.96	0.808041	-0.3075
HTR6	-1.903	-2.995	-2.427	1.01537	0.022
TMCO4	2.72	3.368	3.292	1.18756	0.248
OTUD3	4.768	4.82	4.421	0.772175	-0.373
PLA2G2A	3.682	3.965	2.941	0.542427	-0.8825
PLA2G2D	-1.555	-1.703	-1.483	1.1065	0.146
PLA2G2F	-2.995	-2.995	-2.427	1.48247	0.568
	-0.8244	-2.162	-0.4824	2.01503	1.0108
UBXN10	-2.348	-1.637	-1.035	1.94194	0.9575
CAMK2N1	7.022	7.526	6.939	0.792784	-0.335
MUL1	5.378	5.636	5.852	1.27015	0.345
FAM43B	1.7	2.118	1.786	0.918276	-0.123
CDA	1.762	3.772	3.04	1.20832	0.273
PINK1	4.978	5.123	5.974	1.89671	0.9235
PINK1-AS	3.25	4.137	3.122	0.672917	-0.5715
DDOST	8.424	9.119	8.169	0.658612	-0.6025
KIF17	-0.03274	-0.9498	0.9092	2.63988	1.40047
SH2D5	2.179	3.146	4.336	3.18988	1.6735
HP1BP3	7.535	7.807	7.02	0.636839	-0.651
EIF4G3	6.489	7.098	6.351	0.735858	-0.4425
ECE1	7.115	7.721	7.609	1.14155	0.191
NBPF3	4.143	4.471	4.397	1.06437	0.09
ALPL	-2.995	-1.637	-0.7157	3.03206	1.6003
RAP1GAP	6.201	6.298	6.467	1.16272	0.2175
USP48	5.977	6.338	5.943	0.861845	-0.2145
HSPG2	7.494	7.268	7.275	0.929161	-0.106
LINC00339	3.331	2.845	3.162	1.05263	0.074
CDC42	7.23	8.105	8.08	1.33099	0.4125
ZBTB40	6.345	5.746	6.264	1.16352	0.2185
EPHA8	-2.348	-2.995	-2.995	0.799129	-0.3235
EPHB2	-1.563	-2.995	-1.445	1.78262	0.834
KDM1A	7.611	8.086	7.154	0.617923	-0.6945
LUZP1	5.952	6.324	6.335	1.14631	0.197
HTR1D	0.4326	-0.9489	3.36	12.2792	3.61815
LINC01355	2.367	0.9193	1.812	1.12416	0.16885
HNRNPR	7.856	8.858	7.452	0.534033	-0.905
ZNF436	3.682	3.572	4.233	1.52203	0.606
ZNF436-AS1	0.4142	-0.6996	0.4798	1.53954	0.6225
	0.4132	-0.9498	0.2789	1.46125	0.5472
TCEA3	6.34	6.099	5.819	0.757596	-0.4005
ASAP3	5.986	5.251	5.342	0.825591	-0.2765
E2F2	4.645	5.251	2.176	0.146401	-2.772
ID3	5.239	5.548	5.553	1.1169	0.1595
RPL11	10.12	9.993	8.804	0.41972	-1.2525
ELOA-AS1	1.85	0.6747	0.1275	0.455382	-1.13485
ELOA	6.212	6.89	6.262	0.818469	-0.289
PITHD1	5.12	5.785	5.173	0.823877	-0.2795
LYPLA2	6.467	6.829	7.148	1.41421	0.5
GALE	6.139	6.104	5.604	0.698581	-0.5175
HMGCL	5.707	5.26	5.716	1.17487	0.2325
FUCA1	5.029	5.719	5.483	1.07848	0.109
CNR2	-0.2551	-2.995	-0.686	1.91727	0.93905
PNRC2	7.257	7.431	6.716	0.647073	-0.628
SRSF10	7.535	7.544	6.657	0.542427	-0.8825
MYOM3	6.79	5.948	7.044	1.5966	0.675
IL22RA1	5.443	4.611	5.431	1.32317	0.404
IFNLR1	4.416	4.333	4.53	1.11381	0.1555
GRHL3-AS1	-2.995	-2.995	-2.995	1	0
GRHL3	-2.995	-2.162	2.103	25.6609	4.6815
STPG1	2.579	2.244	2.6	1.13958	0.1885
NIPAL3	4.479	4.691	4.391	0.874179	-0.194
RCAN3	5.1	5.789	5.116	0.796364	-0.3285
NCMAP	4.903	2.681	3.676	0.922742	-0.116
SRRM1	6.85	7.349	6.519	0.668732	-0.5805
CLIC4	8.062	8.846	7.655	0.574747	-0.799
RUNX3	-0.6838	-0.4864	-1.226	0.641313	-0.6409
SYF2	5.22	5.32	5.127	0.905634	-0.143
RSRP1	4.596	3.213	5.325	2.67678	1.4205
TMEM50A	5.833	6.368	6.197	1.06918	0.0965
RHCE	-1.563	-1.898	-1.705	1.01783	0.0255
MACO1	5.808	6.079	6.092	1.10842	0.1485
LDLRAP1	4.605	5.631	4.544	0.671752	-0.574
MAN1C1	-0.4985	1.085	0.9057	1.52885	0.61245
SELENON	4.656	5.561	5.406	1.22901	0.2975
	0.693	-1.233	-0.3395	0.952968	-0.0695
MTFR1L	5.588	5.078	5.85	1.43098	0.517
AUNIP	3.028	3.903	0.3549	0.115775	-3.1106
PAQR7	5.419	5.086	4.888	0.776738	-0.3645
STMN1	7.355	8.138	5.631	0.230766	-2.1155
PAFAH2	4.217	4.761	5.097	1.52414	0.608
EXTL1	0.755	-1.637	-1.445	0.498616	-1.004
SLC30A2	-1.056	-2.995	-1.445	1.49537	0.5805
TRIM63	-2.995	-2.162	-2.995	0.74924	-0.4165
PDIK1L	3.014	3.381	2.785	0.75132	-0.4125
FAM110D	-1.705	-1.983	-1.82	1.01677	0.024
ZNF593	4.096	4.237	4.233	1.04717	0.0665
CNKSR1	3.76	4.128	3.877	0.954621	-0.067
ZPLD2P	1.042	1.251	1.912	1.69996	0.7655
CEP85	5.439	5.32	4.853	0.694237	-0.5265
SH3BGRL3	3.721	5.815	5.386	1.53475	0.618
UBXN11	3.917	3.619	3.559	0.865137	-0.209
CRYBG2	1.218	1.617	2.019	1.51729	0.6015
DHDDS	4.89	5.486	5.32	1.09581	0.132
HMGN2	6.744	7.412	6.231	0.55594	-0.847
RPS6KA1	5.826	6.38	6.268	1.12117	0.165
	-1.057	-0.9498	-2.021	0.493937	-1.0176
ARID1A	7.426	7.561	7.211	0.822165	-0.2825
PIGV	4.527	4.453	4.382	0.927873	-0.108
ZDHHC18	5.42	5.608	5.437	0.948027	-0.077
SFN	5.261	6.637	5.609	0.790041	-0.34
GPN2	5.448	5.321	5.296	0.9405	-0.0885
GPATCH3	4.312	4.663	4.797	1.23928	0.3095
NUDC	7.412	8.428	7.518	0.756808	-0.402
NR0B2	6.709	6.531	7.762	2.20687	1.142
KDF1	3.1	3.13	3.714	1.51467	0.599
TRNP1	6.11	6.585	6.519	1.12623	0.1715
TENT5B	0.3352	1.57	-0.7157	0.314624	-1.6683
SLC9A1	4.534	4.472	4.888	1.30586	0.385
WDTC1	5.178	5.554	4.831	0.690159	-0.535
TMEM222	5.225	5.228	5.499	1.2079	0.2725
SYTL1	4.681	3.372	4.579	1.46662	0.5525
MAP3K6	2.061	2.412	2.362	1.09089	0.1255
CD164L2	-2.995	-2.995	-2.995	1	0
GPR3	1.127	1.191	1.477	1.2466	0.318
WASF2	7.339	7.407	6.847	0.694478	-0.526
AHDC1	4.734	4.16	5.026	1.49381	0.579
IFI6	0.6282	0.9917	7.888	135.116	7.07805
FAM76A	3.251	3.038	3.549	1.32363	0.4045
STX12	4.473	4.932	5.02	1.24617	0.3175
PPP1R8	5.829	6.461	5.693	0.731029	-0.452
THEMIS2	-0.8585	-0.3007	-1.035	0.729308	-0.4554
RPA2	4.845	5.545	4.283	0.531448	-0.912
SMPDL3B	0.4891	2.213	1.786	1.35186	0.43495
XKR8	3.198	2.959	3.562	1.39813	0.4835
EYA3	5.015	5.039	5.274	1.18674	0.247
PTAFR	3.776	2.187	2.843	0.908463	-0.1385
DNAJC8	6.807	7.502	6.685	0.722215	-0.4695
ATP5IF1	5.526	6.168	5.831	0.988971	-0.016
	1.524	0.1454	1.688	1.80663	0.8533
SESN2	6.445	5.118	6.911	2.18783	1.1295
MED18	4.333	4.39	4.086	0.826164	-0.2755
PHACTR4	6.741	7.349	6.505	0.687771	-0.54
RCC1	7.373	7.55	5.949	0.350503	-1.5125
SNHG3	7.064	5.846	5.599	0.552482	-0.856
	0.1379	-1.253	-0.8665	0.807229	-0.30895
TRNAU1AP	3.82	3.675	2.87	0.54431	-0.8775
SNHG12	4.758	3.56	3.646	0.700764	-0.513
TAF12	3.797	3.9	3.61	0.847626	-0.2385
RAB42	6.19	4.964	3.56	0.247071	-2.017
GMEB1	3.708	4.467	3.819	0.830182	-0.2685
YTHDF2	6.974	7.27	6.9	0.857376	-0.222
OPRD1	-0.8337	-2.995	-1.849	1.04634	0.06535
EPB41	6.753	7.399	6.374	0.614719	-0.702
TMEM200B	-0.528	-0.1362	1.312	3.12553	1.6441
SRSF4	6.504	6.981	5.913	0.562724	-0.8295
MECR	4.016	4.459	4.117	0.919869	-0.1205
PTPRU	6.833	6.911	6.988	1.08373	0.116
MATN1	-2.995	-2.995	-2.427	1.48247	0.568
MATN1-AS1	-2.348	-2.162	-1.226	2.04061	1.029
LAPTM5	-0.6838	-0.4864	1.413	3.99474	1.9981
SDC3	0.6282	2.563	5.34	13.4022	3.7444
PUM1	7.821	7.756	7.817	1.01995	0.0285
NKAIN1	-2.995	-2.995	0.1275	8.70896	3.1225
SNRNP40	5.687	6.405	5.413	0.644834	-0.633
ZCCHC17	3.996	5.163	4.506	0.95033	-0.0735
FABP3	-2.995	-2.995	-2.427	1.48247	0.568
SERINC2	6.316	5.584	6.842	1.85575	0.892
LINC01226	1.501	-1.25	1.104	1.97042	0.9785
	-1.288	-0.9498	-1.226	0.928452	-0.1071
TINAGL1	5.191	5.182	4.705	0.716233	-0.4815
PEF1	5.877	6.489	6.19	1.00486	0.007
COL16A1	5.512	5.689	6.981	2.60359	1.3805
ADGRB2	-1.563	-2.995	-0.04169	4.71517	2.23731
SPOCD1	-1.902	-1.637	-1.225	1.45851	0.5445
	-1.828	-2.16	-1.468	1.43993	0.526
PTP4A2	7.258	7.669	6.957	0.703928	-0.5065
KHDRBS1	7.678	8.247	7.08	0.542427	-0.8825
TMEM39B	3.439	3.422	2.476	0.51602	-0.9545
KPNA6	7.095	7.248	7.424	1.19127	0.2525
	-2.995	-2.995	-2.995	1	0
TXLNA	7.284	7.489	7.189	0.87206	-0.1975
CCDC28B	1.174	0.4856	0.04537	0.580581	-0.78443
	-0.2592	-2.162	-2.427	0.430355	-1.2164
IQCC	1.432	2.587	1.168	0.558063	-0.8415
TMEM234	2.036	2.118	2.823	1.67714	0.746
EIF3I	7.466	8.099	7.411	0.772978	-0.3715
MTMR9LP	1.58	0.5833	1.001	0.945632	-0.08065
FAM167B	-0.6838	-0.4864	-0.4544	1.09482	0.1307
LCK	0.124	-1.637	-0.5755	1.13367	0.181
HDAC1	7.21	7.499	6.739	0.652704	-0.6155
MARCKSL1	7.369	8.071	7.478	0.845572	-0.242
FAM229A	4.108	2.563	3.687	1.27589	0.3515
BSDC1	6.555	6.65	7.219	1.53315	0.6165
	-1.837	-2.995	-2.995	0.669428	-0.579
ZBTB8B	-0.1666	-2.995	-0.4831	2.14013	1.0977
ZBTB8A	2.532	3.361	3.109	1.11922	0.1625
ZBTB8OS	4.266	5.223	4.656	0.9405	-0.0885
RBBP4	7.997	8.558	7.673	0.657699	-0.6045
SYNC	2.839	3.619	2.871	0.780245	-0.358
KIAA1522	6.643	6.845	7.302	1.47223	0.558
YARS1	8.123	8.022	7.129	0.51997	-0.9435
S100PBP	4.986	4.857	4.449	0.720715	-0.4725
FNDC5	-0.8585	0.1454	0.9549	2.48191	1.31145
HPCA	-2.995	-2.995	-2.427	1.48247	0.568
TMEM54	0.1629	1.127	1.86	2.32149	1.21505
RNF19B	4.265	4.317	5.073	1.71951	0.782
	-1.423	-2.995	-0.3075	3.73601	1.9015
AK2	7.385	7.507	7.07	0.770571	-0.376
AZIN2	0.8721	-0.3007	0.541	1.19358	0.2553
	-2.995	-2.995	-2.995	1	0
TRIM62	1.384	2.302	2.721	1.83783	0.878
	0.6487	-0.4759	-1.183	0.414832	-1.2694
ZNF362	4.802	4.183	4.663	1.12545	0.1705
PHC2	7.735	7.719	7.004	0.605836	-0.723
ZSCAN20	2.288	2.33	2.68	1.29325	0.371
CSMD2	-2.348	-2.995	-2.995	0.799129	-0.3235
SMIM12	4.998	5.584	5.597	1.23628	0.306
GJB5	-2.995	-2.995	-2.995	1	0
GJB4	-2.995	-2.995	-2.995	1	0
GJB3	-2.995	-2.995	-2.995	1	0
DLGAP3	-1.057	-2.995	-1.035	1.98756	0.991
	1.304	0.5773	0.1481	0.577323	-0.79255
	-1.239	-0.6853	0.3988	2.56854	1.36095
TMEM35B	3.001	2.49	3.071	1.2531	0.3255
ZMYM6	4.459	4.41	4.589	1.11304	0.1545
ZMYM1	4.034	4.558	3.853	0.735603	-0.443
SFPQ	8.198	8.84	7.854	0.630689	-0.665
ZMYM4	6.104	6.503	6.081	0.857079	-0.2225
KIAA0319L	6.928	6.906	7.37	1.36888	0.453
NCDN	5.029	5.372	5.903	1.62732	0.7025
TFAP2E	0.2517	-0.6996	-1.035	0.569967	-0.81105
PSMB2	6.701	7.622	6.529	0.645058	-0.6325
C1orf216	2.623	2.865	3.362	1.53475	0.618
CLSPN	4.689	5.825	2.777	0.179244	-2.48
AGO4	4.704	3.988	3.893	0.730522	-0.453
AGO1	5.997	6.359	5.938	0.846745	-0.24
AGO3	5.169	4.961	4.56	0.70466	-0.505
ADPRHL2	5.044	5.232	5.427	1.22179	0.289
COL8A2	-0.1415	-1.637	-0.8665	1.01589	0.02275
TRAPPC3	5.241	5.767	5.72	1.16151	0.216
MAP7D1	4.738	5.147	5.397	1.37031	0.4545
THRAP3	7.63	8.382	7.416	0.664343	-0.59
SH3D21	4.216	3.524	3.152	0.60794	-0.718
EVA1B	0.4891	-0.4864	0.9549	1.93663	0.95355
STK40	7.271	7.36	7.437	1.08787	0.1215
LSM10	4.119	4.426	4.403	1.09467	0.1305
OSCP1	-1.288	-1.253	-0.1343	2.19801	1.1362
MRPS15	6.061	6.394	5.686	0.687056	-0.5415
CSF3R	5.798	3.012	3.468	0.522318	-0.937
GRIK3	-2.995	-2.995	-2.995	1	0
LINC01137	-0.6838	0.1454	0.862	2.19041	1.1312
ZC3H12A	4.222	3.91	4.57	1.41814	0.504
MEAF6	5.651	6.021	6.046	1.15669	0.21
SNIP1	4.257	4.403	4.555	1.16878	0.225
DNALI1	0.5603	-2.995	-2.995	0.291658	-1.77765
GNL2	5.853	6.214	5.939	0.936597	-0.0945
C1orf109	4.642	4.611	4.483	0.90532	-0.1435
CDCA8	5.474	6.351	3.171	0.149529	-2.7415
EPHA10	0.9345	-0.3007	2.999	6.41789	2.6821
MANEAL	4.935	5.487	5.253	1.02954	0.042
YRDC	5.138	4.657	4.868	0.97976	-0.0295
C1orf122	4.383	4.036	4.926	1.64319	0.7165
MTF1	4.453	4.758	5.134	1.44243	0.5285
INPP5B	5.043	4.373	4.448	0.835088	-0.26
SF3A3	7.001	7.555	6.563	0.609205	-0.715
FHL3	3.698	3.097	3.152	0.843523	-0.2455
UTP11	5.111	5.562	4.687	0.637501	-0.6495
MIR3659HG	-2.995	-2.157	-0.1994	5.19311	2.3766
RRAGC	4.684	5.262	5.789	1.76052	0.816
	-0.6838	-0.9498	0.4159	2.35006	1.2327
MYCBP	4.183	4.562	3.596	0.583781	-0.7765
	0.9763	1.023	0.9977	0.998649	-0.00195
RHBDL2	1.733	-0.9384	-0.1068	0.7051	-0.5041
AKIRIN1	7.199	7.06	7.198	1.04863	0.0685
NDUFS5	5.967	6.835	5.721	0.624165	-0.68
MACF1	8.077	8.617	8.735	1.30858	0.388
BMP8A	1.297	0.8904	0.6747	0.747943	-0.419
PPIEL	-0.3873	-2.162	-1.703	0.743111	-0.42835
PABPC4	7.8	8.012	6.812	0.468461	-1.094
HEYL	-2.995	-2.995	-2.995	1	0
HPCAL4	-2.995	-2.995	-2.995	1	0
PPIE	3.915	4.19	3.982	0.952308	-0.0705
BMP8B	1.752	0.95	2.563	2.31659	1.212
OXCT2	-0.6838	-0.1362	0.9992	2.6559	1.4092
TRIT1	4.271	3.974	4.08	0.970971	-0.0425
MYCL	2.109	0.8419	1.884	1.32735	0.40855
MFSD2A	-1.288	0.4856	-1.226	0.56456	-0.8248
CAP1	7.705	9.002	8.083	0.829032	-0.2705
PPT1	7.249	7.843	6.517	0.49005	-1.029
RLF	5.443	5.258	4.977	0.771908	-0.3735
	2.72	2.085	2.412	1.00661	0.0095
ZMPSTE24	6.196	7.261	6.495	0.850569	-0.2335
COL9A2	5.515	4.558	4.903	0.911617	-0.1335
SMAP2	5.972	5.943	5.916	0.971644	-0.0415
ZFP69B	4.211	3.473	3.265	0.670356	-0.577
	3.848	2.633	2.986	0.838278	-0.2545
	-2.348	-2.995	-2.995	0.799129	-0.3235
ZFP69	2.704	2.865	2.396	0.763923	-0.3885
EXO5	3.429	3.572	3.433	0.95429	-0.0675
ZNF684	2.869	2.995	2.943	1.00765	0.011
RIMS3	3.159	2.515	3.785	1.9292	0.948
NFYC-AS1	1.668	0.5833	1.276	1.10984	0.15035
NFYC	5.551	6.106	5.778	0.965602	-0.0505
KCNQ4	-0.3873	-2.162	-1.226	1.0343	0.04865
CITED4	3.876	4.701	4.574	1.21883	0.2855
CTPS1	5.851	6.925	5.843	0.685391	-0.545
SLFNL1-AS1	1.523	-0.5582	0.9737	1.40571	0.4913
SCMH1	6.919	6.335	6.818	1.14155	0.191
EDN2	-2.995	-2.995	-2.995	1	0
HIVEP3	-1.903	-1.637	-1.029	1.67133	0.741
GUCA2A	-2.348	-1.637	-0.5792	2.66346	1.4133
FOXJ3	6.2	6.378	6.128	0.894405	-0.161
RIMKLA	2.11	1.191	1.953	1.23328	0.3025
ZMYND12	-1.057	-2.162	-1.705	0.935948	-0.0955
PPCS	4.562	5.17	5.222	1.27987	0.356
CCDC30	1.205	-0.5766	1.099	1.72285	0.7848
PPIH	3.504	4.175	2.553	0.409944	-1.2865
YBX1	8.797	10.03	8.474	0.521414	-0.9395
CLDN19	3.16	2.216	2.849	1.11806	0.161
P3H1	6.279	6.389	5.882	0.731029	-0.452
C1orf50	3.937	3.74	4.31	1.38655	0.4715
SVBP	3.819	3.792	3.61	0.87327	-0.1955
ERMAP	2.011	1.706	2.952	2.13391	1.0935
	-0.1735	0.0138	0.1858	1.20218	0.26565
ZNF691	2.81	2.656	2.823	1.06437	0.09
SLC2A1	8.163	9.224	6.978	0.304497	-1.7155
SLC2A1-AS1	0.6362	-0.3007	-0.2332	0.757359	-0.40095
FAM183A	-2.348	-2.162	-1.705	1.46409	0.55
EBNA1BP2	5.674	6.666	5.361	0.570777	-0.809
CFAP57	-1.288	-1.637	-1.035	1.3449	0.4275
TMEM125	-2.995	-2.995	-2.995	1	0
C1orf210	2.448	0.4911	3.194	3.30454	1.72445
TIE1	-1.722	-2.995	-0.7133	3.12791	1.6452
MPL	-1.77	-2.161	-0.1292	3.57093	1.8363
CDC20	5.815	7.028	3.537	0.135419	-2.8845
ELOVL1	5.49	6.066	6.561	1.72071	0.783
MED8	5.559	5.611	5.337	0.842063	-0.248
SZT2	6.33	5.625	6.158	1.13328	0.1805
HYI	-2.995	-2.162	-2.995	0.74924	-0.4165
PTPRF	9.098	8.802	8.928	0.984866	-0.022
KDM4A	5.965	6.267	6.802	1.60882	0.686
KDM4A-AS1	-0.3647	-2.112	-1.37	0.912787	-0.13165
ST3GAL3	3.708	3.083	3.137	0.835957	-0.2585
IPO13	5.341	5.198	6.259	1.9855	0.9895
DPH2	5.376	6.008	5.615	0.948027	-0.077
ATP6V0B	6.082	6.211	6.542	1.3154	0.3955
B4GALT2	6.296	6.361	5.731	0.660898	-0.5975
CCDC24	1.703	0.3809	2.447	2.64827	1.40505
SLC6A9	6.187	4.446	4.631	0.62179	-0.6855
	-0.8487	-1.253	-1.705	0.63545	-0.65415
KLF17	-2.995	-2.161	-2.427	1.11034	0.151
DMAP1	5.081	4.991	5.314	1.21251	0.278
ERI3	4.935	5.19	4.853	0.864837	-0.2095
RNF220	6.987	6.521	6.186	0.674551	-0.568
TMEM53	3.952	4.144	3.788	0.835088	-0.26
ARMH1	-0.528	-2.995	-1.705	1.03994	0.0565
KIF2C	5.879	6.923	3.029	0.0965888	-3.372
RPS8	10.21	9.978	8.6	0.355027	-1.494
BEST4	1.892	1.366	1.681	1.0367	0.052
PLK3	3.494	3.241	4.215	1.79938	0.8475
BTBD19	3.689	3.093	4.014	1.54007	0.623
PTCH2	1.127	0.1454	-0.5792	0.430654	-1.2154
EIF2B3	4.44	4.755	3.596	0.49948	-1.0015
HECTD3	5.45	6.132	6.207	1.33422	0.416
UROD	6.217	6.885	6.635	1.05995	0.084
ZSWIM5	5.565	5.533	5.388	0.894405	-0.161
LINC01144	-0.8585	-0.9498	-0.5792	1.25262	0.32495
HPDL	-2.995	-2.995	-2.995	1	0
MUTYH	3.834	3.499	3.362	0.809723	-0.3045
TOE1	4.307	4.712	3.923	0.665957	-0.5865
TESK2	4.166	2.61	2.667	0.606677	-0.721
CCDC163	3.074	3.065	1.413	0.317208	-1.6565
MMACHC	4.384	4.38	3.79	0.663423	-0.592
PRDX1	8.714	9.593	8.67	0.71524	-0.4835
AKR1A1	6.759	6.876	6.698	0.920507	-0.1195
NASP	7.495	8.121	5.786	0.246217	-2.022
CCDC17	2.267	-0.4864	0.541	0.784965	-0.3493
GPBP1L1	7.043	7.158	7.207	1.07661	0.1065
TMEM69	5.543	5.347	4.891	0.681129	-0.554
IPP	3.349	3.908	3.582	0.968283	-0.0465
	-0.6838	-0.6996	-0.4544	1.17878	0.2373
MAST2	6.477	6.483	6.828	1.27279	0.348
PIK3R3	-0.2097	1.593	4.014	10.0029	3.32235
	-2.995	-1.864	-2.995	0.675721	-0.5655
TSPAN1	1.127	1.127	2.492	2.57576	1.365
POMGNT1	5.764	5.936	5.966	1.08373	0.116
RAD54L	5.099	5.262	2.798	0.191777	-2.3825
LRRC41	6.798	6.563	7.123	1.35896	0.4425
UQCRH	6.843	6.839	5.875	0.511923	-0.966
NSUN4	5.55	5.714	5.573	0.959929	-0.059
FAAH	3.269	2.438	3.906	2.07412	1.0525
FAAHP1	-1.903	-2.995	-2.995	0.684916	-0.546
DMBX1	-2.995	-2.995	-2.426	1.48349	0.569
MKNK1	4.431	4.75	4.959	1.29101	0.3685
MOB3C	2.538	1.831	3.071	1.84869	0.8865
ATPAF1	5.035	5.548	4.685	0.656788	-0.6065
EFCAB14	5.324	6.104	6.055	1.26663	0.341
CYP4B1	-1.903	-2.995	-2.427	1.01537	0.022
CYP4Z2P	-2.995	-2.995	-2.995	1	0
CYP4X1	-1.903	-2.995	-2.995	0.684916	-0.546
CYP4Z1	-2.995	-2.995	-2.995	1	0
LINC00853	-2.995	-2.162	-2.995	0.74924	-0.4165
PDZK1IP1	-0.03274	0.1454	-0.3397	0.759947	-0.39603
TAL1	-1.563	-2.995	-1.445	1.78262	0.834
STIL	5.021	6.051	2.67	0.137166	-2.866
CMPK1	7.199	8.033	7.369	0.842647	-0.247
LINC01389	-1.903	-2.995	-2.021	1.34537	0.428
FOXD2-AS1	2.011	2.464	2.345	1.07736	0.1075
FOXD2	-0.3873	0.01145	-1.226	0.486977	-1.03808
TRABD2B	-2.995	-2.995	-2.427	1.48247	0.568
SLC5A9	5.93	4.696	6.358	2.06337	1.045
SPATA6	-1.287	-1.637	0.2789	3.34244	1.7409
ELAVL4	-0.528	0.2679	-0.8665	0.600214	-0.73645
DMRTA2	-2.995	-2.995	-2.995	1	0
FAF1	5.432	5.808	4.46	0.447513	-1.16
CDKN2C	3.332	4.345	0.04537	0.0721363	-3.79313
LINC01562	0.7346	-0.6663	0.3297	1.22735	0.29555
RNF11	5.729	6.347	6.587	1.46307	0.549
TTC39A	1.262	3.146	3.941	3.33341	1.737
TTC39A-AS1	-2.578	-2.995	-2.427	1.28298	0.3595
EPS15	6.194	6.132	5.79	0.772175	-0.373
EPS15-AS1	-1.903	-2.995	-2.995	0.684916	-0.546
OSBPL9	6.873	7.674	6.971	0.810846	-0.3025
NRDC	7.269	7.621	6.858	0.665726	-0.587
	-1.057	-2.162	-0.2334	2.59566	1.3761
RAB3B	5.366	5.633	5.504	1.00312	0.0045
TXNDC12	6.499	6.852	6.164	0.701493	-0.5115
KTI12	3.898	4.126	3.792	0.858565	-0.22
BTF3L4	6.453	6.197	6.156	0.889459	-0.169
ZFYVE9	5.274	5.754	5.344	0.888843	-0.17
CC2D1B	4.547	5.06	5.265	1.37697	0.4615
ORC1	4.571	5.678	2.314	0.142546	-2.8105
PRPF38A	5.242	6.099	4.739	0.524313	-0.9315
TUT4	6.64	6.545	6.719	1.09164	0.1265
GPX7	-0.1415	0.7607	2.639	5.02596	2.3294
COA7	5.669	6.226	5.689	0.835957	-0.2585
ZYG11B	5.055	5.662	5.582	1.16756	0.2235
ZYG11A	-1.241	-1.23	-1.703	0.723217	-0.4675
ECHDC2	5.692	4.406	5.561	1.42603	0.512
SCP2	6.722	7.043	7.103	1.16514	0.2205
PODN	-1.056	-2.995	-2.021	1.00312	0.0045
SLC1A7	4.562	2.151	2.667	0.620069	-0.6895
	-0.8585	-2.995	-1.705	1.16615	0.22175
CPT2	4.806	5.613	5.317	1.07736	0.1075
CZIB	4.584	4.744	3.889	0.584389	-0.775
MAGOH	4.276	5.017	3.753	0.538307	-0.8935
	-0.8585	-2.995	-0.7157	2.31506	1.21105
LRP8	5.526	5.448	3.468	0.246729	-2.019
GLIS1	-2.348	-1.637	-2.021	0.980439	-0.0285
NDC1	6.484	7.007	4.847	0.268222	-1.8985
YIPF1	4.73	5.106	5.346	1.34537	0.428
DIO1	5.858	5.727	7.082	2.44443	1.2895
HSPB11	4.043	5.11	4.128	0.732804	-0.4485
LRRC42	5.292	5.793	5.477	0.955614	-0.0655
LDLRAD1	4.257	3.915	4.566	1.39474	0.48
TMEM59	7.01	6.985	7.801	1.74533	0.8035
	-0.4561	-0.8685	0.1006	1.6969	0.7629
TCEANC2	3.965	4.192	3.736	0.788673	-0.3425
	-2	-1.498	-1.806	0.961261	-0.057
CYB5RL	3.802	3.649	3.343	0.767107	-0.3825
MRPL37	6.933	7.543	6.813	0.744839	-0.425
SSBP3	5.434	5.855	5.144	0.706862	-0.5005
ACOT11	2.079	1.626	2.538	1.60826	0.6855
FAM151A	-2.995	-2.995	-2.021	1.96428	0.974
MROH7	-0.8124	-2.995	-0.1312	3.41645	1.7725
MROH7-TTC4	-2.995	-1.854	-0.9575	2.76446	1.467
TTC4	4.722	4.843	4.539	0.844694	-0.2435
PARS2	3.027	3.269	2.883	0.832199	-0.265
TTC22	-1.191	-2.089	-0.6708	1.95775	0.9692
DHCR24	10.7	10.43	11.09	1.43893	0.525
	-2.348	-1.253	-2.021	0.858268	-0.2205
DHCR24-DT	-1.903	-2.162	-2.021	1.008	0.0115
TMEM61	-2.995	-2.995	-2.995	1	0
PCSK9	9.114	7.648	7.684	0.616854	-0.697
USP24	7.682	7.769	7.457	0.830182	-0.2685
	1.08	0.3809	0.3228	0.75385	-0.40765
PLPP3	6.167	5.795	6.542	1.47529	0.561
PRKAA2	5.138	5.228	5.936	1.68529	0.753
FYB2	3.027	1.251	3.707	2.96493	1.568
C8A	5.236	1.791	4.161	1.56645	0.6475
C8B	3.714	0.3809	2.567	1.43351	0.51955
DAB1	-1.055	-0.9498	0.06025	2.08876	1.06265
HNRNPA1P6	-1.841	-2.995	-2.365	1.03742	0.053
OMA1	3.391	4.111	3.418	0.793884	-0.333
TACSTD2	-2.995	-2.995	-2.995	1	0
MYSM1	6.544	5.79	6.322	1.11342	0.155
JUN	5.635	5.155	6.988	3.01676	1.593
LINC02777	-1.057	-1.637	-1.035	1.24143	0.312
LINC01358	-0.2592	0.3914	-0.1343	0.870309	-0.2004
FGGY	3.322	2.995	2.835	0.799129	-0.3235
HOOK1	6.074	6.485	5.455	0.564678	-0.8245
CYP2J2	0.693	-0.9498	-0.4544	0.797745	-0.326
NFIA	5.93	5.285	5.285	0.799683	-0.3225
TM2D1	4.299	3.607	3.575	0.769504	-0.378
PATJ	6.516	6.394	5.975	0.716978	-0.48
KANK4	0.5886	-0.9488	0.9055	2.12226	1.0856
USP1	6.439	6.826	5.269	0.388638	-1.3635
DOCK7	6.819	7.108	6.686	0.825019	-0.2775
ANGPTL3	-2.995	0.4856	2.328	11.9812	3.5827
	-2.995	-2.995	-1.032	3.89872	1.963
	-0.1415	-0.9498	0.2789	1.77098	0.82455
ATG4C	3.574	4.359	2.734	0.425579	-1.2325
FOXD3-AS1	-2.995	-2.162	-2.995	0.74924	-0.4165
ALG6	3.193	3.653	2.823	0.659754	-0.6
ITGB3BP	4.009	3.919	2.445	0.348928	-1.519
EFCAB7	2.179	2.785	1.24	0.422786	-1.242
DLEU2L	-0.07062	-0.2669	-1.705	0.344783	-1.53624
PGM1	6.569	6.609	5.55	0.486665	-1.039
ROR1	0.8145	2.33	1.084	0.712889	-0.48825
ROR1-AS1	1.204	-0.4517	0.4869	1.07979	0.11075
CACHD1	-2.995	-2.995	-1.035	3.89062	1.96
RAVER2	0.8145	0.4856	0.6561	1.0042	0.00605
JAK1	6.799	8.1	7.754	1.23499	0.3045
LINC01359	-1.35	-2.056	-0.9833	1.64684	0.7197
AK4	8.677	8.64	8.371	0.819321	-0.2875
DNAJC6	2.573	1.946	3.045	1.72369	0.7855
LEPROT	6.476	6.685	6.824	1.18386	0.2435
LEPR	1.174	0.8834	-0.7157	0.298458	-1.7444
PDE4B	-2.995	-2.995	-2.427	1.48247	0.568
SGIP1	-0.8585	-2.995	-2.995	0.476897	-1.06825
	1.263	1.879	1.881	1.23971	0.31
TCTEX1D1	-2.995	-2.995	-2.995	1	0
WDR78	-0.6466	-1.637	0.4799	3.07737	1.6217
MIER1	5.478	6.191	5.854	1.01361	0.0195
SLC35D1	6.273	6.342	6.594	1.21968	0.2865
IL23R	-1.562	-2.995	-1.705	1.48813	0.5735
SERBP1	9.081	9.52	8.258	0.485485	-1.0425
GADD45A	5.91	5.596	5.887	1.09733	0.134
GNG12	4.562	5.756	4.791	0.774856	-0.368
GNG12-AS1	-1.563	-0.9498	-2.021	0.588617	-0.7646
DIRAS3	-2.995	-2.995	-2.995	1	0
WLS	-2.995	-2.995	-1.226	3.40818	1.769
DEPDC1	4.445	5.452	1.735	0.107805	-3.2135
	-2.348	-2.995	-2.995	0.799129	-0.3235
LRRC7	-2.995	-2.995	-2.995	1	0
LRRC40	4.707	5.461	4.894	0.876606	-0.19
SRSF11	8.116	7.261	7.652	0.975017	-0.0365
ANKRD13C	4.955	4.801	4.853	0.982821	-0.025
HHLA3	2.192	1.371	1.324	0.728247	-0.4575
HHLA3-AS1	-2.995	-2.995	-2.995	1	0
CTH	6.057	4.16	2.639	0.180554	-2.4695
PTGER3	-2.995	-2.995	-2.427	1.48247	0.568
	-2.995	-2.995	-2.427	1.48247	0.568
ZRANB2	6.425	6.085	5.864	0.762601	-0.391
ZRANB2-AS2	-1.281	-0.3007	-0.6626	1.09297	0.12825
NEGR1	2.159	2.744	0.8848	0.33758	-1.5667
	-2.229	-2.995	-2.995	0.766841	-0.383
LRRIQ3	0.4891	0.9917	-0.1343	0.545367	-0.8747
FPGT	3.208	3.461	3.943	1.52467	0.6085
FPGT-TNNI3K	-0.03383	-2.995	-1.127	1.30805	0.387415
CRYZ	6.987	7.676	7.073	0.835957	-0.2585
TYW3	5.809	6.356	5.581	0.706372	-0.5015
LHX8	-2.995	-2.995	-2.427	1.48247	0.568
SLC44A5	4.608	3.478	4.45	1.32593	0.407
	0.6782	-0.07348	0.3188	1.01146	0.01644
ACADM	6.135	6.66	6.104	0.81592	-0.2935
RABGGTB	7.857	7.242	6.766	0.580956	-0.7835
MSH4	-1.563	-1.637	-0.7157	1.84587	0.8843
ST6GALNAC3	-2.995	-2.995	-2.995	1	0
ST6GALNAC5	-2.995	-2.995	-2.995	1	0
PIGK	4.745	5.659	4.112	0.469761	-1.09
AK5	-2.995	-2.995	-2.995	1	0
	6.035	6.148	5.91	0.881786	-0.1815
USP33	5.754	6.073	5.811	0.931418	-0.1025
MIGA1	3.827	4.494	4.472	1.241	0.3115
NEXN-AS1	-1.562	-1.736	-0.4811	2.24684	1.1679
NEXN	-0.8585	1.617	0.9119	1.44658	0.53265
FUBP1	6.08	6.539	5.508	0.573752	-0.8015
DNAJB4	2.867	2.922	3.336	1.35802	0.4415
GIPC2	5.532	6.233	6.094	1.15789	0.2115
	-0.8939	-1.853	-0.2813	2.13192	1.09215
PTGFR	-2.995	-2.995	-2.995	1	0
IFI44L	-2.348	-2.995	1.346	16.1953	4.0175
IFI44	-2.348	-2.995	2.412	33.9067	5.0835
ADGRL2	7.808	7.721	5.311	0.182567	-2.4535
LINC01361	-1.288	-1.253	-1.445	0.886075	-0.1745
TTLL7	-1.899	-0.9365	-0.578	1.78974	0.83975
	0.693	-2.995	0.6561	3.49938	1.8071
PRKACB	1.461	1.471	1.124	0.788947	-0.342
SAMD13	-2.995	-2.995	-2.427	1.48247	0.568
RPF1	4.567	5.539	4.765	0.819037	-0.288
GNG5	7.06	7.519	7.293	1.00243	0.0035
CTBS	3.767	4.027	3.219	0.625031	-0.678
SSX2IP	4.87	5.87	4.723	0.638607	-0.647
LPAR3	-2.995	-1.637	-2.995	0.624598	-0.679
MCOLN2	-1.191	-2.155	-2.012	0.790589	-0.339
WDR63	-2.995	-2.995	-0.4544	5.81831	2.5406
MCOLN3	-0.8354	-2.995	-2.427	0.701347	-0.5118
	-0.2592	-2.162	-0.5792	1.54907	0.6314
SYDE2	3.026	2.617	1.999	0.565461	-0.8225
C1orf52	4.016	3.73	3.865	0.99447	-0.008
BCL10	3.471	4.136	4.265	1.37697	0.4615
DDAH1	6.864	7.341	6.678	0.745097	-0.4245
	-2.348	-2.995	-1.705	1.95409	0.9665
CCN1	4.333	3.792	3.596	0.723718	-0.4665
ZNHIT6	4.925	5.402	4.742	0.746648	-0.4215
COL24A1	-2.348	-2.162	-0.5792	3.19496	1.6758
ODF2L	2.555	0.9043	1.384	0.786953	-0.34565
CLCA2	-2.995	-2.162	0.2052	6.88616	2.7837
CLCA3P	-2.995	-2.995	-2.995	1	0
	-1.288	-0.3007	-0.3397	1.37045	0.45465
SH3GLB1	6.358	7.417	7.321	1.35051	0.4335
SELENOF	6.739	7.293	6.794	0.857376	-0.222
HS2ST1	7.61	8.358	7.505	0.717475	-0.479
	-0.7017	-1.114	-1.73	0.565598	-0.82215
LINC01140	-1.851	-2.995	-2.427	0.997231	-0.004
LMO4	5.854	5.385	4.74	0.543556	-0.8795
	-2.995	-2.162	-2.995	0.74924	-0.4165
PKN2	6.337	6.898	6.463	0.898444	-0.1545
GTF2B	4.667	5.118	4.943	1.03562	0.0505
KYAT3	5.333	5.409	4.963	0.753667	-0.408
RBMXL1	4.7	5.407	4.097	0.515306	-0.9565
GBP3	-1.563	-2.162	1.366	9.37293	3.2285
GBP1	-0.6839	-0.1362	2.246	6.30305	2.65605
GBP2	0.09535	1.471	2.582	3.47937	1.79883
GBP4	0.3683	-0.9224	0.6406	1.88904	0.91765
GBP5	-2.225	-2.162	-0.7157	2.78524	1.4778
GBP6	-1.268	-0.4859	-0.8212	1.0394	0.05575
GBP1P1	-1.359	-2.995	-2.995	0.567228	-0.818
LRRC8B	4.468	5.833	5.002	0.902188	-0.1485
LRRC8C-DT	-0.528	-0.3007	-1.226	0.56973	-0.81165
LRRC8C	-0.1415	-0.1362	0.7627	1.86807	0.90155
	0.693	1.191	0.5997	0.788783	-0.3423
LRRC8D	6.463	6.929	6.485	0.863938	-0.211
ZNF326	5.529	6.341	5.876	0.959929	-0.059
LINC02609	2.895	1.87	2.835	1.36841	0.4525
	-2.317	-2.995	-1.371	2.43682	1.285
ZNF644	5.757	6.388	6.078	1.00382	0.0055
HFM1	-1.288	-2.162	0.04537	3.41141	1.77037
CDC7	3.226	4.027	2.345	0.411368	-1.2815
TGFBR3	7.789	8.061	5.803	0.229728	-2.122
BRDT	-1.903	-2.995	-1.444	2.00694	1.005
EPHX4	-2.995	-2.162	-2.021	1.47172	0.5575
BTBD8	0.1656	-1.637	0.6561	2.62406	1.3918
	-2.995	-2.162	-2.995	0.74924	-0.4165
GLMN	3.248	3.435	3.122	0.858863	-0.2195
RPAP2	5.156	4.837	4.997	1.00035	0.0005
GFI1	2.81	3.381	2.847	0.841771	-0.2485
EVI5	4.375	5.144	4.427	0.794159	-0.3325
RPL5	10.08	9.669	8.418	0.364376	-1.4565
DIPK1A	4.194	3.697	3.659	0.819889	-0.2865
MTF2	5.181	5.265	4.746	0.71847	-0.477
TMED5	7.713	8.12	7.476	0.736879	-0.4405
CCDC18	3.342	4.152	2.507	0.423373	-1.24
CCDC18-AS1	2.51	1.191	2.191	1.2662	0.3405
DR1	5.537	5.987	5.694	0.95396	-0.068
FNBP1L	5.896	6.34	6.622	1.41814	0.504
BCAR3	3.519	3.68	3.673	1.05227	0.0735
BCAR3-AS1	4.368	3.435	3.171	0.602695	-0.7305
	-0.8585	-2.995	-1.226	1.62535	0.70075
DNTTIP2	5.48	6.322	5.661	0.846745	-0.24
GCLM	5.29	5.368	5.778	1.36509	0.449
ABCA4	-1.903	-2.995	0.7104	8.93458	3.1594
ARHGAP29	4.706	5.369	4.963	0.949671	-0.0745
	-2.995	-2.162	-1.445	2.1939	1.1335
ABCD3	6.534	7.544	7.218	1.1321	0.179
F3	3.131	2.978	4.015	1.94598	0.9605
SLC44A3-AS1	-0.04889	-1.46	-0.1112	1.56184	0.643245
SLC44A3	1.218	1.945	2.492	1.8797	0.9105
CNN3	7.116	7.758	7.382	0.962594	-0.055
	3.797	3.012	3.444	1.02776	0.0395
ALG14	3.637	3.903	3.793	1.01607	0.023
TLCD4	5.519	5.528	5.834	1.24014	0.3105
TLCD4-RWDD3	0.9854	1.006	2.24	2.36904	1.2443
	0.275	-0.8401	-0.1947	1.06279	0.08785
RWDD3	2.669	2.691	2.882	1.15029	0.202
LINC01761	0.6237	-0.6825	0.7893	1.76382	0.8187
LINC02607	-2.995	-2.081	-2.995	0.7285	-0.457
PTBP2	3.745	3.178	3.631	1.12467	0.1695
DPYD	1.384	-0.3007	1.127	1.5004	0.58535
DPYD-IT1	-1.643	-1.06	-2.297	0.51925	-0.9455
MIR137HG	-1.547	-1.637	-1.705	0.924663	-0.113
LINC01776	-0.65	-1.251	-1.22	0.829607	-0.2695
SNX7	3.729	4.712	4.097	0.917958	-0.1235
PLPPR5	-2.995	-2.995	-2.995	1	0
PLPPR4	-2.995	-2.162	-2.995	0.74924	-0.4165
PALMD	3.682	5.265	6.143	3.18104	1.6695
FRRS1	4.55	3.621	4.609	1.43744	0.5235
AGL	4.852	5.698	5.078	0.872363	-0.197
	-1.288	-2.162	-2.021	0.814508	-0.296
SLC35A3	4.59	4.679	3.941	0.618352	-0.6935
MFSD14A	5.968	5.999	5.427	0.67995	-0.5565
SASS6	4.188	4.668	2.22	0.216434	-2.208
TRMT13	3.855	3.511	3.152	0.692075	-0.531
LRRC39	-2.348	-2.995	-2.427	1.18468	0.2445
DBT	4.13	4.477	4.306	1.00173	0.0025
RTCA	4.842	5.439	4.995	0.904066	-0.1455
CDC14A	2.484	2.61	1.93	0.652025	-0.617
VCAM1	-2.995	-2.995	-2.995	1	0
EXTL2	4.454	4.617	3.991	0.685629	-0.5445
SLC30A7	5.622	6.05	5.772	0.956608	-0.064
DPH5	4.863	4.594	3.779	0.517812	-0.9495
	1.03	-0.4864	1.084	1.75589	0.8122
S1PR1	-2.348	-2.995	-1.705	1.95409	0.9665
OLFM3	-2.995	-2.995	-2.995	1	0
COL11A1	-2.995	-2.995	-2.995	1	0
RNPC3	3.392	2.726	2.961	0.934327	-0.098
AMY2B	0.8657	-0.6996	1.108	2.03489	1.02495
AMY1B	-2.995	-2.995	-2.995	1	0
AMY1C	-2.995	-2.995	-2.995	1	0
	-1.46	-1.626	-2.016	0.720465	-0.473
PRMT6	4.09	4.836	4.117	0.786762	-0.346
NTNG1	-2.348	-2.995	-2.995	0.799129	-0.3235
VAV3	5.925	5.898	5.777	0.910986	-0.1345
SLC25A24	4.491	5.613	5.015	0.97468	-0.037
	-2.995	-1.253	-2.427	0.810565	-0.303
	-1.903	-2.995	-2.995	0.684916	-0.546
NBPF4	-2.995	-2.995	-2.427	1.48247	0.568
	-2.348	-2.519	-2.995	0.677597	-0.5615
SLC25A24P1	-2.995	-2.995	-2.995	1	0
	-2.348	-2.519	-2.995	0.677597	-0.5615
NBPF6	-2.995	-2.995	-2.995	1	0
FAM102B	0.4891	-0.4838	0.6564	1.57325	0.65375
HENMT1	-2.995	-2.995	-2.995	1	0
PRPF38B	5.695	5.717	5.436	0.82932	-0.27
STXBP3	4.394	4.801	4.423	0.886075	-0.1745
AKNAD1	-2.302	-2.995	-2.995	0.78649	-0.3465
GPSM2	4.097	4.923	1.658	0.138504	-2.852
CLCC1	4.559	5.405	4.905	0.948027	-0.077
WDR47	2.839	2.764	3.714	1.8823	0.9125
TAF13	3.088	4.168	4.278	1.56917	0.65
	0.2995	-0.2841	0.03182	1.01686	0.02412
TMEM167B	4.772	4.657	4.673	0.971644	-0.0415
C1orf194	-2.995	-2.995	-2.995	1	0
KIAA1324	0.6298	-0.6975	0.8947	1.90336	0.92855
SARS1	7.462	6.84	6.823	0.79664	-0.328
CELSR2	4.961	4.582	3.617	0.449222	-1.1545
PSRC1	4.009	4.303	2.567	0.332402	-1.589
MYBPHL	-1.057	-1.637	-0.3397	2.01015	1.0073
SORT1	7.47	7.8	7.189	0.734075	-0.446
PSMA5	6.563	6.403	6.208	0.82645	-0.275
SYPL2	1.498	2.118	2.582	1.71	0.774
ATXN7L2	2.085	2.085	1.786	0.812816	-0.299
CYB561D1	3.762	3.683	4.31	1.50264	0.5875
AMIGO1	2.061	1.749	2.293	1.30858	0.388
GNAI3	5.82	6.415	6.278	1.11767	0.1605
AMPD2	6.25	5.877	6.4	1.26269	0.3365
GSTM4	4.478	4.433	4.06	0.760226	-0.3955
GSTM2	4.139	2.664	3.363	0.973667	-0.0385
GSTM1	1.506	0.7261	-0.0002091	0.461288	-1.11626
GSTM5	-1.006	-0.948	-0.8852	1.0657	0.0918
	-2.995	-2.995	-2.365	1.54756	0.63
GSTM3	4.003	4.087	4.107	1.04391	0.062
EPS8L3	4.838	5.004	5.031	1.07923	0.11
CSF1	4.412	3.891	5.251	2.1428	1.0995
AHCYL1	7.08	7.282	6.88	0.81169	-0.301
STRIP1	5.029	4.623	4.788	0.974004	-0.038
	3.014	2.243	2.182	0.733821	-0.4465
ALX3	-2.995	-2.995	-2.995	1	0
UBL4B	-2.995	-2.995	-2.995	1	0
SLC6A17	-2.995	-2.995	-2.995	1	0
KCNC4	1.262	0.9924	0.9098	0.860114	-0.2174
RBM15-AS1	0.8701	-0.4864	0.2068	1.01042	0.01495
RBM15	4.63	5.013	4.596	0.855299	-0.2255
LAMTOR5-AS1	-1.903	-2.162	-2.021	1.008	0.0115
	1.262	-0.1362	0.4159	0.903127	-0.147
LAMTOR5	5.1	5.432	4.815	0.731536	-0.451
KCNA2	-2.995	-2.161	-2.021	1.47121	0.557
	1.207	1.127	0.3668	0.57427	-0.8002
LRIF1	5.556	5.81	6.114	1.34817	0.431
DRAM2	4.978	4.634	4.666	0.907519	-0.14
CEPT1	5.319	5.202	5.333	1.05154	0.0725
	-2.995	-2.995	-2.995	1	0
DENND2D	-2.995	-2.162	-2.021	1.47172	0.5575
CHI3L2	-1.057	-0.4864	-0.1343	1.55552	0.6374
OVGP1	3.382	2.656	2.379	0.641713	-0.64
	2.656	0.5833	1.331	0.818668	-0.28865
	2.033	3.286	1.19	0.361107	-1.4695
WDR77	6.515	7.286	6.327	0.671985	-0.5735
ATP5PB	7.356	7.889	7.402	0.858268	-0.2205
C1orf162	-1.288	-1.637	-0.7157	1.67807	0.7468
RAP1A	5.061	5.471	5.889	1.54007	0.623
LINC01160	-2.348	-1.109	-0.2772	2.73454	1.4513
INKA2	4.168	4.168	5.541	2.59009	1.373
INKA2-AS1	-1.057	0.1454	0.349	1.7469	0.8048
DDX20	4.51	5.496	4.778	0.855595	-0.225
KCND3	-1.051	-2.161	-2.995	0.381829	-1.389
LINC01750	-2.995	-2.995	-2.995	1	0
CTTNBP2NL	3.816	4.267	5.036	1.99239	0.9945
WNT2B	1.386	-0.1033	-0.8631	0.352465	-1.50445
ST7L	3.014	3.381	3.46	1.19956	0.2625
CAPZA1	6.993	8.074	7.364	0.889151	-0.1695
MOV10	6.942	6.96	7.036	1.06069	0.085
RHOC	6.133	7.035	7.663	2.11257	1.079
PPM1J	-1.057	-2	-1.164	1.28744	0.3645
TAFA3	-2.995	-2.995	-2.995	1	0
LINC01356	-1.315	-2.995	-1.293	1.81756	0.862
LINC01357	-2.995	-2.995	-2.995	1	0
SLC16A1	7.998	7.935	6.941	0.49124	-1.0255
SLC16A1-AS1	3.734	3.334	3.066	0.722966	-0.468
LRIG2-DT	-0.6974	-1.626	-1.021	1.10244	0.1407
LRIG2	4.683	4.172	4.936	1.42257	0.5085
MAGI3	4.119	4.303	4.503	1.22434	0.292
PHTF1	3.827	4.606	4.072	0.904693	-0.1445
	-2.348	-2.161	-2.021	1.17568	0.2335
RSBN1	4.679	4.446	4.132	0.742005	-0.4305
PTPN22	-2.995	-2.995	-2.427	1.48247	0.568
AP4B1-AS1	-2.995	-2.995	-2.995	1	0
BCL2L15	-0.5722	-2.16	-0.9598	1.32528	0.4063
AP4B1	3.52	3.782	3.318	0.793884	-0.333
DCLRE1B	3.897	4.611	2.93	0.399426	-1.324
HIPK1-AS1	-2.995	-2.995	-1.157	3.57514	1.838
HIPK1	6.408	6.565	6.231	0.837697	-0.2555
OLFML3	-0.6838	2.587	3.061	4.31512	2.1094
SYT6	-2.995	-2.995	-2.995	1	0
TRIM33	7.137	7.479	7.579	1.20664	0.271
BCAS2	4.417	5.305	4.785	0.948684	-0.076
DENND2C	0.1687	-0.3004	1.914	3.94452	1.97985
NRAS	6.644	7.64	6.932	0.864537	-0.21
CSDE1	9.237	9.6	9.089	0.795812	-0.3295
SIKE1	5.563	5.848	5.416	0.818186	-0.2895
TSPAN2	-2.995	-2.995	-2.995	1	0
NGF	-2.995	-2.995	-2.995	1	0
VANGL1	4.265	5.337	4.663	0.908778	-0.138
CASQ2	-2.348	-2.995	-2.995	0.799129	-0.3235
NHLH2	-2.995	-2.995	-2.995	1	0
SLC22A15	-1.563	0.1454	0.2052	1.88426	0.914
MAB21L3	2.919	3.286	2.363	0.598947	-0.7395
ATP1A1	9.952	10.55	10.22	0.978742	-0.031
ATP1A1-AS1	0.2517	0.3809	-0.04112	0.780559	-0.35742
LINC01762	-1.031	-0.9498	-1.439	0.732754	-0.4486
	-2.995	-0.9498	-0.7157	2.38949	1.2567
CD58	1.7	2.785	2.412	1.12467	0.1695
IGSF3	-1.903	0.01145	2.117	8.35578	3.06278
PTGFRN	5.282	7.076	5.149	0.48971	-1.03
CD101	-0.6838	0.2679	-2.021	0.284589	-1.81305
	-2.348	-2.995	-2.021	1.56971	0.6505
TTF2	5.379	5.877	4.541	0.470739	-1.087
TRIM45	1.054	0.7662	0.2746	0.643718	-0.6355
VTCN1	-2.995	-2.995	-2.021	1.96428	0.974
MAN1A2	5.989	6.577	5.803	0.716978	-0.48
TENT5C	-0.3873	-2.995	0.2789	3.91782	1.97005
GDAP2	4.504	4.423	5.132	1.58942	0.6685
WDR3	6.092	6.528	6.089	0.857971	-0.221
SPAG17	-2.995	-2.995	-2.995	1	0
TBX15	2.59	0.01145	4.127	7.09241	2.82627
WARS2	4.877	4.836	4.475	0.767639	-0.3815
WARS2-IT1	1.099	0.6292	0.8975	1.02342	0.0334
WARS2-AS1	2.504	1.791	2.281	1.09695	0.1335
HAO2	-1.903	-2.995	-2.021	1.34537	0.428
HSD3B1	-2.348	-2.995	-2.021	1.56971	0.6505
LINC00622	-2.995	-2.995	-2.427	1.48247	0.568
HSD3BP5	-2.995	-2.995	-0.1343	7.26368	2.8607
ZNF697	4.571	5.035	5.023	1.16473	0.22
PHGDH	8.444	7.408	6.409	0.349412	-1.517
HMGCS2	0.9265	-2.995	2.721	13.5034	3.75525
REG4	-2.995	-2.162	-2.995	0.74924	-0.4165
NOTCH2	3.922	2.35	5.535	5.27437	2.399
SEC22B	6.397	6.992	6.551	0.90532	-0.1435
	0.6423	0.7507	1.302	1.52151	0.6055
NBPF8	4.317	4.118	4.174	0.970298	-0.0435
	2.349	0.8016	2.002	1.34416	0.4267
	-2.995	-0.9695	-2.995	0.495601	-1.01275
LINC00623	-0.9447	-0.3229	-0.04319	1.50588	0.59061
	-2.995	-2.995	-2.995	1	0
H2BP1	-2.995	-2.995	-2.995	1	0
FAM72B	3.324	4.41	1.366	0.176654	-2.501
SRGAP2C	5.654	5.584	5.479	0.907519	-0.14
LINC02798	-2.348	-2.995	-2.427	1.18468	0.2445
EMBP1	0.854	1.191	1.162	1.10152	0.1395
	-2.225	-1.253	-2.021	0.82245	-0.282
FAM91A3P	-0.4998	-1.154	0.09113	1.88953	0.91803
H3-2	-2.995	-2.995	-1.383	3.05675	1.612
LINC02802	2.018	3.056	3.568	2.04344	1.031
NBPF15	6.145	5.803	5.967	0.99516	-0.007
SRGAP2B	5.305	5.674	5.289	0.870249	-0.2005
FAM72D	2.982	4.217	0.5982	0.124887	-3.0013
LINC01145	3.381	2.539	3.485	1.43893	0.525
	1.634	-0.9695	2.043	3.27331	1.71075
NBPF20	4.122	4.009	3.605	0.726734	-0.4605
NBPF25P	5.89	6.209	6.067	1.0122	0.0175
GPR89A	4.479	4.732	3.949	0.634416	-0.6565
PDZK1	5.703	4.623	6.226	2.08927	1.063
RNF115	4.721	5.36	5.339	1.22987	0.2985
POLR3C	4.622	4.821	4.987	1.20205	0.2655
NUDT17	1.533	1.522	1.708	1.13328	0.1805
PIAS3	3.54	4.76	3.362	0.579146	-0.788
ANKRD35	-2.348	-2.995	-2.427	1.18468	0.2445
ITGA10	0.6934	1.522	-0.5792	0.310594	-1.6869
PEX11B	4.753	5.11	4.842	0.939848	-0.0895
RBM8A	6.133	7.023	6.141	0.738669	-0.437
GNRHR2	1.587	1.985	1.256	0.692555	-0.53
LIX1L	5.702	6.116	5.084	0.564482	-0.825
ANKRD34A	-0.3873	-1.637	-0.8665	1.10623	0.14565
POLR3GL	3.193	3.408	3.283	0.987943	-0.0175
TXNIP	7.641	6.486	6.506	0.679479	-0.5575
HJV	-2.348	-2.995	-0.7157	3.87931	1.9558
NBPF10	5.254	4.776	5.727	1.63807	0.712
NOTCH2NLA	1.698	-0.286	3.23	5.75175	2.524
	-1.903	-2.995	-2.995	0.684916	-0.546
HYDIN2	-2.995	-2.995	-2.995	1	0
NBPF12	5.152	5.056	5.378	1.20916	0.274
PRKAB2	7.235	6.783	7.176	1.12272	0.167
PDIA3P1	2.991	2.709	2.722	0.915099	-0.128
FMO5	8.019	7.502	6.325	0.369719	-1.4355
CHD1L	7.017	7.67	6.653	0.619639	-0.6905
LINC00624	-1.896	-2.995	-2.427	1.01291	0.0185
BCL9	4.772	5.348	4.676	0.76631	-0.384
ACP6	4.918	4.092	4.102	0.756284	-0.403
GJA5	-2.995	-2.995	-2.427	1.48247	0.568
GPR89B	3.895	3.411	3.366	0.819605	-0.287
NBPF11	5.408	5.219	5.676	1.28565	0.3625
	-1.126	-2.162	-2.425	0.581963	-0.781
LINC01138	1.718	1.127	2.376	1.93657	0.9535
	1.535	0.6874	1.623	1.42583	0.5118
PPIAL4G	-1.31	-2.083	-0.826	1.8283	0.8705
NUDT4B	2.847	3.224	3.892	1.81064	0.8565
PDE4DIP	5.178	5.619	4.726	0.627419	-0.6725
NBPF9	7.132	6.899	7.174	1.11613	0.1585
	-1.98	-2.995	-1.976	1.42553	0.5115
	-2.995	-2.995	-2.995	1	0
	-1.903	-2.995	-1.705	1.67481	0.744
NOTCH2NLC	0.9436	0.7616	2.831	3.94056	1.9784
NBPF19	2.707	1.368	3.638	3.03248	1.6005
LINC00869	1.931	1.724	1.774	0.963596	-0.0535
H2BC18	-2.286	-1.083	-0.703	1.97452	0.9815
	-2.995	-2.995	-2.995	1	0
H3C14	-2.995	-2.162	-2.079	1.41372	0.4995
H2AC18	-2.995	1.552	3.092	14.0598	3.8135
H2BC19P	2.532	1.776	2.34	1.13761	0.186
H2BC20P	3.111	2.549	3.116	1.21926	0.286
H3C15	-2.995	-2.162	-2.079	1.41372	0.4995
	-0.1415	0.01145	-0.7157	0.636982	-0.650675
H2BC21	2.393	1.965	4.485	4.9451	2.306
H2AC20	-2.153	-1.94	-2.291	0.844108	-0.2445
BOLA1	0.9265	0.2679	0.8132	1.16151	0.216
SV2A	2.929	1.386	1.627	0.692315	-0.5305
SF3B4	5.745	6.585	5.728	0.738669	-0.437
MTMR11	1.821	2.539	3.537	2.56152	1.357
OTUD7B	5.468	6.027	6.394	1.56537	0.6465
VPS45	3.971	4.791	3.835	0.684916	-0.546
PLEKHO1	3.301	4.237	2.941	0.56331	-0.828
ANP32E	6.465	7.268	3.935	0.131078	-2.9315
CA14	1.988	1.127	-0.4248	0.253086	-1.9823
APH1A	6.968	7.217	7.139	1.03276	0.0465
C1orf54	-1.563	-0.6996	-1.445	0.804576	-0.3137
CIART	-0.3287	-2.995	-2.995	0.396901	-1.33315
MRPS21	5.164	5.584	5.203	0.888227	-0.171
PRPF3	5.037	5.452	4.814	0.742005	-0.4305
RPRD2	6.192	6.765	5.99	0.712766	-0.4885
TARS2	4.474	5.461	4.116	0.554208	-0.8515
ECM1	-1.288	-0.3007	-0.3397	1.37045	0.45465
ADAMTSL4	4.776	5.254	4.369	0.63905	-0.646
ADAMTSL4-AS1	-0.6838	-2.162	-2.427	0.498581	-1.0041
MCL1	7.772	8.139	8.088	1.09619	0.1325
ENSA	6.777	7.047	7.077	1.12117	0.165
GOLPH3L	4.378	5.135	4.344	0.75132	-0.4125
HORMAD1	-2.995	-2.995	-2.995	1	0
CTSS	0.7578	0.919	2.833	3.98506	1.9946
CTSK	1.792	0.6747	1.508	1.2097	0.27465
ARNT	5.606	6.023	5.932	1.08485	0.1175
SETDB1	5.694	5.613	5.626	0.981119	-0.0275
CERS2	8.638	8.797	8.808	1.06474	0.0905
ANXA9	4.222	4.955	4.882	1.22561	0.2935
MINDY1	4.249	4.584	4.188	0.853522	-0.2285
PRUNE1	5.203	5.502	4.697	0.634855	-0.6555
C1orf56	2.036	1.617	1.708	0.921145	-0.1185
CDC42SE1	4.961	5.013	6.046	2.08349	1.059
MLLT11	-0.6765	-0.9498	-0.3317	1.39615	0.48145
GABPB2	1.653	0.9977	1.534	1.15561	0.20865
SEMA6C	4.487	2.182	3.7	1.28833	0.3655
SCNM1	3.434	4.274	3.766	0.940826	-0.088
LYSMD1	2.867	2.764	3.029	1.1595	0.2135
TMOD4	-1.057	-1.637	-2.995	0.319082	-1.648
VPS72	4.742	5.24	4.577	0.75054	-0.414
PIP5K1A	6.932	6.782	6.637	0.858565	-0.22
PSMD4	6.977	7.262	6.672	0.733312	-0.4475
ZNF687-AS1	0.5603	-0.4864	0.2789	1.18259	0.24195
ZNF687	5.894	5.722	5.809	1.00069	0.001
PI4KB	5.591	6.025	6.244	1.35285	0.436
RFX5	5.886	6.486	6.063	0.918276	-0.123
	-1.288	-0.1362	-1.226	0.700327	-0.5139
SELENBP1	4.63	5.159	4.522	0.772443	-0.3725
PSMB4	6.923	7.219	6.748	0.799406	-0.323
POGZ	6.4	5.993	6.096	0.93271	-0.1005
CGN	2.349	2.151	3.428	2.26263	1.178
TUFT1	4.059	4.208	4.429	1.22731	0.2955
SNX27	5.907	6.345	6.199	1.0519	0.073
CELF3	-0.528	-2.162	-2.427	0.472374	-1.082
MRPL9	5.336	5.8	5.063	0.70466	-0.505
TDRKH	3.566	3.254	3.327	0.944092	-0.083
TDRKH-AS1	-0.0859	0.09222	0.4674	1.37959	0.46424
LINGO4	-2.995	-2.995	-2.995	1	0
RORC	4.459	4.01	4.361	1.09164	0.1265
THEM4	4.174	4.081	4.288	1.11767	0.1605
S100A10	5.31	6.617	5.947	0.988628	-0.0165
	-1.555	-0.9396	-0.7074	1.45387	0.5399
S100A11	3.608	6.134	5.068	1.14631	0.197
TCHHL1	-2.995	-2.995	-2.995	1	0
TCHH	-2.995	-2.995	-2.995	1	0
RPTN	-2.995	-2.995	-2.995	1	0
FLG-AS1	-2.995	-2.161	0.4159	7.96625	2.9939
FLG	-2.995	-2.995	-0.8665	4.37263	2.1285
LCE1E	-1.903	-2.995	-0.2334	4.64475	2.2156
LCE1C	-2.995	-2.995	-2.021	1.96428	0.974
LCE1B	-2.995	-2.995	-1.226	3.40818	1.769
IVL	-2.995	-2.995	-2.995	1	0
SPRR1A	-2.995	-2.995	-2.995	1	0
SPRR3	-2.995	-2.995	-2.995	1	0
SPRR1B	-2.995	-2.995	-2.995	1	0
SPRR2D	-2.995	-2.995	-2.995	1	0
SPRR2A	-2.995	-2.995	-2.995	1	0
S100A9	-2.348	-0.9498	-2.995	0.393354	-1.3461
S100A8	-2.995	-2.995	-2.995	1	0
S100A7	-2.995	-2.995	-2.995	1	0
S100A6	2.672	4.811	5.765	4.06569	2.0235
S100A5	-2.995	-2.995	-2.995	1	0
S100A4	0.4891	2.722	2.275	1.59047	0.66945
S100A3	-1.563	0.6747	-0.04168	1.32177	0.40247
S100A2	-0.528	0.5833	0.862	1.78305	0.83435
S100A16	4.726	5.687	5.38	1.12779	0.1735
S100A14	2.81	2.213	4.076	2.95775	1.5645
S100A13	3.39	3.843	3.541	0.949013	-0.0755
	-1.52	-0.9732	-0.6522	1.50984	0.5944
	-1.903	-1.637	-2.021	0.840314	-0.251
CHTOP	5.995	6.15	6.118	1.03204	0.0455
SNAPIN	3.17	3.461	3.74	1.34211	0.4245
ILF2	7.704	8.217	7.189	0.585808	-0.7715
NPR1	-2.348	-2.995	-1.226	2.72357	1.4455
INTS3	5.975	6.161	5.712	0.781328	-0.356
SLC27A3	1.608	1.141	1.207	0.890384	-0.1675
GATAD2B	5.376	5.803	5.836	1.18633	0.2465
DENND4B	6.158	6.248	5.642	0.677832	-0.561
CRTC2	5.206	4.894	4.882	0.890076	-0.168
SLC39A1	6.929	7.371	6.78	0.773782	-0.37
	-1.288	-2.162	-1.024	1.62563	0.701
	-2.995	-1.637	-1.445	1.82893	0.871
CREB3L4	3.69	3.536	2.019	0.331252	-1.594
JTB	5.812	6.009	5.653	0.836536	-0.2575
	0.06842	-0.4864	-0.1343	1.05313	0.07469
RAB13	4.699	5.298	4.542	0.728752	-0.4565
RPS27	9.659	9.256	8.645	0.569394	-0.8125
NUP210L	-2.995	-2.995	-2.995	1	0
TPM3	7.478	8.611	7.873	0.887919	-0.1715
C1orf43	7.738	7.759	7.444	0.809723	-0.3045
UBAP2L	7.478	8.172	7.525	0.812252	-0.3
HAX1	6.189	6.237	5.433	0.582367	-0.78
AQP10	-2.348	-2.995	0.4798	8.88456	3.1513
ATP8B2	6.178	5.957	5.54	0.693756	-0.5275
IL6R	5.313	6.488	6.339	1.35519	0.4385
SHE	-0.4377	-1.635	-1.332	0.814705	-0.29565
UBE2Q1	6.402	6.961	6.642	0.972992	-0.0395
CHRNB2	-1.903	-2.995	-1.445	2.00555	1.004
ADAR	8.246	8.5	8.826	1.36888	0.453
KCNN3	-1.552	-2.995	-2.017	1.19458	0.2565
PMVK	3.633	3.761	4.127	1.34723	0.43
PBXIP1	5.74	5.938	6.737	1.86348	0.898
PYGO2	5.755	5.914	5.853	1.01291	0.0185
	-1.903	-0.9498	0.1275	2.9361	1.5539
SHC1	7.028	7.64	6.864	0.721965	-0.47
CKS1B	5.793	6.106	4.152	0.287673	-1.7975
FLAD1	4.663	5.135	4.906	1.00486	0.007
ZBTB7B	5.117	4.78	5.695	1.67772	0.7465
DCST2	0.163	-2.995	-2.427	0.496202	-1.011
DCST1	-2.348	-2.995	-2.427	1.18468	0.2445
DCST1-AS1	-0.3873	-1.253	-1.705	0.541544	-0.88485
ADAM15	5.521	5.581	4.834	0.608361	-0.717
EFNA4	3.504	3.326	3.7	1.21841	0.285
	-1.379	-1.698	-2.995	0.364376	-1.4565
EFNA3	2.434	1.668	0.5997	0.365692	-1.4513
EFNA1	7.648	6.034	6.51	0.794985	-0.331
SLC50A1	5.168	4.904	4.795	0.846159	-0.241
DPM3	2.64	2.052	2.707	1.28432	0.361
KRTCAP2	4.869	4.852	4.68	0.882397	-0.1805
TRIM46	-0.1415	-0.4864	-1.226	0.531429	-0.91205
MUC1	-2.995	-1.253	-2.021	1.074	0.103
	-2.995	-2.995	-2.427	1.48247	0.568
THBS3	2.572	1.191	2.041	1.1169	0.1595
MTX1	5.252	5.198	4.96	0.832199	-0.265
	-0.03274	0.3809	0.5997	1.34315	0.42562
GBAP1	1.316	0.3165	1.676	1.81472	0.85975
GBA	4.733	5.928	5.949	1.53528	0.6185
FAM189B	5.872	5.565	5.08	0.64238	-0.6385
SCAMP3	5.561	6.102	5.811	0.985891	-0.0205
CLK2	5.247	5.056	4.638	0.700521	-0.5135
HCN3	3.43	1.908	2.871	1.15029	0.202
PKLR	5.618	5.048	5.149	0.880259	-0.184
FDPS	8.367	8.247	7.923	0.76631	-0.384
RUSC1-AS1	-1.057	-0.9498	-0.7157	1.22069	0.2877
RUSC1	4.445	4.806	4.391	0.84998	-0.2345
ASH1L	6.228	6.508	6.475	1.07699	0.107
ASH1L-AS1	1.533	1.127	1.907	1.49174	0.577
MSTO1	4.978	5.052	4.57	0.734584	-0.445
YY1AP1	6.041	6.311	5.929	0.842647	-0.247
DAP3	6.808	7.05	6.438	0.711532	-0.491
GON4L	5.749	5.894	5.815	0.995505	-0.0065
SYT11	-0.02453	-2.995	0.04552	2.93892	1.55529
RIT1	4.656	3.9	4.439	1.11806	0.161
KHDC4	5.42	4.89	5.31	1.11342	0.155
ARHGEF2	5.436	5.163	4.765	0.690398	-0.5345
SSR2	7.586	8.26	7.099	0.564874	-0.824
UBQLN4	6.575	7.178	6.268	0.655878	-0.6085
LAMTOR2	3.977	4.657	4.365	1.03383	0.048
RAB25	-0.6838	-2.995	-1.226	1.52986	0.6134
MEX3A	5.635	4.811	4.707	0.699308	-0.516
LMNA	7.661	8.349	7.957	0.967276	-0.048
SLC25A44	5.772	6.166	6.113	1.10496	0.144
PMF1-BGLAP	2.339	2.417	1.485	0.538493	-0.893
PMF1	4.926	5.505	4.296	0.528692	-0.9195
PAQR6	1.345	0.4856	0.2789	0.643316	-0.6364
SMG5	7.741	7.927	7.904	1.04972	0.07
TMEM79	1.534	1.946	1.86	1.08673	0.12
GLMP	6.012	6.793	6.845	1.35896	0.4425
CCT3	8.657	9.315	8.684	0.811127	-0.302
TSACC	-1.288	-0.6996	0.2789	2.41613	1.2727
RHBG	6.832	5.656	7.453	2.31177	1.209
C1orf61	-1.048	-2.162	-0.9952	1.52605	0.6098
MEF2D	5.035	4.606	4.926	1.07587	0.1055
IQGAP3	5.464	5.305	2.428	0.128826	-2.9565
NAXE	5.214	5.687	5.435	0.989314	-0.0155
GPATCH4	5.436	6.243	5.514	0.798022	-0.3255
	2.914	0.2852	1.24	0.779381	-0.3596
BCAN	-2.995	-2.162	-2.995	0.74924	-0.4165
	6.525	6.336	5.987	0.735348	-0.4435
	3.69	2.995	3.171	0.887919	-0.1715
NES	5.645	6.104	5.423	0.731282	-0.4515
CRABP2	-1.057	-0.9498	-0.2334	1.70527	0.77
ISG20L2	5.206	5.895	5.575	1.01713	0.0245
RRNAD1	4.816	4.027	4.309	0.924984	-0.1125
MRPL24	4.047	4.701	4.142	0.851454	-0.232
HDGF	8.439	9.186	8.111	0.614933	-0.7015
PRCC	5.752	6.089	6.082	1.11845	0.1615
SH2D2A	-0.03274	0.3809	1.508	2.52087	1.33392
PEAR1	-1.902	-1.253	-0.2334	2.53872	1.3441
ARHGEF11	6.128	6.376	6.217	0.976032	-0.035
ETV3	4.445	4.651	4.559	1.00765	0.011
FCRL3	-2.348	-2.995	-2.995	0.799129	-0.3235
FCRL2	-2.348	-2.995	-1.989	1.60492	0.6825
KIRREL1	-2.995	-2.995	-1.226	3.40818	1.769
CD1D	-2.995	-2.995	-2.995	1	0
	-0.4056	-1.634	-2.408	0.382041	-1.3882
OR10K1	2.189	1.753	1.261	0.61132	-0.71
OR6Y1	0.03764	-1.454	-0.4911	1.16238	0.21708
PYHIN1	-2.995	-2.162	-1.023	2.93936	1.5555
IFI16	-2.348	-2.995	0.4159	8.49963	3.0874
AIM2	-2.995	-2.995	-2.427	1.48247	0.568
CADM3	-2.995	-2.995	-2.995	1	0
ACKR1	-2.995	-2.995	-2.995	1	0
	-2.995	-2.995	-2.995	1	0
CRP	-2.995	-2.995	-2.995	1	0
DUSP23	-2.995	-2.995	-2.995	1	0
SLAMF8	-2.995	-2.995	-2.427	1.48247	0.568
	-2.995	-2.995	-2.995	1	0
SNHG28	-2.995	-2.995	-2.995	1	0
	-2.995	-2.995	-2.427	1.48247	0.568
CFAP45	-2.995	-1.637	-2.021	1.22688	0.295
TAGLN2	3.841	5.455	5.788	2.20381	1.14
IGSF9	-2.345	-2.995	-2.995	0.798298	-0.325
SLAMF9	-2.995	-2.995	-2.427	1.48247	0.568
KCNJ10	-2.342	-2.161	-2.995	0.597289	-0.7435
PIGM	2.122	2.586	3.849	2.81864	1.495
IGSF8	5.117	4.484	5.216	1.33376	0.4155
ATP1A2	-0.8585	-2.162	-0.9958	1.42845	0.51445
ATP1A4	-0.9939	-2.142	-1.994	0.744297	-0.42605
CASQ1	-2.995	-2.995	-2.427	1.48247	0.568
PEA15	5.069	5.775	5.529	1.07699	0.107
DCAF8	7.001	6.974	7.168	1.13328	0.1805
PEX19	6.329	6.663	5.988	0.703197	-0.508
COPA	8.213	8.711	8.349	0.924663	-0.113
NCSTN	6.861	7.42	7.051	0.939848	-0.0895
NHLH1	-0.1415	-0.9498	-1.035	0.712346	-0.48935
VANGL2	-2.995	-2.995	-2.021	1.96428	0.974
SLAMF1	-2.348	-2.995	-2.995	0.799129	-0.3235
SLAMF7	-1.954	-2.995	-2.427	1.03347	0.0475
LY9	-0.7224	-2.162	-2.387	0.519502	-0.9448
CD244	-2.995	-2.995	-1.445	2.92817	1.55
ITLN1	-2.995	-2.995	-2.995	1	0
	0.5419	-0.0217	-0.3661	0.647881	-0.6262
F11R	7.446	7.845	8.023	1.29909	0.3775
	4.949	5.219	5.566	1.39668	0.482
TSTD1	-1.903	-2.162	-2.995	0.513167	-0.9625
USF1	4.583	4.878	5.235	1.41863	0.5045
ARHGAP30	0.8145	-1.637	0.4798	1.85453	0.89105
NECTIN4	3.43	2.438	5.372	5.4189	2.438
KLHDC9	-0.03274	-0.3007	-0.04169	1.09053	0.12503
PFDN2	4.845	5.636	4.8	0.736879	-0.4405
NIT1	4.373	4.345	4.181	0.883928	-0.178
DEDD	4.783	5.114	4.503	0.73433	-0.4455
UFC1	5.657	6.034	5.514	0.79471	-0.3315
USP21	5.152	4.973	4.423	0.641935	-0.6395
PPOX	3.147	2.805	2.428	0.683968	-0.548
B4GALT3	6.002	5.927	5.397	0.674785	-0.5675
NDUFS2	6.94	7.613	6.952	0.798575	-0.3245
FCER1G	1.573	1.76	1.004	0.631783	-0.6625
APOA2	10.85	11.6	10.54	0.622006	-0.685
TOMM40L	5.521	5.924	5.914	1.14195	0.1915
PCP4L1	-1.903	-2.995	-2.995	0.684916	-0.546
MPZ	1.959	1.366	2.019	1.28032	0.3565
SDHC	6.784	7.064	6.833	0.938872	-0.091
FCGR2A	-2.348	-2.995	-1.445	2.33999	1.2265
HSPA6	-2.348	-2.162	0.1275	5.2144	2.3825
FCRLA	-2.348	-2.995	-1.705	1.95409	0.9665
FCRLB	-2.995	-1.637	-1.226	2.12874	1.09
DUSP12	4.558	4.679	4.05	0.674318	-0.5685
ATF6	6.324	6.57	6.046	0.757333	-0.401
	-2.348	-2.995	-2.995	0.799129	-0.3235
OLFML2B	-2.995	-0.6996	-0.3397	2.84337	1.5076
NOS1AP	3.486	3.381	3.865	1.34864	0.4315
C1orf226	5.111	5.022	5.316	1.1888	0.2495
SH2D1B	-2.995	-2.995	-2.995	1	0
UHMK1	6.291	7.158	7.423	1.62282	0.6985
UAP1	6.442	6.796	5.894	0.604997	-0.725
DDR2	2.389	0.6747	2.275	1.67383	0.74315
HSD17B7	5.594	4.957	5.299	1.01642	0.0235
CCDC190	-2.995	-2.995	-2.995	1	0
RGS4	-1.903	-2.995	-2.021	1.34537	0.428
RGS5	1.37	1.191	1.164	0.922423	-0.1165
	0.4418	0.2679	-0.04169	0.759678	-0.39654
NUF2	4.87	5.33	0.9549	0.0565198	-4.1451
PBX1	-1.25	-1.615	-0.7136	1.64593	0.7189
	-2.995	-2.995	-2.995	1	0
MGST3	3.618	4.511	4.483	1.33654	0.4185
ALDH9A1	5.126	5.429	5.106	0.887919	-0.1715
TMCO1	5.881	6.585	6.294	1.04319	0.061
TMCO1-AS1	-1.515	-1.253	-0.2833	2.14459	1.1007
UCK2	6.199	6.531	5.819	0.684916	-0.546
FAM78B	0.5603	0.3809	0.4798	1.0064	0.0092
POGK	5.62	5.995	5.749	0.960262	-0.0585
TADA1	5.439	5.365	5.455	1.03742	0.053
ILDR2	-2.347	-2.162	0.6742	7.61424	2.9287
MAEL	-2.346	-2.162	-0.6978	2.94078	1.5562
GPA33	-2.995	-2.995	-2.995	1	0
POU2F1	5.835	5.958	5.746	0.900938	-0.1505
CREG1	4.935	5.493	5.23	1.01115	0.016
RCSD1	-0.9345	-2.995	-1.6	1.28766	0.36475
MPZL1	6.887	7.094	7.202	1.15789	0.2115
ADCY10	-0.3873	-2.995	-0.8665	1.77111	0.82465
MPC2	5.769	6.067	6.276	1.28165	0.358
DCAF6	5.959	6.795	6.155	0.857376	-0.222
GPR161	-1.563	1.473	2.069	4.3289	2.114
TIPRL	5.042	5.826	5.193	0.846159	-0.241
SFT2D2	6.826	7.346	7.253	1.12272	0.167
TBX19	0.755	0.1454	0.4159	0.976505	-0.0343
XCL1	1.215	-2.162	0.2055	1.60103	0.679
LINC00626	-2.995	-2.995	-2.995	1	0
ATP1B1	7.486	7.966	8.063	1.26313	0.337
NME7	3.084	3.642	2.383	0.50698	-0.98
BLZF1	3.487	4.106	4.552	1.68822	0.7555
CCDC181	-2.995	-2.995	-2.995	1	0
SLC19A2	6.194	5.518	5.124	0.602069	-0.732
	2.573	1.377	1.641	0.793334	-0.334
F5	8.13	8.545	9.019	1.60381	0.6815
SELP	-2.995	-2.995	-2.427	1.48247	0.568
C1orf112	3.854	4.184	2.573	0.367038	-1.446
SELL	-2.348	-2.995	-2.995	0.799129	-0.3235
METTL18	2.179	2.213	2.019	0.88454	-0.177
SCYL3	3.391	3.435	3.728	1.24401	0.315
KIFAP3	3.124	3.435	3.436	1.11458	0.1565
METTL11B	-2.995	-2.162	-2.995	0.74924	-0.4165
GORAB	2.881	2.764	2.941	1.08561	0.1185
PRRX1	-2.348	-2.995	-2.995	0.799129	-0.3235
FMO3	-0.6289	-2.162	0.496	3.71008	1.89145
FMO1	-2.995	-2.162	1.38	15.5463	3.9585
FMO4	-2.995	-1.637	0.541	7.24507	2.857
PRRC2C	8.411	8.894	8.48	0.887304	-0.1725
VAMP4	2.408	2.49	1.539	0.532185	-0.91
EEF1AKNMT	5.035	5.938	5.223	0.833064	-0.2635
DNM3	-1.563	-2.995	-2.021	1.19582	0.258
PIGC	4.605	5.098	4.733	0.921145	-0.1185
C1orf105	-1.563	-0.3007	0.7627	3.23676	1.69455
SUCO	6.002	6.345	6.542	1.29101	0.3685
TNFSF18	-2.995	-2.995	-2.995	1	0
TNFSF4	4.601	5.258	3.484	0.367165	-1.4455
	0.5603	-0.3007	-0.7157	0.556518	-0.8455
PRDX6	7.986	8.234	7.382	0.60374	-0.728
ANKRD45	-1.102	-0.9397	-1.569	0.683897	-0.54815
KLHL20	3.65	4.027	3.841	1.00173	0.0025
CENPL	2.352	3.811	2.225	0.552291	-0.8565
DARS2	5.481	6.136	4.464	0.39379	-1.3445
GAS5	7.768	6.45	6.729	0.768438	-0.38
ZBTB37	4.736	4.733	4.994	1.19706	0.2595
SERPINC1	7.216	5.09	8.581	5.38147	2.428
RC3H1	5.894	5.912	6.627	1.65176	0.724
RABGAP1L-DT	-1.563	-1.637	-0.04169	2.94509	1.55831
RABGAP1L	4.668	4.709	5.408	1.64661	0.7195
CACYBP	6.033	7.305	5.746	0.527411	-0.923
MRPS14	4.482	4.801	4.296	0.787035	-0.3455
TNN	1.878	-0.3007	-0.2334	0.492416	-1.02205
KIAA0040	-0.1415	0.4856	-0.8665	0.486817	-1.03855
TNR	0.2589	-0.6996	-0.554	0.793526	-0.33365
COP1	5.353	5.645	5.19	0.807201	-0.309
PAPPA2	-1.903	-2.995	-2.427	1.01537	0.022
BRINP2	-1.903	-2.162	-1.035	1.99654	0.9975
SEC16B	3.105	4.373	5.262	2.87388	1.523
CRYZL2P-SEC16B	3.918	3.3	4.516	1.87514	0.907
CRYZL2P	4.478	5.326	3.822	0.473029	-1.08
RASAL2-AS1	0.06964	-0.1352	-0.0357	0.997978	-0.00292
RASAL2	5.106	5.991	4.842	0.612805	-0.7065
C1orf220	1.671	0.3213	0.9133	0.944191	-0.08285
	-1.057	-0.6996	-1.705	0.563817	-0.8267
RALGPS2	6.916	6.566	6.266	0.719467	-0.475
ANGPTL1	-1.903	3.081	-1.445	0.244177	-2.034
FAM20B	6.555	6.886	6.064	0.634416	-0.6565
TOR3A	6.768	6.529	6.145	0.705393	-0.5035
ABL2	5.922	5.503	5.63	0.94442	-0.0825
SOAT1	6.256	6.781	5.809	0.611532	-0.7095
AXDND1	-1.903	-2.162	-1.445	1.50264	0.5875
TOR1AIP2	6.589	6.473	6.876	1.27015	0.345
	-0.2592	-1.253	0.1275	1.84497	0.8836
TOR1AIP1	5.554	6.256	5.185	0.607097	-0.72
CEP350	6.463	6.673	6.431	0.909408	-0.137
QSOX1	6.409	4.373	3.653	0.299785	-1.738
LHX4	-2.995	-2.162	-2.427	1.11072	0.1515
ACBD6	4.838	4.889	4.574	0.818186	-0.2895
OVAAL	-2.995	-2.995	-1.445	2.92817	1.55
XPR1	6.574	7.147	6.907	1.03276	0.0465
KIAA1614	-0.6666	-2.16	-1.44	0.981663	-0.0267
	0.6712	-0.1442	0.1669	0.935234	-0.0966
KIAA1614-AS1	0.693	0.9917	0.7104	0.912597	-0.13195
STX6	5.388	6.205	5.861	1.04572	0.0645
MR1	4.374	5.21	6.589	3.47497	1.797
IER5	2.691	2.922	2.601	0.867238	-0.2055
ZNF648	-0.2592	-2.995	-1.705	0.947436	-0.0779
	1.167	-1.916	-0.2954	1.05636	0.0791
GLUL	8.996	7.972	8.792	1.23799	0.308
RNASEL	-2.995	-2.995	-2.021	1.96428	0.974
RGS16	-2.995	-2.162	-2.427	1.11072	0.1515
NPL	-2.348	-2.162	-2.021	1.17609	0.234
DHX9	8.012	8.944	7.986	0.711039	-0.492
LAMC1	7.78	8.711	8.273	1.01924	0.0275
LAMC2	-0.8533	-2.131	-0.8664	1.54301	0.62575
NMNAT2	-2.348	-2.995	-2.427	1.18468	0.2445
SMG7	6.823	7.543	6.959	0.856188	-0.224
NCF2	-1.563	0.7607	3.514	15.0861	3.91515
ARPC5	6.124	7.154	7.014	1.29684	0.375
RGL1	4.638	6.488	6.528	1.95206	0.965
COLGALT2	5.395	7.168	3.499	0.14534	-2.7825
TSEN15	5.318	5.593	3.946	0.351233	-1.5095
C1orf21	-2.995	-2.162	-2.995	0.74924	-0.4165
EDEM3	5.643	5.943	5.417	0.770571	-0.376
NIBAN1	-1.531	-2.162	-1.035	1.75504	0.8115
RNF2	4.474	4.651	4.483	0.946386	-0.0795
TRMT1L	4.787	5.382	4.81	0.826737	-0.2745
SWT1	3.027	2.884	3.191	1.17731	0.2355
	-0.02064	-2.159	-2.425	0.396343	-1.33518
IVNS1ABP	5.949	6.164	5.668	0.763923	-0.3885
	-0.03274	0.1454	-0.5792	0.643704	-0.63553
HMCN1	-2.348	-2.162	-0.1343	4.34905	2.1207
PRG4	-2.348	-2.995	-0.1343	5.80461	2.5372
TPR	7.896	8.227	7.276	0.580151	-0.7855
ODR4	5.057	5.069	4.68	0.766841	-0.383
PDC	-2.995	-2.995	-2.995	1	0
PTGS2	-2.995	-2.995	-2.427	1.48247	0.568
PLA2G4A	-2.995	-2.995	-2.427	1.48247	0.568
ERVMER61-1	1.908	1.251	1.761	1.13406	0.1815
	-1.057	-2.995	-1.445	1.49589	0.581
BRINP3	-2.995	-2.995	-2.995	1	0
	-0.4616	-0.7871	-0.2296	1.31471	0.39475
RGS2	1.262	1.191	0.2789	0.518494	-0.9476
UCHL5	5.427	6.376	4.785	0.461211	-1.1165
RO60	5.451	5.795	5.715	1.06585	0.092
GLRX2	4.722	5.276	4.681	0.802181	-0.318
CDC73	5.915	6.323	5.86	0.835667	-0.259
B3GALT2	-2.995	-2.995	-2.995	1	0
KCNT2	-2.995	-2.995	-2.995	1	0
CFH	-2.348	-2.995	-0.1744	5.64549	2.4971
CFHR3	-1.902	-2.159	-1.956	1.053	0.0745
CFHR1	-2.348	-1.637	0.9683	7.78556	2.9608
CFHR2	-2.995	-1.884	0.4752	7.54071	2.9147
CFHR5	-2.995	-2.162	-1.692	1.84869	0.8865
F13B	1.568	0.5833	4.736	12.6437	3.66035
ASPM	6.488	7.492	3.74	0.105112	-3.25
ZBTB41	3.99	4.413	5.031	1.77707	0.8295
CRB1	-2.348	-2.995	-1.445	2.33999	1.2265
DENND1B	0.693	1.57	2.538	2.65093	1.4065
C1orf53	-1.057	-0.6996	0.349	2.34128	1.2273
LHX9	-2.995	-2.995	-2.995	1	0
NEK7	4.473	4.552	4.399	0.924343	-0.1135
PTPRC	-1.288	-2.995	-2.021	1.08711	0.1205
MIR181A1HG	-1.563	-2.995	-2.427	0.902501	-0.148
NR5A2	4.442	5.24	4.562	0.824162	-0.279
LINC00862	0.755	0.1454	0.4798	1.02073	0.0296
	-2.995	-2.995	-2.995	1	0
ZNF281	5.723	6.267	5.683	0.805524	-0.312
KIF14	4.398	6.058	2.041	0.109804	-3.187
DDX59	3.991	4.111	3.714	0.791686	-0.337
DDX59-AS1	-1.369	-1.633	-1.264	1.17854	0.237
CAMSAP2	5.181	5.651	5.595	1.1321	0.179
INAVA	4.742	6.158	6.314	1.82008	0.864
MROH3P	-2.995	-2.995	-2.995	1	0
KIF21B	4.487	2.539	0.1275	0.0956892	-3.3855
	-1.28	-2.995	-2.421	0.821595	-0.2835
ASCL5	-2.995	-2.995	-1.705	2.44528	1.29
TMEM9	5.978	5.461	5.346	0.771908	-0.3735
IGFN1	-0.528	-2.162	-2.021	0.625898	-0.676
PKP1	-2.995	-2.995	-2.427	1.48247	0.568
TNNT2	0.4142	-2.995	-1.226	1.04565	0.0644
LAD1	6.365	7.809	7.237	1.10957	0.15
PHLDA3	5.414	5.205	6.512	2.30138	1.2025
CSRP1	4.149	6.368	6.654	2.6308	1.3955
	-2.995	-2.995	-2.995	1	0
RPS10P7	-0.1662	-0.9066	-0.7532	0.860472	-0.2168
NAV1	-0.08569	-2.161	-0.2277	1.86044	0.895645
IPO9	6.645	7.15	6.172	0.604787	-0.7255
SHISA4	-1.903	-0.9498	0.04537	2.77362	1.47177
LMOD1	-2.995	-2.995	-2.427	1.48247	0.568
TIMM17A	5.685	6.462	6.081	1.00521	0.0075
RNPEP	6.104	6.983	6.378	0.891619	-0.1655
ELF3-AS1	3.902	2.085	2.351	0.640602	-0.6425
ELF3	4.776	3.782	4.209	0.952638	-0.07
	-2.995	-2.995	-2.995	1	0
ARL8A	2.909	4.904	4.865	1.94329	0.9585
PTPN7	-1.563	-2.162	-1.113	1.68121	0.7495
LGR6	-1.057	-0.9498	-1.705	0.61489	-0.7016
UBE2T	4.436	4.831	2.507	0.229013	-2.1265
PPP1R12B	4.696	4.26	4.554	1.05409	0.076
SYT2	-2.995	-2.995	-2.995	1	0
KDM5B	6.572	6.738	7.176	1.43495	0.521
PCAT6	2.329	0.6747	-0.1343	0.321714	-1.63615
	3.067	3.082	3.282	1.15469	0.2075
	1.831	2.031	2.406	1.38992	0.475
RABIF	3.442	4.199	4.452	1.54917	0.6315
KLHL12	5.467	5.848	5.764	1.07661	0.1065
ADIPOR1	6.509	7.074	6.439	0.783226	-0.3525
CYB5R1	4.009	4.446	4.868	1.55887	0.6405
TMEM183A	5.999	6.199	5.769	0.795536	-0.33
PPFIA4	3.088	-2.162	-2.427	0.134904	-2.89
ADORA1	-2.995	0.7607	0.1275	2.36961	1.24465
CHI3L1	-1.269	6.415	2.041	0.691595	-0.532
LINC01136	-1.269	-1.15	-1.444	0.84998	-0.2345
BTG2	4.695	4.856	7.318	5.82598	2.5425
FMOD	-2.348	-2.995	-2.427	1.18468	0.2445
PRELP	-0.1223	-2.995	-0.5554	2.00451	1.00325
ATP2B4	4.047	3.448	4.635	1.84997	0.8875
ZC3H11A	7.812	7.692	7.766	1.00975	0.014
ZBED6	4.382	5.528	5.657	1.62676	0.702
SNRPE	5.643	6.209	5.409	0.698823	-0.517
SOX13	5.618	5.423	5.185	0.792509	-0.3355
ETNK2	5.09	3.162	5.531	2.64818	1.405
REN	-2.995	-2.995	-2.995	1	0
KISS1	-1.057	-2.162	-2.021	0.751841	-0.4115
GOLT1A	3.937	3.983	3.946	0.990343	-0.014
PLEKHA6	5.748	6.174	5.287	0.626767	-0.674
LINC00628	-1.057	-2.995	-0.8665	2.2338	1.1595
PPP1R15B	6.855	6.821	6.805	0.977386	-0.033
PIK3C2B	3.977	5.338	4.937	1.21377	0.2795
MDM4	6.062	4.684	5.581	1.15509	0.208
LRRN2	-2.995	-2.995	-2.422	1.48761	0.573
	-1.891	-2.995	-2.004	1.35566	0.439
NFASC	-1.045	-2.995	-2.021	0.999307	-0.001
TMEM81	0.2517	0.3809	0.04537	0.828785	-0.27093
RBBP5	4.793	5.45	5.206	1.06032	0.0845
DSTYK	3.934	4.304	4.501	1.30315	0.382
TMCC2	-1.563	-1.253	0.2789	3.21964	1.6869
NUAK2	2.973	3.37	3.067	0.930127	-0.1045
KLHDC8A	-2.995	-1.637	-2.427	0.925946	-0.111
LEMD1-AS1	-0.9898	-2.157	-0.9358	1.55574	0.6376
LEMD1	-2.995	-2.995	-2.995	1	0
BLACAT1	2.267	3.928	2.328	0.586621	-0.7695
CDK18	6.039	4.717	5.518	1.10191	0.14
MFSD4A	0.3688	0.6819	1.511	1.98021	0.98565
ELK4	5.798	5.889	5.792	0.964933	-0.0515
SLC45A3	3.215	3.435	3.301	0.983502	-0.024
NUCKS1	8.344	9.325	7.939	0.537561	-0.8955
RAB29	4.683	5.321	5.617	1.53156	0.615
SLC41A1	3.531	3.842	3.514	0.887304	-0.1725
SLC26A9	1.792	4.019	2.952	1.03276	0.0465
RAB7B	-2.995	-2.995	-1.226	3.40818	1.769
CTSE	-2.995	-2.995	0.7104	13.0448	3.7054
	2.014	1.191	2.344	1.67191	0.7415
FAM72A	3.523	4.139	0.498	0.0992355	-3.333
SRGAP2	6.269	6.634	6.089	0.777816	-0.3625
IKBKE	2.688	3.708	2.522	0.625898	-0.676
RASSF5	1.461	0.1454	0.9092	1.07624	0.106
EIF2D	5.851	6.036	4.926	0.493972	-1.0175
DYRK3	0.6937	1.792	1.084	0.895739	-0.15885
MAPKAPK2	6.004	6.587	6.383	1.06253	0.0875
IL24	-2.995	-2.995	-2.995	1	0
FCMR	-2.995	-2.995	-2.995	1	0
PIGR	-0.5836	-0.126	-1.177	0.565579	-0.8222
C1orf116	2.288	3.584	3.559	1.54007	0.623
PFKFB2	5.211	6.168	5.499	0.876302	-0.1905
YOD1	4.915	5.309	4.71	0.756808	-0.402
C4BPB	6.726	6.445	6.548	0.974342	-0.0375
C4BPA	6.629	7.108	7.194	1.2531	0.3255
	-1.057	-2.995	-0.2334	3.46439	1.7926
CD55	5.537	4.791	3.912	0.419866	-1.252
CR2	-2.995	-2.995	-2.427	1.48247	0.568
CD46	8.516	8.16	8.211	0.915734	-0.127
PLXNA2	4.726	6.218	5.463	0.993781	-0.009
MIR205HG	-2.348	-2.162	-2.021	1.17609	0.234
LAMB3	0.9265	1.419	3.559	5.22797	2.38625
HSD11B1-AS1	-2.348	-2.995	-2.995	0.799129	-0.3235
G0S2	1.262	-1.637	-1.705	0.349291	-1.5175
HSD11B1	-2.995	-2.995	-2.995	1	0
C1orf74	-0.528	-0.6996	0.4159	2.0416	1.0297
IRF6	-1.558	-2.995	-1.222	2.077	1.0545
UTP25	5.199	4.918	5.177	1.08561	0.1185
SYT14	-1.894	-2.161	-1.699	1.25571	0.3285
SERTAD4-AS1	-2.995	-2.995	-2.995	1	0
SERTAD4	-2.995	-2.995	-2.995	1	0
HHAT	2.309	2.273	4.348	4.1612	2.057
KCNH1	-2.347	-2.995	-2.995	0.798852	-0.324
KCNH1-IT1	-2.995	-2.995	-2.995	1	0
RCOR3	5.155	4.964	5.004	0.962261	-0.0555
TRAF5	-0.01104	0.1454	0.7678	1.6252	0.70062
LINC00467	2.131	1.038	2.287	1.62732	0.7025
SLC30A1	6.405	6.957	7.374	1.61664	0.693
LINC01693	-1.903	-1.253	-2.021	0.735603	-0.443
NEK2	4.868	5.823	2.56	0.145038	-2.7855
	-0.7894	-1.485	-2.427	0.409008	-1.2898
LPGAT1	7.088	8.169	7.829	1.1491	0.2005
INTS7	4.992	5.756	5.017	0.780786	-0.357
DTL	5.279	6.601	3.596	0.196963	-2.344
PPP2R5A	5.738	6.079	5.38	0.693275	-0.5285
PACC1	3.181	3.224	3.152	0.965602	-0.0505
NENF	3.352	3.73	3.181	0.779165	-0.36
ATF3	4.297	2.358	4.563	2.35463	1.2355
BATF3	-2.995	-2.995	-2.995	1	0
NSL1	5.271	5.533	4.673	0.603322	-0.729
TATDN3	3.054	3.377	3.294	1.05592	0.0785
FLVCR1-DT	2.964	2.922	3.378	1.35191	0.435
FLVCR1	5.576	5.2	5.705	1.24574	0.317
VASH2	0.3352	-0.9498	2.275	5.98894	2.5823
ANGEL2	4.832	4.975	4.88	0.983843	-0.0235
RPS6KC1	4.726	4.995	4.862	1.00104	0.0015
PROX1	7.217	7.879	7.565	1.01185	0.017
SMYD2	6.506	5.751	5.92	0.865437	-0.2085
PTPN14	4.609	5.514	5.808	1.67772	0.7465
CENPF	7.258	8.169	4.483	0.106542	-3.2305
KCTD3	6.674	6.99	5.968	0.549427	-0.864
USH2A	-2.995	-2.995	-1.035	3.89062	1.96
ESRRG	-2.345	-2.061	-2.367	0.892547	-0.164
GPATCH2	3.617	4.31	4.304	1.2662	0.3405
SPATA17	-1.349	-0.6996	-0.8656	1.11628	0.1587
RRP15	4.678	5.302	4.293	0.616854	-0.697
TGFB2-AS1	-2.995	-2.995	-2.995	1	0
TGFB2	-1.903	-1.637	-0.1859	2.99821	1.5841
TGFB2-OT1	-2.995	-2.995	-2.667	1.25527	0.328
LYPLAL1	3.812	3.607	4.076	1.28922	0.3665
	0.0406	-0.8361	-2.018	0.325279	-1.62025
LYPLAL1-AS1	-2.995	-2.995	-2.995	1	0
ZC3H11B	-0.5248	-0.6501	-0.8714	0.821339	-0.28395
SLC30A10	6.016	2.807	5.436	2.03425	1.0245
EPRS1	8.315	8.733	7.859	0.630689	-0.665
BPNT1	5.606	5.296	5.177	0.827023	-0.274
IARS2	7.766	8.179	7.179	0.576943	-0.7935
RAB3GAP2	6.083	6.529	6.245	0.958599	-0.061
MARK1	-2.995	-2.995	-2.427	1.48247	0.568
C1orf115	6.954	7.67	8.106	1.73388	0.794
37316	3.924	3.872	4.086	1.13918	0.188
36951	5.46	6.223	4.461	0.384086	-1.3805
HLX	-1.288	-1.253	-2.427	0.4486	-1.1565
LINC02817	-1.354	-2.162	-2.995	0.424254	-1.237
DUSP10	2.672	2.438	4.423	3.65026	1.868
LINC01655	-2.995	-2.995	-2.995	1	0
LINC02257	-2.995	-2.995	-2.995	1	0
LINC01705	-2.995	-2.995	-2.995	1	0
HHIPL2	-1.563	1.791	1.477	2.57219	1.363
TAF1A	2.358	2.718	2.093	0.734584	-0.445
TAF1A-AS1	-0.6838	-0.6996	0.7104	2.64286	1.4021
MIA3	6.472	7.097	6.296	0.712766	-0.4885
	-0.1415	-1.253	-1.445	0.595532	-0.74775
AIDA	5.842	6.914	5.8	0.669892	-0.578
BROX	4.937	5.798	5.585	1.16272	0.2175
	0.755	0.8419	1.042	1.1839	0.24355
DISP1	2.309	1.749	2.773	1.67481	0.744
TLR5	-2.995	-2.995	-2.427	1.48247	0.568
SUSD4	-2.348	-2.995	-2.995	0.799129	-0.3235
CAPN8	-1.697	-1.637	-1.035	1.54971	0.632
CAPN2	3.452	4.168	6.128	4.9864	2.318
TP53BP2	5.372	5.613	5.975	1.39716	0.4825
GTF2IP20	5.257	3.243	4.344	1.06733	0.094
	3.681	1.344	2.152	0.778895	-0.3605
	0.3352	-0.3007	0.4798	1.37798	0.46255
FBXO28	5.075	5.82	5.867	1.33746	0.4195
DEGS1	4.883	5.631	5.332	1.05336	0.075
NVL	4.028	4.701	3.937	0.743549	-0.4275
CNIH4	4.776	4.552	4.779	1.08298	0.115
WDR26	7.108	7.272	7.279	1.06363	0.089
CNIH3	-0.2592	-0.6996	0.7627	2.36543	1.2421
DNAH14	1.795	1.061	2.26	1.78015	0.832
LBR	7.235	7.842	6.031	0.35172	-1.5075
LINC02765	-2.995	-2.162	-1.445	2.1939	1.1335
ENAH	6.919	8.215	8.096	1.44293	0.529
	-2.995	-2.995	-2.427	1.48247	0.568
SRP9	7.213	7.899	7.252	0.810003	-0.304
EPHX1	7.05	8.242	8.456	1.75321	0.81
	-0.528	-2.162	-1.445	0.933033	-0.1
TMEM63A	6.124	5.436	6.473	1.61664	0.693
LEFTY1	-1.563	-2.995	-1.226	2.07484	1.053
PYCR2	5.668	5.925	5.651	0.904066	-0.1455
LEFTY2	-1.903	-2.995	-2.995	0.684916	-0.546
SDE2	5.008	5.363	5.232	1.03276	0.0465
H3-3A	7.985	8.575	7.637	0.64038	-0.643
LINC01703	-2.277	-2.995	-2.35	1.21926	0.286
ACBD3	6.007	6.488	6.106	0.906576	-0.1415
MIXL1	4.025	4.534	3.617	0.631783	-0.6625
LIN9	2.909	4.01	2.31	0.450781	-1.1495
PARP1	7.912	8.832	7.661	0.610897	-0.711
STUM	-0.3873	-2.995	2.611	19.7277	4.30215
ITPKB	-1.561	-2.161	-2.021	0.895025	-0.16
PSEN2	3.159	3.802	4.039	1.47274	0.5585
COQ8A	7.267	7.002	6.914	0.858268	-0.2205
CDC42BPA	5.879	6.093	5.622	0.777007	-0.364
ZNF678	2.988	3.543	2.836	0.742519	-0.4295
SNAP47	4.244	4.744	4.491	0.997923	-0.003
JMJD4	4.948	4.707	4.929	1.07289	0.1015
WNT9A	-1.56	-1.252	0.4174	3.53914	1.8234
WNT3A	-2.995	-2.995	-2.995	1	0
ARF1	8.394	8.749	8.194	0.76977	-0.3775
C1orf35	3.26	2.845	3.219	1.12233	0.1665
MRPL55	4.238	3.751	4.292	1.22901	0.2975
GUK1	5.424	5.7	6.231	1.58997	0.669
GJC2	-1.057	-2.995	-0.8665	2.2338	1.1595
IBA57	4.518	4.793	4.568	0.941152	-0.0875
OBSCN-AS1	-2.348	-2.995	-2.995	0.799129	-0.3235
OBSCN	2.512	0.01145	1.571	1.23908	0.309275
	-1.891	-2.995	-2.427	1.01115	0.016
TRIM11	5.03	4.755	5.317	1.34211	0.4245
TRIM17	-2.348	-2.995	-2.995	0.799129	-0.3235
H2AW	-2.995	-2.995	-2.995	1	0
RNF187	7.216	7.177	6.83	0.775662	-0.3665
RHOU	3.834	3.326	5.891	4.96227	2.311
	2.881	2.743	2.972	1.11729	0.16
RAB4A	6.152	6.477	5.817	0.708333	-0.4975
CCSAP	3.767	4.606	2.918	0.415091	-1.2685
ACTA1	-2.347	-2.161	-2.021	1.17528	0.233
NUP133	6.156	6.516	5.506	0.562529	-0.83
ABCB10	5.467	5.656	5.096	0.72422	-0.4655
TAF5L	5.007	5.461	5.114	0.920188	-0.12
URB2	4.971	5.362	4.69	0.718719	-0.4765
GALNT2	6.89	7.327	6.988	0.919869	-0.1205
[truncated: 18,164 more rows]

## Sheet: HEPG2 ETO
hgnc_symbol	HEPG2_P_batch1	HEPG2_P_batch3	HEPG2_Eto7_batch3	FC	LOG2FC
[truncated: 20,029 more rows]

[truncated: 17 more sheets: HUH7 ALI, HUH7 ETO, LOVO ALI, LOVO ETO, MCF7 ETO, MDAM231 ALI, MDAAMB231 ETO, PC9 ALI, PC9 ETO, A549 ETO, RKO ALI, RKO ETO, SUM159 ALI14, SUM159 ETO, TD47 ALI, TD47 ETO, A549 ALI]
