# Supplementary material for: Broad repression of DNA repair genes in senescent cells identified by integration of transcriptomic data
Source: Nucleic Acids Res. 2024 Dec 31;53(1):gkae1257. doi: 10.1093/nar/gkae1257 (PMC11724277; doi:10.1093/nar/gkae1257)
Supplement: gkae1257_Supplemental_Files [file gkae1257_supplemental_files.zip › Suppl Table 2A DEG individual.xlsx]

## Sheet: Description
Supplementary table 2A: Tables of the Differential Expression Analysis results for each analyzed studies
This excel table regroups the Differential Expression analysis for each 22 dataset from primary cell line.
The first table correspond to the scoring system (Suppl. Figure 1A) to evaluate the deregulation consistency of each genes based on every DEG analysis.
The following tables correspond to the DEG results table (DESeq2 output table + SYMBOL annotations). The Accession code of the study is written in each sheet name. The last "SCORE" column represent the score (+1 if Adj-Pval<0.05 and log2FC>0 and -1 if Adj-Pval<0.05 and log2FC<0)
Score related to Suppl. Figure 1A
Each time a gene appeared as significantly up-regulated, his score increased of one.
Each time a gene appeared as significantly down-regulated, his score decreased of one.

## Sheet: Score counting
Score related to Suppl. Figure 1A
Each time a gene appeared as significantly up-regulated, his score increased of one.
Each time a gene appeared as significantly down-regulated, his score decreased of one.
SYMBOL	EMTAB5403	GSE105951	GSE108278	GSE109700	GSE112068	GSE130727	GSE132369	GSE132370	GSE155680	GSE163251	GSE168994	GSE175533 IRIS	GSE175533	GSE212085	GSE221265	GSE262856	GSE271461	GSE3356	GSE56293	GSE63577 BJ	GSE63577 HFF	GSE63577 MRC5	GSE63577 WI38	GSE72407 ETO	GSE72407 RS	GSE93535	GSE98440 IMR90	SCORE
FAM83D	-1	-1	-1	-1	-1	0	-1	-1	-1	0	-1	-1	-1	-1	-1	-1	-1	-1	-1	-1	-1	-1	-1	-1	-1	-1	-1	-25
CDCA8	-1	-1	-1	-1	-1	0	-1	-1	-1	0	-1	-1	-1	-1	-1	-1	-1	-1	-1	-1	-1	-1	-1	-1	-1	-1	-1	-25
TACC3	-1	-1	-1	-1	-1	0	-1	-1	-1	0	-1	-1	-1	-1	-1	-1	-1	-1	-1	-1	-1	-1	-1	-1	-1	-1	-1	-25
TPX2	-1	-1	-1	-1	-1	1	-1	-1	-1	0	-1	-1	-1	-1	-1	-1	-1	-1	-1	-1	-1	-1	-1	-1	-1	-1	-1	-24
PBK	-1	-1	-1	-1	-1	1	-1	-1	-1	0	-1	-1	-1	-1	-1	-1	-1	-1	-1	-1	-1	-1	-1	-1	-1	-1	-1	-24
FOXM1	-1	-1	-1	-1	-1	1	-1	-1	-1	0	-1	-1	-1	-1	-1	-1	-1	-1	-1	-1	-1	-1	-1	-1	-1	-1	-1	-24
GAS2L3	-1	-1	-1	-1	-1	1	-1	-1	-1	0	-1	-1	-1	-1	-1	-1	-1	-1	-1	-1	-1	-1	-1	-1	-1	-1	-1	-24
BUB1B	-1	-1	-1	-1	-1	1	-1	-1	-1	0	-1	-1	-1	-1	-1	-1	-1	-1	-1	-1	-1	-1	-1	-1	-1	-1	-1	-24
GTSE1	-1	-1	-1	-1	-1	0	-1	-1	-1	0	-1	-1	-1	-1	0	-1	-1	-1	-1	-1	-1	-1	-1	-1	-1	-1	-1	-24
KIF18B	-1	-1	-1	-1	0	0	-1	-1	-1	0	-1	-1	-1	-1	-1	-1	-1	-1	-1	-1	-1	-1	-1	-1	-1	-1	-1	-24
AURKB	-1	-1	-1	-1	-1	1	-1	-1	-1	0	-1	-1	-1	-1	-1	-1	-1	-1	-1	-1	-1	-1	-1	-1	-1	-1	-1	-24
NEIL3	-1	-1	-1	-1	-1	1	-1	-1	-1	0	-1	-1	-1	-1	-1	-1	-1	-1	-1	-1	-1	-1	-1	-1	-1	-1	-1	-24
RACGAP1	-1	-1	-1	-1	-1	1	-1	-1	-1	0	-1	-1	-1	-1	-1	-1	-1	-1	-1	-1	-1	-1	-1	-1	-1	-1	-1	-24
TRIP13	-1	-1	-1	-1	-1	0	-1	-1	-1	0	-1	-1	-1	-1	-1	-1	-1	-1	-1	-1	-1	-1	-1	-1	-1	0	-1	-24
DBF4B	-1	-1	-1	-1	0	0	-1	-1	-1	0	-1	-1	-1	-1	-1	-1	-1	-1	-1	-1	-1	-1	-1	-1	-1	-1	-1	-24
CDCA5	-1	-1	-1	-1	-1	0	-1	-1	-1	0	-1	-1	-1	-1	-1	-1	-1	-1	0	-1	-1	-1	-1	-1	-1	-1	-1	-24
CENPH	-1	-1	-1	-1	0	0	-1	-1	-1	0	-1	-1	-1	-1	-1	-1	-1	-1	-1	-1	-1	-1	-1	-1	-1	-1	-1	-24
KIF20A	-1	-1	-1	-1	-1	1	-1	-1	-1	0	-1	-1	-1	-1	-1	-1	-1	-1	-1	-1	-1	-1	-1	-1	-1	0	-1	-23
DLGAP5	-1	-1	-1	-1	-1	1	-1	-1	-1	0	-1	-1	-1	-1	0	-1	-1	-1	-1	-1	-1	-1	-1	-1	-1	-1	-1	-23
CCNB2	-1	-1	-1	-1	-1	1	-1	-1	-1	0	-1	-1	-1	-1	-1	-1	-1	-1	-1	-1	-1	-1	-1	-1	-1	-1	0	-23
BIRC5	-1	-1	-1	-1	-1	1	-1	-1	-1	0	-1	-1	-1	-1	-1	-1	-1	-1	-1	-1	-1	-1	-1	-1	-1	-1	0	-23
TOP2A	-1	-1	-1	-1	-1	1	-1	-1	-1	0	-1	-1	-1	-1	0	-1	-1	-1	-1	-1	-1	-1	-1	-1	-1	-1	-1	-23
CCNA2	-1	-1	-1	-1	0	1	-1	-1	-1	0	-1	-1	-1	-1	-1	-1	-1	-1	-1	-1	-1	-1	-1	-1	-1	-1	-1	-23
PLK1	-1	-1	-1	-1	-1	1	-1	-1	-1	0	-1	-1	-1	-1	-1	-1	-1	-1	-1	-1	-1	-1	-1	-1	-1	0	-1	-23
LMNB1	-1	-1	-1	-1	-1	0	-1	-1	-1	0	-1	-1	-1	-1	0	-1	-1	-1	-1	-1	-1	-1	-1	-1	-1	0	-1	-23
TTK	-1	-1	-1	-1	-1	1	-1	-1	-1	0	-1	-1	-1	-1	-1	-1	-1	-1	-1	-1	-1	-1	-1	-1	-1	0	-1	-23
CDKN2C	-1	-1	-1	-1	-1	0	-1	-1	-1	0	-1	-1	-1	-1	1	-1	-1	-1	-1	-1	-1	-1	-1	-1	-1	-1	-1	-23
SHCBP1	-1	-1	-1	-1	-1	0	-1	-1	-1	0	-1	-1	-1	-1	0	-1	-1	-1	-1	-1	-1	-1	-1	-1	-1	-1	0	-23
CCNB1	-1	-1	-1	-1	-1	0	-1	-1	-1	0	-1	-1	-1	-1	-1	-1	-1	-1	-1	-1	-1	-1	-1	-1	-1	0	0	-23
LBR	-1	-1	-1	-1	0	0	-1	-1	-1	0	-1	-1	-1	-1	-1	-1	-1	-1	-1	-1	-1	-1	-1	-1	-1	0	-1	-23
NDC80	-1	-1	-1	-1	-1	1	-1	-1	-1	0	-1	-1	-1	-1	0	-1	-1	-1	-1	-1	-1	-1	-1	-1	-1	-1	-1	-23
KNL1	-1	-1	-1	-1	-1	0	-1	-1	-1	0	-1	-1	-1	-1	0	-1	-1	-1	-1	-1	-1	-1	-1	-1	-1	-1	0	-23
CENPA	-1	-1	-1	-1	-1	1	-1	-1	-1	0	-1	-1	-1	-1	-1	-1	-1	-1	-1	-1	-1	-1	-1	-1	-1	0	-1	-23
NCAPH	-1	-1	-1	-1	-1	1	-1	-1	-1	0	-1	-1	-1	-1	-1	-1	-1	-1	-1	-1	-1	-1	-1	-1	-1	0	-1	-23
OIP5	-1	-1	-1	-1	0	0	-1	-1	-1	0	-1	-1	-1	-1	-1	-1	-1	-1	-1	-1	-1	-1	-1	-1	-1	-1	0	-23
CENPM	-1	-1	-1	-1	-1	1	-1	-1	-1	0	-1	-1	-1	-1	0	-1	-1	-1	-1	-1	-1	-1	-1	-1	-1	-1	-1	-23
SMC4	-1	-1	-1	-1	-1	1	-1	-1	-1	0	-1	-1	-1	-1	0	-1	-1	-1	-1	-1	-1	-1	-1	-1	-1	-1	-1	-23
NCAPG2	-1	-1	-1	-1	0	0	-1	-1	-1	0	-1	-1	-1	-1	-1	-1	-1	-1	-1	-1	-1	-1	-1	-1	-1	-1	0	-23
CIP2A	-1	-1	-1	-1	-1	1	-1	-1	-1	0	-1	-1	-1	-1	-1	-1	-1	-1	-1	-1	-1	-1	-1	-1	-1	0	-1	-23
GMNN	-1	-1	-1	-1	0	0	-1	-1	-1	0	-1	-1	-1	-1	0	-1	-1	-1	-1	-1	-1	-1	-1	-1	-1	-1	-1	-23
NCAPG	-1	-1	-1	-1	-1	1	-1	-1	-1	0	-1	-1	-1	-1	0	-1	-1	-1	-1	-1	-1	-1	-1	-1	-1	-1	-1	-23
UHRF1	-1	-1	-1	-1	-1	1	-1	-1	-1	0	-1	-1	-1	-1	0	-1	-1	-1	-1	-1	-1	-1	-1	-1	-1	-1	-1	-23
FANCD2	-1	-1	-1	-1	-1	1	-1	-1	-1	0	-1	-1	-1	-1	0	-1	-1	-1	-1	-1	-1	-1	-1	-1	-1	-1	-1	-23
POLQ	-1	-1	-1	-1	-1	0	-1	-1	-1	0	-1	-1	-1	-1	0	-1	-1	-1	0	-1	-1	-1	-1	-1	-1	-1	-1	-23
USP1	-1	-1	-1	-1	0	0	-1	-1	-1	0	-1	-1	-1	-1	-1	-1	-1	-1	0	-1	-1	-1	-1	-1	-1	-1	-1	-23
ASF1B	-1	-1	-1	-1	-1	0	-1	-1	-1	0	-1	-1	-1	-1	1	-1	-1	-1	-1	-1	-1	-1	-1	-1	-1	-1	-1	-23
RFC3	-1	-1	-1	-1	-1	1	-1	-1	-1	0	-1	-1	-1	-1	-1	-1	-1	-1	0	-1	-1	-1	-1	-1	-1	-1	-1	-23
MCM7	-1	-1	-1	-1	-1	1	-1	-1	-1	0	-1	-1	-1	-1	-1	-1	-1	-1	-1	-1	-1	-1	-1	-1	-1	0	-1	-23
SCML2	-1	-1	-1	-1	-1	0	-1	-1	-1	0	-1	-1	-1	-1	-1	-1	-1	-1	0	-1	-1	-1	-1	-1	-1	0	-1	-23
CDC20	-1	-1	NA	-1	-1	1	-1	-1	-1	0	-1	-1	-1	-1	-1	-1	-1	-1	-1	-1	-1	-1	-1	-1	-1	0	-1	-22
HMMR	-1	-1	-1	-1	-1	1	-1	-1	-1	0	-1	-1	-1	-1	0	-1	-1	-1	-1	-1	-1	-1	-1	-1	-1	-1	0	-22
PTTG1	-1	0	-1	-1	-1	0	-1	-1	-1	0	-1	-1	-1	-1	0	-1	-1	-1	-1	-1	-1	-1	-1	-1	-1	-1	0	-22
KIF11	-1	-1	-1	-1	0	1	-1	-1	-1	0	-1	-1	-1	-1	0	-1	-1	-1	-1	-1	-1	-1	-1	-1	-1	-1	-1	-22
DEPDC1	-1	-1	-1	-1	-1	1	-1	-1	-1	0	-1	-1	-1	-1	-1	-1	-1	-1	0	-1	-1	-1	-1	-1	-1	-1	0	-22
KIF14	-1	-1	-1	-1	-1	1	-1	-1	-1	0	-1	-1	-1	-1	0	-1	-1	-1	-1	-1	-1	-1	-1	-1	-1	-1	0	-22
KIF4A	-1	-1	-1	-1	-1	1	-1	-1	-1	0	-1	-1	-1	-1	0	-1	-1	-1	-1	-1	-1	-1	-1	-1	-1	-1	0	-22
SPAG5	-1	-1	-1	-1	0	0	-1	-1	-1	0	-1	-1	-1	-1	0	-1	-1	-1	-1	-1	-1	-1	-1	-1	-1	-1	0	-22
TMPO	-1	-1	-1	-1	0	1	-1	-1	-1	0	-1	-1	-1	-1	0	-1	-1	-1	-1	-1	-1	-1	-1	-1	-1	-1	-1	-22
PRC1	-1	-1	-1	-1	-1	1	-1	-1	-1	0	-1	-1	-1	-1	0	-1	-1	-1	-1	-1	-1	-1	-1	-1	-1	-1	0	-22
PIMREG	-1	-1	-1	-1	0	1	-1	-1	-1	0	-1	-1	-1	-1	0	-1	-1	-1	-1	-1	-1	-1	-1	-1	-1	-1	-1	-22
HMGB2	-1	-1	-1	-1	-1	1	-1	-1	-1	0	-1	-1	-1	-1	1	-1	-1	-1	-1	-1	-1	-1	-1	-1	-1	-1	-1	-22
BUB1	-1	-1	-1	-1	-1	1	-1	-1	-1	0	-1	-1	-1	-1	-1	-1	-1	-1	-1	-1	-1	-1	-1	-1	-1	0	0	-22
CEP55	-1	-1	-1	-1	-1	1	-1	-1	-1	0	-1	-1	-1	-1	0	-1	-1	-1	-1	-1	-1	-1	-1	-1	-1	-1	0	-22
NUSAP1	-1	-1	-1	-1	0	1	-1	-1	-1	0	-1	-1	-1	-1	0	-1	-1	-1	-1	-1	-1	-1	-1	-1	-1	-1	-1	-22
CDKN3	-1	-1	-1	-1	-1	1	-1	-1	-1	0	-1	-1	-1	-1	0	-1	-1	-1	-1	-1	-1	-1	-1	-1	-1	-1	0	-22
KIF2C	-1	-1	-1	-1	-1	1	-1	-1	-1	0	-1	-1	-1	-1	0	-1	-1	-1	-1	-1	-1	-1	-1	-1	-1	-1	0	-22
CDCA3	-1	-1	-1	-1	0	1	-1	-1	-1	0	-1	-1	-1	-1	0	-1	-1	-1	-1	-1	-1	-1	-1	-1	-1	-1	-1	-22
NEK2	-1	-1	-1	-1	-1	1	-1	-1	-1	0	-1	-1	-1	-1	0	-1	-1	-1	-1	-1	-1	-1	-1	-1	-1	-1	0	-22
MYBL2	-1	-1	-1	-1	0	1	-1	-1	-1	0	-1	-1	-1	-1	-1	-1	-1	-1	-1	-1	-1	-1	-1	-1	-1	0	-1	-22
NUF2	-1	-1	-1	-1	-1	0	-1	-1	-1	0	-1	-1	-1	-1	0	-1	-1	-1	0	-1	-1	-1	-1	-1	-1	-1	0	-22
FKBP5	-1	-1	-1	-1	-1	1	-1	-1	-1	0	-1	-1	-1	-1	-1	-1	-1	-1	0	-1	-1	-1	-1	-1	-1	0	-1	-22
SKA3	-1	-1	-1	-1	-1	1	-1	-1	-1	0	-1	-1	-1	-1	-1	-1	-1	-1	-1	-1	-1	-1	-1	-1	-1	0	0	-22
HMGN2	-1	-1	-1	-1	0	0	-1	-1	-1	0	-1	-1	-1	-1	0	-1	-1	-1	0	-1	-1	-1	-1	-1	-1	-1	-1	-22
TRIM59	-1	-1	-1	-1	0	0	-1	-1	-1	0	-1	-1	-1	-1	-1	-1	-1	-1	-1	-1	-1	-1	-1	-1	-1	0	0	-22
TROAP	-1	-1	-1	-1	0	0	-1	-1	-1	0	-1	-1	-1	-1	0	-1	-1	-1	-1	-1	-1	-1	-1	-1	-1	-1	0	-22
ASPM	-1	-1	-1	-1	0	1	-1	-1	-1	-1	-1	-1	-1	-1	0	-1	-1	-1	-1	-1	-1	-1	-1	-1	-1	-1	0	-22
PKN3	-1	-1	-1	-1	0	0	-1	-1	-1	0	-1	-1	-1	-1	0	-1	-1	-1	0	-1	-1	-1	-1	-1	-1	-1	-1	-22
TEAD4	-1	-1	-1	-1	0	1	-1	-1	-1	0	-1	-1	-1	-1	-1	-1	-1	-1	0	-1	-1	-1	-1	-1	-1	-1	-1	-22
SPC24	-1	-1	-1	-1	-1	1	-1	-1	-1	0	-1	-1	-1	-1	1	-1	-1	-1	-1	-1	-1	-1	-1	-1	-1	-1	-1	-22
DEPDC1B	-1	-1	-1	-1	0	1	-1	-1	-1	0	-1	-1	-1	-1	-1	-1	-1	-1	-1	-1	-1	-1	-1	-1	-1	0	-1	-22
CENPF	-1	-1	-1	-1	0	1	-1	-1	-1	0	-1	-1	-1	-1	-1	-1	-1	-1	-1	-1	-1	-1	-1	-1	-1	-1	0	-22
CENPW	-1	-1	-1	-1	0	0	-1	-1	-1	0	-1	-1	-1	-1	-1	-1	-1	-1	0	-1	-1	-1	-1	-1	-1	0	-1	-22
SHMT1	-1	-1	-1	-1	0	0	-1	-1	-1	0	-1	-1	-1	-1	0	-1	-1	-1	-1	-1	-1	-1	-1	-1	-1	0	-1	-22
HJURP	-1	-1	-1	-1	-1	1	-1	-1	-1	0	-1	-1	-1	-1	0	-1	-1	-1	-1	-1	-1	-1	-1	-1	-1	-1	0	-22
SFPQ	-1	-1	-1	-1	0	1	-1	-1	-1	0	-1	-1	-1	-1	-1	-1	-1	-1	-1	-1	-1	-1	-1	-1	-1	0	-1	-22
CENPE	-1	-1	-1	-1	0	1	-1	-1	-1	0	-1	-1	-1	-1	-1	-1	-1	-1	-1	-1	-1	-1	-1	-1	-1	-1	0	-22
PARPBP	-1	-1	-1	-1	0	0	-1	-1	-1	0	-1	-1	-1	-1	-1	-1	-1	-1	-1	-1	-1	-1	-1	-1	-1	0	0	-22
UBE2C	-1	-1	-1	-1	-1	1	-1	-1	-1	0	-1	-1	-1	-1	0	-1	-1	-1	-1	-1	-1	-1	-1	-1	-1	-1	0	-22
UBE2T	-1	-1	-1	-1	-1	1	-1	-1	-1	0	-1	-1	-1	-1	0	-1	-1	-1	0	-1	-1	-1	-1	-1	-1	-1	-1	-22
EZH2	-1	-1	-1	-1	0	1	-1	-1	-1	0	-1	-1	-1	-1	0	-1	-1	-1	-1	-1	-1	-1	-1	-1	-1	-1	-1	-22
KIF20B	-1	-1	-1	-1	-1	1	-1	-1	-1	0	-1	-1	-1	-1	-1	-1	-1	-1	-1	-1	-1	-1	-1	-1	-1	0	0	-22
PFAS	-1	-1	-1	-1	0	1	-1	-1	-1	0	-1	-1	-1	-1	-1	-1	-1	-1	0	-1	-1	-1	-1	-1	-1	-1	-1	-22
PCLAF	-1	-1	-1	-1	-1	1	-1	-1	-1	0	-1	-1	-1	-1	0	-1	-1	-1	-1	-1	-1	-1	-1	-1	-1	0	-1	-22
FBXO5	-1	-1	-1	-1	0	1	-1	-1	-1	0	-1	-1	-1	-1	0	-1	-1	-1	-1	-1	-1	-1	-1	-1	-1	-1	-1	-22
NDC1	-1	-1	-1	-1	0	0	-1	-1	-1	0	-1	-1	-1	-1	-1	-1	-1	-1	0	-1	-1	-1	-1	-1	-1	0	-1	-22
MELK	-1	-1	-1	-1	-1	1	-1	-1	-1	0	-1	-1	-1	-1	0	-1	-1	-1	-1	-1	-1	-1	-1	-1	-1	-1	0	-22
MAD2L1	-1	-1	-1	-1	0	1	-1	-1	-1	0	-1	-1	-1	-1	-1	-1	-1	-1	-1	-1	-1	-1	-1	-1	-1	0	-1	-22
PARP1	-1	0	-1	-1	0	0	-1	-1	-1	0	-1	-1	-1	-1	-1	-1	-1	-1	-1	-1	-1	-1	-1	-1	-1	0	-1	-22
EXOSC9	-1	-1	-1	-1	0	1	-1	-1	-1	0	-1	-1	-1	-1	-1	-1	-1	-1	0	-1	-1	-1	-1	-1	-1	-1	-1	-22
ESCO2	-1	-1	-1	-1	-1	0	-1	-1	-1	0	-1	-1	-1	-1	0	-1	-1	-1	0	-1	-1	-1	-1	-1	-1	0	-1	-22
PATZ1	-1	-1	-1	-1	0	0	-1	-1	0	0	-1	-1	-1	-1	-1	-1	-1	-1	-1	-1	-1	-1	-1	-1	-1	-1	0	-22
DBF4	-1	-1	-1	-1	0	0	-1	-1	-1	0	-1	-1	-1	-1	-1	0	-1	-1	0	-1	-1	-1	-1	-1	-1	-1	-1	-22
PLK4	-1	-1	-1	-1	-1	1	-1	-1	-1	0	-1	-1	-1	-1	0	-1	-1	-1	-1	-1	-1	-1	-1	-1	-1	-1	0	-22
INTS7	-1	-1	-1	-1	0	1	-1	-1	-1	0	-1	-1	-1	-1	-1	-1	-1	-1	0	-1	-1	-1	-1	-1	-1	-1	-1	-22
CLN6	-1	-1	-1	-1	0	1	-1	-1	-1	0	-1	-1	-1	-1	-1	-1	-1	-1	0	-1	-1	-1	-1	-1	-1	-1	-1	-22
NEURL1B	-1	-1	-1	-1	-1	1	-1	-1	-1	0	-1	-1	-1	-1	1	-1	-1	-1	-1	-1	-1	-1	-1	-1	-1	-1	-1	-22
MRPL11	-1	0	-1	-1	0	0	-1	-1	-1	0	-1	-1	-1	-1	-1	-1	-1	-1	0	-1	-1	-1	-1	-1	-1	-1	-1	-22
ESPL1	-1	-1	-1	-1	-1	1	-1	-1	-1	0	-1	-1	-1	-1	0	-1	-1	-1	-1	-1	-1	-1	-1	-1	-1	-1	0	-22
H2AZ1	-1	0	-1	-1	0	0	-1	-1	-1	0	-1	-1	-1	-1	-1	-1	0	-1	-1	-1	-1	-1	-1	-1	-1	-1	-1	-22
H2AX	-1	-1	-1	-1	0	1	-1	-1	-1	0	-1	-1	-1	-1	0	-1	-1	-1	-1	-1	-1	-1	-1	-1	-1	-1	-1	-22
POLD1	-1	-1	-1	-1	0	1	-1	-1	-1	0	-1	-1	-1	-1	0	-1	-1	-1	-1	-1	-1	-1	-1	-1	-1	-1	-1	-22
ERCC6L	-1	-1	-1	-1	-1	1	-1	-1	-1	0	-1	-1	-1	-1	-1	-1	-1	-1	-1	-1	-1	-1	-1	-1	-1	0	0	-22
MCM5	-1	-1	-1	-1	0	1	-1	-1	-1	0	-1	-1	-1	-1	0	-1	-1	-1	-1	-1	-1	-1	-1	-1	-1	-1	-1	-22
FANCI	-1	-1	-1	-1	0	1	-1	-1	-1	0	-1	-1	-1	-1	0	-1	-1	-1	-1	-1	-1	-1	-1	-1	-1	-1	-1	-22
CENPK	-1	-1	-1	-1	-1	1	-1	-1	-1	0	-1	-1	-1	-1	0	-1	-1	-1	0	-1	-1	-1	-1	-1	-1	-1	-1	-22
ZYG11A	-1	-1	-1	-1	0	0	-1	-1	-1	0	-1	-1	-1	-1	-1	-1	-1	-1	0	-1	-1	-1	-1	-1	-1	-1	0	-22
BLM	-1	-1	-1	-1	-1	1	-1	-1	-1	0	-1	-1	-1	-1	0	-1	-1	-1	-1	-1	-1	-1	-1	-1	-1	0	-1	-22
NUP155	-1	-1	-1	-1	0	1	-1	-1	-1	0	-1	-1	-1	-1	-1	-1	-1	-1	0	-1	-1	-1	-1	-1	-1	-1	-1	-22
SETMAR	-1	-1	-1	-1	0	1	-1	-1	-1	0	-1	-1	-1	-1	-1	-1	-1	-1	-1	-1	-1	-1	-1	-1	-1	0	-1	-22
ORC1	-1	-1	-1	-1	0	0	-1	-1	-1	0	-1	-1	-1	-1	-1	-1	-1	-1	0	-1	-1	-1	-1	-1	-1	0	-1	-22
MCM3	-1	-1	-1	-1	0	1	-1	-1	-1	0	-1	-1	-1	-1	-1	-1	-1	-1	0	-1	-1	-1	-1	-1	-1	-1	-1	-22
TRAIP	-1	-1	-1	-1	0	0	-1	-1	-1	0	-1	-1	-1	-1	0	-1	-1	-1	-1	-1	-1	-1	-1	-1	-1	0	-1	-22
DDIAS	-1	-1	-1	-1	0	1	-1	-1	-1	0	-1	-1	-1	-1	-1	-1	-1	-1	-1	-1	-1	-1	-1	-1	-1	0	-1	-22
NCAPD3	-1	-1	-1	-1	0	0	-1	-1	-1	0	-1	-1	-1	-1	-1	-1	-1	-1	0	-1	-1	-1	-1	-1	-1	0	-1	-22
POLA1	-1	-1	-1	-1	0	1	-1	-1	-1	0	-1	-1	-1	-1	-1	-1	-1	-1	0	-1	-1	-1	-1	-1	-1	-1	-1	-22
POC1A	-1	0	-1	-1	-1	0	-1	-1	-1	0	-1	-1	-1	-1	0	-1	-1	-1	-1	-1	-1	-1	-1	-1	-1	0	-1	-22
RAD54L	-1	-1	-1	-1	0	0	-1	-1	-1	0	-1	-1	-1	-1	0	-1	-1	-1	0	-1	-1	-1	-1	-1	-1	-1	-1	-22
HASPIN	-1	-1	-1	-1	-1	1	-1	-1	-1	0	-1	-1	-1	-1	0	-1	-1	-1	0	-1	-1	-1	-1	-1	-1	-1	-1	-22
CDC45	-1	-1	-1	-1	-1	1	-1	-1	-1	0	-1	-1	-1	-1	0	-1	-1	-1	0	-1	-1	-1	-1	-1	-1	-1	-1	-22
CHAF1B	-1	-1	-1	-1	-1	1	-1	-1	-1	0	-1	-1	-1	-1	0	-1	-1	-1	0	-1	-1	-1	-1	-1	-1	-1	-1	-22
STIL	-1	-1	-1	-1	0	1	-1	-1	-1	0	-1	-1	-1	-1	0	-1	-1	-1	-1	-1	-1	-1	-1	-1	-1	-1	-1	-22
CLSPN	-1	-1	-1	-1	-1	1	-1	-1	-1	0	-1	-1	-1	-1	0	-1	-1	-1	0	-1	-1	-1	-1	-1	-1	-1	-1	-22
FANCA	-1	-1	-1	-1	-1	1	-1	-1	-1	0	-1	-1	-1	-1	0	-1	-1	-1	0	-1	-1	-1	-1	-1	-1	-1	-1	-22
DTL	-1	-1	-1	-1	-1	1	-1	-1	-1	0	-1	-1	-1	-1	0	-1	-1	-1	0	-1	-1	-1	-1	-1	-1	-1	-1	-22
CDC6	-1	-1	-1	-1	-1	1	-1	-1	-1	0	-1	-1	-1	-1	0	-1	-1	-1	0	-1	-1	-1	-1	-1	-1	-1	-1	-22
SYNE2	-1	-1	-1	-1	0	1	-1	-1	-1	0	-1	-1	-1	-1	0	-1	-1	-1	-1	-1	-1	-1	-1	-1	-1	-1	-1	-22
ZNF367	-1	-1	-1	-1	0	0	-1	-1	-1	0	-1	-1	-1	-1	0	-1	-1	-1	0	-1	-1	-1	-1	-1	-1	-1	-1	-22
DDX12P	-1	-1	-1	-1	0	0	-1	-1	-1	0	-1	-1	-1	-1	0	-1	-1	-1	0	-1	-1	-1	-1	-1	-1	-1	-1	-22
ANLN	-1	-1	-1	-1	-1	1	-1	-1	-1	0	-1	-1	-1	-1	1	-1	-1	-1	-1	-1	-1	-1	-1	-1	-1	-1	0	-21
CNTRL	-1	-1	-1	-1	0	1	-1	-1	-1	0	-1	-1	-1	-1	0	-1	-1	-1	-1	-1	-1	-1	-1	-1	-1	0	-1	-21
TK1	-1	-1	-1	-1	0	1	-1	-1	-1	0	-1	-1	-1	-1	1	-1	-1	-1	-1	-1	-1	-1	-1	-1	-1	-1	-1	-21
KIF23	-1	-1	-1	-1	0	1	-1	-1	-1	0	-1	-1	-1	-1	0	-1	-1	-1	-1	-1	-1	-1	-1	-1	-1	-1	0	-21
SAPCD2	-1	-1	-1	-1	0	1	-1	-1	-1	0	-1	-1	-1	-1	-1	-1	-1	-1	-1	-1	-1	-1	-1	-1	-1	0	0	-21
CDC25C	-1	-1	-1	-1	-1	1	-1	-1	-1	0	-1	-1	-1	-1	1	-1	-1	-1	-1	-1	-1	-1	-1	-1	-1	0	-1	-21
SKP2	-1	0	-1	-1	0	1	-1	-1	-1	0	-1	-1	-1	-1	-1	-1	-1	-1	-1	-1	-1	-1	-1	-1	-1	0	-1	-21
SGO1	-1	-1	-1	-1	0	1	-1	-1	-1	0	-1	-1	-1	-1	0	-1	-1	-1	-1	-1	-1	-1	-1	-1	-1	-1	0	-21
CDCA7	-1	-1	-1	-1	0	1	-1	-1	-1	0	-1	-1	-1	-1	-1	-1	-1	-1	0	-1	-1	-1	-1	-1	-1	0	-1	-21
CDCA2	-1	-1	-1	-1	0	1	-1	-1	-1	0	-1	-1	-1	-1	0	-1	-1	-1	-1	-1	-1	-1	-1	-1	-1	-1	0	-21
MKI67	-1	-1	-1	-1	0	1	-1	-1	-1	0	-1	-1	-1	-1	0	-1	-1	-1	-1	-1	-1	-1	-1	-1	-1	-1	0	-21
E2F8	-1	-1	-1	-1	0	1	-1	-1	-1	0	-1	-1	-1	-1	0	-1	-1	-1	-1	-1	-1	-1	-1	-1	-1	0	-1	-21
DNAJC22	-1	-1	-1	0	0	1	-1	-1	-1	0	-1	-1	-1	-1	0	-1	-1	-1	-1	-1	-1	-1	-1	-1	-1	-1	-1	-21
TMSB15A	-1	-1	-1	-1	0	1	-1	-1	-1	0	-1	-1	-1	-1	0	-1	-1	-1	-1	-1	-1	-1	-1	-1	-1	NA	-1	-21
KIF4B	-1	-1	-1	-1	0	0	-1	-1	-1	0	-1	-1	-1	-1	0	-1	0	-1	-1	-1	-1	-1	-1	-1	-1	-1	0	-21
NCAPD2	-1	-1	-1	-1	0	1	-1	-1	-1	0	-1	-1	-1	-1	0	-1	-1	-1	0	-1	-1	-1	-1	-1	-1	-1	-1	-21
KIF22	-1	-1	-1	-1	-1	1	-1	-1	-1	0	-1	-1	-1	-1	0	-1	-1	-1	0	-1	-1	-1	-1	-1	-1	0	-1	-21
CDK1	-1	-1	-1	-1	0	0	-1	-1	-1	0	-1	-1	-1	-1	0	-1	-1	-1	-1	-1	-1	-1	-1	-1	-1	0	0	-21
SGO2	-1	-1	-1	-1	-1	1	-1	-1	-1	0	-1	-1	-1	-1	0	-1	-1	-1	-1	-1	-1	-1	-1	-1	-1	0	0	-21
SEPHS1	-1	0	-1	-1	0	1	-1	-1	-1	0	-1	-1	-1	-1	-1	-1	-1	-1	0	-1	-1	-1	-1	-1	-1	-1	-1	-21
HNRNPM	-1	-1	-1	-1	0	1	-1	-1	-1	0	-1	-1	-1	-1	-1	-1	-1	-1	0	-1	-1	-1	-1	-1	-1	0	-1	-21
HMGB1	-1	-1	-1	-1	0	1	-1	-1	-1	0	-1	-1	-1	-1	-1	-1	-1	-1	0	-1	-1	-1	-1	-1	-1	0	-1	-21
CCNF	-1	-1	-1	-1	0	1	-1	-1	-1	0	-1	-1	-1	-1	0	-1	-1	-1	-1	-1	-1	-1	-1	-1	-1	0	-1	-21
LMNB2	-1	0	-1	-1	0	1	-1	-1	-1	0	-1	-1	-1	-1	-1	-1	-1	-1	0	-1	-1	-1	-1	-1	-1	-1	-1	-21
IQGAP3	-1	-1	-1	-1	-1	1	-1	-1	-1	0	-1	-1	-1	-1	1	-1	-1	-1	-1	-1	-1	-1	-1	-1	-1	-1	0	-21
TYMS	-1	-1	-1	-1	0	1	-1	-1	-1	0	-1	-1	-1	-1	-1	-1	-1	-1	0	-1	-1	-1	-1	-1	-1	-1	0	-21
SRSF3	-1	0	-1	-1	0	1	-1	-1	-1	0	-1	-1	-1	-1	-1	-1	-1	-1	0	-1	-1	-1	-1	-1	-1	-1	-1	-21
HNRNPUL1	-1	0	-1	-1	0	1	-1	-1	-1	0	-1	-1	-1	-1	0	-1	-1	-1	-1	-1	-1	-1	-1	-1	-1	-1	-1	-21
RRM2	-1	-1	-1	-1	-1	1	-1	-1	-1	0	-1	-1	-1	-1	1	-1	-1	-1	0	-1	-1	-1	-1	-1	-1	-1	-1	-21
RBMX	-1	-1	-1	-1	0	1	-1	-1	-1	0	-1	-1	-1	-1	-1	-1	-1	-1	0	-1	-1	-1	-1	-1	-1	-1	0	-21
BARD1	-1	-1	-1	-1	0	1	-1	-1	-1	0	-1	-1	-1	-1	0	-1	-1	-1	-1	-1	-1	-1	-1	-1	-1	-1	0	-21
HNRNPD	-1	0	-1	-1	0	1	-1	-1	-1	0	-1	-1	-1	-1	-1	-1	-1	-1	0	-1	-1	-1	-1	-1	-1	-1	-1	-21
CKAP2L	-1	-1	-1	-1	0	1	-1	-1	-1	0	-1	-1	-1	-1	0	-1	-1	-1	-1	-1	-1	-1	-1	-1	-1	-1	0	-21
TIMELESS	-1	-1	-1	-1	0	1	-1	-1	-1	0	-1	-1	-1	-1	0	-1	-1	-1	0	-1	-1	-1	-1	-1	-1	-1	-1	-21
RNASEH2A	-1	-1	-1	-1	0	1	-1	-1	-1	0	-1	-1	-1	-1	0	-1	-1	-1	-1	-1	-1	-1	-1	-1	-1	-1	0	-21
WDR62	-1	-1	-1	-1	0	1	-1	-1	-1	0	-1	-1	-1	-1	-1	-1	-1	-1	0	-1	-1	-1	-1	-1	-1	-1	0	-21
NUP107	-1	0	-1	-1	0	1	-1	-1	-1	0	-1	-1	-1	-1	-1	-1	-1	-1	0	-1	-1	-1	-1	-1	-1	-1	-1	-21
GATB	-1	0	-1	-1	0	0	-1	-1	-1	0	-1	-1	-1	-1	-1	-1	-1	-1	0	-1	-1	-1	-1	-1	-1	0	-1	-21
RFC5	-1	-1	-1	-1	0	1	-1	-1	-1	0	-1	-1	-1	-1	0	-1	-1	-1	0	-1	-1	-1	-1	-1	-1	-1	-1	-21
SMARCD1	-1	0	-1	-1	0	0	-1	-1	-1	0	-1	-1	-1	-1	-1	0	-1	-1	0	-1	-1	-1	-1	-1	-1	-1	-1	-21
RAD51AP1	-1	-1	-1	-1	0	1	-1	-1	-1	0	-1	-1	-1	-1	1	-1	-1	-1	-1	-1	-1	-1	-1	-1	-1	-1	-1	-21
INCENP	-1	-1	-1	-1	0	1	-1	-1	-1	0	-1	-1	-1	-1	0	-1	-1	-1	0	-1	-1	-1	-1	-1	-1	-1	-1	-21
MTHFD1	-1	0	-1	-1	0	1	-1	-1	-1	0	-1	-1	-1	-1	-1	-1	-1	-1	0	-1	-1	-1	-1	-1	-1	-1	-1	-21
KIF15	-1	-1	-1	-1	0	1	-1	-1	-1	0	-1	-1	-1	-1	0	-1	-1	-1	-1	-1	-1	-1	-1	-1	-1	0	-1	-21
MTBP	-1	-1	-1	-1	0	1	-1	-1	-1	0	-1	-1	-1	-1	-1	-1	-1	-1	0	-1	-1	-1	-1	-1	-1	0	-1	-21
MCM10	-1	-1	-1	-1	-1	1	-1	-1	-1	0	-1	-1	-1	-1	0	-1	-1	-1	0	-1	-1	-1	-1	-1	-1	0	-1	-21
MCM2	-1	-1	-1	-1	0	1	-1	-1	-1	0	-1	-1	-1	-1	-1	-1	-1	-1	0	-1	-1	-1	-1	-1	-1	0	-1	-21
MIS18A	-1	0	-1	-1	0	1	-1	-1	-1	0	-1	-1	-1	-1	-1	-1	-1	-1	-1	-1	-1	-1	-1	-1	-1	0	-1	-21
HAUS8	-1	-1	-1	-1	0	1	-1	-1	-1	0	-1	-1	-1	-1	0	-1	-1	-1	0	-1	-1	-1	-1	-1	-1	-1	-1	-21
ATAD5	-1	-1	-1	-1	0	1	-1	-1	-1	0	-1	-1	-1	-1	0	-1	-1	-1	0	-1	-1	-1	-1	-1	-1	-1	-1	-21
RBMXL1	-1	-1	-1	-1	0	1	-1	-1	-1	0	-1	-1	-1	-1	-1	-1	-1	-1	0	-1	-1	-1	-1	-1	-1	0	-1	-21
LIN9	-1	-1	-1	-1	0	1	-1	-1	-1	0	-1	-1	-1	-1	-1	-1	-1	-1	0	-1	-1	-1	-1	-1	-1	-1	0	-21
PKMYT1	-1	-1	-1	-1	-1	1	-1	-1	-1	0	-1	-1	-1	-1	0	-1	-1	-1	-1	-1	-1	-1	-1	-1	-1	0	0	-21
NDUFA9	-1	0	-1	-1	0	0	-1	-1	-1	0	-1	-1	-1	-1	-1	-1	-1	-1	0	-1	-1	-1	-1	-1	-1	0	-1	-21
CBX2	-1	-1	-1	-1	0	0	-1	-1	-1	0	-1	-1	-1	-1	-1	0	0	-1	-1	-1	-1	-1	-1	-1	-1	0	-1	-21
MCM4	-1	-1	-1	-1	0	1	-1	-1	-1	0	-1	-1	-1	-1	0	-1	-1	-1	0	-1	-1	-1	-1	-1	-1	-1	-1	-21
POLE	-1	0	-1	-1	0	0	-1	-1	-1	0	-1	-1	-1	-1	0	-1	-1	-1	0	-1	-1	-1	-1	-1	-1	-1	-1	-21
BRCA1	-1	-1	-1	-1	0	1	-1	-1	-1	0	-1	-1	-1	-1	0	-1	-1	-1	0	-1	-1	-1	-1	-1	-1	-1	-1	-21
EXOSC8	-1	-1	-1	-1	0	1	-1	-1	-1	0	-1	-1	-1	-1	-1	0	-1	-1	0	-1	-1	-1	-1	-1	-1	-1	-1	-21
RFC4	-1	-1	-1	-1	-1	1	-1	-1	-1	0	-1	-1	-1	-1	0	-1	-1	-1	0	-1	-1	-1	-1	-1	-1	0	-1	-21
DSCC1	-1	-1	-1	-1	0	1	-1	-1	-1	0	-1	-1	-1	-1	-1	-1	-1	-1	0	-1	-1	-1	-1	-1	-1	0	-1	-21
CEP128	-1	-1	-1	-1	0	1	-1	-1	-1	0	-1	-1	-1	-1	0	-1	-1	-1	-1	-1	-1	-1	-1	-1	-1	-1	0	-21
FANCE	-1	-1	-1	-1	0	1	-1	-1	-1	0	-1	-1	-1	-1	0	-1	-1	-1	-1	-1	-1	-1	-1	-1	-1	-1	0	-21
PRIM1	-1	-1	-1	-1	0	1	-1	-1	-1	0	-1	-1	-1	-1	-1	-1	-1	-1	0	-1	-1	-1	-1	-1	-1	0	-1	-21
EXO1	-1	-1	-1	-1	0	1	-1	-1	-1	0	-1	-1	-1	-1	0	-1	-1	-1	0	-1	-1	-1	-1	-1	-1	-1	-1	-21
RBL1	-1	-1	-1	-1	0	1	-1	-1	-1	0	-1	-1	-1	-1	0	-1	-1	-1	0	-1	-1	-1	-1	-1	-1	-1	-1	-21
KNTC1	-1	-1	-1	-1	0	1	-1	-1	-1	0	-1	-1	-1	-1	0	-1	-1	-1	0	-1	-1	-1	-1	-1	-1	-1	-1	-21
MSH2	-1	-1	-1	-1	0	1	-1	-1	-1	0	-1	-1	-1	-1	-1	-1	-1	-1	0	-1	-1	-1	-1	-1	-1	0	-1	-21
GINS2	-1	-1	-1	-1	-1	1	-1	-1	-1	0	-1	-1	-1	-1	0	-1	-1	-1	0	-1	-1	-1	-1	-1	-1	0	-1	-21
TMA16	-1	0	-1	-1	0	0	-1	-1	-1	0	-1	-1	-1	-1	-1	0	-1	-1	0	-1	-1	-1	-1	-1	-1	-1	-1	-21
CHEK1	-1	-1	-1	-1	0	1	-1	-1	-1	0	-1	-1	-1	-1	-1	-1	-1	-1	0	-1	-1	-1	-1	-1	-1	0	-1	-21
RFC2	-1	-1	-1	-1	0	0	-1	-1	-1	0	-1	-1	-1	-1	0	0	-1	-1	0	-1	-1	-1	-1	-1	-1	-1	-1	-21
TMPO-AS1	-1	-1	-1	-1	0	1	-1	-1	-1	0	-1	-1	-1	-1	0	-1	-1	-1	-1	-1	-1	-1	-1	-1	-1	0	-1	-21
HELLS	-1	-1	-1	-1	0	1	-1	-1	-1	0	-1	-1	-1	-1	0	-1	-1	-1	0	-1	-1	-1	-1	-1	-1	-1	-1	-21
FANCG	-1	-1	-1	-1	0	1	-1	-1	-1	0	-1	-1	-1	-1	0	-1	-1	-1	0	-1	-1	-1	-1	-1	-1	-1	-1	-21
CENPU	-1	-1	-1	-1	0	1	-1	-1	-1	0	-1	-1	-1	-1	0	-1	-1	-1	0	-1	-1	-1	-1	-1	-1	-1	-1	-21
DCTPP1	-1	0	-1	-1	0	0	-1	-1	-1	0	-1	-1	-1	-1	-1	-1	-1	-1	0	-1	-1	-1	-1	-1	-1	0	-1	-21
MTFR2	-1	-1	-1	-1	0	1	-1	-1	-1	0	-1	-1	-1	-1	-1	-1	-1	-1	0	-1	-1	-1	-1	-1	-1	0	-1	-21
POLE2	-1	-1	-1	-1	0	0	-1	-1	-1	0	-1	-1	-1	-1	-1	-1	-1	-1	0	-1	-1	-1	-1	-1	-1	0	0	-21
FEN1	-1	-1	-1	-1	0	0	-1	-1	-1	0	-1	-1	-1	-1	-1	0	-1	-1	0	-1	-1	-1	-1	-1	-1	0	-1	-21
EME1	-1	-1	-1	-1	-1	1	-1	-1	-1	0	-1	-1	-1	-1	0	0	-1	-1	0	-1	-1	-1	-1	-1	-1	-1	-1	-21
GINS3	-1	-1	-1	-1	0	1	-1	-1	-1	0	-1	-1	-1	-1	0	-1	-1	-1	0	-1	-1	-1	-1	-1	-1	-1	-1	-21
CDC25A	-1	-1	-1	-1	0	1	-1	-1	-1	0	-1	-1	-1	-1	-1	-1	-1	-1	0	-1	-1	-1	-1	-1	-1	0	-1	-21
WDR76	-1	-1	-1	-1	-1	1	-1	-1	-1	0	-1	-1	-1	-1	1	-1	-1	-1	0	-1	-1	-1	-1	-1	-1	-1	-1	-21
PASK	0	-1	-1	-1	0	0	-1	-1	-1	0	-1	-1	-1	-1	0	-1	-1	-1	0	-1	-1	-1	-1	-1	-1	-1	-1	-21
CDT1	0	-1	-1	-1	0	1	-1	-1	-1	0	-1	-1	-1	-1	0	-1	-1	-1	-1	-1	-1	-1	-1	-1	-1	-1	-1	-21
HAUS5	0	-1	-1	-1	0	0	-1	-1	-1	0	-1	-1	-1	-1	0	-1	-1	-1	-1	-1	-1	-1	-1	-1	-1	-1	0	-21
GPC2	0	-1	-1	-1	0	0	-1	-1	-1	0	-1	-1	-1	-1	0	0	-1	-1	-1	-1	-1	-1	-1	-1	-1	-1	-1	-21
HMGB3	-1	-1	-1	-1	0	1	-1	-1	-1	0	-1	-1	-1	-1	1	-1	-1	-1	-1	-1	-1	-1	-1	-1	-1	0	-1	-20
PSRC1	-1	-1	-1	-1	0	1	-1	-1	-1	0	-1	-1	-1	-1	0	-1	0	-1	-1	-1	-1	-1	-1	-1	-1	0	-1	-20
KIF18A	-1	-1	-1	-1	0	1	-1	-1	-1	0	-1	-1	-1	-1	0	-1	-1	-1	-1	-1	-1	-1	-1	-1	-1	0	0	-20
APOBEC3B	-1	-1	-1	-1	0	1	-1	-1	-1	0	-1	-1	-1	-1	0	-1	-1	-1	0	-1	-1	-1	-1	-1	-1	0	-1	-20
PRR11	-1	0	-1	-1	0	1	-1	-1	-1	0	-1	-1	-1	-1	0	-1	-1	-1	-1	-1	-1	-1	-1	-1	-1	-1	0	-20
AURKA	-1	0	-1	-1	0	1	-1	-1	-1	0	-1	-1	-1	-1	-1	-1	-1	-1	0	-1	-1	-1	-1	-1	-1	0	-1	-20
TSEN15	-1	0	-1	-1	0	1	-1	-1	-1	0	-1	-1	-1	-1	-1	-1	-1	-1	0	-1	-1	-1	-1	-1	-1	-1	0	-20
USP13	-1	-1	-1	-1	0	1	-1	-1	-1	0	-1	-1	-1	-1	-1	-1	-1	-1	0	-1	-1	-1	-1	-1	-1	0	0	-20
PHF19	-1	0	-1	-1	0	0	-1	-1	-1	0	-1	-1	-1	-1	1	-1	-1	-1	-1	-1	-1	-1	-1	-1	-1	-1	0	-20
KHDRBS1	-1	0	-1	-1	0	1	-1	-1	-1	0	-1	-1	-1	-1	0	-1	-1	-1	0	-1	-1	-1	-1	-1	-1	-1	-1	-20
PBX1	-1	-1	-1	-1	0	1	-1	-1	-1	0	-1	0	-1	-1	0	-1	-1	-1	-1	-1	-1	-1	-1	0	-1	-1	-1	-20
MIS18BP1	-1	-1	-1	-1	0	1	-1	-1	-1	0	-1	-1	-1	-1	-1	0	-1	-1	0	-1	-1	-1	-1	-1	-1	0	-1	-20
DARS2	-1	-1	-1	-1	0	1	-1	-1	-1	0	-1	-1	-1	-1	-1	-1	-1	-1	0	-1	-1	-1	-1	-1	-1	0	0	-20
KPNA2	-1	0	-1	-1	0	0	-1	-1	-1	0	-1	-1	-1	-1	-1	0	0	-1	0	-1	-1	-1	-1	-1	-1	-1	-1	-20
SRSF1	-1	0	-1	-1	0	0	-1	-1	-1	0	-1	-1	-1	-1	-1	0	-1	-1	0	-1	-1	-1	-1	-1	-1	0	-1	-20
CHML	-1	0	-1	-1	0	1	-1	-1	-1	0	-1	-1	-1	-1	-1	-1	-1	-1	-1	-1	-1	-1	-1	-1	-1	0	0	-20
SRSF2	-1	0	-1	-1	0	1	-1	-1	-1	0	-1	-1	-1	-1	-1	0	-1	-1	0	-1	-1	-1	-1	-1	-1	-1	-1	-20
ANKRD28	-1	-1	-1	-1	0	1	-1	-1	0	0	-1	-1	-1	-1	-1	-1	-1	-1	0	-1	-1	-1	-1	-1	-1	-1	0	-20
HNRNPR	-1	0	-1	-1	0	1	-1	-1	-1	0	-1	-1	-1	-1	-1	0	-1	-1	0	-1	-1	-1	-1	-1	-1	-1	-1	-20
AXL	-1	-1	-1	-1	0	1	-1	-1	-1	0	-1	-1	-1	-1	0	-1	-1	-1	0	-1	-1	-1	-1	-1	-1	-1	0	-20
STMN1	-1	0	-1	-1	0	1	-1	-1	-1	0	-1	-1	-1	-1	1	-1	-1	-1	-1	-1	-1	-1	-1	-1	-1	-1	-1	-20
PTBP1	-1	0	-1	-1	0	1	-1	-1	-1	0	-1	-1	-1	-1	-1	0	-1	-1	0	-1	-1	-1	-1	-1	-1	-1	-1	-20
GEN1	-1	-1	-1	-1	0	1	-1	-1	-1	0	-1	-1	-1	-1	0	-1	-1	-1	0	-1	-1	-1	-1	-1	-1	0	-1	-20
DHFR	-1	-1	-1	-1	0	1	-1	-1	-1	0	-1	-1	-1	-1	1	-1	-1	-1	0	-1	-1	-1	-1	-1	-1	-1	-1	-20
ZWINT	-1	-1	-1	-1	0	1	-1	-1	-1	0	-1	-1	-1	-1	1	-1	-1	-1	0	-1	-1	-1	-1	-1	-1	-1	-1	-20
CDC25B	-1	0	-1	-1	0	1	-1	-1	-1	0	-1	-1	-1	-1	0	-1	-1	-1	0	-1	-1	-1	-1	-1	-1	-1	-1	-20
NSD2	-1	0	-1	-1	0	1	-1	-1	-1	0	-1	-1	-1	-1	-1	-1	-1	-1	0	-1	-1	-1	-1	-1	-1	-1	0	-20
GINS1	-1	-1	-1	-1	0	1	-1	-1	-1	0	-1	-1	-1	-1	0	-1	-1	-1	0	-1	-1	-1	-1	-1	-1	0	-1	-20
NUP93	-1	0	-1	-1	0	1	-1	-1	-1	0	-1	-1	-1	-1	-1	-1	-1	-1	0	-1	-1	-1	-1	-1	-1	0	-1	-20
PHF14	-1	-1	-1	-1	0	1	-1	-1	-1	0	-1	-1	-1	-1	-1	0	-1	-1	0	-1	-1	-1	-1	-1	-1	0	-1	-20
SENP1	-1	0	-1	-1	0	1	-1	-1	-1	0	-1	-1	-1	-1	0	-1	-1	-1	0	-1	-1	-1	-1	-1	-1	-1	-1	-20
CACYBP	-1	0	-1	-1	0	1	-1	-1	-1	0	-1	-1	-1	-1	-1	-1	-1	-1	0	-1	-1	-1	-1	-1	-1	0	-1	-20
ZNF22	-1	0	-1	-1	0	1	-1	-1	-1	0	-1	-1	-1	-1	-1	-1	-1	-1	0	-1	-1	-1	-1	-1	-1	-1	0	-20
SNRPA	-1	-1	-1	-1	0	1	-1	-1	-1	0	-1	-1	-1	-1	-1	0	0	-1	0	-1	-1	-1	-1	-1	-1	-1	-1	-20
API5	-1	0	-1	-1	0	1	-1	-1	-1	0	-1	-1	-1	-1	-1	-1	-1	-1	0	-1	-1	-1	-1	-1	-1	0	-1	-20
NASP	-1	-1	-1	-1	0	1	-1	-1	-1	0	-1	-1	-1	-1	0	-1	-1	-1	0	-1	-1	-1	-1	-1	-1	0	-1	-20
MRPL1	-1	0	-1	-1	0	0	-1	-1	-1	0	-1	-1	-1	-1	-1	-1	-1	-1	0	-1	-1	-1	-1	-1	-1	0	0	-20
FES	-1	-1	-1	-1	0	0	-1	-1	0	0	-1	-1	-1	-1	1	-1	-1	-1	-1	-1	-1	-1	-1	-1	-1	0	-1	-20
RPL39L	-1	0	-1	-1	0	0	-1	-1	-1	0	-1	-1	-1	-1	-1	-1	-1	-1	0	-1	-1	-1	-1	-1	-1	0	0	-20
NUDT1	-1	0	-1	-1	0	0	-1	-1	-1	0	-1	-1	-1	-1	-1	-1	-1	-1	0	-1	-1	-1	-1	-1	-1	0	0	-20
GPD2	-1	-1	-1	-1	0	1	-1	-1	-1	0	-1	-1	-1	-1	-1	-1	-1	-1	0	-1	-1	-1	-1	-1	-1	0	0	-20
KNSTRN	-1	0	-1	-1	0	0	-1	-1	-1	0	-1	-1	-1	-1	-1	-1	-1	-1	0	-1	-1	-1	-1	-1	-1	0	0	-20
DDX39A	-1	-1	-1	-1	0	1	-1	-1	-1	0	-1	-1	-1	-1	-1	0	-1	-1	0	-1	-1	-1	-1	-1	-1	0	-1	-20
CSE1L	-1	0	-1	-1	0	1	-1	-1	-1	0	-1	-1	-1	-1	-1	-1	-1	-1	0	-1	-1	-1	-1	-1	-1	0	-1	-20
HNRNPA1	-1	0	-1	-1	0	1	-1	-1	-1	0	-1	-1	-1	-1	-1	-1	-1	-1	0	-1	-1	-1	-1	-1	-1	0	-1	-20
BRIP1	-1	-1	-1	-1	0	1	-1	-1	-1	0	-1	-1	-1	-1	1	-1	-1	-1	0	-1	-1	-1	-1	-1	-1	-1	-1	-20
TSN	-1	0	-1	-1	0	0	-1	-1	-1	0	-1	-1	-1	-1	-1	-1	-1	-1	0	-1	-1	-1	0	-1	-1	0	-1	-20
MCUB	-1	-1	-1	-1	0	1	-1	-1	-1	0	-1	-1	-1	-1	0	-1	-1	-1	-1	-1	-1	-1	-1	-1	-1	0	0	-20
CWF19L1	-1	0	-1	-1	0	1	-1	-1	-1	0	-1	-1	-1	-1	-1	-1	-1	-1	0	-1	-1	-1	-1	-1	-1	0	-1	-20
CNTLN	-1	-1	-1	-1	0	1	-1	-1	-1	0	-1	-1	-1	-1	0	-1	-1	-1	-1	-1	-1	-1	-1	-1	-1	0	0	-20
PRTFDC1	-1	0	-1	-1	0	1	-1	-1	-1	0	-1	-1	-1	-1	0	-1	-1	-1	-1	-1	-1	-1	-1	-1	-1	0	-1	-20
FUS	-1	0	-1	-1	0	1	-1	-1	-1	0	-1	-1	-1	-1	-1	-1	0	-1	0	-1	-1	-1	-1	-1	-1	-1	-1	-20
TICRR	-1	-1	-1	-1	0	0	-1	-1	-1	0	-1	-1	-1	-1	0	-1	0	-1	0	-1	-1	-1	-1	-1	-1	0	-1	-20
BORA	-1	-1	-1	-1	-1	1	-1	-1	-1	0	-1	-1	-1	-1	-1	-1	0	-1	0	-1	-1	-1	-1	-1	-1	0	0	-20
ZW10	-1	0	-1	-1	0	0	-1	-1	-1	0	-1	-1	-1	-1	-1	0	-1	-1	0	-1	-1	-1	-1	-1	-1	0	-1	-20
NUDT15	-1	0	-1	-1	0	0	-1	-1	-1	0	-1	-1	-1	-1	-1	0	-1	-1	0	-1	-1	-1	-1	-1	-1	0	-1	-20
LRR1	-1	0	-1	-1	0	1	-1	-1	-1	0	-1	-1	-1	-1	-1	-1	-1	-1	0	-1	-1	-1	-1	-1	-1	0	-1	-20
CKS1B	-1	0	-1	-1	-1	1	-1	-1	-1	0	-1	-1	-1	-1	-1	-1	-1	-1	0	-1	-1	-1	-1	-1	-1	0	0	-20
SRSF7	-1	0	-1	-1	0	1	-1	-1	-1	0	-1	-1	-1	-1	-1	0	-1	-1	0	-1	-1	-1	-1	-1	-1	-1	-1	-20
RRM1	-1	-1	-1	-1	0	1	-1	-1	-1	0	-1	-1	-1	-1	0	-1	-1	-1	0	-1	-1	-1	-1	-1	-1	-1	0	-20
FANCB	-1	-1	-1	-1	0	1	-1	-1	-1	0	-1	-1	-1	-1	0	-1	-1	-1	-1	-1	-1	-1	-1	-1	-1	0	0	-20
LIG1	-1	-1	-1	-1	0	1	-1	-1	-1	0	-1	-1	-1	-1	0	-1	-1	-1	0	-1	-1	-1	-1	-1	-1	0	-1	-20
CENPI	-1	-1	-1	-1	0	0	-1	-1	-1	0	-1	-1	-1	-1	1	-1	-1	-1	0	-1	-1	-1	-1	-1	-1	-1	0	-20
IPO9	-1	0	-1	-1	0	1	-1	-1	-1	0	-1	-1	-1	-1	0	-1	-1	-1	0	-1	-1	-1	-1	-1	-1	-1	-1	-20
ATAD2	-1	-1	-1	-1	0	1	-1	-1	-1	0	-1	-1	-1	-1	1	-1	-1	-1	0	-1	-1	-1	-1	-1	-1	-1	-1	-20
CC2D2A	-1	-1	-1	0	0	1	-1	-1	-1	0	-1	-1	-1	-1	-1	-1	-1	-1	0	-1	-1	-1	-1	-1	-1	0	-1	-20
MCM6	-1	-1	-1	-1	0	1	-1	-1	-1	0	-1	-1	-1	-1	0	-1	-1	-1	0	-1	-1	-1	-1	-1	-1	0	-1	-20
ZNF300	-1	-1	-1	-1	0	1	-1	-1	-1	0	-1	-1	-1	-1	0	-1	-1	-1	0	-1	-1	-1	-1	-1	-1	0	-1	-20
CENPO	-1	0	-1	-1	0	1	-1	-1	-1	0	-1	-1	-1	-1	0	-1	-1	-1	0	-1	-1	-1	-1	-1	-1	-1	-1	-20
CDC7	-1	-1	-1	-1	0	1	-1	-1	-1	0	-1	-1	-1	-1	0	-1	-1	-1	0	-1	-1	-1	-1	-1	-1	0	-1	-20
CBX1	-1	0	-1	-1	0	1	-1	-1	-1	0	-1	-1	-1	-1	-1	-1	-1	-1	0	-1	-1	-1	-1	-1	-1	0	-1	-20
MAML1	-1	0	-1	-1	0	0	-1	-1	-1	0	-1	-1	-1	-1	-1	0	-1	-1	0	-1	-1	-1	-1	-1	0	-1	-1	-20
RFWD3	-1	0	-1	-1	0	1	-1	-1	-1	0	-1	-1	-1	-1	-1	-1	-1	-1	0	-1	-1	-1	-1	-1	-1	0	-1	-20
PLEKHG3	-1	-1	-1	-1	0	1	-1	-1	-1	0	-1	-1	-1	-1	-1	-1	0	-1	-1	0	-1	-1	-1	-1	-1	0	-1	-20
CEP85	-1	0	-1	-1	0	1	-1	-1	-1	0	-1	-1	-1	-1	-1	0	-1	-1	0	-1	-1	-1	-1	-1	-1	-1	-1	-20
BRCA2	-1	-1	-1	-1	0	1	-1	-1	-1	0	-1	-1	-1	-1	0	-1	-1	-1	0	-1	-1	-1	-1	-1	-1	0	-1	-20
DUS3L	-1	-1	-1	-1	0	1	-1	-1	-1	0	-1	-1	-1	-1	-1	0	-1	-1	0	-1	-1	-1	-1	-1	-1	0	-1	-20
DNAJC9	-1	0	-1	-1	0	0	-1	-1	-1	0	-1	-1	-1	-1	0	-1	-1	-1	0	-1	-1	-1	-1	-1	-1	0	-1	-20
VRK1	-1	0	-1	-1	0	1	-1	-1	-1	0	-1	-1	-1	-1	-1	-1	-1	-1	0	-1	-1	-1	-1	-1	-1	0	-1	-20
C8orf88	-1	-1	-1	-1	0	0	-1	-1	-1	0	-1	-1	-1	-1	0	-1	0	-1	0	-1	-1	-1	-1	-1	-1	-1	0	-20
ZNF519	-1	-1	-1	-1	0	1	-1	-1	-1	0	-1	-1	-1	-1	0	-1	-1	-1	-1	-1	0	-1	-1	-1	-1	0	-1	-20
PCNA	-1	-1	-1	-1	0	0	-1	-1	-1	0	-1	-1	-1	-1	0	-1	-1	-1	1	-1	-1	-1	-1	-1	-1	0	-1	-20
PDE7A	-1	-1	-1	-1	0	1	-1	-1	-1	0	-1	-1	-1	-1	0	-1	0	-1	0	-1	-1	-1	-1	-1	-1	-1	-1	-20
NUP85	-1	0	-1	-1	0	1	-1	-1	-1	0	-1	-1	-1	-1	-1	-1	-1	-1	0	-1	-1	-1	-1	-1	-1	-1	0	-20
C4orf46	-1	-1	-1	-1	0	1	-1	-1	-1	0	-1	-1	-1	-1	-1	-1	-1	-1	0	-1	1	-1	-1	-1	-1	-1	-1	-20
SNHG3	-1	-1	-1	-1	0	1	-1	-1	-1	0	-1	-1	-1	-1	-1	0	-1	-1	0	0	-1	-1	-1	-1	-1	-1	-1	-20
REXO5	-1	0	-1	-1	0	1	-1	-1	-1	0	-1	-1	-1	-1	0	-1	-1	-1	0	-1	-1	-1	-1	-1	-1	-1	-1	-20
FIGNL1	-1	-1	-1	-1	0	1	-1	-1	-1	0	-1	-1	-1	-1	0	0	-1	-1	0	-1	-1	-1	-1	-1	-1	-1	-1	-20
GSTCD	-1	0	-1	-1	0	0	-1	-1	-1	0	-1	-1	-1	-1	-1	-1	-1	-1	0	-1	-1	-1	-1	-1	-1	0	0	-20
ZNF711	-1	-1	-1	-1	0	1	-1	-1	-1	0	0	-1	-1	-1	0	-1	-1	-1	-1	-1	-1	-1	-1	-1	-1	0	-1	-20
CHTF18	-1	-1	-1	-1	0	1	-1	-1	-1	0	-1	-1	-1	-1	1	-1	-1	-1	0	-1	-1	-1	-1	-1	-1	-1	-1	-20
FBXO43	-1	-1	-1	-1	0	1	-1	-1	-1	0	-1	-1	-1	-1	0	-1	-1	-1	0	-1	-1	-1	-1	-1	-1	0	-1	-20
E2F2	-1	-1	-1	-1	0	0	-1	-1	-1	0	-1	-1	-1	-1	1	-1	-1	-1	0	-1	-1	-1	-1	-1	-1	0	-1	-20
ORC6	-1	0	-1	-1	0	1	-1	-1	-1	0	-1	-1	-1	-1	-1	-1	-1	-1	0	-1	-1	-1	-1	-1	-1	0	-1	-20
ZGRF1	-1	-1	-1	-1	0	1	-1	-1	-1	0	-1	-1	-1	-1	0	-1	-1	-1	0	-1	-1	-1	-1	-1	-1	-1	0	-20
MND1	-1	-1	-1	-1	0	1	-1	-1	-1	0	-1	-1	-1	-1	-1	-1	-1	-1	0	-1	-1	-1	-1	-1	-1	0	0	-20
HAUS7	-1	0	-1	-1	0	1	-1	-1	-1	0	-1	-1	-1	-1	-1	-1	-1	-1	0	-1	-1	-1	-1	-1	-1	-1	0	-20
DCLRE1B	0	0	-1	-1	0	1	-1	-1	-1	0	-1	-1	-1	-1	-1	-1	-1	-1	0	-1	-1	-1	-1	-1	-1	-1	-1	-20
XRCC2	0	-1	-1	-1	0	1	-1	-1	-1	0	-1	-1	-1	-1	-1	-1	-1	-1	0	-1	-1	-1	-1	-1	-1	0	-1	-20
CCNE2	0	-1	-1	-1	0	0	-1	-1	-1	0	-1	-1	-1	-1	1	-1	-1	-1	0	-1	-1	-1	-1	-1	-1	-1	-1	-20
ADCY3	0	-1	-1	-1	0	0	-1	-1	-1	0	-1	-1	-1	-1	-1	-1	-1	-1	0	-1	-1	-1	-1	-1	-1	0	0	-20
CHAF1A	0	-1	-1	-1	0	1	-1	-1	-1	0	-1	-1	-1	-1	0	-1	-1	-1	0	-1	-1	-1	-1	-1	-1	-1	-1	-20
NEDD1	-1	0	-1	-1	0	1	-1	-1	-1	0	-1	-1	-1	-1	-1	-1	-1	-1	0	-1	-1	-1	-1	-1	-1	0	0	-19
NQO1	-1	-1	-1	-1	0	1	-1	-1	-1	0	-1	-1	-1	-1	0	-1	-1	-1	-1	-1	-1	-1	-1	-1	-1	1	0	-19
CXCL12	-1	-1	-1	-1	0	1	-1	-1	1	0	-1	-1	-1	-1	0	-1	-1	-1	-1	-1	-1	-1	-1	-1	-1	0	-1	-19
LZTS1	-1	-1	-1	-1	0	1	-1	-1	NA	NA	-1	-1	-1	-1	0	-1	-1	-1	-1	-1	-1	-1	-1	-1	-1	0	0	-19
COQ3	-1	0	-1	-1	0	1	-1	-1	-1	0	-1	-1	-1	-1	-1	-1	-1	-1	0	-1	-1	-1	-1	-1	-1	0	0	-19
XKR5	-1	-1	0	-1	0	0	-1	-1	NA	-1	-1	-1	-1	-1	0	-1	0	-1	0	-1	-1	-1	-1	-1	-1	0	-1	-19
ANP32E	-1	0	-1	-1	0	1	-1	-1	-1	0	-1	-1	-1	-1	-1	-1	0	-1	0	-1	-1	-1	-1	-1	-1	0	-1	-19
NRAS	-1	0	-1	-1	0	1	-1	-1	-1	0	-1	-1	-1	-1	0	-1	-1	-1	0	-1	-1	-1	-1	-1	-1	0	-1	-19
EZR	-1	0	-1	-1	0	0	-1	-1	-1	0	-1	-1	-1	-1	1	-1	-1	-1	0	-1	-1	-1	-1	-1	-1	-1	0	-19
FH	-1	0	-1	-1	0	0	-1	-1	-1	0	-1	-1	-1	-1	-1	-1	0	-1	0	-1	-1	-1	-1	-1	-1	0	0	-19
H2AZ2	-1	0	-1	-1	0	1	-1	-1	-1	0	-1	-1	-1	-1	1	-1	-1	-1	0	-1	-1	-1	-1	-1	-1	-1	-1	-19
DIAPH3	-1	-1	-1	-1	0	1	-1	-1	-1	0	-1	-1	-1	-1	0	-1	-1	-1	0	-1	-1	-1	-1	-1	-1	0	0	-19
CKAP2	-1	0	-1	-1	0	1	-1	-1	-1	0	-1	-1	-1	-1	0	-1	-1	-1	0	-1	-1	-1	-1	-1	-1	0	-1	-19
NUCKS1	-1	0	-1	-1	0	1	-1	-1	-1	0	-1	-1	-1	-1	0	-1	-1	-1	0	-1	-1	-1	-1	-1	-1	0	-1	-19
MAZ	-1	0	-1	-1	0	1	-1	-1	-1	0	-1	-1	-1	-1	-1	0	0	-1	-1	-1	-1	-1	-1	-1	-1	-1	0	-19
PTMA	-1	-1	-1	-1	0	1	-1	-1	-1	0	-1	-1	-1	-1	-1	0	0	-1	0	-1	-1	-1	-1	-1	-1	0	-1	-19
RBM14	-1	0	-1	-1	0	1	-1	-1	-1	0	-1	-1	-1	-1	-1	-1	-1	-1	0	0	-1	-1	-1	-1	-1	0	-1	-19
RAD18	-1	0	-1	-1	0	1	-1	-1	-1	0	-1	-1	-1	-1	-1	-1	-1	-1	0	-1	-1	-1	-1	-1	-1	0	0	-19
TCF12	-1	-1	-1	-1	0	1	-1	-1	0	0	-1	-1	-1	-1	0	-1	0	-1	-1	-1	-1	-1	-1	-1	-1	0	-1	-19
POP1	-1	0	-1	-1	0	1	-1	-1	-1	0	-1	-1	-1	-1	-1	-1	0	-1	0	-1	-1	-1	-1	-1	-1	0	-1	-19
SET	-1	0	-1	-1	0	1	-1	-1	-1	0	-1	-1	-1	-1	-1	0	-1	-1	0	-1	-1	-1	-1	-1	-1	-1	0	-19
HNRNPA3	-1	0	-1	-1	0	1	-1	-1	-1	0	-1	-1	-1	-1	0	0	-1	-1	0	-1	-1	-1	-1	-1	-1	-1	-1	-19
MTMR2	-1	0	-1	-1	0	1	-1	-1	-1	0	-1	-1	-1	-1	-1	-1	-1	-1	0	-1	-1	-1	-1	-1	-1	0	0	-19
DTYMK	-1	0	-1	-1	0	1	-1	-1	-1	0	-1	-1	-1	-1	0	-1	-1	-1	-1	-1	-1	-1	-1	-1	-1	0	0	-19
SPDL1	-1	0	-1	-1	0	1	-1	-1	-1	0	-1	-1	-1	-1	-1	0	-1	-1	0	-1	-1	-1	-1	-1	-1	0	-1	-19
ILF3	-1	0	-1	-1	0	1	-1	-1	-1	0	-1	-1	-1	-1	-1	0	-1	-1	0	-1	-1	-1	-1	-1	-1	0	-1	-19
HNRNPA2B1	-1	0	-1	-1	0	1	-1	-1	-1	0	-1	-1	-1	-1	-1	-1	-1	-1	0	-1	-1	-1	-1	-1	-1	0	0	-19
ZWILCH	-1	0	-1	-1	0	1	-1	-1	-1	0	-1	-1	-1	-1	-1	-1	-1	-1	0	-1	-1	-1	-1	-1	-1	0	0	-19
LIG3	-1	-1	-1	-1	0	1	-1	-1	-1	0	-1	-1	-1	-1	-1	0	-1	-1	0	-1	-1	-1	-1	-1	-1	0	0	-19
SCLT1	-1	0	-1	-1	0	1	-1	-1	-1	0	-1	-1	-1	-1	-1	-1	-1	-1	0	-1	-1	-1	-1	-1	-1	0	0	-19
MRPL3	-1	0	-1	-1	0	1	-1	-1	-1	0	-1	-1	-1	-1	-1	0	-1	-1	0	-1	-1	-1	-1	-1	-1	0	-1	-19
XPO1	-1	0	-1	-1	0	1	-1	-1	-1	0	-1	-1	-1	-1	-1	-1	-1	-1	0	-1	-1	-1	-1	-1	-1	0	0	-19
SNRPC	-1	0	-1	-1	0	1	-1	-1	-1	0	-1	-1	-1	-1	-1	-1	0	-1	0	-1	-1	-1	-1	-1	-1	0	-1	-19
HNRNPK	-1	0	-1	-1	0	0	-1	-1	-1	0	-1	-1	-1	-1	-1	0	-1	-1	0	-1	-1	-1	-1	-1	-1	0	0	-19
DNMT1	-1	-1	-1	-1	0	0	-1	-1	-1	0	-1	-1	-1	-1	0	0	0	-1	0	-1	-1	-1	-1	-1	-1	0	-1	-19
ATP11C	-1	0	-1	-1	0	1	-1	-1	-1	0	-1	-1	-1	-1	-1	-1	-1	-1	0	-1	-1	-1	-1	-1	-1	0	0	-19
ALYREF	-1	0	-1	-1	0	1	-1	-1	-1	0	-1	-1	-1	-1	-1	0	-1	-1	0	-1	-1	-1	-1	-1	-1	0	-1	-19
MRPL9	-1	0	-1	-1	0	1	-1	-1	-1	0	-1	-1	-1	-1	-1	0	-1	-1	0	-1	-1	-1	-1	-1	-1	0	-1	-19
UBTF	-1	0	-1	-1	0	1	-1	-1	-1	0	-1	-1	-1	-1	-1	0	-1	-1	0	-1	-1	0	-1	-1	-1	-1	-1	-19
RANBP1	-1	0	-1	-1	0	1	-1	-1	-1	0	-1	-1	-1	-1	-1	0	-1	-1	0	-1	-1	-1	-1	-1	-1	0	-1	-19
TTF2	-1	0	-1	-1	0	1	-1	-1	-1	0	-1	-1	-1	-1	-1	-1	-1	-1	0	-1	-1	-1	-1	-1	-1	0	0	-19
SMC3	-1	-1	-1	-1	0	1	-1	-1	-1	0	-1	-1	-1	-1	-1	-1	-1	-1	0	-1	-1	-1	-1	0	-1	0	0	-19
BUD13	-1	0	-1	-1	0	0	-1	-1	-1	0	-1	-1	-1	-1	0	0	-1	-1	0	-1	-1	-1	-1	-1	-1	-1	0	-19
WDR34	-1	-1	NA	-1	0	NA	-1	-1	-1	0	-1	-1	-1	-1	NA	NA	NA	-1	0	-1	-1	-1	-1	-1	-1	-1	-1	-19
NUP37	-1	0	-1	-1	0	1	-1	-1	-1	0	-1	-1	-1	-1	-1	-1	-1	-1	0	-1	-1	-1	-1	-1	-1	0	0	-19
JRK	-1	0	-1	-1	0	0	-1	-1	-1	0	-1	-1	-1	-1	0	-1	-1	-1	0	-1	-1	-1	-1	-1	-1	0	0	-19
RPA3	-1	0	-1	-1	0	0	-1	-1	-1	0	-1	-1	-1	-1	0	-1	0	-1	0	-1	-1	-1	-1	-1	-1	0	-1	-19
CCT5	-1	0	-1	-1	0	1	-1	-1	-1	0	-1	-1	-1	-1	-1	0	-1	-1	0	-1	-1	-1	-1	-1	-1	0	-1	-19
CPS1	-1	-1	-1	-1	0	1	-1	-1	-1	0	-1	-1	-1	-1	0	-1	-1	-1	0	0	-1	-1	-1	-1	-1	-1	0	-19
SF3A3	-1	0	-1	-1	0	0	-1	-1	-1	0	-1	-1	-1	-1	-1	0	-1	-1	0	-1	-1	-1	-1	-1	0	0	-1	-19
CKS2	-1	0	-1	-1	0	1	-1	-1	-1	0	-1	-1	-1	-1	-1	0	-1	-1	-1	-1	-1	-1	-1	-1	-1	0	0	-19
GLI2	-1	0	-1	-1	0	1	-1	-1	NA	0	-1	-1	-1	-1	0	0	-1	-1	-1	-1	-1	-1	-1	-1	-1	-1	-1	-19
SNRPD1	-1	0	-1	-1	0	1	-1	-1	-1	0	-1	-1	-1	-1	-1	0	-1	-1	0	-1	-1	-1	-1	-1	-1	0	-1	-19
SMC1A	-1	0	-1	-1	0	1	-1	-1	-1	0	-1	-1	-1	-1	0	0	-1	-1	0	-1	-1	-1	-1	-1	-1	-1	-1	-19
CENPN	-1	-1	-1	-1	0	1	-1	-1	-1	0	-1	-1	-1	-1	0	-1	-1	-1	0	-1	-1	-1	-1	-1	-1	0	0	-19
CIT	-1	-1	-1	-1	-1	1	-1	-1	-1	0	-1	-1	-1	-1	0	-1	1	-1	0	-1	-1	-1	-1	-1	-1	-1	0	-19
MRPS9	-1	0	-1	-1	0	0	-1	-1	-1	0	-1	-1	-1	-1	-1	-1	-1	-1	0	0	-1	-1	-1	-1	-1	0	0	-19
CRY1	-1	0	-1	-1	0	0	-1	-1	-1	0	-1	-1	-1	-1	-1	-1	0	-1	0	-1	-1	-1	-1	0	-1	-1	0	-19
DEK	-1	0	-1	-1	0	1	-1	-1	-1	0	-1	-1	-1	-1	-1	-1	-1	-1	0	-1	-1	-1	-1	-1	-1	0	0	-19
MRPL48	-1	0	-1	-1	0	1	-1	-1	-1	0	-1	-1	-1	-1	-1	-1	-1	-1	0	-1	-1	-1	-1	-1	-1	0	0	-19
SMCHD1	-1	0	-1	-1	0	1	-1	-1	-1	0	-1	-1	-1	-1	-1	-1	-1	-1	0	-1	-1	-1	-1	-1	-1	0	0	-19
C1orf131	-1	0	-1	-1	0	1	-1	-1	-1	0	-1	0	-1	-1	-1	0	-1	-1	0	-1	-1	-1	-1	-1	-1	-1	-1	-19
TOPBP1	-1	0	-1	-1	0	1	-1	-1	-1	0	-1	-1	-1	-1	-1	-1	-1	-1	0	-1	-1	-1	-1	-1	-1	0	0	-19
HNRNPH3	-1	0	-1	-1	0	1	-1	-1	-1	0	-1	-1	-1	-1	-1	-1	-1	-1	0	-1	-1	-1	-1	-1	-1	0	0	-19
SNRPB2	-1	0	-1	-1	0	0	-1	-1	-1	0	-1	-1	-1	-1	-1	0	0	-1	0	-1	-1	-1	-1	-1	-1	0	-1	-19
SUV39H1	-1	0	-1	-1	0	1	-1	-1	-1	0	-1	-1	-1	-1	0	-1	-1	-1	0	-1	-1	-1	-1	-1	-1	0	-1	-19
ZC3HC1	-1	0	-1	-1	0	1	-1	-1	-1	0	-1	-1	-1	-1	-1	-1	0	-1	0	-1	-1	-1	-1	-1	-1	0	-1	-19
RBM12B	-1	0	-1	-1	0	1	-1	-1	-1	0	-1	-1	-1	-1	-1	-1	-1	-1	0	-1	-1	-1	-1	-1	-1	0	0	-19
MXD3	-1	-1	-1	-1	0	1	-1	-1	-1	0	-1	-1	-1	-1	1	0	0	-1	-1	-1	-1	-1	-1	-1	-1	-1	-1	-19
SNRPF	-1	0	-1	-1	0	1	-1	-1	-1	0	-1	-1	-1	-1	-1	0	-1	-1	0	-1	-1	-1	-1	-1	-1	0	-1	-19
CDC23	-1	0	-1	-1	0	1	-1	-1	-1	0	-1	-1	-1	-1	-1	-1	-1	-1	0	-1	-1	-1	-1	-1	-1	0	0	-19
SYNCRIP	-1	0	-1	-1	0	1	-1	-1	-1	0	-1	-1	-1	-1	-1	0	-1	-1	0	-1	-1	-1	-1	-1	-1	0	-1	-19
HPF1	-1	0	-1	-1	0	1	-1	-1	-1	0	-1	-1	-1	-1	0	-1	-1	-1	0	-1	-1	-1	-1	-1	-1	0	-1	-19
SNRPE	-1	0	-1	-1	0	0	-1	-1	-1	0	-1	-1	-1	-1	-1	0	-1	-1	0	-1	-1	-1	-1	-1	-1	0	0	-19
C1orf112	-1	-1	NA	-1	0	NA	-1	-1	-1	0	-1	-1	-1	-1	NA	NA	NA	-1	0	-1	-1	-1	-1	-1	-1	-1	-1	-19
PSIP1	-1	-1	-1	-1	0	1	-1	-1	-1	0	-1	-1	-1	-1	0	-1	0	-1	0	-1	-1	-1	-1	-1	-1	-1	0	-19
SF3B3	-1	-1	-1	-1	0	1	-1	-1	-1	0	-1	-1	-1	-1	-1	-1	0	-1	0	-1	-1	-1	-1	-1	0	0	-1	-19
RHNO1	-1	0	-1	-1	0	1	-1	-1	-1	0	-1	-1	-1	-1	0	-1	-1	-1	0	-1	-1	-1	-1	-1	-1	-1	0	-19
PRMT3	-1	0	-1	-1	0	0	-1	-1	-1	0	-1	-1	-1	-1	-1	0	0	-1	0	-1	-1	-1	-1	-1	0	-1	-1	-19
PPIH	-1	0	-1	-1	0	0	-1	-1	-1	0	-1	-1	-1	-1	-1	0	0	-1	0	-1	-1	-1	-1	-1	-1	0	-1	-19
SLFN11	-1	-1	-1	-1	0	1	-1	-1	-1	0	0	-1	-1	-1	0	-1	-1	-1	0	-1	-1	-1	-1	-1	-1	-1	0	-19
CCDC34	-1	0	-1	-1	0	1	-1	-1	-1	0	-1	-1	-1	-1	-1	-1	0	-1	0	-1	-1	-1	-1	-1	-1	0	-1	-19
SAE1	-1	0	-1	-1	0	1	-1	-1	-1	0	-1	-1	-1	-1	0	-1	-1	-1	0	-1	-1	-1	-1	-1	-1	0	-1	-19
DNA2	-1	-1	-1	-1	0	1	-1	-1	-1	0	-1	-1	-1	-1	0	-1	0	-1	0	-1	-1	-1	-1	-1	-1	0	-1	-19
PAFAH1B3	-1	-1	-1	-1	0	1	-1	-1	0	0	-1	-1	-1	-1	-1	0	-1	-1	0	-1	-1	-1	-1	-1	-1	0	-1	-19
DROSHA	-1	0	-1	-1	0	1	-1	-1	-1	0	-1	-1	-1	-1	-1	-1	-1	-1	0	-1	-1	-1	-1	-1	-1	0	0	-19
TACO1	-1	0	-1	-1	0	1	-1	-1	-1	0	-1	-1	-1	-1	-1	-1	-1	-1	0	-1	-1	-1	-1	-1	-1	0	0	-19
EEF2K	-1	0	-1	-1	0	1	-1	0	-1	0	-1	0	-1	-1	-1	-1	-1	-1	-1	-1	-1	-1	-1	-1	-1	0	-1	-19
EML4	-1	0	-1	-1	0	1	-1	-1	-1	0	-1	-1	-1	-1	-1	-1	-1	-1	0	-1	-1	-1	-1	-1	-1	0	0	-19
C18orf54	-1	0	-1	-1	0	1	-1	-1	-1	0	-1	-1	-1	-1	0	-1	-1	-1	0	-1	0	-1	-1	-1	-1	-1	-1	-19
FAF1	-1	0	-1	-1	0	1	-1	-1	-1	0	-1	-1	-1	-1	-1	-1	-1	-1	0	-1	-1	-1	-1	-1	-1	0	0	-19
DPH5	-1	0	-1	-1	0	0	-1	-1	-1	0	-1	-1	-1	-1	-1	0	0	-1	0	-1	-1	-1	-1	-1	-1	-1	0	-19
HAUS1	-1	0	-1	-1	0	1	-1	-1	-1	0	-1	-1	-1	-1	0	-1	-1	-1	0	-1	-1	-1	-1	-1	-1	0	-1	-19
MAPRE1	-1	0	-1	-1	0	0	-1	-1	-1	0	-1	-1	-1	-1	-1	-1	0	-1	0	-1	-1	-1	-1	-1	-1	0	0	-19
TUBGCP3	-1	0	-1	-1	0	1	-1	-1	-1	0	-1	-1	-1	-1	-1	-1	-1	-1	0	-1	-1	-1	-1	-1	-1	0	0	-19
RMI1	-1	0	-1	-1	0	0	-1	-1	-1	0	-1	-1	-1	-1	0	-1	-1	-1	0	-1	0	-1	-1	-1	-1	-1	0	-19
HNRNPAB	-1	0	-1	-1	0	1	-1	-1	-1	0	-1	-1	-1	-1	-1	0	-1	-1	0	-1	-1	-1	-1	-1	-1	0	-1	-19
NCAPH2	-1	0	-1	-1	0	1	-1	-1	-1	0	-1	-1	-1	-1	0	-1	-1	-1	0	-1	-1	-1	-1	-1	-1	-1	0	-19
CDKAL1	-1	-1	-1	-1	0	1	-1	-1	-1	0	-1	-1	-1	-1	0	-1	-1	-1	0	-1	-1	-1	-1	-1	-1	0	0	-19
LSM3	-1	0	-1	-1	0	1	-1	-1	-1	0	-1	-1	-1	-1	-1	-1	-1	-1	0	-1	-1	-1	-1	-1	-1	0	0	-19
CEP152	-1	-1	-1	-1	0	1	-1	-1	-1	0	-1	-1	-1	-1	-1	-1	0	-1	-1	-1	-1	-1	-1	0	-1	0	0	-19
FANCC	-1	0	-1	-1	0	1	-1	-1	-1	0	-1	-1	-1	-1	0	-1	-1	-1	0	-1	-1	-1	-1	-1	-1	-1	0	-19
QRSL1	-1	0	-1	-1	0	1	-1	-1	-1	0	-1	-1	-1	-1	-1	-1	-1	-1	0	0	-1	-1	-1	-1	-1	0	-1	-19
PWP1	-1	0	-1	-1	0	1	-1	-1	-1	0	-1	-1	-1	-1	-1	0	-1	-1	0	-1	-1	-1	-1	-1	-1	0	-1	-19
UTP20	-1	0	-1	-1	0	1	-1	-1	-1	0	-1	-1	-1	-1	-1	-1	-1	-1	0	0	-1	-1	-1	-1	-1	0	-1	-19
WDR4	-1	0	-1	-1	0	1	-1	-1	-1	0	-1	-1	-1	-1	-1	0	-1	-1	0	-1	-1	-1	-1	-1	-1	0	-1	-19
SUV39H2	-1	0	-1	-1	0	1	-1	-1	-1	0	-1	-1	-1	-1	-1	0	-1	-1	0	-1	-1	-1	-1	-1	-1	0	-1	-19
CBX5	-1	0	-1	-1	0	1	-1	-1	-1	0	-1	-1	-1	-1	0	-1	-1	-1	0	-1	-1	-1	-1	-1	-1	0	-1	-19
KCTD3	-1	0	-1	-1	0	1	-1	-1	-1	0	-1	-1	-1	-1	-1	-1	-1	-1	0	-1	-1	-1	-1	-1	-1	0	0	-19
MNS1	-1	0	-1	-1	0	1	-1	-1	-1	0	-1	-1	-1	-1	0	-1	-1	-1	0	-1	-1	-1	-1	-1	-1	0	-1	-19
DHX9	-1	0	-1	-1	0	1	-1	-1	-1	0	-1	-1	-1	-1	-1	0	-1	-1	0	-1	-1	-1	-1	-1	-1	0	-1	-19
SFXN2	-1	-1	-1	-1	0	0	-1	-1	-1	0	-1	-1	-1	-1	0	0	0	-1	0	-1	-1	-1	-1	-1	-1	0	-1	-19
METAP1D	-1	0	-1	-1	0	1	-1	-1	-1	0	-1	-1	-1	-1	-1	-1	-1	0	0	-1	-1	-1	-1	-1	-1	0	-1	-19
MKS1	-1	-1	-1	-1	0	1	-1	-1	-1	0	-1	0	-1	-1	0	-1	-1	-1	0	-1	-1	-1	-1	-1	-1	-1	0	-19
GAR1	-1	0	-1	-1	0	1	-1	-1	-1	0	-1	-1	-1	-1	-1	0	-1	-1	0	-1	-1	-1	-1	-1	-1	0	-1	-19
AMOT	-1	-1	-1	-1	0	1	-1	-1	-1	0	-1	-1	-1	-1	1	-1	-1	-1	-1	-1	-1	-1	-1	-1	-1	0	0	-19
RAD51D	-1	0	-1	-1	0	1	-1	-1	-1	0	-1	-1	-1	-1	0	-1	-1	-1	0	-1	-1	-1	-1	-1	-1	0	-1	-19
BAHCC1	-1	0	-1	-1	0	1	-1	-1	-1	0	-1	-1	-1	-1	0	-1	0	-1	0	-1	-1	-1	-1	-1	-1	-1	-1	-19
PIF1	-1	-1	-1	-1	0	0	-1	-1	-1	0	-1	-1	-1	-1	0	-1	0	-1	0	-1	-1	-1	-1	-1	-1	0	0	-19
TCP1	-1	0	-1	-1	0	0	-1	-1	-1	0	-1	-1	-1	-1	-1	0	0	-1	0	-1	-1	-1	-1	-1	-1	0	-1	-19
MCM8	-1	0	-1	-1	0	1	-1	-1	-1	0	-1	-1	-1	-1	0	-1	-1	-1	0	-1	-1	-1	-1	-1	-1	-1	0	-19
DLEU1	-1	0	-1	-1	0	0	-1	-1	-1	0	-1	-1	-1	-1	-1	-1	0	-1	0	0	-1	-1	-1	-1	-1	-1	0	-19
CENPJ	-1	-1	-1	-1	0	1	-1	-1	-1	0	-1	-1	-1	-1	-1	0	-1	-1	0	-1	-1	-1	-1	-1	-1	0	0	-19
KIF24	-1	-1	-1	-1	0	1	-1	-1	-1	0	-1	-1	-1	-1	0	0	-1	-1	0	-1	-1	-1	-1	-1	-1	-1	0	-19
CCDC138	-1	0	-1	-1	0	1	-1	-1	-1	0	-1	-1	-1	-1	-1	0	-1	-1	0	-1	-1	-1	-1	-1	-1	0	-1	-19
E2F1	1	-1	-1	-1	0	1	-1	-1	-1	0	-1	-1	-1	-1	0	-1	-1	-1	0	-1	-1	-1	-1	-1	-1	-1	-1	-19
ANP32B	-1	0	-1	-1	0	1	-1	-1	-1	0	-1	-1	-1	-1	-1	0	-1	-1	0	-1	-1	-1	-1	-1	-1	-1	0	-19
RAD51	-1	-1	-1	-1	0	1	-1	-1	-1	0	-1	-1	-1	-1	0	-1	-1	-1	0	-1	-1	-1	-1	-1	-1	0	0	-19
ARHGAP19	-1	-1	-1	-1	0	1	-1	-1	-1	0	-1	-1	-1	-1	-1	-1	-1	-1	0	-1	0	-1	-1	-1	-1	0	0	-19
CDCA4	-1	0	-1	-1	0	1	-1	-1	-1	0	-1	-1	-1	-1	-1	0	-1	-1	0	-1	-1	-1	-1	-1	-1	-1	0	-19
SLC7A1	-1	0	-1	-1	0	1	-1	-1	-1	0	-1	-1	-1	-1	-1	0	-1	-1	0	-1	-1	-1	-1	-1	-1	-1	0	-19
CDCA7L	-1	0	-1	-1	0	1	-1	-1	-1	0	-1	-1	-1	-1	-1	-1	-1	-1	0	-1	-1	-1	-1	-1	-1	0	0	-19
NUP35	-1	0	-1	-1	0	1	-1	-1	-1	0	-1	-1	-1	-1	-1	0	-1	-1	0	-1	-1	-1	-1	-1	-1	0	-1	-19
SMPD4	-1	0	-1	-1	0	1	-1	-1	-1	0	-1	-1	-1	-1	-1	0	-1	-1	0	-1	-1	-1	-1	-1	-1	0	-1	-19
NUP153	-1	0	-1	-1	0	1	-1	-1	-1	0	-1	-1	-1	-1	-1	-1	-1	-1	0	-1	-1	-1	-1	-1	-1	0	0	-19
HNRNPDL	-1	0	-1	-1	0	1	-1	-1	-1	0	-1	-1	-1	-1	0	-1	-1	-1	0	-1	-1	-1	-1	-1	-1	-1	0	-19
VPS16	-1	0	-1	-1	0	0	-1	-1	0	0	-1	-1	-1	-1	0	-1	-1	-1	0	-1	-1	-1	-1	-1	-1	-1	0	-19
ITPRIPL1	-1	-1	-1	-1	0	1	-1	-1	-1	-1	-1	-1	-1	-1	0	-1	0	-1	0	-1	-1	-1	-1	-1	-1	NA	0	-19
TPRKB	-1	0	-1	-1	0	1	-1	-1	-1	0	-1	-1	-1	-1	-1	0	-1	-1	0	-1	-1	-1	-1	-1	-1	0	-1	-19
HNRNPA1L2	-1	0	-1	-1	0	1	-1	-1	-1	0	-1	-1	-1	-1	-1	-1	-1	-1	0	-1	-1	-1	-1	-1	-1	0	0	-19
WDR5	-1	0	-1	-1	0	1	-1	-1	-1	0	-1	-1	-1	-1	-1	0	-1	-1	0	-1	-1	-1	-1	-1	-1	-1	0	-19
PAXIP1	-1	0	-1	-1	0	1	-1	-1	-1	0	-1	-1	-1	-1	-1	0	0	-1	0	-1	-1	-1	-1	-1	-1	-1	-1	-19
MCMBP	-1	0	-1	-1	0	0	-1	-1	-1	0	-1	-1	-1	-1	-1	0	0	-1	0	-1	-1	-1	-1	-1	-1	-1	0	-19
GINS4	-1	0	-1	-1	0	1	-1	-1	-1	0	-1	-1	-1	-1	0	-1	-1	-1	0	-1	-1	-1	-1	-1	-1	0	-1	-19
KPNB1	-1	0	-1	-1	0	0	-1	-1	-1	0	-1	-1	-1	-1	-1	0	-1	-1	0	-1	-1	-1	-1	-1	-1	0	0	-19
URB2	-1	0	-1	-1	0	1	-1	-1	-1	0	-1	-1	-1	-1	-1	-1	-1	-1	0	0	-1	-1	-1	-1	-1	0	-1	-19
SLFN13	-1	-1	-1	-1	0	1	-1	-1	-1	0	0	-1	-1	-1	0	-1	-1	-1	NA	-1	-1	-1	-1	-1	-1	0	-1	-19
RAD54B	-1	-1	-1	-1	0	1	-1	-1	-1	0	-1	-1	-1	-1	0	-1	-1	-1	0	-1	-1	-1	-1	-1	-1	0	0	-19
COPS3	-1	0	-1	-1	0	1	-1	-1	-1	0	-1	-1	-1	-1	-1	0	-1	-1	0	-1	-1	-1	-1	-1	-1	0	-1	-19
DHODH	-1	0	-1	-1	0	1	-1	-1	-1	0	-1	-1	-1	-1	-1	-1	-1	-1	0	0	-1	-1	-1	-1	-1	-1	0	-19
CKAP5	-1	0	-1	-1	0	1	-1	-1	-1	0	-1	-1	-1	-1	-1	-1	-1	-1	0	-1	-1	-1	-1	-1	-1	0	0	-19
JPT2	-1	0	-1	-1	0	1	-1	-1	-1	0	-1	-1	-1	-1	-1	-1	-1	-1	0	-1	-1	-1	-1	-1	-1	0	0	-19
CENPQ	-1	0	-1	-1	0	1	-1	-1	-1	0	-1	-1	-1	-1	0	-1	-1	-1	0	-1	-1	-1	-1	-1	-1	-1	0	-19
HROB	-1	-1	-1	-1	0	1	-1	-1	-1	0	-1	-1	-1	-1	0	0	-1	-1	0	-1	-1	-1	-1	-1	-1	0	-1	-19
TMCO6	-1	-1	0	-1	0	0	-1	-1	-1	0	-1	-1	-1	-1	-1	0	0	-1	0	-1	-1	-1	-1	-1	-1	-1	0	-19
AUNIP	-1	0	-1	-1	0	1	-1	-1	-1	0	-1	-1	-1	-1	0	-1	-1	-1	0	-1	-1	-1	-1	-1	-1	0	-1	-19
KPNA3	-1	0	-1	-1	0	0	-1	-1	-1	0	-1	-1	-1	-1	-1	-1	-1	-1	0	-1	-1	0	-1	-1	-1	0	0	-19
TFDP1	-1	0	-1	-1	0	1	-1	-1	-1	0	-1	-1	-1	-1	-1	-1	-1	-1	0	-1	-1	-1	-1	-1	-1	0	0	-19
XRCC3	-1	0	-1	-1	0	1	-1	-1	-1	0	-1	-1	-1	-1	-1	-1	-1	-1	0	-1	-1	-1	-1	-1	-1	0	0	-19
CCDC8	-1	-1	0	-1	0	0	-1	-1	-1	-1	0	-1	-1	-1	0	-1	0	-1	-1	-1	0	-1	-1	-1	-1	0	-1	-19
ARHGAP32	-1	-1	-1	-1	0	1	-1	-1	-1	0	0	-1	-1	-1	0	0	-1	-1	-1	-1	-1	-1	-1	-1	-1	0	-1	-19
SLF1	-1	0	-1	-1	0	0	-1	-1	-1	0	-1	-1	-1	-1	-1	0	-1	-1	0	-1	-1	-1	-1	-1	-1	0	0	-19
WDHD1	0	-1	-1	-1	0	1	-1	-1	-1	0	-1	-1	-1	-1	0	0	-1	-1	0	-1	-1	-1	-1	-1	-1	-1	-1	-19
MASTL	0	-1	-1	-1	0	1	-1	-1	-1	0	-1	-1	-1	-1	0	-1	-1	-1	0	-1	-1	-1	-1	-1	-1	-1	0	-19
TEDC2	0	0	-1	-1	0	1	-1	-1	-1	0	-1	-1	-1	-1	0	-1	-1	-1	0	-1	-1	-1	-1	-1	-1	-1	-1	-19
POLA2	0	0	-1	-1	0	0	-1	-1	-1	0	-1	-1	-1	-1	0	-1	-1	-1	0	-1	-1	-1	-1	-1	-1	0	-1	-19
TONSL	0	-1	-1	-1	0	1	-1	-1	-1	0	-1	-1	-1	-1	0	-1	-1	-1	0	-1	-1	-1	-1	-1	-1	0	-1	-19
FAM111B	0	-1	-1	-1	0	1	-1	-1	-1	0	-1	-1	-1	-1	1	-1	-1	-1	0	-1	-1	-1	-1	-1	-1	-1	-1	-19
CENPL	0	0	-1	-1	0	0	-1	-1	-1	0	-1	-1	-1	-1	-1	-1	-1	-1	0	-1	-1	0	-1	-1	-1	-1	0	-19
MBOAT1	-1	0	-1	-1	0	1	-1	-1	-1	0	-1	-1	-1	-1	1	-1	-1	-1	-1	-1	-1	-1	-1	-1	-1	0	0	-18
DLEU2	-1	-1	-1	-1	0	1	-1	-1	-1	0	-1	-1	-1	-1	0	-1	-1	-1	0	0	-1	-1	-1	0	-1	0	-1	-18
CORO1A	-1	-1	-1	-1	0	1	-1	-1	-1	0	-1	-1	-1	-1	1	-1	-1	-1	0	-1	-1	-1	-1	-1	-1	0	0	-18
ANKRD18B	-1	-1	-1	-1	0	1	-1	-1	-1	0	-1	-1	-1	-1	0	-1	-1	-1	0	0	-1	-1	-1	-1	-1	0	0	-18
CNN2	-1	0	-1	-1	0	1	-1	-1	1	0	-1	-1	-1	-1	1	-1	-1	-1	-1	-1	-1	-1	-1	-1	-1	-1	-1	-18
DPYSL3	-1	0	-1	-1	0	1	-1	-1	1	0	-1	-1	-1	-1	0	0	-1	-1	-1	-1	-1	-1	-1	-1	-1	-1	-1	-18
ACTL6A	-1	0	-1	-1	0	1	-1	-1	-1	0	-1	-1	-1	-1	-1	0	0	-1	0	-1	-1	-1	-1	-1	-1	0	-1	-18
GLE1	-1	0	-1	-1	0	0	-1	-1	-1	0	-1	-1	-1	-1	-1	-1	0	-1	0	-1	-1	-1	-1	-1	0	0	0	-18
JPT1	-1	0	-1	-1	0	1	-1	-1	-1	0	-1	-1	-1	-1	0	-1	-1	-1	0	-1	-1	-1	-1	-1	-1	1	-1	-18
TRMT9B	-1	0	-1	-1	0	1	-1	-1	NA	NA	-1	-1	-1	-1	0	-1	-1	-1	-1	0	-1	-1	-1	-1	-1	-1	0	-18
TJP2	-1	0	-1	-1	0	1	-1	-1	-1	0	-1	-1	-1	-1	0	-1	-1	-1	0	-1	-1	-1	-1	-1	-1	0	0	-18
ECT2	-1	0	-1	-1	0	0	-1	-1	-1	0	-1	-1	-1	-1	0	-1	0	-1	0	-1	-1	-1	-1	-1	-1	0	0	-18
G2E3	-1	0	-1	-1	0	1	-1	-1	-1	0	-1	-1	-1	-1	-1	-1	0	-1	0	-1	-1	-1	-1	-1	-1	0	0	-18
TRA2B	-1	0	-1	-1	0	1	-1	-1	-1	0	-1	-1	-1	-1	-1	0	-1	-1	0	-1	-1	-1	-1	-1	-1	0	0	-18
SMC2	-1	0	-1	-1	0	1	-1	-1	-1	0	-1	-1	-1	-1	-1	-1	-1	-1	0	-1	-1	-1	-1	0	-1	0	0	-18
DUT	-1	0	-1	-1	0	1	-1	-1	-1	0	-1	-1	-1	-1	0	-1	-1	-1	0	-1	-1	-1	-1	-1	-1	0	0	-18
GPSM2	-1	-1	-1	-1	0	1	-1	-1	-1	0	-1	-1	-1	-1	0	-1	-1	-1	0	-1	0	-1	-1	-1	-1	0	0	-18
LRRC59	-1	0	-1	-1	0	1	-1	-1	-1	0	-1	-1	-1	-1	-1	0	-1	-1	0	-1	-1	-1	-1	-1	-1	0	0	-18
TUBA1B	-1	0	-1	-1	0	1	-1	-1	-1	0	-1	-1	-1	-1	-1	-1	-1	-1	0	-1	-1	-1	-1	-1	-1	1	0	-18
NAA15	-1	0	-1	-1	0	1	-1	-1	-1	0	-1	-1	-1	-1	-1	-1	-1	-1	0	0	-1	-1	-1	-1	0	0	-1	-18
TOP2B	-1	0	-1	-1	0	1	-1	-1	-1	0	-1	-1	-1	-1	-1	-1	0	-1	0	0	-1	-1	-1	-1	-1	0	-1	-18
TGFB1I1	-1	0	-1	-1	0	0	-1	-1	1	0	-1	-1	-1	-1	0	-1	-1	-1	-1	-1	-1	-1	-1	-1	-1	0	0	-18
UBE2S	-1	0	-1	-1	0	1	-1	-1	-1	0	-1	-1	-1	-1	-1	0	-1	-1	0	-1	-1	-1	-1	-1	-1	0	0	-18
TEAD2	-1	-1	-1	-1	0	0	-1	-1	0	0	-1	-1	-1	-1	0	0	0	-1	0	-1	-1	-1	-1	-1	-1	0	-1	-18
ILF2	-1	0	-1	-1	0	1	-1	-1	-1	0	-1	-1	-1	-1	-1	0	0	-1	0	-1	-1	-1	-1	-1	-1	0	-1	-18
HAUS4	-1	0	-1	-1	0	1	-1	-1	-1	0	-1	-1	-1	-1	1	-1	-1	-1	0	-1	-1	-1	-1	-1	-1	-1	0	-18
SEH1L	-1	0	-1	-1	0	1	-1	-1	-1	0	-1	-1	-1	-1	-1	0	-1	-1	0	-1	-1	-1	-1	-1	-1	0	0	-18
RNF26	-1	0	-1	-1	0	1	-1	-1	-1	0	-1	-1	-1	-1	0	-1	-1	-1	0	-1	-1	0	-1	-1	-1	-1	0	-18
RAD21	-1	0	-1	-1	0	1	-1	-1	-1	0	-1	-1	-1	-1	0	-1	0	-1	0	-1	-1	-1	-1	-1	-1	-1	0	-18
CCDC18	-1	-1	-1	-1	0	1	-1	-1	-1	0	-1	-1	-1	-1	0	0	-1	-1	0	-1	-1	-1	-1	0	-1	0	-1	-18
CNOT9	-1	0	-1	-1	0	0	-1	-1	-1	0	-1	-1	-1	-1	-1	0	-1	-1	0	-1	-1	-1	-1	-1	1	0	-1	-18
BCLAF1	-1	0	-1	-1	0	1	-1	-1	-1	0	-1	-1	-1	-1	-1	0	-1	-1	0	-1	-1	-1	-1	0	-1	0	-1	-18
EXOSC10	-1	0	-1	-1	0	1	-1	-1	-1	0	-1	-1	-1	-1	-1	0	-1	-1	0	-1	-1	-1	-1	-1	-1	0	0	-18
ID2	-1	0	-1	-1	0	0	-1	-1	1	0	-1	-1	-1	-1	-1	-1	-1	-1	0	-1	0	-1	-1	-1	-1	-1	0	-18
C2CD5	-1	0	-1	-1	0	1	-1	-1	-1	0	-1	-1	-1	-1	-1	-1	-1	-1	0	-1	0	-1	-1	-1	-1	0	0	-18
MATR3	-1	0	-1	-1	0	1	-1	-1	-1	0	-1	-1	-1	-1	-1	0	0	-1	0	-1	-1	-1	-1	-1	-1	0	-1	-18
HNRNPF	-1	0	-1	-1	0	0	-1	-1	-1	0	-1	-1	-1	-1	0	0	-1	-1	0	-1	-1	-1	-1	-1	0	-1	0	-18
PSMB2	-1	0	-1	-1	0	0	-1	-1	-1	0	-1	-1	-1	-1	-1	-1	-1	0	0	0	-1	-1	-1	-1	-1	0	0	-18
CCT6A	-1	0	-1	-1	0	0	-1	-1	-1	0	-1	-1	-1	-1	-1	0	0	-1	0	-1	-1	-1	-1	-1	0	0	-1	-18
TUBA1C	-1	0	-1	-1	0	0	-1	-1	-1	0	-1	-1	-1	-1	0	-1	-1	-1	0	-1	-1	-1	-1	-1	-1	1	0	-18
PPP4R1	-1	0	-1	-1	0	1	-1	-1	-1	0	-1	-1	-1	-1	0	-1	-1	-1	0	-1	-1	-1	-1	-1	-1	0	0	-18
SSRP1	-1	-1	-1	-1	0	1	-1	-1	-1	0	-1	-1	-1	-1	-1	0	0	-1	0	-1	-1	-1	-1	-1	1	-1	-1	-18
HSPBP1	-1	0	-1	-1	0	1	-1	-1	-1	0	-1	-1	-1	-1	-1	0	-1	-1	0	-1	-1	-1	-1	-1	0	0	-1	-18
ORC2	-1	0	-1	-1	0	0	-1	-1	-1	0	-1	-1	-1	-1	-1	-1	0	-1	0	-1	-1	0	-1	-1	-1	0	0	-18
GUF1	-1	0	-1	-1	0	1	-1	-1	-1	0	-1	-1	-1	-1	-1	0	-1	-1	0	-1	-1	-1	-1	-1	0	0	-1	-18
USP28	-1	-1	-1	-1	0	1	-1	-1	-1	0	-1	-1	-1	-1	0	-1	0	-1	0	-1	-1	-1	-1	-1	0	-1	0	-18
FUBP1	-1	0	-1	-1	0	1	-1	-1	-1	0	-1	-1	-1	-1	-1	-1	0	-1	0	-1	-1	-1	-1	-1	-1	0	0	-18
SUPT20H	-1	0	-1	-1	0	1	-1	-1	0	0	-1	-1	-1	-1	0	-1	0	-1	0	-1	-1	-1	-1	-1	-1	-1	-1	-18
MLH1	-1	0	-1	-1	0	1	-1	-1	-1	0	-1	-1	-1	-1	0	-1	-1	-1	0	-1	-1	-1	-1	-1	-1	0	0	-18
FAM98B	-1	0	-1	-1	0	1	-1	-1	-1	0	-1	-1	-1	-1	-1	-1	-1	-1	0	0	-1	-1	-1	-1	-1	0	0	-18
PROSER1	-1	0	-1	-1	0	1	-1	-1	-1	0	-1	-1	-1	-1	-1	0	0	-1	0	-1	-1	-1	-1	-1	0	-1	-1	-18
RCC1	-1	-1	-1	-1	0	1	-1	-1	-1	0	-1	-1	-1	-1	-1	0	0	-1	0	-1	-1	-1	-1	-1	-1	0	0	-18
ARHGAP11A	-1	NA	-1	-1	-1	1	-1	-1	-1	0	-1	-1	-1	-1	0	-1	-1	-1	0	0	-1	0	-1	-1	-1	NA	-1	-18
SUCLG1	-1	0	-1	-1	0	0	-1	-1	-1	0	-1	-1	-1	-1	-1	-1	0	-1	0	0	-1	-1	-1	-1	-1	0	0	-18
PHB2	-1	0	-1	-1	0	1	-1	-1	-1	0	-1	-1	-1	-1	-1	0	-1	-1	0	-1	-1	-1	-1	-1	-1	0	0	-18
NUP54	-1	0	-1	-1	0	1	-1	-1	-1	0	-1	-1	-1	-1	-1	0	-1	-1	0	-1	-1	-1	-1	-1	-1	0	0	-18
RBM12	-1	0	-1	-1	0	1	-1	-1	-1	0	-1	-1	-1	-1	-1	0	-1	-1	0	0	-1	-1	-1	-1	-1	0	-1	-18
ENAH	-1	0	-1	0	0	0	-1	-1	-1	0	-1	-1	-1	-1	-1	-1	-1	-1	0	-1	-1	-1	-1	-1	-1	1	0	-18
SMS	-1	0	-1	-1	0	0	-1	-1	-1	0	-1	-1	-1	-1	-1	0	0	-1	0	-1	-1	-1	-1	-1	-1	0	0	-18
MRPS15	-1	0	-1	-1	0	1	-1	-1	-1	0	-1	-1	-1	-1	-1	0	-1	-1	0	-1	-1	-1	-1	-1	-1	0	0	-18
SAFB	-1	0	-1	-1	0	1	-1	-1	-1	0	-1	-1	-1	-1	-1	0	0	-1	0	-1	-1	-1	-1	-1	-1	0	-1	-18
NOL11	-1	0	-1	-1	0	0	-1	-1	-1	0	-1	-1	-1	-1	-1	0	0	-1	0	-1	-1	-1	-1	-1	0	0	-1	-18
HYLS1	-1	0	-1	-1	0	1	-1	-1	-1	0	-1	-1	-1	-1	0	-1	-1	-1	0	-1	-1	-1	-1	-1	-1	0	0	-18
NUP62	-1	0	-1	-1	0	1	-1	-1	-1	0	-1	-1	-1	-1	-1	0	-1	-1	0	-1	-1	-1	-1	-1	-1	0	0	-18
MCM9	-1	0	-1	-1	0	1	-1	-1	-1	0	-1	-1	-1	-1	0	0	-1	-1	0	0	-1	-1	-1	-1	-1	-1	-1	-18
CBR3	-1	0	-1	-1	0	1	-1	-1	-1	0	-1	-1	-1	-1	0	-1	-1	-1	0	-1	-1	-1	-1	-1	-1	0	0	-18
GEMIN2	-1	0	-1	-1	0	1	-1	-1	-1	0	0	-1	-1	-1	-1	-1	0	-1	0	-1	-1	-1	-1	-1	-1	0	-1	-18
NLN	-1	0	-1	-1	0	1	-1	-1	-1	0	-1	-1	-1	-1	-1	-1	-1	-1	0	-1	-1	-1	-1	-1	-1	1	0	-18
KIAA0586	-1	0	-1	-1	0	1	-1	-1	-1	0	-1	-1	-1	-1	-1	0	-1	-1	0	-1	-1	-1	-1	-1	0	0	-1	-18
PSMC3	-1	0	-1	-1	0	1	-1	-1	-1	0	-1	-1	-1	-1	0	-1	-1	-1	0	-1	-1	-1	-1	-1	-1	0	0	-18
CTDSPL2	-1	0	-1	-1	0	1	-1	-1	-1	0	-1	-1	-1	-1	0	-1	-1	-1	0	-1	-1	-1	-1	-1	-1	0	0	-18
HSPD1	-1	0	-1	-1	0	0	-1	-1	-1	0	-1	-1	-1	-1	-1	0	0	-1	0	-1	-1	-1	-1	-1	0	0	-1	-18
PPIL2	-1	0	-1	-1	0	0	-1	-1	0	0	-1	-1	-1	-1	0	0	-1	-1	0	0	-1	-1	-1	-1	-1	-1	-1	-18
PDHA1	-1	0	-1	-1	0	1	-1	-1	-1	0	0	-1	-1	-1	-1	-1	-1	-1	0	-1	-1	-1	-1	-1	-1	0	0	-18
EIF4G2	-1	0	-1	-1	0	1	-1	-1	-1	0	-1	-1	-1	-1	-1	-1	-1	-1	0	0	-1	-1	-1	-1	-1	0	0	-18
WDR82	-1	0	-1	-1	0	1	-1	-1	-1	0	-1	-1	-1	-1	-1	0	-1	-1	0	-1	-1	0	-1	-1	0	-1	-1	-18
CNOT10	-1	0	-1	-1	0	0	-1	-1	-1	0	-1	-1	-1	-1	-1	0	0	-1	0	-1	-1	-1	-1	-1	0	0	-1	-18
HNRNPH1	-1	-1	-1	-1	0	1	-1	-1	-1	0	-1	-1	-1	-1	0	0	0	-1	0	-1	-1	-1	-1	-1	-1	0	-1	-18
EIF2B1	-1	0	-1	-1	0	1	-1	-1	-1	0	-1	-1	-1	-1	-1	-1	0	-1	0	-1	-1	-1	-1	-1	-1	0	0	-18
SUPT16H	-1	-1	-1	-1	0	1	-1	-1	-1	0	-1	-1	-1	-1	-1	0	0	-1	0	-1	-1	-1	-1	-1	0	0	-1	-18
FBL	-1	0	-1	-1	0	1	-1	-1	-1	0	-1	-1	-1	-1	-1	0	0	-1	0	-1	-1	-1	-1	-1	0	-1	-1	-18
FKBP3	-1	0	-1	-1	0	1	-1	-1	-1	0	-1	-1	-1	-1	0	-1	-1	-1	0	-1	-1	-1	-1	-1	-1	0	0	-18
RAB8A	-1	0	-1	-1	0	0	-1	-1	-1	0	-1	-1	-1	-1	-1	-1	0	-1	0	-1	-1	-1	-1	-1	0	0	0	-18
TARDBP	-1	0	-1	-1	0	1	-1	-1	-1	0	-1	-1	-1	-1	-1	0	0	-1	0	-1	-1	-1	-1	-1	-1	0	-1	-18
WDR18	-1	0	-1	-1	0	1	-1	-1	-1	0	-1	-1	-1	-1	-1	0	0	-1	0	-1	-1	-1	-1	-1	-1	0	-1	-18
ZBTB2	-1	0	-1	-1	0	1	-1	-1	-1	0	-1	-1	-1	-1	-1	0	-1	-1	0	0	-1	-1	-1	-1	-1	0	-1	-18
UBE2N	-1	0	-1	-1	0	1	-1	-1	-1	0	-1	-1	-1	-1	-1	0	-1	-1	0	-1	-1	-1	-1	-1	-1	0	0	-18
GPN1	-1	0	-1	-1	0	0	-1	-1	-1	0	-1	-1	-1	-1	-1	0	0	-1	0	-1	-1	-1	-1	-1	-1	0	0	-18
ITGB3BP	-1	0	-1	-1	0	0	-1	-1	-1	0	-1	-1	-1	-1	0	0	-1	-1	-1	-1	0	-1	-1	-1	-1	0	0	-18
IPO11	-1	0	-1	-1	0	1	-1	-1	-1	0	-1	-1	-1	-1	-1	-1	-1	-1	0	-1	-1	0	-1	-1	-1	0	0	-18
LRRCC1	-1	-1	-1	-1	0	1	-1	-1	-1	0	-1	-1	-1	-1	1	-1	-1	-1	0	-1	-1	-1	-1	-1	-1	0	0	-18
FAIM	-1	0	-1	-1	0	0	-1	-1	-1	0	-1	-1	-1	-1	-1	0	-1	-1	0	1	-1	-1	-1	-1	-1	0	-1	-18
TENT4A	-1	0	-1	-1	0	1	-1	-1	-1	0	-1	-1	-1	-1	-1	0	0	-1	0	-1	-1	-1	-1	-1	-1	-1	0	-18
ILKAP	-1	0	-1	-1	0	0	-1	-1	-1	0	-1	-1	-1	-1	0	0	-1	-1	0	-1	-1	-1	-1	-1	-1	0	0	-18
ELF4	-1	0	-1	-1	0	1	-1	-1	0	0	-1	-1	-1	-1	0	-1	-1	-1	0	-1	-1	-1	-1	-1	-1	-1	0	-18
BRIX1	-1	0	-1	-1	0	1	-1	-1	-1	0	-1	-1	-1	-1	-1	-1	0	-1	0	-1	-1	-1	-1	-1	-1	0	0	-18
PBRM1	-1	0	-1	-1	0	1	-1	-1	-1	0	-1	-1	-1	-1	0	0	-1	-1	0	-1	-1	-1	-1	-1	-1	0	-1	-18
SLC25A40	-1	-1	-1	-1	0	1	-1	-1	-1	0	-1	-1	-1	-1	1	-1	-1	-1	0	-1	-1	-1	-1	-1	-1	0	0	-18
MRRF	-1	0	-1	-1	0	1	-1	-1	-1	0	-1	-1	-1	-1	-1	0	-1	-1	0	0	-1	-1	-1	-1	0	-1	-1	-18
HNRNPA0	-1	0	-1	-1	0	1	-1	-1	-1	0	-1	-1	-1	-1	0	0	-1	-1	0	-1	0	-1	-1	-1	-1	-1	-1	-18
MAGOHB	-1	0	-1	-1	0	1	-1	-1	-1	0	-1	-1	-1	-1	-1	0	-1	-1	0	-1	-1	-1	-1	-1	-1	0	0	-18
PNPT1	-1	0	-1	-1	0	1	-1	-1	-1	0	0	-1	-1	-1	-1	-1	-1	-1	0	0	-1	-1	-1	-1	-1	0	-1	-18
DKC1	-1	0	-1	-1	0	1	-1	-1	-1	0	-1	-1	-1	-1	-1	0	0	-1	0	-1	-1	-1	-1	-1	-1	0	-1	-18
PGBD1	-1	0	-1	-1	0	1	-1	-1	-1	0	-1	-1	-1	-1	0	-1	-1	-1	0	-1	-1	-1	-1	-1	-1	0	0	-18
SNX5	-1	0	-1	-1	0	1	-1	-1	-1	0	-1	-1	-1	-1	-1	0	-1	-1	0	-1	-1	-1	-1	-1	-1	0	0	-18
PAK1IP1	-1	0	-1	-1	0	0	-1	-1	-1	0	-1	-1	-1	-1	-1	0	-1	-1	0	-1	-1	-1	-1	-1	0	0	0	-18
RAF1	-1	0	-1	-1	0	0	-1	-1	-1	0	-1	-1	-1	-1	-1	-1	0	0	0	-1	-1	-1	-1	-1	-1	0	0	-18
TIMM10	-1	0	-1	-1	0	1	-1	-1	-1	0	-1	-1	-1	-1	-1	0	0	-1	0	-1	-1	-1	-1	-1	-1	0	-1	-18
GNAI3	-1	0	-1	-1	0	1	-1	-1	-1	0	-1	-1	-1	-1	0	-1	-1	-1	0	-1	-1	-1	-1	-1	-1	0	0	-18
MTA2	-1	0	-1	-1	0	1	-1	-1	-1	0	-1	-1	-1	-1	-1	0	-1	-1	0	0	-1	-1	-1	-1	-1	0	-1	-18
RRP36	-1	0	-1	-1	0	1	-1	-1	-1	0	-1	-1	-1	-1	-1	0	-1	-1	0	-1	-1	-1	-1	-1	0	0	-1	-18
SPIN4	-1	-1	-1	-1	0	1	-1	-1	-1	0	-1	-1	-1	-1	0	-1	-1	-1	-1	0	0	-1	-1	-1	-1	0	0	-18
ATAD3A	-1	0	-1	-1	0	1	-1	-1	-1	0	-1	-1	-1	-1	-1	0	-1	-1	0	-1	-1	-1	-1	-1	-1	0	0	-18
TCHP	-1	0	-1	-1	0	1	-1	-1	-1	0	-1	-1	-1	-1	-1	-1	-1	-1	0	-1	-1	0	-1	-1	-1	0	0	-18
SRBD1	-1	0	-1	-1	0	1	-1	-1	-1	0	-1	-1	-1	-1	0	0	-1	-1	0	-1	-1	-1	-1	-1	-1	0	-1	-18
RNPS1	-1	0	-1	-1	0	1	-1	-1	-1	0	-1	-1	-1	-1	-1	0	-1	-1	0	-1	-1	-1	-1	-1	0	-1	0	-18
DZIP1L	-1	-1	-1	-1	0	1	-1	0	-1	0	0	-1	-1	-1	0	-1	-1	-1	-1	-1	-1	-1	-1	-1	-1	0	0	-18
IRAK1BP1	-1	-1	-1	-1	0	1	-1	-1	0	0	-1	-1	-1	-1	0	-1	-1	-1	-1	-1	0	-1	-1	-1	-1	0	0	-18
C14orf93	-1	-1	0	-1	0	1	-1	-1	-1	0	-1	-1	-1	-1	0	-1	-1	-1	-1	-1	-1	-1	0	0	-1	-1	0	-18
TMEM97	-1	-1	-1	-1	0	1	-1	-1	-1	0	-1	-1	-1	-1	-1	0	-1	-1	0	0	-1	-1	-1	-1	-1	0	0	-18
TOE1	-1	-1	-1	-1	0	0	-1	-1	-1	0	-1	-1	-1	-1	-1	1	0	-1	0	-1	-1	-1	-1	-1	0	0	-1	-18
NOL10	-1	0	-1	-1	0	1	-1	-1	-1	0	-1	-1	-1	-1	-1	0	0	-1	0	-1	-1	-1	-1	-1	-1	0	-1	-18
ANAPC1	-1	0	-1	-1	0	1	-1	-1	-1	0	-1	-1	-1	-1	-1	-1	0	-1	0	-1	-1	-1	-1	-1	0	0	-1	-18
SF1	-1	0	-1	-1	0	0	-1	-1	-1	0	-1	-1	-1	-1	-1	0	0	-1	0	-1	-1	-1	-1	-1	0	-1	0	-18
PITPNB	-1	0	-1	-1	0	1	-1	-1	-1	0	-1	-1	-1	-1	-1	-1	-1	-1	0	0	-1	-1	-1	-1	-1	0	0	-18
TNPO3	-1	0	-1	-1	0	0	-1	-1	-1	0	-1	-1	-1	-1	-1	0	0	-1	0	-1	-1	-1	-1	-1	-1	0	0	-18
LSM5	-1	0	-1	-1	0	0	-1	-1	-1	0	-1	-1	-1	-1	-1	-1	-1	-1	0	0	0	-1	-1	-1	-1	0	0	-18
SLIT2	-1	-1	-1	-1	0	1	-1	-1	-1	0	-1	-1	-1	-1	0	-1	-1	-1	0	1	-1	-1	-1	-1	-1	-1	0	-18
ALKBH3	-1	0	-1	-1	0	1	-1	-1	-1	0	-1	-1	-1	-1	0	-1	-1	0	0	-1	-1	-1	-1	-1	-1	-1	0	-18
NOD1	-1	0	-1	-1	0	1	-1	-1	1	0	-1	-1	-1	-1	0	-1	-1	-1	0	-1	-1	-1	-1	-1	-1	-1	-1	-18
NEMP1	-1	0	-1	-1	0	1	0	-1	-1	0	-1	-1	-1	-1	-1	-1	-1	-1	0	-1	-1	0	-1	-1	-1	-1	0	-18
ACTR5	-1	-1	-1	-1	0	1	-1	-1	-1	0	-1	-1	-1	-1	-1	0	0	-1	0	-1	-1	-1	-1	-1	-1	0	0	-18
NAA50	-1	0	-1	-1	0	1	-1	-1	-1	0	-1	-1	-1	-1	-1	0	-1	-1	0	-1	-1	-1	-1	-1	-1	0	0	-18
PMF1	-1	0	-1	-1	0	0	-1	-1	-1	0	-1	-1	-1	-1	0	-1	-1	-1	0	0	-1	-1	-1	-1	-1	0	0	-18
FBXO17	-1	0	0	-1	0	0	-1	-1	0	0	-1	-1	-1	-1	-1	0	-1	-1	-1	-1	-1	-1	-1	-1	-1	0	0	-18
CASP2	-1	0	-1	-1	0	1	-1	-1	-1	0	-1	-1	-1	-1	0	0	-1	-1	0	-1	-1	-1	-1	-1	-1	0	-1	-18
HEATR6	-1	-1	-1	-1	0	1	-1	-1	-1	0	0	-1	-1	-1	-1	0	0	-1	0	-1	-1	-1	-1	-1	-1	-1	0	-18
ERLIN1	-1	0	-1	-1	0	1	-1	-1	-1	0	-1	-1	-1	-1	-1	-1	0	-1	0	-1	-1	-1	-1	-1	-1	0	0	-18
C5orf34	-1	-1	-1	-1	0	1	-1	-1	-1	0	-1	-1	-1	-1	0	-1	0	-1	0	-1	-1	-1	-1	-1	-1	0	0	-18
WBP11	-1	0	-1	-1	0	1	-1	-1	-1	0	0	-1	-1	-1	-1	-1	-1	-1	0	-1	-1	0	-1	-1	-1	-1	0	-18
CEP192	-1	-1	-1	-1	0	1	-1	-1	-1	0	-1	-1	-1	-1	0	-1	-1	-1	0	-1	-1	0	-1	-1	-1	0	0	-18
POC5	-1	0	-1	-1	0	1	-1	-1	-1	0	-1	-1	-1	-1	0	-1	0	-1	0	-1	-1	-1	-1	-1	-1	0	-1	-18
ERI2	-1	0	-1	-1	0	1	-1	-1	-1	0	-1	-1	-1	-1	0	-1	-1	-1	0	-1	-1	0	-1	-1	-1	0	-1	-18
RAN	-1	0	-1	-1	0	1	-1	-1	-1	0	-1	-1	-1	-1	-1	0	-1	-1	0	-1	-1	-1	-1	-1	-1	0	0	-18
MAGOH	-1	0	-1	-1	0	1	-1	-1	-1	0	-1	-1	-1	-1	-1	0	-1	-1	0	-1	-1	-1	-1	-1	-1	0	0	-18
BRD9	-1	0	-1	-1	0	1	-1	-1	-1	0	-1	-1	-1	-1	-1	0	-1	-1	0	-1	-1	-1	-1	-1	-1	0	0	-18
RPSA	-1	0	-1	-1	0	1	-1	-1	-1	0	-1	-1	-1	-1	0	0	-1	-1	0	-1	-1	-1	-1	-1	-1	-1	0	-18
TEDC1	-1	0	-1	-1	0	1	-1	-1	-1	0	-1	-1	-1	-1	0	0	-1	-1	0	-1	-1	-1	-1	-1	-1	0	-1	-18
SPATS2L	-1	0	-1	-1	0	1	-1	-1	-1	0	-1	-1	-1	-1	1	-1	-1	-1	0	-1	-1	-1	-1	-1	-1	-1	0	-18
DPF1	-1	0	-1	-1	0	1	0	-1	-1	0	-1	-1	-1	-1	0	-1	0	-1	NA	-1	-1	-1	-1	-1	-1	-1	-1	-18
MMS22L	-1	0	-1	-1	0	1	-1	-1	-1	0	-1	-1	-1	-1	0	-1	-1	-1	0	-1	-1	-1	-1	-1	-1	0	0	-18
DDX11	-1	-1	-1	-1	0	1	-1	-1	-1	0	-1	-1	-1	-1	0	1	-1	-1	0	-1	-1	0	-1	-1	-1	-1	-1	-18
SETD2	-1	0	-1	0	0	1	-1	-1	-1	0	-1	-1	-1	-1	-1	-1	-1	-1	0	-1	-1	-1	-1	-1	-1	0	0	-18
POLR1E	-1	0	-1	-1	0	1	-1	-1	-1	0	-1	-1	-1	-1	-1	-1	0	-1	0	-1	-1	-1	-1	-1	0	-1	0	-18
RIF1	-1	0	-1	-1	0	0	-1	-1	-1	0	-1	-1	-1	-1	-1	-1	0	-1	0	-1	-1	-1	-1	0	-1	0	0	-18
MAGI3	-1	0	-1	-1	0	0	-1	-1	0	0	-1	-1	-1	-1	0	-1	-1	-1	0	-1	-1	-1	-1	-1	-1	0	0	-18
ZNF93	-1	-1	-1	-1	0	1	-1	-1	-1	0	-1	-1	-1	-1	0	0	-1	-1	0	-1	-1	0	-1	-1	-1	0	-1	-18
AFG3L1P	-1	0	-1	-1	0	0	-1	-1	-1	0	-1	-1	-1	-1	0	0	-1	-1	0	-1	-1	-1	-1	0	-1	0	-1	-18
TAF5L	-1	0	-1	-1	0	0	-1	-1	-1	0	-1	-1	-1	-1	-1	0	-1	-1	0	-1	-1	-1	-1	-1	0	0	0	-18
PINX1	-1	0	-1	-1	0	0	-1	-1	-1	0	-1	-1	-1	-1	-1	0	0	-1	0	-1	-1	-1	-1	-1	0	0	-1	-18
C21orf58	-1	-1	-1	-1	0	1	-1	-1	-1	0	-1	-1	-1	-1	1	-1	0	-1	0	-1	-1	-1	-1	-1	-1	-1	0	-18
MTHFD1L	-1	0	0	-1	0	1	-1	-1	-1	0	-1	-1	-1	-1	-1	0	-1	-1	0	-1	-1	-1	-1	-1	-1	-1	0	-18
SIMC1	-1	0	-1	-1	0	1	-1	-1	-1	0	-1	-1	-1	-1	-1	0	-1	-1	0	-1	-1	-1	-1	-1	-1	0	0	-18
TMEM106C	-1	0	-1	-1	0	0	-1	-1	-1	0	-1	-1	-1	-1	1	-1	-1	-1	0	-1	-1	-1	-1	-1	-1	0	0	-18
NSMCE4A	-1	0	-1	-1	0	1	-1	-1	-1	0	-1	-1	-1	-1	-1	0	-1	-1	0	0	-1	-1	-1	-1	-1	-1	0	-18
GJC1	-1	0	-1	-1	0	1	-1	-1	-1	0	-1	-1	-1	-1	0	-1	-1	-1	0	-1	-1	-1	-1	-1	-1	0	0	-18
TAF1C	-1	0	-1	-1	0	0	-1	-1	-1	0	-1	-1	-1	-1	-1	0	0	-1	0	0	-1	-1	-1	-1	-1	-1	0	-18
RRS1	-1	0	-1	-1	0	0	-1	-1	-1	0	-1	-1	-1	-1	-1	-1	-1	-1	0	0	-1	-1	-1	-1	1	0	-1	-18
RNASEH2B	-1	0	-1	-1	0	1	-1	-1	-1	0	-1	-1	-1	-1	-1	0	-1	-1	0	-1	-1	0	-1	-1	-1	-1	0	-18
ALMS1	-1	0	-1	-1	0	1	-1	-1	-1	0	-1	-1	-1	-1	0	0	-1	-1	0	-1	-1	-1	-1	-1	-1	0	-1	-18
DCK	0	0	-1	-1	0	1	-1	-1	-1	0	-1	-1	-1	-1	-1	-1	-1	-1	0	-1	-1	-1	-1	-1	-1	0	0	-18
RBM17	0	0	-1	-1	0	1	-1	-1	-1	0	-1	-1	-1	-1	-1	0	-1	-1	0	-1	-1	-1	-1	-1	-1	-1	0	-18
ALG10	0	-1	-1	-1	0	0	-1	-1	-1	0	-1	-1	-1	-1	0	0	-1	-1	0	-1	-1	-1	-1	-1	-1	0	0	-18
ZNF730	0	-1	-1	-1	0	1	-1	-1	-1	0	0	-1	-1	-1	0	-1	-1	-1	0	-1	-1	-1	-1	-1	-1	0	-1	-18
LOC642846	0	0	-1	-1	0	0	-1	-1	-1	0	-1	-1	-1	-1	0	-1	-1	-1	NA	-1	-1	-1	-1	-1	-1	0	0	-18
CCDC150	0	-1	-1	-1	0	1	-1	-1	-1	0	-1	-1	-1	-1	0	-1	-1	-1	0	-1	-1	-1	-1	0	-1	0	-1	-18
MAT2A	0	0	-1	-1	0	1	-1	-1	-1	0	-1	-1	-1	-1	-1	0	-1	-1	0	0	-1	-1	-1	-1	-1	-1	-1	-18
YWHAH	0	0	-1	-1	0	1	-1	-1	-1	0	-1	-1	-1	-1	-1	-1	-1	-1	0	-1	-1	0	-1	-1	-1	-1	0	-18
PRIMPOL	0	0	-1	-1	0	0	-1	-1	-1	0	-1	-1	-1	-1	0	-1	-1	-1	0	-1	0	-1	-1	-1	-1	-1	0	-18
MSH6	0	-1	-1	-1	0	1	-1	-1	-1	0	-1	-1	-1	-1	-1	-1	0	-1	0	-1	-1	-1	-1	-1	-1	0	0	-18
POLD3	0	0	-1	-1	0	1	-1	-1	-1	0	-1	-1	-1	-1	0	-1	-1	-1	0	-1	-1	-1	-1	-1	-1	-1	0	-18
PHGDH	0	-1	-1	0	0	1	-1	-1	-1	0	-1	-1	-1	-1	-1	0	0	-1	-1	-1	-1	-1	-1	-1	-1	-1	0	-18
NR2C2AP	0	-1	-1	-1	0	0	-1	-1	-1	0	-1	-1	-1	-1	-1	0	-1	-1	0	-1	-1	0	-1	-1	-1	0	0	-18
C19orf48	0	-1	NA	-1	0	NA	-1	-1	-1	0	-1	-1	-1	-1	NA	NA	NA	-1	0	-1	-1	-1	-1	-1	-1	-1	-1	-18
SCARA3	-1	-1	-1	-1	0	1	-1	-1	1	0	-1	-1	-1	-1	1	-1	-1	-1	-1	-1	-1	-1	-1	-1	-1	0	0	-17
SMAD6	-1	-1	-1	-1	0	1	-1	-1	1	0	-1	-1	-1	-1	-1	-1	-1	-1	-1	-1	-1	0	0	-1	-1	0	0	-17
TOX	-1	-1	0	-1	0	1	-1	-1	-1	0	-1	-1	-1	-1	0	-1	-1	-1	-1	-1	1	-1	-1	-1	-1	NA	0	-17
EYA2	-1	-1	-1	-1	0	1	-1	-1	NA	NA	0	-1	-1	-1	0	-1	-1	-1	-1	-1	-1	-1	-1	-1	0	0	0	-17
MAMLD1	-1	0	-1	-1	0	1	-1	-1	1	0	-1	-1	-1	-1	0	-1	-1	-1	0	-1	-1	-1	-1	-1	-1	-1	0	-17
GPR85	-1	0	-1	-1	0	1	-1	-1	-1	0	-1	-1	-1	-1	0	-1	-1	-1	0	-1	-1	0	-1	-1	-1	0	0	-17
TENT5B	-1	-1	-1	-1	0	1	-1	-1	1	0	-1	-1	-1	-1	0	-1	0	-1	-1	-1	-1	-1	-1	-1	-1	0	0	-17
PTTG3P	-1	0	-1	-1	NA	0	-1	-1	-1	0	-1	-1	-1	-1	0	0	0	-1	0	-1	-1	-1	-1	-1	-1	0	NA	-17
ABI3	-1	-1	-1	-1	0	0	-1	-1	0	0	-1	-1	-1	-1	0	-1	0	-1	-1	-1	NA	-1	-1	-1	0	NA	0	-17
CCDC152	-1	-1	0	-1	0	1	0	-1	-1	0	-1	-1	-1	NA	0	-1	-1	-1	0	-1	-1	-1	-1	-1	-1	0	-1	-17
NRGN	-1	-1	-1	-1	0	0	-1	-1	-1	0	-1	-1	-1	-1	0	0	1	-1	0	-1	-1	-1	-1	-1	0	NA	-1	-17
RACGAP1P	-1	-1	NA	-1	-1	NA	-1	-1	0	NA	NA	-1	-1	NA	NA	NA	NA	-1	-1	-1	-1	-1	-1	-1	-1	-1	NA	-17
PTGER2	-1	-1	-1	-1	0	1	-1	-1	NA	NA	-1	-1	-1	-1	1	-1	-1	-1	-1	-1	-1	-1	-1	-1	-1	1	0	-17
ACTB	-1	0	-1	-1	0	1	-1	-1	-1	0	-1	-1	-1	-1	1	-1	-1	-1	0	-1	-1	-1	-1	-1	-1	0	0	-17
HNRNPU	-1	0	-1	-1	0	1	-1	-1	-1	0	-1	-1	-1	-1	-1	0	0	-1	0	-1	-1	-1	-1	-1	-1	0	0	-17
ACAT2	-1	0	-1	-1	0	1	-1	-1	-1	0	-1	-1	-1	-1	0	0	-1	-1	0	-1	-1	-1	-1	-1	-1	0	0	-17
ARL6IP1	-1	-1	-1	-1	0	1	-1	-1	-1	0	-1	-1	-1	-1	1	-1	0	-1	-1	-1	-1	-1	-1	0	0	0	-1	-17
H3-3B	-1	0	-1	-1	0	1	-1	-1	-1	0	-1	-1	-1	-1	1	0	-1	-1	0	-1	-1	-1	-1	-1	-1	-1	0	-17
LY6K	-1	-1	-1	-1	0	0	-1	-1	0	0	-1	-1	-1	-1	0	-1	-1	-1	0	-1	-1	-1	-1	0	-1	1	0	-17
BLMH	-1	0	0	-1	0	1	-1	-1	-1	0	-1	-1	-1	-1	-1	0	0	-1	-1	-1	-1	-1	-1	-1	0	0	-1	-17
MTIF2	-1	0	-1	-1	0	1	-1	-1	-1	0	-1	-1	-1	-1	-1	0	-1	-1	0	-1	-1	-1	-1	0	-1	0	0	-17
BANF1	-1	0	-1	-1	0	1	-1	-1	-1	0	-1	-1	-1	-1	0	0	-1	-1	0	-1	-1	-1	-1	-1	-1	0	0	-17
MAGI2-AS3	-1	0	-1	-1	0	1	-1	-1	0	0	-1	-1	-1	-1	0	-1	-1	-1	0	-1	-1	-1	-1	-1	-1	-1	1	-17
PPP1CC	-1	0	-1	-1	0	1	-1	-1	-1	0	-1	-1	-1	-1	-1	-1	0	-1	0	0	-1	-1	-1	-1	-1	0	0	-17
NCOA5	-1	0	-1	-1	0	1	-1	-1	-1	0	-1	-1	-1	-1	-1	0	0	-1	0	-1	-1	0	-1	-1	0	-1	-1	-17
CYRIB	-1	0	-1	-1	0	1	-1	-1	0	0	-1	-1	-1	-1	0	-1	-1	-1	0	-1	-1	-1	-1	-1	-1	0	0	-17
MIOS	-1	0	-1	-1	0	1	-1	-1	-1	0	-1	-1	-1	-1	-1	0	0	-1	0	-1	-1	-1	-1	-1	-1	0	0	-17
CTCF	-1	0	-1	-1	0	1	-1	-1	-1	0	-1	-1	-1	-1	0	0	0	-1	0	-1	-1	0	-1	-1	-1	-1	-1	-17
METAP1	-1	0	-1	-1	0	1	-1	-1	-1	0	-1	-1	-1	-1	-1	0	0	-1	0	-1	-1	-1	-1	-1	-1	0	0	-17
NUP160	-1	0	-1	-1	0	1	-1	-1	-1	0	-1	-1	-1	-1	-1	0	0	-1	0	-1	-1	-1	-1	-1	-1	0	0	-17
NPM1	-1	0	-1	-1	0	1	-1	-1	-1	0	-1	-1	-1	-1	-1	0	0	-1	0	-1	-1	-1	-1	-1	0	0	-1	-17
TRIM28	-1	0	-1	-1	0	1	-1	-1	-1	0	-1	-1	-1	-1	-1	0	-1	-1	0	-1	-1	-1	-1	-1	0	0	0	-17
RUVBL2	-1	0	-1	-1	0	1	-1	-1	-1	0	-1	-1	-1	-1	-1	0	0	-1	0	-1	-1	-1	-1	-1	0	0	-1	-17
RPL26L1	-1	0	-1	-1	0	1	-1	-1	0	0	-1	-1	-1	-1	-1	0	-1	-1	0	-1	-1	-1	-1	-1	-1	0	0	-17
PPIL1	-1	0	-1	-1	0	0	-1	-1	-1	0	-1	-1	-1	-1	-1	0	-1	-1	0	0	0	-1	-1	-1	0	0	-1	-17
LIMD2	-1	-1	-1	-1	0	0	-1	-1	1	0	0	-1	-1	-1	0	0	-1	-1	0	-1	-1	-1	-1	-1	-1	0	-1	-17
RBBP7	-1	0	-1	-1	0	1	-1	-1	-1	0	-1	-1	-1	-1	0	-1	0	-1	0	-1	-1	-1	-1	-1	-1	0	0	-17
TCOF1	-1	0	-1	-1	0	1	-1	-1	-1	0	-1	-1	-1	-1	-1	0	0	-1	0	-1	-1	-1	-1	-1	0	-1	0	-17
EBNA1BP2	-1	0	-1	-1	0	0	-1	-1	-1	0	-1	-1	-1	-1	-1	0	0	-1	0	0	-1	-1	-1	-1	-1	0	0	-17
DIS3L2	-1	0	-1	-1	0	1	-1	-1	-1	0	-1	-1	-1	-1	0	0	0	-1	0	-1	-1	-1	-1	-1	-1	0	-1	-17
POLD2	-1	0	-1	-1	0	1	-1	-1	-1	0	-1	-1	-1	-1	-1	0	-1	-1	0	-1	-1	-1	-1	-1	0	0	0	-17
POT1	-1	0	-1	-1	0	1	-1	-1	-1	0	-1	-1	-1	-1	1	-1	-1	-1	0	-1	-1	-1	-1	-1	-1	0	0	-17
RBM10	-1	0	-1	-1	0	1	-1	-1	-1	0	-1	-1	-1	-1	-1	0	0	-1	0	-1	-1	-1	-1	-1	0	0	-1	-17
MRPL35	-1	0	-1	-1	0	1	-1	-1	-1	0	-1	-1	-1	-1	-1	0	0	-1	0	0	-1	-1	-1	-1	-1	0	-1	-17
NUP88	-1	0	-1	-1	0	1	-1	-1	-1	0	-1	-1	-1	-1	-1	0	0	-1	0	-1	-1	0	-1	-1	-1	-1	0	-17
PRRX2	-1	0	-1	-1	0	1	-1	-1	NA	0	-1	-1	-1	-1	0	-1	-1	-1	0	-1	-1	-1	-1	-1	-1	0	0	-17
PAICS	-1	0	-1	-1	0	1	-1	-1	-1	0	-1	-1	-1	-1	-1	0	0	-1	0	-1	-1	-1	-1	-1	-1	0	0	-17
KARS1	-1	0	0	-1	0	0	-1	-1	-1	0	-1	-1	-1	-1	-1	0	0	-1	0	-1	-1	-1	-1	-1	0	0	-1	-17
YJU2	-1	0	-1	-1	0	1	-1	-1	-1	0	-1	-1	-1	-1	-1	0	-1	-1	0	0	-1	-1	-1	-1	-1	0	0	-17
ENY2	-1	0	-1	-1	0	1	-1	-1	-1	0	-1	-1	-1	-1	0	0	0	-1	0	-1	-1	-1	-1	-1	-1	0	-1	-17
SNRPG	-1	0	-1	-1	0	1	-1	-1	-1	0	-1	-1	-1	-1	0	0	0	-1	0	-1	-1	-1	-1	-1	-1	0	-1	-17
PSMA7	-1	0	-1	-1	0	0	-1	-1	-1	0	-1	-1	-1	-1	-1	0	0	-1	0	-1	-1	-1	-1	-1	0	0	0	-17
NOL7	-1	0	-1	-1	0	1	-1	-1	-1	0	-1	-1	-1	-1	-1	0	-1	-1	0	-1	-1	0	-1	-1	-1	0	0	-17
UBP1	-1	0	-1	-1	0	1	-1	-1	-1	0	-1	-1	-1	-1	-1	0	-1	-1	0	0	-1	0	-1	-1	-1	0	-1	-17
SYNJ2	-1	0	-1	-1	0	1	-1	-1	-1	0	-1	-1	-1	-1	0	0	-1	-1	0	-1	-1	-1	-1	-1	0	-1	0	-17
JADE1	-1	0	-1	0	0	1	-1	-1	-1	0	1	-1	-1	-1	-1	-1	-1	-1	0	-1	-1	-1	-1	-1	-1	-1	0	-17
KHSRP	-1	0	-1	-1	0	1	-1	-1	-1	0	-1	-1	-1	-1	-1	0	0	-1	0	-1	-1	-1	-1	-1	0	-1	0	-17
PPP1R8	-1	0	-1	-1	0	0	-1	-1	-1	0	-1	-1	-1	-1	-1	0	0	-1	0	-1	-1	0	-1	-1	0	0	-1	-17
XRCC6	-1	0	-1	-1	0	1	-1	-1	-1	0	-1	-1	-1	-1	-1	0	0	-1	0	-1	-1	-1	-1	-1	0	0	-1	-17
TIMM23	-1	0	-1	-1	0	1	-1	-1	-1	0	-1	-1	-1	-1	-1	0	0	-1	0	0	-1	-1	-1	-1	-1	0	-1	-17
COMMD4	-1	0	-1	-1	0	0	-1	-1	0	0	-1	-1	-1	-1	1	0	-1	-1	0	-1	-1	-1	-1	-1	-1	0	-1	-17
CNOT7	-1	0	-1	-1	0	1	-1	-1	-1	0	0	-1	-1	-1	-1	-1	-1	-1	0	0	-1	-1	-1	-1	-1	0	0	-17
SENP7	-1	-1	-1	-1	0	1	-1	-1	0	0	-1	-1	-1	-1	1	-1	-1	-1	-1	-1	0	-1	-1	-1	-1	0	0	-17
R3HDM1	-1	0	-1	-1	0	1	-1	-1	-1	0	-1	-1	-1	-1	-1	-1	0	-1	0	-1	-1	-1	-1	-1	0	0	0	-17
CNOT6	-1	0	-1	-1	0	0	-1	-1	-1	0	-1	-1	-1	-1	-1	0	0	-1	0	-1	-1	-1	-1	0	0	0	-1	-17
CCDC59	-1	0	-1	-1	0	1	-1	-1	-1	0	-1	-1	-1	-1	-1	0	-1	-1	0	-1	-1	-1	-1	0	-1	0	0	-17
CEP57	-1	0	-1	-1	0	1	-1	-1	-1	0	-1	-1	-1	-1	0	0	-1	-1	0	-1	-1	-1	-1	-1	-1	0	0	-17
CCT2	-1	0	-1	-1	0	1	-1	-1	-1	0	-1	-1	-1	-1	-1	0	0	-1	0	-1	-1	-1	-1	-1	0	0	-1	-17
PTER	-1	-1	-1	0	0	1	-1	-1	-1	0	-1	-1	-1	-1	0	-1	-1	-1	0	0	-1	-1	-1	-1	0	-1	0	-17
QTRT2	-1	0	-1	-1	0	0	-1	-1	-1	0	-1	-1	-1	-1	-1	0	0	-1	0	0	-1	-1	-1	-1	0	0	-1	-17
PRPF38A	-1	0	-1	-1	0	1	-1	-1	-1	0	-1	-1	-1	-1	0	-1	0	-1	0	-1	-1	-1	-1	-1	0	0	-1	-17
PECR	-1	0	-1	-1	0	1	-1	-1	-1	0	-1	-1	-1	-1	0	-1	-1	-1	0	-1	-1	-1	-1	-1	0	0	0	-17
ECHDC3	-1	0	-1	-1	0	1	-1	-1	-1	0	0	-1	-1	-1	0	-1	-1	-1	-1	0	-1	-1	-1	-1	-1	NA	0	-17
NHEJ1	-1	0	-1	-1	0	1	-1	-1	-1	0	-1	-1	-1	-1	-1	0	-1	-1	-1	0	-1	-1	-1	-1	0	0	0	-17
CPSF6	-1	0	-1	-1	0	1	-1	-1	-1	0	-1	-1	-1	-1	-1	0	0	-1	0	-1	-1	-1	-1	-1	-1	0	0	-17
METTL4	-1	0	-1	-1	0	1	-1	-1	-1	0	-1	-1	-1	-1	0	0	-1	-1	0	-1	0	-1	-1	-1	-1	-1	0	-17
FOXRED2	-1	-1	-1	-1	0	1	-1	-1	-1	0	-1	-1	-1	-1	-1	0	-1	-1	0	-1	-1	-1	-1	-1	1	0	0	-17
UTP14A	-1	0	-1	-1	0	1	-1	-1	-1	0	-1	-1	-1	-1	-1	0	0	-1	0	-1	-1	-1	-1	-1	0	0	-1	-17
TUBGCP4	-1	0	-1	-1	0	1	-1	-1	-1	0	-1	-1	-1	-1	-1	-1	0	-1	0	0	-1	-1	-1	-1	-1	0	0	-17
LTV1	-1	0	-1	-1	0	1	-1	-1	-1	0	-1	-1	-1	-1	-1	0	-1	-1	0	0	-1	-1	-1	-1	0	0	-1	-17
ADSL	-1	0	-1	-1	0	1	-1	-1	-1	0	-1	-1	-1	-1	-1	0	-1	-1	0	0	-1	-1	-1	-1	-1	0	0	-17
APEX1	-1	0	-1	-1	0	1	-1	-1	-1	0	-1	-1	-1	-1	-1	0	-1	-1	0	-1	-1	-1	-1	-1	1	0	-1	-17
NCBP1	-1	0	-1	-1	0	1	-1	-1	-1	0	-1	-1	-1	-1	-1	0	0	-1	0	-1	-1	0	-1	-1	-1	0	-1	-17
NCL	-1	0	-1	-1	0	1	-1	-1	-1	0	-1	-1	-1	-1	-1	0	0	-1	0	-1	-1	-1	-1	-1	0	0	-1	-17
GPATCH4	-1	0	-1	-1	0	1	-1	-1	-1	0	-1	-1	-1	-1	-1	0	0	-1	0	-1	-1	-1	-1	-1	0	0	-1	-17
ODF2	-1	0	-1	-1	0	0	-1	-1	-1	0	-1	-1	-1	-1	0	0	0	-1	0	-1	-1	-1	-1	-1	-1	0	0	-17
TMEM18	-1	-1	-1	-1	0	1	-1	-1	0	0	-1	-1	-1	-1	0	0	-1	-1	0	-1	-1	-1	-1	-1	-1	0	0	-17
TOMM22	-1	0	-1	-1	0	1	-1	-1	-1	0	-1	-1	-1	-1	-1	0	0	-1	0	-1	-1	-1	-1	-1	0	0	-1	-17
ERAL1	-1	0	-1	-1	0	1	-1	-1	-1	0	-1	-1	-1	-1	-1	0	0	-1	0	-1	-1	-1	-1	-1	0	0	-1	-17
NAT10	-1	0	-1	-1	0	1	-1	-1	-1	0	-1	-1	-1	-1	-1	0	0	-1	0	-1	-1	-1	-1	-1	0	0	-1	-17
TBC1D31	-1	0	-1	-1	0	1	-1	-1	-1	0	-1	-1	-1	-1	0	0	0	-1	0	-1	-1	-1	-1	0	-1	-1	-1	-17
HNRNPL	-1	0	-1	-1	0	1	-1	-1	-1	0	-1	-1	-1	-1	-1	0	0	-1	0	-1	-1	-1	-1	-1	0	0	-1	-17
REEP4	-1	0	-1	-1	0	1	-1	-1	-1	0	-1	-1	-1	-1	-1	0	0	-1	0	-1	-1	-1	-1	-1	0	-1	0	-17
PSME3IP1	-1	0	-1	-1	0	1	-1	-1	0	0	-1	-1	-1	-1	0	0	-1	-1	0	-1	-1	-1	-1	-1	-1	0	-1	-17
RTN4IP1	-1	0	-1	-1	0	1	-1	-1	-1	0	-1	-1	-1	-1	-1	-1	0	-1	0	0	-1	-1	-1	-1	-1	0	0	-17
ANAPC15	-1	0	-1	-1	0	1	-1	-1	-1	0	-1	-1	-1	-1	0	0	-1	-1	0	0	-1	-1	-1	-1	-1	0	-1	-17
NFYB	-1	0	-1	-1	0	0	-1	-1	-1	0	-1	0	-1	-1	0	-1	-1	-1	0	-1	-1	-1	0	-1	-1	0	0	-17
CASP6	-1	0	-1	-1	0	1	-1	-1	0	0	-1	-1	-1	-1	0	-1	-1	-1	0	-1	0	-1	-1	-1	-1	0	-1	-17
DONSON	-1	0	-1	-1	0	1	-1	-1	-1	0	-1	-1	-1	-1	1	-1	-1	-1	0	-1	-1	-1	-1	-1	-1	0	0	-17
LIPE	-1	-1	-1	-1	0	1	-1	-1	-1	0	-1	-1	-1	-1	0	0	0	-1	0	-1	-1	0	-1	0	-1	-1	-1	-17
AP4S1	-1	0	-1	-1	0	0	-1	-1	-1	0	-1	-1	-1	-1	0	-1	-1	-1	0	0	0	-1	0	-1	-1	0	-1	-17
ZNF507	-1	0	-1	0	0	1	-1	-1	-1	0	-1	-1	-1	-1	-1	0	-1	-1	0	-1	-1	0	-1	-1	-1	-1	0	-17
FSD1	-1	0	-1	-1	0	1	-1	-1	-1	0	0	-1	-1	-1	-1	0	0	-1	0	-1	-1	-1	-1	-1	-1	0	-1	-17
VDAC3	-1	0	-1	-1	0	0	-1	-1	-1	0	-1	-1	-1	-1	-1	-1	0	-1	0	-1	0	0	-1	-1	-1	0	0	-17
NCBP3	-1	0	-1	-1	0	1	-1	-1	-1	0	-1	-1	-1	-1	-1	0	0	-1	0	-1	-1	-1	-1	-1	0	-1	0	-17
GTF2H3	-1	0	-1	-1	0	1	-1	-1	-1	0	-1	-1	-1	-1	-1	0	-1	-1	0	-1	-1	-1	-1	-1	0	0	0	-17
CSTF2T	-1	0	-1	-1	0	1	-1	-1	-1	0	-1	-1	-1	-1	0	0	-1	-1	0	-1	-1	0	-1	-1	-1	0	-1	-17
MZT1	-1	0	-1	-1	0	1	-1	-1	-1	0	-1	-1	-1	-1	-1	0	0	-1	0	-1	-1	-1	-1	-1	-1	0	0	-17
SNRNP40	-1	0	-1	-1	0	1	-1	-1	-1	0	-1	-1	-1	-1	-1	0	0	-1	0	-1	-1	-1	-1	-1	0	0	-1	-17
SRSF10	-1	0	-1	-1	0	1	-1	-1	-1	0	-1	-1	-1	-1	-1	0	0	-1	0	-1	-1	-1	-1	-1	-1	0	0	-17
TRDMT1	-1	-1	-1	-1	0	1	-1	-1	-1	0	-1	-1	-1	-1	0	-1	-1	-1	0	0	0	-1	-1	-1	-1	0	0	-17
NSL1	-1	0	-1	-1	0	1	-1	-1	0	0	-1	-1	-1	-1	0	-1	-1	-1	0	-1	-1	-1	-1	-1	-1	0	0	-17
EEFSEC	-1	0	-1	-1	0	0	-1	-1	-1	0	-1	-1	-1	-1	0	0	0	-1	0	-1	-1	-1	-1	-1	0	-1	0	-17
PHACTR4	-1	0	-1	-1	0	1	-1	-1	-1	0	-1	-1	-1	-1	0	-1	-1	-1	0	-1	-1	0	-1	0	-1	0	-1	-17
HIRIP3	-1	0	-1	-1	0	1	-1	-1	-1	0	-1	-1	-1	-1	1	-1	-1	-1	0	-1	-1	0	-1	-1	-1	-1	0	-17
CAD	-1	0	-1	-1	0	1	-1	-1	-1	0	-1	-1	-1	-1	-1	0	0	-1	0	-1	-1	-1	-1	-1	0	0	-1	-17
TTC27	-1	0	-1	-1	0	1	-1	-1	-1	0	-1	-1	-1	-1	-1	-1	0	-1	0	0	-1	-1	-1	-1	0	-1	0	-17
HEATR1	-1	0	-1	-1	0	1	-1	-1	-1	0	-1	-1	-1	-1	-1	0	-1	-1	0	0	-1	-1	-1	-1	0	0	-1	-17
TOMM6	-1	0	-1	-1	0	1	-1	-1	-1	0	-1	-1	-1	-1	-1	0	-1	-1	0	0	-1	-1	-1	-1	-1	0	0	-17
TMEM126A	-1	0	-1	-1	0	1	-1	-1	-1	0	-1	-1	-1	-1	0	-1	-1	-1	0	0	-1	-1	-1	-1	-1	0	0	-17
CENPC	-1	-1	-1	-1	0	1	-1	-1	-1	0	-1	-1	-1	-1	0	-1	-1	-1	0	0	-1	-1	-1	0	-1	0	0	-17
CEP57L1	-1	0	-1	-1	0	1	-1	-1	-1	0	-1	-1	-1	-1	0	-1	0	-1	0	-1	-1	-1	-1	-1	-1	0	0	-17
UCHL5	-1	0	-1	-1	0	0	-1	-1	-1	0	-1	-1	-1	-1	-1	0	0	-1	0	-1	-1	-1	-1	-1	0	0	0	-17
VBP1	-1	0	-1	-1	0	1	-1	-1	-1	0	-1	-1	-1	-1	-1	-1	0	-1	0	-1	-1	-1	-1	0	-1	0	0	-17
SFSWAP	-1	0	-1	-1	0	1	-1	-1	-1	0	-1	-1	-1	-1	-1	-1	0	-1	0	-1	-1	-1	-1	0	0	-1	0	-17
ELP4	-1	0	-1	-1	0	1	-1	-1	0	0	-1	-1	-1	-1	0	-1	-1	-1	0	-1	-1	-1	-1	-1	-1	0	0	-17
YEATS4	-1	0	-1	-1	0	0	-1	-1	-1	0	-1	-1	-1	-1	0	0	-1	-1	0	-1	-1	0	-1	-1	-1	0	0	-17
PXMP2	-1	0	-1	-1	0	1	-1	-1	0	0	-1	-1	-1	-1	1	-1	-1	-1	0	-1	-1	-1	-1	-1	-1	-1	0	-17
MRPL22	-1	0	-1	-1	0	1	-1	-1	-1	0	-1	-1	-1	-1	-1	0	0	-1	0	-1	-1	-1	-1	-1	0	0	-1	-17
H1-10	-1	-1	-1	-1	0	1	-1	-1	-1	0	-1	-1	-1	-1	0	0	-1	-1	0	-1	-1	-1	-1	0	0	-1	0	-17
LRRC40	-1	0	-1	-1	0	0	-1	-1	0	0	-1	-1	-1	-1	0	-1	-1	-1	0	-1	-1	-1	-1	0	-1	0	0	-17
NUP133	-1	0	-1	-1	0	1	-1	-1	-1	0	-1	-1	-1	-1	-1	-1	-1	-1	0	0	-1	0	-1	-1	-1	0	0	-17
SAAL1	-1	0	-1	-1	0	1	-1	-1	-1	0	-1	-1	-1	-1	-1	0	0	-1	0	-1	-1	-1	-1	-1	0	0	-1	-17
PUM3	-1	0	-1	-1	0	0	-1	-1	-1	0	-1	-1	-1	-1	-1	1	0	-1	0	-1	-1	-1	-1	-1	-1	0	0	-17
ERH	-1	0	-1	-1	0	1	-1	-1	-1	0	-1	-1	-1	-1	-1	0	0	-1	0	-1	-1	-1	-1	-1	0	0	-1	-17
GEMIN5	-1	0	-1	-1	0	1	-1	-1	-1	0	-1	-1	-1	-1	-1	0	0	-1	0	-1	-1	-1	-1	-1	0	0	-1	-17
RRP15	-1	0	-1	-1	0	1	-1	-1	-1	0	-1	-1	-1	-1	-1	-1	-1	0	0	0	-1	-1	-1	-1	-1	0	0	-17
FCF1	-1	0	-1	-1	0	1	-1	-1	0	0	-1	-1	-1	-1	-1	-1	-1	0	0	-1	-1	-1	-1	-1	-1	0	0	-17
KDM2B	-1	0	-1	-1	0	1	-1	-1	-1	0	-1	-1	-1	-1	-1	0	0	-1	0	-1	-1	-1	-1	-1	0	0	-1	-17
IMMP1L	-1	0	-1	-1	0	0	-1	-1	0	0	-1	-1	-1	-1	0	0	-1	-1	0	-1	-1	-1	-1	-1	-1	0	0	-17
DBR1	-1	0	-1	-1	0	1	-1	-1	-1	0	-1	-1	-1	-1	-1	-1	-1	-1	0	-1	0	0	-1	-1	-1	0	0	-17
GRWD1	-1	0	-1	-1	0	1	-1	-1	-1	0	-1	-1	-1	-1	-1	0	0	-1	0	-1	-1	-1	-1	-1	0	0	-1	-17
DHX35	-1	0	-1	-1	0	1	-1	-1	-1	0	-1	0	-1	-1	-1	-1	-1	0	0	-1	-1	-1	-1	-1	-1	0	0	-17
CCDC77	-1	-1	-1	-1	0	1	-1	-1	-1	0	-1	-1	-1	-1	-1	0	0	-1	0	-1	-1	-1	-1	0	0	0	-1	-17
ERI1	-1	0	-1	-1	0	0	-1	-1	-1	0	-1	-1	-1	-1	-1	0	0	-1	0	-1	-1	0	-1	-1	-1	0	0	-17
POLR3B	-1	0	-1	0	0	1	-1	-1	-1	0	-1	-1	-1	-1	-1	-1	-1	NA	0	0	-1	-1	-1	-1	-1	0	-1	-17
ATG3	-1	0	-1	-1	0	1	-1	-1	-1	0	-1	-1	-1	-1	-1	0	-1	-1	0	-1	0	-1	-1	-1	-1	0	0	-17
FARSB	-1	0	-1	-1	0	1	-1	-1	-1	0	-1	-1	-1	-1	-1	0	0	-1	0	-1	-1	-1	-1	-1	0	0	-1	-17
NIP7	-1	0	-1	-1	0	0	-1	-1	-1	0	-1	-1	-1	-1	-1	0	-1	-1	0	0	-1	-1	-1	-1	0	0	0	-17
PLRG1	-1	0	-1	-1	0	1	-1	-1	-1	0	-1	-1	-1	-1	-1	0	0	-1	0	-1	-1	-1	-1	-1	0	0	-1	-17
NGDN	-1	0	-1	-1	0	1	-1	-1	-1	0	-1	-1	-1	-1	-1	0	-1	-1	0	-1	-1	-1	-1	0	-1	0	0	-17
RPIA	-1	0	-1	-1	0	1	-1	-1	-1	0	-1	0	-1	-1	-1	0	-1	-1	0	-1	-1	-1	-1	-1	-1	0	0	-17
CDH4	-1	0	-1	0	0	0	-1	-1	-1	0	-1	-1	-1	-1	0	-1	-1	-1	0	-1	-1	-1	0	-1	-1	0	0	-17
IPO5	-1	0	-1	-1	0	1	-1	-1	-1	0	-1	-1	-1	-1	-1	0	1	-1	0	-1	-1	-1	-1	-1	-1	-1	0	-17
MRPL37	-1	0	0	-1	0	1	-1	-1	-1	0	-1	-1	-1	-1	-1	-1	-1	-1	0	-1	-1	-1	-1	-1	0	0	0	-17
GOT1	-1	0	-1	-1	0	0	-1	-1	-1	0	-1	-1	-1	-1	-1	0	0	-1	0	-1	-1	0	-1	0	-1	-1	0	-17
CEP78	-1	0	-1	-1	0	1	-1	-1	-1	0	-1	-1	-1	-1	-1	-1	-1	-1	0	0	1	-1	-1	-1	-1	0	-1	-17
HAUS2	1	0	-1	-1	0	1	-1	-1	-1	0	-1	-1	-1	-1	-1	-1	-1	-1	0	-1	-1	-1	-1	-1	-1	0	0	-17
CHSY1	-1	0	-1	0	0	1	-1	-1	-1	0	0	-1	-1	-1	0	-1	-1	-1	0	-1	-1	-1	-1	-1	-1	-1	0	-17
CLASP2	-1	0	-1	-1	0	0	-1	-1	-1	0	-1	-1	-1	-1	-1	-1	-1	-1	0	0	0	0	-1	-1	-1	0	0	-17
ZSCAN12	-1	-1	-1	-1	0	1	-1	-1	-1	0	-1	-1	-1	-1	-1	0	-1	-1	0	0	0	-1	-1	-1	-1	0	0	-17
METTL17	-1	0	-1	-1	0	0	-1	-1	-1	0	-1	-1	-1	-1	0	0	0	-1	0	-1	-1	-1	-1	-1	0	-1	0	-17
DNAJC11	-1	0	-1	-1	0	1	-1	-1	-1	0	-1	-1	-1	-1	-1	-1	-1	0	0	0	-1	-1	-1	-1	0	0	-1	-17
FAM72B	-1	-1	-1	-1	-1	1	-1	-1	-1	0	-1	-1	-1	-1	-1	-1	-1	0	0	0	-1	-1	-1	0	0	0	0	-17
FAM162B	-1	-1	-1	-1	0	1	-1	-1	NA	0	-1	-1	-1	-1	0	-1	0	-1	0	0	-1	-1	-1	-1	-1	NA	-1	-17
CEP135	-1	-1	-1	-1	0	1	-1	-1	-1	0	-1	-1	-1	-1	0	0	-1	-1	0	-1	-1	-1	-1	0	-1	0	0	-17
NT5C	-1	0	-1	-1	0	1	-1	-1	0	0	-1	-1	-1	-1	0	0	-1	-1	0	-1	-1	-1	-1	-1	-1	-1	0	-17
EXOSC2	-1	0	-1	-1	0	1	-1	-1	-1	0	-1	-1	-1	-1	-1	0	0	-1	0	-1	-1	-1	-1	-1	0	0	-1	-17
ZRANB3	-1	0	-1	-1	0	1	-1	-1	-1	0	0	-1	-1	-1	0	-1	-1	-1	0	0	-1	-1	-1	-1	-1	0	-1	-17
ZC3H4	-1	0	-1	-1	0	1	-1	-1	-1	0	-1	-1	-1	-1	0	-1	0	-1	0	-1	-1	0	-1	-1	-1	0	-1	-17
MRTO4	-1	0	-1	-1	0	1	-1	-1	-1	0	-1	-1	-1	-1	-1	0	0	-1	0	-1	-1	-1	-1	-1	0	0	-1	-17
SRGAP1	-1	0	-1	-1	0	1	-1	-1	0	0	-1	-1	-1	-1	0	-1	-1	-1	0	-1	-1	-1	-1	-1	-1	0	0	-17
GLI1	-1	-1	0	-1	0	1	-1	-1	NA	0	-1	-1	-1	-1	0	0	0	-1	-1	0	-1	-1	-1	-1	-1	-1	-1	-17
AUTS2	-1	-1	-1	0	0	0	-1	-1	-1	0	NA	-1	-1	-1	0	0	-1	-1	0	-1	1	-1	-1	-1	-1	-1	-1	-17
SV2A	-1	-1	-1	0	0	1	-1	0	-1	0	-1	-1	-1	-1	0	0	-1	-1	0	-1	-1	-1	-1	-1	-1	-1	0	-17
RNF138	-1	0	0	-1	0	1	-1	-1	-1	0	-1	-1	-1	-1	-1	0	-1	-1	0	-1	-1	-1	-1	-1	-1	0	0	-17
METTL1	-1	0	-1	-1	0	1	-1	-1	-1	0	-1	-1	-1	-1	-1	0	0	-1	0	0	-1	-1	-1	-1	-1	0	-1	-17
DERA	-1	0	-1	-1	0	1	-1	-1	0	0	-1	-1	-1	-1	0	-1	-1	-1	0	-1	-1	-1	-1	-1	-1	0	0	-17
SNRNP200	-1	0	-1	-1	0	1	-1	-1	-1	0	-1	-1	-1	-1	-1	-1	0	-1	0	-1	-1	-1	-1	-1	0	0	0	-17
PPRC1	-1	0	0	-1	0	0	-1	-1	-1	0	-1	-1	-1	-1	-1	0	-1	-1	0	0	-1	-1	-1	-1	0	0	-1	-17
MYH10	-1	-1	-1	-1	0	1	-1	-1	0	0	-1	-1	-1	-1	1	-1	-1	-1	-1	-1	0	-1	-1	-1	-1	1	-1	-17
GTF3C5	-1	0	-1	-1	0	1	-1	-1	-1	0	-1	-1	-1	-1	-1	0	-1	-1	0	-1	-1	-1	-1	-1	0	0	0	-17
TANGO6	-1	0	-1	-1	0	1	-1	-1	-1	0	-1	-1	-1	-1	-1	-1	-1	NA	0	-1	0	-1	-1	-1	-1	0	0	-17
GPAM	-1	0	-1	-1	0	1	-1	-1	-1	0	-1	-1	-1	-1	-1	0	0	-1	0	-1	-1	-1	-1	-1	0	-1	0	-17
RBM8A	-1	0	-1	-1	0	1	-1	-1	-1	0	-1	-1	-1	-1	0	0	-1	-1	0	0	-1	-1	-1	-1	-1	0	-1	-17
PHF5A	-1	0	-1	-1	0	1	-1	-1	-1	0	-1	-1	-1	-1	-1	0	0	-1	0	-1	-1	-1	-1	-1	0	0	-1	-17
KRR1	-1	0	-1	-1	0	0	-1	-1	-1	0	-1	-1	-1	-1	-1	0	0	-1	0	-1	-1	-1	-1	0	0	0	-1	-17
FOXRED1	-1	0	-1	-1	0	1	-1	-1	-1	0	-1	-1	-1	-1	0	0	0	-1	0	-1	-1	-1	-1	-1	-1	0	-1	-17
RFC1	-1	0	-1	-1	0	1	-1	-1	-1	0	-1	-1	-1	-1	0	-1	0	-1	0	-1	-1	-1	-1	-1	-1	0	0	-17
DNMT3B	-1	0	-1	-1	0	1	-1	0	-1	0	-1	0	-1	-1	-1	-1	-1	-1	0	-1	-1	-1	-1	-1	-1	0	0	-17
CREBBP	-1	0	0	-1	0	1	-1	-1	-1	0	-1	-1	-1	-1	0	-1	-1	-1	0	-1	-1	0	-1	-1	-1	-1	0	-17
UBA2	-1	0	0	-1	0	0	-1	-1	-1	0	-1	-1	-1	-1	-1	0	0	-1	0	-1	-1	-1	-1	-1	0	-1	0	-17
CMSS1	-1	0	-1	-1	0	1	-1	-1	-1	0	-1	-1	-1	-1	-1	0	-1	-1	0	-1	-1	-1	-1	0	0	0	-1	-17
BCS1L	-1	0	-1	-1	0	1	-1	-1	-1	0	-1	-1	-1	-1	-1	-1	-1	-1	0	-1	-1	0	-1	-1	0	0	0	-17
BRD7	-1	0	-1	-1	0	1	-1	-1	-1	0	-1	-1	-1	-1	0	-1	-1	-1	0	0	-1	-1	-1	-1	-1	0	0	-17
SETSIP	-1	0	-1	-1	0	0	-1	-1	-1	0	-1	-1	-1	-1	-1	0	0	-1	0	0	-1	-1	-1	-1	-1	0	0	-17
HCFC1	-1	0	-1	-1	0	1	-1	-1	-1	0	-1	-1	-1	-1	-1	0	0	-1	0	0	-1	-1	-1	-1	-1	0	-1	-17
NOL12	-1	0	-1	-1	0	1	-1	-1	-1	0	-1	-1	-1	-1	-1	0	-1	-1	0	0	-1	-1	-1	-1	0	0	-1	-17
TIMM9	-1	0	-1	-1	0	1	-1	-1	-1	0	-1	-1	-1	-1	-1	0	-1	-1	0	-1	-1	-1	-1	-1	0	0	0	-17
SRSF6	-1	0	-1	-1	0	1	-1	-1	0	0	-1	-1	-1	-1	0	0	-1	-1	0	0	-1	-1	-1	-1	-1	-1	-1	-17
VSIG10	-1	-1	-1	-1	0	1	-1	-1	0	0	-1	-1	-1	-1	1	-1	-1	-1	0	-1	-1	-1	0	-1	-1	0	-1	-17
NETO2	-1	-1	-1	-1	0	1	-1	-1	-1	0	-1	-1	-1	-1	-1	0	-1	-1	0	0	-1	-1	-1	0	0	0	-1	-17
TELO2	-1	0	-1	-1	0	1	-1	-1	-1	0	-1	-1	-1	-1	-1	0	-1	-1	0	-1	-1	0	-1	-1	-1	0	0	-17
FAAP24	-1	-1	-1	-1	0	1	0	-1	-1	0	-1	-1	-1	-1	0	0	-1	-1	0	-1	0	-1	-1	0	-1	-1	-1	-17
INIP	-1	0	-1	-1	0	0	-1	-1	-1	0	-1	-1	-1	-1	0	-1	0	-1	0	-1	-1	0	-1	-1	-1	0	0	-17
CALM3	-1	0	-1	-1	0	1	-1	-1	-1	0	-1	-1	-1	-1	1	-1	-1	-1	0	-1	-1	-1	-1	-1	-1	0	0	-17
MECOM	-1	0	-1	-1	0	1	-1	-1	-1	0	-1	-1	-1	-1	0	-1	-1	-1	0	-1	-1	-1	-1	0	-1	0	0	-17
UPF3B	-1	0	-1	-1	0	1	-1	-1	-1	0	-1	-1	-1	-1	-1	-1	0	-1	0	-1	-1	-1	-1	0	0	0	-1	-17
RPA1	-1	0	-1	-1	0	1	-1	-1	-1	0	-1	-1	-1	-1	-1	-1	-1	-1	0	-1	-1	1	-1	-1	-1	0	0	-17
CEP41	-1	0	-1	-1	0	1	-1	-1	-1	0	-1	-1	-1	-1	0	0	-1	-1	0	-1	-1	0	-1	-1	-1	0	-1	-17
THAP12	-1	0	-1	-1	0	1	-1	-1	-1	0	-1	-1	-1	-1	-1	0	-1	-1	0	0	0	-1	-1	-1	-1	0	-1	-17
FANCM	-1	0	-1	-1	0	0	-1	-1	-1	0	-1	-1	-1	-1	-1	0	0	-1	0	-1	-1	0	-1	0	-1	0	-1	-17
RECQL4	-1	0	-1	-1	0	1	-1	-1	-1	0	-1	-1	-1	-1	1	0	0	-1	0	-1	-1	-1	-1	-1	-1	-1	-1	-17
CORO1C	-1	0	-1	-1	0	1	-1	-1	0	0	-1	-1	-1	-1	-1	-1	-1	-1	0	-1	-1	-1	-1	-1	-1	1	0	-17
PSMC3IP	1	0	-1	-1	0	1	-1	-1	-1	0	-1	-1	-1	-1	0	0	-1	-1	-1	-1	-1	-1	-1	-1	-1	-1	0	-17
CHAC2	-1	0	-1	-1	0	1	-1	-1	-1	0	-1	-1	-1	-1	-1	0	-1	-1	0	-1	-1	-1	-1	0	-1	0	0	-17
NHSL1	0	-1	-1	-1	0	1	-1	-1	0	0	0	-1	-1	-1	0	-1	-1	-1	-1	-1	-1	-1	0	-1	-1	-1	0	-17
SNHG1	0	-1	-1	-1	0	1	-1	-1	-1	0	-1	-1	-1	-1	-1	0	0	-1	0	-1	-1	-1	-1	0	-1	-1	0	-17
ARHGAP33	0	0	-1	-1	0	0	-1	-1	-1	0	-1	-1	-1	-1	1	-1	-1	-1	0	-1	-1	-1	-1	-1	-1	0	0	-17
MEX3A	0	-1	-1	-1	0	1	-1	-1	1	0	-1	-1	-1	-1	-1	0	0	-1	-1	-1	-1	-1	-1	-1	-1	0	-1	-17
AADAT	0	-1	-1	-1	0	1	-1	-1	-1	0	-1	-1	-1	-1	0	0	-1	-1	0	-1	0	-1	-1	-1	-1	0	-1	-17
NUP205	0	0	-1	-1	0	0	-1	-1	-1	0	-1	-1	-1	-1	-1	0	0	-1	0	-1	-1	-1	-1	-1	-1	0	0	-17
TIPIN	0	0	-1	-1	0	1	-1	-1	-1	0	-1	-1	-1	-1	-1	0	-1	-1	0	-1	-1	-1	-1	-1	-1	1	-1	-17
SLC2A4RG	0	0	-1	0	0	1	-1	-1	0	0	-1	-1	-1	-1	-1	-1	-1	-1	0	-1	-1	-1	-1	-1	-1	-1	0	-17
CENPP	0	0	-1	-1	0	0	-1	-1	-1	0	-1	-1	-1	-1	-1	0	-1	-1	0	-1	-1	0	-1	-1	-1	0	0	-17
PARP2	0	0	-1	-1	0	1	-1	-1	-1	0	-1	-1	-1	-1	0	0	0	-1	0	-1	-1	-1	-1	-1	-1	-1	-1	-17
ZNF202	0	0	0	-1	0	1	-1	-1	-1	0	-1	-1	-1	-1	-1	0	-1	-1	0	0	-1	-1	-1	-1	-1	-1	-1	-17
NUP50	0	0	-1	-1	0	1	-1	-1	-1	0	-1	-1	-1	-1	-1	-1	-1	-1	0	-1	-1	-1	-1	-1	0	0	0	-17
BCL2	0	-1	-1	-1	0	1	-1	-1	-1	0	-1	-1	-1	-1	-1	-1	-1	-1	0	-1	NA	-1	-1	-1	-1	0	1	-17
SLBP	0	0	-1	-1	0	0	-1	-1	-1	0	-1	-1	-1	-1	-1	0	-1	-1	0	-1	-1	0	-1	-1	-1	0	0	-17
RIBC2	0	0	-1	-1	0	0	-1	-1	-1	0	0	-1	-1	-1	0	-1	-1	NA	0	-1	-1	-1	-1	-1	-1	-1	0	-17
ABCB10	0	0	-1	-1	0	1	-1	-1	-1	0	-1	-1	-1	-1	-1	-1	-1	-1	0	0	-1	-1	-1	-1	-1	0	0	-17
ZFPM2	0	0	-1	0	0	1	-1	-1	-1	0	-1	-1	-1	-1	0	-1	-1	-1	0	-1	-1	-1	-1	-1	-1	-1	0	-17
PDSS1	0	0	-1	-1	0	0	-1	-1	-1	0	-1	-1	-1	-1	-1	0	0	-1	0	-1	-1	-1	-1	-1	0	0	-1	-17
TTI1	0	0	-1	-1	0	1	-1	-1	-1	0	-1	-1	-1	-1	-1	0	0	-1	0	-1	-1	-1	-1	-1	-1	0	-1	-17
CGAS	0	-1	-1	-1	0	1	-1	-1	-1	0	0	-1	-1	-1	-1	0	-1	-1	0	-1	-1	-1	-1	-1	-1	0	0	-17
ZNF695	0	-1	-1	-1	0	0	-1	-1	-1	0	0	-1	-1	-1	-1	-1	0	-1	0	0	-1	-1	-1	-1	NA	0	-1	-17
RAD51C	0	0	-1	-1	0	1	-1	-1	-1	0	-1	-1	-1	-1	-1	-1	0	-1	0	-1	-1	-1	-1	-1	-1	0	0	-17
DGCR8	0	0	-1	-1	0	0	-1	-1	-1	0	-1	-1	-1	-1	0	0	0	-1	0	-1	-1	-1	-1	-1	0	-1	-1	-17
SCMH1	0	0	-1	-1	0	1	-1	-1	-1	0	-1	0	-1	-1	0	-1	-1	-1	-1	-1	0	-1	-1	-1	-1	-1	0	-17
PCGF6	0	0	-1	-1	0	0	-1	-1	-1	0	-1	-1	-1	-1	-1	0	0	-1	0	-1	-1	-1	-1	-1	-1	0	0	-17
DTD1	0	0	-1	-1	0	1	-1	-1	-1	0	-1	-1	-1	-1	-1	0	-1	-1	0	0	-1	-1	-1	-1	-1	-1	0	-17
SAMD11	-1	-1	0	-1	0	1	0	-1	NA	0	-1	-1	-1	-1	0	0	-1	-1	-1	-1	-1	0	-1	-1	-1	-1	0	-16
SOX11	-1	-1	-1	-1	-1	1	-1	-1	NA	NA	-1	-1	-1	-1	0	1	0	-1	-1	-1	-1	-1	-1	-1	1	NA	-1	-16
ID1	-1	0	-1	-1	0	1	-1	-1	1	0	-1	-1	-1	-1	-1	-1	-1	-1	0	-1	-1	-1	-1	1	-1	-1	0	-16
PTN	-1	-1	-1	-1	0	1	-1	-1	NA	0	-1	-1	-1	-1	0	-1	-1	-1	0	-1	1	-1	-1	-1	-1	0	0	-16
TENM3-AS1	-1	0	-1	0	0	1	-1	-1	NA	NA	-1	-1	-1	-1	0	-1	-1	-1	0	-1	-1	-1	-1	-1	-1	0	0	-16
ENPP2	-1	-1	-1	-1	0	1	-1	-1	NA	0	0	-1	-1	-1	0	-1	-1	-1	0	-1	-1	-1	-1	0	-1	0	0	-16
TRPC3	-1	-1	-1	-1	0	1	-1	-1	1	NA	-1	-1	-1	-1	0	-1	0	-1	0	-1	-1	-1	-1	-1	-1	NA	0	-16
ALDH7A1	-1	0	-1	-1	0	1	-1	-1	-1	0	-1	-1	-1	-1	1	0	0	-1	0	-1	-1	-1	-1	-1	-1	-1	0	-16
DEF6	-1	-1	-1	-1	0	0	-1	-1	1	0	-1	-1	-1	-1	0	-1	0	-1	0	-1	-1	-1	-1	0	0	0	-1	-16
ACTG1	-1	0	0	-1	0	1	-1	-1	0	0	-1	-1	-1	-1	1	-1	-1	-1	-1	-1	-1	-1	-1	-1	-1	0	0	-16
IDH1	-1	0	-1	0	0	1	-1	-1	-1	0	-1	-1	-1	-1	0	0	-1	0	-1	-1	-1	-1	-1	-1	-1	0	0	-16
SLC25A5	-1	0	-1	-1	0	0	-1	-1	-1	0	-1	-1	-1	-1	0	0	0	-1	0	-1	-1	-1	-1	-1	0	0	0	-16
HMBS	-1	0	-1	-1	0	0	-1	-1	-1	0	-1	-1	-1	-1	-1	0	0	-1	0	0	-1	-1	-1	-1	0	0	0	-16
SERBP1	-1	0	0	-1	0	1	-1	-1	-1	0	-1	-1	-1	-1	-1	0	0	-1	0	-1	-1	-1	-1	-1	0	0	-1	-16
KDM1A	-1	0	-1	-1	0	1	-1	-1	-1	0	-1	-1	-1	-1	-1	0	1	-1	0	-1	-1	-1	-1	-1	0	0	-1	-16
EFTUD2	-1	0	-1	-1	0	1	-1	-1	-1	0	-1	-1	-1	-1	-1	0	0	-1	0	-1	-1	-1	-1	-1	1	0	-1	-16
GNB4	-1	0	-1	-1	0	1	-1	-1	-1	0	0	-1	-1	-1	-1	0	0	-1	0	-1	-1	-1	-1	-1	-1	0	0	-16
EWSR1	-1	0	-1	-1	0	1	-1	-1	-1	0	-1	-1	-1	-1	0	0	0	-1	0	0	-1	-1	-1	-1	-1	0	-1	-16
TIAM2	-1	-1	-1	-1	0	1	-1	-1	1	0	-1	-1	-1	-1	0	-1	-1	-1	-1	-1	-1	-1	1	-1	-1	0	0	-16
RBM23	-1	0	-1	-1	0	0	-1	-1	-1	0	-1	-1	-1	-1	1	0	-1	-1	0	-1	-1	0	-1	0	0	-1	-1	-16
CNRIP1	-1	0	-1	-1	0	1	-1	-1	-1	0	-1	-1	-1	-1	0	0	0	-1	0	-1	-1	-1	-1	-1	-1	0	0	-16
DDX18	-1	0	-1	-1	0	1	-1	-1	-1	0	-1	-1	-1	-1	-1	0	0	-1	0	0	-1	-1	-1	-1	0	0	-1	-16
CS	-1	0	-1	-1	0	1	-1	-1	-1	0	-1	-1	-1	-1	-1	0	0	-1	0	-1	-1	-1	-1	-1	0	0	0	-16
DDX46	-1	0	-1	-1	0	1	-1	-1	-1	0	-1	-1	-1	-1	-1	0	0	-1	0	-1	-1	0	-1	-1	0	0	-1	-16
CPNE2	-1	-1	-1	-1	0	1	-1	-1	1	0	-1	-1	-1	-1	1	0	-1	-1	0	-1	-1	-1	-1	-1	-1	0	-1	-16
CBX3	-1	0	-1	-1	0	0	-1	-1	-1	0	-1	-1	-1	-1	-1	0	0	-1	0	-1	-1	-1	-1	0	0	0	0	-16
ABCE1	-1	0	-1	-1	0	1	-1	-1	-1	0	-1	-1	-1	-1	-1	0	0	-1	0	-1	-1	-1	-1	-1	0	0	0	-16
CPSF2	-1	0	-1	-1	0	1	-1	-1	-1	0	-1	-1	-1	-1	-1	-1	0	-1	0	-1	-1	0	-1	-1	0	0	0	-16
SMARCE1	-1	0	-1	-1	0	1	-1	-1	0	0	-1	-1	-1	-1	0	-1	-1	-1	0	-1	-1	-1	0	-1	-1	0	0	-16
TRIP6	-1	0	-1	0	0	0	-1	-1	0	0	-1	0	-1	-1	-1	-1	-1	-1	0	0	-1	-1	-1	-1	-1	0	0	-16
TUBB4B	-1	0	-1	-1	0	1	-1	-1	-1	0	-1	-1	-1	-1	0	-1	0	-1	0	-1	-1	-1	-1	-1	0	0	0	-16
SHLD2	-1	0	-1	-1	0	1	-1	-1	-1	0	-1	-1	-1	-1	-1	0	-1	-1	0	-1	-1	-1	-1	0	0	0	0	-16
BCL2L12	-1	0	-1	-1	0	1	-1	-1	-1	0	-1	-1	-1	-1	0	0	0	-1	0	-1	-1	-1	-1	-1	-1	0	0	-16
SPIN1	-1	0	-1	-1	0	1	-1	-1	0	0	-1	-1	-1	-1	0	-1	-1	-1	0	-1	0	0	-1	-1	-1	-1	0	-16
NUDT21	-1	0	-1	-1	0	1	-1	-1	-1	0	-1	-1	-1	-1	-1	0	0	-1	0	-1	-1	-1	-1	-1	0	0	0	-16
KHDRBS3	-1	0	0	-1	0	1	-1	-1	-1	0	-1	-1	-1	-1	-1	0	0	-1	0	-1	-1	-1	-1	-1	-1	0	0	-16
MRPS7	-1	0	-1	-1	0	1	-1	-1	-1	0	-1	-1	-1	-1	-1	0	0	-1	0	-1	-1	-1	-1	0	0	0	-1	-16
CCT4	-1	0	-1	-1	0	1	-1	-1	-1	0	-1	-1	-1	-1	-1	0	0	-1	0	-1	-1	-1	-1	-1	0	0	0	-16
CTDSP2	-1	0	0	-1	0	1	-1	-1	0	0	-1	-1	-1	-1	1	-1	0	-1	-1	-1	-1	-1	-1	-1	-1	-1	0	-16
LANCL2	-1	0	-1	-1	0	1	-1	-1	-1	0	-1	-1	-1	-1	0	0	-1	-1	0	1	-1	-1	-1	-1	-1	0	-1	-16
SLC25A10	-1	0	-1	-1	0	1	-1	-1	-1	0	-1	-1	-1	-1	0	0	-1	-1	0	-1	-1	-1	-1	0	0	0	-1	-16
TPM4	-1	0	-1	-1	0	1	-1	-1	0	0	-1	-1	-1	-1	1	-1	-1	-1	0	-1	-1	-1	-1	-1	-1	0	0	-16
XRCC5	-1	0	-1	-1	0	1	-1	-1	-1	0	-1	-1	-1	-1	-1	0	0	-1	0	-1	-1	-1	-1	-1	1	0	-1	-16
PDCL3	-1	0	-1	-1	0	1	-1	0	-1	0	-1	-1	-1	-1	-1	1	-1	-1	0	-1	-1	-1	-1	-1	0	0	-1	-16
SNRPB	-1	0	-1	-1	0	1	-1	-1	-1	0	-1	-1	-1	-1	-1	0	0	-1	0	-1	-1	-1	-1	-1	0	0	0	-16
LCORL	-1	-1	-1	-1	0	1	-1	-1	-1	0	-1	-1	-1	-1	0	0	0	-1	-1	-1	-1	-1	-1	0	0	0	0	-16
TSHZ1	-1	0	-1	-1	0	1	-1	-1	-1	0	0	0	-1	-1	-1	-1	-1	-1	-1	1	-1	-1	-1	-1	-1	0	0	-16
C17orf80	-1	0	-1	-1	0	1	-1	-1	-1	0	-1	0	-1	-1	-1	-1	0	-1	0	-1	0	-1	-1	-1	-1	0	0	-16
EPS8	-1	0	-1	-1	0	1	-1	-1	-1	0	-1	-1	-1	-1	1	-1	-1	-1	0	-1	-1	0	-1	-1	-1	0	0	-16
ANP32A	-1	0	-1	-1	0	1	-1	-1	-1	0	-1	-1	-1	-1	-1	0	1	-1	0	-1	-1	-1	-1	-1	0	0	-1	-16
PER3	-1	0	-1	0	0	1	-1	-1	0	0	-1	-1	-1	-1	0	-1	-1	-1	-1	-1	1	-1	-1	-1	-1	-1	0	-16
MRPL47	-1	0	-1	-1	0	1	-1	-1	-1	0	-1	-1	-1	-1	-1	0	0	-1	0	-1	-1	-1	-1	0	0	0	-1	-16
HMGN1	-1	0	-1	-1	0	1	-1	-1	-1	0	-1	-1	-1	-1	0	0	0	-1	0	-1	-1	-1	-1	-1	-1	0	0	-16
NELFCD	-1	0	-1	-1	0	1	-1	-1	-1	0	-1	-1	-1	-1	-1	0	0	-1	0	-1	-1	-1	-1	-1	1	0	-1	-16
MRPL13	-1	0	-1	-1	0	1	-1	-1	0	0	0	-1	-1	-1	-1	-1	0	-1	0	-1	-1	-1	-1	-1	-1	0	0	-16
MPHOSPH9	-1	0	-1	-1	0	1	-1	-1	-1	0	-1	-1	-1	-1	0	0	0	-1	0	-1	-1	-1	-1	0	-1	0	-1	-16
ITPA	-1	0	-1	-1	0	1	-1	-1	0	0	-1	-1	-1	-1	-1	0	-1	-1	0	-1	-1	-1	-1	-1	0	0	0	-16
MCRS1	-1	0	-1	-1	0	1	-1	-1	0	0	-1	-1	-1	-1	-1	0	-1	-1	0	0	-1	-1	-1	-1	-1	0	0	-16
CCDC97	-1	0	-1	-1	0	1	-1	-1	0	0	-1	-1	-1	-1	0	0	-1	-1	0	-1	-1	-1	-1	-1	-1	0	0	-16
PSMG3	-1	0	-1	-1	0	1	-1	-1	-1	0	-1	-1	-1	-1	-1	0	0	-1	0	-1	-1	-1	-1	-1	0	0	0	-16
CHTOP	-1	0	-1	-1	0	1	-1	-1	-1	0	-1	-1	-1	-1	0	0	0	-1	0	-1	-1	-1	-1	-1	0	0	-1	-16
HMGN3	-1	0	-1	-1	0	1	-1	-1	-1	0	-1	-1	-1	-1	0	-1	-1	-1	0	-1	1	-1	0	-1	-1	0	-1	-16
TAF2	-1	0	-1	-1	0	1	-1	-1	-1	0	-1	-1	-1	-1	0	-1	0	-1	0	-1	-1	-1	-1	-1	0	0	0	-16
PSMD1	-1	0	-1	-1	0	1	-1	-1	-1	0	-1	-1	-1	-1	-1	-1	0	0	0	0	-1	-1	-1	-1	-1	0	0	-16
PRPF40A	-1	0	-1	-1	0	1	-1	-1	-1	0	-1	-1	-1	-1	-1	0	0	-1	0	-1	-1	-1	-1	0	0	0	-1	-16
TCERG1	-1	0	-1	-1	0	1	-1	-1	-1	0	-1	-1	-1	-1	-1	0	0	-1	0	-1	-1	-1	-1	-1	0	0	0	-16
CFL1	-1	0	-1	-1	0	1	-1	-1	0	0	-1	-1	-1	-1	0	0	-1	-1	0	-1	-1	-1	-1	-1	-1	0	0	-16
PPP4R3A	-1	0	-1	-1	0	0	-1	-1	-1	0	-1	-1	-1	-1	-1	0	0	-1	0	-1	-1	-1	-1	0	0	0	0	-16
HNRNPLL	-1	0	-1	-1	0	0	-1	-1	-1	0	-1	-1	-1	-1	0	0	0	-1	0	-1	-1	-1	-1	-1	0	0	0	-16
PHLPP2	-1	0	-1	-1	0	1	-1	-1	-1	0	-1	-1	-1	-1	0	0	-1	-1	0	0	-1	-1	-1	-1	-1	0	0	-16
NTMT1	-1	0	0	-1	0	1	-1	-1	-1	0	-1	-1	-1	-1	-1	0	0	-1	0	-1	-1	-1	-1	-1	-1	0	0	-16
HADH	-1	0	-1	-1	0	1	-1	-1	-1	0	-1	-1	-1	-1	-1	-1	-1	-1	0	-1	0	0	0	-1	-1	0	0	-16
DBI	-1	0	-1	-1	0	1	-1	-1	-1	0	-1	-1	-1	-1	0	1	-1	-1	0	-1	-1	-1	-1	-1	-1	0	0	-16
PSMG1	-1	0	0	-1	0	1	-1	-1	-1	0	-1	-1	-1	-1	-1	0	-1	-1	0	0	-1	-1	-1	-1	0	0	-1	-16
ASF1A	-1	0	-1	-1	0	1	-1	-1	0	0	-1	-1	-1	-1	-1	0	-1	-1	0	-1	0	-1	-1	0	-1	0	-1	-16
AKAP5	-1	0	-1	0	0	0	-1	-1	0	0	-1	-1	-1	-1	0	-1	0	-1	0	0	-1	0	-1	-1	-1	-1	-1	-16
MRPS16	-1	0	-1	-1	0	1	-1	-1	-1	0	-1	-1	-1	-1	-1	0	-1	-1	0	-1	-1	-1	-1	-1	1	0	0	-16
RUVBL1	-1	0	-1	-1	0	1	-1	-1	-1	0	-1	-1	-1	-1	-1	0	0	-1	0	-1	-1	-1	-1	-1	1	0	-1	-16
CDK2	-1	0	-1	-1	0	1	0	-1	-1	0	-1	-1	-1	-1	0	-1	-1	-1	0	-1	-1	-1	-1	0	-1	0	0	-16
ANAPC7	-1	0	-1	-1	0	0	-1	-1	-1	0	-1	-1	-1	-1	0	-1	0	-1	0	0	0	-1	-1	-1	0	0	-1	-16
RRP9	-1	0	-1	-1	0	1	-1	-1	-1	0	-1	-1	-1	-1	-1	1	-1	-1	0	0	-1	-1	-1	-1	0	0	-1	-16
MEIS2	-1	0	-1	-1	0	1	-1	-1	1	0	-1	-1	-1	-1	1	-1	0	-1	-1	-1	-1	-1	-1	-1	-1	-1	0	-16
ABT1	-1	0	-1	-1	0	1	-1	-1	-1	0	-1	-1	-1	-1	-1	0	0	-1	0	-1	-1	-1	-1	-1	0	0	0	-16
PA2G4	-1	0	-1	-1	0	1	-1	-1	-1	0	-1	-1	-1	-1	-1	0	0	-1	0	-1	-1	-1	-1	-1	1	0	-1	-16
PTGES3	-1	0	-1	-1	0	1	-1	-1	-1	0	-1	-1	-1	-1	-1	0	0	-1	0	-1	-1	-1	-1	-1	0	0	0	-16
RTKN2	-1	0	-1	-1	0	1	-1	-1	-1	0	-1	-1	-1	-1	1	-1	-1	-1	-1	-1	1	-1	-1	-1	-1	NA	0	-16
PCBP2	-1	0	0	-1	0	1	-1	-1	-1	0	-1	-1	-1	-1	0	0	0	-1	0	-1	-1	-1	-1	-1	-1	-1	0	-16
ZNF511	-1	0	-1	-1	0	1	-1	-1	-1	0	-1	-1	-1	-1	-1	0	-1	-1	0	0	-1	-1	-1	-1	0	0	0	-16
U2AF2	-1	0	-1	-1	0	1	-1	-1	-1	0	-1	-1	-1	-1	-1	0	0	-1	0	-1	-1	-1	-1	-1	1	0	-1	-16
CEP162	-1	-1	-1	-1	0	1	-1	-1	0	0	-1	-1	-1	-1	0	0	-1	-1	0	-1	1	-1	-1	0	-1	-1	-1	-16
TOMM40	-1	0	-1	-1	0	1	-1	-1	-1	0	-1	-1	-1	-1	-1	1	0	-1	0	-1	-1	-1	-1	-1	0	0	-1	-16
TTC26	-1	0	NA	-1	0	NA	-1	-1	-1	0	-1	-1	-1	-1	NA	NA	NA	-1	0	-1	-1	-1	-1	-1	0	0	-1	-16
RB1	-1	0	-1	-1	0	1	-1	-1	0	0	-1	-1	-1	-1	0	-1	0	-1	0	-1	-1	-1	-1	-1	-1	0	0	-16
PSMA4	-1	0	-1	-1	0	1	-1	-1	-1	0	-1	-1	-1	-1	-1	0	0	-1	0	0	-1	-1	-1	-1	0	0	-1	-16
EIF2S1	-1	0	-1	-1	0	1	-1	-1	-1	0	-1	-1	-1	-1	-1	0	0	-1	0	-1	-1	-1	-1	-1	0	0	0	-16
CDC42EP1	-1	0	0	0	0	1	-1	-1	0	0	-1	-1	-1	-1	-1	-1	-1	-1	0	-1	-1	-1	-1	-1	0	-1	0	-16
TWISTNB	-1	0	NA	-1	0	NA	-1	-1	-1	0	-1	-1	-1	-1	NA	NA	NA	-1	0	-1	-1	-1	-1	0	-1	0	-1	-16
SF3B4	-1	0	-1	-1	0	1	-1	-1	-1	0	-1	-1	-1	-1	0	0	-1	-1	0	-1	-1	0	-1	-1	0	0	-1	-16
UTP18	-1	0	-1	-1	0	0	-1	-1	-1	0	-1	-1	-1	-1	-1	0	0	-1	0	-1	-1	-1	-1	-1	1	0	0	-16
HDAC2	-1	0	-1	-1	0	1	-1	-1	0	0	-1	-1	-1	-1	-1	0	0	-1	0	-1	-1	-1	-1	-1	0	0	-1	-16
SRP72	-1	0	0	-1	0	1	-1	-1	-1	0	-1	-1	-1	-1	-1	0	0	-1	0	-1	-1	-1	-1	-1	-1	0	0	-16
DHX33	-1	0	0	-1	0	1	-1	-1	-1	0	-1	-1	-1	-1	-1	0	0	-1	0	-1	-1	-1	-1	-1	0	-1	0	-16
MRPS14	-1	0	-1	-1	0	1	-1	-1	-1	0	-1	-1	-1	-1	0	-1	-1	0	0	0	-1	-1	-1	-1	-1	0	0	-16
TGIF2	-1	0	0	-1	0	1	-1	-1	-1	0	0	-1	-1	-1	-1	-1	0	-1	-1	0	0	-1	-1	-1	-1	0	-1	-16
PLEKHG2	-1	0	-1	-1	0	1	-1	-1	0	0	-1	-1	-1	-1	1	0	-1	-1	0	-1	-1	0	-1	-1	-1	-1	-1	-16
DAZAP1	-1	0	0	-1	0	1	-1	-1	-1	0	-1	-1	-1	-1	-1	1	0	-1	0	-1	-1	-1	-1	-1	-1	-1	0	-16
GLRX5	-1	0	-1	-1	0	1	-1	-1	-1	0	-1	-1	-1	-1	-1	0	0	-1	0	-1	-1	0	0	-1	-1	-1	0	-16
FANCF	-1	0	-1	-1	0	0	-1	-1	0	0	-1	-1	-1	-1	0	-1	-1	-1	0	0	0	-1	0	-1	-1	0	-1	-16
SMIM15	-1	0	-1	-1	0	1	-1	-1	-1	0	-1	-1	-1	-1	-1	0	0	-1	0	-1	-1	-1	-1	0	0	0	-1	-16
MAPK8	-1	0	-1	-1	0	1	-1	-1	-1	0	-1	-1	-1	-1	-1	0	-1	-1	0	0	-1	-1	-1	0	-1	0	0	-16
TNRC6C	-1	0	-1	-1	0	1	-1	-1	-1	0	-1	-1	-1	-1	0	0	-1	-1	0	-1	-1	0	-1	0	-1	0	-1	-16
NFIC	-1	0	0	-1	0	0	-1	-1	-1	0	-1	0	-1	-1	-1	-1	0	-1	0	-1	-1	0	-1	-1	-1	0	0	-16
BMS1	-1	0	-1	-1	0	1	-1	-1	-1	0	-1	-1	-1	-1	-1	0	0	-1	0	0	-1	-1	-1	-1	0	0	-1	-16
DNAJC8	-1	0	0	-1	0	1	-1	-1	-1	0	-1	-1	-1	-1	-1	0	-1	-1	0	-1	-1	-1	-1	-1	0	0	0	-16
FASTKD3	-1	0	-1	-1	0	1	-1	-1	-1	0	-1	-1	-1	-1	-1	0	0	-1	0	0	0	-1	-1	-1	-1	0	-1	-16
DIS3L	-1	0	-1	-1	0	1	-1	-1	-1	0	-1	-1	-1	-1	-1	-1	-1	-1	0	-1	0	0	1	-1	-1	-1	0	-16
RALY	-1	0	-1	-1	0	1	-1	-1	0	0	-1	-1	-1	-1	0	0	-1	-1	0	-1	-1	-1	-1	-1	-1	0	0	-16
PRPF19	-1	0	-1	-1	0	1	-1	-1	-1	0	-1	-1	-1	-1	-1	0	-1	-1	0	0	-1	-1	-1	-1	1	0	-1	-16
ARMC6	-1	0	0	-1	0	1	-1	-1	-1	0	-1	-1	-1	-1	-1	0	-1	-1	0	0	-1	-1	-1	-1	0	0	-1	-16
NOC4L	-1	0	-1	-1	0	1	-1	-1	-1	0	-1	-1	-1	-1	-1	0	0	-1	0	-1	-1	-1	-1	-1	0	0	0	-16
ABCB7	-1	0	0	-1	0	1	-1	-1	-1	0	-1	-1	-1	-1	-1	-1	0	0	0	-1	-1	-1	-1	-1	-1	0	0	-16
CCP110	-1	0	-1	-1	0	1	-1	-1	-1	0	-1	-1	-1	-1	0	-1	-1	-1	0	-1	-1	-1	-1	0	0	0	0	-16
EXOSC3	-1	0	-1	-1	0	1	-1	-1	-1	0	-1	-1	-1	-1	-1	0	0	-1	0	-1	-1	-1	-1	-1	0	0	0	-16
CEP83	-1	0	-1	-1	0	1	-1	-1	-1	0	-1	-1	-1	-1	-1	0	0	-1	0	-1	-1	-1	-1	0	0	0	-1	-16
RSBN1L	-1	0	-1	-1	0	0	-1	-1	-1	0	-1	-1	-1	-1	-1	0	0	-1	0	0	-1	-1	-1	-1	0	0	0	-16
AQR	-1	0	-1	-1	0	1	-1	-1	-1	0	-1	-1	-1	-1	-1	0	0	-1	0	0	0	-1	-1	-1	-1	0	-1	-16
HAT1	-1	0	-1	-1	0	1	-1	-1	-1	0	-1	-1	-1	-1	0	0	0	-1	0	-1	-1	-1	-1	0	-1	0	-1	-16
H3-5	-1	0	-1	-1	0	0	-1	-1	-1	0	0	-1	-1	-1	0	0	0	-1	0	-1	-1	-1	-1	-1	0	-1	0	-16
SMARCAD1	-1	0	-1	-1	0	1	-1	-1	0	0	-1	-1	-1	-1	-1	0	-1	-1	0	-1	-1	-1	-1	0	0	0	-1	-16
GTF2I	-1	0	-1	-1	0	1	-1	-1	-1	0	-1	-1	-1	-1	0	-1	-1	-1	0	0	-1	0	-1	-1	-1	0	0	-16
NXT2	-1	0	-1	-1	0	1	-1	-1	-1	0	-1	-1	-1	-1	0	0	-1	-1	0	0	0	-1	-1	-1	-1	0	-1	-16
CHRAC1	-1	0	-1	-1	0	1	-1	-1	-1	0	-1	-1	-1	-1	-1	0	0	-1	0	-1	0	-1	-1	-1	-1	0	0	-16
NT5DC2	-1	0	-1	-1	0	1	-1	-1	1	0	-1	-1	-1	-1	-1	1	-1	-1	0	-1	-1	-1	-1	-1	-1	-1	0	-16
NOL9	-1	0	-1	-1	0	1	-1	-1	-1	0	-1	-1	-1	-1	-1	0	0	-1	0	0	-1	-1	-1	0	0	-1	-1	-16
HGH1	-1	0	-1	-1	0	1	-1	-1	-1	0	-1	-1	-1	-1	-1	0	-1	0	0	0	-1	0	-1	-1	-1	0	-1	-16
SGF29	-1	-1	0	-1	0	1	-1	-1	-1	0	-1	-1	-1	-1	0	0	-1	-1	0	-1	-1	-1	-1	-1	0	0	0	-16
ELAVL1	-1	0	-1	-1	0	1	-1	-1	-1	0	-1	-1	-1	-1	-1	0	0	-1	0	0	-1	0	-1	-1	-1	0	-1	-16
C5	-1	-1	-1	-1	0	1	-1	-1	0	0	-1	-1	-1	-1	1	-1	0	-1	-1	-1	-1	0	0	-1	-1	0	-1	-16
RFLNB	-1	0	-1	-1	0	1	-1	-1	1	0	-1	-1	-1	-1	-1	0	0	-1	0	-1	-1	-1	-1	-1	-1	-1	0	-16
YBX1	-1	0	0	-1	0	0	-1	-1	-1	0	-1	-1	-1	-1	-1	0	-1	-1	0	0	-1	-1	-1	-1	0	0	0	-16
POGK	-1	0	0	-1	0	1	-1	-1	-1	0	-1	-1	-1	-1	-1	0	-1	-1	0	-1	-1	0	-1	-1	-1	0	0	-16
CHD1	-1	0	-1	-1	0	1	-1	-1	-1	0	-1	-1	-1	-1	-1	0	-1	-1	0	-1	-1	-1	-1	0	0	0	0	-16
UTP11	-1	0	-1	-1	0	1	-1	-1	-1	0	-1	-1	-1	-1	-1	0	0	-1	0	-1	-1	-1	-1	0	0	0	-1	-16
NOP58	-1	0	-1	-1	0	1	-1	-1	-1	0	-1	-1	-1	-1	-1	0	0	-1	0	-1	-1	-1	-1	0	0	0	-1	-16
HP1BP3	-1	0	-1	-1	0	1	-1	-1	-1	0	-1	-1	-1	-1	1	-1	-1	-1	0	-1	-1	0	-1	-1	-1	0	0	-16
DHX15	-1	0	-1	-1	0	1	-1	-1	-1	0	-1	-1	-1	-1	-1	0	0	-1	0	-1	-1	-1	-1	-1	0	0	0	-16
POP5	-1	0	-1	-1	0	1	-1	-1	-1	0	-1	-1	-1	-1	-1	-1	-1	-1	0	0	0	0	0	-1	-1	0	-1	-16
SLX4IP	-1	0	-1	-1	0	1	-1	-1	0	0	-1	-1	-1	-1	0	-1	-1	-1	0	-1	-1	-1	0	0	-1	-1	0	-16
RBX1	-1	0	-1	-1	0	0	-1	-1	0	0	-1	-1	-1	-1	0	-1	0	-1	0	0	-1	-1	-1	-1	-1	0	0	-16
SRRT	-1	0	-1	-1	0	1	-1	-1	-1	0	-1	-1	-1	-1	0	0	0	-1	0	-1	-1	-1	-1	-1	0	0	-1	-16
HBS1L	-1	0	-1	-1	0	1	-1	-1	-1	0	-1	-1	-1	-1	-1	-1	0	-1	0	-1	-1	-1	-1	0	0	0	0	-16
HDAC7	-1	0	-1	-1	0	1	-1	-1	0	0	-1	-1	-1	-1	0	-1	0	-1	0	-1	-1	-1	-1	-1	-1	0	0	-16
TPMT	-1	0	-1	-1	0	1	-1	-1	-1	0	-1	-1	-1	-1	0	0	0	-1	0	-1	-1	-1	-1	-1	-1	0	0	-16
CEP295	-1	0	-1	-1	0	1	-1	-1	-1	0	-1	-1	-1	-1	0	-1	0	-1	0	-1	-1	-1	-1	0	-1	0	0	-16
CD3EAP	-1	0	NA	-1	0	NA	-1	-1	-1	0	-1	-1	-1	-1	NA	NA	NA	-1	0	0	-1	-1	-1	-1	-1	-1	0	-16
USP7	-1	0	-1	-1	0	1	-1	-1	-1	0	-1	-1	-1	-1	-1	0	0	-1	0	-1	-1	-1	-1	-1	0	0	0	-16
GABPB1	-1	0	-1	-1	0	0	-1	-1	-1	0	-1	-1	-1	-1	0	0	0	-1	0	-1	-1	-1	-1	-1	0	0	0	-16
AIMP2	-1	0	-1	-1	0	1	-1	-1	-1	0	-1	-1	-1	-1	-1	0	0	-1	0	-1	-1	-1	-1	-1	0	0	0	-16
NOC3L	-1	0	-1	-1	0	0	0	-1	-1	0	-1	-1	-1	-1	-1	0	0	-1	0	0	-1	-1	-1	-1	-1	0	0	-16
ARL13B	-1	0	-1	-1	0	1	-1	-1	-1	0	-1	-1	-1	-1	0	0	-1	-1	0	-1	0	-1	-1	-1	-1	0	0	-16
NPM3	-1	0	0	-1	0	1	-1	-1	-1	0	-1	-1	-1	-1	-1	0	-1	-1	0	0	-1	-1	-1	-1	0	0	-1	-16
CCNC	-1	0	-1	-1	0	0	-1	-1	-1	0	0	-1	-1	-1	-1	-1	0	0	0	0	-1	-1	-1	-1	-1	0	0	-16
CCDC58	-1	0	NA	-1	0	NA	-1	-1	-1	0	-1	-1	-1	-1	NA	NA	NA	-1	0	-1	-1	-1	-1	-1	0	0	-1	-16
ENO1	-1	0	-1	-1	0	1	-1	-1	-1	0	-1	-1	-1	-1	-1	0	0	-1	0	-1	-1	-1	-1	-1	0	0	0	-16
THUMPD1	-1	0	-1	-1	0	1	-1	-1	-1	0	-1	-1	-1	-1	-1	0	-1	-1	0	-1	-1	0	-1	-1	0	0	0	-16
TPM3	-1	0	-1	-1	0	1	-1	-1	-1	0	-1	-1	-1	-1	0	0	-1	-1	0	-1	-1	-1	-1	-1	-1	1	0	-16
CTPS1	-1	0	-1	-1	0	1	0	0	-1	0	-1	-1	-1	-1	-1	0	0	-1	0	-1	-1	-1	-1	-1	-1	0	-1	-16
TOR3A	-1	0	-1	0	0	1	-1	-1	-1	0	-1	-1	-1	-1	-1	-1	-1	0	0	-1	-1	0	0	-1	-1	-1	0	-16
DIAPH1	-1	0	-1	-1	0	1	-1	0	-1	0	-1	-1	-1	-1	0	-1	0	-1	0	-1	-1	-1	-1	-1	-1	0	0	-16
THOC1	-1	0	-1	-1	0	1	-1	-1	-1	0	-1	-1	-1	-1	-1	0	0	-1	0	-1	-1	-1	-1	0	0	0	-1	-16
THOC6	-1	-1	-1	-1	0	1	-1	-1	-1	0	-1	-1	-1	-1	0	0	0	-1	-1	-1	-1	-1	-1	0	0	0	0	-16
HPRT1	-1	0	-1	-1	0	0	-1	-1	-1	0	-1	-1	-1	-1	-1	-1	1	-1	0	-1	-1	-1	-1	0	0	0	0	-16
ME2	-1	0	-1	-1	0	1	-1	-1	-1	0	-1	-1	-1	-1	-1	0	0	-1	0	0	-1	-1	-1	-1	-1	0	0	-16
JADE3	-1	0	-1	-1	0	1	-1	-1	-1	0	-1	-1	-1	-1	-1	-1	-1	-1	0	-1	0	0	-1	0	-1	0	0	-16
MRPL18	-1	0	-1	-1	0	1	-1	-1	-1	0	-1	-1	-1	-1	-1	0	-1	-1	0	-1	-1	0	-1	0	-1	0	0	-16
ZNF586	-1	0	-1	0	0	1	-1	-1	-1	0	-1	-1	-1	-1	0	0	0	-1	0	-1	-1	-1	-1	-1	-1	0	-1	-16
THOC7	-1	0	-1	-1	0	0	-1	-1	0	0	-1	-1	-1	-1	0	0	0	-1	0	-1	-1	-1	-1	-1	-1	0	0	-16
OPA1	-1	0	-1	-1	0	1	-1	-1	-1	0	-1	-1	-1	-1	-1	-1	-1	-1	0	0	-1	-1	-1	0	0	0	0	-16
RAE1	-1	0	-1	-1	0	1	-1	-1	-1	0	-1	-1	-1	-1	-1	0	0	-1	0	-1	-1	-1	-1	0	0	0	-1	-16
PUS7L	-1	0	-1	-1	0	1	0	-1	0	0	-1	-1	-1	-1	-1	-1	-1	-1	0	-1	-1	0	-1	-1	-1	0	0	-16
HMGXB4	-1	0	-1	-1	0	1	-1	-1	-1	0	0	-1	-1	-1	0	0	-1	-1	0	-1	-1	-1	-1	-1	-1	0	0	-16
MED1	-1	0	0	-1	0	1	-1	-1	-1	0	-1	-1	-1	-1	-1	0	0	-1	0	-1	-1	-1	-1	-1	0	0	-1	-16
UTP15	-1	0	-1	-1	0	1	-1	-1	-1	0	-1	-1	-1	-1	-1	0	-1	-1	0	0	-1	-1	-1	0	0	0	-1	-16
ZC3H18	-1	0	-1	-1	0	1	-1	-1	-1	0	-1	-1	-1	-1	-1	0	0	-1	0	-1	-1	-1	-1	0	0	0	-1	-16
DHX57	-1	0	-1	-1	0	1	-1	-1	-1	0	-1	-1	-1	-1	0	-1	0	NA	0	0	-1	-1	-1	-1	-1	0	-1	-16
DNAJC17	-1	0	-1	-1	0	0	-1	-1	-1	0	0	-1	-1	-1	0	0	-1	-1	0	0	-1	-1	-1	-1	-1	0	0	-16
MIR924HG	-1	-1	-1	-1	0	1	-1	-1	-1	0	0	-1	-1	-1	0	0	-1	-1	0	-1	-1	-1	-1	0	-1	0	0	-16
RABGGTB	-1	0	-1	-1	0	1	-1	-1	-1	0	-1	-1	-1	-1	-1	0	-1	-1	0	0	-1	-1	-1	0	-1	0	0	-16
CCDC137	-1	0	-1	-1	0	1	-1	-1	-1	0	-1	-1	-1	-1	-1	0	-1	-1	0	-1	-1	0	-1	0	0	0	-1	-16
GMPS	-1	0	-1	-1	0	1	-1	-1	-1	0	-1	-1	-1	-1	-1	0	0	-1	0	-1	-1	-1	-1	-1	0	0	0	-16
MRPL24	-1	0	-1	-1	0	1	-1	-1	-1	0	-1	-1	-1	-1	0	0	-1	-1	0	-1	-1	-1	-1	-1	0	0	0	-16
PAQR4	1	-1	-1	-1	0	1	-1	-1	-1	0	-1	-1	-1	-1	1	-1	-1	-1	0	-1	-1	0	-1	-1	-1	-1	0	-16
SORBS3	-1	0	-1	-1	0	0	-1	-1	0	0	0	-1	-1	-1	1	-1	-1	0	-1	-1	-1	0	-1	-1	-1	-1	0	-16
SLC19A1	-1	0	-1	-1	0	1	-1	-1	-1	0	-1	-1	-1	-1	-1	0	0	-1	0	-1	-1	-1	-1	-1	0	0	0	-16
C12orf4	-1	0	-1	-1	0	1	-1	-1	0	0	-1	-1	-1	-1	0	-1	-1	-1	0	0	-1	-1	-1	-1	-1	0	0	-16
EBP	-1	0	-1	-1	0	1	-1	-1	-1	0	-1	-1	-1	-1	0	1	-1	-1	0	0	-1	-1	-1	-1	-1	0	-1	-16
ACTG1P20	-1	0	-1	0	0	0	-1	-1	NA	0	-1	-1	-1	-1	-1	0	0	-1	-1	0	-1	-1	-1	-1	-1	0	0	-16
CMC2	-1	0	-1	-1	0	1	-1	-1	-1	0	-1	-1	-1	-1	-1	0	0	-1	0	-1	-1	-1	-1	-1	0	0	0	-16
OSGEPL1	-1	0	-1	-1	0	1	-1	-1	0	0	-1	-1	-1	-1	0	-1	-1	-1	0	-1	0	-1	-1	-1	-1	0	0	-16
FAM136A	-1	0	-1	-1	0	1	-1	-1	-1	0	-1	-1	-1	-1	-1	0	0	-1	0	-1	-1	-1	-1	-1	1	0	-1	-16
LSM8	-1	0	-1	-1	0	1	-1	-1	0	0	-1	-1	-1	-1	0	0	-1	-1	0	-1	0	-1	-1	-1	-1	-1	0	-16
NOL8	-1	0	-1	-1	0	1	-1	-1	-1	0	-1	-1	-1	-1	-1	0	-1	-1	0	-1	-1	-1	-1	0	0	0	0	-16
TADA1	-1	0	-1	-1	0	1	-1	-1	0	0	-1	-1	-1	-1	-1	0	-1	0	0	-1	-1	0	-1	-1	-1	0	-1	-16
YWHAQ	-1	0	-1	-1	0	1	-1	-1	0	0	-1	-1	-1	-1	-1	-1	-1	-1	0	-1	-1	0	-1	-1	-1	1	0	-16
CDK4	-1	0	0	-1	0	1	-1	-1	-1	0	-1	-1	-1	-1	-1	0	-1	-1	0	0	-1	-1	-1	-1	0	-1	0	-16
POLR2D	-1	0	-1	-1	0	1	-1	-1	-1	0	-1	-1	-1	-1	-1	0	0	-1	0	-1	-1	-1	-1	-1	1	0	-1	-16
NVL	-1	0	-1	-1	0	1	-1	-1	-1	0	-1	-1	-1	-1	0	0	0	-1	0	-1	-1	-1	-1	-1	0	0	-1	-16
SNTB2	-1	0	-1	-1	0	0	-1	0	-1	0	-1	0	-1	-1	-1	-1	0	0	0	-1	-1	-1	-1	-1	-1	0	0	-16
SMYD5	-1	0	-1	-1	0	1	-1	-1	-1	0	-1	-1	-1	-1	-1	0	-1	-1	0	-1	-1	0	-1	-1	0	0	0	-16
DMC1	-1	-1	-1	-1	0	1	-1	-1	-1	0	0	-1	-1	NA	0	-1	-1	-1	-1	-1	-1	-1	-1	0	NA	0	0	-16
ZNF496	-1	0	0	-1	0	1	-1	-1	-1	0	0	-1	-1	-1	-1	0	0	-1	-1	0	-1	-1	-1	-1	-1	-1	0	-16
FTSJ1	-1	0	0	-1	0	1	-1	-1	-1	0	0	-1	-1	-1	-1	0	-1	-1	0	-1	-1	-1	-1	-1	-1	0	0	-16
BNC2	-1	0	-1	1	0	1	-1	-1	0	0	-1	0	-1	-1	0	-1	-1	-1	-1	0	-1	-1	-1	-1	-1	-1	-1	-16
SAP30BP	-1	0	-1	-1	0	0	-1	-1	-1	0	-1	-1	-1	-1	0	0	-1	-1	0	-1	-1	-1	-1	0	0	0	0	-16
NAA16	-1	0	-1	-1	0	1	-1	-1	-1	0	-1	-1	-1	-1	-1	-1	-1	0	0	0	-1	-1	-1	0	-1	0	0	-16
GART	-1	0	-1	-1	0	0	-1	-1	-1	0	-1	-1	-1	-1	-1	0	1	-1	0	0	-1	-1	-1	-1	1	-1	-1	-16
C12orf45	-1	0	NA	-1	0	NA	-1	-1	-1	0	-1	-1	-1	-1	NA	NA	NA	-1	0	-1	-1	-1	-1	-1	0	0	-1	-16
CARM1	-1	0	0	-1	0	1	-1	-1	-1	0	-1	-1	-1	-1	-1	0	-1	-1	0	-1	-1	-1	-1	-1	0	0	0	-16
TFAM	-1	0	-1	-1	0	1	-1	-1	-1	0	-1	-1	-1	-1	-1	0	0	-1	0	-1	-1	-1	-1	0	0	0	-1	-16
RPP30	-1	0	-1	-1	0	1	-1	-1	-1	0	-1	-1	-1	-1	-1	0	-1	-1	0	-1	-1	-1	-1	0	0	0	0	-16
ZFHX4	-1	0	-1	-1	0	1	-1	-1	0	0	-1	-1	-1	-1	0	-1	-1	-1	0	-1	0	-1	-1	-1	-1	0	0	-16
ZNF619	-1	0	-1	-1	0	1	-1	-1	-1	0	-1	-1	-1	-1	0	-1	-1	-1	0	0	0	0	-1	-1	-1	-1	0	-16
EMG1	-1	0	-1	-1	0	1	-1	-1	-1	0	-1	-1	-1	-1	-1	0	0	-1	0	-1	-1	-1	-1	0	0	-1	0	-16
KIAA1841	-1	-1	NA	-1	0	NA	-1	-1	0	0	-1	-1	-1	-1	NA	NA	NA	-1	0	-1	-1	-1	-1	-1	-1	0	0	-16
RBM28	-1	0	-1	-1	0	1	-1	-1	-1	0	-1	-1	-1	-1	-1	0	0	-1	0	-1	-1	-1	-1	-1	0	0	0	-16
MAMDC4	-1	-1	-1	0	0	1	-1	-1	-1	0	0	-1	-1	-1	0	-1	0	-1	0	-1	-1	-1	-1	0	-1	-1	0	-16
MTPAP	-1	0	-1	-1	0	1	-1	-1	-1	0	-1	-1	-1	-1	-1	0	-1	-1	0	0	-1	-1	-1	-1	0	0	0	-16
CFAP97	-1	0	-1	-1	0	0	-1	-1	0	0	0	-1	-1	-1	-1	-1	-1	0	0	-1	-1	0	-1	-1	-1	0	0	-16
ARHGEF39	-1	-1	0	-1	0	1	-1	-1	-1	0	-1	-1	-1	-1	0	0	0	-1	0	-1	-1	-1	-1	0	-1	0	-1	-16
EEF1AKMT2	-1	0	-1	-1	0	1	-1	-1	0	0	0	-1	-1	-1	0	-1	-1	-1	0	-1	-1	-1	-1	-1	-1	0	0	-16
LINC00707	-1	0	-1	-1	0	0	-1	-1	NA	NA	-1	-1	-1	-1	0	-1	-1	-1	0	-1	-1	-1	-1	0	NA	0	0	-16
DCAF15	-1	0	-1	-1	0	1	-1	-1	-1	0	-1	-1	-1	-1	0	0	-1	-1	0	-1	-1	0	-1	-1	-1	0	0	-16
MRE11	-1	0	-1	-1	0	1	-1	-1	-1	0	-1	-1	-1	-1	0	-1	0	-1	0	-1	-1	0	-1	-1	-1	0	0	-16
FASTKD2	-1	0	-1	-1	0	0	-1	-1	-1	0	-1	-1	-1	-1	-1	0	-1	-1	0	1	-1	-1	-1	-1	0	0	0	-16
TEX30	-1	0	-1	-1	0	0	-1	-1	-1	0	-1	-1	-1	-1	0	0	0	-1	0	-1	0	-1	-1	-1	-1	0	0	-16
CHCHD3	-1	0	-1	-1	0	1	-1	-1	-1	0	-1	-1	-1	-1	-1	0	-1	-1	0	0	-1	-1	-1	-1	0	0	0	-16
ZZZ3	-1	0	-1	-1	0	1	-1	-1	-1	0	-1	-1	-1	-1	-1	-1	-1	-1	0	-1	0	-1	-1	0	0	0	0	-16
ERCC8	-1	0	-1	-1	0	0	-1	-1	0	0	-1	-1	-1	-1	-1	0	-1	-1	0	-1	-1	-1	-1	0	0	0	0	-16
UMPS	-1	0	-1	-1	0	1	-1	-1	-1	0	-1	-1	-1	-1	-1	0	0	-1	0	-1	-1	0	-1	-1	0	0	-1	-16
GEMIN6	-1	0	-1	-1	0	0	-1	-1	-1	0	-1	-1	-1	-1	-1	0	0	-1	0	0	-1	-1	-1	-1	0	0	0	-16
ELN	-1	-1	-1	-1	0	1	-1	-1	NA	0	1	-1	-1	-1	0	-1	-1	-1	0	-1	1	-1	-1	-1	-1	-1	-1	-16
C1QTNF2	-1	0	-1	-1	0	0	-1	-1	0	0	-1	-1	-1	-1	0	-1	-1	-1	0	1	0	-1	-1	-1	-1	-1	0	-16
ORC5	-1	0	-1	-1	0	1	-1	-1	-1	0	-1	-1	-1	-1	-1	0	0	-1	0	0	-1	-1	-1	-1	0	0	-1	-16
PPIA	-1	0	-1	-1	0	1	-1	-1	-1	0	-1	-1	-1	-1	-1	0	-1	0	0	0	-1	-1	-1	-1	-1	0	0	-16
CHRNA5	-1	-1	-1	-1	0	1	-1	-1	-1	0	0	-1	-1	-1	-1	0	0	-1	0	-1	-1	-1	-1	0	0	NA	-1	-16
FBLN7	-1	-1	-1	1	0	0	-1	-1	1	0	0	-1	-1	-1	0	-1	-1	-1	-1	-1	-1	-1	-1	-1	-1	0	0	-16
MYB	-1	0	-1	-1	0	0	-1	-1	-1	0	-1	-1	-1	NA	0	-1	0	-1	NA	0	-1	-1	-1	-1	-1	0	0	-16
DSN1	0	0	-1	-1	0	1	-1	-1	-1	0	-1	-1	-1	-1	1	-1	-1	-1	0	-1	-1	-1	-1	-1	-1	0	0	-16
TDP1	0	0	-1	-1	0	1	-1	-1	-1	0	-1	-1	-1	-1	0	-1	0	-1	0	-1	-1	-1	-1	-1	-1	0	0	-16
ARID1A	0	0	-1	-1	0	1	-1	-1	-1	0	-1	-1	-1	-1	0	-1	-1	-1	0	-1	-1	0	-1	-1	-1	0	0	-16
CPSF7	0	0	-1	-1	0	1	-1	-1	-1	0	-1	-1	-1	-1	-1	0	0	-1	0	-1	-1	-1	-1	-1	0	-1	0	-16
NLE1	0	0	-1	-1	0	1	-1	-1	-1	0	-1	-1	-1	-1	-1	0	0	-1	0	-1	-1	-1	-1	-1	-1	0	0	-16
POLE3	0	0	-1	-1	0	1	-1	-1	-1	0	-1	-1	-1	-1	-1	0	0	-1	0	-1	-1	-1	-1	-1	0	0	-1	-16
NUFIP1	0	0	-1	-1	0	0	-1	-1	-1	0	-1	-1	-1	-1	-1	0	-1	0	0	0	-1	-1	-1	-1	0	0	-1	-16
MRPS17	0	0	-1	-1	0	1	-1	-1	-1	0	-1	-1	-1	-1	-1	0	-1	-1	0	-1	-1	-1	-1	-1	0	0	0	-16
BUB3	0	0	-1	-1	0	1	-1	-1	-1	0	-1	-1	-1	-1	0	0	-1	-1	0	-1	-1	-1	-1	-1	-1	0	0	-16
ARHGDIA	0	0	-1	-1	0	1	-1	-1	0	0	-1	-1	-1	-1	-1	-1	-1	-1	0	-1	-1	0	-1	-1	-1	0	0	-16
FAM111A	0	0	-1	-1	0	1	-1	-1	-1	0	-1	-1	-1	-1	1	-1	0	-1	0	-1	-1	-1	-1	-1	-1	-1	0	-16
MIR17HG	0	-1	0	-1	0	0	-1	-1	-1	0	-1	-1	-1	-1	-1	0	0	-1	0	-1	-1	-1	-1	0	-1	0	0	-16
KIF2A	0	0	-1	-1	0	1	-1	-1	-1	0	-1	-1	-1	-1	-1	0	-1	-1	0	-1	-1	-1	-1	0	-1	0	0	-16
L2HGDH	0	0	-1	-1	0	0	-1	-1	-1	0	-1	0	-1	-1	-1	0	-1	-1	0	-1	-1	-1	-1	-1	0	0	0	-16
RBFA	0	0	-1	-1	0	1	-1	-1	-1	0	-1	-1	-1	-1	-1	0	-1	-1	0	-1	-1	-1	-1	-1	0	0	0	-16
GLO1	0	0	-1	-1	0	1	-1	-1	-1	0	-1	-1	-1	-1	-1	0	-1	0	0	-1	-1	-1	-1	-1	-1	0	0	-16
PRKDC	0	0	-1	-1	0	1	-1	-1	-1	0	-1	-1	-1	-1	-1	0	0	-1	0	-1	-1	-1	-1	-1	0	0	-1	-16
CTBP2	0	0	-1	-1	0	1	-1	-1	-1	0	-1	-1	-1	-1	-1	-1	-1	-1	0	0	-1	-1	-1	-1	0	0	0	-16
SNCAIP	0	-1	-1	-1	0	1	-1	-1	0	0	-1	-1	-1	-1	0	-1	0	-1	0	-1	-1	-1	-1	-1	-1	0	0	-16
ARPIN	0	0	-1	-1	0	1	-1	-1	0	0	-1	-1	-1	-1	0	-1	-1	-1	0	-1	-1	0	-1	-1	-1	-1	0	-16
C1orf174	0	0	-1	-1	0	1	-1	-1	-1	0	0	-1	-1	-1	-1	0	0	-1	0	-1	-1	-1	-1	-1	-1	-1	0	-16
PTBP2	0	-1	-1	-1	0	1	-1	-1	0	0	0	-1	-1	-1	-1	-1	-1	-1	0	-1	0	-1	-1	0	-1	0	-1	-16
EXOSC6	0	0	-1	-1	0	1	-1	0	-1	0	-1	-1	-1	-1	-1	0	-1	-1	0	-1	-1	0	-1	-1	0	-1	-1	-16
C9orf40	0	0	-1	-1	0	1	-1	-1	-1	0	-1	-1	-1	-1	-1	0	0	-1	0	-1	0	-1	-1	-1	-1	-1	0	-16
RNASEH1	0	0	-1	-1	0	0	-1	-1	-1	0	-1	-1	-1	-1	-1	0	0	-1	0	0	-1	-1	-1	-1	-1	0	0	-16
IQCB1	0	0	-1	-1	0	1	-1	-1	-1	0	-1	-1	-1	-1	-1	0	0	-1	0	-1	0	-1	-1	-1	-1	-1	0	-16
HOXA3	0	-1	-1	-1	0	1	-1	-1	-1	0	-1	-1	-1	-1	0	-1	-1	-1	0	0	1	-1	-1	-1	-1	0	-1	-16
NOP56	0	0	-1	-1	0	0	-1	-1	-1	0	-1	-1	-1	-1	-1	1	0	-1	0	-1	-1	-1	-1	-1	0	0	-1	-16
HAUS6	0	0	-1	-1	0	1	-1	-1	-1	0	-1	-1	-1	-1	-1	0	-1	-1	0	-1	-1	0	-1	-1	-1	0	0	-16
FANCL	0	-1	-1	-1	0	0	-1	-1	-1	0	-1	-1	-1	-1	0	0	-1	-1	0	0	-1	-1	-1	0	-1	0	0	-16
ZNF107	0	0	-1	-1	0	1	-1	-1	-1	0	-1	-1	-1	-1	0	-1	-1	-1	0	0	0	-1	-1	-1	-1	0	-1	-16
KCNK2	0	-1	-1	-1	0	1	-1	0	NA	0	-1	-1	-1	-1	0	-1	-1	-1	0	-1	-1	-1	-1	-1	-1	0	0	-16
OLFML2B	-1	-1	0	-1	0	0	-1	-1	0	0	-1	-1	-1	-1	0	1	0	-1	-1	-1	-1	-1	-1	-1	1	0	-1	-15
ID4	-1	0	-1	-1	0	1	0	-1	NA	NA	-1	-1	-1	-1	0	-1	-1	-1	0	-1	-1	-1	-1	1	-1	-1	0	-15
TRIM7	-1	-1	-1	0	0	0	-1	-1	1	0	-1	-1	-1	-1	0	-1	0	-1	-1	-1	-1	0	-1	0	-1	0	0	-15
DCLK2	-1	-1	-1	-1	0	1	-1	-1	1	0	-1	-1	-1	-1	0	-1	-1	-1	-1	1	1	-1	-1	-1	-1	-1	0	-15
PTMAP9	-1	-1	NA	-1	0	NA	-1	-1	-1	0	NA	-1	-1	-1	0	NA	0	0	NA	-1	-1	-1	-1	-1	0	NA	-1	-15
GRPR	-1	0	-1	-1	0	1	-1	-1	NA	NA	-1	-1	-1	-1	0	-1	-1	-1	NA	-1	0	-1	-1	-1	-1	0	1	-15
RTL3	-1	0	-1	-1	0	0	-1	-1	1	0	-1	-1	-1	-1	0	-1	-1	-1	0	-1	-1	0	-1	-1	-1	0	1	-15
PTMS	-1	0	-1	-1	0	1	-1	-1	1	0	-1	-1	-1	-1	1	-1	-1	-1	0	-1	-1	-1	-1	-1	-1	0	0	-15
G6PD	-1	-1	0	-1	0	1	-1	-1	-1	0	-1	0	-1	-1	1	-1	-1	-1	0	0	-1	-1	-1	-1	-1	0	0	-15
TAF9B	-1	0	-1	-1	0	1	-1	-1	-1	0	0	-1	-1	-1	1	-1	0	-1	0	-1	-1	-1	-1	-1	-1	0	0	-15
SKA2	-1	0	-1	-1	0	1	-1	-1	-1	0	-1	-1	-1	-1	1	-1	-1	-1	0	0	0	0	-1	-1	-1	0	-1	-15
CBFB	-1	0	-1	-1	0	1	-1	-1	-1	0	-1	-1	-1	-1	-1	0	-1	-1	0	-1	-1	0	-1	-1	0	1	0	-15
CNKSR3	-1	0	-1	-1	0	1	-1	-1	1	0	-1	0	-1	-1	-1	-1	0	-1	-1	-1	-1	-1	0	-1	-1	0	0	-15
RPL22L1	-1	0	-1	-1	0	0	-1	-1	-1	0	-1	-1	-1	-1	-1	1	0	-1	0	-1	-1	-1	-1	-1	1	0	0	-15
LIN54	-1	0	-1	-1	0	1	-1	-1	-1	0	-1	-1	-1	-1	0	-1	-1	-1	0	-1	0	0	-1	0	-1	0	0	-15
COQ2	-1	-1	-1	-1	0	1	-1	-1	-1	0	-1	-1	-1	-1	0	0	0	-1	0	-1	-1	-1	-1	0	1	0	-1	-15
SERPINH1	-1	-1	-1	0	0	1	-1	-1	1	0	-1	-1	-1	-1	1	-1	0	-1	0	-1	-1	-1	-1	-1	-1	-1	0	-15
NFYC	-1	0	-1	-1	0	1	-1	-1	-1	0	-1	-1	-1	-1	0	0	-1	-1	0	0	-1	0	-1	-1	-1	0	0	-15
LARS2	-1	0	-1	-1	0	1	-1	-1	-1	0	-1	-1	-1	-1	-1	0	0	-1	0	-1	-1	0	-1	-1	1	0	-1	-15
TRIM6	-1	-1	-1	-1	0	1	-1	-1	1	0	0	-1	-1	-1	1	-1	-1	-1	-1	-1	0	-1	-1	-1	-1	0	0	-15
MBNL1	-1	0	-1	-1	0	1	-1	-1	0	0	-1	-1	-1	-1	-1	-1	-1	-1	0	-1	-1	1	0	-1	-1	0	0	-15
RAVER1	-1	0	0	-1	0	1	-1	-1	-1	0	-1	-1	-1	-1	-1	0	0	-1	0	-1	-1	-1	-1	-1	1	0	-1	-15
SMC6	-1	0	-1	-1	0	1	-1	-1	0	0	-1	-1	-1	-1	-1	0	0	-1	0	-1	-1	-1	-1	0	-1	0	0	-15
POGLUT3	-1	-1	-1	0	0	1	-1	-1	-1	0	-1	-1	-1	-1	1	-1	-1	-1	0	-1	1	-1	-1	-1	-1	0	0	-15
PPIP5K2	-1	0	-1	0	0	1	-1	-1	0	0	-1	-1	-1	-1	0	-1	-1	-1	0	-1	0	-1	-1	-1	-1	0	0	-15
HEATR3	-1	0	-1	-1	0	1	-1	-1	-1	0	-1	-1	-1	-1	-1	0	0	-1	0	0	-1	-1	-1	-1	1	0	-1	-15
SMARCD2	-1	0	-1	-1	0	1	-1	-1	-1	0	-1	-1	-1	-1	-1	0	0	-1	0	-1	-1	0	-1	-1	1	0	-1	-15
DHX37	-1	0	-1	-1	0	1	-1	-1	-1	0	-1	-1	-1	-1	-1	0	0	-1	0	0	-1	-1	-1	-1	0	0	0	-15
WTIP	-1	0	-1	-1	0	1	-1	-1	0	0	-1	-1	-1	-1	0	-1	-1	0	0	-1	-1	-1	-1	-1	-1	0	1	-15
ZNF618	-1	0	-1	-1	0	1	-1	-1	0	0	-1	-1	-1	-1	0	0	0	-1	0	-1	0	-1	-1	-1	0	-1	-1	-15
DDX1	-1	0	-1	-1	0	1	-1	-1	-1	0	-1	-1	-1	-1	-1	0	0	NA	0	0	-1	-1	-1	-1	-1	0	0	-15
RBBP4	-1	0	-1	-1	0	1	-1	-1	-1	0	-1	-1	-1	-1	0	0	0	-1	0	0	-1	-1	-1	-1	0	-1	0	-15
GTF3C3	-1	0	-1	-1	0	1	-1	-1	-1	0	-1	-1	-1	-1	-1	0	0	-1	0	-1	-1	-1	-1	0	0	0	0	-15
THG1L	-1	0	0	-1	0	1	-1	-1	0	0	-1	-1	-1	-1	-1	1	0	-1	-1	-1	-1	-1	-1	-1	0	-1	0	-15
PUS7	-1	0	-1	-1	0	1	-1	-1	-1	0	-1	-1	-1	-1	-1	0	0	-1	0	0	-1	-1	-1	-1	0	0	0	-15
C4orf33	-1	0	-1	-1	0	1	-1	-1	0	0	-1	-1	-1	-1	1	-1	-1	-1	-1	0	0	-1	-1	-1	-1	0	0	-15
MXRA8	-1	-1	-1	-1	0	1	-1	0	0	0	-1	-1	-1	-1	1	-1	-1	0	-1	-1	0	-1	-1	-1	-1	0	0	-15
PTCD3	-1	0	-1	-1	0	1	-1	-1	-1	0	-1	-1	-1	-1	-1	0	0	-1	0	0	-1	-1	-1	-1	0	0	0	-15
PRR16	-1	0	-1	-1	0	1	-1	-1	-1	0	-1	-1	-1	-1	0	0	-1	-1	0	-1	0	-1	0	-1	0	-1	0	-15
TAGLN2	-1	0	-1	-1	0	1	-1	-1	0	0	-1	-1	-1	-1	0	0	-1	-1	0	-1	-1	-1	-1	-1	0	0	0	-15
PSMD6	-1	0	-1	-1	0	1	-1	-1	-1	0	-1	-1	-1	-1	-1	0	0	-1	0	0	-1	-1	-1	0	-1	0	0	-15
NSA2	-1	0	-1	-1	0	1	-1	-1	-1	0	-1	-1	-1	-1	-1	0	0	-1	0	-1	-1	-1	-1	0	0	0	0	-15
YWHAZ	-1	0	-1	-1	0	1	-1	-1	0	0	-1	-1	-1	-1	1	0	-1	-1	0	-1	-1	-1	-1	-1	-1	0	0	-15
ENPP1	-1	-1	-1	-1	0	1	-1	-1	-1	0	-1	-1	-1	-1	1	-1	0	-1	0	-1	-1	-1	-1	-1	0	1	0	-15
ZNF480	-1	0	-1	-1	0	1	-1	-1	-1	0	-1	-1	-1	-1	-1	0	-1	-1	0	0	-1	0	-1	0	0	0	-1	-15
ZNF207	-1	0	-1	-1	0	1	-1	-1	-1	0	-1	-1	-1	-1	-1	0	0	-1	0	-1	-1	0	-1	-1	0	0	0	-15
PCIF1	-1	-1	0	-1	0	1	-1	-1	0	0	0	-1	-1	-1	0	-1	-1	-1	0	-1	-1	-1	-1	0	-1	0	0	-15
ZBTB8A	-1	0	-1	-1	0	1	-1	-1	0	0	-1	-1	-1	-1	0	0	-1	-1	0	0	-1	0	-1	-1	-1	0	-1	-15
MLLT1	-1	0	0	-1	0	1	-1	0	-1	0	-1	-1	-1	-1	-1	-1	-1	0	-1	-1	-1	0	-1	0	0	-1	0	-15
KCTD15	-1	-1	1	0	0	1	-1	-1	0	0	-1	-1	-1	-1	-1	1	0	-1	-1	-1	-1	-1	-1	-1	-1	-1	0	-15
MRPS22	-1	0	-1	-1	0	0	-1	-1	-1	0	-1	-1	-1	-1	-1	0	0	-1	0	-1	-1	-1	0	0	0	0	0	-15
CDC42EP4	-1	0	-1	-1	0	1	-1	-1	-1	0	-1	-1	-1	-1	0	-1	-1	-1	0	-1	-1	0	0	0	-1	0	0	-15
DHX38	-1	0	-1	-1	0	1	-1	-1	-1	0	-1	-1	-1	-1	-1	0	0	-1	0	-1	-1	-1	-1	0	0	0	0	-15
NUDCD1	-1	0	-1	-1	0	1	-1	-1	-1	0	0	-1	-1	-1	-1	0	1	-1	0	-1	-1	-1	-1	-1	-1	0	0	-15
METTL15	-1	0	-1	-1	0	0	-1	0	0	0	0	-1	-1	-1	-1	-1	0	0	0	-1	-1	-1	-1	-1	-1	0	0	-15
TBRG4	-1	0	-1	-1	0	1	-1	-1	-1	0	-1	-1	-1	-1	-1	0	0	-1	0	0	-1	-1	-1	-1	0	0	0	-15
PCBP1	-1	0	0	-1	0	1	-1	-1	-1	0	-1	-1	-1	-1	-1	0	-1	0	0	-1	-1	-1	-1	-1	0	0	0	-15
MED16	-1	0	-1	0	0	1	-1	-1	0	0	-1	-1	-1	-1	1	-1	-1	-1	0	-1	-1	-1	-1	-1	-1	0	0	-15
MRPL27	-1	0	-1	-1	0	1	-1	-1	-1	0	-1	-1	-1	-1	-1	0	0	-1	0	0	-1	-1	-1	-1	0	0	0	-15
PSMC6	-1	0	-1	-1	0	1	-1	-1	-1	0	-1	-1	-1	-1	-1	0	0	-1	0	-1	-1	-1	-1	0	0	0	0	-15
OXCT1	-1	0	-1	-1	0	1	-1	0	-1	0	-1	0	-1	-1	0	-1	-1	-1	0	-1	-1	0	-1	-1	-1	0	0	-15
SART3	-1	0	-1	-1	0	1	-1	-1	-1	0	-1	-1	-1	-1	-1	0	0	-1	0	-1	-1	-1	-1	0	0	0	0	-15
VTA1	-1	0	-1	-1	0	1	-1	-1	-1	0	-1	-1	-1	-1	-1	-1	0	0	0	0	-1	-1	-1	0	-1	0	0	-15
SPATA5	-1	0	NA	-1	0	NA	-1	-1	-1	0	-1	-1	-1	-1	NA	NA	NA	-1	0	-1	0	-1	-1	-1	0	-1	0	-15
NECAB1	-1	-1	-1	-1	0	0	-1	-1	-1	0	0	-1	-1	-1	0	0	0	-1	0	-1	0	-1	-1	0	-1	0	0	-15
STAG1	-1	0	-1	-1	0	1	-1	-1	-1	0	-1	-1	-1	-1	-1	0	-1	-1	0	-1	1	0	-1	-1	-1	0	0	-15
RPS6KA4	-1	0	-1	-1	0	1	-1	-1	0	0	-1	-1	-1	-1	0	-1	-1	-1	0	0	-1	0	-1	-1	-1	0	0	-15
CSTF2	-1	0	-1	-1	0	0	-1	-1	-1	0	-1	-1	-1	-1	-1	0	0	-1	0	0	-1	0	-1	-1	0	0	0	-15
EMD	-1	0	0	-1	0	1	-1	-1	0	0	-1	-1	-1	-1	0	0	-1	-1	0	-1	-1	-1	-1	-1	-1	0	0	-15
DUSP7	-1	0	0	-1	0	1	-1	-1	-1	0	-1	-1	-1	-1	-1	0	-1	-1	0	1	0	-1	-1	-1	-1	-1	0	-15
SART1	-1	0	0	-1	0	1	-1	-1	-1	0	-1	-1	-1	-1	-1	0	0	-1	0	-1	-1	-1	-1	-1	0	0	0	-15
NBN	-1	0	-1	-1	0	1	-1	-1	-1	0	-1	-1	-1	-1	-1	0	0	-1	0	0	-1	-1	-1	-1	0	0	0	-15
RBM26	-1	0	-1	-1	0	1	-1	-1	-1	0	-1	-1	-1	-1	-1	0	0	-1	0	-1	-1	-1	-1	0	0	0	0	-15
MCTS1	-1	0	-1	-1	0	1	-1	-1	0	0	-1	-1	-1	-1	0	0	-1	-1	0	0	0	-1	-1	-1	-1	0	-1	-15
DDX54	-1	0	-1	-1	0	1	-1	-1	-1	0	-1	-1	-1	-1	-1	0	0	-1	0	0	-1	-1	-1	-1	0	0	0	-15
KLF12	-1	0	0	-1	0	1	-1	-1	-1	0	-1	-1	-1	-1	1	-1	0	-1	0	-1	-1	-1	-1	-1	-1	0	0	-15
CEP70	-1	0	-1	-1	0	1	-1	-1	-1	0	-1	-1	-1	-1	1	0	-1	-1	0	-1	-1	-1	-1	0	-1	0	0	-15
SLTM	-1	0	-1	-1	0	1	-1	-1	-1	0	-1	-1	-1	-1	-1	0	0	-1	0	-1	-1	-1	-1	0	0	0	0	-15
SASS6	-1	0	-1	-1	0	1	-1	-1	-1	0	-1	-1	-1	-1	-1	0	0	-1	0	-1	0	-1	-1	0	-1	0	0	-15
COMMD2	-1	0	-1	-1	0	1	-1	-1	0	0	-1	0	-1	-1	-1	-1	-1	0	0	-1	0	-1	-1	-1	-1	0	0	-15
ZNF714	-1	0	-1	-1	0	1	-1	-1	-1	0	-1	-1	-1	-1	0	-1	0	-1	0	0	1	-1	-1	-1	-1	0	-1	-15
ZNF268	-1	0	-1	-1	0	1	-1	-1	0	0	-1	-1	-1	-1	0	-1	-1	-1	0	-1	0	-1	-1	0	-1	0	0	-15
DZIP3	-1	-1	-1	-1	0	1	-1	-1	0	0	-1	-1	-1	-1	0	-1	-1	-1	0	0	0	-1	1	-1	-1	-1	0	-15
BAZ1A	-1	0	0	-1	0	1	-1	-1	-1	0	-1	-1	-1	-1	-1	0	-1	-1	0	0	-1	-1	-1	-1	0	0	0	-15
DCAF13	-1	0	0	-1	0	0	-1	-1	-1	0	-1	-1	-1	-1	-1	0	0	-1	0	0	-1	-1	-1	0	0	0	-1	-15
PSMD5	-1	0	-1	-1	0	1	-1	-1	-1	0	-1	0	-1	-1	-1	-1	0	0	0	-1	-1	0	-1	-1	-1	0	0	-15
HSPB11	-1	0	NA	-1	0	NA	-1	-1	-1	0	-1	-1	-1	-1	NA	NA	NA	-1	0	-1	-1	-1	-1	-1	0	0	0	-15
RDX	-1	0	-1	-1	0	1	-1	-1	-1	0	-1	-1	-1	-1	1	-1	-1	-1	0	-1	0	0	-1	-1	-1	0	0	-15
SNF8	-1	0	-1	-1	0	0	-1	-1	0	0	-1	-1	-1	-1	0	0	0	-1	0	-1	-1	-1	-1	-1	0	0	0	-15
PFN1	-1	0	0	-1	0	1	-1	-1	0	0	-1	-1	-1	-1	0	0	-1	-1	0	-1	-1	-1	-1	-1	-1	0	0	-15
HPDL	-1	-1	0	-1	0	0	-1	-1	-1	0	0	-1	-1	-1	-1	0	0	-1	NA	0	-1	-1	-1	0	NA	0	-1	-15
GPR137C	-1	0	-1	-1	0	0	-1	-1	1	0	-1	-1	-1	-1	1	-1	-1	-1	0	-1	0	0	-1	-1	-1	0	-1	-15
MRPL19	-1	0	-1	-1	0	0	-1	-1	-1	0	-1	-1	-1	-1	-1	0	0	0	0	0	-1	-1	-1	-1	0	0	0	-15
TIMM44	-1	0	1	-1	0	1	-1	-1	-1	0	-1	-1	-1	-1	-1	0	0	-1	0	-1	-1	-1	-1	-1	0	-1	0	-15
LYPD6	-1	-1	-1	-1	0	1	-1	-1	-1	0	0	-1	-1	-1	1	0	-1	-1	-1	0	1	-1	-1	-1	-1	0	-1	-15
XPO4	-1	0	-1	-1	0	1	-1	-1	-1	0	-1	-1	-1	-1	-1	0	-1	-1	0	0	-1	0	-1	-1	0	0	0	-15
MED6	-1	0	-1	-1	0	1	-1	-1	-1	0	-1	-1	-1	-1	-1	0	0	-1	0	-1	-1	-1	-1	0	0	0	0	-15
NUDCD2	-1	0	-1	-1	0	1	-1	-1	-1	0	-1	-1	-1	-1	-1	0	0	-1	0	0	0	-1	-1	-1	0	-1	0	-15
PRPF4B	-1	0	-1	-1	0	1	-1	-1	-1	0	-1	-1	-1	-1	-1	0	0	-1	0	0	-1	-1	-1	0	0	0	-1	-15
CWC27	-1	0	-1	-1	0	1	-1	-1	-1	0	-1	-1	-1	-1	-1	0	0	-1	0	-1	-1	-1	-1	0	0	0	0	-15
GTF3C2	-1	0	-1	-1	0	0	-1	-1	-1	0	-1	-1	-1	-1	-1	0	0	-1	0	-1	-1	0	-1	-1	1	0	0	-15
PSMC1	-1	0	-1	-1	0	1	0	-1	-1	0	-1	-1	-1	-1	-1	-1	0	0	0	0	-1	-1	-1	-1	-1	0	0	-15
MRPS27	-1	0	-1	-1	0	1	-1	-1	-1	0	-1	-1	-1	-1	-1	0	0	-1	0	0	-1	-1	-1	-1	1	-1	0	-15
ZNF330	-1	0	-1	-1	0	1	-1	0	-1	0	0	-1	-1	-1	-1	-1	-1	0	0	0	-1	-1	-1	-1	-1	0	0	-15
NUP188	-1	0	0	-1	0	0	-1	-1	-1	0	-1	-1	-1	-1	-1	1	0	-1	0	-1	-1	-1	-1	-1	1	0	-1	-15
LSM6	-1	0	-1	-1	0	0	-1	-1	-1	0	-1	-1	-1	-1	0	0	0	-1	0	0	0	-1	-1	-1	-1	0	0	-15
MRPL38	-1	0	-1	-1	0	1	-1	-1	-1	0	-1	-1	-1	-1	-1	0	0	0	0	-1	-1	-1	-1	-1	0	0	0	-15
COPS6	-1	0	0	-1	0	1	-1	-1	-1	0	-1	-1	-1	-1	-1	-1	0	0	0	0	-1	-1	-1	-1	-1	0	0	-15
C15orf41	-1	0	NA	-1	0	NA	-1	-1	0	0	-1	0	-1	-1	NA	NA	NA	-1	-1	-1	-1	-1	-1	-1	-1	0	0	-15
METAP2	-1	0	-1	-1	0	1	-1	-1	-1	0	-1	-1	-1	-1	-1	0	0	-1	0	-1	-1	-1	-1	0	0	0	0	-15
RTL8B	-1	0	-1	-1	0	1	-1	0	-1	0	-1	0	-1	-1	0	-1	-1	-1	0	-1	-1	-1	0	-1	-1	0	0	-15
DUS2	-1	0	-1	-1	0	1	-1	-1	0	0	-1	-1	-1	-1	-1	0	0	-1	0	-1	-1	-1	-1	-1	0	0	0	-15
ZNF660	-1	-1	-1	-1	0	1	-1	-1	-1	0	-1	0	-1	-1	0	0	-1	-1	0	0	0	-1	-1	-1	-1	0	0	-15
MTF2	-1	0	-1	-1	0	0	-1	-1	-1	0	-1	-1	-1	-1	0	0	1	-1	0	-1	-1	-1	-1	0	0	0	-1	-15
MRPS31	-1	0	-1	-1	0	1	-1	-1	-1	0	-1	-1	-1	-1	-1	0	0	-1	0	-1	-1	-1	-1	0	0	0	0	-15
MRPS18C	-1	0	-1	-1	0	0	-1	-1	-1	0	-1	-1	-1	-1	-1	0	0	-1	0	0	-1	0	-1	0	0	0	-1	-15
UQCRFS1	-1	0	-1	-1	0	1	-1	-1	-1	0	-1	-1	-1	-1	-1	0	0	-1	0	0	-1	-1	-1	-1	0	0	0	-15
EIF5A	-1	0	-1	-1	0	1	-1	-1	-1	0	-1	-1	-1	-1	-1	1	0	-1	0	-1	-1	-1	-1	-1	0	0	0	-15
PPP2CA	-1	0	-1	-1	0	1	-1	-1	-1	0	-1	-1	-1	-1	-1	0	0	-1	0	-1	-1	0	-1	0	-1	0	0	-15
PDAP1	-1	0	0	-1	0	1	-1	-1	-1	0	-1	-1	-1	-1	-1	0	0	-1	0	-1	-1	-1	-1	-1	0	0	0	-15
POLR2G	-1	0	-1	-1	0	0	-1	-1	0	0	-1	-1	-1	-1	0	0	0	-1	0	-1	-1	-1	-1	-1	0	0	0	-15
GGCT	-1	0	0	-1	0	1	-1	-1	-1	0	-1	-1	-1	-1	-1	1	0	-1	0	-1	-1	-1	-1	-1	0	0	-1	-15
INTS14	-1	0	0	-1	0	0	-1	-1	-1	0	-1	-1	-1	-1	-1	0	0	-1	0	-1	-1	-1	-1	0	1	-1	0	-15
TAF6	-1	0	-1	-1	0	1	-1	-1	-1	0	-1	-1	-1	-1	0	0	0	-1	0	-1	-1	-1	-1	-1	0	0	0	-15
COX10	-1	0	0	-1	0	1	-1	-1	-1	0	-1	-1	-1	-1	-1	-1	-1	-1	0	-1	-1	-1	-1	0	1	0	0	-15
POLDIP2	-1	0	0	-1	0	1	-1	0	-1	0	-1	-1	-1	-1	-1	0	-1	-1	0	-1	-1	-1	-1	-1	0	0	0	-15
DDX21	-1	0	0	-1	0	0	-1	-1	-1	0	-1	-1	-1	-1	-1	0	0	-1	0	0	-1	-1	-1	-1	0	0	0	-15
U2SURP	-1	0	-1	-1	0	1	-1	-1	-1	0	-1	-1	-1	-1	-1	0	0	-1	0	-1	-1	-1	-1	0	0	0	0	-15
GOT2	-1	0	-1	-1	0	1	-1	0	-1	0	-1	-1	-1	-1	-1	0	0	-1	0	0	-1	-1	-1	-1	0	0	-1	-15
UBXN11	-1	-1	-1	0	0	0	-1	-1	0	0	-1	-1	-1	-1	0	-1	-1	-1	0	0	-1	-1	-1	0	0	0	0	-15
ADNP	-1	0	-1	-1	0	1	-1	-1	-1	0	-1	-1	-1	-1	-1	0	0	-1	0	-1	-1	0	-1	-1	0	0	0	-15
NSMAF	-1	0	0	-1	0	1	-1	-1	-1	0	-1	-1	-1	-1	-1	0	0	-1	0	0	0	-1	-1	-1	-1	-1	0	-15
ZNF492	-1	-1	-1	-1	-1	0	0	-1	NA	0	-1	-1	-1	-1	0	0	-1	0	0	-1	-1	0	-1	0	-1	0	0	-15
MRPS23	-1	0	-1	-1	0	0	-1	-1	-1	0	-1	-1	-1	-1	-1	0	0	0	0	-1	-1	-1	-1	0	0	0	0	-15
FOSL1	1	0	-1	-1	0	0	-1	-1	-1	0	-1	-1	-1	-1	-1	-1	-1	-1	1	-1	-1	0	-1	-1	-1	1	0	-15
MPP1	-1	0	-1	-1	0	1	-1	-1	0	0	-1	-1	-1	-1	0	-1	0	-1	0	-1	-1	-1	-1	-1	0	1	-1	-15
PPP5C	-1	0	-1	-1	0	1	-1	-1	-1	0	-1	-1	-1	-1	-1	0	0	-1	0	-1	-1	-1	-1	0	1	0	-1	-15
ZNF3	-1	0	0	-1	0	1	0	-1	-1	0	-1	-1	-1	-1	-1	0	0	-1	0	0	-1	-1	0	-1	-1	-1	-1	-15
HSP90AB1	-1	0	0	-1	0	1	-1	-1	-1	0	-1	-1	-1	-1	-1	0	0	-1	0	0	-1	-1	-1	-1	0	0	-1	-15
CRTC3	-1	0	1	-1	0	1	-1	0	0	0	-1	-1	-1	-1	-1	-1	-1	-1	-1	0	-1	0	-1	-1	-1	-1	0	-15
NSD1	-1	0	-1	0	0	1	-1	-1	-1	0	-1	-1	-1	-1	-1	-1	0	-1	0	-1	-1	0	-1	-1	0	0	0	-15
PSMD7	-1	0	-1	-1	0	1	-1	-1	-1	0	-1	-1	-1	-1	-1	0	0	0	0	-1	-1	-1	-1	-1	0	0	0	-15
MRPL30	-1	0	-1	-1	0	0	-1	-1	-1	0	-1	-1	-1	-1	-1	0	0	-1	0	0	-1	-1	-1	-1	1	0	0	-15
TAF1A	-1	0	-1	-1	0	1	-1	-1	-1	0	-1	0	-1	-1	-1	0	0	-1	0	-1	0	-1	0	-1	-1	-1	0	-15
ASH2L	-1	0	-1	0	0	1	-1	-1	0	0	-1	-1	-1	-1	1	-1	-1	-1	0	-1	-1	0	-1	-1	-1	-1	0	-15
TTC31	-1	0	-1	-1	0	1	-1	-1	-1	0	0	-1	-1	-1	1	0	-1	-1	0	0	-1	-1	-1	-1	-1	-1	0	-15
THRAP3	-1	0	-1	-1	0	1	-1	-1	-1	0	-1	-1	-1	-1	0	0	-1	-1	0	0	-1	-1	-1	-1	0	0	0	-15
SF3A2	-1	0	0	-1	0	1	-1	-1	-1	0	0	-1	-1	-1	0	0	0	-1	-1	-1	-1	-1	-1	-1	0	-1	0	-15
RFT1	-1	0	-1	-1	0	1	-1	-1	-1	0	-1	-1	-1	-1	-1	0	1	-1	0	-1	-1	-1	-1	-1	0	0	0	-15
UBAP2	-1	0	-1	-1	0	1	0	0	-1	0	-1	-1	-1	-1	-1	0	-1	-1	0	0	-1	-1	-1	-1	0	0	-1	-15
MED14	-1	0	-1	0	0	1	-1	-1	-1	0	0	-1	-1	-1	0	-1	0	-1	0	-1	-1	-1	-1	-1	-1	0	0	-15
TLNRD1	-1	0	-1	-1	0	1	-1	-1	-1	0	0	-1	-1	-1	0	0	-1	-1	0	0	-1	-1	-1	-1	-1	0	0	-15
TAF5	-1	0	0	-1	0	1	-1	-1	-1	0	-1	-1	-1	-1	-1	0	0	-1	0	-1	-1	-1	-1	0	0	0	-1	-15
TRIM24	-1	0	0	1	0	1	-1	-1	-1	0	-1	-1	-1	-1	-1	0	-1	-1	0	-1	-1	-1	-1	-1	-1	0	0	-15
BRD4	-1	0	1	-1	0	0	-1	-1	-1	0	-1	-1	-1	-1	-1	0	0	-1	0	-1	-1	-1	-1	0	0	-1	0	-15
KNOP1	-1	0	-1	-1	0	1	-1	-1	-1	0	0	-1	-1	-1	-1	0	0	-1	0	0	-1	-1	-1	-1	0	0	-1	-15
AKAP7	-1	0	-1	-1	0	1	-1	-1	-1	0	-1	-1	-1	-1	0	-1	-1	-1	0	0	0	-1	0	-1	-1	0	0	-15
DFFB	-1	0	-1	-1	0	1	-1	-1	-1	0	-1	-1	-1	-1	-1	0	0	0	0	0	-1	0	-1	-1	0	-1	-1	-15
SMARCC1	-1	0	0	-1	0	1	-1	-1	-1	0	-1	-1	-1	-1	-1	0	0	-1	0	-1	-1	-1	-1	-1	1	0	-1	-15
IL17RE	-1	-1	-1	-1	0	1	-1	-1	1	0	-1	-1	-1	-1	0	-1	-1	-1	0	-1	-1	-1	-1	0	-1	1	0	-15
APPL1	-1	0	-1	-1	0	1	-1	-1	-1	0	-1	-1	-1	-1	-1	0	0	-1	0	-1	0	0	-1	-1	-1	0	0	-15
WWP2	-1	0	-1	-1	0	0	-1	-1	0	0	-1	0	-1	-1	0	-1	-1	-1	0	-1	-1	0	-1	0	-1	0	0	-15
ZBTB24	-1	0	0	-1	0	1	-1	-1	-1	0	-1	-1	-1	-1	-1	0	0	-1	0	0	0	-1	-1	-1	-1	0	-1	-15
CUL4A	-1	0	-1	-1	0	1	-1	-1	-1	0	-1	-1	-1	-1	-1	-1	-1	-1	0	0	0	0	0	-1	-1	0	0	-15
QSER1	-1	0	0	-1	0	1	-1	-1	-1	0	-1	-1	-1	-1	-1	0	0	-1	0	-1	-1	-1	-1	-1	0	0	0	-15
MED30	-1	0	-1	-1	0	0	-1	-1	-1	0	-1	-1	-1	-1	0	0	0	-1	0	-1	0	-1	-1	-1	0	0	0	-15
MUS81	-1	0	0	-1	0	1	-1	-1	-1	0	-1	-1	-1	-1	1	0	-1	-1	0	-1	-1	-1	-1	-1	0	-1	0	-15
LRFN4	-1	0	0	0	0	1	-1	-1	0	0	-1	-1	-1	-1	-1	0	-1	-1	0	-1	-1	-1	-1	-1	0	0	-1	-15
DDX19B	-1	0	0	-1	0	1	-1	-1	0	0	0	-1	-1	-1	0	-1	-1	-1	0	-1	-1	-1	-1	-1	-1	0	0	-15
STIP1	-1	0	-1	-1	0	1	-1	-1	-1	0	-1	-1	-1	-1	-1	0	0	-1	0	-1	-1	-1	-1	0	1	0	-1	-15
FABP5	-1	-1	-1	-1	0	0	-1	-1	1	0	-1	-1	-1	-1	-1	1	0	0	NA	-1	-1	-1	-1	-1	0	NA	-1	-15
USP39	-1	0	-1	-1	0	1	-1	-1	-1	0	-1	-1	-1	-1	-1	0	0	-1	0	-1	0	-1	-1	-1	0	0	0	-15
GLIPR2	-1	-1	-1	0	0	1	-1	-1	1	0	-1	1	-1	-1	0	-1	-1	-1	0	-1	-1	-1	-1	-1	-1	-1	0	-15
MED20	-1	0	-1	-1	0	1	-1	-1	0	0	-1	0	-1	-1	0	-1	-1	0	0	-1	0	-1	-1	-1	-1	-1	0	-15
RNGTT	-1	0	-1	-1	0	0	-1	-1	-1	0	-1	-1	-1	-1	-1	0	0	-1	0	-1	-1	0	-1	-1	0	1	0	-15
DDX27	-1	0	-1	-1	0	0	-1	-1	-1	0	-1	-1	-1	-1	-1	0	0	-1	0	-1	-1	-1	-1	0	1	0	0	-15
FIP1L1	-1	0	-1	-1	0	1	-1	-1	-1	0	-1	0	-1	-1	-1	-1	0	-1	0	-1	-1	0	0	-1	-1	0	0	-15
PHF2	-1	0	-1	-1	0	1	-1	-1	0	0	-1	-1	-1	-1	1	-1	-1	-1	0	-1	0	0	-1	-1	-1	-1	0	-15
WDR3	-1	0	-1	-1	0	1	-1	-1	-1	0	-1	-1	-1	-1	-1	0	0	-1	0	-1	-1	-1	-1	-1	1	0	0	-15
ACAD9	-1	0	-1	-1	0	1	-1	-1	-1	0	-1	-1	-1	-1	0	0	-1	-1	0	-1	-1	0	-1	-1	0	0	0	-15
NAV2	-1	0	0	-1	0	1	-1	-1	-1	0	-1	-1	-1	-1	1	0	-1	-1	0	-1	-1	-1	-1	-1	-1	0	0	-15
MAT2B	-1	0	-1	-1	0	1	-1	-1	-1	0	-1	-1	-1	-1	-1	0	0	-1	0	-1	0	0	-1	-1	0	0	-1	-15
SNORD80	-1	-1	-1	-1	0	0	-1	-1	-1	0	0	-1	-1	-1	0	0	0	0	0	1	-1	-1	-1	-1	-1	0	-1	-15
PMVK	-1	0	-1	-1	0	0	-1	-1	0	0	-1	0	-1	-1	0	-1	-1	0	0	-1	-1	-1	0	-1	-1	0	0	-15
APOOL	-1	0	-1	-1	0	1	-1	-1	0	0	0	-1	-1	-1	-1	-1	-1	0	0	0	-1	-1	-1	-1	-1	0	0	-15
DCLRE1A	-1	0	-1	-1	0	1	-1	-1	-1	0	-1	-1	-1	-1	0	-1	-1	-1	0	-1	0	1	-1	-1	-1	0	0	-15
DDX28	-1	0	-1	-1	0	1	-1	-1	-1	0	-1	-1	-1	-1	-1	0	-1	-1	0	0	-1	0	-1	0	0	0	-1	-15
PRELID1	-1	0	-1	-1	0	1	-1	-1	-1	0	-1	-1	-1	-1	-1	0	0	-1	0	0	-1	-1	-1	-1	0	0	0	-15
RBM15B	-1	0	0	-1	0	1	-1	-1	-1	0	-1	-1	-1	-1	-1	0	0	-1	0	-1	-1	-1	-1	-1	1	-1	0	-15
PURB	-1	0	0	-1	0	1	-1	0	-1	0	-1	-1	-1	-1	-1	0	-1	-1	0	-1	-1	-1	-1	-1	0	0	0	-15
RPE	-1	0	-1	-1	0	0	-1	-1	-1	0	-1	-1	-1	-1	-1	0	0	NA	0	-1	-1	-1	0	-1	0	0	0	-15
TFAP4	-1	-1	0	-1	0	1	-1	-1	-1	0	-1	-1	-1	-1	-1	0	0	-1	-1	0	-1	-1	-1	0	1	-1	0	-15
COA7	-1	0	0	-1	0	1	-1	-1	-1	0	-1	-1	-1	-1	-1	0	-1	-1	0	1	-1	-1	-1	-1	0	0	-1	-15
RCCD1	-1	0	-1	-1	0	0	-1	-1	-1	0	-1	-1	-1	-1	0	-1	-1	-1	0	-1	0	0	1	-1	0	-1	0	-15
SHMT2	1	-1	-1	-1	0	1	-1	-1	-1	0	-1	-1	-1	-1	-1	1	1	-1	-1	-1	-1	-1	-1	-1	0	-1	0	-15
STARD4-AS1	-1	0	-1	1	0	1	-1	-1	0	0	0	-1	-1	-1	0	-1	0	-1	-1	-1	-1	-1	-1	-1	-1	-1	0	-15
RBIS	-1	0	-1	-1	0	1	-1	-1	0	0	0	-1	-1	-1	0	0	-1	-1	0	-1	-1	-1	-1	-1	-1	0	0	-15
BRI3BP	1	0	-1	-1	0	1	-1	-1	-1	0	-1	-1	-1	-1	-1	0	-1	0	0	0	-1	-1	-1	-1	-1	0	-1	-15
ZNF215	-1	0	0	-1	0	0	-1	-1	-1	0	-1	-1	-1	-1	0	0	0	-1	0	-1	-1	-1	-1	-1	-1	0	1	-15
STRAP	-1	0	-1	-1	0	1	-1	-1	-1	0	-1	-1	-1	-1	-1	0	0	0	0	0	-1	-1	-1	-1	-1	0	0	-15
MRPS30	-1	0	0	-1	0	0	-1	-1	-1	0	-1	-1	-1	-1	-1	0	-1	-1	0	-1	-1	0	-1	0	0	0	0	-15
TBP	-1	0	-1	-1	0	1	-1	-1	-1	0	-1	-1	-1	-1	-1	0	-1	-1	0	-1	0	0	-1	0	0	-1	0	-15
PNN	-1	0	-1	-1	0	1	-1	-1	-1	0	-1	-1	-1	-1	-1	0	0	-1	0	0	-1	-1	-1	0	0	0	-1	-15
TBL3	-1	0	0	0	0	1	-1	-1	-1	0	-1	-1	-1	-1	-1	0	-1	0	0	-1	-1	-1	-1	-1	-1	0	0	-15
PPP1R14B	-1	0	-1	-1	0	1	-1	-1	0	0	-1	-1	-1	-1	0	1	-1	-1	0	-1	-1	-1	-1	-1	-1	0	0	-15
TAF11	-1	0	-1	-1	0	0	-1	-1	-1	0	-1	0	-1	-1	-1	0	0	-1	0	0	-1	-1	-1	-1	0	0	0	-15
ZNF639	-1	0	0	-1	0	1	-1	-1	-1	0	0	-1	-1	-1	-1	0	0	-1	0	-1	0	-1	-1	-1	-1	-1	0	-15
MCPH1	-1	0	0	-1	0	0	-1	-1	-1	0	-1	-1	-1	-1	-1	0	0	-1	0	-1	-1	-1	-1	0	0	0	0	-15
SRFBP1	-1	0	0	-1	0	0	-1	-1	-1	0	-1	-1	-1	-1	-1	0	0	-1	0	0	-1	-1	-1	-1	0	0	0	-15
FN3KRP	1	0	-1	-1	0	0	-1	-1	-1	0	-1	-1	-1	-1	0	-1	-1	-1	0	-1	-1	1	-1	-1	-1	0	0	-15
RRP7A	-1	0	-1	-1	0	1	-1	-1	-1	0	-1	-1	-1	-1	0	0	0	-1	0	-1	-1	-1	-1	-1	0	0	0	-15
ENOPH1	-1	0	0	-1	0	1	-1	-1	-1	0	-1	-1	-1	-1	-1	0	-1	-1	0	-1	-1	0	-1	-1	0	0	0	-15
TCF3	-1	0	0	-1	0	1	-1	-1	0	0	-1	-1	-1	-1	-1	0	0	-1	0	-1	-1	-1	-1	-1	0	-1	0	-15
TBL1X	-1	0	-1	-1	0	1	-1	-1	-1	0	-1	0	-1	-1	0	-1	0	-1	-1	-1	-1	0	0	-1	-1	0	0	-15
CREB3L2	-1	0	-1	-1	0	1	-1	-1	0	0	0	-1	-1	-1	0	0	-1	-1	0	-1	-1	0	-1	-1	-1	0	-1	-15
HDAC4	-1	0	-1	-1	0	0	-1	-1	-1	0	-1	-1	-1	-1	0	0	0	-1	0	0	0	-1	-1	0	0	-1	-1	-15
AGFG1	-1	0	0	0	0	1	-1	-1	-1	0	0	-1	-1	-1	-1	-1	-1	-1	0	-1	-1	-1	-1	0	-1	0	0	-15
CDK5RAP2	-1	0	-1	-1	0	1	-1	-1	-1	0	-1	-1	-1	-1	0	0	0	-1	0	-1	-1	0	-1	-1	0	-1	0	-15
CCDC89	-1	0	-1	-1	0	1	-1	-1	NA	NA	-1	-1	-1	-1	0	-1	-1	-1	-1	-1	1	0	0	-1	0	-1	-1	-15
CEP131	-1	0	-1	-1	0	1	-1	-1	-1	0	-1	-1	-1	-1	1	0	0	-1	-1	-1	-1	-1	-1	-1	0	0	0	-15
STK33	-1	-1	-1	-1	0	1	0	-1	0	0	-1	0	-1	-1	0	-1	-1	-1	0	0	-1	-1	0	-1	-1	NA	-1	-15
FARS2	-1	0	-1	-1	0	1	-1	-1	0	0	-1	-1	-1	-1	-1	0	-1	-1	0	0	-1	-1	-1	-1	0	0	0	-15
AAAS	-1	0	-1	-1	0	1	-1	-1	-1	0	-1	-1	-1	-1	-1	0	-1	-1	0	0	-1	0	0	-1	-1	0	0	-15
RPL10	-1	0	0	-1	0	1	-1	-1	1	0	-1	-1	-1	-1	0	0	-1	-1	0	-1	-1	-1	-1	-1	-1	-1	0	-15
MACROH2A2	-1	-1	-1	1	0	1	-1	-1	NA	0	-1	-1	-1	-1	-1	0	-1	-1	0	-1	1	-1	-1	-1	-1	0	-1	-15
SLC35B4	-1	0	-1	-1	0	1	-1	-1	-1	0	-1	-1	-1	-1	-1	-1	-1	0	0	0	0	0	-1	-1	-1	0	0	-15
WDR77	-1	0	-1	-1	0	1	-1	0	-1	0	-1	-1	-1	-1	-1	0	0	-1	0	0	-1	-1	-1	-1	0	0	-1	-15
MYLK2	-1	-1	-1	-1	0	0	-1	-1	1	0	-1	-1	-1	-1	0	-1	0	-1	0	-1	-1	-1	-1	1	NA	NA	-1	-15
THOP1	-1	0	-1	-1	0	1	-1	-1	-1	0	-1	-1	-1	-1	-1	1	0	-1	0	-1	-1	-1	-1	-1	1	0	-1	-15
PRMT6	-1	0	-1	-1	0	1	-1	-1	-1	0	-1	0	-1	-1	-1	0	0	-1	0	0	-1	-1	-1	-1	0	0	-1	-15
ARL6IP6	-1	-1	-1	-1	0	1	-1	-1	-1	0	0	-1	-1	-1	1	0	-1	-1	0	-1	0	-1	-1	-1	-1	0	0	-15
PI4K2B	-1	0	-1	-1	0	0	-1	-1	-1	0	-1	0	-1	-1	0	0	-1	-1	0	0	-1	-1	-1	-1	-1	1	0	-15
RTRAF	-1	0	-1	-1	0	1	-1	-1	-1	0	-1	-1	-1	-1	-1	-1	0	-1	0	0	-1	-1	-1	0	0	0	0	-15
MED27	-1	0	-1	-1	0	0	-1	-1	0	0	-1	-1	-1	-1	0	0	0	-1	0	-1	-1	-1	-1	-1	0	0	0	-15
ZNF530	0	0	-1	-1	0	0	0	-1	-1	0	-1	-1	-1	-1	0	-1	-1	-1	0	-1	-1	0	-1	0	-1	0	0	-15
ZNF331	0	0	-1	-1	0	1	-1	-1	-1	0	-1	-1	-1	-1	-1	0	-1	-1	0	-1	1	-1	-1	0	-1	-1	0	-15
DNAAF5	0	0	-1	-1	0	1	-1	-1	-1	0	-1	-1	-1	-1	-1	0	0	-1	0	-1	-1	-1	-1	-1	1	0	-1	-15
CEP89	0	0	-1	-1	0	1	-1	-1	-1	0	-1	-1	-1	-1	0	-1	-1	-1	0	-1	-1	0	-1	-1	0	0	0	-15
AP4B1	0	0	-1	-1	0	0	-1	-1	-1	0	-1	-1	-1	-1	-1	0	0	-1	0	0	0	-1	-1	-1	-1	0	0	-15
METTL18	0	0	-1	-1	0	1	-1	-1	0	0	-1	-1	-1	-1	0	0	-1	-1	0	-1	-1	-1	-1	0	-1	0	-1	-15
HNRNPA1P10	0	0	-1	-1	0	1	-1	-1	NA	0	-1	-1	-1	-1	0	-1	0	-1	0	0	-1	-1	-1	-1	-1	NA	-1	-15
ELOVL2	0	-1	-1	-1	0	1	-1	-1	NA	NA	0	-1	-1	-1	0	-1	-1	-1	0	0	-1	-1	-1	-1	-1	NA	0	-15
CENPV	0	-1	0	-1	0	1	-1	-1	-1	0	0	-1	-1	-1	-1	0	0	-1	0	0	-1	-1	-1	-1	-1	0	-1	-15
NT5DC3	0	0	-1	-1	0	1	-1	0	-1	0	-1	0	-1	-1	-1	-1	-1	-1	0	-1	-1	-1	-1	-1	-1	1	0	-15
BCL7C	0	0	-1	-1	0	1	-1	-1	0	0	-1	-1	-1	-1	0	0	0	-1	0	-1	-1	-1	-1	-1	0	-1	-1	-15
NFIX	0	0	-1	-1	0	1	-1	-1	-1	0	-1	0	-1	-1	-1	-1	-1	-1	0	-1	0	0	-1	-1	-1	0	0	-15
ACD	0	0	-1	-1	0	1	-1	-1	-1	0	-1	-1	-1	-1	0	0	-1	-1	0	-1	-1	0	-1	-1	-1	0	0	-15
CRYBG1	0	-1	-1	0	0	1	-1	-1	-1	0	-1	-1	-1	-1	-1	-1	0	-1	0	1	-1	-1	-1	-1	-1	0	0	-15
LOC729683	0	-1	-1	-1	0	0	-1	-1	0	0	-1	0	-1	-1	0	0	0	-1	0	0	-1	-1	-1	-1	-1	0	-1	-15
PCNT	0	0	-1	-1	0	1	-1	-1	-1	0	-1	-1	-1	-1	0	0	-1	-1	0	-1	-1	0	-1	-1	-1	0	0	-15
TIMM21	0	0	-1	-1	0	1	-1	-1	-1	0	-1	-1	-1	-1	-1	0	0	-1	0	-1	-1	0	-1	-1	-1	0	0	-15
KAT6A	0	0	-1	-1	0	1	-1	-1	-1	0	-1	-1	-1	-1	0	-1	-1	-1	0	-1	-1	0	-1	0	0	-1	0	-15
PSPH	0	0	-1	-1	0	1	-1	-1	0	0	-1	-1	-1	-1	-1	0	0	-1	0	0	0	-1	-1	-1	-1	-1	-1	-15
CASP8AP2	0	0	-1	-1	0	1	-1	-1	-1	0	-1	-1	-1	-1	0	-1	-1	-1	0	-1	-1	0	-1	0	-1	0	0	-15
PRPF4	0	0	-1	-1	0	1	-1	-1	-1	0	-1	-1	-1	-1	-1	0	0	-1	0	-1	-1	-1	-1	0	0	0	-1	-15
CLDN11	0	-1	-1	0	0	1	-1	-1	-1	0	-1	-1	-1	-1	0	-1	-1	-1	0	0	-1	-1	-1	-1	-1	1	0	-15
ABHD3	0	0	-1	-1	0	0	-1	-1	-1	0	-1	-1	-1	-1	0	-1	-1	-1	1	0	-1	-1	-1	0	-1	0	0	-15
ZNF551	0	0	-1	-1	0	1	-1	-1	-1	0	-1	-1	-1	-1	-1	0	-1	-1	0	0	-1	0	-1	-1	0	0	-1	-15
OBI1	0	0	-1	-1	0	1	-1	-1	-1	0	-1	-1	-1	-1	-1	-1	-1	-1	0	-1	1	0	-1	-1	-1	0	0	-15
NECTIN1	0	0	-1	-1	0	1	-1	-1	-1	0	-1	-1	-1	-1	-1	0	-1	-1	0	0	-1	-1	-1	0	0	0	-1	-15
RBBP8	0	0	-1	-1	0	1	-1	-1	-1	0	-1	-1	-1	-1	-1	0	-1	-1	0	-1	-1	-1	-1	0	0	0	0	-15
ERFE	0	-1	-1	0	0	0	-1	-1	0	0	-1	-1	-1	-1	0	1	-1	-1	0	-1	-1	-1	-1	0	-1	-1	0	-15
KMT5A	0	0	-1	-1	0	1	-1	-1	-1	0	-1	-1	-1	-1	-1	0	-1	-1	0	-1	-1	0	-1	0	-1	0	0	-15
TPGS2	0	0	-1	-1	0	1	-1	-1	0	0	-1	-1	-1	-1	0	-1	-1	-1	0	-1	-1	-1	-1	-1	-1	1	0	-15
GPR161	0	-1	-1	-1	0	1	-1	-1	1	0	-1	-1	-1	-1	0	0	-1	-1	0	-1	-1	-1	-1	-1	-1	0	0	-15
FAM161A	0	0	-1	-1	0	1	-1	-1	-1	0	-1	0	-1	-1	-1	0	-1	-1	-1	-1	0	-1	0	-1	-1	0	0	-15
TMEM131L	0	0	-1	-1	0	1	-1	0	-1	0	-1	-1	-1	-1	-1	0	0	-1	0	0	-1	-1	-1	-1	-1	0	-1	-15
ZNF273	0	-1	-1	-1	0	0	-1	-1	0	0	0	-1	-1	-1	0	-1	-1	-1	0	0	0	-1	-1	-1	-1	0	0	-15
EXO5	0	0	-1	-1	0	1	-1	-1	-1	0	-1	-1	-1	-1	0	0	-1	-1	0	-1	-1	0	-1	-1	-1	0	0	-15
VASH2	0	-1	-1	-1	0	1	-1	-1	-1	0	-1	-1	-1	-1	0	1	-1	-1	0	0	NA	-1	-1	-1	-1	NA	-1	-15
KCTD6	0	0	-1	-1	0	1	-1	-1	-1	0	-1	-1	-1	-1	0	-1	0	-1	0	-1	0	-1	-1	-1	-1	0	0	-15
NDOR1	0	0	-1	-1	0	1	-1	-1	-1	0	-1	-1	-1	-1	0	0	-1	-1	0	-1	-1	0	-1	-1	-1	0	0	-15
SCFD2	0	0	-1	-1	0	0	-1	0	-1	0	-1	-1	-1	-1	-1	-1	-1	0	0	0	-1	-1	0	-1	-1	1	-1	-15
UBL7-AS1	0	-1	NA	-1	0	NA	-1	-1	-1	0	-1	-1	-1	-1	NA	NA	NA	-1	0	-1	-1	-1	-1	0	-1	0	0	-15
PXK	0	-1	-1	1	0	1	-1	-1	0	0	-1	-1	-1	-1	-1	-1	-1	-1	-1	-1	1	0	-1	-1	-1	-1	0	-15
EFS	0	0	-1	-1	0	0	-1	0	NA	0	0	-1	-1	-1	0	-1	-1	-1	0	-1	-1	-1	-1	-1	-1	0	0	-15
MED22	0	0	-1	-1	0	1	-1	-1	-1	0	-1	-1	-1	-1	0	0	0	-1	0	-1	-1	-1	-1	-1	-1	0	0	-15
ADGRG6	-1	0	-1	-1	0	1	0	0	0	0	-1	-1	-1	-1	1	-1	-1	-1	-1	1	-1	-1	-1	-1	-1	-1	0	-14
OLFML3	-1	-1	0	0	0	1	-1	-1	1	0	-1	-1	-1	-1	1	0	0	-1	0	-1	-1	-1	-1	-1	-1	-1	-1	-14
ID3	-1	0	-1	-1	0	1	-1	-1	1	0	-1	-1	-1	-1	1	-1	-1	-1	0	0	-1	-1	-1	-1	-1	0	0	-14
EMILIN2	-1	-1	-1	-1	0	0	-1	-1	-1	0	NA	-1	-1	-1	0	1	-1	-1	0	-1	-1	-1	-1	1	1	0	-1	-14
TMEM155	-1	-1	NA	-1	0	NA	0	0	1	0	-1	-1	-1	-1	NA	NA	NA	-1	NA	-1	-1	-1	-1	-1	-1	-1	0	-14
CPXM1	-1	-1	-1	-1	0	1	-1	-1	0	0	NA	-1	-1	-1	0	-1	1	-1	-1	-1	-1	-1	-1	NA	1	0	-1	-14
MEX3B	-1	-1	1	-1	0	0	-1	-1	1	0	0	-1	-1	-1	-1	0	0	-1	0	-1	-1	-1	-1	-1	-1	0	0	-14
TSPOAP1	-1	-1	0	-1	0	1	0	-1	NA	NA	-1	0	-1	-1	0	-1	-1	1	-1	-1	-1	-1	-1	-1	-1	0	0	-14
TET1	-1	0	-1	0	0	1	-1	-1	0	0	-1	-1	-1	-1	0	-1	0	-1	0	-1	0	-1	-1	-1	-1	0	0	-14
FGFR3	-1	-1	-1	0	0	1	0	-1	1	0	-1	-1	-1	-1	-1	0	-1	-1	0	0	NA	-1	-1	-1	-1	-1	0	-14
ACBD7	-1	-1	-1	-1	0	1	-1	-1	0	0	-1	0	-1	-1	-1	-1	0	-1	-1	-1	-1	-1	1	0	0	0	0	-14
EFNB3	-1	-1	0	0	0	1	-1	-1	NA	0	0	-1	-1	-1	1	-1	-1	-1	-1	0	-1	-1	-1	-1	-1	0	0	-14
PCOLCE	-1	-1	0	-1	0	1	-1	-1	NA	0	-1	-1	-1	-1	1	0	1	-1	0	-1	-1	-1	-1	-1	0	-1	-1	-14
CILK1	-1	0	-1	-1	0	1	-1	-1	0	0	-1	-1	-1	-1	-1	-1	-1	0	0	-1	0	1	-1	-1	-1	0	0	-14
ACTN4	-1	0	-1	0	0	0	-1	0	0	0	-1	-1	-1	-1	1	-1	-1	-1	0	-1	-1	0	-1	-1	-1	0	0	-14
SMAD9	-1	0	-1	-1	0	1	-1	0	-1	0	-1	-1	-1	-1	0	-1	-1	-1	-1	-1	1	0	0	-1	-1	0	0	-14
DHCR24	-1	0	0	-1	0	1	-1	-1	-1	0	-1	-1	-1	-1	1	0	-1	1	-1	-1	-1	-1	-1	-1	-1	0	0	-14
TNS2	-1	-1	-1	-1	0	1	-1	-1	0	0	-1	-1	-1	-1	0	-1	0	NA	-1	-1	0	0	1	-1	-1	-1	0	-14
GGH	-1	-1	-1	-1	0	1	-1	-1	1	0	-1	-1	-1	-1	0	0	0	-1	0	-1	0	-1	-1	-1	-1	0	0	-14
LINC00346	-1	-1	NA	-1	0	NA	-1	-1	-1	0	-1	-1	-1	-1	NA	NA	NA	-1	0	1	-1	-1	-1	-1	0	0	0	-14
TTLL12	-1	0	0	-1	0	1	-1	-1	-1	0	-1	-1	-1	-1	-1	0	0	-1	0	-1	-1	-1	-1	-1	1	0	0	-14
NONO	-1	0	-1	-1	0	1	-1	-1	-1	0	-1	-1	-1	-1	0	0	0	-1	0	-1	-1	-1	-1	-1	1	0	0	-14
LASP1	-1	0	-1	-1	0	0	-1	0	1	0	-1	-1	-1	-1	1	-1	-1	NA	0	-1	-1	-1	-1	-1	-1	0	0	-14
CCAR2	-1	0	-1	-1	0	1	-1	-1	-1	0	-1	-1	-1	-1	0	0	0	-1	0	0	-1	0	-1	-1	0	0	-1	-14
LMNA	-1	0	-1	-1	0	1	-1	-1	1	0	-1	-1	-1	-1	1	-1	-1	-1	0	-1	-1	0	-1	-1	-1	0	0	-14
PM20D2	-1	0	-1	-1	0	1	-1	-1	-1	0	-1	-1	-1	-1	-1	-1	0	-1	0	0	-1	1	0	-1	-1	0	0	-14
ATP5F1C	-1	0	-1	-1	0	1	-1	-1	-1	0	0	-1	-1	-1	-1	0	0	-1	0	0	-1	-1	-1	-1	0	0	0	-14
MRPL12	-1	0	0	-1	0	1	-1	-1	-1	0	-1	-1	-1	-1	-1	0	0	-1	0	0	-1	-1	-1	-1	0	0	0	-14
AMPH	-1	-1	1	0	0	1	-1	-1	-1	0	0	-1	-1	-1	0	0	-1	-1	-1	-1	-1	-1	-1	-1	0	0	0	-14
C1QBP	-1	0	-1	-1	0	1	-1	-1	-1	0	-1	-1	-1	-1	-1	1	0	-1	0	0	-1	-1	-1	-1	1	0	-1	-14
ACTR2	-1	0	-1	0	0	1	-1	-1	0	0	-1	-1	-1	-1	0	-1	0	0	0	-1	-1	-1	-1	-1	-1	0	0	-14
ATP5F1A	-1	0	0	-1	0	1	-1	-1	-1	0	-1	-1	-1	-1	-1	-1	0	0	0	0	-1	-1	-1	-1	0	0	0	-14
CHORDC1	-1	0	-1	-1	0	1	-1	0	-1	0	-1	-1	-1	-1	-1	0	0	-1	0	-1	-1	0	-1	0	0	0	-1	-14
VASP	-1	0	-1	-1	0	1	-1	-1	0	0	0	-1	-1	-1	1	0	-1	-1	0	-1	-1	-1	-1	-1	-1	0	0	-14
FHL3	-1	0	1	-1	0	1	-1	-1	1	0	0	1	-1	-1	-1	-1	-1	-1	-1	-1	-1	-1	0	-1	-1	-1	-1	-14
EEF1E1	-1	0	-1	-1	0	1	-1	-1	-1	0	-1	-1	-1	-1	-1	0	0	-1	0	0	0	0	-1	-1	-1	0	0	-14
SLF2	-1	0	-1	-1	0	1	-1	-1	-1	0	-1	-1	-1	-1	0	-1	0	-1	0	0	-1	0	-1	-1	0	0	0	-14
MSL2	-1	0	0	-1	0	1	-1	-1	-1	0	-1	-1	-1	-1	-1	0	0	-1	0	0	0	-1	-1	-1	-1	0	0	-14
CSRP2	-1	0	-1	-1	0	1	-1	-1	-1	0	0	-1	-1	-1	1	-1	-1	-1	-1	0	1	-1	-1	-1	-1	0	0	-14
RBM7	-1	0	-1	-1	0	1	-1	-1	0	0	0	-1	-1	-1	0	-1	0	-1	0	-1	-1	-1	-1	-1	0	0	0	-14
TIAL1	-1	0	-1	-1	0	1	-1	0	-1	0	0	-1	-1	-1	-1	0	0	-1	0	0	-1	-1	-1	-1	-1	0	0	-14
DOT1L	-1	0	1	-1	0	1	-1	-1	-1	0	-1	-1	-1	-1	-1	1	-1	-1	0	-1	-1	-1	-1	-1	1	-1	0	-14
GLYCTK	-1	-1	-1	-1	0	1	-1	-1	-1	0	-1	-1	-1	-1	0	0	0	-1	0	0	-1	-1	-1	0	0	0	0	-14
NARS2	-1	0	-1	-1	0	1	-1	-1	-1	0	-1	-1	-1	-1	-1	0	0	-1	0	0	0	-1	-1	-1	0	0	0	-14
PPP2R3A	-1	0	-1	-1	0	1	-1	-1	0	0	-1	-1	-1	-1	1	-1	-1	-1	0	0	-1	0	-1	-1	-1	0	0	-14
PIP4K2A	-1	0	-1	-1	0	1	-1	-1	1	0	0	0	-1	-1	-1	-1	-1	-1	0	0	-1	-1	-1	-1	-1	0	0	-14
PLEKHA2	-1	0	-1	-1	0	0	-1	-1	1	0	0	-1	-1	-1	1	-1	0	-1	0	-1	-1	-1	-1	-1	-1	0	0	-14
IMPDH2	-1	0	0	-1	0	1	-1	-1	-1	0	-1	-1	-1	-1	-1	0	1	-1	0	-1	-1	-1	-1	-1	1	-1	0	-14
HNRNPC	-1	0	0	-1	0	1	-1	-1	-1	0	-1	-1	-1	-1	-1	0	0	-1	0	0	-1	-1	-1	-1	0	0	0	-14
SLC5A6	-1	0	-1	-1	0	1	-1	-1	-1	0	-1	-1	-1	-1	-1	1	0	-1	0	1	-1	-1	-1	-1	0	0	-1	-14
TYW3	-1	0	-1	-1	0	1	-1	-1	-1	0	-1	-1	-1	-1	-1	0	0	-1	0	0	-1	-1	-1	0	0	0	0	-14
MAD2L2	-1	0	-1	-1	0	1	-1	-1	0	0	-1	-1	-1	-1	0	-1	0	-1	0	-1	-1	-1	-1	0	0	0	0	-14
WASF1	-1	0	0	-1	0	1	-1	0	0	0	-1	-1	-1	-1	-1	0	0	-1	0	-1	0	-1	-1	-1	-1	-1	0	-14
CCAR1	-1	0	-1	-1	0	1	-1	0	-1	0	-1	-1	-1	-1	-1	0	0	-1	0	-1	-1	0	-1	0	0	0	-1	-14
USP16	-1	0	-1	-1	0	1	-1	-1	-1	0	-1	-1	-1	-1	-1	0	-1	-1	0	0	-1	0	-1	0	0	0	0	-14
NHP2	-1	0	0	-1	0	1	-1	-1	-1	0	-1	-1	-1	-1	-1	0	0	-1	0	-1	-1	-1	-1	0	0	0	0	-14
FOXN2	-1	0	0	-1	0	0	-1	-1	-1	0	-1	-1	-1	-1	-1	0	-1	-1	0	0	-1	-1	-1	0	0	0	1	-14
SLC25A3	-1	0	-1	-1	0	1	-1	-1	-1	0	-1	-1	-1	-1	0	0	-1	0	0	0	-1	-1	-1	-1	0	0	0	-14
NFIA	-1	0	-1	0	0	1	-1	-1	-1	0	0	-1	-1	-1	-1	0	0	-1	-1	-1	-1	-1	-1	0	0	0	0	-14
TNRC6A	-1	0	-1	-1	0	1	-1	-1	-1	0	-1	-1	-1	-1	0	-1	0	-1	0	1	-1	-1	-1	-1	0	0	0	-14
MTREX	-1	0	-1	-1	0	1	-1	-1	-1	0	-1	-1	-1	-1	-1	0	0	-1	0	0	-1	-1	-1	0	0	0	0	-14
NDUFS1	-1	0	-1	-1	0	0	-1	-1	-1	0	-1	-1	-1	-1	-1	0	0	NA	0	0	-1	0	-1	-1	0	0	0	-14
ZNF512	-1	0	-1	0	0	1	-1	-1	-1	0	-1	-1	-1	-1	0	-1	0	0	0	-1	0	0	-1	-1	-1	0	-1	-14
TMEM65	-1	0	-1	-1	0	0	-1	-1	1	0	0	0	-1	-1	-1	0	-1	0	0	-1	-1	-1	-1	-1	-1	0	0	-14
PSMB6	-1	0	-1	-1	0	0	-1	0	0	0	-1	-1	-1	-1	-1	0	0	0	0	-1	-1	-1	-1	0	-1	0	0	-14
GLMN	-1	0	-1	-1	0	1	0	-1	-1	0	-1	-1	-1	-1	-1	0	0	-1	0	0	-1	-1	-1	0	0	0	-1	-14
ECD	-1	0	0	-1	0	1	-1	-1	-1	0	-1	-1	-1	-1	-1	0	0	-1	0	0	-1	-1	-1	-1	1	0	-1	-14
GSE1	-1	0	1	-1	0	1	-1	0	-1	0	0	-1	-1	-1	0	-1	-1	NA	0	-1	-1	-1	-1	-1	-1	-1	0	-14
NOC2L	-1	0	0	-1	0	1	-1	-1	-1	0	-1	-1	-1	-1	-1	0	0	-1	0	-1	-1	-1	-1	0	1	0	-1	-14
PPP1R12A	-1	0	-1	0	0	1	-1	-1	0	0	-1	-1	-1	-1	0	-1	-1	-1	0	-1	-1	0	-1	-1	-1	1	0	-14
EDC3	-1	0	-1	-1	0	1	-1	-1	0	0	-1	-1	-1	-1	-1	0	0	0	0	-1	-1	-1	-1	-1	1	0	-1	-14
STOML2	-1	0	0	-1	0	0	-1	-1	-1	0	-1	-1	-1	-1	-1	1	0	-1	0	-1	-1	-1	-1	-1	1	0	0	-14
MRPL28	-1	0	-1	-1	0	1	-1	-1	-1	0	-1	0	-1	-1	0	0	0	-1	0	-1	-1	-1	-1	-1	0	0	0	-14
NUP58	-1	0	0	-1	0	0	-1	-1	-1	0	-1	-1	-1	-1	0	0	1	-1	0	-1	-1	-1	-1	-1	0	0	0	-14
WDR75	-1	0	0	-1	0	1	-1	-1	-1	0	-1	-1	-1	-1	-1	0	0	-1	0	-1	-1	0	-1	-1	0	0	0	-14
MARCKSL1	-1	-1	0	-1	0	1	-1	-1	1	0	-1	-1	-1	-1	-1	1	0	-1	-1	-1	-1	-1	-1	-1	1	0	-1	-14
MRPL58	-1	0	0	-1	0	1	-1	-1	-1	0	-1	-1	-1	-1	-1	0	0	-1	0	-1	-1	-1	-1	0	0	0	0	-14
NEMP2	-1	0	-1	-1	0	1	-1	-1	0	0	-1	-1	-1	-1	1	0	0	-1	0	-1	-1	-1	-1	0	-1	-1	0	-14
PRDM5	-1	0	0	-1	0	1	-1	-1	0	0	-1	-1	-1	-1	0	-1	-1	-1	0	-1	0	-1	0	-1	-1	0	0	-14
IFT122	-1	0	-1	-1	0	1	0	-1	0	0	-1	-1	-1	-1	0	-1	-1	-1	0	-1	-1	-1	0	-1	0	0	0	-14
HUNK	-1	-1	-1	-1	0	1	-1	-1	NA	0	NA	-1	-1	-1	0	-1	-1	-1	-1	-1	1	1	-1	-1	-1	0	0	-14
RRP1B	-1	0	0	-1	0	1	-1	-1	-1	0	-1	-1	-1	-1	-1	0	0	-1	0	-1	-1	-1	-1	-1	1	0	0	-14
ATIC	-1	0	0	-1	0	1	-1	-1	-1	0	-1	-1	-1	-1	-1	0	0	-1	0	0	-1	-1	-1	-1	1	0	-1	-14
RBM22	-1	0	0	-1	0	0	-1	-1	-1	0	-1	-1	-1	-1	-1	0	0	-1	0	-1	-1	0	-1	0	0	0	0	-14
PTPN18	-1	0	-1	-1	0	1	-1	-1	0	0	-1	-1	-1	-1	0	0	-1	-1	0	-1	-1	-1	-1	0	0	0	0	-14
BRMS1	-1	0	0	-1	0	1	-1	-1	-1	0	-1	-1	-1	-1	-1	0	0	-1	0	-1	-1	-1	-1	0	1	0	-1	-14
NMI	-1	0	-1	0	0	1	-1	-1	-1	0	0	0	-1	-1	1	-1	-1	-1	-1	0	-1	-1	-1	-1	-1	0	0	-14
RBM42	-1	0	-1	-1	0	1	-1	-1	0	0	-1	-1	-1	-1	0	0	-1	-1	0	-1	-1	0	-1	-1	0	0	0	-14
VPS25	-1	0	-1	-1	0	0	-1	-1	0	0	0	-1	-1	-1	0	0	0	-1	0	-1	-1	-1	-1	-1	0	0	0	-14
CDC5L	-1	0	-1	-1	0	1	-1	-1	-1	0	-1	-1	-1	-1	0	0	0	-1	0	-1	-1	0	-1	-1	0	0	0	-14
RPF1	-1	0	-1	-1	0	1	-1	-1	-1	0	-1	-1	-1	-1	-1	0	0	-1	0	-1	-1	0	-1	0	0	0	0	-14
RPS2	-1	0	0	-1	0	1	-1	-1	-1	0	-1	-1	-1	-1	0	0	0	-1	0	0	-1	-1	-1	-1	0	-1	0	-14
CDC123	-1	0	-1	-1	0	1	-1	-1	-1	0	-1	-1	-1	-1	-1	0	0	-1	0	0	-1	0	-1	0	0	0	-1	-14
SNW1	-1	0	-1	-1	0	1	-1	-1	-1	0	-1	-1	-1	-1	-1	0	0	-1	0	-1	-1	0	-1	0	0	0	0	-14
PAK4	-1	0	-1	-1	0	1	-1	-1	0	0	-1	-1	-1	-1	-1	0	0	0	-1	-1	-1	-1	-1	-1	1	0	0	-14
DMAC2	-1	0	0	-1	0	1	-1	-1	-1	0	-1	-1	-1	-1	0	0	0	-1	0	-1	-1	-1	-1	-1	0	0	0	-14
GATA2	-1	-1	0	-1	0	1	0	-1	-1	0	-1	-1	-1	-1	-1	-1	-1	-1	0	1	-1	-1	-1	1	-1	0	0	-14
SRP68	-1	0	0	-1	0	1	-1	-1	-1	0	-1	-1	-1	-1	-1	0	0	0	0	-1	-1	-1	-1	-1	0	0	0	-14
SP1	-1	0	0	-1	0	1	-1	-1	-1	0	-1	-1	-1	-1	0	0	0	-1	0	-1	-1	0	-1	-1	0	-1	0	-14
RBM3	-1	0	-1	-1	0	1	-1	-1	1	0	-1	-1	-1	-1	1	0	-1	-1	0	-1	-1	-1	-1	-1	-1	0	0	-14
NUBP1	-1	0	-1	-1	0	1	-1	-1	-1	0	-1	-1	-1	-1	0	1	-1	-1	0	0	-1	-1	-1	-1	0	0	0	-14
DNMT3A	-1	0	1	-1	0	0	-1	-1	0	0	-1	-1	-1	-1	0	-1	0	-1	0	0	-1	-1	-1	-1	0	0	-1	-14
SLC8A1	-1	0	-1	0	0	1	-1	-1	0	0	-1	-1	-1	-1	0	-1	-1	-1	0	-1	1	-1	-1	-1	-1	0	0	-14
PSMA2	-1	0	-1	-1	0	1	-1	-1	-1	0	-1	-1	-1	-1	-1	0	0	0	0	0	-1	-1	-1	0	-1	0	0	-14
RPL7L1	-1	0	-1	-1	0	1	-1	-1	-1	0	-1	-1	-1	-1	-1	0	0	-1	0	0	-1	-1	-1	-1	1	0	0	-14
SMU1	-1	0	-1	-1	0	1	-1	-1	-1	0	-1	-1	-1	-1	-1	0	0	0	0	-1	-1	0	-1	0	0	0	-1	-14
ZC3H14	-1	0	-1	-1	0	1	-1	-1	-1	0	-1	-1	-1	-1	0	0	-1	-1	0	0	-1	0	-1	-1	0	0	0	-14
RAB34	-1	0	0	-1	0	0	-1	-1	0	0	-1	-1	-1	-1	0	0	0	-1	0	-1	-1	0	-1	-1	0	-1	0	-14
C12orf43	-1	0	-1	-1	0	1	-1	-1	-1	0	-1	-1	-1	-1	-1	0	0	0	0	0	-1	-1	-1	-1	0	0	0	-14
CTU2	-1	0	0	-1	0	1	-1	-1	-1	0	-1	-1	-1	-1	-1	0	0	-1	0	0	-1	-1	-1	0	0	0	-1	-14
SARS2	-1	0	-1	-1	0	1	-1	-1	-1	0	-1	-1	-1	-1	-1	1	-1	0	0	1	-1	-1	-1	-1	0	0	-1	-14
OGG1	-1	0	-1	-1	0	1	-1	-1	0	0	-1	-1	-1	-1	0	0	0	-1	0	-1	-1	-1	-1	-1	0	0	0	-14
PLEKHJ1	-1	0	-1	-1	0	1	-1	-1	0	0	-1	0	-1	-1	0	0	-1	-1	0	0	-1	-1	-1	-1	-1	0	0	-14
EDC4	-1	0	-1	-1	0	1	-1	-1	0	0	-1	-1	-1	-1	-1	0	0	-1	0	-1	-1	0	-1	-1	0	0	0	-14
DARS1	-1	0	-1	-1	0	1	-1	-1	-1	0	0	-1	-1	-1	0	0	0	-1	0	-1	-1	-1	-1	-1	0	0	0	-14
AGPS	-1	0	-1	-1	0	1	-1	-1	-1	0	-1	-1	-1	-1	0	0	-1	-1	0	-1	-1	1	0	-1	-1	0	0	-14
MNAT1	-1	0	-1	-1	0	1	-1	-1	0	0	-1	-1	-1	-1	0	-1	0	0	0	-1	-1	-1	-1	0	-1	0	0	-14
TGS1	-1	0	-1	-1	0	1	-1	-1	-1	0	-1	-1	-1	-1	-1	0	0	-1	0	0	-1	-1	-1	0	1	-1	0	-14
CREB3L1	1	0	-1	-1	0	0	-1	-1	-1	0	0	0	-1	-1	0	-1	-1	-1	0	-1	0	-1	0	-1	-1	-1	0	-14
BCCIP	-1	0	0	-1	0	1	-1	-1	-1	0	-1	-1	-1	-1	-1	0	1	-1	0	-1	-1	-1	-1	0	0	0	-1	-14
DR1	-1	0	0	-1	0	1	-1	-1	-1	0	0	-1	-1	-1	-1	0	0	-1	0	-1	0	-1	-1	-1	-1	0	0	-14
BOP1	-1	0	0	-1	0	1	-1	-1	-1	0	-1	-1	-1	-1	-1	0	0	-1	0	0	-1	-1	-1	-1	1	0	-1	-14
CCDC12	-1	0	0	-1	0	1	-1	-1	-1	0	-1	-1	-1	-1	0	0	-1	-1	0	0	-1	-1	-1	0	-1	0	0	-14
ANGEL2	-1	0	-1	-1	0	1	-1	-1	-1	0	-1	-1	-1	-1	-1	0	0	-1	0	0	-1	0	-1	-1	0	0	0	-14
EIF3J	-1	0	-1	-1	0	0	-1	0	-1	0	-1	-1	-1	-1	-1	0	0	0	0	0	-1	-1	-1	0	0	0	-1	-14
STXBP4	-1	0	-1	-1	0	1	-1	-1	-1	0	-1	-1	-1	-1	0	0	0	-1	0	-1	-1	0	-1	0	0	0	-1	-14
NUDC	-1	0	-1	-1	0	1	-1	-1	-1	0	-1	-1	-1	-1	-1	1	0	-1	0	-1	-1	-1	-1	-1	1	0	0	-14
MAP2K4	-1	0	-1	-1	0	1	-1	-1	0	0	0	-1	-1	-1	0	-1	-1	-1	0	0	0	-1	-1	-1	-1	0	0	-14
METTL5	-1	0	-1	-1	0	1	-1	-1	0	0	0	-1	-1	-1	-1	0	-1	-1	0	0	0	-1	-1	-1	-1	0	0	-14
SRF	-1	0	1	-1	0	1	-1	0	-1	0	0	-1	-1	-1	-1	0	-1	-1	0	-1	-1	-1	-1	-1	-1	0	0	-14
THADA	-1	0	-1	0	0	1	-1	-1	-1	0	-1	-1	-1	-1	-1	0	0	-1	0	0	-1	-1	-1	-1	0	0	0	-14
CUL1	-1	0	0	-1	0	1	-1	-1	-1	0	-1	-1	-1	-1	-1	0	0	-1	0	-1	-1	-1	-1	0	0	0	0	-14
SYMPK	-1	0	0	-1	0	1	-1	-1	-1	0	-1	-1	-1	-1	-1	0	0	-1	0	-1	-1	-1	-1	-1	1	0	0	-14
C20orf27	-1	0	NA	-1	0	NA	-1	-1	-1	0	-1	-1	-1	-1	NA	NA	NA	0	0	-1	-1	0	-1	-1	0	0	-1	-14
PAGR1	-1	0	-1	-1	0	1	-1	-1	-1	0	-1	-1	-1	-1	0	0	0	-1	0	-1	-1	-1	-1	0	0	0	0	-14
SUZ12	-1	0	-1	-1	0	1	-1	-1	-1	0	-1	-1	-1	-1	-1	0	0	-1	0	-1	0	-1	-1	0	0	0	0	-14
MRPL20	-1	0	0	-1	0	1	-1	-1	-1	0	-1	0	-1	-1	-1	0	-1	-1	0	0	-1	-1	-1	0	0	0	-1	-14
SUMO2	-1	0	-1	-1	0	1	-1	-1	0	0	-1	-1	-1	-1	0	0	0	0	0	-1	-1	-1	-1	-1	-1	0	0	-14
TIMM8B	-1	0	-1	-1	0	0	-1	0	-1	0	-1	0	-1	-1	0	0	-1	0	0	0	-1	-1	-1	-1	0	0	-1	-14
SNRPD3	-1	0	-1	-1	0	1	-1	-1	-1	0	-1	-1	-1	-1	-1	0	0	-1	0	-1	-1	-1	-1	0	1	0	0	-14
CAPRIN1	-1	0	0	-1	0	1	-1	-1	-1	0	-1	-1	-1	-1	-1	0	0	-1	0	-1	-1	0	-1	-1	0	0	0	-14
AGO1	-1	0	-1	-1	0	1	-1	-1	-1	0	-1	-1	-1	-1	0	0	0	-1	0	-1	-1	0	-1	-1	0	0	0	-14
SORD	-1	0	0	-1	0	1	-1	-1	-1	0	-1	-1	-1	-1	-1	0	0	-1	0	0	-1	-1	-1	-1	0	0	0	-14
CWC15	-1	0	-1	-1	0	1	-1	-1	0	0	-1	0	-1	-1	0	-1	-1	-1	0	-1	-1	0	0	-1	-1	0	0	-14
CWC22	-1	0	0	-1	0	1	-1	-1	-1	0	-1	-1	-1	-1	-1	0	0	-1	0	-1	-1	-1	-1	0	0	0	0	-14
ING3	-1	0	-1	-1	0	1	-1	-1	-1	0	-1	-1	-1	-1	0	0	-1	-1	0	-1	-1	0	-1	0	0	0	0	-14
RPL4	-1	0	0	-1	0	1	-1	-1	-1	0	-1	-1	-1	-1	0	0	0	-1	0	0	-1	-1	-1	-1	0	-1	0	-14
MRPL39	-1	0	-1	-1	0	1	-1	-1	-1	0	0	-1	-1	-1	-1	0	0	-1	0	-1	-1	-1	-1	0	0	0	0	-14
ZCCHC8	-1	0	-1	-1	0	1	0	-1	-1	0	-1	-1	-1	-1	0	0	0	-1	0	-1	0	0	-1	-1	-1	-1	0	-14
DCPS	-1	0	0	-1	0	0	-1	-1	-1	0	-1	-1	-1	-1	0	0	0	-1	0	-1	-1	-1	-1	-1	1	0	0	-14
WASF2	-1	0	0	-1	0	1	-1	-1	1	0	-1	-1	-1	-1	0	-1	-1	-1	0	-1	-1	0	-1	-1	0	-1	0	-14
CAMK4	-1	-1	0	0	0	1	-1	-1	1	0	-1	-1	-1	-1	0	0	-1	-1	0	-1	-1	-1	-1	-1	0	NA	-1	-14
THOC3	-1	0	-1	-1	0	1	-1	-1	-1	0	0	0	-1	-1	-1	0	0	-1	0	0	-1	-1	-1	-1	-1	0	0	-14
PPIE	-1	0	-1	-1	0	1	-1	-1	0	0	-1	-1	-1	-1	-1	0	0	-1	0	-1	-1	-1	-1	0	0	0	0	-14
RSRC1	-1	0	-1	-1	0	1	-1	-1	-1	0	-1	-1	-1	-1	-1	-1	-1	-1	0	-1	1	1	-1	0	-1	0	0	-14
GTF3C4	-1	0	0	-1	0	0	-1	-1	-1	0	-1	-1	-1	-1	-1	0	0	-1	0	0	-1	-1	-1	0	0	0	0	-14
NIF3L1	-1	0	-1	-1	0	1	-1	-1	-1	0	-1	-1	-1	-1	0	0	-1	-1	0	-1	0	0	-1	-1	0	0	0	-14
ARMC1	-1	0	-1	-1	0	0	-1	-1	0	0	-1	-1	-1	-1	-1	-1	0	-1	0	0	0	0	-1	-1	0	0	0	-14
PFDN1	-1	0	-1	-1	0	0	-1	0	0	0	-1	-1	-1	-1	0	0	-1	0	0	0	-1	-1	-1	-1	-1	0	0	-14
SDHAF3	-1	0	0	-1	0	0	-1	-1	-1	0	-1	-1	-1	-1	0	0	0	-1	0	-1	-1	-1	-1	-1	1	0	0	-14
ACER3	-1	0	-1	-1	0	0	-1	-1	-1	0	-1	-1	-1	-1	0	0	-1	-1	0	0	1	-1	-1	0	0	0	-1	-14
ZC3H15	-1	0	0	-1	0	1	-1	-1	-1	0	-1	-1	-1	-1	-1	0	0	-1	0	0	-1	-1	-1	0	0	0	-1	-14
GUSB	-1	-1	-1	-1	0	1	-1	-1	1	0	0	-1	-1	-1	1	-1	-1	-1	0	-1	-1	-1	0	-1	-1	0	0	-14
ZNF484	-1	0	-1	0	0	0	-1	-1	0	0	-1	-1	-1	-1	0	-1	-1	-1	0	0	0	-1	-1	0	0	0	-1	-14
PSMD11	-1	0	-1	-1	0	1	-1	-1	-1	0	-1	-1	-1	-1	-1	0	0	0	0	0	-1	-1	-1	-1	0	0	0	-14
MAPK1IP1L	-1	0	-1	-1	0	1	-1	-1	-1	0	-1	-1	-1	-1	0	0	-1	0	0	-1	-1	-1	0	-1	0	0	0	-14
ATG5	-1	0	-1	-1	0	0	-1	-1	0	0	-1	-1	-1	-1	-1	0	0	-1	0	-1	0	-1	-1	0	0	0	0	-14
NQO2	-1	0	-1	-1	0	1	-1	-1	0	0	-1	-1	-1	-1	0	-1	-1	0	0	-1	-1	0	-1	0	-1	0	0	-14
CEP97	-1	0	-1	-1	0	0	-1	-1	0	0	-1	-1	-1	-1	0	0	0	-1	0	-1	-1	-1	-1	0	0	0	0	-14
CDC27	-1	0	-1	-1	0	1	-1	-1	-1	0	-1	-1	-1	-1	0	0	-1	-1	0	0	-1	0	-1	-1	0	0	0	-14
BAZ1B	-1	0	-1	-1	0	1	-1	-1	-1	0	-1	-1	-1	-1	-1	0	0	-1	0	-1	0	0	-1	-1	0	0	0	-14
SUSD5	-1	0	-1	-1	0	0	-1	-1	1	0	-1	-1	-1	-1	0	-1	-1	-1	0	1	-1	-1	-1	-1	-1	1	0	-14
RCC2	-1	0	0	-1	0	1	-1	-1	-1	0	-1	-1	-1	-1	-1	1	0	-1	0	0	-1	-1	-1	-1	1	-1	-1	-14
ARHGAP17	-1	0	-1	-1	0	1	0	0	-1	0	0	-1	-1	-1	-1	-1	-1	-1	0	0	-1	0	-1	-1	-1	0	0	-14
ELP6	-1	0	-1	-1	0	1	-1	-1	-1	0	-1	-1	-1	-1	0	0	0	-1	0	0	-1	-1	-1	-1	0	0	0	-14
C3orf14	-1	0	NA	-1	0	NA	-1	-1	0	0	-1	-1	-1	-1	NA	NA	NA	-1	0	-1	-1	0	0	-1	-1	0	-1	-14
PLPBP	-1	0	-1	-1	0	1	-1	-1	-1	0	-1	-1	-1	-1	0	-1	-1	0	0	0	0	-1	-1	0	-1	0	0	-14
NDUFA12	-1	0	-1	0	0	1	-1	-1	0	0	-1	-1	-1	-1	0	-1	0	-1	0	-1	-1	-1	0	-1	-1	0	0	-14
GPC6	-1	-1	-1	0	0	1	-1	-1	NA	0	1	-1	-1	-1	0	-1	-1	-1	0	-1	1	-1	-1	-1	-1	-1	0	-14
FOXD2-AS1	-1	NA	0	-1	0	1	-1	-1	-1	0	0	-1	-1	-1	-1	0	0	0	0	-1	-1	-1	-1	0	-1	-1	0	-14
TBCD	-1	0	-1	-1	0	1	-1	-1	-1	0	-1	0	-1	-1	-1	0	-1	-1	0	-1	-1	1	-1	-1	0	0	0	-14
TBCE	-1	0	0	-1	0	1	-1	-1	-1	0	-1	-1	-1	-1	-1	0	-1	0	0	0	-1	-1	-1	-1	0	0	0	-14
ACOT11	-1	0	0	0	0	1	0	0	-1	0	-1	-1	-1	-1	0	-1	-1	0	0	-1	-1	-1	-1	-1	-1	0	-1	-14
DENND4B	-1	0	0	-1	0	0	0	-1	-1	0	0	-1	-1	-1	0	0	0	-1	0	-1	-1	0	-1	-1	-1	-1	0	-14
RMI2	1	0	-1	-1	0	1	-1	-1	-1	0	-1	0	-1	-1	1	-1	-1	-1	0	-1	0	-1	-1	-1	-1	-1	0	-14
PPP1R35	-1	0	-1	-1	0	1	-1	-1	0	0	0	-1	-1	-1	1	0	0	-1	0	-1	-1	-1	-1	-1	-1	-1	0	-14
ALKBH8	-1	0	-1	-1	0	1	-1	-1	-1	0	-1	-1	-1	-1	-1	0	0	-1	0	0	-1	-1	-1	0	0	0	0	-14
WRAP53	-1	0	-1	-1	0	1	-1	-1	-1	0	-1	-1	-1	-1	0	0	1	-1	0	-1	-1	-1	-1	0	1	-1	-1	-14
FAM207A	-1	0	NA	-1	0	NA	-1	-1	-1	0	-1	-1	-1	-1	NA	NA	NA	-1	0	-1	-1	-1	-1	0	0	0	0	-14
ANP32AP1	-1	0	0	-1	0	0	-1	-1	-1	0	NA	-1	-1	-1	-1	0	0	0	0	-1	-1	-1	-1	-1	0	0	0	-14
APEX2	-1	0	-1	-1	0	0	-1	-1	-1	0	-1	-1	-1	-1	0	1	1	-1	0	-1	-1	-1	-1	0	0	-1	0	-14
TAF1B	-1	0	-1	-1	0	1	-1	-1	-1	0	-1	-1	-1	-1	0	0	0	-1	0	-1	-1	0	-1	0	-1	0	0	-14
RABL3	-1	0	-1	-1	0	1	-1	-1	0	0	-1	-1	-1	-1	0	0	-1	0	0	-1	0	-1	-1	-1	-1	0	0	-14
GMPPB	-1	0	0	-1	0	1	-1	-1	-1	0	-1	-1	-1	-1	1	1	0	-1	0	-1	-1	-1	-1	-1	-1	0	-1	-14
ECSIT	-1	0	0	-1	0	1	-1	-1	-1	0	-1	-1	-1	-1	-1	0	0	-1	0	0	-1	-1	-1	-1	0	0	0	-14
FLNA	-1	0	-1	0	0	1	-1	0	0	0	-1	-1	-1	-1	1	-1	-1	-1	0	-1	-1	-1	-1	-1	-1	0	0	-14
RNF168	-1	0	0	-1	0	1	-1	-1	-1	0	-1	-1	-1	-1	-1	1	-1	-1	0	-1	-1	-1	-1	0	0	0	0	-14
TTI2	-1	0	-1	-1	0	1	-1	-1	-1	0	-1	-1	-1	-1	0	0	0	-1	0	-1	0	0	-1	-1	0	0	-1	-14
RIOK1	-1	0	0	-1	0	1	-1	-1	-1	0	-1	-1	-1	-1	-1	0	0	-1	0	-1	-1	-1	-1	0	0	0	0	-14
PHKA2	-1	-1	0	-1	0	1	-1	0	0	0	-1	-1	-1	-1	0	-1	0	-1	0	-1	-1	0	-1	-1	-1	0	0	-14
RNF2	-1	0	0	-1	0	1	-1	-1	-1	0	-1	-1	-1	-1	-1	0	0	-1	0	0	-1	-1	-1	-1	0	0	0	-14
TMSB10	-1	0	-1	-1	0	1	-1	-1	1	0	0	-1	-1	-1	0	-1	0	-1	0	-1	-1	-1	-1	-1	-1	0	0	-14
IPO7	-1	0	0	-1	0	1	-1	-1	-1	0	-1	-1	-1	-1	-1	0	0	-1	0	0	-1	-1	-1	-1	0	0	0	-14
KLF2	1	0	-1	-1	-1	0	-1	0	1	0	0	-1	-1	-1	0	-1	-1	-1	0	-1	-1	0	-1	-1	-1	-1	0	-14
AK2	-1	0	0	-1	0	0	-1	-1	-1	0	0	-1	-1	-1	-1	0	1	-1	0	-1	-1	-1	-1	-1	0	0	0	-14
GCNT1	-1	0	-1	-1	0	1	-1	-1	-1	0	0	-1	-1	-1	0	-1	-1	-1	0	-1	1	-1	0	-1	-1	0	0	-14
BRPF1	-1	0	0	-1	0	1	-1	-1	-1	0	-1	-1	-1	-1	-1	0	-1	-1	0	0	-1	-1	-1	0	0	0	0	-14
FBXO45	-1	0	0	-1	0	1	-1	-1	-1	0	-1	-1	-1	-1	-1	0	0	-1	0	-1	-1	-1	-1	-1	1	0	0	-14
SLC7A11	-1	-1	-1	1	0	0	-1	-1	-1	0	-1	-1	-1	-1	-1	-1	0	-1	-1	0	1	-1	0	0	-1	0	0	-14
NANS	-1	0	0	-1	0	1	-1	0	-1	0	-1	-1	-1	-1	-1	0	0	-1	0	0	-1	-1	-1	-1	-1	0	0	-14
RPUSD4	-1	0	0	-1	0	1	-1	-1	-1	0	-1	-1	-1	-1	-1	0	0	-1	0	-1	-1	-1	-1	-1	1	0	0	-14
ATL2	-1	0	-1	-1	0	0	-1	-1	-1	0	0	-1	-1	-1	-1	1	0	-1	0	-1	-1	-1	-1	0	0	0	0	-14
NABP2	-1	0	0	-1	0	1	-1	-1	-1	0	-1	-1	-1	-1	0	0	0	-1	0	0	-1	-1	-1	-1	0	0	-1	-14
FOXJ2	-1	0	0	-1	0	1	-1	-1	0	0	0	-1	-1	-1	1	-1	-1	-1	0	-1	-1	0	-1	-1	-1	-1	0	-14
TMEM220	-1	-1	-1	0	0	1	-1	-1	-1	0	-1	-1	-1	-1	0	0	-1	-1	0	0	0	-1	0	-1	-1	0	0	-14
C12orf75	-1	0	-1	-1	0	0	-1	-1	0	0	0	-1	-1	-1	1	-1	-1	-1	0	1	-1	-1	-1	-1	-1	0	0	-14
IMMT	-1	0	0	-1	0	1	-1	-1	-1	0	-1	-1	-1	-1	-1	0	0	-1	0	-1	-1	-1	-1	-1	1	0	0	-14
RCAN3	-1	0	-1	-1	0	1	-1	-1	1	0	-1	-1	-1	-1	0	-1	-1	0	0	0	-1	-1	-1	-1	-1	0	0	-14
MRPL23	-1	0	-1	-1	0	1	-1	-1	0	0	-1	-1	-1	-1	0	-1	-1	0	0	0	-1	-1	-1	-1	0	0	0	-14
CCDC61	-1	0	-1	-1	0	1	-1	-1	-1	0	0	-1	-1	-1	0	0	0	-1	0	-1	-1	0	-1	-1	-1	0	0	-14
RPSAP58	-1	0	NA	-1	0	NA	-1	-1	0	0	-1	-1	-1	-1	NA	NA	NA	-1	0	0	-1	-1	-1	-1	-1	0	0	-14
SNORD30	-1	-1	-1	-1	NA	1	-1	-1	0	0	-1	-1	-1	-1	0	0	0	-1	0	-1	-1	-1	-1	0	0	0	0	-14
ZNF410	-1	0	0	-1	0	0	-1	-1	0	0	-1	-1	-1	-1	0	0	0	-1	0	-1	0	-1	-1	-1	-1	0	0	-14
USP37	-1	0	0	-1	0	1	-1	-1	-1	0	-1	-1	-1	-1	0	0	0	-1	0	-1	-1	0	-1	-1	-1	0	0	-14
MCU	-1	0	0	-1	0	1	-1	0	0	0	0	-1	-1	-1	-1	-1	-1	0	0	-1	-1	-1	-1	-1	-1	0	0	-14
GSPT1	-1	0	-1	-1	0	1	-1	-1	-1	0	-1	-1	-1	-1	-1	0	0	-1	0	0	-1	0	-1	-1	0	0	0	-14
ACBD6	-1	0	0	0	0	1	-1	-1	-1	0	-1	-1	-1	-1	-1	-1	0	-1	0	0	-1	-1	-1	-1	0	0	0	-14
CTNNAL1	-1	0	-1	-1	0	1	-1	-1	-1	0	-1	-1	-1	-1	1	-1	0	-1	0	0	-1	-1	-1	-1	-1	1	0	-14
ADARB1	-1	0	-1	-1	0	1	-1	0	1	0	0	-1	-1	-1	0	-1	0	-1	0	-1	-1	-1	-1	-1	-1	-1	0	-14
WAPL	-1	0	-1	-1	0	1	-1	-1	-1	0	0	-1	-1	-1	-1	0	-1	-1	0	-1	-1	0	-1	0	0	0	0	-14
MAD1L1	-1	0	-1	-1	0	1	-1	-1	0	0	-1	-1	-1	-1	1	0	0	-1	0	-1	-1	-1	-1	-1	0	0	-1	-14
SMYD2	-1	0	-1	0	0	1	-1	-1	0	0	-1	-1	-1	-1	-1	0	0	0	-1	-1	-1	0	-1	-1	-1	0	0	-14
XPO5	-1	0	0	-1	0	0	0	-1	-1	0	-1	-1	-1	-1	-1	0	1	-1	0	0	-1	-1	-1	-1	1	-1	-1	-14
LRRC58	-1	0	0	-1	0	1	-1	-1	-1	0	-1	-1	-1	-1	-1	0	-1	-1	0	-1	-1	0	-1	0	0	0	0	-14
ATP8B3	-1	-1	-1	-1	0	0	0	0	0	0	0	0	-1	-1	1	-1	-1	-1	-1	-1	-1	-1	0	-1	-1	0	0	-14
C12orf10	-1	0	NA	-1	0	NA	-1	-1	-1	0	-1	-1	-1	-1	NA	NA	NA	-1	0	-1	-1	-1	-1	0	0	0	0	-14
WDR35	-1	-1	-1	-1	0	1	-1	-1	-1	0	-1	-1	-1	-1	-1	0	0	-1	0	1	0	-1	-1	0	0	-1	0	-14
SIVA1	-1	0	-1	0	0	1	-1	-1	-1	0	-1	-1	-1	-1	0	0	0	-1	0	-1	-1	-1	-1	-1	0	0	0	-14
LCMT2	-1	0	-1	-1	0	0	-1	-1	-1	0	-1	-1	-1	-1	0	0	0	-1	0	-1	0	0	-1	-1	0	0	0	-14
CENPX	-1	0	-1	-1	0	1	-1	-1	-1	0	-1	-1	-1	-1	-1	0	0	-1	0	-1	-1	0	-1	0	0	0	0	-14
MTMR6	-1	0	-1	-1	0	1	-1	-1	0	0	-1	-1	-1	-1	0	0	-1	-1	0	-1	0	0	-1	-1	-1	0	0	-14
ARL9	-1	-1	-1	0	0	1	-1	-1	0	0	-1	-1	-1	-1	0	-1	0	-1	0	0	-1	-1	-1	NA	-1	NA	0	-14
HEPH	-1	-1	-1	1	0	1	0	0	-1	0	NA	1	-1	-1	0	-1	-1	-1	-1	-1	-1	-1	-1	-1	-1	-1	0	-14
HDGFL3	-1	0	-1	-1	0	1	-1	-1	0	0	-1	-1	-1	-1	0	0	0	-1	0	-1	0	-1	-1	-1	-1	0	0	-14
SACS	-1	0	0	-1	0	1	-1	-1	-1	0	-1	-1	-1	-1	-1	0	0	-1	0	0	-1	-1	-1	0	-1	0	0	-14
SNRNP25	-1	0	-1	-1	0	1	-1	-1	-1	0	-1	0	-1	-1	0	-1	-1	-1	0	0	-1	0	-1	0	-1	0	0	-14
CEP44	-1	0	-1	-1	0	0	-1	-1	-1	0	0	-1	-1	-1	-1	-1	0	-1	0	-1	1	0	-1	0	-1	0	0	-14
CTSV	-1	-1	-1	-1	0	0	-1	-1	-1	0	0	-1	-1	-1	1	-1	-1	-1	0	0	0	-1	-1	0	0	NA	0	-14
MSH3	-1	0	-1	-1	0	1	-1	-1	0	0	-1	-1	-1	-1	0	0	0	-1	0	-1	-1	0	-1	-1	-1	0	0	-14
NEK3	0	-1	-1	-1	0	1	0	0	0	0	0	-1	-1	-1	0	-1	-1	-1	-1	-1	-1	0	0	-1	-1	-1	0	-14
MRM2	0	0	-1	-1	0	1	-1	-1	-1	0	-1	-1	-1	-1	-1	0	0	-1	0	-1	-1	0	-1	0	0	0	-1	-14
FAM110A	0	0	-1	-1	0	1	-1	-1	0	0	-1	-1	-1	-1	0	0	0	-1	0	-1	-1	-1	-1	-1	-1	0	0	-14
NUP43	0	0	-1	-1	0	1	-1	-1	-1	0	-1	-1	-1	-1	-1	-1	0	-1	0	0	0	0	-1	-1	0	0	-1	-14
NUP214	0	0	-1	-1	0	1	-1	-1	-1	0	-1	-1	-1	-1	0	0	0	-1	0	-1	-1	0	-1	-1	0	-1	0	-14
LAS1L	0	0	-1	-1	0	0	-1	-1	-1	0	-1	-1	-1	-1	-1	0	0	-1	0	0	-1	0	-1	0	0	0	-1	-14
ZNF124	0	0	-1	-1	0	1	-1	-1	-1	0	-1	-1	-1	-1	-1	0	-1	-1	0	0	0	-1	-1	0	0	0	-1	-14
SAP130	0	0	0	-1	0	1	-1	-1	-1	0	-1	-1	-1	-1	0	0	-1	-1	0	-1	-1	-1	-1	-1	0	0	0	-14
FSCN1	0	0	-1	0	0	1	-1	0	1	0	-1	-1	-1	-1	0	-1	-1	-1	0	-1	-1	-1	-1	-1	-1	0	-1	-14
CEP72	0	0	-1	-1	0	1	-1	-1	-1	0	-1	-1	-1	-1	0	-1	0	-1	0	-1	-1	-1	-1	0	0	0	0	-14
RUNX1T1	0	-1	-1	-1	0	1	-1	-1	-1	0	-1	-1	-1	-1	0	-1	0	-1	0	1	1	-1	-1	0	-1	-1	-1	-14
WRN	0	0	-1	0	0	1	-1	-1	-1	0	-1	-1	-1	-1	-1	0	-1	0	0	-1	-1	0	-1	-1	-1	0	0	-14
KDM4D	0	-1	-1	-1	0	1	-1	-1	-1	0	0	-1	-1	-1	0	-1	-1	-1	0	0	0	-1	0	0	-1	0	-1	-14
AZIN1	0	0	-1	-1	0	1	-1	-1	-1	0	-1	-1	-1	-1	0	-1	-1	-1	0	0	0	0	-1	-1	-1	0	0	-14
MECR	0	0	0	-1	0	1	-1	-1	-1	0	-1	-1	-1	-1	-1	0	0	-1	0	0	-1	-1	-1	-1	0	-1	0	-14
SUMO3	0	0	-1	-1	0	1	-1	-1	0	0	-1	-1	-1	-1	1	-1	-1	-1	0	-1	-1	0	-1	-1	-1	0	0	-14
DUS4L	0	0	-1	-1	0	1	-1	-1	-1	0	-1	-1	-1	-1	-1	0	0	-1	0	-1	0	-1	-1	0	-1	0	0	-14
NHLRC2	0	0	-1	-1	0	1	-1	-1	-1	0	-1	-1	-1	-1	-1	-1	-1	-1	0	0	-1	1	-1	-1	-1	1	0	-14
PLEKHG4B	0	-1	-1	-1	0	1	-1	-1	NA	1	-1	-1	-1	-1	0	-1	-1	-1	0	1	0	-1	-1	-1	-1	NA	-1	-14
ZNF90	0	-1	0	-1	0	1	-1	-1	-1	0	-1	-1	-1	-1	0	0	0	-1	0	-1	-1	0	-1	-1	-1	0	0	-14
KLHL13	0	-1	-1	-1	0	1	-1	-1	1	0	-1	-1	-1	-1	0	-1	-1	-1	0	-1	-1	-1	-1	0	-1	1	0	-14
GTPBP4	0	0	-1	-1	0	0	-1	-1	-1	0	-1	-1	-1	-1	-1	0	0	0	1	0	-1	-1	-1	-1	-1	0	0	-14
TRRAP	0	0	0	-1	0	1	-1	-1	-1	0	-1	-1	-1	-1	-1	0	0	-1	0	-1	-1	0	-1	-1	0	0	-1	-14
PLP2	0	0	0	-1	0	1	-1	-1	-1	0	-1	-1	-1	-1	1	0	-1	-1	0	-1	-1	-1	-1	-1	-1	0	0	-14
ALKBH2	0	0	-1	-1	0	1	-1	-1	0	0	0	-1	-1	-1	-1	0	0	-1	0	-1	-1	-1	-1	-1	0	-1	0	-14
PKDCC	0	-1	-1	-1	0	1	-1	-1	-1	0	-1	1	-1	-1	0	-1	-1	-1	0	-1	0	-1	1	-1	-1	-1	0	-14
CPSF4	0	0	0	-1	0	1	-1	-1	-1	0	-1	-1	-1	-1	-1	0	0	-1	0	0	-1	-1	-1	-1	0	-1	0	-14
HSPA14	0	0	-1	-1	0	0	-1	-1	-1	0	-1	-1	-1	-1	-1	0	0	-1	0	0	-1	0	-1	0	0	0	-1	-14
DOP1B	0	0	-1	-1	0	1	-1	-1	0	0	-1	-1	-1	-1	1	-1	0	-1	0	-1	-1	-1	-1	-1	-1	0	0	-14
MDN1	0	0	0	-1	0	1	-1	-1	-1	0	-1	-1	-1	-1	-1	0	0	-1	0	0	-1	-1	-1	-1	0	0	-1	-14
ADAT2	0	0	-1	-1	0	1	-1	0	-1	0	-1	-1	-1	-1	-1	0	0	0	0	0	-1	-1	-1	-1	-1	0	-1	-14
ZNF788P	0	0	-1	-1	0	0	-1	-1	0	0	0	-1	-1	-1	0	-1	-1	-1	0	-1	-1	1	-1	-1	-1	0	0	-14
NIPBL-DT	0	-1	-1	-1	0	1	-1	-1	-1	0	0	-1	-1	-1	0	0	-1	-1	0	0	0	-1	-1	0	0	-1	-1	-14
C7orf50	0	0	-1	0	0	1	-1	-1	0	0	-1	-1	-1	-1	0	-1	-1	-1	0	-1	-1	-1	-1	-1	0	0	0	-14
XYLT1	0	0	-1	-1	0	1	-1	0	-1	0	-1	-1	-1	-1	0	0	-1	-1	0	-1	-1	0	-1	-1	-1	0	0	-14
TUBB6	0	0	-1	-1	0	1	-1	0	0	0	0	-1	-1	-1	-1	-1	-1	NA	0	-1	-1	-1	-1	-1	-1	0	0	-14
PCDH7	0	0	0	0	0	1	-1	-1	-1	0	-1	-1	-1	-1	0	-1	-1	-1	0	-1	1	-1	-1	-1	-1	-1	0	-14
POLR1A	0	0	-1	-1	0	1	-1	-1	-1	0	-1	-1	-1	-1	-1	0	0	-1	0	0	-1	-1	-1	-1	1	0	-1	-14
POLR3G	0	0	-1	-1	0	1	-1	-1	0	0	0	-1	-1	-1	-1	-1	0	-1	0	-1	-1	-1	-1	-1	0	0	0	-14
ITFG2	0	0	-1	-1	0	1	-1	-1	-1	0	-1	-1	-1	-1	-1	0	-1	-1	0	0	0	0	-1	-1	-1	0	0	-14
TMEM200B	0	-1	-1	-1	0	1	-1	-1	-1	0	0	-1	-1	-1	1	-1	-1	-1	0	-1	0	-1	0	-1	-1	0	0	-14
POP7	0	0	-1	-1	0	1	-1	-1	-1	0	-1	-1	-1	-1	-1	1	0	-1	0	-1	-1	-1	-1	-1	0	0	0	-14
PRIM2	0	0	-1	-1	0	1	-1	-1	-1	0	-1	0	-1	-1	0	-1	0	-1	0	-1	0	-1	-1	-1	-1	0	0	-14
TUSC1	0	0	-1	0	0	1	-1	-1	-1	0	-1	-1	-1	-1	0	0	-1	-1	0	-1	0	-1	0	-1	-1	-1	0	-14
CYB5RL	0	0	-1	-1	0	1	-1	-1	-1	0	-1	0	-1	-1	0	-1	-1	-1	0	0	0	-1	-1	-1	0	-1	0	-14
EMC3-AS1	0	0	-1	-1	0	0	0	-1	-1	0	-1	-1	-1	-1	0	0	0	-1	0	-1	-1	-1	-1	0	-1	0	0	-14
THRIL	0	0	-1	-1	0	1	-1	-1	-1	0	-1	-1	-1	-1	-1	0	-1	-1	0	0	-1	0	-1	-1	0	0	0	-14
WDYHV1	0	0	NA	-1	0	NA	-1	-1	0	0	-1	-1	-1	-1	NA	NA	NA	-1	0	-1	-1	-1	-1	-1	-1	0	0	-14
MCUR1	0	0	-1	-1	0	0	-1	-1	-1	0	-1	-1	-1	-1	-1	0	-1	-1	0	0	1	-1	-1	-1	0	0	0	-14
ATRIP	0	0	-1	-1	0	1	-1	-1	-1	0	-1	-1	-1	-1	-1	0	0	-1	0	-1	-1	0	-1	-1	0	0	0	-14
NT5DC4	0	-1	-1	-1	0	0	-1	-1	NA	0	0	-1	-1	-1	0	-1	0	-1	NA	-1	-1	-1	-1	NA	NA	NA	0	-14
DUSP12	0	0	-1	-1	0	1	-1	-1	-1	0	0	-1	-1	-1	-1	0	-1	-1	0	0	-1	-1	-1	0	-1	0	0	-14
PSMD14	0	0	-1	-1	0	0	-1	0	-1	0	-1	-1	-1	-1	-1	0	0	-1	0	0	-1	-1	-1	0	0	0	-1	-14
ABHD11	0	0	-1	-1	0	1	-1	-1	-1	0	-1	-1	-1	-1	1	0	-1	-1	0	-1	-1	0	-1	-1	-1	0	0	-14
TOP3A	0	0	-1	-1	0	0	0	-1	-1	0	-1	-1	-1	-1	-1	0	0	-1	0	-1	-1	0	-1	-1	0	0	0	-14
SEPTIN7P2	0	0	-1	-1	0	1	-1	-1	0	0	-1	0	-1	-1	0	-1	0	-1	0	-1	-1	-1	-1	-1	-1	0	0	-14
GNPNAT1	0	0	0	-1	0	1	-1	-1	-1	0	-1	-1	-1	-1	-1	1	0	-1	0	-1	-1	-1	-1	-1	-1	0	0	-14
SLC1A5	0	-1	0	0	0	1	-1	-1	-1	0	-1	0	-1	-1	-1	0	1	-1	-1	-1	-1	-1	0	-1	-1	-1	0	-14
EVA1A	0	0	-1	-1	0	1	-1	-1	1	0	-1	-1	-1	-1	0	-1	0	-1	1	-1	-1	-1	-1	-1	-1	-1	0	-14
SOCS2	-1	-1	-1	-1	0	1	-1	-1	1	0	-1	-1	-1	-1	1	-1	0	-1	0	-1	-1	-1	-1	-1	-1	1	1	-13
MATN2	-1	0	-1	-1	0	1	-1	0	1	0	1	-1	-1	-1	1	-1	-1	-1	-1	-1	-1	-1	-1	-1	-1	0	0	-13
TCTEX1D1	-1	-1	NA	-1	0	NA	-1	-1	1	0	-1	-1	-1	-1	NA	NA	NA	0	-1	-1	0	-1	-1	0	-1	NA	0	-13
DAB1	-1	-1	0	NA	0	1	-1	-1	NA	NA	0	1	-1	-1	0	-1	-1	-1	-1	-1	-1	-1	-1	0	0	-1	0	-13
MAP2K6	-1	0	-1	-1	0	1	0	-1	-1	0	-1	-1	-1	-1	0	-1	0	-1	-1	0	0	-1	0	0	0	NA	-1	-13
HMSD	-1	0	-1	-1	0	1	-1	0	-1	0	-1	0	-1	-1	0	-1	0	0	-1	0	0	-1	-1	-1	-1	NA	0	-13
FAM72D	-1	-1	-1	-1	0	0	NA	-1	-1	0	-1	-1	-1	NA	-1	0	0	0	NA	-1	-1	0	-1	0	0	NA	0	-13
LINC00987	-1	-1	-1	-1	0	0	0	0	-1	0	-1	-1	-1	-1	0	0	0	-1	0	1	-1	-1	-1	-1	0	0	0	-13
TKT	-1	-1	1	-1	0	1	-1	-1	-1	0	-1	-1	-1	-1	-1	0	0	-1	0	1	-1	-1	-1	-1	0	0	0	-13
PPP1CA	-1	0	-1	-1	0	1	-1	-1	0	0	-1	-1	-1	-1	1	0	0	-1	0	-1	-1	-1	-1	-1	0	0	0	-13
KAZN	-1	0	0	-1	0	1	-1	0	-1	0	0	-1	-1	-1	-1	-1	-1	0	0	-1	1	-1	-1	-1	-1	-1	1	-13
ASNS	1	-1	-1	1	0	1	-1	-1	-1	0	0	-1	-1	-1	-1	0	1	-1	-1	-1	0	-1	-1	-1	-1	-1	0	-13
TRERF1	-1	0	-1	-1	0	1	-1	-1	1	0	-1	-1	-1	-1	0	-1	0	-1	0	-1	-1	0	-1	-1	0	0	0	-13
PLS3	-1	0	-1	0	0	1	-1	-1	1	0	-1	-1	-1	-1	1	-1	-1	-1	0	-1	-1	0	-1	-1	-1	0	0	-13
STAMBPL1	-1	0	-1	-1	0	1	-1	0	-1	0	-1	-1	-1	-1	0	-1	-1	-1	0	-1	-1	-1	1	1	-1	0	0	-13
SERPINB9	-1	0	-1	-1	0	1	-1	-1	-1	0	-1	-1	-1	-1	0	-1	0	-1	0	1	-1	-1	-1	0	0	0	0	-13
FERMT2	-1	0	0	0	0	1	-1	-1	0	0	0	-1	-1	-1	0	-1	-1	NA	0	-1	-1	-1	-1	-1	-1	0	0	-13
TNFAIP8L1	-1	0	-1	-1	0	1	-1	-1	1	0	-1	-1	-1	-1	1	-1	0	-1	0	-1	-1	-1	-1	-1	0	0	0	-13
SZRD1	-1	0	0	-1	0	1	-1	0	0	0	-1	-1	-1	-1	-1	0	0	-1	0	-1	-1	-1	-1	-1	0	0	0	-13
TRHDE	-1	-1	-1	-1	0	0	-1	-1	NA	NA	-1	-1	-1	-1	0	0	0	-1	0	0	-1	1	-1	-1	-1	NA	1	-13
PLPPR4	-1	-1	-1	-1	0	1	-1	-1	NA	0	-1	0	-1	-1	0	-1	-1	-1	0	1	1	-1	-1	-1	-1	0	0	-13
DKK1	-1	0	-1	-1	0	1	-1	-1	-1	0	-1	-1	-1	-1	1	-1	-1	-1	0	0	1	-1	-1	-1	-1	0	1	-13
LOC100129034	-1	0	-1	-1	0	1	-1	-1	0	0	-1	1	-1	-1	1	-1	-1	-1	0	-1	-1	-1	1	-1	-1	-1	0	-13
SP3	-1	0	0	-1	0	0	-1	-1	-1	0	0	-1	-1	-1	0	0	0	-1	0	-1	-1	-1	-1	0	0	0	0	-13
HS6ST1	-1	-1	-1	-1	0	1	-1	0	1	0	-1	-1	-1	-1	1	-1	-1	0	0	-1	-1	-1	-1	0	-1	0	0	-13
HDDC2	-1	0	0	-1	0	1	-1	-1	0	0	-1	0	-1	-1	-1	0	0	-1	0	-1	0	-1	0	-1	-1	-1	0	-13
SLC25A24	-1	0	-1	-1	0	1	-1	-1	0	0	-1	-1	-1	-1	1	0	-1	-1	0	-1	-1	0	-1	-1	0	0	0	-13
AMMECR1	-1	0	-1	-1	0	1	-1	-1	-1	0	0	-1	-1	-1	-1	0	-1	-1	0	1	-1	-1	-1	0	0	0	0	-13
MAP7D3	-1	0	-1	0	0	1	-1	0	1	0	-1	0	-1	-1	-1	-1	-1	0	-1	-1	-1	0	-1	-1	-1	0	0	-13
SNX18	-1	0	-1	0	0	1	-1	0	0	0	-1	1	-1	-1	-1	-1	-1	-1	0	-1	-1	-1	-1	-1	-1	0	1	-13
MLLT10	-1	0	0	-1	0	1	-1	-1	0	0	-1	-1	-1	-1	-1	0	0	-1	0	-1	-1	0	-1	-1	0	0	0	-13
SIKE1	-1	0	-1	0	0	0	0	0	-1	0	0	0	-1	-1	-1	-1	0	NA	0	-1	0	-1	-1	-1	-1	0	-1	-13
PPT1	-1	0	0	-1	0	0	-1	-1	-1	0	-1	-1	-1	-1	-1	0	0	-1	0	1	-1	-1	-1	-1	1	0	0	-13
UGDH	-1	0	1	-1	0	1	-1	-1	0	0	-1	-1	-1	-1	1	0	-1	-1	0	-1	-1	-1	-1	-1	-1	0	0	-13
CPSF3	-1	0	-1	-1	0	1	-1	-1	-1	0	-1	-1	-1	-1	0	0	0	-1	0	-1	-1	0	-1	0	0	0	0	-13
TMEM39B	-1	0	0	-1	0	0	-1	-1	-1	0	-1	-1	-1	-1	0	0	1	-1	0	0	-1	-1	0	-1	0	0	-1	-13
STAG2	-1	0	0	-1	0	0	-1	-1	-1	0	0	-1	-1	-1	-1	0	0	-1	0	-1	-1	0	-1	0	0	0	0	-13
FAM120A	-1	0	0	-1	0	1	-1	0	-1	0	-1	-1	-1	-1	-1	-1	0	0	0	-1	-1	0	-1	-1	0	0	0	-13
NOLC1	-1	0	0	-1	0	1	-1	-1	-1	0	-1	-1	-1	-1	-1	1	1	-1	0	-1	-1	-1	-1	-1	1	0	-1	-13
MRPS11	-1	0	-1	-1	0	1	-1	-1	-1	0	-1	-1	-1	-1	0	0	0	-1	0	-1	-1	-1	-1	0	1	0	0	-13
LARP7	-1	0	-1	-1	0	1	-1	-1	-1	0	-1	-1	-1	-1	0	0	-1	-1	0	-1	0	-1	0	0	0	0	0	-13
GLUL	-1	-1	-1	-1	0	1	-1	-1	-1	0	-1	-1	-1	-1	1	0	-1	-1	0	-1	0	-1	1	-1	-1	1	0	-13
MORF4L2	-1	0	-1	-1	0	0	-1	-1	0	0	0	-1	-1	-1	0	0	0	NA	0	0	-1	-1	-1	-1	-1	0	0	-13
ZNF644	-1	0	0	0	0	1	-1	-1	0	0	-1	-1	-1	-1	-1	0	0	-1	0	-1	-1	-1	-1	0	0	0	-1	-13
TPP2	-1	0	0	-1	0	1	-1	-1	-1	0	-1	-1	-1	-1	-1	0	0	-1	0	-1	-1	1	-1	-1	0	0	0	-13
TFB2M	-1	0	0	-1	0	0	-1	-1	-1	0	-1	-1	-1	-1	-1	0	0	-1	0	1	-1	-1	-1	0	0	0	0	-13
MTHFD2	1	0	-1	0	0	1	-1	-1	-1	0	0	-1	-1	-1	-1	1	0	-1	0	-1	-1	-1	-1	-1	-1	-1	0	-13
IDH2	-1	0	-1	-1	0	0	-1	-1	-1	0	0	0	-1	-1	1	0	1	-1	-1	0	-1	-1	-1	-1	-1	0	0	-13
RPF2	-1	0	0	-1	0	1	-1	-1	-1	0	-1	-1	-1	-1	-1	0	0	-1	0	-1	-1	-1	-1	0	1	0	0	-13
COMMD9	-1	0	-1	-1	0	1	-1	-1	1	0	-1	0	-1	-1	-1	-1	-1	0	0	0	-1	-1	-1	-1	0	0	0	-13
RCC1L	-1	0	0	-1	0	1	-1	0	-1	0	-1	-1	-1	-1	-1	0	0	-1	0	-1	-1	0	-1	-1	0	0	0	-13
MRPL16	-1	0	-1	-1	0	1	-1	-1	-1	0	-1	0	-1	-1	-1	-1	0	0	0	-1	-1	0	0	-1	0	0	0	-13
SEC13	-1	0	0	-1	0	1	-1	0	0	0	-1	-1	-1	-1	-1	0	0	0	0	-1	-1	-1	-1	-1	-1	0	0	-13
SFMBT1	-1	0	-1	0	0	1	-1	-1	-1	0	-1	-1	-1	-1	0	0	-1	-1	0	0	-1	0	-1	0	-1	0	0	-13
PRKCA	-1	0	0	-1	0	1	-1	-1	1	0	-1	-1	-1	-1	1	-1	-1	-1	0	0	-1	-1	-1	-1	-1	0	0	-13
SMAD4	-1	0	-1	0	0	1	-1	-1	0	0	0	-1	-1	-1	0	-1	0	-1	0	0	0	-1	-1	-1	-1	-1	0	-13
BAP1	-1	0	-1	-1	0	1	-1	-1	0	0	-1	-1	-1	-1	0	0	-1	-1	0	-1	-1	0	-1	0	0	0	0	-13
CRNKL1	-1	0	-1	-1	0	1	-1	-1	-1	0	-1	0	-1	-1	-1	0	0	-1	0	-1	-1	0	-1	0	0	0	0	-13
EIF2B2	-1	0	-1	-1	0	1	-1	-1	0	0	-1	-1	-1	-1	0	0	0	0	0	-1	-1	-1	-1	-1	0	0	0	-13
CSRP1	-1	0	-1	-1	0	1	-1	0	1	0	0	-1	-1	-1	1	-1	-1	0	0	-1	-1	-1	-1	-1	-1	0	-1	-13
DANCR	-1	0	0	-1	0	1	-1	-1	-1	0	-1	0	-1	-1	-1	0	-1	-1	0	0	-1	-1	-1	0	1	0	-1	-13
RFXANK	-1	0	0	-1	0	1	-1	-1	0	0	-1	-1	-1	-1	0	0	0	-1	0	0	-1	-1	-1	-1	0	0	-1	-13
B3GLCT	-1	0	-1	-1	0	0	-1	-1	1	0	-1	-1	-1	-1	0	0	-1	-1	0	-1	1	0	-1	-1	-1	0	0	-13
EIF4A3	-1	0	0	-1	0	1	-1	-1	-1	0	-1	-1	-1	-1	-1	0	0	-1	0	-1	-1	-1	-1	0	1	0	0	-13
WDR12	-1	0	0	-1	0	1	-1	-1	-1	0	-1	-1	-1	-1	-1	1	0	-1	0	0	-1	-1	-1	-1	1	0	-1	-13
MRPL51	-1	0	0	-1	0	1	-1	-1	-1	0	-1	-1	-1	-1	0	0	0	-1	0	-1	-1	-1	-1	0	0	0	0	-13
CCT7	-1	0	0	-1	0	1	-1	-1	-1	0	-1	-1	-1	-1	-1	0	1	-1	0	-1	-1	-1	-1	-1	1	0	0	-13
HECTD3	-1	0	-1	-1	0	1	-1	-1	0	0	-1	0	-1	-1	0	-1	-1	0	0	-1	-1	0	-1	-1	0	0	0	-13
TRUB1	-1	0	-1	-1	0	0	0	-1	0	0	0	0	-1	-1	-1	-1	-1	0	0	-1	-1	0	0	-1	-1	0	0	-13
STMP1	-1	0	-1	-1	0	1	-1	-1	1	0	-1	-1	-1	-1	0	0	-1	0	0	-1	0	-1	-1	-1	-1	0	0	-13
EIF2D	-1	0	0	-1	0	1	-1	-1	-1	0	0	-1	-1	-1	-1	0	0	0	0	0	-1	-1	-1	-1	-1	0	0	-13
C9orf64	-1	0	NA	-1	0	NA	-1	-1	-1	0	0	-1	-1	-1	NA	NA	NA	-1	0	-1	1	-1	-1	0	-1	-1	0	-13
UNK	-1	0	0	-1	0	0	-1	-1	0	0	-1	-1	-1	-1	0	0	0	-1	0	-1	0	-1	-1	-1	0	0	0	-13
CHMP6	-1	0	-1	0	0	1	-1	-1	0	0	-1	0	-1	-1	1	-1	-1	NA	0	-1	-1	-1	-1	-1	-1	0	0	-13
GLI3	-1	-1	0	-1	0	1	-1	-1	-1	0	-1	-1	-1	-1	0	-1	0	-1	0	-1	0	0	-1	0	1	0	-1	-13
INTS8	-1	0	-1	-1	0	0	-1	-1	-1	0	-1	-1	-1	-1	-1	-1	1	0	0	0	0	-1	-1	-1	1	0	0	-13
MRPS28	-1	0	-1	-1	0	0	-1	-1	-1	0	-1	0	-1	-1	-1	0	0	-1	0	0	-1	-1	0	0	0	0	0	-13
MRPL15	-1	0	-1	-1	0	1	-1	0	-1	0	-1	-1	-1	-1	-1	1	0	-1	0	-1	-1	-1	-1	0	1	0	-1	-13
RPS7	-1	0	0	-1	0	1	-1	-1	-1	0	-1	-1	-1	-1	0	0	0	-1	0	0	-1	-1	-1	-1	0	0	0	-13
SUCLA2	-1	0	-1	-1	0	1	-1	-1	-1	0	-1	-1	-1	-1	-1	-1	0	0	0	-1	0	0	-1	0	0	0	0	-13
TENM3	-1	0	-1	1	0	1	-1	-1	1	0	-1	-1	-1	-1	0	-1	-1	-1	0	-1	0	-1	-1	-1	-1	0	0	-13
FGD1	-1	0	1	-1	0	1	-1	-1	0	0	-1	-1	-1	-1	0	0	0	-1	0	-1	-1	-1	-1	-1	0	-1	0	-13
PUDP	-1	0	-1	-1	0	1	-1	-1	0	0	-1	0	-1	-1	0	-1	0	-1	0	-1	-1	-1	-1	0	0	0	0	-13
FECH	-1	0	-1	0	0	1	-1	-1	0	0	-1	1	-1	-1	-1	-1	-1	NA	0	0	-1	-1	-1	-1	-1	0	0	-13
SLC25A13	-1	0	0	-1	0	1	-1	-1	0	0	-1	-1	-1	-1	-1	1	-1	-1	0	0	-1	-1	-1	-1	1	0	-1	-13
MARCKS	-1	0	-1	-1	0	1	-1	-1	1	0	-1	-1	-1	-1	1	-1	1	-1	-1	0	1	-1	-1	-1	-1	-1	-1	-13
SLIRP	-1	0	0	-1	0	1	-1	-1	-1	0	-1	-1	-1	-1	-1	0	0	-1	0	0	-1	-1	-1	0	0	0	0	-13
TTC5	-1	0	-1	-1	0	1	-1	0	0	0	-1	-1	-1	-1	-1	0	0	0	0	-1	-1	-1	-1	-1	0	0	0	-13
SMIM30	-1	0	-1	-1	0	1	-1	-1	0	0	0	-1	-1	-1	-1	-1	-1	0	0	0	0	-1	0	-1	-1	0	0	-13
RARS1	-1	0	-1	-1	0	1	-1	-1	0	0	0	-1	-1	-1	-1	0	0	0	0	-1	-1	-1	-1	-1	0	0	0	-13
STK3	-1	0	-1	-1	0	0	-1	-1	0	0	-1	-1	-1	-1	0	-1	-1	0	0	-1	1	0	-1	0	-1	0	0	-13
ZCRB1	-1	0	-1	-1	0	1	-1	-1	0	0	-1	-1	-1	-1	0	-1	-1	0	0	0	0	-1	0	-1	-1	0	0	-13
ALDH1B1	-1	0	-1	1	0	0	-1	0	-1	0	1	0	-1	-1	-1	-1	-1	0	0	-1	-1	-1	-1	-1	-1	0	0	-13
OTUD6B-AS1	-1	0	-1	-1	0	1	-1	-1	0	0	-1	-1	-1	-1	0	-1	-1	-1	0	0	1	-1	-1	0	-1	0	0	-13
HELB	-1	-1	0	-1	0	0	0	-1	-1	0	0	-1	-1	-1	-1	0	0	-1	0	0	-1	-1	-1	0	0	0	0	-13
EIF5	1	0	-1	-1	0	1	-1	-1	-1	0	-1	-1	-1	-1	-1	0	-1	-1	0	-1	0	0	-1	0	0	-1	0	-13
PAK1	-1	0	-1	0	0	1	-1	-1	-1	0	-1	-1	-1	-1	0	0	0	-1	0	-1	0	0	-1	-1	-1	0	0	-13
KAZALD1	-1	-1	-1	-1	0	1	0	0	0	0	0	-1	-1	-1	1	-1	-1	0	0	-1	1	-1	-1	-1	-1	-1	-1	-13
DDX10	-1	0	0	-1	0	1	-1	-1	-1	0	-1	-1	-1	-1	-1	0	1	-1	0	-1	-1	-1	-1	0	0	0	0	-13
EIF3F	-1	0	0	-1	0	1	-1	-1	1	0	-1	-1	-1	-1	0	-1	0	-1	0	0	-1	-1	-1	-1	-1	0	0	-13
WDR1	-1	0	-1	0	0	1	-1	0	1	0	-1	-1	-1	-1	0	-1	-1	NA	0	-1	-1	-1	-1	-1	-1	0	0	-13
MRPL42	-1	0	-1	-1	0	0	-1	-1	-1	0	0	-1	-1	-1	-1	0	0	-1	0	0	0	-1	-1	0	0	0	0	-13
EIF5AL1	-1	0	0	-1	0	1	-1	-1	-1	0	-1	-1	-1	-1	-1	0	0	0	0	0	-1	-1	-1	-1	0	0	0	-13
TEAD1	-1	0	-1	-1	0	1	-1	-1	0	0	-1	-1	-1	-1	1	-1	-1	0	0	0	-1	0	-1	-1	-1	0	0	-13
R3HCC1	-1	0	0	-1	0	1	-1	-1	0	0	-1	-1	-1	-1	0	0	-1	-1	0	0	-1	0	-1	0	-1	-1	0	-13
LRIG3	-1	-1	0	0	0	1	-1	0	-1	0	0	1	-1	-1	-1	-1	0	-1	0	-1	1	-1	-1	-1	-1	-1	-1	-13
PPWD1	-1	0	-1	-1	0	1	-1	-1	0	0	0	-1	-1	-1	0	-1	0	-1	0	-1	-1	0	-1	0	-1	0	0	-13
RBM27	-1	0	0	-1	0	1	0	-1	-1	0	-1	-1	-1	-1	-1	0	0	-1	0	-1	-1	-1	-1	0	0	0	0	-13
NME1	-1	0	0	-1	0	1	-1	-1	-1	0	-1	-1	-1	-1	-1	0	0	-1	1	0	-1	-1	-1	-1	0	0	0	-13
ZNF281	-1	0	-1	0	0	1	-1	0	0	0	0	-1	-1	-1	0	0	-1	-1	0	-1	-1	0	-1	-1	-1	-1	0	-13
TUBGCP2	-1	0	0	-1	0	1	-1	-1	0	0	-1	0	-1	-1	-1	0	0	-1	0	-1	-1	-1	-1	-1	0	0	0	-13
SNRPA1	-1	0	-1	-1	0	1	-1	-1	-1	0	-1	-1	-1	-1	-1	0	1	-1	0	0	-1	-1	-1	0	0	0	0	-13
PRORP	-1	0	-1	-1	0	0	-1	0	-1	0	-1	0	-1	-1	-1	0	-1	0	0	0	-1	0	-1	-1	0	0	0	-13
C16orf87	-1	0	-1	-1	0	1	-1	0	0	0	0	0	-1	-1	-1	-1	-1	0	0	0	-1	-1	-1	-1	-1	0	0	-13
ERBIN	-1	0	-1	-1	0	1	-1	-1	0	0	-1	-1	-1	-1	0	-1	0	-1	0	-1	-1	-1	-1	0	0	1	0	-13
DHRS4	-1	0	-1	-1	0	0	0	-1	0	0	-1	-1	-1	-1	0	0	0	0	0	0	-1	-1	-1	-1	-1	0	0	-13
UQCC2	-1	0	0	-1	0	1	-1	-1	0	0	-1	-1	-1	-1	0	0	0	-1	0	-1	-1	-1	-1	-1	0	0	0	-13
SMC5	-1	0	-1	0	0	1	-1	0	-1	0	0	-1	-1	-1	0	-1	0	-1	0	-1	-1	-1	-1	0	-1	0	0	-13
ZNF532	-1	0	-1	0	0	1	-1	-1	1	0	-1	-1	-1	-1	0	0	-1	-1	-1	0	0	-1	-1	-1	-1	0	0	-13
HIKESHI	-1	0	-1	-1	0	1	-1	-1	0	0	-1	-1	-1	-1	0	-1	0	-1	0	0	0	-1	-1	-1	0	0	0	-13
WDR70	-1	0	-1	-1	0	1	-1	-1	0	0	-1	-1	-1	-1	0	0	0	-1	0	0	-1	-1	-1	-1	0	0	0	-13
RPP40	-1	0	0	-1	0	1	-1	0	-1	0	-1	-1	-1	-1	-1	0	0	0	0	0	-1	-1	-1	0	-1	0	-1	-13
HTRA3	-1	-1	-1	-1	0	1	-1	-1	1	0	0	-1	-1	-1	0	0	-1	-1	-1	-1	1	-1	-1	0	1	-1	-1	-13
EIF3I	-1	0	0	-1	0	1	-1	-1	0	0	-1	-1	-1	-1	-1	0	0	-1	0	-1	-1	-1	-1	0	0	0	0	-13
RBM19	-1	0	1	-1	0	1	-1	-1	-1	0	-1	-1	-1	-1	-1	1	0	-1	0	0	-1	-1	-1	-1	0	0	-1	-13
EHMT1	-1	0	0	-1	0	1	-1	-1	-1	0	-1	-1	-1	-1	0	0	0	-1	0	-1	-1	0	-1	-1	1	-1	0	-13
NSUN2	-1	0	-1	-1	0	1	-1	0	-1	0	-1	-1	-1	-1	-1	0	0	-1	0	0	-1	-1	-1	0	1	0	-1	-13
TRIP4	-1	0	-1	-1	0	1	-1	0	0	0	0	-1	-1	-1	0	0	-1	0	0	-1	-1	-1	-1	-1	-1	0	0	-13
RPL14	-1	0	0	-1	0	1	-1	-1	-1	0	-1	-1	-1	-1	-1	1	0	-1	0	0	-1	-1	-1	-1	0	0	0	-13
MDM1	-1	0	-1	-1	0	1	-1	-1	-1	0	-1	-1	-1	-1	1	-1	0	-1	0	-1	0	0	-1	0	-1	0	0	-13
RPAP2	-1	0	-1	0	0	1	-1	-1	-1	0	-1	-1	-1	-1	-1	-1	0	NA	0	-1	-1	0	-1	0	0	0	0	-13
EHBP1	-1	0	-1	0	0	1	-1	-1	-1	0	-1	-1	-1	-1	-1	0	-1	0	-1	0	1	0	-1	-1	-1	0	0	-13
POLR2B	-1	0	-1	-1	0	1	-1	-1	-1	0	-1	-1	-1	-1	-1	0	0	-1	0	0	-1	0	-1	0	0	0	0	-13
DDX51	-1	0	0	-1	0	1	-1	-1	-1	0	-1	-1	-1	-1	-1	0	0	-1	0	-1	-1	0	-1	0	0	0	0	-13
WDR33	-1	0	-1	-1	0	0	-1	-1	-1	0	-1	-1	-1	-1	-1	0	0	-1	0	0	0	0	-1	0	0	0	0	-13
ATF1	-1	0	-1	-1	0	1	-1	-1	-1	0	0	-1	-1	-1	-1	0	0	-1	0	-1	0	0	-1	0	-1	0	0	-13
CCT3	-1	0	-1	-1	0	1	0	0	-1	0	-1	-1	-1	-1	-1	0	0	-1	0	0	-1	-1	-1	-1	0	1	-1	-13
FMR1	-1	0	-1	-1	0	1	-1	-1	-1	0	-1	-1	-1	-1	0	0	-1	-1	0	0	0	-1	-1	0	0	0	0	-13
MED24	-1	0	0	-1	0	1	-1	-1	-1	0	-1	-1	-1	-1	0	0	0	-1	0	-1	-1	0	-1	-1	0	0	0	-13
H3P6	-1	0	-1	-1	0	1	-1	-1	0	0	-1	-1	-1	-1	0	0	0	-1	NA	0	0	-1	-1	-1	0	0	-1	-13
CTNNBL1	-1	0	0	-1	0	1	-1	0	-1	0	-1	-1	-1	-1	-1	1	0	-1	0	-1	-1	-1	-1	0	0	0	-1	-13
SPOUT1	-1	0	0	-1	0	1	-1	-1	-1	0	-1	0	-1	-1	-1	0	0	-1	0	-1	-1	0	-1	-1	0	0	0	-13
TESMIN	-1	-1	-1	-1	0	0	0	0	0	0	-1	-1	-1	-1	0	-1	0	-1	0	0	-1	-1	0	0	-1	0	0	-13
PARK7	-1	0	-1	-1	0	1	-1	-1	0	0	-1	-1	-1	-1	0	0	0	-1	0	0	-1	-1	-1	-1	0	0	0	-13
MED4	-1	0	-1	-1	0	1	-1	-1	0	0	0	-1	-1	-1	0	-1	-1	0	0	0	0	-1	-1	-1	-1	0	0	-13
NPRL3	-1	0	1	-1	0	1	-1	-1	-1	0	0	-1	-1	-1	-1	0	0	-1	0	-1	-1	-1	-1	-1	1	-1	0	-13
RPL5	-1	0	0	-1	0	1	-1	-1	-1	0	-1	-1	-1	-1	0	0	0	-1	0	0	-1	-1	-1	-1	0	0	0	-13
MIS12	-1	0	-1	-1	0	1	-1	-1	-1	0	-1	-1	-1	-1	0	0	0	-1	0	-1	0	0	-1	0	0	-1	0	-13
AGPAT4	-1	-1	-1	-1	0	1	-1	-1	0	0	0	-1	-1	-1	1	0	0	-1	-1	-1	1	-1	-1	-1	0	0	-1	-13
RPS3	-1	0	0	-1	0	1	-1	-1	-1	0	-1	-1	-1	-1	0	0	0	-1	0	0	-1	-1	-1	-1	0	0	0	-13
CWF19L2	-1	0	-1	-1	0	1	-1	-1	-1	0	-1	-1	-1	-1	0	-1	0	-1	0	-1	0	0	-1	0	0	0	0	-13
VANGL1	-1	0	-1	0	0	1	-1	-1	0	0	-1	0	-1	-1	0	-1	-1	-1	0	-1	-1	0	1	-1	-1	-1	0	-13
MPND	-1	0	-1	-1	0	1	-1	-1	0	0	-1	0	-1	-1	0	-1	-1	0	0	-1	-1	0	0	-1	-1	0	0	-13
ZNF74	-1	0	0	-1	0	1	0	-1	-1	0	-1	0	-1	-1	-1	0	0	0	0	0	-1	-1	-1	-1	0	-1	-1	-13
IPO8	-1	0	-1	0	0	1	-1	-1	-1	0	-1	-1	-1	-1	-1	-1	-1	0	0	0	0	0	-1	-1	0	0	0	-13
ERI3	-1	0	0	-1	0	1	-1	-1	0	0	-1	0	-1	-1	-1	0	0	-1	0	0	-1	-1	-1	-1	0	-1	0	-13
PES1	-1	0	0	-1	0	1	-1	-1	-1	0	-1	-1	-1	-1	-1	1	0	-1	0	-1	-1	-1	-1	0	1	0	-1	-13
NAALADL1	-1	-1	0	-1	NA	0	0	0	-1	0	0	0	-1	-1	0	0	0	-1	-1	-1	-1	-1	-1	0	0	0	-1	-13
RTCB	-1	0	-1	-1	0	1	-1	0	-1	0	-1	-1	-1	-1	-1	0	0	-1	0	0	-1	-1	-1	-1	0	1	0	-13
MEIS1	-1	-1	-1	0	0	1	-1	0	-1	0	0	-1	-1	-1	0	-1	-1	-1	0	0	1	-1	-1	-1	-1	0	0	-13
EIF4E	-1	0	-1	-1	0	1	-1	-1	-1	0	-1	-1	-1	-1	-1	0	0	-1	0	0	-1	0	-1	0	0	1	-1	-13
CDKL1	-1	-1	-1	-1	0	1	-1	-1	0	0	-1	0	-1	-1	0	-1	-1	0	-1	-1	0	-1	1	0	-1	0	0	-13
ALDH16A1	-1	0	-1	-1	0	1	-1	-1	-1	0	-1	-1	-1	-1	1	1	-1	-1	0	0	-1	0	-1	-1	-1	0	0	-13
COA1	-1	0	-1	-1	0	0	-1	-1	-1	0	-1	-1	-1	-1	-1	-1	1	-1	0	0	0	-1	-1	0	1	0	0	-13
MCTS2P	-1	0	NA	-1	0	NA	0	-1	-1	0	-1	-1	-1	-1	NA	NA	NA	0	0	0	-1	-1	-1	-1	-1	0	0	-13
PRPF3	-1	0	-1	-1	0	0	0	-1	-1	0	-1	-1	-1	-1	-1	1	0	-1	0	-1	-1	0	-1	0	1	0	-1	-13
GYG1	-1	0	-1	-1	0	0	0	0	0	0	0	-1	-1	-1	-1	-1	-1	0	0	0	-1	-1	-1	0	-1	0	0	-13
CHROMR	-1	0	-1	-1	0	1	-1	-1	0	0	-1	-1	-1	-1	0	0	0	-1	0	-1	-1	-1	0	0	0	0	-1	-13
MPHOSPH10	-1	0	-1	-1	0	1	-1	-1	-1	0	0	0	-1	-1	-1	0	0	-1	0	0	-1	-1	-1	0	0	0	-1	-13
EIF4H	-1	0	0	-1	0	1	-1	0	-1	0	0	-1	-1	-1	-1	0	0	-1	0	-1	-1	-1	-1	-1	0	0	0	-13
HSPE1	-1	0	-1	-1	0	1	-1	-1	-1	0	-1	-1	-1	-1	-1	1	0	-1	0	0	-1	-1	-1	0	0	0	0	-13
CDK11B	-1	0	-1	-1	0	1	-1	-1	-1	0	-1	-1	-1	-1	0	0	0	0	0	-1	-1	0	-1	-1	0	0	0	-13
PHC1	-1	0	0	-1	0	1	-1	0	0	0	-1	-1	-1	-1	0	0	0	-1	0	0	-1	-1	-1	-1	-1	-1	0	-13
UBQLN1	-1	0	-1	-1	0	1	-1	0	-1	0	0	-1	-1	-1	-1	0	-1	0	0	-1	-1	-1	-1	0	0	0	0	-13
PRMT7	-1	0	-1	-1	0	1	-1	-1	-1	0	-1	-1	-1	-1	-1	0	0	0	0	-1	-1	0	-1	-1	1	0	0	-13
AGK	-1	0	-1	-1	0	1	-1	0	-1	0	0	0	-1	-1	-1	0	0	0	0	-1	-1	-1	-1	-1	-1	0	0	-13
ANKRD40	-1	0	-1	-1	0	1	-1	0	0	0	-1	-1	-1	-1	-1	-1	-1	0	0	-1	1	0	-1	-1	-1	0	0	-13
GPN3	-1	0	-1	-1	0	1	-1	-1	-1	0	-1	-1	-1	-1	-1	0	0	-1	0	-1	0	0	-1	0	0	0	0	-13
MRPS35	-1	0	0	-1	0	1	-1	0	-1	0	-1	-1	-1	-1	-1	0	0	-1	0	-1	-1	-1	-1	0	0	0	0	-13
MAK16	-1	0	0	-1	0	0	-1	-1	-1	0	-1	-1	-1	-1	-1	0	0	0	0	1	0	-1	-1	-1	0	0	-1	-13
GIHCG	-1	0	-1	-1	0	1	-1	-1	0	0	0	-1	-1	-1	1	-1	0	-1	0	-1	0	-1	-1	-1	-1	0	0	-13
SAC3D1	1	0	-1	-1	0	1	0	-1	-1	0	-1	-1	-1	-1	-1	0	-1	-1	0	-1	-1	0	-1	0	0	0	-1	-13
TIMM13	-1	0	0	-1	0	1	-1	-1	-1	0	-1	0	-1	-1	-1	0	0	-1	0	0	-1	-1	-1	-1	0	0	0	-13
MAIP1	-1	0	-1	-1	0	0	-1	-1	-1	0	0	0	-1	-1	-1	0	0	0	0	-1	-1	-1	0	0	0	0	-1	-13
ICE2	-1	0	-1	-1	0	1	-1	-1	-1	0	-1	-1	-1	-1	-1	-1	0	-1	0	0	0	0	0	0	-1	0	0	-13
PSMD12	-1	0	-1	-1	0	0	-1	-1	-1	0	-1	-1	-1	-1	-1	1	0	0	0	-1	-1	-1	-1	1	0	0	0	-13
MIR1244-3	-1	0	-1	-1	NA	0	NA	-1	NA	0	-1	-1	-1	NA	0	0	0	-1	NA	-1	-1	-1	-1	-1	0	NA	NA	-13
LSM4	-1	0	-1	-1	0	1	-1	-1	-1	0	-1	-1	-1	-1	-1	0	0	-1	0	-1	-1	0	-1	0	1	0	0	-13
KIF7	-1	0	-1	0	0	1	-1	0	0	0	-1	-1	-1	-1	0	-1	-1	0	0	0	-1	-1	-1	-1	-1	0	0	-13
ARPC5	-1	0	-1	-1	0	1	-1	0	1	0	0	-1	-1	-1	1	-1	-1	-1	0	-1	-1	-1	-1	-1	-1	0	0	-13
UBE2G1	-1	0	-1	-1	0	1	-1	-1	0	0	-1	-1	-1	-1	-1	0	0	-1	0	0	-1	-1	-1	0	0	0	0	-13
ARID2	-1	0	-1	-1	0	1	-1	-1	-1	0	-1	-1	-1	-1	0	0	0	-1	0	0	0	-1	-1	0	-1	0	0	-13
DCAF4	-1	0	-1	-1	0	1	-1	0	0	0	-1	-1	-1	-1	-1	-1	-1	1	0	1	-1	-1	-1	-1	-1	0	0	-13
TCF4	-1	0	-1	0	0	1	-1	-1	1	0	-1	-1	-1	-1	0	-1	-1	-1	0	1	1	-1	-1	-1	-1	-1	-1	-13
WARS2	-1	0	0	-1	0	1	-1	-1	-1	0	-1	-1	-1	-1	-1	0	0	NA	0	0	-1	-1	-1	-1	0	0	0	-13
C1orf74	-1	0	-1	-1	0	1	-1	-1	0	0	0	-1	-1	-1	0	0	0	-1	0	0	-1	-1	-1	-1	0	0	-1	-13
KAT7	-1	0	0	-1	0	1	-1	-1	-1	0	-1	-1	-1	-1	0	0	0	-1	0	-1	-1	0	-1	-1	0	0	0	-13
PIGU	-1	0	-1	-1	0	1	-1	0	0	0	-1	-1	-1	-1	0	0	0	0	0	-1	-1	-1	-1	-1	-1	0	0	-13
DYRK2	-1	0	0	-1	0	1	-1	-1	-1	0	0	-1	-1	-1	-1	0	-1	-1	0	1	0	0	-1	-1	-1	-1	0	-13
INTS9	-1	0	-1	-1	0	0	-1	-1	0	0	-1	-1	-1	-1	-1	0	1	0	0	0	-1	0	-1	-1	0	0	-1	-13
NCOR1	-1	0	0	0	0	1	-1	-1	-1	0	-1	-1	-1	-1	0	-1	0	-1	0	-1	-1	1	-1	-1	-1	0	0	-13
BTF3	-1	0	0	-1	0	1	-1	-1	-1	0	-1	-1	-1	-1	0	0	0	-1	0	0	-1	-1	-1	-1	0	0	0	-13
CTDNEP1	-1	0	0	-1	0	1	-1	-1	-1	0	-1	-1	-1	-1	-1	1	0	-1	0	-1	-1	-1	-1	0	1	-1	0	-13
RPS23	-1	0	0	-1	0	1	-1	-1	-1	0	-1	-1	-1	-1	0	0	0	-1	0	1	-1	-1	-1	-1	-1	0	0	-13
DLG3	-1	-1	-1	-1	0	1	-1	-1	0	0	0	-1	-1	-1	0	-1	0	-1	0	-1	1	-1	0	-1	0	-1	0	-13
EARS2	-1	0	0	-1	0	1	-1	-1	-1	0	-1	-1	-1	-1	-1	0	0	0	0	0	-1	-1	-1	-1	1	0	-1	-13
SMARCA4	-1	0	1	-1	0	1	-1	-1	-1	0	-1	-1	-1	-1	-1	1	0	-1	0	-1	-1	-1	-1	-1	1	0	-1	-13
DNTTIP2	-1	0	-1	-1	0	1	0	-1	-1	0	-1	-1	-1	-1	-1	1	0	-1	0	-1	-1	0	-1	0	0	0	-1	-13
PHB	-1	0	NA	-1	0	NA	-1	0	-1	0	-1	-1	-1	-1	NA	NA	NA	0	0	-1	-1	-1	-1	-1	0	0	0	-13
[truncated: 15,044 more rows]

## Sheet: EMTAB5403
EntrezID	logFC	AveExpr	t	P.Value	adj.P.Val	B	Symbols	Name	SCORE
9076	4.3502	3.8582	73.73	1.78e-16	2.77e-12	27.231	CLDN1	claudin 1	1
5270	2.6135	9.3816	69.237	3.6e-16	2.81e-12	26.724	SERPINE2	serpin family E member 2	1
11082	3.7978	4.8395	59.628	1.93e-15	1e-11	25.437	ESM1	endothelial cell specific molecule 1	1
121441	-1.9424	6.7577	-53.299	6.8e-15	2.22e-11	24.4	NEDD1	NEDD1 gamma-tubulin ring complex targeting factor	-1
114800	-1.9971	4.2031	-51.893	9.18e-15	2.22e-11	24.146	CCDC85A	coiled-coil domain containing 85A	-1
991	-2.2995	5.272	-51.809	9.35e-15	2.22e-11	24.13	CDC20	cell division cycle 20	-1
10112	-2.5767	5.8659	-51.508	9.98e-15	2.22e-11	24.074	KIF20A	kinesin family member 20A	-1
8835	-2.6942	5.534	-48.604	1.91e-14	3.73e-11	23.509	SOCS2	suppressor of cytokine signaling 2	-1
84171	3.7179	8.1063	47.129	2.7e-14	4.68e-11	23.204	LOXL4	lysyl oxidase like 4	1
272	2.909	6.0245	45.324	4.19e-14	5.94e-11	22.813	AMPD3	adenosine monophosphate deaminase 3	1
7045	1.8996	11.287	44.823	4.74e-14	5.94e-11	22.701	TGFBI	transforming growth factor beta induced	1
131566	2.0421	8.2047	44.718	4.87e-14	5.94e-11	22.677	DCBLD2	"discoidin, CUB and LCCL domain containing 2"	1
23764	2.5881	5.9115	44.377	5.31e-14	5.94e-11	22.599	MAFF	MAF bZIP transcription factor F	1
54443	-2.054	7.439	-44.227	5.51e-14	5.94e-11	22.565	ANLN	anillin actin binding protein	-1
7162	1.6427	7.9759	43.957	5.9e-14	5.94e-11	22.503	TPBG	trophoblast glycoprotein	1
64747	1.5693	7.42	43.826	6.1e-14	5.94e-11	22.472	MFSD1	major facilitator superfamily domain containing 1	1
22974	-1.6874	6.5219	-42.96	7.63e-14	6.99e-11	22.268	TPX2	TPX2 microtubule nucleation factor	-1
2621	1.6709	9.9141	42.321	9.03e-14	7.81e-11	22.114	GAS6	growth arrest specific 6	1
64750	1.6637	8.2754	41.393	1.16e-13	9.48e-11	21.884	SMURF2	SMAD specific E3 ubiquitin protein ligase 2	1
3161	-1.5292	4.2276	-40.197	1.61e-13	1.23e-10	21.579	HMMR	hyaluronan mediated motility receptor	-1
9787	-2.1582	4.9943	-39.423	2e-13	1.41e-10	21.375	DLGAP5	DLG associated protein 5	-1
54210	5.9596	1.3025	38.913	2.31e-13	1.53e-10	21.238	TREM1	triggering receptor expressed on myeloid cells 1	1
54510	-2.2584	6.3269	-38.694	2.46e-13	1.53e-10	21.179	PCDH18	protocadherin 18	-1
51222	2.0004	4.5813	38.6	2.53e-13	1.53e-10	21.153	ZNF219	zinc finger protein 219	1
5327	4.4022	9.135	38.573	2.55e-13	1.53e-10	21.146	PLAT	"plasminogen activator, tissue type"	1
64866	2.8577	6.2576	37.85	3.15e-13	1.82e-10	20.945	CDCP1	CUB domain containing protein 1	1
9133	-2.0777	4.6092	-37.607	3.38e-13	1.85e-10	20.877	CCNB2	cyclin B2	-1
2069	2.5411	5.7025	37.555	3.44e-13	1.85e-10	20.862	EREG	epiregulin	1
80210	-1.5866	6.3291	-36.86	4.23e-13	2.06e-10	20.663	ARMC9	armadillo repeat containing 9	-1
22822	1.6205	7.2834	36.589	4.6e-13	2.17e-10	20.584	PHLDA1	pleckstrin homology like domain family A member 1	1
55872	-1.8534	4.6723	-35.771	5.92e-13	2.71e-10	20.341	PBK	PDZ binding kinase	-1
332	-1.8838	5.5494	-35.538	6.37e-13	2.83e-10	20.271	BIRC5	baculoviral IAP repeat containing 5	-1
3553	5.3546	4.9156	35.145	7.21e-13	3.12e-10	20.151	IL1B	interleukin 1 beta	1
81610	-2.1605	4.1558	-34.424	9.09e-13	3.79e-10	19.927	FAM83D	family with sequence similarity 83 member D	-1
8507	2.2936	6.7452	34.095	1.01e-12	4e-10	19.823	ENC1	ectodermal-neural cortex 1	1
55089	-3.2176	4.133	-33.677	1.16e-12	4.41e-10	19.689	SLC38A4	solute carrier family 38 member 4	-1
9232	-1.8405	4.8888	-33.569	1.2e-12	4.46e-10	19.654	PTTG1	"PTTG1 regulator of sister chromatid separation, securin"	-1
3832	-1.7447	5.338	-32.736	1.59e-12	5.58e-10	19.38	KIF11	kinesin family member 11	-1
7153	-1.545	7.1566	-32.632	1.65e-12	5.59e-10	19.345	TOP2A	DNA topoisomerase II alpha	-1
890	-2.0997	5.417	-32.436	1.76e-12	5.85e-10	19.279	CCNA2	cyclin A2	-1
5347	-2.2614	5.1567	-32.335	1.83e-12	5.93e-10	19.245	PLK1	polo like kinase 1	-1
55635	-1.6715	4.3794	-31.857	2.16e-12	6.86e-10	19.081	DEPDC1	DEP domain containing 1	-1
1123	-2.0141	5.6172	-31.509	2.44e-12	7.52e-10	18.961	CHN1	chimerin 1	-1
6840	2.0969	4.5507	31.481	2.46e-12	7.52e-10	18.951	SVIL	supervillin	1
50863	2.2514	4.583	31.411	2.52e-12	7.56e-10	18.926	NTM	neurotrimin	1
9928	-1.7803	4.3122	-31.105	2.82e-12	8.14e-10	18.818	KIF14	kinesin family member 14	-1
57211	-1.6287	5.3763	-31.086	2.83e-12	8.14e-10	18.812	ADGRG6	adhesion G protein-coupled receptor G6	-1
24137	-1.769	4.3439	-31.049	2.87e-12	8.14e-10	18.799	KIF4A	kinesin family member 4A	-1
10615	-1.8229	5.1113	-30.974	2.95e-12	8.21e-10	18.772	SPAG5	sperm associated antigen 5	-1
5366	1.9228	4.0785	30.901	3.03e-12	8.28e-10	18.746	PMAIP1	phorbol-12-myristate-13-acetate-induced protein 1	1
7112	-1.6594	6.0266	-30.402	3.63e-12	9.45e-10	18.566	TMPO	thymopoietin	-1
9055	-1.8501	6.4562	-30.388	3.65e-12	9.45e-10	18.561	PRC1	protein regulator of cytokinesis 1	-1
4001	-2.192	4.7608	-30.141	4e-12	9.71e-10	18.47	LMNB1	lamin B1	-1
1728	-2.5454	6.9042	-30.118	4.03e-12	9.71e-10	18.462	NQO1	NAD(P)H quinone dehydrogenase 1	-1
54478	-2.3855	3.6243	-30.09	4.07e-12	9.71e-10	18.451	PIMREG	PICALM interacting mitotic regulator	-1
3552	5.7617	1.7731	30.056	4.13e-12	9.71e-10	18.439	IL1A	interleukin 1 alpha	1
5452	2.4564	5.0745	29.982	4.24e-12	9.71e-10	18.412	POU2F2	POU class 2 homeobox 2	1
11064	-1.6323	3.4098	-29.923	4.33e-12	9.78e-10	18.39	CNTRL	centriolin	-1
7272	-1.6418	3.838	-29.73	4.66e-12	1.03e-09	18.318	TTK	TTK protein kinase	-1
5054	1.8173	11.567	29.708	4.7e-12	1.03e-09	18.31	SERPINE1	serpin family E member 1	1
1031	-1.9908	4.5007	-29.544	5e-12	1.08e-09	18.248	CDKN2C	cyclin dependent kinase inhibitor 2C	-1
1734	-2.0496	7.0977	-29.448	5.18e-12	1.11e-09	18.212	DIO2	iodothyronine deiodinase 2	-1
6364	6.7091	-2.4194	29.121	5.87e-12	1.19e-09	18.088	CCL20	C-C motif chemokine ligand 20	1
710	2.0184	8.2319	29.116	5.88e-12	1.19e-09	18.086	SERPING1	serpin family G member 1	1
4126	1.6784	5.3381	28.777	6.69e-12	1.32e-09	17.956	MANBA	mannosidase beta	1
2760	2.5385	7.1675	28.386	7.79e-12	1.52e-09	17.803	GM2A	GM2 ganglioside activator	1
8722	2.1315	5.6026	28.337	7.94e-12	1.53e-09	17.784	CTSF	cathepsin F	1
3576	6.2202	4.6691	28.183	8.44e-12	1.6e-09	17.723	CXCL8	C-X-C motif chemokine ligand 8	1
6387	-3.564	7.478	-28.088	8.76e-12	1.64e-09	17.685	CXCL12	C-X-C motif chemokine ligand 12	-1
3887	-2.8364	4.7164	-28.048	8.9e-12	1.64e-09	17.669	KRT81	keratin 81	-1
79801	-1.5934	5.316	-27.917	9.38e-12	1.7e-09	17.617	SHCBP1	SHC binding and spindle associated 1	-1
891	-1.8043	5.9665	-27.872	9.55e-12	1.7e-09	17.599	CCNB1	cyclin B1	-1
56944	-2.0258	5.8192	-27.835	9.69e-12	1.7e-09	17.584	OLFML3	olfactomedin like 3	-1
9635	4.2064	1.5563	27.824	9.73e-12	1.7e-09	17.579	CLCA2	chloride channel accessory 2	1
54206	2.206	6.9131	27.661	1.04e-11	1.78e-09	17.513	ERRFI1	ERBB receptor feedback inhibitor 1	1
10154	-1.6518	3.2405	-27.619	1.06e-11	1.79e-09	17.496	PLXNC1	plexin C1	-1
79971	1.9757	5.1185	27.407	1.15e-11	1.87e-09	17.41	WLS	Wnt ligand secretion mediator	1
7083	-1.5598	6.0274	-27.362	1.17e-11	1.88e-09	17.392	TK1	thymidine kinase 1	-1
6415	1.5268	6.2772	26.72	1.53e-11	2.38e-09	17.125	SELENOW	selenoprotein W	1
51129	5.0286	3.9664	26.569	1.63e-11	2.51e-09	17.061	ANGPTL4	angiopoietin like 4	1
92370	1.9561	3.9146	26.495	1.68e-11	2.56e-09	17.03	PXYLP1	2-phosphoxylose phosphatase 1	1
55143	-1.7267	4.5472	-26.157	1.93e-11	2.84e-09	16.885	CDCA8	cell division cycle associated 8	-1
503542	1.7508	3.6642	26.131	1.95e-11	2.84e-09	16.874	SPRN	shadow of prion protein	1
1437	6.255	0.49108	25.829	2.22e-11	3.04e-09	16.743	CSF2	colony stimulating factor 2	1
8622	2.3255	4.6731	25.744	2.31e-11	3.12e-09	16.706	PDE8B	phosphodiesterase 8B	1
287	1.7745	2.9976	25.686	2.36e-11	3.17e-09	16.68	ANK2	ankyrin 2	1
3148	-1.8567	5.4212	-25.525	2.54e-11	3.26e-09	16.609	HMGB2	high mobility group box 2	-1
1129	-2.816	4.8386	-25.477	2.59e-11	3.28e-09	16.588	CHRM2	cholinergic receptor muscarinic 2	-1
2305	-1.936	5.9673	-25.31	2.78e-11	3.5e-09	16.514	FOXM1	forkhead box M1	-1
699	-1.6063	5.2443	-25.272	2.83e-11	3.52e-09	16.496	BUB1	BUB1 mitotic checkpoint serine/threonine kinase	-1
55959	1.5124	4.914	25.26	2.85e-11	3.52e-09	16.491	SULF2	sulfatase 2	1
6236	3.5234	2.5432	25.23	2.88e-11	3.54e-09	16.478	RRAD	"RRAD, Ras related glycolysis inhibitor and calcium channel regulator"	1
114897	2.3589	6.2579	24.91	3.32e-11	3.89e-09	16.333	C1QTNF1	C1q and TNF related 1	1
55165	-2.1128	5.5636	-24.685	3.67e-11	4.27e-09	16.231	CEP55	centrosomal protein 55	-1
51203	-1.7515	5.1167	-24.637	3.75e-11	4.33e-09	16.208	NUSAP1	nucleolar and spindle associated protein 1	-1
6583	1.9165	4.4936	24.448	4.09e-11	4.61e-09	16.121	SLC22A4	solute carrier family 22 member 4	1
5549	1.8721	4.9223	23.988	5.04e-11	5.53e-09	15.905	PRELP	proline and arginine rich end leucine rich repeat protein	1
6648	3.1561	6.8925	23.676	5.83e-11	6.17e-09	15.757	SOD2	superoxide dismutase 2	1
3149	-1.5268	4.3986	-23.457	6.46e-11	6.67e-09	15.651	HMGB3	high mobility group box 3	-1
5654	1.5114	6.4382	23.218	7.23e-11	7.32e-09	15.535	HTRA1	HtrA serine peptidase 1	1
1296	1.573	5.4283	23.178	7.37e-11	7.41e-09	15.515	COL8A2	collagen type VIII alpha 2 chain	1
4500	2.4396	4.8472	23.096	7.67e-11	7.6e-09	15.475	MT1L	"metallothionein 1L, pseudogene"	1
1033	-2.3882	3.7714	-23.026	7.93e-11	7.72e-09	15.44	CDKN3	cyclin dependent kinase inhibitor 3	-1
283431	-1.5868	3.8704	-23	8.03e-11	7.77e-09	15.427	GAS2L3	growth arrest specific 2 like 3	-1
4052	1.899	7.4582	22.805	8.82e-11	8.32e-09	15.331	LTBP1	latent transforming growth factor beta binding protein 1	1
255324	5.1109	0.010982	22.778	8.94e-11	8.39e-09	15.317	EPGN	epithelial mitogen	1
64332	2.1604	6.3282	22.564	9.92e-11	9.2e-09	15.209	NFKBIZ	NFKB inhibitor zeta	1
25907	4.3554	5.5089	22.467	1.04e-10	9.58e-09	15.16	TMEM158	transmembrane protein 158 (gene/pseudogene)	1
11004	-1.7187	4.663	-22.305	1.13e-10	1.01e-08	15.078	KIF2C	kinesin family member 2C	-1
100507421	2.8541	3.0791	21.981	1.32e-10	1.15e-08	14.911	TMEM178B	transmembrane protein 178B	1
3383	2.4679	6.9523	21.959	1.34e-10	1.15e-08	14.899	ICAM1	intercellular adhesion molecule 1	1
51308	1.7157	4.8014	21.904	1.38e-10	1.17e-08	14.871	REEP2	receptor accessory protein 2	1
6303	2.2714	5.0483	21.819	1.44e-10	1.19e-08	14.827	SAT1	spermidine/spermine N1-acetyltransferase 1	1
2921	4.9042	-0.40654	21.776	1.47e-10	1.21e-08	14.804	CXCL3	C-X-C motif chemokine ligand 3	1
84419	3.6902	1.8783	21.691	1.53e-10	1.23e-08	14.759	C15orf48	chromosome 15 open reading frame 48	1
56243	2.2482	3.6779	21.687	1.54e-10	1.23e-08	14.757	KIAA1217	KIAA1217	1
3930	-1.6	4.6614	-21.593	1.61e-10	1.27e-08	14.708	LBR	lamin B receptor	-1
5069	3.1211	6.823	21.435	1.75e-10	1.36e-08	14.623	PAPPA	pappalysin 1	1
83461	-1.9253	4.1163	-21.381	1.8e-10	1.39e-08	14.595	CDCA3	cell division cycle associated 3	-1
718	4.2062	6.558	21.293	1.88e-10	1.42e-08	14.547	C3	complement C3	1
7078	1.7767	12.296	21.29	1.88e-10	1.42e-08	14.546	TIMP3	TIMP metallopeptidase inhibitor 3	1
4751	-2.2308	3.415	-21.275	1.9e-10	1.42e-08	14.538	NEK2	NIMA related kinase 2	-1
79007	2.1211	3.9999	21.238	1.93e-10	1.43e-08	14.518	DBNDD1	dysbindin domain containing 1	1
4605	-1.9004	4.7972	-20.935	2.26e-10	1.62e-08	14.354	MYBL2	MYB proto-oncogene like 2	-1
595	2.041	10.817	20.92	2.28e-10	1.62e-08	14.346	CCND1	cyclin D1	1
3976	4.0163	4.3719	20.876	2.34e-10	1.63e-08	14.322	LIF	LIF interleukin 6 family cytokine	1
84913	-2.0163	5.9698	-20.818	2.41e-10	1.65e-08	14.29	ATOH8	atonal bHLH transcription factor 8	-1
374	4.3816	1.3352	20.816	2.41e-10	1.65e-08	14.289	AREG	amphiregulin	1
58494	1.6106	3.5094	20.768	2.47e-10	1.68e-08	14.262	JAM2	junctional adhesion molecule 2	1
10403	-1.587	4.22	-20.693	2.57e-10	1.74e-08	14.221	NDC80	NDC80 kinetochore complex component	-1
7076	1.7593	9.6024	20.642	2.64e-10	1.76e-08	14.193	TIMP1	TIMP metallopeptidase inhibitor 1	1
701	-1.5018	4.46	-20.494	2.86e-10	1.87e-08	14.11	BUB1B	BUB1 mitotic checkpoint serine/threonine kinase B	-1
3772	3.854	-0.78859	20.494	2.86e-10	1.87e-08	14.11	KCNJ15	potassium inwardly rectifying channel subfamily J member 15	1
140458	1.5301	6.4018	20.359	3.08e-10	1.96e-08	14.035	ASB5	ankyrin repeat and SOCS box containing 5	1
6649	2.1302	5.103	20.313	3.15e-10	1.98e-08	14.009	SOD3	superoxide dismutase 3	1
83540	-1.9423	3.7569	-20.306	3.17e-10	1.98e-08	14.005	NUF2	NUF2 component of NDC80 kinetochore complex	-1
83729	3.4539	0.48033	19.999	3.74e-10	2.25e-08	13.831	INHBE	inhibin subunit beta E	1
3872	2.0733	3.0699	19.935	3.88e-10	2.32e-08	13.794	KRT17	keratin 17	1
5593	4.5032	1.4713	19.826	4.12e-10	2.4e-08	13.731	PRKG2	protein kinase cGMP-dependent 2	1
3399	-2.3258	7.4004	-19.774	4.24e-10	2.44e-08	13.701	ID3	"inhibitor of DNA binding 3, HLH protein"	-1
4147	-2.3577	4.9471	-19.603	4.66e-10	2.62e-08	13.601	MATN2	matrilin 2	-1
2289	-1.6902	3.638	-19.539	4.83e-10	2.7e-08	13.564	FKBP5	FKBP prolyl isomerase 5	-1
221150	-1.6356	3.4346	-19.522	4.88e-10	2.7e-08	13.554	SKA3	spindle and kinetochore associated complex subunit 3	-1
9493	-1.5638	5.804	-19.404	5.21e-10	2.83e-08	13.485	KIF23	kinesin family member 23	-1
148398	-4.4928	4.2479	-19.333	5.43e-10	2.93e-08	13.442	SAMD11	sterile alpha motif domain containing 11	-1
2352	3.136	0.95506	19.318	5.47e-10	2.94e-08	13.434	FOLR3	folate receptor gamma	1
84034	-1.5027	5.9142	-19.223	5.78e-10	3.06e-08	13.377	EMILIN2	elastin microfibril interfacer 2	-1
2920	4.6023	-0.52954	19.141	6.06e-10	3.14e-08	13.328	CXCL2	C-X-C motif chemokine ligand 2	1
144481	-2.9481	1.1876	-19.101	6.2e-10	3.2e-08	13.304	SOCS2-AS1	SOCS2 antisense RNA 1	-1
51435	-2.4792	4.5628	-19.085	6.25e-10	3.2e-08	13.294	SCARA3	scavenger receptor class A member 3	-1
85027	1.9053	6.4913	19.068	6.31e-10	3.21e-08	13.284	SMIM3	small integral membrane protein 3	1
89958	-2.512	3.0151	-19.024	6.47e-10	3.24e-08	13.258	SAPCD2	suppressor APC domain containing 2	-1
5224	2.3463	1.2567	18.816	7.3e-10	3.54e-08	13.132	PGAM2	phosphoglycerate mutase 2	1
995	-1.5795	1.9717	-18.789	7.42e-10	3.57e-08	13.116	CDC25C	cell division cycle 25C	-1
3151	-1.6928	5.2669	-18.716	7.74e-10	3.71e-08	13.071	HMGN2	high mobility group nucleosomal binding domain 2	-1
25891	1.9029	7.0512	18.684	7.89e-10	3.77e-08	13.051	PAMR1	peptidase domain containing associated with muscle regeneration 1	1
114907	2.1238	3.8471	18.605	8.26e-10	3.91e-08	13.003	FBXO32	F-box protein 32	1
8605	1.6187	3.0356	18.556	8.5e-10	3.98e-08	12.972	PLA2G4C	phospholipase A2 group IVC	1
8111	3.1727	1.3121	18.458	9.01e-10	4.14e-08	12.912	GPR68	G protein-coupled receptor 68	1
1803	2.1489	6.3241	18.402	9.32e-10	4.18e-08	12.877	DPP4	dipeptidyl peptidase 4	1
4312	2.4799	9.0617	18.392	9.37e-10	4.18e-08	12.871	MMP1	matrix metallopeptidase 1	1
4091	-2.085	3.8496	-18.376	9.46e-10	4.21e-08	12.861	SMAD6	SMAD family member 6	-1
8974	1.7474	8.8967	18.336	9.69e-10	4.26e-08	12.836	P4HA2	prolyl 4-hydroxylase subunit alpha 2	1
1012	2.6955	6.3745	18.251	1.02e-09	4.41e-08	12.782	CDH13	cadherin 13	1
150	-2.7286	1.1528	-18.156	1.08e-09	4.6e-08	12.723	ADRA2A	adrenoceptor alpha 2A	-1
5507	1.6775	6.821	18.121	1.1e-09	4.68e-08	12.701	PPP1R3C	protein phosphatase 1 regulatory subunit 3C	1
57082	-1.8137	4.3654	-18.085	1.13e-09	4.73e-08	12.678	KNL1	kinetochore scaffold 1	-1
11178	-2.3527	3.7504	-18.066	1.14e-09	4.76e-08	12.666	LZTS1	leucine zipper tumor suppressor 1	-1
5055	3.2686	8.0431	17.999	1.19e-09	4.91e-08	12.623	SERPINB2	serpin family B member 2	1
7351	-1.9523	3.1249	-17.995	1.19e-09	4.91e-08	12.621	UCP2	uncoupling protein 2	-1
467	2.4752	2.7154	17.985	1.2e-09	4.93e-08	12.614	ATF3	activating transcription factor 3	1
9518	3.4151	5.7694	17.932	1.24e-09	5.05e-08	12.58	GDF15	growth differentiation factor 15	1
4973	-2.5597	3.3319	-17.884	1.27e-09	5.16e-08	12.549	OLR1	oxidized low density lipoprotein receptor 1	-1
1058	-2.0503	2.64	-17.751	1.38e-09	5.5e-08	12.464	CENPA	centromere protein A	-1
54103	1.8748	3.0812	17.746	1.38e-09	5.5e-08	12.461	GSAP	gamma-secretase activating protein	1
9236	1.6643	4.4495	17.603	1.51e-09	5.9e-08	12.368	CCPG1	cell cycle progression 1	1
6338	5.4076	-3.0701	17.472	1.64e-09	6.25e-08	12.282	SCNN1B	sodium channel epithelial 1 subunit beta	1
347	1.8348	2.412	17.425	1.69e-09	6.42e-08	12.252	APOD	apolipoprotein D	1
51512	-1.6266	4.8536	-17.267	1.87e-09	6.96e-08	12.147	GTSE1	G2 and S-phase expressed 1	-1
7128	1.8581	4.7151	17.143	2.02e-09	7.26e-08	12.065	TNFAIP3	TNF alpha induced protein 3	1
6444	1.8208	5.7362	17.134	2.03e-09	7.26e-08	12.059	SGCD	sarcoglycan delta	1
6664	-2.5011	1.4704	-17.13	2.03e-09	7.27e-08	12.056	SOX11	SRY-box transcription factor 11	-1
6518	3.1951	1.0776	17.123	2.04e-09	7.27e-08	12.051	SLC2A5	solute carrier family 2 member 5	1
51301	-1.894	2.9254	-17.097	2.08e-09	7.34e-08	12.034	GCNT4	glucosaminyl (N-acetyl) transferase 4	-1
84722	-1.802	3.5469	-17.012	2.19e-09	7.59e-08	11.977	PSRC1	proline and serine rich coiled-coil 1	-1
154141	-3.3585	3.0317	-16.957	2.27e-09	7.79e-08	11.94	MBOAT1	membrane bound O-acyltransferase domain containing 1	-1
23467	1.7866	3.4178	16.902	2.35e-09	7.98e-08	11.902	NPTXR	neuronal pentraxin receptor	1
6502	-1.8418	5.3336	-16.862	2.41e-09	8.07e-08	11.875	SKP2	S-phase kinase associated protein 2	-1
221091	2.7365	2.6771	16.754	2.59e-09	8.53e-08	11.802	LRRN4CL	LRRN4 C-terminal like	1
2256	1.5628	3.1117	16.711	2.66e-09	8.61e-08	11.772	FGF11	fibroblast growth factor 11	1
27254	-1.6673	4.1008	-16.707	2.67e-09	8.61e-08	11.769	CSDC2	cold shock domain containing C2	-1
22854	2.0363	3.5177	16.648	2.77e-09	8.85e-08	11.729	NTNG1	netrin G1	1
4094	-1.8679	3.1968	-16.644	2.78e-09	8.85e-08	11.726	MAF	MAF bZIP transcription factor	-1
55273	4.1006	-3.4594	16.598	2.87e-09	9.06e-08	11.695	TMEM100	transmembrane protein 100	1
4502	1.5951	9.311	16.564	2.93e-09	9.24e-08	11.671	MT2A	metallothionein 2A	1
286343	3.2715	2.3708	16.451	3.15e-09	9.73e-08	11.593	LURAP1L	leucine rich adaptor protein 1 like	1
25797	1.5612	3.8544	16.43	3.2e-09	9.85e-08	11.578	QPCT	glutaminyl-peptide cyclotransferase	1
2081	1.8029	3.4723	16.386	3.29e-09	1.01e-07	11.547	ERN1	endoplasmic reticulum to nucleus signaling 1	1
151648	-1.6737	1.9445	-16.377	3.31e-09	1.01e-07	11.542	SGO1	shugoshin 1	-1
51316	-2.0361	2.9558	-16.355	3.36e-09	1.02e-07	11.526	PLAC8	placenta associated 8	-1
1846	1.9907	4.3078	16.284	3.52e-09	1.07e-07	11.476	DUSP4	dual specificity phosphatase 4	1
146909	-1.7365	3.7125	-16.234	3.64e-09	1.09e-07	11.441	KIF18B	kinesin family member 18B	-1
5157	3.0064	2.0109	16.174	3.79e-09	1.12e-07	11.399	PDGFRL	platelet derived growth factor receptor like	1
1794	-1.7215	4.2411	-16.141	3.88e-09	1.14e-07	11.375	DOCK2	dedicator of cytokinesis 2	-1
3909	1.7561	4.7196	16.117	3.94e-09	1.16e-07	11.358	LAMA3	laminin subunit alpha 3	1
286827	-1.5602	4.6038	-16.109	3.96e-09	1.16e-07	11.353	TRIM59	tripartite motif containing 59	-1
23057	1.5855	4.1305	16.088	4.02e-09	1.17e-07	11.338	NMNAT2	nicotinamide nucleotide adenylyltransferase 2	1
105373989	2.2683	1.7237	16.031	4.17e-09	1.2e-07	11.297	LOC105373989	putative cuticle collagen 91	1
4601	1.6458	4.8907	15.955	4.39e-09	1.25e-07	11.243	MXI1	"MAX interactor 1, dimerization protein"	1
2919	4.0717	3.8255	15.875	4.64e-09	1.31e-07	11.185	CXCL1	C-X-C motif chemokine ligand 1	1
9212	-1.8591	3.3118	-15.836	4.77e-09	1.33e-07	11.157	AURKB	aurora kinase B	-1
10653	2.2163	3.2932	15.793	4.91e-09	1.35e-07	11.126	SPINT2	"serine peptidase inhibitor, Kunitz type 2"	1
56111	1.8316	3.1273	15.79	4.92e-09	1.35e-07	11.124	PCDHGA4	"protocadherin gamma subfamily A, 4"	1
23397	-1.6152	3.6355	-15.785	4.94e-09	1.35e-07	11.12	NCAPH	non-SMC condensin I complex subunit H	-1
81930	-1.638	3.8119	-15.785	4.94e-09	1.35e-07	11.12	KIF18A	kinesin family member 18A	-1
10157	-1.7304	3.5885	-15.752	5.05e-09	1.38e-07	11.096	AASS	aminoadipate-semialdehyde synthase	-1
57608	1.9323	6.9398	15.736	5.11e-09	1.39e-07	11.085	JCAD	junctional cadherin 5 associated	1
83879	-1.769	2.6569	-15.537	5.86e-09	1.53e-07	10.939	CDCA7	cell division cycle associated 7	-1
157313	-1.5037	4.1865	-15.459	6.18e-09	1.6e-07	10.882	CDCA2	cell division cycle associated 2	-1
9582	-2.0086	1.4571	-15.434	6.29e-09	1.62e-07	10.863	APOBEC3B	apolipoprotein B mRNA editing enzyme catalytic subunit 3B	-1
10024	-2.1293	3.2578	-15.427	6.33e-09	1.62e-07	10.858	TROAP	trophinin associated protein	-1
80235	1.6826	3.2655	15.361	6.63e-09	1.68e-07	10.809	PIGZ	phosphatidylinositol glycan anchor biosynthesis class Z	1
70	-5.4259	4.3844	-15.346	6.69e-09	1.69e-07	10.798	ACTC1	actin alpha cardiac muscle 1	-1
84679	1.6973	6.8762	15.277	7.03e-09	1.76e-07	10.747	SLC9A7	solute carrier family 9 member A7	1
55247	-1.5679	2.2167	-15.256	7.13e-09	1.78e-07	10.731	NEIL3	nei like DNA glycosylase 3	-1
374946	3.4401	-4.0539	15.201	7.41e-09	1.83e-07	10.69	DRAXIN	dorsal inhibitory axon guidance protein	1
8825	-3.1649	2.8541	-15.18	7.52e-09	1.86e-07	10.674	LIN7A	"lin-7 homolog A, crumbs cell polarity complex component"	-1
182	-1.8519	2.9419	-15.138	7.75e-09	1.9e-07	10.643	JAG1	jagged canonical Notch ligand 1	-1
10669	1.7409	2.3456	15.134	7.78e-09	1.9e-07	10.639	CGREF1	cell growth regulator with EF-hand domain 1	1
11339	-1.576	1.8055	-15.032	8.36e-09	2e-07	10.562	OIP5	Opa interacting protein 5	-1
3866	1.745	1.3241	14.955	8.84e-09	2.09e-07	10.503	KRT15	keratin 15	1
259266	-2.0915	6.099	-14.931	8.99e-09	2.11e-07	10.485	ASPM	abnormal spindle microtubule assembly	-1
117195	7.116	-1.4419	14.883	9.31e-09	2.17e-07	10.448	MRGPRX3	MAS related GPR family member X3	1
64116	1.6232	3.2878	14.806	9.85e-09	2.27e-07	10.389	SLC39A8	solute carrier family 39 member 8	1
57722	1.7088	2.8622	14.8	9.89e-09	2.27e-07	10.384	IGDCC4	immunoglobulin superfamily DCC subclass member 4	1
56911	2.2994	2.8597	14.741	1.03e-08	2.34e-07	10.339	MAP3K7CL	MAP3K7 C-terminal like	1
131578	2.0999	4.0288	14.698	1.07e-08	2.41e-07	10.306	LRRC15	leucine rich repeat containing 15	1
59350	5.0675	2.1374	14.683	1.08e-08	2.42e-07	10.294	RXFP1	relaxin family peptide receptor 1	1
327657	2.9711	0.14153	14.669	1.09e-08	2.44e-07	10.283	SERPINA9	serpin family A member 9	1
3730	3.2119	0.22196	14.581	1.16e-08	2.56e-07	10.214	ANOS1	anosmin 1	1
132332	-3.2691	-0.36084	-14.501	1.23e-08	2.68e-07	10.152	TMEM155	transmembrane protein 155	-1
26112	1.8591	2.6705	14.449	1.28e-08	2.75e-07	10.111	CCDC69	coiled-coil domain containing 69	1
29941	-1.5722	2.6802	-14.381	1.35e-08	2.86e-07	10.058	PKN3	protein kinase N3	-1
1830	4.6088	-3.4695	14.28	1.45e-08	3.03e-07	9.9777	DSG3	desmoglein 3	1
115361	-2.9665	2.7025	-14.265	1.47e-08	3.06e-07	9.9654	GBP4	guanylate binding protein 4	-1
9760	-4.5266	0.68086	-14.224	1.51e-08	3.13e-07	9.9324	TOX	thymocyte selection associated high mobility group box	-1
117248	1.6576	4.1933	14.222	1.52e-08	3.13e-07	9.9309	GALNT15	polypeptide N-acetylgalactosaminyltransferase 15	1
56654	1.9793	6.6538	14.192	1.55e-08	3.17e-07	9.9073	NPDC1	"neural proliferation, differentiation and control 1"	1
338382	-1.9155	2.1832	-14.189	1.55e-08	3.17e-07	9.905	RAB7B	"RAB7B, member RAS oncogene family"	-1
23704	-1.8621	3.1042	-14.131	1.63e-08	3.28e-07	9.8578	KCNE4	potassium voltage-gated channel subfamily E regulatory subunit 4	-1
5097	2.3994	0.25379	14.097	1.67e-08	3.34e-07	9.831	PCDH1	protocadherin 1	1
4880	3.9477	-3.8001	14.089	1.68e-08	3.36e-07	9.8243	NPPC	natriuretic peptide C	1
7004	-1.5399	3.4927	-14.073	1.7e-08	3.39e-07	9.8118	TEAD4	TEA domain transcription factor 4	-1
11247	2.2939	1.5369	14.056	1.72e-08	3.43e-07	9.7973	NXPH4	neurexophilin 4	1
2139	-2.0459	0.80229	-14.042	1.74e-08	3.45e-07	9.7867	EYA2	EYA transcriptional coactivator and phosphatase 2	-1
94032	2.73	-0.12292	14.028	1.76e-08	3.48e-07	9.7753	CAMK2N2	calcium/calmodulin dependent protein kinase II inhibitor 2	1
66004	2.0444	5.2423	14.02	1.77e-08	3.5e-07	9.7683	LYNX1	Ly6/neurotoxin 1	1
26298	7.7083	-0.91601	14.01	1.78e-08	3.51e-07	9.76	EHF	ETS homologous factor	1
92565	1.7454	1.5469	13.968	1.84e-08	3.61e-07	9.7264	FANK1	fibronectin type III and ankyrin repeat domains 1	1
3713	4.6443	0.73723	13.966	1.84e-08	3.61e-07	9.7247	IVL	involucrin	1
353137	4.2592	-3.6443	13.956	1.86e-08	3.63e-07	9.7163	LCE1F	late cornified envelope 1F	1
894	5.1563	2.074	13.954	1.86e-08	3.63e-07	9.7151	CCND2	cyclin D2	1
147841	-1.5129	2.7922	-13.927	1.9e-08	3.69e-07	9.6929	SPC24	SPC24 component of NDC80 kinetochore complex	-1
1363	3.6633	0.99905	13.887	1.96e-08	3.79e-07	9.6604	CPE	carboxypeptidase E	1
204010	1.7316	3.2638	13.811	2.07e-08	3.98e-07	9.5983	RPSAP52	ribosomal protein SA pseudogene 52	1
140733	2.1215	0.90696	13.776	2.13e-08	4.07e-07	9.5692	MACROD2	mono-ADP ribosylhydrolase 2	1
163732	2.0776	1.7155	13.723	2.22e-08	4.2e-07	9.5259	CITED4	Cbp/p300 interacting transactivator with Glu/Asp rich carboxy-terminal domain 4	1
153769	3.0878	1.2324	13.658	2.34e-08	4.38e-07	9.4716	SH3RF2	SH3 domain containing ring finger 2	1
113791	2.137	4.7831	13.623	2.4e-08	4.46e-07	9.443	PIK3IP1	phosphoinositide-3-kinase interacting protein 1	1
91851	-1.8654	2.3408	-13.603	2.44e-08	4.52e-07	9.4258	CHRDL1	chordin like 1	-1
81849	-1.5892	0.93035	-13.518	2.61e-08	4.75e-07	9.355	ST6GALNAC5	"ST6 N-acetylgalactosaminide alpha-2,6-sialyltransferase 5"	-1
85236	1.739	4.5385	13.505	2.64e-08	4.79e-07	9.3439	H2BC12	H2B clustered histone 12	1
4495	2.2879	2.1774	13.503	2.64e-08	4.79e-07	9.3421	MT1G	metallothionein 1G	1
9314	1.5712	4.0965	13.501	2.64e-08	4.79e-07	9.3407	KLF4	Kruppel like factor 4	1
51805	-1.5117	2.3771	-13.492	2.66e-08	4.81e-07	9.3333	COQ3	"coenzyme Q3, methyltransferase"	-1
5266	4.6971	-3.4254	13.466	2.72e-08	4.89e-07	9.3113	PI3	peptidase inhibitor 3	1
25903	-2.0027	2.7658	-13.406	2.85e-08	5.09e-07	9.2608	OLFML2B	olfactomedin like 2B	-1
9770	1.9194	3.4732	13.381	2.91e-08	5.15e-07	9.2399	RASSF2	Ras association domain family member 2	1
7498	2.349	2.8772	13.36	2.96e-08	5.22e-07	9.2214	XDH	xanthine dehydrogenase	1
57214	-2.2825	10.175	-13.332	3.02e-08	5.31e-07	9.1984	CEMIP	cell migration inducing hyaluronidase 1	-1
5125	3.022	1.6551	13.315	3.06e-08	5.38e-07	9.1836	PCSK5	proprotein convertase subtilisin/kexin type 5	1
55789	-2.2635	2.0175	-13.314	3.07e-08	5.38e-07	9.1829	DEPDC1B	DEP domain containing 1B	-1
25759	2.417	1.4138	13.309	3.08e-08	5.39e-07	9.1788	SHC2	SHC adaptor protein 2	1
3397	-1.8266	7.3526	-13.227	3.29e-08	5.66e-07	9.1089	ID1	"inhibitor of DNA binding 1, HLH protein"	-1
1917	1.7882	3.963	13.149	3.5e-08	5.92e-07	9.0417	EEF1A2	eukaryotic translation elongation factor 1 alpha 2	1
57709	2.8726	0.97874	13.103	3.63e-08	6.08e-07	9.0025	SLC7A14	solute carrier family 7 member 14	1
84648	4.3357	-3.6061	13.084	3.69e-08	6.16e-07	8.9858	LCE3D	late cornified envelope 3D	1
80329	3.0187	1.2086	13.039	3.83e-08	6.33e-07	8.9465	ULBP1	UL16 binding protein 1	1
3425	1.7101	4.6191	13.018	3.9e-08	6.38e-07	8.9283	IDUA	alpha-L-iduronidase	1
9788	2.2452	1.8227	12.921	4.22e-08	6.77e-07	8.8443	MTSS1	MTSS I-BAR domain containing 1	1
60676	5.5777	1.9263	12.882	4.35e-08	6.93e-07	8.8105	PAPPA2	pappalysin 2	1
64838	1.6086	3.5839	12.856	4.45e-08	7.04e-07	8.7872	FNDC4	fibronectin type III domain containing 4	1
1440	7.241	-0.11156	12.835	4.53e-08	7.12e-07	8.7689	CSF3	colony stimulating factor 3	1
3738	3.2602	0.90305	12.784	4.72e-08	7.37e-07	8.7238	KCNA3	potassium voltage-gated channel subfamily A member 3	1
4208	-2.0559	2.0731	-12.748	4.87e-08	7.53e-07	8.692	MEF2C	myocyte enhancer factor 2C	-1
7039	3.4696	3.9519	12.738	4.91e-08	7.58e-07	8.6829	TGFA	transforming growth factor alpha	1
3910	1.8115	8.3089	12.72	4.98e-08	7.66e-07	8.6671	LAMA4	laminin subunit alpha 4	1
152225	2.111	0.019948	12.718	4.99e-08	7.66e-07	8.6659	LINC02085	long intergenic non-protein coding RNA 2085	1
2517	1.9934	5.241	12.667	5.2e-08	7.91e-07	8.6208	FUCA1	alpha-L-fucosidase 1	1
9028	1.7658	1.1069	12.64	5.32e-08	8.06e-07	8.5968	RHBDL1	rhomboid like 1	1
387763	3.8004	-1.2506	12.552	5.73e-08	8.56e-07	8.5173	C11orf96	chromosome 11 open reading frame 96	1
130399	3.0052	-0.6673	12.527	5.85e-08	8.71e-07	8.4953	ACVR1C	activin A receptor type 1C	1
1063	-1.8222	6.0836	-12.519	5.89e-08	8.73e-07	8.488	CENPF	centromere protein F	-1
8091	1.5242	6.5415	12.488	6.05e-08	8.9e-07	8.4605	HMGA2	high mobility group AT-hook 2	1
2124	-2.0437	0.61158	-12.466	6.16e-08	9.05e-07	8.4403	EVI2B	ecotropic viral integration site 2B	-1
79924	2.8217	1.8654	12.393	6.56e-08	9.54e-07	8.3745	ADM2	adrenomedullin 2	1
145407	1.6494	2.6431	12.378	6.64e-08	9.62e-07	8.3606	ARMH4	armadillo like helical domain containing 4	1
64220	2.1207	3.4874	12.343	6.84e-08	9.86e-07	8.3285	STRA6	signaling receptor and transporter of retinol STRA6	1
55753	-3.0855	-3.7063	-12.333	6.9e-08	9.94e-07	8.3194	OGDHL	oxoglutarate dehydrogenase like	-1
5971	1.6348	3.6679	12.262	7.33e-08	1.04e-06	8.2551	RELB	"RELB proto-oncogene, NF-kB subunit"	1
6863	3.6967	-3.9255	12.211	7.66e-08	1.08e-06	8.208	TAC1	tachykinin precursor 1	1
402778	2.1106	0.88203	12.201	7.73e-08	1.08e-06	8.1991	IFITM10	interferon induced transmembrane protein 10	1
22874	-1.7173	4.2675	-12.193	7.79e-08	1.09e-06	8.1913	PLEKHA6	pleckstrin homology domain containing A6	-1
151556	1.6618	4.1206	12.181	7.86e-08	1.1e-06	8.1805	GPR155	G protein-coupled receptor 155	1
1837	1.7735	1.7728	12.162	8e-08	1.11e-06	8.1629	DTNA	dystrobrevin alpha	1
3400	-2.7437	2.5056	-12.159	8.02e-08	1.11e-06	8.1602	ID4	"inhibitor of DNA binding 4, HLH protein"	-1
79019	-1.6449	2.8931	-12.144	8.12e-08	1.13e-06	8.1462	CENPM	centromere protein M	-1
53833	2.2058	0.71148	12.143	8.12e-08	1.13e-06	8.1458	IL20RB	interleukin 20 receptor subunit beta	1
5918	2.1734	2.5107	12.137	8.17e-08	1.13e-06	8.1402	RARRES1	retinoic acid receptor responder 1	1
4681	2.5674	2.1361	12.131	8.21e-08	1.13e-06	8.1348	NBL1	"NBL1, DAN family BMP antagonist"	1
650	2.2495	1.3027	12.114	8.33e-08	1.15e-06	8.1187	BMP2	bone morphogenetic protein 2	1
6662	1.8375	2.8699	12.088	8.52e-08	1.17e-06	8.0948	SOX9	SRY-box transcription factor 9	1
338773	-2.6444	4.0409	-12.079	8.59e-08	1.18e-06	8.0862	TMEM119	transmembrane protein 119	-1
388135	1.5691	1.5891	12.068	8.67e-08	1.19e-06	8.0761	INSYN1	inhibitory synaptic factor 1	1
100129434	-2.0067	0.37543	-12.066	8.69e-08	1.19e-06	8.0747	LOC100129434	uncharacterized LOC100129434	-1
51162	1.811	3.6422	12.001	9.19e-08	1.24e-06	8.0142	EGFL7	EGF like domain multiple 7	1
338707	1.7016	2.3039	11.995	9.24e-08	1.25e-06	8.0086	B4GALNT4	"beta-1,4-N-acetyl-galactosaminyltransferase 4"	1
196264	2.3555	0.46789	11.93	9.79e-08	1.31e-06	7.9475	MPZL3	myelin protein zero like 3	1
3955	-1.953	2.8972	-11.928	9.81e-08	1.31e-06	7.9452	LFNG	LFNG O-fucosylpeptide 3-beta-N-acetylglucosaminyltransferase	-1
1008	4.9614	-2.9062	11.905	1e-07	1.33e-06	7.9236	CDH10	cadherin 10	1
23460	3.0013	-0.62248	11.896	1.01e-07	1.34e-06	7.9155	ABCA6	ATP binding cassette subfamily A member 6	1
1959	3.5452	0.060188	11.893	1.01e-07	1.34e-06	7.913	EGR2	early growth response 2	1
164832	2.8252	-1.527	11.889	1.01e-07	1.34e-06	7.9088	LONRF2	LON peptidase N-terminal domain and ring finger 2	1
100129940	1.7142	1.1785	11.882	1.02e-07	1.35e-06	7.9022	HMGA2-AS1	HMGA2 antisense RNA 1	1
6781	2.7882	7.0298	11.79	1.11e-07	1.43e-06	7.8155	STC1	stanniocalcin 1	1
63027	1.512	1.7209	11.749	1.15e-07	1.46e-06	7.7768	SLC22A23	solute carrier family 22 member 23	1
26191	2.6425	-0.099158	11.737	1.16e-07	1.47e-06	7.7653	PTPN22	protein tyrosine phosphatase non-receptor type 22	1
1999	5.0223	-2.6116	11.664	1.24e-07	1.55e-06	7.6958	ELF3	E74 like ETS transcription factor 3	1
56256	-1.769	1.3761	-11.632	1.28e-07	1.59e-06	7.6646	SERTAD4	SERTA domain containing 4	-1
56265	-3.7159	0.75939	-11.555	1.37e-07	1.67e-06	7.5908	CPXM1	"carboxypeptidase X, M14 family member 1"	-1
5764	-2.6805	3.7982	-11.529	1.4e-07	1.7e-06	7.5657	PTN	pleiotrophin	-1
84628	2.9937	0.92204	11.508	1.43e-07	1.72e-06	7.5457	NTNG2	netrin G2	1
8942	4.9291	-2.9223	11.493	1.45e-07	1.75e-06	7.5305	KYNU	kynureninase	1
9235	1.6578	2.5403	11.484	1.46e-07	1.76e-06	7.5222	IL32	interleukin 32	1
3936	3.9426	0.47001	11.48	1.46e-07	1.76e-06	7.5179	LCP1	lymphocyte cytosolic protein 1	1
55619	-1.7834	5.8328	-11.474	1.47e-07	1.77e-06	7.5128	DOCK10	dedicator of cytokinesis 10	-1
3486	1.7897	13.432	11.461	1.49e-07	1.78e-06	7.4999	IGFBP3	insulin like growth factor binding protein 3	1
164153	1.8705	1.8417	11.38	1.6e-07	1.89e-06	7.421	UBL4B	ubiquitin like 4B	1
5646	2.1545	2.7664	11.36	1.63e-07	1.92e-06	7.4009	PRSS3	serine protease 3	1
54972	1.6446	6.3276	11.281	1.76e-07	2.03e-06	7.3232	TMEM132A	transmembrane protein 132A	1
9056	1.9615	1.4168	11.171	1.94e-07	2.2e-06	7.2151	SLC7A7	solute carrier family 7 member 7	1
7111	3.3467	0.32885	11.136	2.01e-07	2.26e-06	7.1804	TMOD1	tropomodulin 1	1
8988	-2.1937	0.84795	-11.117	2.04e-07	2.29e-06	7.1616	HSPB3	heat shock protein family B (small) member 3	-1
387103	-1.7898	3.0136	-11.091	2.1e-07	2.33e-06	7.1354	CENPW	centromere protein W	-1
729178	1.7782	0.5179	11.091	2.1e-07	2.33e-06	7.1347	STXBP5-AS1	STXBP5 antisense RNA 1	1
386618	6.0654	-0.0017172	11.089	2.1e-07	2.33e-06	7.1334	KCTD4	potassium channel tetramerization domain containing 4	1
51560	1.7987	2.3349	11.055	2.17e-07	2.39e-06	7.0992	RAB6B	"RAB6B, member RAS oncogene family"	1
4288	-2.0349	6.7117	-11.044	2.19e-07	2.41e-06	7.0883	MKI67	marker of proliferation Ki-67	-1
3892	-2.8424	0.7967	-11.04	2.2e-07	2.41e-06	7.0837	KRT86	keratin 86	-1
114795	4.0952	2.8086	11.035	2.21e-07	2.42e-06	7.0795	TMEM132B	transmembrane protein 132B	1
341208	2.3128	-0.85514	10.988	2.31e-07	2.51e-06	7.0318	HEPHL1	hephaestin like 1	1
26470	1.7296	4.8997	10.978	2.33e-07	2.53e-06	7.0218	SEZ6L2	seizure related 6 homolog like 2	1
9120	5.2478	-1.3538	10.912	2.48e-07	2.66e-06	6.9553	SLC16A6	solute carrier family 16 member 6	1
4747	6.2613	-2.1149	10.895	2.52e-07	2.7e-06	6.9382	NEFL	neurofilament light	1
283987	2.6831	-0.12751	10.869	2.59e-07	2.76e-06	6.911	HID1	HID1 domain containing	1
283248	-1.5506	0.39989	-10.865	2.6e-07	2.76e-06	6.9069	RCOR2	REST corepressor 2	-1
8626	4.629	-3.4594	10.846	2.64e-07	2.8e-06	6.8878	TP63	tumor protein p63	1
147	-1.797	1.178	-10.838	2.66e-07	2.82e-06	6.8796	ADRA1B	adrenoceptor alpha 1B	-1
11001	-1.949	0.10332	-10.832	2.68e-07	2.83e-06	6.8739	SLC27A2	solute carrier family 27 member 2	-1
9452	3.7043	-3.9218	10.773	2.83e-07	2.96e-06	6.8135	ITM2A	integral membrane protein 2A	1
3356	5.1566	-2.5445	10.763	2.86e-07	2.98e-06	6.8031	HTR2A	5-hydroxytryptamine receptor 2A	1
3891	-2.292	-2.3953	-10.754	2.89e-07	3.01e-06	6.7943	KRT85	keratin 85	-1
105371789	-2.1322	1.089	-10.661	3.16e-07	3.23e-06	6.698	LOC105371789	uncharacterized LOC105371789	-1
5143	3.4819	-0.10378	10.645	3.21e-07	3.27e-06	6.6819	PDE4C	phosphodiesterase 4C	1
149175	1.77	1.8202	10.64	3.22e-07	3.28e-06	6.6762	MANEAL	mannosidase endo-alpha like	1
57731	1.5475	1.2718	10.622	3.28e-07	3.32e-06	6.6574	SPTBN4	"spectrin beta, non-erythrocytic 4"	1
26018	2.17	5.2295	10.619	3.29e-07	3.32e-06	6.655	LRIG1	leucine rich repeats and immunoglobulin like domains 1	1
1844	-3.1602	2.5641	-10.619	3.29e-07	3.32e-06	6.6545	DUSP2	dual specificity phosphatase 2	-1
5350	3.7146	-3.9166	10.589	3.39e-07	3.39e-06	6.6234	PLN	phospholamban	1
105274304	1.5275	1.0587	10.573	3.44e-07	3.43e-06	6.6072	LOC105274304	uncharacterized LOC105274304	1
144811	1.7539	3.6068	10.543	3.54e-07	3.52e-06	6.5754	LACC1	laccase domain containing 1	1
6289	4.1372	-3.7053	10.522	3.61e-07	3.57e-06	6.5539	SAA2	serum amyloid A2	1
9915	-2.0081	5.9666	-10.522	3.61e-07	3.57e-06	6.5538	ARNT2	aryl hydrocarbon receptor nuclear translocator 2	-1
84206	-1.9001	2.4685	-10.468	3.81e-07	3.74e-06	6.497	MEX3B	mex-3 RNA binding family member B	-1
55022	1.618	2.7209	10.45	3.88e-07	3.8e-06	6.4779	PID1	phosphotyrosine interaction domain containing 1	1
57118	1.5345	0.83716	10.43	3.96e-07	3.87e-06	6.4575	CAMK1D	calcium/calmodulin dependent protein kinase ID	1
220001	2.0376	0.48123	10.393	4.1e-07	4e-06	6.4183	VWCE	von Willebrand factor C and EGF domains	1
100130417	-2.2974	2.2411	-10.334	4.35e-07	4.19e-06	6.3557	LINC02593	long intergenic non-protein coding RNA 2593	-1
9966	3.1174	2.5515	10.332	4.36e-07	4.2e-06	6.3539	TNFSF15	TNF superfamily member 15	1
404217	1.7253	2.8013	10.327	4.38e-07	4.22e-06	6.3483	CTXN1	cortexin 1	1
10046	-1.5396	3.3397	-10.274	4.62e-07	4.41e-06	6.2925	MAMLD1	mastermind like domain containing 1	-1
79953	1.9766	2.5975	10.273	4.62e-07	4.41e-06	6.2912	SYNDIG1	synapse differentiation inducing 1	1
26038	3.6695	-0.8785	10.265	4.66e-07	4.44e-06	6.2825	CHD5	chromodomain helicase DNA binding protein 5	1
140876	2.9132	0.26524	10.258	4.69e-07	4.46e-06	6.2755	RIPOR3	RIPOR family member 3	1
25840	-2.3409	1.6024	-10.215	4.9e-07	4.61e-06	6.2286	METTL7A	methyltransferase like 7A	-1
22875	1.9386	2.2637	10.185	5.05e-07	4.74e-06	6.1969	ENPP4	ectonucleotide pyrophosphatase/phosphodiesterase 4	1
7422	1.9012	6.3285	10.169	5.13e-07	4.8e-06	6.1801	VEGFA	vascular endothelial growth factor A	1
81786	-1.7241	0.63201	-10.157	5.19e-07	4.85e-06	6.167	TRIM7	tripartite motif containing 7	-1
4488	1.8897	-0.05831	10.157	5.2e-07	4.85e-06	6.1662	MSX2	msh homeobox 2	1
137868	3.1962	-4.1758	10.155	5.2e-07	4.85e-06	6.1652	SGCZ	sarcoglycan zeta	1
100505994	3.0834	-0.78647	10.146	5.25e-07	4.88e-06	6.1552	LUCAT1	lung cancer associated transcript 1	1
643401	3.8101	-1.151	10.133	5.32e-07	4.93e-06	6.1405	PURPL	p53 upregulated regulator of p53 levels	1
5274	2.0373	1.1184	10.061	5.73e-07	5.24e-06	6.0626	SERPINI1	serpin family I member 1	1
9595	3.7684	-3.8897	9.951	6.4e-07	5.77e-06	5.9433	CYTIP	cytohesin 1 interacting protein	1
333	1.6119	4.6876	9.9495	6.41e-07	5.77e-06	5.9416	APLP1	amyloid beta precursor like protein 1	1
3763	3.2171	-1.4723	9.9442	6.45e-07	5.78e-06	5.9358	KCNJ6	potassium inwardly rectifying channel subfamily J member 6	1
8334	1.7452	3.4129	9.9344	6.51e-07	5.81e-06	5.9251	H2AC6	H2A clustered histone 6	1
8847	-1.5909	-0.27555	-9.9343	6.51e-07	5.81e-06	5.925	DLEU2	deleted in lymphocytic leukemia 2	-1
100820829	2.4343	-0.58365	9.9296	6.55e-07	5.83e-06	5.9198	MYZAP	myocardial zonula adherens protein	1
284069	1.9908	1.7957	9.9127	6.66e-07	5.91e-06	5.9013	FAM171A2	family with sequence similarity 171 member A2	1
79733	-1.5913	1.2567	-9.894	6.79e-07	6e-06	5.8807	E2F8	E2F transcription factor 8	-1
4978	3.172	2.8307	9.8914	6.81e-07	6.01e-06	5.8779	OPCML	opioid binding protein/cell adhesion molecule like	1
55	4.4269	-1.9755	9.8301	7.25e-07	6.3e-06	5.8103	ACP3	acid phosphatase 3	1
1462	1.8405	6.2234	9.7887	7.57e-07	6.55e-06	5.7644	VCAN	versican	1
163782	-3.6286	2.1645	-9.7623	7.78e-07	6.69e-06	5.7351	KANK4	KN motif and ankyrin repeat domains 4	-1
100130460	3.491	-0.57099	9.7262	8.08e-07	6.91e-06	5.695	CAND1.11	uncharacterized LOC100130460	1
166614	-1.8214	5.7889	-9.7084	8.23e-07	7.01e-06	5.6752	DCLK2	doublecortin like kinase 2	-1
50848	2.2852	0.32819	9.6994	8.31e-07	7.07e-06	5.665	F11R	F11 receptor	1
130271	1.6392	1.9095	9.6968	8.33e-07	7.08e-06	5.6622	PLEKHH2	"pleckstrin homology, MyTH4 and FERM domain containing H2"	1
8970	1.623	-0.025366	9.6284	8.95e-07	7.53e-06	5.5855	H2BC11	H2B clustered histone 11	1
54829	1.6737	1.6997	9.6239	8.99e-07	7.55e-06	5.5805	ASPN	asporin	1
101928093	3.6037	-3.5851	9.6072	9.15e-07	7.65e-06	5.5616	LOC101928093	uncharacterized LOC101928093	1
27075	2.1843	5.9704	9.6027	9.2e-07	7.68e-06	5.5566	TSPAN13	tetraspanin 13	1
3853	6.8912	-2.0641	9.5692	9.53e-07	7.9e-06	5.5188	KRT6A	keratin 6A	1
147463	2.3442	3.5797	9.5586	9.64e-07	7.96e-06	5.5069	ANKRD29	ankyrin repeat domain 29	1
51384	4.7052	-0.98145	9.5513	9.71e-07	8e-06	5.4986	WNT16	Wnt family member 16	1
3918	2.4892	3.5776	9.5491	9.73e-07	8.01e-06	5.4961	LAMC2	laminin subunit gamma 2	1
259173	1.5527	4.1602	9.5101	1.01e-06	8.3e-06	5.4519	ALS2CL	ALS2 C-terminal like	1
1117	3.772	-3.6238	9.4967	1.03e-06	8.39e-06	5.4367	CHI3L2	chitinase 3 like 2	1
547	4.1729	-3.6874	9.4861	1.04e-06	8.46e-06	5.4247	KIF1A	kinesin family member 1A	1
3714	2.2157	0.83546	9.4477	1.08e-06	8.75e-06	5.3808	JAG2	jagged canonical Notch ligand 2	1
54329	-1.906	1.6385	-9.3952	1.15e-06	9.15e-06	5.3209	GPR85	G protein-coupled receptor 85	-1
2977	4.5873	3.2678	9.3855	1.16e-06	9.21e-06	5.3098	GUCY1A2	guanylate cyclase 1 soluble subunit alpha 2	1
10570	1.8241	2.4229	9.3763	1.17e-06	9.29e-06	5.2991	DPYSL4	dihydropyrimidinase like 4	1
10580	2.1925	0.69318	9.331	1.23e-06	9.66e-06	5.2471	SORBS1	sorbin and SH3 domain containing 1	1
1311	1.8114	5.1634	9.2931	1.28e-06	9.95e-06	5.2034	COMP	cartilage oligomeric matrix protein	1
100996941	-2.6473	-1.3552	-9.2652	1.32e-06	1.02e-05	5.1711	IL21-AS1	IL21 antisense RNA 1	-1
1295	2.6616	8.3391	9.2357	1.36e-06	1.05e-05	5.1368	COL8A1	collagen type VIII alpha 1 chain	1
126755	3.2169	-0.073584	9.2108	1.4e-06	1.07e-05	5.108	LRRC38	leucine rich repeat containing 38	1
113230	1.5459	-0.61857	9.2011	1.41e-06	1.08e-05	5.0966	MISP3	MISP family member 3	1
400121	2.8986	-2.6353	9.193	1.43e-06	1.09e-05	5.0872	LINC00547	long intergenic non-protein coding RNA 547	1
6690	3.8832	-3.5681	9.1517	1.49e-06	1.13e-05	5.039	SPINK1	serine peptidase inhibitor Kazal type 1	1
64091	2.4076	-0.21961	9.1326	1.53e-06	1.15e-05	5.0166	POPDC2	popeye domain containing 2	1
51458	4.427	-3.1734	9.0857	1.61e-06	1.2e-05	4.9615	RHCG	Rh family C glycoprotein	1
57221	1.6871	2.0658	9.0734	1.63e-06	1.21e-05	4.947	ARFGEF3	ARFGEF family member 3	1
3357	-3.2671	-0.18202	-9.0551	1.66e-06	1.23e-05	4.9255	HTR2B	5-hydroxytryptamine receptor 2B	-1
100505622	3.9996	-1.4152	9.0197	1.73e-06	1.27e-05	4.8836	LOC100505622	uncharacterized LOC100505622	1
1428	3.8151	-3.4794	8.9721	1.82e-06	1.33e-05	4.8272	CRYM	crystallin mu	1
1004	-2.4018	2.1468	-8.9518	1.86e-06	1.36e-05	4.803	CDH6	cadherin 6	-1
2627	2.7166	2.2632	8.9391	1.89e-06	1.37e-05	4.7879	GATA6	GATA binding protein 6	1
4015	1.782	11.228	8.9127	1.95e-06	1.41e-05	4.7564	LOX	lysyl oxidase	1
104355139	1.5431	0.99013	8.9121	1.95e-06	1.41e-05	4.7557	LINC01397	long intergenic non-protein coding RNA 1397	1
948	4.0208	3.9955	8.9075	1.96e-06	1.41e-05	4.7503	CD36	CD36 molecule	1
21	2.6449	3.4962	8.869	2.04e-06	1.46e-05	4.7042	ABCA3	ATP binding cassette subfamily A member 3	1
11151	-1.8756	0.54598	-8.8035	2.2e-06	1.55e-05	4.6254	CORO1A	coronin 1A	-1
6547	2.0292	1.9544	8.7821	2.25e-06	1.58e-05	4.5997	SLC8A3	solute carrier family 8 member A3	1
100101266	-2.2676	-3.8511	-8.782	2.25e-06	1.58e-05	4.5995	HAVCR1P1	hepatitis A virus cellular receptor 1 pseudogene 1	-1
55806	-1.9471	2.2896	-8.7636	2.3e-06	1.61e-05	4.5773	HR	HR lysine demethylase and nuclear receptor corepressor	-1
4593	2.0592	-1.3673	8.7633	2.3e-06	1.61e-05	4.5769	MUSK	muscle associated receptor tyrosine kinase	1
10512	1.8996	7.5155	8.7499	2.34e-06	1.63e-05	4.5607	SEMA3C	semaphorin 3C	1
120939	-2.2501	-0.70213	-8.7335	2.38e-06	1.66e-05	4.5409	TMEM52B	transmembrane protein 52B	-1
448834	4.3286	-3.2226	8.7208	2.42e-06	1.68e-05	4.5255	KPRP	keratinocyte proline rich protein	1
83401	3.5919	-2.817	8.6846	2.52e-06	1.74e-05	4.4815	ELOVL3	ELOVL fatty acid elongase 3	1
79962	-3.2843	0.18354	-8.6833	2.52e-06	1.74e-05	4.4798	DNAJC22	DnaJ heat shock protein family (Hsp40) member C22	-1
1543	4.7207	-2.2526	8.6814	2.53e-06	1.74e-05	4.4775	CYP1A1	cytochrome P450 family 1 subfamily A member 1	1
65061	-1.5287	4.3147	-8.6796	2.53e-06	1.75e-05	4.4753	CDK15	cyclin dependent kinase 15	-1
85442	1.6607	0.65981	8.6468	2.63e-06	1.8e-05	4.4353	KNDC1	kinase non-catalytic C-lobe domain containing 1	1
6340	6.1137	-1.7535	8.6357	2.66e-06	1.82e-05	4.4218	SCNN1G	sodium channel epithelial 1 subunit gamma	1
81607	2.1375	-1.2133	8.6326	2.67e-06	1.82e-05	4.4179	NECTIN4	nectin cell adhesion molecule 4	1
5328	1.7451	6.4261	8.621	2.71e-06	1.84e-05	4.4037	PLAU	"plasminogen activator, urokinase"	1
58529	-1.7558	1.9234	-8.5965	2.78e-06	1.89e-05	4.3738	MYOZ1	myozenin 1	-1
50512	1.8361	1.5359	8.5955	2.79e-06	1.89e-05	4.3725	PODXL2	podocalyxin like 2	1
90865	4.9791	-1.5951	8.5184	3.05e-06	2.03e-05	4.2775	IL33	interleukin 33	1
3759	2.4004	1.1603	8.508	3.08e-06	2.05e-05	4.2646	KCNJ2	potassium inwardly rectifying channel subfamily J member 2	1
55301	3.7024	-3.2715	8.4969	3.12e-06	2.07e-05	4.2509	OLAH	oleoyl-ACP hydrolase	1
200879	2.2693	0.19695	8.4656	3.24e-06	2.13e-05	4.2122	LIPH	lipase H	1
387496	-1.8392	2.8107	-8.4161	3.43e-06	2.24e-05	4.1505	RASL11A	RAS like family 11 member A	-1
130733	4.3067	-0.9958	8.3999	3.5e-06	2.27e-05	4.1304	TMEM178A	transmembrane protein 178A	1
119395	-3.6921	-3.016	-8.3935	3.52e-06	2.28e-05	4.1224	CALHM3	calcium homeostasis modulator 3	-1
6372	3.9819	1.0433	8.3742	3.6e-06	2.32e-05	4.0982	CXCL6	C-X-C motif chemokine ligand 6	1
200132	-2.6628	-0.99209	-8.3706	3.62e-06	2.33e-05	4.0937	TCTEX1D1	Tctex1 domain containing 1	-1
84898	2.7528	0.86057	8.3661	3.64e-06	2.34e-05	4.088	PLXDC2	plexin domain containing 2	1
8365	2.5565	-0.35358	8.335	3.77e-06	2.41e-05	4.0491	H4C8	H4 clustered histone 8	1
129293	-2.275	1.4148	-8.3218	3.83e-06	2.44e-05	4.0325	TRABD2A	TraB domain containing 2A	-1
9023	2.3539	-1.1502	8.3086	3.89e-06	2.47e-05	4.0159	CH25H	cholesterol 25-hydroxylase	1
6288	3.8721	-1.9448	8.3083	3.9e-06	2.47e-05	4.0155	SAA1	serum amyloid A1	1
6470	-1.6145	2.1592	-8.2812	4.02e-06	2.54e-05	3.9813	SHMT1	serine hydroxymethyltransferase 1	-1
6578	-1.6146	1.9212	-8.2585	4.13e-06	2.6e-05	3.9527	SLCO2A1	solute carrier organic anion transporter family member 2A1	-1
389336	2.3947	1.569	8.2268	4.29e-06	2.68e-05	3.9126	C5orf46	chromosome 5 open reading frame 46	1
147495	-1.5561	3.9703	-8.1838	4.52e-06	2.8e-05	3.858	APCDD1	APC down-regulated 1	-1
9256	-1.9652	1.6271	-8.1657	4.61e-06	2.85e-05	3.8349	TSPOAP1	TSPO associated protein 1	-1
7043	-1.6014	1.9227	-8.1082	4.94e-06	3e-05	3.7614	TGFB3	transforming growth factor beta 3	-1
9024	2.3484	-0.81522	8.1081	4.94e-06	3e-05	3.7613	BRSK2	BR serine/threonine kinase 2	1
6374	2.7875	1.4654	8.1007	4.99e-06	3.03e-05	3.7518	CXCL5	C-X-C motif chemokine ligand 5	1
115572	-1.6807	1.4104	-8.0866	5.07e-06	3.07e-05	3.7338	TENT5B	terminal nucleotidyltransferase 5B	-1
84707	4.2426	-2.4107	8.0762	5.14e-06	3.1e-05	3.7204	BEX2	brain expressed X-linked 2	1
6423	4.8784	-0.56527	8.0634	5.22e-06	3.14e-05	3.704	SFRP2	secreted frizzled related protein 2	1
3875	-1.5334	7.8049	-7.9927	5.68e-06	3.37e-05	3.6127	KRT18	keratin 18	-1
119587	2.6639	5.519	7.9579	5.93e-06	3.49e-05	3.5675	CPXM2	"carboxypeptidase X, M14 family member 2"	1
3569	3.2696	4.9929	7.9415	6.05e-06	3.55e-05	3.5463	IL6	interleukin 6	1
374786	1.7978	-0.81235	7.9246	6.17e-06	3.62e-05	3.5243	EFCAB5	EF-hand calcium binding domain 5	1
8786	2.4345	1.4336	7.9128	6.26e-06	3.66e-05	3.5089	RGS11	regulator of G protein signaling 11	1
23237	2.2831	-0.70741	7.8773	6.54e-06	3.8e-05	3.4625	ARC	activity regulated cytoskeleton associated protein	1
80312	-1.6147	2.1526	-7.8747	6.56e-06	3.81e-05	3.4591	TET1	tet methylcytosine dioxygenase 1	-1
4741	3.3329	1.8611	7.8742	6.57e-06	3.81e-05	3.4585	NEFM	neurofilament medium	1
117196	3.1898	-3.792	7.8576	6.7e-06	3.88e-05	3.4367	MRGPRX4	MAS related GPR family member X4	1
26232	1.9025	1.2818	7.8496	6.77e-06	3.91e-05	3.4263	FBXO2	F-box protein 2	1
284348	2.9462	-0.90804	7.82	7.02e-06	4.02e-05	3.3873	LYPD5	LY6/PLAUR domain containing 5	1
25849	3.6041	-1.3552	7.8161	7.05e-06	4.04e-05	3.3823	PARM1	prostate androgen-regulated mucin-like protein 1	1
6712	1.7349	0.11454	7.7807	7.37e-06	4.19e-05	3.3356	SPTBN2	"spectrin beta, non-erythrocytic 2"	1
1081	1.6639	1.6238	7.7626	7.53e-06	4.26e-05	3.3117	CGA	"glycoprotein hormones, alpha polypeptide"	1
442213	1.8314	2.9456	7.7218	7.93e-06	4.44e-05	3.2578	PTCHD4	patched domain containing 4	1
79041	1.7463	-0.33019	7.6893	8.25e-06	4.6e-05	3.2145	TMEM38A	transmembrane protein 38A	1
118491	1.8718	-0.54221	7.6789	8.36e-06	4.64e-05	3.2008	CFAP70	cilia and flagella associated protein 70	1
80309	-2.8403	3.7354	-7.6537	8.63e-06	4.76e-05	3.1671	SPHKAP	"SPHK1 interactor, AKAP domain containing"	-1
100506248	-1.52	0.1046	-7.6509	8.66e-06	4.78e-05	3.1634	PTMAP9	prothymosin alpha pseudogene 9	-1
9619	4.9258	-1.2908	7.6496	8.67e-06	4.78e-05	3.1616	ABCG1	ATP binding cassette subfamily G member 1	1
23025	4.676	-0.98856	7.6336	8.85e-06	4.86e-05	3.1404	UNC13A	unc-13 homolog A	1
100507487	1.8488	-1.666	7.6335	8.85e-06	4.86e-05	3.1401	LINC02615	long intergenic non-protein coding RNA 2615	1
3460	1.7415	2.2978	7.6322	8.86e-06	4.87e-05	3.1385	IFNGR2	interferon gamma receptor 2	1
7056	1.6994	0.89693	7.6177	9.03e-06	4.93e-05	3.119	THBD	thrombomodulin	1
4648	-1.9341	1.7966	-7.6173	9.03e-06	4.93e-05	3.1185	MYO7B	myosin VIIB	-1
5590	1.7825	0.4051	7.6171	9.03e-06	4.93e-05	3.1182	PRKCZ	protein kinase C zeta	1
101929768	2.6458	-2.7617	7.5899	9.35e-06	5.08e-05	3.0817	OSMR-AS1	OSMR antisense RNA 1 (head to head)	1
101928176	2.154	-1.0744	7.5663	9.63e-06	5.2e-05	3.0501	LINC01411	long intergenic non-protein coding RNA 1411	1
9615	4.0804	-2.9597	7.5059	1.04e-05	5.55e-05	2.9686	GDA	guanine deaminase	1
11013	-2.6243	-0.40319	-7.4966	1.05e-05	5.6e-05	2.956	TMSB15A	thymosin beta 15a	-1
12	3.493	-3.6404	7.4956	1.05e-05	5.6e-05	2.9547	SERPINA3	serpin family A member 3	1
84532	-1.528	1.8904	-7.4877	1.06e-05	5.65e-05	2.944	ACSS1	acyl-CoA synthetase short chain family member 1	-1
90768	-1.5534	-0.064588	-7.487	1.06e-05	5.65e-05	2.943	TENM3-AS1	TENM3 antisense RNA 1	-1
249	2.3915	-1.4448	7.4623	1.1e-05	5.8e-05	2.9096	ALPL	"alkaline phosphatase, biomineralization associated"	1
3627	5.2386	-1.711	7.4529	1.11e-05	5.85e-05	2.8967	CXCL10	C-X-C motif chemokine ligand 10	1
610	1.5292	1.1392	7.4274	1.15e-05	6.01e-05	2.862	HCN2	hyperpolarization activated cyclic nucleotide gated potassium and sodium channel 2	1
9053	1.5849	-0.029648	7.3975	1.19e-05	6.19e-05	2.8212	MAP7	microtubule associated protein 7	1
64084	2.9517	0.42497	7.3707	1.24e-05	6.37e-05	2.7846	CLSTN2	calsyntenin 2	1
2668	1.7314	3.2044	7.3652	1.24e-05	6.4e-05	2.7771	GDNF	glial cell derived neurotrophic factor	1
285755	1.7575	-0.02698	7.3606	1.25e-05	6.43e-05	2.7708	PPIL6	peptidylprolyl isomerase like 6	1
2123	-1.5962	0.68505	-7.3172	1.32e-05	6.74e-05	2.7112	EVI2A	ecotropic viral integration site 2A	-1
254263	2.1435	0.38072	7.3035	1.35e-05	6.84e-05	2.6924	CNIH2	cornichon family AMPA receptor auxiliary protein 2	1
1746	-2.569	1.0917	-7.303	1.35e-05	6.84e-05	2.6917	DLX2	distal-less homeobox 2	-1
26255	-1.9931	0.37902	-7.3004	1.35e-05	6.85e-05	2.6881	PTTG3P	"pituitary tumor-transforming 3, pseudogene"	-1
9214	-1.7061	-0.14203	-7.2759	1.4e-05	7.04e-05	2.6544	FCMR	Fc fragment of IgM receptor	-1
5806	2.0112	6.1516	7.266	1.41e-05	7.11e-05	2.6407	PTX3	pentraxin 3	1
285643	-1.5087	0.078856	-7.2577	1.43e-05	7.18e-05	2.6292	KIF4B	kinesin family member 4B	-1
7481	3.7882	-3.1058	7.2566	1.43e-05	7.18e-05	2.6277	WNT11	Wnt family member 11	1
57687	-3.5075	0.12143	-7.2212	1.5e-05	7.46e-05	2.5786	VAT1L	vesicle amine transport 1 like	-1
3294	1.8709	1.4783	7.2162	1.51e-05	7.5e-05	2.5716	HSD17B2	hydroxysteroid 17-beta dehydrogenase 2	1
79993	4.1027	-3.1058	7.1791	1.58e-05	7.8e-05	2.5201	ELOVL7	ELOVL fatty acid elongase 7	1
399668	3.4943	-2.8658	7.1686	1.61e-05	7.89e-05	2.5055	SMIM10L2A	small integral membrane protein 10 like 2A	1
9066	4.5362	-1.9738	7.1603	1.62e-05	7.97e-05	2.4939	SYT7	synaptotagmin 7	1
51225	-1.8326	0.95896	-7.1548	1.64e-05	8.01e-05	2.4863	ABI3	ABI family member 3	-1
80243	-2.5805	0.54744	-7.1443	1.66e-05	8.11e-05	2.4715	PREX2	"phosphatidylinositol-3,4,5-trisphosphate dependent Rac exchange factor 2"	-1
8347	1.7701	0.052409	7.1211	1.71e-05	8.31e-05	2.4391	H2BC4	H2B clustered histone 4	1
2982	-2.9035	-0.089605	-7.1069	1.74e-05	8.45e-05	2.4191	GUCY1A1	guanylate cyclase 1 soluble subunit alpha 1	-1
6692	1.9856	1.455	7.0977	1.76e-05	8.53e-05	2.4063	SPINT1	"serine peptidase inhibitor, Kunitz type 1"	1
85379	2.226	1.2698	7.0873	1.79e-05	8.62e-05	2.3917	KIAA1671	KIAA1671	1
192683	1.9195	1.379	7.0687	1.83e-05	8.81e-05	2.3655	SCAMP5	secretory carrier membrane protein 5	1
8291	1.6711	0.53195	7.0338	1.92e-05	9.18e-05	2.3164	DYSF	dysferlin	1
51778	2.942	-0.077086	7.0268	1.94e-05	9.24e-05	2.3065	MYOZ2	myozenin 2	1
7038	4.9665	-1.9698	7.0145	1.97e-05	9.38e-05	2.2891	TG	thyroglobulin	1
10103	1.5176	-0.43602	6.9933	2.02e-05	9.61e-05	2.2591	TSPAN1	tetraspanin 1	1
1261	3.4772	-2.2232	6.9872	2.04e-05	9.68e-05	2.2504	CNGA3	cyclic nucleotide gated channel subunit alpha 3	1
257000	2.0232	-1.3892	6.9845	2.05e-05	9.71e-05	2.2467	TINCR	TINCR ubiquitin domain containing	1
131368	5.5814	-1.8381	6.9544	2.13e-05	0.00010068	2.2039	ZPLD1	zona pellucida like domain containing 1	1
6750	2.4733	-0.35714	6.9506	2.14e-05	0.00010108	2.1985	SST	somatostatin	1
7425	3.3784	-1.212	6.9416	2.17e-05	0.00010201	2.1858	VGF	VGF nerve growth factor inducible	1
735	3.134	-3.5558	6.9209	2.23e-05	0.00010444	2.1562	C9	complement C9	1
5100	-2.1198	1.1058	-6.8985	2.3e-05	0.00010735	2.1242	PCDH8	protocadherin 8	-1
5354	-4.0148	-2.0807	-6.895	2.31e-05	0.00010775	2.1192	PLP1	proteolipid protein 1	-1
56130	1.6911	0.11038	6.891	2.32e-05	0.00010823	2.1135	PCDHB6	protocadherin beta 6	1
419	3.0872	-3.5792	6.8841	2.34e-05	0.00010895	2.1037	ART3	ADP-ribosyltransferase 3	1
8857	2.934	-3.7786	6.8659	2.4e-05	0.00011144	2.0776	FCGBP	Fc fragment of IgG binding protein	1
145501	3.1383	-2.5759	6.8657	2.4e-05	0.00011144	2.0773	ISM2	isthmin 2	1
285540	-1.7735	-0.7595	-6.8545	2.44e-05	0.00011285	2.0612	SEPSECS-AS1	SEPSECS antisense RNA 1 (head to head)	-1
55521	2.5236	-0.76106	6.8216	2.55e-05	0.00011703	2.014	TRIM36	tripartite motif containing 36	1
23551	-1.6023	0.52841	-6.821	2.55e-05	0.0001171	2.013	RASD2	RASD family member 2	-1
643365	2.6836	-0.90686	6.8124	2.58e-05	0.00011821	2.0008	LINC00452	long intergenic non-protein coding RNA 452	1
100129792	-1.7193	1.2878	-6.7995	2.63e-05	0.00011995	1.9822	CCDC152	coiled-coil domain containing 152	-1
8614	1.8862	8.7978	6.7849	2.68e-05	0.00012199	1.961	STC2	stanniocalcin 2	1
10234	1.5437	0.95103	6.7762	2.71e-05	0.00012323	1.9485	LRRC17	leucine rich repeat containing 17	1
55065	3.2118	-1.8212	6.7691	2.74e-05	0.00012424	1.9382	SLC52A1	solute carrier family 52 member 1	1
7093	1.75	-1.2241	6.7657	2.75e-05	0.00012478	1.9333	TLL2	tolloid like 2	1
114614	-1.8667	-0.95735	-6.746	2.82e-05	0.0001275	1.9048	MIR155HG	MIR155 host gene	-1
54463	2.0245	-0.65101	6.7388	2.85e-05	0.00012856	1.8944	RETREG1	reticulophagy regulator 1	1
6004	4.0508	-1.3616	6.728	2.89e-05	0.00013006	1.8787	RGS16	regulator of G protein signaling 16	1
1116	3.9021	-2.0452	6.7158	2.94e-05	0.00013207	1.8609	CHI3L1	chitinase 3 like 1	1
4897	2.0899	0.00087575	6.7097	2.97e-05	0.00013302	1.8521	NRCAM	neuronal cell adhesion molecule	1
7483	1.5457	0.37637	6.7001	3.01e-05	0.00013447	1.8382	WNT9A	Wnt family member 9A	1
643650	-1.5695	0.20757	-6.6603	3.18e-05	0.00014088	1.7801	LINC00842	long intergenic non-protein coding RNA 842	-1
6354	4.2763	-1.4526	6.6518	3.21e-05	0.00014244	1.7677	CCL7	C-C motif chemokine ligand 7	1
102724515	1.8044	0.72055	6.6064	3.42e-05	0.00015036	1.7012	LINC01291	long intergenic non-protein coding RNA 1291	1
51191	1.7223	1.155	6.6064	3.42e-05	0.00015036	1.7012	HERC5	HECT and RLD domain containing E3 ubiquitin protein ligase 5	1
314	1.7626	-0.49864	6.6012	3.44e-05	0.00015135	1.6937	AOC2	amine oxidase copper containing 2	1
55800	1.8242	-0.79744	6.5597	3.65e-05	0.00015927	1.6326	SCN3B	sodium voltage-gated channel beta subunit 3	1
27344	3.389	-2.2488	6.489	4.03e-05	0.00017267	1.528	PCSK1N	proprotein convertase subtilisin/kexin type 1 inhibitor	1
924	2.7987	-1.4391	6.4887	4.03e-05	0.00017267	1.5276	CD7	CD7 molecule	1
58528	3.4702	-3.2648	6.4887	4.03e-05	0.00017267	1.5276	RRAGD	Ras related GTP binding D	1
100422943	2.819	-3.7132	6.4734	4.11e-05	0.00017606	1.5049	MIR3189	microRNA 3189	1
57611	2.8707	-3.2195	6.4401	4.31e-05	0.00018331	1.4554	ISLR2	immunoglobulin superfamily containing leucine rich repeat 2	1
2983	-1.7363	1.3781	-6.4382	4.32e-05	0.00018375	1.4525	GUCY1B1	guanylate cyclase 1 soluble subunit beta 1	-1
9721	-2.5834	-3.9574	-6.4244	4.41e-05	0.00018683	1.432	GPRIN2	G protein regulated inducer of neurite outgrowth 2	-1
1272	1.7648	0.37195	6.4244	4.41e-05	0.00018683	1.432	CNTN1	contactin 1	1
55531	4.0127	-0.59246	6.4235	4.41e-05	0.00018697	1.4306	ELMOD1	ELMO domain containing 1	1
104326193	-2.0256	-3.9721	-6.416	4.46e-05	0.00018826	1.4195	DLX2-DT	DLX2 divergent transcript	-1
6590	3.0004	-3.4997	6.3972	4.58e-05	0.00019237	1.3914	SLPI	secretory leukocyte peptidase inhibitor	1
9982	4.919	-2.9274	6.3949	4.59e-05	0.00019284	1.388	FGFBP1	fibroblast growth factor binding protein 1	1
100874056	3.3206	-3.5853	6.3776	4.71e-05	0.00019707	1.3621	NLGN4Y-AS1	NLGN4Y antisense RNA 1	1
5744	2.7758	-1.3072	6.3552	4.86e-05	0.00020211	1.3284	PTHLH	parathyroid hormone like hormone	1
128434	2.5259	-0.21463	6.3493	4.9e-05	0.00020353	1.3196	VSTM2L	V-set and transmembrane domain containing 2 like	1
4900	-2.4741	-0.48484	-6.3417	4.95e-05	0.00020539	1.3082	NRGN	neurogranin	-1
57172	-2.7763	-0.030921	-6.3406	4.96e-05	0.00020566	1.3066	CAMK1G	calcium/calmodulin dependent protein kinase IG	-1
1600	-1.8061	1.0712	-6.3326	5.02e-05	0.00020758	1.2945	DAB1	DAB adaptor protein 1	-1
79098	3.3403	-2.5977	6.3195	5.11e-05	0.00021078	1.2749	C1orf116	chromosome 1 open reading frame 116	1
55638	1.89	0.54052	6.2812	5.4e-05	0.00022064	1.2171	SYBU	syntabulin	1
84258	3.4344	-3.0186	6.2563	5.59e-05	0.00022786	1.1794	SYT3	synaptotagmin 3	1
8351	2.1084	-1.3466	6.251	5.63e-05	0.00022933	1.1714	H3C4	H3 clustered histone 4	1
5608	-3.2689	-1.187	-6.2404	5.72e-05	0.00023241	1.1553	MAP2K6	mitogen-activated protein kinase kinase 6	-1
247	3.5463	-3.2268	6.1908	6.14e-05	0.00024719	1.08	ALOX15B	arachidonate 15-lipoxygenase type B	1
25830	3.3949	-2.4291	6.1844	6.2e-05	0.00024916	1.0702	SULT4A1	sulfotransferase family 4A member 1	1
11199	2.5978	-2.2574	6.1795	6.24e-05	0.00025074	1.0627	ANXA10	annexin A10	1
2625	-2.0973	0.5622	-6.156	6.46e-05	0.00025803	1.0268	GATA3	GATA binding protein 3	-1
183	2.1462	-1.0034	6.1287	6.72e-05	0.00026724	0.98498	AGT	angiotensinogen	1
100506801	2.448	-2.8606	6.1185	6.81e-05	0.0002704	0.96941	ECE1-AS1	ECE1 antisense RNA 1	1
5652	3.21	-4.1689	6.1184	6.82e-05	0.0002704	0.9693	PRSS8	serine protease 8	1
113730	4.143	-2.7871	6.0748	7.26e-05	0.00028556	0.9023	KLHDC7B	kelch domain containing 7B	1
124935	3.2502	-3.4977	6.0699	7.31e-05	0.0002872	0.89466	SLC43A2	solute carrier family 43 member 2	1
101927262	2.6193	-3.3452	6.0666	7.35e-05	0.00028825	0.8897	LOC101927262	uncharacterized LOC101927262	1
1735	3.4586	-3.6576	6.065	7.36e-05	0.00028871	0.88721	DIO3	iodothyronine deiodinase 3	1
146330	3.9793	-1.6757	6.0574	7.45e-05	0.00029151	0.8754	FBXL16	F-box and leucine rich repeat protein 16	1
389610	-2.1537	-0.31369	-6.0482	7.55e-05	0.00029491	0.86123	XKR5	XK related 5	-1
1300	3.7045	-0.49813	6.048	7.55e-05	0.00029492	0.86095	COL10A1	collagen type X alpha 1 chain	1
1618	3.3481	-3.3259	6.0452	7.58e-05	0.00029584	0.85669	DAZL	deleted in azoospermia like	1
101926996	2.3481	-0.91941	6.0213	7.85e-05	0.00030439	0.81972	RUNDC3A-AS1	RUNDC3A antisense RNA 1	1
102467080	-1.9386	-2.1226	-6.016	7.91e-05	0.00030628	0.81162	LOC102467080	uncharacterized LOC102467080	-1
2261	-1.5822	1.0976	-6.0156	7.91e-05	0.00030641	0.81092	FGFR3	fibroblast growth factor receptor 3	-1
84777	1.6382	-0.76681	6.0011	8.08e-05	0.00031174	0.78842	DLGAP1-AS2	DLGAP1 antisense RNA 2	1
151651	2.0242	-2.1731	5.9996	8.1e-05	0.00031221	0.78613	EFHB	EF-hand domain family member B	1
4920	-1.8499	1.4563	-5.984	8.29e-05	0.00031784	0.76189	ROR2	receptor tyrosine kinase like orphan receptor 2	-1
5168	-2.1011	5.9084	-5.9703	8.46e-05	0.00032322	0.74071	ENPP2	ectonucleotide pyrophosphatase/phosphodiesterase 2	-1
283683	-1.5915	-0.89124	-5.9395	8.85e-05	0.00033599	0.69272	LOC283683	uncharacterized LOC283683	-1
100861519	1.9813	-0.34229	5.931	8.96e-05	0.00033893	0.67958	GDNF-AS1	GDNF antisense RNA 1	1
80177	3.9229	-1.8405	5.914	9.19e-05	0.00034672	0.65295	MYCT1	MYC target 1	1
2826	1.6248	1.871	5.9018	9.35e-05	0.00035248	0.63397	CCR10	C-C motif chemokine receptor 10	1
9001	1.9105	-0.60766	5.8788	9.68e-05	0.00036272	0.59802	HAP1	huntingtin associated protein 1	1
285500	-1.573	-0.72171	-5.8741	9.74e-05	0.00036483	0.59061	LOC285500	uncharacterized LOC285500	-1
6563	4.0121	-1.3241	5.8719	9.77e-05	0.00036593	0.58718	SLC14A1	solute carrier family 14 member 1 (Kidd blood group)	1
54596	-1.8051	0.53201	-5.8591	9.96e-05	0.00037165	0.56718	L1TD1	LINE1 type transposase domain containing 1	-1
7042	1.6073	4.8964	5.8539	0.00010039	0.00037393	0.55895	TGFB2	transforming growth factor beta 2	1
4248	2.9439	-1.419	5.8055	0.00010787	0.000398	0.48285	MGAT3	"beta-1,4-mannosyl-glycoprotein 4-beta-N-acetylglucosaminyltransferase"	1
1825	3.8167	-3.8656	5.8043	0.00010806	0.00039832	0.48101	DSC3	desmocollin 3	1
57823	4.2296	-2.4172	5.7942	0.00010971	0.00040325	0.46498	SLAMF7	SLAM family member 7	1
3310	2.5535	-2.0417	5.7903	0.00011034	0.00040517	0.45894	HSPA6	heat shock protein family A (Hsp70) member 6	1
387640	-1.7724	0.31365	-5.7785	0.0001123	0.00041122	0.44027	SKIDA1	SKI/DACH domain containing 1	-1
460	2.9132	-2.0881	5.7746	0.00011296	0.00041313	0.43414	ASTN1	astrotactin 1	1
100506826	-1.5477	-1.6204	-5.756	0.00011615	0.0004236	0.40469	MYLK-AS1	MYLK antisense RNA 1	-1
5071	2.5897	-0.95281	5.7307	0.00012063	0.00043811	0.36462	PRKN	parkin RBR E3 ubiquitin protein ligase	1
4496	2.7939	-2.7296	5.6993	0.00012647	0.00045622	0.31465	MT1H	metallothionein 1H	1
23491	2.708	-2.059	5.6973	0.00012685	0.00045727	0.31148	CES3	carboxylesterase 3	1
7222	-1.6612	-0.62661	-5.696	0.00012709	0.00045804	0.30947	TRPC3	transient receptor potential cation channel subfamily C member 3	-1
80008	3.5871	-1.7122	5.6906	0.00012813	0.00046114	0.30087	TMEM156	transmembrane protein 156	1
140862	2.4687	-2.6046	5.6882	0.00012858	0.00046268	0.2971	ISM1	isthmin 1	1
57458	3.1117	-4.2181	5.6855	0.00012911	0.00046435	0.29279	TMCC3	transmembrane and coiled-coil domain family 3	1
128344	1.6871	-2.1844	5.6842	0.00012938	0.000465	0.2906	PIFO	primary cilia formation	1
4306	3.4689	-2.7372	5.684	0.0001294	0.000465	0.29038	NR3C2	nuclear receptor subfamily 3 group C member 2	1
101929762	1.9838	-2.6872	5.6731	0.00013154	0.0004718	0.27305	LOC101929762	uncharacterized LOC101929762	1
2706	5.1858	-3.181	5.6706	0.00013205	0.00047317	0.26899	GJB2	gap junction protein beta 2	1
100505566	-2.3365	-1.3144	-5.662	0.00013378	0.00047882	0.25523	LINC00578	long intergenic non-protein coding RNA 578	-1
644168	2.9991	-3.1134	5.6517	0.00013588	0.00048489	0.23878	DRGX	dorsal root ganglia homeobox	1
4634	2.9724	-2.2459	5.6381	0.00013868	0.00049354	0.21717	MYL3	myosin light chain 3	1
5334	1.6272	0.26302	5.6257	0.00014133	0.00050136	0.19718	PLCL1	phospholipase C like 1 (inactive)	1
9077	2.1019	-0.32231	5.6125	0.00014419	0.00051033	0.17604	DIRAS3	DIRAS family GTPase 3	1
102724488	-1.9715	0.54901	-5.6104	0.00014465	0.0005115	0.17267	LOC102724488	synaptotagmin-15	-1
6373	3.1135	-4.2171	5.6027	0.00014634	0.00051655	0.16038	CXCL11	C-X-C motif chemokine ligand 11	1
92558	3.4569	-2.9264	5.5995	0.00014705	0.00051876	0.15523	BICDL1	BICD family like cargo adaptor 1	1
6511	4.4276	0.67815	5.5994	0.00014707	0.00051876	0.15513	SLC1A6	solute carrier family 1 member 6	1
55964	2.3421	-1.3329	5.5743	0.00015279	0.00053665	0.11478	SEPTIN3	septin 3	1
2681	3.6273	-3.9603	5.547	0.00015929	0.00055571	0.070786	GGTA1P	"glycoprotein alpha-galactosyltransferase 1, pseudogene"	1
8707	-1.905	-1.1679	-5.5403	0.00016091	0.00056037	0.060074	B3GALT2	"beta-1,3-galactosyltransferase 2"	-1
101928021	2.6592	-2.8593	5.5325	0.00016285	0.00056578	0.047445	LOC101928021	uncharacterized LOC101928021	1
100132987	-2.034	-0.86307	-5.5153	0.00016717	0.00057894	0.019761	LINC00856	long intergenic non-protein coding RNA 856	-1
54845	3.3974	-4.0752	5.5118	0.00016809	0.00058197	0.014019	ESRP1	epithelial splicing regulatory protein 1	1
132430	-1.811	3.3378	-5.498	0.00017168	0.00059229	-0.0082871	PABPC4L	poly(A) binding protein cytoplasmic 4 like	-1
25789	2.0433	0.4243	5.4942	0.00017266	0.00059477	-0.014336	TMEM59L	transmembrane protein 59 like	1
84460	3.2698	-2.4497	5.4778	0.00017708	0.00060812	-0.041035	ZMAT1	zinc finger matrin-type 1	1
7499	2.4414	-0.77949	5.4599	0.00018202	0.00062315	-0.070064	XG	Xg glycoprotein (Xg blood group)	1
3765	3.1014	-4.2232	5.4541	0.00018364	0.00062836	-0.079403	KCNJ9	potassium inwardly rectifying channel subfamily J member 9	1
5540	-2.3316	-2.1093	-5.4491	0.00018505	0.00063215	-0.087493	NPY4R	neuropeptide Y receptor Y4	-1
285973	1.6745	-1.0296	5.4425	0.00018696	0.00063782	-0.09832	ATG9B	autophagy related 9B	1
140686	2.7035	-2.4872	5.4421	0.00018707	0.00063792	-0.098941	WFDC3	WAP four-disulfide core domain 3	1
54798	3.4055	-1.1202	5.4313	0.00019021	0.0006472	-0.11649	DCHS2	dachsous cadherin-related 2	1
8326	1.7925	-0.95683	5.4038	0.00019845	0.00067171	-0.16124	FZD9	frizzled class receptor 9	1
2596	3.9771	-1.8306	5.3988	0.00020001	0.00067603	-0.1695	GAP43	growth associated protein 43	1
55040	1.7828	-1.6491	5.381	0.00020558	0.00069195	-0.19849	EPN3	epsin 3	1
2888	1.5984	-1.0301	5.376	0.00020719	0.00069643	-0.20669	GRB14	growth factor receptor bound protein 14	1
2925	-3.0015	-2.833	-5.3624	0.00021161	0.00070871	-0.22896	GRPR	gastrin releasing peptide receptor	-1
575	2.3942	-2.0251	5.3597	0.00021249	0.00071136	-0.23335	ADGRB1	adhesion G protein-coupled receptor B1	1
84659	2.9139	-4.317	5.3555	0.00021387	0.00071507	-0.24019	RNASE7	ribonuclease A family member 7	1
100128893	3.5546	-2.4302	5.3535	0.00021453	0.00071681	-0.24343	GATA6-AS1	GATA6 antisense RNA 1 (head to head)	1
5745	1.9672	0.6983	5.3523	0.00021494	0.00071785	-0.24542	PTH1R	parathyroid hormone 1 receptor	1
221391	3.3315	-2.7249	5.352	0.00021505	0.00071792	-0.24597	OPN5	opsin 5	1
105378577	-2.7776	-3.4733	-5.3435	0.00021792	0.00072595	-0.25995	LOC105378577	uncharacterized LOC105378577	-1
43	2.9371	-2.0254	5.3423	0.00021831	0.00072709	-0.26184	ACHE	acetylcholinesterase (Cartwright blood group)	1
8544	-1.639	-0.41728	-5.3416	0.00021854	0.00072769	-0.26294	PIR	pirin	-1
5139	-2.9325	0.98306	-5.3347	0.00022092	0.00073468	-0.27437	PDE3A	phosphodiesterase 3A	-1
3745	3.1372	-2.516	5.3281	0.00022317	0.00074044	-0.28507	KCNB1	potassium voltage-gated channel subfamily B member 1	1
9423	2.8825	-1.6312	5.3244	0.00022447	0.00074405	-0.2912	NTN1	netrin 1	1
51268	3.0623	-1.9023	5.32	0.00022604	0.00074786	-0.29851	PIPOX	pipecolic acid and sarcosine oxidase	1
653269	-2.0276	-3.9711	-5.3193	0.00022628	0.0007482	-0.29966	POTEI	POTE ankyrin domain family member I	-1
165904	2.9296	-1.1848	5.3173	0.00022696	0.00075013	-0.30282	XIRP1	xin actin binding repeat containing 1	1
100128881	-1.5168	0.038807	-5.3169	0.00022713	0.00075052	-0.30359	VPS9D1-AS1	VPS9D1 antisense RNA 1	-1
2533	3.0268	-3.3452	5.3108	0.0002293	0.00075642	-0.31363	FYB1	FYN binding protein 1	1
2846	-2.9609	-2.9946	-5.307	0.00023065	0.00076022	-0.31981	LPAR4	lysophosphatidic acid receptor 4	-1
56667	3.5534	-2.4912	5.2933	0.00023563	0.00077386	-0.34233	MUC13	"mucin 13, cell surface associated"	1
8771	2.442	-0.71602	5.2898	0.00023694	0.0007775	-0.34816	TNFRSF6B	TNF receptor superfamily member 6b	1
5522	3.1661	-3.4169	5.2801	0.00024053	0.00078597	-0.36401	PPP2R2C	protein phosphatase 2 regulatory subunit Bgamma	1
1551	2.9927	-4.2776	5.2732	0.00024314	0.00079301	-0.3754	CYP3A7	cytochrome P450 family 3 subfamily A member 7	1
79442	1.6931	1.5205	5.2646	0.00024647	0.00080251	-0.3897	LRRC2	leucine rich repeat containing 2	1
5624	-3.4293	-2.6191	-5.2641	0.00024665	0.00080294	-0.3905	PROC	"protein C, inactivator of coagulation factors Va and VIIIa"	-1
343637	2.1379	3.201	5.2478	0.00025302	0.00082003	-0.41734	RSPO4	R-spondin 4	1
5979	1.5754	0.49524	5.2401	0.0002561	0.00082781	-0.43009	RET	ret proto-oncogene	1
5175	2.7296	-3.4456	5.2352	0.00025805	0.0008331	-0.43811	PECAM1	platelet and endothelial cell adhesion molecule 1	1
91543	2.1768	0.76073	5.2253	0.0002621	0.00084388	-0.45448	RSAD2	radical S-adenosyl methionine domain containing 2	1
6261	2.9496	-2.4061	5.2182	0.00026504	0.00085178	-0.46626	RYR1	ryanodine receptor 1	1
10855	-1.8109	0.70062	-5.2171	0.00026553	0.00085318	-0.46821	HPSE	heparanase	-1
1193	3.6651	-2.6391	5.2155	0.00026617	0.00085488	-0.47074	CLIC2	chloride intracellular channel 2	1
259236	3.6223	-2.5795	5.2123	0.00026753	0.00085817	-0.47608	TMIE	transmembrane inner ear	1
321	1.7067	-0.52837	5.2119	0.00026771	0.00085824	-0.47682	APBA2	amyloid beta precursor protein binding family A member 2	1
353140	3.4063	-4.0708	5.1741	0.00028412	0.00090467	-0.53943	LCE2C	late cornified envelope 2C	1
285965	2.6679	-4.1758	5.1738	0.00028426	0.00090495	-0.53997	EPHA1-AS1	EPHA1 antisense RNA 1	1
10148	1.7499	-0.56471	5.1639	0.00028872	0.00091803	-0.55636	EBI3	Epstein-Barr virus induced 3	1
9388	1.7805	0.12734	5.1501	0.00029513	0.00093535	-0.57946	LIPG	"lipase G, endothelial type"	1
730005	2.4364	-3.5595	5.132	0.00030369	0.00095897	-0.60956	SEC14L6	SEC14 like lipid binding 6	1
5973	3.4606	-1.5436	5.1315	0.00030394	0.00095957	-0.61043	RENBP	renin binding protein	1
1306	1.77	4.6253	5.1247	0.00030723	0.00096857	-0.62175	COL15A1	collagen type XV alpha 1 chain	1
5318	3.2535	-4.1471	5.1194	0.0003098	0.00097549	-0.63052	PKP2	plakophilin 2	1
285141	3.249	-3.2341	5.1019	0.00031857	0.0010001	-0.65988	ERICH2	glutamate rich 2	1
170961	1.9369	-0.53778	5.0901	0.00032455	0.0010164	-0.67946	ANKRD24	ankyrin repeat domain 24	1
253152	1.6902	-0.85813	5.0896	0.00032486	0.0010171	-0.68044	EPHX4	epoxide hydrolase 4	1
116442	3.4987	-2.8795	5.0869	0.00032624	0.0010207	-0.68491	RAB39B	"RAB39B, member RAS oncogene family"	1
85480	2.9017	-2.404	5.0859	0.00032675	0.0010219	-0.68654	TSLP	thymic stromal lymphopoietin	1
284950	-2.5774	-1.7038	-5.0743	0.00033285	0.0010388	-0.70601	LOC284950	uncharacterized LOC284950	-1
3852	8.1341	-1.239	5.0538	0.00034391	0.0010689	-0.74038	KRT5	keratin 5	1
6347	1.9258	5.9792	5.0088	0.00036953	0.0011389	-0.8159	CCL2	C-C motif chemokine ligand 2	1
664618	-2.4945	-3.2698	-5.0052	0.00037167	0.0011451	-0.822	HSP90AB4P	"heat shock protein 90 alpha family class B member 4, pseudogene"	-1
6328	-2.3891	1.4014	-4.983	0.00038519	0.0011818	-0.85952	SCN3A	sodium voltage-gated channel alpha subunit 3	-1
94030	2.9616	-3.2487	4.9752	0.00039003	0.0011957	-0.87266	LRRC4B	leucine rich repeat containing 4B	1
50632	2.1096	-0.3959	4.9741	0.00039068	0.0011972	-0.8744	CALY	calcyon neuron specific vesicular protein	1
27076	3.5713	-0.26896	4.9601	0.00039963	0.0012227	-0.89819	LYPD3	LY6/PLAUR domain containing 3	1
23498	-2.7895	-1.5902	-4.9575	0.00040128	0.0012269	-0.90253	HAAO	"3-hydroxyanthranilate 3,4-dioxygenase"	-1
100129973	1.6518	-1.2206	4.9549	0.00040298	0.0012318	-0.90696	CERNA1	competing endogenous lncRNA 1 for miR-4707-5p and miR-4767	1
55507	1.7372	-1.4135	4.9541	0.0004035	0.0012331	-0.9083	GPRC5D	G protein-coupled receptor class C group 5 member D	1
3861	5.2295	-0.36456	4.9535	0.00040389	0.0012341	-0.90932	KRT14	keratin 14	1
56137	2.5269	-3.7365	4.9523	0.00040463	0.0012361	-0.91125	PCDHA12	protocadherin alpha 12	1
56139	3.3122	-3.0229	4.9493	0.00040657	0.0012399	-0.91628	PCDHA10	protocadherin alpha 10	1
83956	-1.5506	-0.2325	-4.9457	0.00040896	0.0012462	-0.92244	RACGAP1P	Rac GTPase activating protein 1 pseudogene	-1
91584	1.8431	-2.1808	4.9408	0.0004122	0.0012531	-0.93072	PLXNA4	plexin A4	1
6424	3.3007	-0.56411	4.9166	0.00042859	0.0012948	-0.97166	SFRP4	secreted frizzled related protein 4	1
6422	1.8184	8.9948	4.9094	0.00043366	0.0013079	-0.984	SFRP1	secreted frizzled related protein 1	1
10451	2.6681	-3.5246	4.9037	0.00043767	0.0013187	-0.99366	VAV3	vav guanine nucleotide exchange factor 3	1
116984	3.168	-2.6234	4.8926	0.00044558	0.0013376	-1.0125	ARAP2	"ArfGAP with RhoGAP domain, ankyrin repeat and PH domain 2"	1
50940	1.5952	2.3218	4.8732	0.00045976	0.0013763	-1.0454	PDE11A	phosphodiesterase 11A	1
414260	-3.0967	-2.5817	-4.8732	0.00045978	0.0013763	-1.0454	LINC00619	long intergenic non-protein coding RNA 619	-1
3748	2.8742	-1.2966	4.8678	0.00046386	0.0013871	-1.0547	KCNC3	potassium voltage-gated channel subfamily C member 3	1
3760	-1.7491	3.1166	-4.8673	0.00046421	0.0013876	-1.0554	KCNJ3	potassium inwardly rectifying channel subfamily J member 3	-1
163702	2.013	-1.0198	4.8646	0.00046624	0.0013928	-1.06	IFNLR1	interferon lambda receptor 1	1
5273	1.6486	-0.4975	4.8586	0.00047083	0.0014026	-1.0703	SERPINB10	serpin family B member 10	1
2615	1.5701	1.2788	4.8483	0.00047878	0.0014219	-1.0879	LRRC32	leucine rich repeat containing 32	1
5166	2.711	-1.9181	4.8432	0.00048274	0.0014323	-1.0965	PDK4	pyruvate dehydrogenase kinase 4	1
390937	1.8899	-1.4915	4.833	0.00049081	0.0014529	-1.1139	ERFL	ETS repressor factor like	1
27071	2.9647	-4.2916	4.8315	0.00049202	0.0014557	-1.1165	DAPP1	dual adaptor of phosphotyrosine and 3-phosphoinositides 1	1
147685	1.5655	-1.8863	4.8125	0.00050748	0.0014952	-1.1489	C19orf18	chromosome 19 open reading frame 18	1
3484	3.4983	-2.7039	4.8091	0.00051025	0.0015016	-1.1546	IGFBP1	insulin like growth factor binding protein 1	1
4336	2.4968	-4.2614	4.8043	0.00051432	0.0015119	-1.163	MOBP	myelin associated oligodendrocyte basic protein	1
3560	-2.8314	-1.9219	-4.7965	0.00052085	0.0015279	-1.1762	IL2RB	interleukin 2 receptor subunit beta	-1
90113	2.5407	-3.3426	4.7963	0.00052103	0.0015279	-1.1766	VWA5B2	von Willebrand factor A domain containing 5B2	1
5016	2.1939	-0.78548	4.7962	0.00052114	0.0015279	-1.1768	OVGP1	oviductal glycoprotein 1	1
284716	2.8643	-3.5678	4.7893	0.00052702	0.0015434	-1.1885	RIMKLA	ribosomal modification protein rimK like family member A	1
8528	-3.3884	-2.3939	-4.7826	0.00053286	0.0015576	-1.2001	DDO	D-aspartate oxidase	-1
222865	-1.9306	0.4747	-4.7824	0.00053298	0.0015576	-1.2003	TMEM130	transmembrane protein 130	-1
84951	3.0607	-0.78529	4.7789	0.00053604	0.0015648	-1.2063	TNS4	tensin 4	1
54760	1.5385	-0.027533	4.7748	0.00053963	0.0015732	-1.2133	PCSK4	proprotein convertase subtilisin/kexin type 4	1
54106	3.0394	-2.234	4.7666	0.00054699	0.0015917	-1.2275	TLR9	toll like receptor 9	1
943	2.9462	-3.6841	4.7645	0.00054886	0.0015966	-1.2311	TNFRSF8	TNF receptor superfamily member 8	1
81033	2.6496	-2.6789	4.7553	0.00055714	0.0016167	-1.2468	KCNH6	potassium voltage-gated channel subfamily H member 6	1
353139	2.5859	-0.31417	4.7256	0.00058495	0.0016886	-1.2978	LCE2A	late cornified envelope 2A	1
4504	3.1979	-2.9955	4.7237	0.00058681	0.0016927	-1.3011	MT3	metallothionein 3	1
944	2.3744	-2.2342	4.6933	0.00061687	0.0017667	-1.3535	TNFSF8	TNF superfamily member 8	1
283948	1.527	-1.2622	4.6903	0.00061994	0.001774	-1.3587	NHLRC4	NHL repeat containing 4	1
3557	2.7935	-2.5186	4.6824	0.00062801	0.0017936	-1.3722	IL1RN	interleukin 1 receptor antagonist	1
388564	2.3733	-1.5191	4.6817	0.00062875	0.0017954	-1.3734	TMEM238	transmembrane protein 238	1
57595	1.8936	-0.15316	4.678	0.00063257	0.0018057	-1.3798	PDZD4	PDZ domain containing 4	1
60598	1.8966	-0.20363	4.6662	0.00064499	0.001835	-1.4001	KCNK15	potassium two pore domain channel subfamily K member 15	1
5046	2.2488	0.26838	4.6627	0.00064871	0.0018423	-1.4061	PCSK6	proprotein convertase subtilisin/kexin type 6	1
1780	2.9005	-1.2045	4.6542	0.00065794	0.0018644	-1.4209	DYNC1I1	dynein cytoplasmic 1 intermediate chain 1	1
3699	-2.6785	-2.668	-4.6533	0.00065883	0.0018663	-1.4223	ITIH3	inter-alpha-trypsin inhibitor heavy chain 3	-1
55287	2.3607	-1.0898	4.6391	0.00067451	0.0019031	-1.447	TMEM40	transmembrane protein 40	1
9051	-2.3727	-4.0627	-4.6307	0.00068397	0.0019252	-1.4615	PSTPIP1	proline-serine-threonine phosphatase interacting protein 1	-1
401647	3.1154	-2.7911	4.6297	0.00068509	0.0019273	-1.4632	GOLGA7B	golgin A7 family member B	1
126147	2.7492	-1.9439	4.6282	0.00068684	0.0019308	-1.4659	NTN5	netrin 5	1
5521	-2.756	-2.6916	-4.6193	0.00069698	0.0019562	-1.4812	PPP2R2B	protein phosphatase 2 regulatory subunit Bbeta	-1
644554	1.6407	-1.2227	4.616	0.00070081	0.0019654	-1.487	LOC644554	uncharacterized LOC644554	1
1285	1.5275	-0.69407	4.6022	0.00071702	0.0020049	-1.5109	COL4A3	collagen type IV alpha 3 chain	1
132851	2.7908	-3.0762	4.5706	0.00075569	0.0021014	-1.5658	SPATA4	spermatogenesis associated 4	1
1520	1.7196	2.2339	4.5682	0.0007586	0.0021082	-1.5698	CTSS	cathepsin S	1
84985	3.6037	-3.5851	4.5635	0.00076461	0.0021215	-1.5781	FAM83A	family with sequence similarity 83 member A	1
54466	-2.063	-2.4474	-4.5542	0.00077653	0.0021504	-1.5942	SPIN2A	spindlin family member 2A	-1
168667	1.5205	5.3522	4.5327	0.0008048	0.0022188	-1.6316	BMPER	BMP binding endothelial regulator	1
85320	2.5852	-4.0943	4.5266	0.00081304	0.0022396	-1.6422	ABCC11	ATP binding cassette subfamily C member 11	1
130749	1.8531	-1.5227	4.5183	0.00082436	0.0022655	-1.6567	CPO	carboxypeptidase O	1
8743	1.7839	-1.0665	4.5145	0.00082966	0.0022781	-1.6634	TNFSF10	TNF superfamily member 10	1
375616	2.9611	-3.2552	4.511	0.00083453	0.0022898	-1.6695	KCP	kielin cysteine rich BMP regulator	1
414149	-2.0917	0.19379	-4.5095	0.00083662	0.0022952	-1.6721	ACBD7	acyl-CoA binding domain containing 7	-1
80183	1.7834	-2.2453	4.5083	0.00083834	0.0022987	-1.6742	RUBCNL	rubicon like autophagy enhancer	1
100507050	2.5777	-4.0981	4.4988	0.00085173	0.0023321	-1.6908	TPBGL	trophoblast glycoprotein like	1
8740	2.8413	-3.438	4.4953	0.00085678	0.0023451	-1.697	TNFSF14	TNF superfamily member 14	1
22996	3.0371	-1.6996	4.4927	0.00086039	0.0023542	-1.7013	TTC39A	tetratricopeptide repeat domain 39A	1
162494	2.5561	-2.2482	4.4884	0.00086667	0.0023685	-1.7089	RHBDL3	rhomboid like 3	1
149499	-2.4209	-1.4621	-4.4796	0.00087948	0.0023997	-1.7242	LRRC71	leucine rich repeat containing 71	-1
149773	-1.9887	-1.5068	-4.4791	0.0008803	0.002401	-1.7252	APCDD1L-DT	APCDD1L divergent transcript	-1
342979	-3.1203	-2.5439	-4.4768	0.0008836	0.0024084	-1.7291	PALM3	paralemmin 3	-1
54626	3.4607	-2.693	4.4741	0.00088771	0.0024176	-1.734	HES2	hes family bHLH transcription factor 2	1
7098	-1.9508	-0.35062	-4.4728	0.00088957	0.0024221	-1.7362	TLR3	toll like receptor 3	-1
2646	3.2767	-2.2481	4.4634	0.00090378	0.0024535	-1.7527	GCKR	glucokinase regulator	1
646730	-2.2835	-3.7203	-4.4581	0.00091184	0.0024728	-1.762	LINC02618	long intergenic non-protein coding RNA 2618	-1
55515	2.9473	-3.0584	4.4536	0.00091863	0.0024882	-1.7697	ASIC4	acid sensing ion channel subunit family member 4	1
1812	-2.1747	-3.5106	-4.4507	0.00092325	0.002499	-1.7749	DRD1	dopamine receptor D1	-1
1949	-2.9218	-0.41135	-4.4361	0.00094601	0.0025517	-1.8003	EFNB3	ephrin B3	-1
340419	-2.0714	-2.2599	-4.422	0.00096886	0.0026043	-1.8252	RSPO2	R-spondin 2	-1
5909	2.5499	-1.9755	4.42	0.00097201	0.0026119	-1.8286	RAP1GAP	RAP1 GTPase activating protein	1
5243	2.3414	1.5328	4.4185	0.00097443	0.0026173	-1.8312	ABCB1	ATP binding cassette subfamily B member 1	1
105371371	2.7929	-3.8492	4.4162	0.00097829	0.002626	-1.8353	LOC105371371	uncharacterized LOC105371371	1
646643	2.4321	-3.1672	4.4147	0.00098079	0.0026323	-1.838	SBK2	SH3 domain binding kinase family member 2	1
2902	1.9309	-1.5507	4.4003	0.0010048	0.0026866	-1.8632	GRIN1	glutamate ionotropic receptor NMDA type subunit 1	1
3743	-2.7504	-2.7129	-4.3938	0.0010159	0.0027097	-1.8747	KCNA7	potassium voltage-gated channel subfamily A member 7	-1
1308	2.4686	0.41062	4.3871	0.0010274	0.0027358	-1.8864	COL17A1	collagen type XVII alpha 1 chain	1
121793	2.4644	-3.7492	4.3825	0.0010355	0.0027554	-1.8946	TEX29	testis expressed 29	1
151126	-2.8075	-2.9904	-4.3793	0.0010411	0.0027697	-1.9002	ZNF385B	zinc finger protein 385B	-1
145788	1.8788	-0.78094	4.3786	0.0010424	0.0027717	-1.9015	C15orf65	chromosome 15 open reading frame 65	1
105369669	1.9637	-2.2694	4.3728	0.0010525	0.0027945	-1.9116	LOC105369669	uncharacterized LOC105369669	1
54084	2.6317	-3.4199	4.3503	0.0010933	0.002889	-1.9512	TSPEAR	thrombospondin type laminin G domain and EAR repeats	1
284293	-1.8637	-0.86946	-4.3412	0.0011102	0.0029301	-1.9672	HMSD	histocompatibility minor serpin domain containing	-1
101593348	2.7144	-4.0297	4.3405	0.0011115	0.0029326	-1.9684	LOC101593348	uncharacterized LOC101593348	1
7432	2.6381	-4.4548	4.3402	0.0011122	0.0029338	-1.969	VIP	vasoactive intestinal peptide	1
3694	3.1014	-3.8362	4.3311	0.0011295	0.0029715	-1.9851	ITGB6	integrin subunit beta 6	1
3362	2.8273	-3.445	4.3198	0.0011513	0.0030243	-2.005	HTR6	5-hydroxytryptamine receptor 6	1
398	2.5893	-3.564	4.3082	0.0011742	0.0030787	-2.0255	ARHGDIG	Rho GDP dissociation inhibitor gamma	1
81693	1.7472	-2.3703	4.3076	0.0011754	0.0030798	-2.0266	AMN	amnion associated transmembrane protein	1
816	2.6366	-2.0795	4.2954	0.0012	0.0031353	-2.0482	CAMK2B	calcium/calmodulin dependent protein kinase II beta	1
154865	1.8679	-2.7981	4.2909	0.0012091	0.0031543	-2.056	IQUB	IQ motif and ubiquitin domain containing	1
1114	2.967	-2.7101	4.2797	0.0012324	0.0032053	-2.0758	CHGB	chromogranin B	1
3868	2.5044	-2.0498	4.279	0.0012339	0.0032088	-2.0771	KRT16	keratin 16	1
3045	-2.0921	-4.203	-4.2743	0.0012438	0.0032306	-2.0854	HBD	hemoglobin subunit delta	-1
154822	-2.1563	-3.5197	-4.2702	0.0012525	0.0032517	-2.0927	LINC00689	long intergenic non-protein coding RNA 689	-1
50486	2.9986	-0.5854	4.2669	0.0012595	0.0032683	-2.0985	G0S2	G0/G1 switch 2	1
728621	1.8729	-0.78286	4.2605	0.0012733	0.0032991	-2.1098	CCDC30	coiled-coil domain containing 30	1
9723	2.3342	-1.108	4.2598	0.0012748	0.0033025	-2.1111	SEMA3E	semaphorin 3E	1
3691	1.9927	1.223	4.2573	0.0012802	0.0033142	-2.1154	ITGB4	integrin subunit beta 4	1
5309	3.2666	-3.6123	4.2545	0.0012865	0.0033288	-2.1205	PITX3	paired like homeodomain 3	1
658	2.5667	-3.8394	4.2384	0.0013221	0.0034141	-2.1489	BMPR1B	bone morphogenetic protein receptor type 1B	1
83445	2.3148	-1.6857	4.2369	0.0013256	0.0034226	-2.1517	GSG1	germ cell associated 1	1
23462	-1.6604	-0.13798	-4.2269	0.0013485	0.0034741	-2.1695	HEY1	hes related family bHLH transcription factor with YRPW motif 1	-1
4804	1.6297	-2.7834	4.2087	0.001391	0.0035742	-2.2017	NGFR	nerve growth factor receptor	1
203430	-2.5975	-1.45	-4.2073	0.0013943	0.0035788	-2.2042	RTL3	retrotransposon Gag like 3	-1
80705	1.8087	-1.6434	4.2063	0.0013965	0.0035838	-2.2059	TSGA10	testis specific 10	1
23037	2.4133	-2.1502	4.2039	0.0014024	0.003596	-2.2102	PDZD2	PDZ domain containing 2	1
23542	1.7747	-0.60588	4.1928	0.0014292	0.0036569	-2.2299	MAPK8IP2	mitogen-activated protein kinase 8 interacting protein 2	1
6330	2.4617	-1.5124	4.1908	0.0014342	0.0036691	-2.2335	SCN4B	sodium voltage-gated channel beta subunit 4	1
54550	2.5777	-3.5697	4.1902	0.0014357	0.0036723	-2.2346	NECAB2	N-terminal EF-hand calcium binding protein 2	1
84570	2.3347	-2.776	4.1799	0.0014612	0.0037289	-2.2529	COL25A1	collagen type XXV alpha 1 chain	1
5732	-1.8713	-0.7038	-4.1705	0.001485	0.0037815	-2.2696	PTGER2	prostaglandin E receptor 2	-1
114801	1.8879	4.5728	4.1676	0.0014922	0.0037963	-2.2747	TMEM200A	transmembrane protein 200A	1
2998	2.4904	-3.8776	4.159	0.0015144	0.0038446	-2.29	GYS2	glycogen synthase 2	1
56121	-1.5876	-1.5541	-4.1584	0.001516	0.0038474	-2.2911	PCDHB15	protocadherin beta 15	-1
10158	2.4364	-4.5557	4.1556	0.0015234	0.0038628	-2.2961	PDZK1IP1	PDZK1 interacting protein 1	1
23533	2.8516	-2.8161	4.1367	0.0015736	0.0039741	-2.3298	PIK3R5	phosphoinositide-3-kinase regulatory subunit 5	1
11122	2.5173	-4.5153	4.1249	0.0016058	0.0040494	-2.3508	PTPRT	protein tyrosine phosphatase receptor type T	1
23539	1.9346	-0.79497	4.1068	0.0016565	0.0041591	-2.3831	SLC16A8	solute carrier family 16 member 8	1
255101	2.545	-4.5014	4.0986	0.0016802	0.004214	-2.3978	CFAP65	cilia and flagella associated protein 65	1
121256	3.0205	-2.8805	4.0839	0.0017234	0.0043097	-2.4241	TMEM132D	transmembrane protein 132D	1
654463	2.6138	-4.08	4.0742	0.0017522	0.0043748	-2.4413	FER1L6	fer-1 like family member 6	1
344887	2.8897	-2.2884	4.0719	0.0017593	0.0043882	-2.4455	NMRAL2P	"NmrA like redox sensor 2, pseudogene"	1
28984	1.6304	1.1933	4.0676	0.0017723	0.0044194	-2.4531	RGCC	regulator of cell cycle	1
8367	3.0572	-3.33	4.0664	0.001776	0.0044263	-2.4553	H4C5	H4 clustered histone 5	1
284013	1.7987	-2.7174	4.0555	0.0018099	0.0044971	-2.4749	VMO1	vitelline membrane outer layer 1 homolog	1
6791	-1.7648	-0.637	-4.0495	0.0018287	0.0045337	-2.4856	AURKAP1	aurora kinase A pseudogene 1	-1
6329	2.5852	-4.4813	4.0426	0.0018505	0.0045798	-2.4978	SCN4A	sodium voltage-gated channel alpha subunit 4	1
2571	2.98	-2.159	4.0404	0.0018576	0.0045938	-2.5018	GAD1	glutamate decarboxylase 1	1
728833	-1.5945	-2.5588	-4.0314	0.0018868	0.0046594	-2.518	FAM72D	family with sequence similarity 72 member D	-1
339541	2.3725	-2.0576	4.025	0.0019078	0.0047044	-2.5294	ARMH1	armadillo like helical domain containing 1	1
1829	3.1748	-2.6016	4.0217	0.0019188	0.0047292	-2.5354	DSG2	desmoglein 2	1
56287	2.7854	-3.9942	4.0172	0.0019339	0.0047619	-2.5435	GKN1	gastrokine 1	1
100996758	-2.0334	-3.3171	-4.0081	0.0019644	0.0048249	-2.5597	NPY4R2	neuropeptide Y receptor Y4-2	-1
283358	2.7889	-4.3794	4.0034	0.0019806	0.0048601	-2.5682	B4GALNT3	"beta-1,4-N-acetyl-galactosaminyltransferase 3"	1
347694	-2.1121	-3.7251	-4.0028	0.0019828	0.0048638	-2.5693	ECEL1P2	endothelin converting enzyme like 1 pseudogene 2	-1
3290	2.8323	-2.7344	4.0014	0.0019875	0.004874	-2.5718	HSD11B1	hydroxysteroid 11-beta dehydrogenase 1	1
340206	2.6736	-4.4371	4.0006	0.0019902	0.0048765	-2.5732	TREML3P	"triggering receptor expressed on myeloid cells like 3, pseudogene"	1
7097	2.3873	-2.2742	3.9998	0.0019931	0.0048799	-2.5747	TLR2	toll like receptor 2	1
118738	-1.7891	-1.1074	-3.9921	0.0020198	0.0049376	-2.5885	ZNF488	zinc finger protein 488	-1
100130705	1.9031	-0.97388	3.9895	0.002029	0.0049553	-2.5932	ATP6V1FNB	ATP6V1F neighbor	1
23555	-2.4725	-1.4845	-3.9864	0.0020397	0.0049777	-2.5986	TSPAN15	tetraspanin 15	-1
441459	-1.7569	-0.3401	-3.9863	0.0020401	0.0049778	-2.5988	ANKRD18B	ankyrin repeat domain 18B	-1
3169	3.3433	-1.7436	3.9853	0.0020439	0.0049863	-2.6007	FOXA1	forkhead box A1	1
55321	2.374	-3.9358	3.9824	0.0020539	0.005006	-2.6058	TMEM74B	transmembrane protein 74B	1
101927855	-1.9874	-3.8684	-3.9737	0.0020853	0.0050731	-2.6215	LOC101927855	uncharacterized LOC101927855	-1
10017	2.2358	-3.0086	3.9734	0.0020865	0.0050751	-2.6221	BCL2L10	BCL2 like 10	1
729041	1.7621	-2.6753	3.973	0.0020878	0.0050776	-2.6227	FAAHP1	fatty acid amide hydrolase pseudogene 1	1
257407	2.8414	-1.7344	3.9682	0.0021055	0.0051173	-2.6314	C2orf72	chromosome 2 open reading frame 72	1
3768	3.0593	-2.3297	3.9595	0.0021373	0.0051866	-2.647	KCNJ12	potassium inwardly rectifying channel subfamily J member 12	1
51617	2.8533	-4.3473	3.9496	0.0021743	0.0052682	-2.6647	NSG2	neuronal vesicle trafficking associated 2	1
100189589	2.295	-3.8943	3.9404	0.0022098	0.005345	-2.6814	DCTN1-AS1	DCTN1 antisense RNA 1	1
284312	2.2106	-2.1772	3.9277	0.0022591	0.00545	-2.7043	ZSCAN1	zinc finger and SCAN domain containing 1	1
101929655	-1.9475	-3.015	-3.9261	0.0022651	0.0054619	-2.707	TMC3-AS1	TMC3 antisense RNA 1	-1
150159	1.9578	-2.4482	3.9242	0.0022727	0.0054751	-2.7105	SLC9B1	solute carrier family 9 member B1	1
199786	2.4443	-1.9794	3.9215	0.0022835	0.0054926	-2.7153	NIBAN3	niban apoptosis regulator 3	1
643723	2.6118	-1.9079	3.9145	0.0023116	0.0055534	-2.728	LYPLAL1-DT	LYPLAL1 divergent transcript	1
100289187	1.54	0.42364	3.9134	0.0023161	0.0055607	-2.73	TMEM225B	transmembrane protein 225B	1
1288	2.0527	-1.0584	3.8946	0.0023931	0.0057244	-2.7638	COL4A6	collagen type IV alpha 6 chain	1
84072	2.7793	-2.4652	3.8937	0.0023971	0.005733	-2.7655	HORMAD1	HORMA domain containing 1	1
10858	1.8562	-2.9669	3.8928	0.0024009	0.0057412	-2.7671	CYP46A1	cytochrome P450 family 46 subfamily A member 1	1
1573	2.2465	-3.3484	3.8844	0.0024362	0.0058186	-2.7822	CYP2J2	cytochrome P450 family 2 subfamily J member 2	1
554	2.4401	-3.6385	3.8774	0.002466	0.0058771	-2.7947	AVPR2	arginine vasopressin receptor 2	1
148641	1.7271	1.249	3.8682	0.0025061	0.0059628	-2.8114	SLC35F3	solute carrier family 35 member F3	1
147111	-2.6211	-1.0028	-3.8633	0.0025277	0.0060048	-2.8202	NOTUM	"notum, palmitoleoyl-protein carboxylesterase"	-1
219623	-2.4415	-1.2544	-3.8447	0.0026114	0.0061697	-2.8538	TMEM26	transmembrane protein 26	-1
57402	3.9218	-3.0205	3.8439	0.0026148	0.0061742	-2.8552	S100A14	S100 calcium binding protein A14	1
57156	2.7889	-4.3794	3.8407	0.0026295	0.0062023	-2.861	TMEM63C	transmembrane protein 63C	1
341405	2.6468	-2.9144	3.8254	0.0027012	0.0063512	-2.8887	ANKRD33	ankyrin repeat domain 33	1
100507098	2.3047	-2.7771	3.807	0.0027897	0.0065337	-2.9219	ADAMTS9-AS2	ADAMTS9 antisense RNA 2	1
126969	1.8686	0.61706	3.7896	0.0028764	0.0067105	-2.9535	SLC44A3	solute carrier family 44 member 3	1
1439	2.6423	-0.86674	3.7766	0.0029429	0.0068482	-2.977	CSF2RB	colony stimulating factor 2 receptor subunit beta	1
3846	2.299	-3.445	3.7748	0.0029518	0.0068638	-2.9801	KRTAP5-9	keratin associated protein 5-9	1
162282	-2.0649	-1.9106	-3.7719	0.0029673	0.0068968	-2.9855	ANKFN1	ankyrin repeat and fibronectin type III domain containing 1	-1
400617	1.9421	-2.1216	3.7674	0.0029904	0.0069463	-2.9935	KCNJ2-AS1	KCNJ2 antisense RNA 1	1
342035	2.6193	-3.3452	3.7616	0.0030211	0.0070082	-3.004	GLDN	gliomedin	1
121504	2.0432	-3.1049	3.76	0.0030298	0.0070242	-3.007	H4-16	H4 histone 16	1
2263	-1.7542	-1.9506	-3.7432	0.0031208	0.0072179	-3.0374	FGFR2	fibroblast growth factor receptor 2	-1
2138	-1.5114	-1.1042	-3.7407	0.0031347	0.0072468	-3.042	EYA1	EYA transcriptional coactivator and phosphatase 1	-1
8639	2.1596	-3.0392	3.7371	0.0031543	0.0072888	-3.0484	AOC3	amine oxidase copper containing 3	1
912	2.3821	-3.5792	3.7358	0.0031616	0.0073035	-3.0507	CD1D	CD1d molecule	1
119548	3.0136	-4.2671	3.7256	0.0032191	0.0074156	-3.0693	PNLIPRP3	pancreatic lipase related protein 3	1
78986	2.3894	-2.809	3.7229	0.0032343	0.0074455	-3.0741	DUSP26	dual specificity phosphatase 26	1
3851	-2.0843	-4.2069	-3.7191	0.0032561	0.0074839	-3.081	KRT4	keratin 4	-1
84063	2.3269	-3.2012	3.7191	0.0032562	0.0074839	-3.0811	KIRREL2	kirre like nephrin family adhesion molecule 2	1
677770	-1.5668	-2.4313	-3.7154	0.0032777	0.0075239	-3.0878	SCARNA22	small Cajal body-specific RNA 22	-1
728537	1.9021	-1.1981	3.7132	0.0032904	0.0075463	-3.0918	C2orf92	chromosome 2 open reading frame 92	1
442247	2.7715	-2.6784	3.7124	0.0032949	0.0075545	-3.0932	RFPL4B	ret finger protein like 4B	1
3898	3.123	-3.3575	3.7059	0.0033329	0.007637	-3.105	LAD1	ladinin 1	1
100133941	2.6202	-2.728	3.704	0.0033438	0.0076576	-3.1084	CD24	CD24 molecule	1
8739	2.2809	-3.9823	3.6702	0.00355	0.0080892	-3.1698	HRK	"harakiri, BCL2 interacting protein"	1
154075	3.0148	-2.1416	3.6671	0.0035691	0.0081315	-3.1753	SAMD3	sterile alpha motif domain containing 3	1
100130519	2.325	-2.6999	3.6644	0.0035863	0.0081661	-3.1803	TMEM221	transmembrane protein 221	1
146206	-1.7076	-0.25138	-3.6546	0.0036494	0.0082907	-3.1982	CARMIL2	capping protein regulator and myosin 1 linker 2	-1
176	-2.2507	-3.2688	-3.6529	0.0036603	0.0083115	-3.2012	ACAN	aggrecan	-1
10309	1.7164	-2.7912	3.6499	0.0036797	0.0083518	-3.2067	CCNO	cyclin O	1
6337	2.3764	-3.0378	3.6418	0.0037328	0.0084541	-3.2213	SCNN1A	sodium channel epithelial 1 subunit alpha	1
79160	-2.1259	-3.2708	-3.6374	0.003762	0.00851	-3.2293	LINC01711	long intergenic non-protein coding RNA 1711	-1
101928414	1.7891	-2.845	3.6331	0.0037903	0.0085618	-3.237	LOC101928414	uncharacterized LOC101928414	1
266743	-1.6033	-1.6015	-3.6192	0.0038852	0.0087583	-3.2624	NPAS4	neuronal PAS domain protein 4	-1
100499405	-2.5031	-1.9027	-3.6144	0.0039184	0.0088166	-3.2711	LINC00987	long intergenic non-protein coding RNA 987	-1
4345	1.7976	-2.5691	3.6073	0.003968	0.0089127	-3.284	CD200	CD200 molecule	1
284756	-1.8239	-3.6051	-3.6053	0.003982	0.0089365	-3.2876	C20orf197	chromosome 20 putative open reading frame 197	-1
654	1.9192	-1.8442	3.6051	0.0039836	0.0089375	-3.288	BMP6	bone morphogenetic protein 6	1
100505921	-1.7129	-3.7414	-3.5979	0.0040351	0.0090451	-3.3012	GLCCI1-DT	GLCCI1 divergent transcript	-1
63827	1.5765	-2.3421	3.5902	0.00409	0.0091486	-3.3151	BCAN	brevican	1
283385	1.5007	-1.715	3.589	0.004099	0.009166	-3.3173	MORN3	MORN repeat containing 3	1
40	-1.7367	-2.9371	-3.5774	0.004184	0.0093292	-3.3383	ASIC2	acid sensing ion channel subunit 2	-1
83643	2.3377	-3.1132	3.577	0.0041872	0.009335	-3.3391	CCDC3	coiled-coil domain containing 3	1
3623	1.7206	-0.98377	3.5566	0.004342	0.0096418	-3.3763	INHA	inhibin subunit alpha	1
671	1.9086	-1.6976	3.5566	0.0043421	0.0096418	-3.3763	BPI	bactericidal permeability increasing protein	1
222643	2.2702	-3.2556	3.5555	0.0043502	0.0096529	-3.3782	UNC5CL	unc-5 family C-terminal like	1
23046	2.2366	-2.9478	3.5489	0.0044016	0.0097451	-3.3902	KIF21B	kinesin family member 21B	1
5268	3.7566	-2.7346	3.5489	0.004402	0.0097451	-3.3903	SERPINB5	serpin family B member 5	1
133522	2.3627	-2.609	3.5474	0.0044133	0.0097678	-3.3929	PPARGC1B	PPARG coactivator 1 beta	1
5132	1.6395	-1.7027	3.5457	0.0044271	0.0097957	-3.3961	PDC	phosducin	1
4879	2.7144	-2.3867	3.5328	0.0045293	0.0099951	-3.4195	NPPB	natriuretic peptide B	1
126567	2.1312	-1.35	3.5326	0.0045313	0.0099964	-3.4199	C2CD4C	C2 calcium dependent domain containing 4C	1
10628	1.4839	7.6731	40.093	1.65e-13	1.23e-10	21.552	TXNIP	thioredoxin interacting protein	1
4907	1.304	9.0709	37.129	3.9e-13	2.03e-10	20.74	NT5E	5'-nucleotidase ecto	1
7086	-1.202	7.5609	-36.906	4.18e-13	2.06e-10	20.676	TKT	transketolase	-1
10051	-1.4458	6.9349	-34.374	9.23e-13	3.79e-10	19.912	SMC4	structural maintenance of chromosomes 4	-1
81611	-1.1052	6.2752	-34.049	1.03e-12	4e-10	19.808	ANP32E	acidic nuclear phosphoprotein 32 family member E	-1
5159	-1.3664	7.9057	-33.303	1.32e-12	4.76e-10	19.567	PDGFRB	platelet derived growth factor receptor beta	-1
57463	1.4983	3.7826	32.702	1.61e-12	5.58e-10	19.369	AMIGO1	adhesion molecule with Ig like domain 1	1
5763	-1.0609	7.8055	-30.723	3.23e-12	8.68e-10	18.682	PTMS	parathymosin	-1
55771	-1.2333	5.7728	-30.35	3.7e-12	9.45e-10	18.547	PRR11	proline rich 11	-1
2191	1.1346	7.3188	30.038	4.15e-12	9.71e-10	18.432	FAP	fibroblast activation protein alpha	1
30001	1.1252	7.7059	30.012	4.19e-12	9.71e-10	18.423	ERO1A	endoplasmic reticulum oxidoreductase 1 alpha	1
51706	1.2835	6.2723	29.406	5.26e-12	1.11e-09	18.196	CYB5R1	cytochrome b5 reductase 1	1
4779	1.3697	9.1931	29.316	5.44e-12	1.13e-09	18.162	NFE2L1	"nuclear factor, erythroid 2 like 1"	1
5364	1.2818	5.2629	28.878	6.44e-12	1.29e-09	17.994	PLXNB1	plexin B1	1
599	1.0659	6.5546	28.033	8.96e-12	1.64e-09	17.663	BCL2L2	BCL2 like 2	1
11346	1.4123	7.1926	27.772	9.94e-12	1.72e-09	17.558	SYNPO	synaptopodin	1
8878	1.0532	8.4206	27.515	1.1e-11	1.84e-09	17.454	SQSTM1	sequestosome 1	1
8654	-1.2991	6.6654	-27.493	1.11e-11	1.84e-09	17.445	PDE5A	phosphodiesterase 5A	-1
90411	0.96323	8.9841	27.443	1.13e-11	1.86e-09	17.425	MCFD2	"multiple coagulation factor deficiency 2, ER cargo receptor complex subunit"	1
4893	-0.93042	6.609	-27.039	1.34e-11	2.13e-09	17.258	NRAS	"NRAS proto-oncogene, GTPase"	-1
2892	1.4266	5.9497	26.879	1.43e-11	2.25e-09	17.191	GRIA3	glutamate ionotropic receptor AMPA type subunit 3	1
7430	-0.92842	7.6846	-26.409	1.74e-11	2.63e-09	16.993	EZR	ezrin	-1
53373	1.4459	5.9996	26.259	1.85e-11	2.77e-09	16.929	TPCN1	two pore segment channel 1	1
1508	1.1423	10.79	26.212	1.89e-11	2.8e-09	16.909	CTSB	cathepsin B	1
79827	1.0104	7.6263	26.092	1.99e-11	2.87e-09	16.857	CLMP	CXADR like membrane protein	1
54892	-1.3503	5.6473	-26.028	2.04e-11	2.91e-09	16.829	NCAPG2	non-SMC condensin II complex subunit G2	-1
51474	-1.0129	8.9061	-26.011	2.06e-11	2.91e-09	16.822	LIMA1	LIM domain and actin binding 1	-1
967	1.0752	10.038	25.873	2.18e-11	3.04e-09	16.762	CD63	CD63 molecule	1
10460	-1.2926	5.5083	-25.849	2.2e-11	3.04e-09	16.752	TACC3	transforming acidic coiled-coil containing protein 3	-1
7378	1.3892	4.3643	25.84	2.21e-11	3.04e-09	16.748	UPP1	uridine phosphorylase 1	1
2271	-1.0959	5.8244	-25.671	2.38e-11	3.17e-09	16.673	FH	fumarate hydratase	-1
92154	-1.2313	7.0444	-25.611	2.44e-11	3.22e-09	16.647	MTSS2	MTSS I-BAR domain containing 2	-1
78987	1.3839	5.1924	25.578	2.48e-11	3.24e-09	16.633	CRELD1	cysteine rich with EGF like domains 1	1
23659	0.91592	6.033	25.561	2.5e-11	3.24e-09	16.625	PLA2G15	phospholipase A2 group XV	1
9918	-1.3229	6.387	-25.474	2.59e-11	3.28e-09	16.586	NCAPD2	non-SMC condensin I complex subunit D2	-1
6790	-1.3956	5.0646	-25.206	2.91e-11	3.55e-09	16.467	AURKA	aurora kinase A	-1
57222	0.96834	8.7136	25.046	3.13e-11	3.78e-09	16.395	ERGIC1	endoplasmic reticulum-golgi intermediate compartment 1	1
1647	1.4416	6.4642	24.947	3.27e-11	3.89e-09	16.35	GADD45A	growth arrest and DNA damage inducible alpha	1
285704	1.425	9.2946	24.929	3.29e-11	3.89e-09	16.342	RGMB	repulsive guidance molecule BMP co-receptor b	1
5768	1.0872	8.9754	24.927	3.3e-11	3.89e-09	16.341	QSOX1	quiescin sulfhydryl oxidase 1	1
5352	1.3235	9.9325	24.568	3.87e-11	4.43e-09	16.177	PLOD2	"procollagen-lysine,2-oxoglutarate 5-dioxygenase 2"	1
3835	-1.219	4.7124	-24.556	3.89e-11	4.43e-09	16.171	KIF22	kinesin family member 22	-1
439921	1.1084	7.5126	24.294	4.38e-11	4.91e-09	16.05	MXRA7	matrix remodeling associated 7	1
966	0.95942	10.103	24.156	4.67e-11	5.19e-09	15.985	CD59	CD59 molecule (CD59 blood group)	1
5660	1.1204	10.006	24.125	4.73e-11	5.23e-09	15.97	PSAP	prosaposin	1
22925	1.226	5.0446	23.956	5.12e-11	5.57e-09	15.891	PLA2R1	phospholipase A2 receptor 1	1
283208	1.3895	4.2823	23.817	5.46e-11	5.9e-09	15.824	P4HA3	prolyl 4-hydroxylase subunit alpha 3	1
983	-1.3699	4.9563	-23.782	5.55e-11	5.96e-09	15.808	CDK1	cyclin dependent kinase 1	-1
116461	-1.093	4.844	-23.737	5.66e-11	6.04e-09	15.786	TSEN15	tRNA splicing endonuclease subunit 15	-1
79932	0.77877	6.1201	23.531	6.24e-11	6.56e-09	15.687	KIAA0319L	KIAA0319 like	1
3953	1.1022	5.2123	23.505	6.31e-11	6.6e-09	15.675	LEPR	leptin receptor	1
351	1.2289	10.704	23.455	6.46e-11	6.67e-09	15.65	APP	amyloid beta precursor protein	1
29127	-1.3316	6.088	-23.338	6.83e-11	7e-09	15.593	RACGAP1	Rac GTPase activating protein 1	-1
2632	0.83497	7.8824	23.231	7.19e-11	7.32e-09	15.541	GBE1	"1,4-alpha-glucan branching enzyme 1"	1
8975	-1.2258	4.7105	-23.154	7.46e-11	7.45e-09	15.503	USP13	ubiquitin specific peptidase 13	-1
151246	-1.2978	4.4958	-23.08	7.73e-11	7.6e-09	15.467	SGO2	shugoshin 2	-1
4862	1.03	4.7021	23.07	7.76e-11	7.6e-09	15.462	NPAS2	neuronal PAS domain protein 2	1
1265	-0.77378	8.0913	-22.983	8.09e-11	7.78e-09	15.419	CNN2	calponin 2	-1
10159	1.0709	8.1596	22.841	8.67e-11	8.28e-09	15.348	ATP6AP2	ATPase H+ transporting accessory protein 2	1
80380	1.23	6.388	22.817	8.77e-11	8.32e-09	15.336	PDCD1LG2	programmed cell death 1 ligand 2	1
4043	1.026	7.3719	22.684	9.35e-11	8.72e-09	15.27	LRPAP1	LDL receptor related protein associated protein 1	1
5351	0.91415	10.133	22.441	1.05e-10	9.65e-09	15.147	PLOD1	"procollagen-lysine,2-oxoglutarate 5-dioxygenase 1"	1
55355	-1.2476	4.3953	-22.422	1.06e-10	9.69e-09	15.137	HJURP	Holliday junction recognition protein	-1
22929	-1.0281	4.4521	-22.393	1.08e-10	9.77e-09	15.122	SEPHS1	selenophosphate synthetase 1	-1
8531	0.9521	6.9085	22.349	1.1e-10	9.92e-09	15.1	YBX3	Y-box binding protein 3	1
84962	-1.0325	6.5344	-22.289	1.14e-10	1.01e-08	15.07	AJUBA	ajuba LIM protein	-1
60	-0.82	12.472	-22.141	1.22e-10	1.08e-08	14.993	ACTB	actin beta	-1
79001	1.2695	7.4692	22.127	1.23e-10	1.08e-08	14.986	VKORC1	vitamin K epoxide reductase complex subunit 1	1
4670	-1.1666	7.4487	-22.063	1.27e-10	1.11e-08	14.953	HNRNPM	heterogeneous nuclear ribonucleoprotein M	-1
501	-0.94859	6.4444	-22.036	1.29e-10	1.12e-08	14.939	ALDH7A1	aldehyde dehydrogenase 7 family member A1	-1
94239	-0.93893	6.7171	-21.949	1.34e-10	1.15e-08	14.894	H2AZ2	H2A.Z variant histone 2	-1
1889	0.95741	8.9471	21.856	1.41e-10	1.18e-08	14.846	ECE1	endothelin converting enzyme 1	1
3192	-0.66489	8.4288	-21.854	1.41e-10	1.18e-08	14.845	HNRNPU	heterogeneous nuclear ribonucleoprotein U	-1
3146	-1.324	6.272	-21.849	1.41e-10	1.18e-08	14.842	HMGB1	high mobility group box 1	-1
481	-1.3193	4.4592	-21.844	1.42e-10	1.18e-08	14.84	ATP1B1	ATPase Na+/K+ transporting subunit beta 1	-1
39	-1.3424	4.1492	-21.74	1.49e-10	1.23e-08	14.785	ACAT2	acetyl-CoA acetyltransferase 2	-1
79085	1.0754	5.6188	21.703	1.52e-10	1.23e-08	14.766	SLC25A23	solute carrier family 25 member 23	1
57650	-1.4862	4.5187	-21.695	1.53e-10	1.23e-08	14.761	CIP2A	cellular inhibitor of PP2A	-1
10749	0.77588	8.8079	21.62	1.59e-10	1.26e-08	14.722	KIF1C	kinesin family member 1C	1
6448	1.0859	5.833	21.619	1.59e-10	1.26e-08	14.721	SGSH	N-sulfoglucosamine sulfohydrolase	1
4891	0.99108	5.912	21.506	1.68e-10	1.33e-08	14.661	SLC11A2	solute carrier family 11 member 2	1
5118	-1.4486	7.1168	-21.464	1.72e-10	1.35e-08	14.639	PCOLCE	procollagen C-endopeptidase enhancer	-1
977	0.95667	9.541	21.377	1.8e-10	1.39e-08	14.593	CD151	CD151 molecule (Raph blood group)	1
5499	-0.71732	6.3297	-21.297	1.87e-10	1.42e-08	14.55	PPP1CA	protein phosphatase 1 catalytic subunit alpha	-1
26147	-1.2117	5.3259	-21.281	1.89e-10	1.42e-08	14.541	PHF19	PHD finger protein 19	-1
3306	-1.4229	5.9409	-21.27	1.9e-10	1.42e-08	14.535	HSPA2	heat shock protein family A (Hsp70) member 2	-1
81624	-1.0284	5.7613	-21.244	1.93e-10	1.43e-08	14.521	DIAPH3	diaphanous related formin 3	-1
51614	0.92583	7.9263	21.162	2.01e-10	1.48e-08	14.477	ERGIC3	ERGIC and golgi 3	1
6533	-1.3415	6.5115	-21.132	2.04e-10	1.5e-08	14.461	SLC6A6	solute carrier family 6 member 6	-1
81618	0.8661	7.8305	21.069	2.11e-10	1.54e-08	14.427	ITM2C	integral membrane protein 2C	1
22885	1.3909	6.9391	21.028	2.16e-10	1.57e-08	14.405	ABLIM3	actin binding LIM protein family member 3	1
81037	0.74144	4.9654	20.977	2.21e-10	1.6e-08	14.377	CLPTM1L	CLPTM1 like	1
899	-1.4532	4.2443	-20.965	2.23e-10	1.61e-08	14.37	CCNF	cyclin F	-1
26586	-0.9265	6.2642	-20.93	2.27e-10	1.62e-08	14.351	CKAP2	cytoskeleton associated protein 2	-1
6574	0.81259	7.9035	20.908	2.3e-10	1.63e-08	14.339	SLC20A1	solute carrier family 20 member 1	1
56892	1.074	6.0575	20.885	2.33e-10	1.63e-08	14.326	TCIM	transcriptional and immune response regulator	1
50619	-1.436	1.7308	-20.877	2.33e-10	1.63e-08	14.322	DEF6	DEF6 guanine nucleotide exchange factor	-1
9358	1.2304	7.0735	20.829	2.39e-10	1.65e-08	14.296	ITGBL1	integrin subunit beta like 1	1
262	-1.0201	7.5371	-20.827	2.4e-10	1.65e-08	14.295	AMD1	adenosylmethionine decarboxylase 1	-1
4323	0.91226	9.3814	20.779	2.46e-10	1.68e-08	14.268	MMP14	matrix metallopeptidase 14	1
10493	0.84128	8.2507	20.758	2.49e-10	1.68e-08	14.257	VAT1	vesicle amine transport 1	1
3725	0.79789	7.2955	20.68	2.59e-10	1.74e-08	14.214	JUN	"Jun proto-oncogene, AP-1 transcription factor subunit"	1
5526	1.0016	5.609	20.659	2.62e-10	1.75e-08	14.202	PPP2R5B	protein phosphatase 2 regulatory subunit B'beta	1
71	-0.72694	12.298	-20.532	2.8e-10	1.86e-08	14.131	ACTG1	actin gamma 1	-1
8660	1.1372	5.0695	20.503	2.85e-10	1.87e-08	14.115	IRS2	insulin receptor substrate 2	1
10391	1.4759	4.4989	20.501	2.85e-10	1.87e-08	14.114	CORO2B	coronin 2B	1
26511	0.88306	4.6591	20.434	2.96e-10	1.92e-08	14.077	CHIC2	cysteine rich hydrophobic domain 2	1
51554	1.4596	4.3934	20.427	2.97e-10	1.92e-08	14.073	ACKR4	atypical chemokine receptor 4	1
79815	0.79395	6.0439	20.384	3.04e-10	1.95e-08	14.049	NIPAL2	NIPA like domain containing 2	1
1951	1.0564	3.2939	20.364	3.07e-10	1.96e-08	14.037	CELSR3	cadherin EGF LAG seven-pass G-type receptor 3	1
9762	1.361	4.2026	20.325	3.13e-10	1.98e-08	14.015	LZTS3	leucine zipper tumor suppressor family member 3	1
526	-0.88257	7.2225	-20.323	3.14e-10	1.98e-08	14.014	ATP6V1B2	ATPase H+ transporting V1 subunit B2	-1
1809	-0.97257	6.2135	-20.304	3.17e-10	1.98e-08	14.003	DPYSL3	dihydropyrimidinase like 3	-1
56927	0.98445	5.7674	20.289	3.2e-10	1.99e-08	13.995	GPR108	G protein-coupled receptor 108	1
10657	-0.76127	7.1693	-20.277	3.22e-10	2e-08	13.989	KHDRBS1	"KH RNA binding domain containing, signal transduction associated 1"	-1
10577	0.89648	6.4277	20.262	3.24e-10	2.01e-08	13.98	NPC2	NPC intracellular cholesterol transporter 2	1
23516	1.0881	7.9298	20.228	3.3e-10	2.03e-08	13.961	SLC39A14	solute carrier family 39 member 14	1
27013	0.71087	5.7094	20.213	3.33e-10	2.03e-08	13.953	CNPPD1	cyclin Pas1/PHO80 domain containing 1	1
10956	0.67803	8.2495	20.213	3.33e-10	2.03e-08	13.952	OS9	OS9 endoplasmic reticulum lectin	1
5087	-1.0906	6.5117	-20.181	3.39e-10	2.06e-08	13.934	PBX1	PBX homeobox 1	-1
2119	1.1917	5.4665	20.044	3.65e-10	2.21e-08	13.856	ETV5	ETS variant transcription factor 5	1
55076	1.1957	5.8733	20.019	3.7e-10	2.24e-08	13.842	TMEM45A	transmembrane protein 45A	1
11035	1.4349	3.2025	19.93	3.89e-10	2.32e-08	13.791	RIPK3	receptor interacting serine/threonine kinase 3	1
4054	1.2056	7.9927	19.92	3.91e-10	2.32e-08	13.785	LTBP3	latent transforming growth factor beta binding protein 3	1
51566	0.69402	6.9041	19.916	3.92e-10	2.32e-08	13.783	ARMCX3	armadillo repeat containing X-linked 3	1
6695	1.0633	8.0003	19.906	3.94e-10	2.32e-08	13.777	SPOCK1	"SPARC (osteonectin), cwcv and kazal like domains proteoglycan 1"	1
23034	1.0172	7.5582	19.871	4.02e-10	2.36e-08	13.757	SAMD4A	sterile alpha motif domain containing 4A	1
4313	0.80807	10.179	19.855	4.05e-10	2.37e-08	13.748	MMP2	matrix metallopeptidase 2	1
83716	-1.3828	7.5835	-19.814	4.15e-10	2.41e-08	13.724	CRISPLD2	cysteine rich secretory protein LCCL domain containing 2	-1
59277	1.208	8.1856	19.791	4.2e-10	2.42e-08	13.711	NTN4	netrin 4	1
24147	1.0307	4.8344	19.791	4.2e-10	2.42e-08	13.711	FJX1	four-jointed box kinase 1	1
200312	1.0088	3.9039	19.732	4.34e-10	2.48e-08	13.676	RNF215	ring finger protein 215	1
55320	-0.90058	4.881	-19.728	4.35e-10	2.48e-08	13.674	MIS18BP1	MIS18 binding protein 1	-1
80146	0.94722	5.8194	19.657	4.52e-10	2.57e-08	13.633	UXS1	UDP-glucuronate decarboxylase 1	1
1847	1.3804	4.9038	19.633	4.58e-10	2.6e-08	13.619	DUSP5	dual specificity phosphatase 5	1
83700	0.85174	6.5723	19.609	4.65e-10	2.62e-08	13.605	JAM3	junctional adhesion molecule 3	1
57761	1.2577	4.5667	19.532	4.85e-10	2.7e-08	13.56	TRIB3	tribbles pseudokinase 3	1
8804	1.4048	5.3737	19.526	4.87e-10	2.7e-08	13.556	CREG1	cellular repressor of E1A stimulated genes 1	1
25841	1.4295	4.8255	19.504	4.93e-10	2.72e-08	13.544	ABTB2	ankyrin repeat and BTB domain containing 2	1
11226	0.8523	7.0909	19.473	5.01e-10	2.76e-08	13.525	GALNT6	polypeptide N-acetylgalactosaminyltransferase 6	1
3688	0.65137	11.451	19.465	5.04e-10	2.76e-08	13.52	ITGB1	integrin subunit beta 1	1
8702	0.88644	6.3293	19.425	5.15e-10	2.81e-08	13.497	B4GALT4	"beta-1,4-galactosyltransferase 4"	1
2539	-0.9506	6.4093	-19.421	5.16e-10	2.81e-08	13.494	G6PD	glucose-6-phosphate dehydrogenase	-1
4189	1.1941	5.409	19.328	5.44e-10	2.93e-08	13.44	DNAJB9	DnaJ heat shock protein family (Hsp40) member B9	1
10014	-0.97868	6.2251	-19.299	5.53e-10	2.96e-08	13.422	HDAC5	histone deacetylase 5	-1
2132	0.83714	8.5112	19.294	5.55e-10	2.96e-08	13.419	EXT2	exostosin glycosyltransferase 2	1
23452	0.83327	5.8365	19.246	5.7e-10	3.03e-08	13.391	ANGPTL2	angiopoietin like 2	1
79094	1.2099	4.0488	19.218	5.79e-10	3.06e-08	13.374	CHAC1	ChaC glutathione specific gamma-glutamylcyclotransferase 1	1
23204	-1.1685	7.0149	-19.193	5.88e-10	3.09e-08	13.359	ARL6IP1	ADP ribosylation factor like GTPase 6 interacting protein 1	-1
55157	-1.1618	4.9134	-19.164	5.98e-10	3.13e-08	13.342	DARS2	"aspartyl-tRNA synthetase 2, mitochondrial"	-1
84823	-0.95988	7.3283	-19.154	6.01e-10	3.14e-08	13.336	LMNB2	lamin B2	-1
54532	1.198	9.0265	19.143	6.05e-10	3.14e-08	13.33	USP53	ubiquitin specific peptidase 53	1
3021	-0.86593	7.6067	-19.101	6.19e-10	3.2e-08	13.304	H3-3B	H3.3 histone B	-1
83692	0.90528	7.3292	19.095	6.22e-10	3.2e-08	13.3	CD99L2	CD99 molecule like 2	1
86	-0.9316	5.2565	-19.075	6.29e-10	3.21e-08	13.289	ACTL6A	actin like 6A	-1
576	1.4714	4.5819	19.058	6.35e-10	3.21e-08	13.278	ADGRB2	adhesion G protein-coupled receptor B2	1
8837	1.0862	6.511	19.057	6.35e-10	3.21e-08	13.278	CFLAR	CASP8 and FADD like apoptosis regulator	1
2733	-0.92919	4.9876	-19.029	6.45e-10	3.24e-08	13.261	GLE1	GLE1 RNA export mediator	-1
155370	0.83429	5.6094	19.026	6.47e-10	3.24e-08	13.259	SBDSP1	SBDS pseudogene 1	1
55214	0.84928	5.5761	19.016	6.51e-10	3.25e-08	13.253	P3H2	prolyl 3-hydroxylase 2	1
81533	1.0447	6.9876	19.002	6.56e-10	3.26e-08	13.245	ITFG1	integrin alpha FG-GAP repeat containing 1	1
23646	1.1941	8.1524	18.999	6.57e-10	3.26e-08	13.243	PLD3	phospholipase D family member 3	1
51616	-1.268	4.3285	-18.936	6.81e-10	3.36e-08	13.205	TAF9B	TATA-box binding protein associated factor 9b	-1
85363	-1.1406	5.0171	-18.932	6.83e-10	3.36e-08	13.203	TRIM5	tripartite motif containing 5	-1
5033	0.83195	8.9342	18.917	6.89e-10	3.38e-08	13.193	P4HA1	prolyl 4-hydroxylase subunit alpha 1	1
54407	-0.81495	10.292	-18.897	6.97e-10	3.41e-08	13.181	SLC38A2	solute carrier family 38 member 2	-1
7025	-0.6475	5.7082	-18.887	7.01e-10	3.42e-08	13.175	NR2F1	nuclear receptor subfamily 2 group F member 1	-1
8824	0.82861	5.8201	18.867	7.09e-10	3.45e-08	13.163	CES2	carboxylesterase 2	1
128239	-1.4365	5.4949	-18.79	7.41e-10	3.57e-08	13.116	IQGAP3	IQ motif containing GTPase activating protein 3	-1
6505	0.98617	5.1781	18.785	7.44e-10	3.57e-08	13.113	SLC1A1	solute carrier family 1 member 1	1
51155	-0.68831	6.378	-18.629	8.14e-10	3.88e-08	13.018	JPT1	Jupiter microtubule associated homolog 1	-1
10954	0.97814	5.9769	18.622	8.18e-10	3.88e-08	13.013	PDIA5	protein disulfide isomerase family A member 5	1
7975	1.0723	5.9803	18.598	8.29e-10	3.92e-08	12.998	MAFK	MAF bZIP transcription factor K	1
9411	1.1044	8.2097	18.581	8.38e-10	3.94e-08	12.988	ARHGAP29	Rho GTPase activating protein 29	1
23254	-1.1294	3.9009	-18.575	8.41e-10	3.95e-08	12.984	KAZN	"kazrin, periplakin interacting protein"	-1
152742	-1.1965	3.512	-18.546	8.56e-10	3.99e-08	12.966	LINC01085	long intergenic non-protein coding RNA 1085	-1
80139	0.76498	6.1285	18.511	8.73e-10	4.05e-08	12.944	ZNF703	zinc finger protein 703	1
6421	-0.98541	7.6234	-18.509	8.74e-10	4.05e-08	12.943	SFPQ	splicing factor proline and glutamine rich	-1
1062	-1.4263	5.2394	-18.473	8.93e-10	4.13e-08	12.921	CENPE	centromere protein E	-1
9368	-1.197	3.257	-18.455	9.02e-10	4.14e-08	12.91	SLC9A3R1	SLC9A3 regulator 1	-1
56851	0.95806	6.7	18.451	9.05e-10	4.14e-08	12.907	EMC7	ER membrane protein complex subunit 7	1
3417	-0.80275	5.4762	-18.441	9.1e-10	4.14e-08	12.901	IDH1	isocitrate dehydrogenase (NADP(+)) 1	-1
554202	1.0581	5.0415	18.44	9.11e-10	4.14e-08	12.901	MIR31HG	MIR31 host gene	1
51177	-0.97664	5.3387	-18.431	9.15e-10	4.14e-08	12.895	PLEKHO1	pleckstrin homology domain containing O1	-1
170689	-1.4476	4.3824	-18.431	9.15e-10	4.14e-08	12.895	ADAMTS15	ADAM metallopeptidase with thrombospondin type 1 motif 15	-1
54331	-1.1046	4.0258	-18.413	9.25e-10	4.18e-08	12.884	GNG2	G protein subunit gamma 2	-1
54742	-1.0208	4.4999	-18.403	9.31e-10	4.18e-08	12.877	LY6K	lymphocyte antigen 6 family member K	-1
1471	1.2292	7.3845	18.393	9.36e-10	4.18e-08	12.871	CST3	cystatin C	1
221491	1.1178	4.2769	18.372	9.48e-10	4.21e-08	12.858	SMIM29	small integral membrane protein 29	1
6676	1.4275	2.739	18.345	9.63e-10	4.26e-08	12.841	SPAG4	sperm associated antigen 4	1
65992	0.72851	5.2241	18.334	9.7e-10	4.26e-08	12.834	DDRGK1	DDRGK domain containing 1	1
8992	0.6438	7.9331	18.333	9.71e-10	4.26e-08	12.834	ATP6V0E1	ATPase H+ transporting V0 subunit e1	1
10430	1.0302	5.7941	18.297	9.92e-10	4.34e-08	12.811	TMEM147	transmembrane protein 147	1
348235	-0.82002	5.4055	-18.288	9.97e-10	4.35e-08	12.805	SKA2	spindle and kinetochore associated complex subunit 2	-1
7052	1.4436	8.9124	18.267	1.01e-09	4.39e-08	12.793	TGM2	transglutaminase 2	1
51573	0.64331	6.6991	18.25	1.02e-09	4.41e-08	12.782	GDE1	glycerophosphodiester phosphodiesterase 1	1
440359	1.3917	2.0874	18.218	1.04e-09	4.49e-08	12.762	YBX3P1	Y-box binding protein 3 pseudogene 1	1
390	1.015	9.3348	18.208	1.05e-09	4.49e-08	12.756	RND3	Rho family GTPase 3	1
64710	-0.79918	8.5965	-18.206	1.05e-09	4.49e-08	12.754	NUCKS1	nuclear casein kinase and cyclin dependent kinase substrate 1	-1
5360	1.3719	4.6464	18.169	1.07e-09	4.58e-08	12.731	PLTP	phospholipid transfer protein	1
57604	-1.31	4.0144	-18.142	1.09e-09	4.63e-08	12.714	TRMT9B	tRNA methyltransferase 9B (putative)	-1
57179	0.84808	7.399	18.104	1.11e-09	4.71e-08	12.69	KIAA1191	KIAA1191	1
7345	0.74579	8.9785	18.096	1.12e-09	4.72e-08	12.684	UCHL1	ubiquitin C-terminal hydrolase L1	1
2036	0.95948	5.5049	18.086	1.13e-09	4.73e-08	12.678	EPB41L1	erythrocyte membrane protein band 4.1 like 1	1
11282	0.79557	7.6734	18.073	1.13e-09	4.75e-08	12.67	MGAT4B	"alpha-1,3-mannosyl-glycoprotein 4-beta-N-acetylglucosaminyltransferase B"	1
865	-0.68026	5.9447	-18.028	1.17e-09	4.85e-08	12.642	CBFB	core-binding factor subunit beta	-1
440	1.0519	4.6883	18.003	1.18e-09	4.91e-08	12.625	ASNS	asparagine synthetase (glutamine-hydrolyzing)	1
4854	1.1899	6.5083	17.976	1.2e-09	4.94e-08	12.609	NOTCH3	notch receptor 3	1
4150	-0.82301	6.9358	-17.962	1.21e-09	4.97e-08	12.6	MAZ	MYC associated zinc finger protein	-1
4122	0.67899	6.199	17.905	1.26e-09	5.12e-08	12.563	MAN2A2	mannosidase alpha class 2A member 2	1
5757	-1.4043	7.1803	-17.883	1.27e-09	5.16e-08	12.549	PTMA	prothymosin alpha	-1
9528	1.1411	8.4064	17.852	1.3e-09	5.25e-08	12.529	TMEM59	transmembrane protein 59	1
10432	-0.80551	4.995	-17.836	1.31e-09	5.29e-08	12.519	RBM14	RNA binding motif protein 14	-1
2495	1.2797	9.5403	17.825	1.32e-09	5.31e-08	12.511	FTH1	ferritin heavy chain 1	1
284273	-0.88714	5.9768	-17.776	1.36e-09	5.45e-08	12.48	ZADH2	zinc binding alcohol dehydrogenase domain containing 2	-1
1346	1.257	4.5789	17.764	1.37e-09	5.48e-08	12.473	COX7A1	cytochrome c oxidase subunit 7A1	1
3838	-1.0393	7.1001	-17.752	1.38e-09	5.5e-08	12.465	KPNA2	karyopherin subunit alpha 2	-1
9414	-1.0821	5.1342	-17.742	1.39e-09	5.5e-08	12.458	TJP2	tight junction protein 2	-1
51226	0.8534	6.413	17.702	1.42e-09	5.62e-08	12.433	COPZ2	COPI coat complex subunit zeta 2	1
51390	0.82581	5.4404	17.676	1.45e-09	5.7e-08	12.415	AIG1	androgen induced 1	1
55010	-1.3369	3.0579	-17.667	1.45e-09	5.7e-08	12.41	PARPBP	PARP1 binding protein	-1
22924	0.96748	4.1308	17.666	1.45e-09	5.7e-08	12.409	MAPRE3	microtubule associated protein RP/EB family member 3	1
6426	-0.83133	7.736	-17.611	1.5e-09	5.89e-08	12.374	SRSF1	serine and arginine rich splicing factor 1	-1
84255	0.79939	5.2618	17.585	1.53e-09	5.95e-08	12.357	SLC37A3	solute carrier family 37 member 3	1
56852	-0.85149	4.9815	-17.582	1.53e-09	5.95e-08	12.354	RAD18	RAD18 E3 ubiquitin protein ligase	-1
1200	0.7813	7.3941	17.579	1.53e-09	5.95e-08	12.352	TPP1	tripeptidyl peptidase 1	1
4924	0.79109	8.1338	17.564	1.55e-09	5.98e-08	12.343	NUCB1	nucleobindin 1	1
1894	-0.7368	6.144	-17.538	1.57e-09	6.07e-08	12.326	ECT2	epithelial cell transforming 2	-1
81552	0.94548	5.5153	17.527	1.58e-09	6.09e-08	12.319	VOPP1	VOPP1 WW domain binding protein	1
10227	0.91271	6.853	17.515	1.6e-09	6.13e-08	12.311	MFSD10	major facilitator superfamily domain containing 10	1
57515	0.86776	8.9047	17.501	1.61e-09	6.16e-08	12.302	SERINC1	serine incorporator 1	1
8532	1.3331	3.4675	17.477	1.63e-09	6.24e-08	12.286	CPZ	carboxypeptidase Z	1
56776	-0.71583	6.987	-17.389	1.73e-09	6.55e-08	12.228	FMN2	formin 2	-1
6938	-0.75235	6.774	-17.353	1.77e-09	6.67e-08	12.204	TCF12	transcription factor 12	-1
222068	0.71422	6.537	17.351	1.77e-09	6.67e-08	12.203	TMED4	transmembrane p24 trafficking protein 4	1
11065	-1.4906	4.104	-17.345	1.78e-09	6.68e-08	12.199	UBE2C	ubiquitin conjugating enzyme E2 C	-1
6591	-1.2734	6.0615	-17.338	1.78e-09	6.69e-08	12.194	SNAI2	snail family transcriptional repressor 2	-1
642	-1.2152	4.6317	-17.278	1.85e-09	6.93e-08	12.155	BLMH	bleomycin hydrolase	-1
7466	0.70146	6.3765	17.263	1.87e-09	6.96e-08	12.145	WFS1	wolframin ER transmembrane glycoprotein	1
51053	-0.93643	3.6815	-17.26	1.87e-09	6.96e-08	12.143	GMNN	geminin DNA replication inhibitor	-1
29089	-1.2768	3.58	-17.25	1.88e-09	6.99e-08	12.136	UBE2T	ubiquitin conjugating enzyme E2 T	-1
2146	-1.2709	3.8856	-17.243	1.89e-09	6.99e-08	12.131	EZH2	enhancer of zeste 2 polycomb repressive complex 2 subunit	-1
22858	-1.2039	5.3769	-17.238	1.9e-09	6.99e-08	12.128	CILK1	ciliogenesis associated kinase 1	-1
7298	-1.0003	4.7784	-17.235	1.9e-09	6.99e-08	12.126	TYMS	thymidylate synthetase	-1
115817	0.70134	4.5851	17.235	1.9e-09	6.99e-08	12.126	DHRS1	dehydrogenase/reductase 1	1
81606	-1.4685	6.7864	-17.218	1.92e-09	7.03e-08	12.115	LBH	LBH regulator of WNT signaling pathway	-1
10940	-1.2381	3.7785	-17.218	1.92e-09	7.03e-08	12.115	POP1	"POP1 homolog, ribonuclease P/MRP subunit"	-1
55809	-1.1262	4.7102	-17.214	1.93e-09	7.03e-08	12.112	TRERF1	transcriptional regulating factor 1	-1
55632	-0.8493	4.9251	-17.207	1.94e-09	7.05e-08	12.108	G2E3	G2/M-phase specific E3 ubiquitin protein ligase	-1
51088	0.74574	7.2585	17.158	2e-09	7.26e-08	12.075	KLHL5	kelch like family member 5	1
123	0.80537	7.0923	17.152	2.01e-09	7.26e-08	12.071	PLIN2	perilipin 2	1
10618	0.79237	9.2662	17.144	2.02e-09	7.26e-08	12.065	TGOLN2	trans-golgi network protein 2	1
84418	1.1691	4.0256	17.138	2.02e-09	7.26e-08	12.061	CYSTM1	cysteine rich transmembrane module containing 1	1
1606	0.67724	6.5282	17.138	2.02e-09	7.26e-08	12.061	DGKA	diacylglycerol kinase alpha	1
283349	1.1469	5.6795	17.122	2.04e-09	7.27e-08	12.05	RASSF3	Ras association domain family member 3	1
9585	-1.4869	4.873	-17.104	2.07e-09	7.34e-08	12.038	KIF20B	kinesin family member 20B	-1
63939	-1.3448	3.6923	-17.1	2.07e-09	7.34e-08	12.036	FAM217B	family with sequence similarity 217 member B	-1
10457	0.824	6.1061	17.081	2.1e-09	7.39e-08	12.023	GPNMB	glycoprotein nmb	1
116254	1.1183	6.5429	17.079	2.1e-09	7.39e-08	12.022	GINM1	glycoprotein integral membrane 1	1
6434	-0.81263	6.6474	-17.074	2.11e-09	7.39e-08	12.018	TRA2B	transformer 2 beta homolog	-1
138050	0.73158	6.7739	17.045	2.15e-09	7.5e-08	11.999	HGSNAT	heparan-alpha-glucosaminide N-acetyltransferase	1
6418	-0.6822	7.2577	-17.043	2.15e-09	7.5e-08	11.998	SET	SET nuclear proto-oncogene	-1
51635	1.0323	5.8297	17.041	2.15e-09	7.5e-08	11.996	DHRS7	dehydrogenase/reductase 7	1
220988	-1.0438	6.7754	-17.014	2.19e-09	7.59e-08	11.978	HNRNPA3	heterogeneous nuclear ribonucleoprotein A3	-1
5954	0.94476	8.0873	17.014	2.19e-09	7.59e-08	11.978	RCN1	reticulocalbin 1	1
79644	1.2183	4.1126	16.993	2.22e-09	7.66e-08	11.964	SRD5A3	steroid 5 alpha-reductase 3	1
9118	1.2473	3.7644	16.976	2.24e-09	7.73e-08	11.953	INA	internexin neuronal intermediate filament protein alpha	1
79600	0.91622	4.5746	16.966	2.26e-09	7.76e-08	11.946	TCTN1	tectonic family member 1	1
23275	0.81738	7.1173	16.953	2.28e-09	7.8e-08	11.937	POFUT2	protein O-fucosyltransferase 2	1
203259	0.98768	5.3549	16.927	2.31e-09	7.91e-08	11.92	FAM219A	family with sequence similarity 219 member A	1
91304	0.70611	7.063	16.922	2.32e-09	7.92e-08	11.916	TMEM259	transmembrane protein 259	1
10093	-0.68649	6.487	-16.918	2.33e-09	7.92e-08	11.913	ARPC4	actin related protein 2/3 complex subunit 4	-1
9319	-1.2159	4.7063	-16.891	2.37e-09	8.02e-08	11.895	TRIP13	thyroid hormone receptor interactor 13	-1
1122	-0.91889	4.7678	-16.884	2.38e-09	8.03e-08	11.89	CHML	CHM like Rab escort protein	-1
166647	0.86508	5.3965	16.882	2.38e-09	8.03e-08	11.889	ADGRA3	adhesion G protein-coupled receptor A3	1
8794	1.3891	2.3846	16.878	2.39e-09	8.04e-08	11.886	TNFRSF10C	TNF receptor superfamily member 10c	1
4528	-0.73798	4.7229	-16.87	2.4e-09	8.06e-08	11.881	MTIF2	mitochondrial translational initiation factor 2	-1
1385	-0.69688	5.4565	-16.865	2.41e-09	8.07e-08	11.878	CREB1	cAMP responsive element binding protein 1	-1
154043	-1.4035	3.571	-16.852	2.43e-09	8.1e-08	11.869	CNKSR3	CNKSR family member 3	-1
5445	0.71541	6.8833	16.85	2.43e-09	8.1e-08	11.867	PON2	paraoxonase 2	1
124936	1.4376	4.6078	16.839	2.45e-09	8.12e-08	11.86	CYB5D2	cytochrome b5 domain containing 2	1
5900	0.90762	5.2192	16.839	2.45e-09	8.12e-08	11.86	RALGDS	ral guanine nucleotide dissociation stimulator	1
6383	-1.0219	6.4713	-16.825	2.47e-09	8.17e-08	11.85	SDC2	syndecan 2	-1
8898	-0.73303	6.3165	-16.78	2.55e-09	8.4e-08	11.82	MTMR2	myotubularin related protein 2	-1
200916	-1.4611	4.5206	-16.748	2.6e-09	8.54e-08	11.798	RPL22L1	ribosomal protein L22 like 1	-1
5198	-0.95666	4.486	-16.737	2.62e-09	8.58e-08	11.79	PFAS	phosphoribosylformylglycinamidine synthase	-1
8815	-0.75843	5.5215	-16.728	2.63e-09	8.6e-08	11.784	BANF1	BAF nuclear assembly factor 1	-1
1513	1.1	6.4309	16.727	2.63e-09	8.6e-08	11.783	CTSK	cathepsin K	1
51646	0.80919	7.1637	16.723	2.64e-09	8.61e-08	11.78	YPEL5	yippee like 5	1
5739	1.3124	4.6909	16.718	2.65e-09	8.61e-08	11.777	PTGIR	prostaglandin I2 receptor	1
83667	1.2007	4.8266	16.708	2.67e-09	8.61e-08	11.771	SESN2	sestrin 2	1
64400	0.88316	4.0724	16.702	2.68e-09	8.61e-08	11.766	AKTIP	AKT interacting protein	1
7048	0.74394	8.0598	16.699	2.68e-09	8.61e-08	11.764	TGFBR2	transforming growth factor beta receptor 2	1
64748	0.84273	6.41	16.699	2.68e-09	8.61e-08	11.764	PLPPR2	phospholipid phosphatase related 2	1
2297	0.94169	4.7492	16.697	2.69e-09	8.61e-08	11.763	FOXD1	forkhead box D1	1
10134	0.89733	7.7518	16.653	2.76e-09	8.84e-08	11.733	BCAP31	B cell receptor associated protein 31	1
64114	0.66153	7.8838	16.641	2.79e-09	8.85e-08	11.724	TMBIM1	transmembrane BAX inhibitor motif containing 1	1
9768	-1.4402	4.437	-16.627	2.81e-09	8.92e-08	11.715	PCLAF	PCNA clamp associated factor	-1
8904	-0.58492	7.0091	-16.596	2.87e-09	9.06e-08	11.693	CPNE1	copine 1	-1
9802	-0.53033	6.9337	-16.535	2.99e-09	9.39e-08	11.651	DAZAP2	DAZ associated protein 2	-1
6428	-0.88017	7.4149	-16.533	2.99e-09	9.39e-08	11.65	SRSF3	serine and arginine rich splicing factor 3	-1
6427	-0.77845	6.9879	-16.509	3.04e-09	9.52e-08	11.633	SRSF2	serine and arginine rich splicing factor 2	-1
56983	0.79284	5.0547	16.505	3.05e-09	9.52e-08	11.63	POGLUT1	protein O-glucosyltransferase 1	1
81	-0.89283	9.7273	-16.498	3.06e-09	9.55e-08	11.626	ACTN4	actinin alpha 4	-1
1841	-0.95282	4.6152	-16.485	3.09e-09	9.61e-08	11.617	DTYMK	deoxythymidylate kinase	-1
23327	1.029	6.0907	16.481	3.09e-09	9.62e-08	11.614	NEDD4L	NEDD4 like E3 ubiquitin protein ligase	1
26271	-1.1101	3.8971	-16.463	3.13e-09	9.71e-08	11.601	FBXO5	F-box protein 5	-1
84988	0.88838	4.3207	16.461	3.13e-09	9.71e-08	11.6	PPP1R16A	protein phosphatase 1 regulatory subunit 16A	1
5476	0.70289	7.6815	16.455	3.15e-09	9.73e-08	11.595	CTSA	cathepsin A	1
292	-0.92258	6.5781	-16.392	3.28e-09	1.01e-07	11.552	SLC25A5	solute carrier family 25 member 5	-1
196	0.76109	6.2161	16.373	3.32e-09	1.01e-07	11.539	AHR	aryl hydrocarbon receptor	1
79583	1.276	3.0296	16.369	3.33e-09	1.02e-07	11.535	TMEM231	transmembrane protein 231	1
64151	-1.3507	4.7722	-16.318	3.45e-09	1.05e-07	11.5	NCAPG	non-SMC condensin I complex subunit G	-1
55108	0.51751	6.7119	16.285	3.52e-09	1.07e-07	11.476	BSDC1	BSD domain containing 1	1
55706	-0.72875	5.38	-16.28	3.53e-09	1.07e-07	11.473	NDC1	NDC1 transmembrane nucleoporin	-1
51063	-0.75292	5.7766	-16.255	3.59e-09	1.08e-07	11.456	CALHM2	calcium homeostasis modulator family member 2	-1
10592	-0.7049	5.9952	-16.25	3.61e-09	1.08e-07	11.452	SMC2	structural maintenance of chromosomes 2	-1
23243	-0.80908	6.4143	-16.227	3.66e-09	1.1e-07	11.436	ANKRD28	ankyrin repeat domain 28	-1
9833	-1.1007	4.8155	-16.219	3.68e-09	1.1e-07	11.43	MELK	maternal embryonic leucine zipper kinase	-1
10549	0.76691	6.9741	16.209	3.71e-09	1.11e-07	11.423	PRDX4	peroxiredoxin 4	1
344148	1.464	4.0225	16.196	3.74e-09	1.11e-07	11.414	NCKAP5	NCK associated protein 5	1
3145	-0.69956	4.5195	-16.185	3.77e-09	1.12e-07	11.406	HMBS	hydroxymethylbilane synthase	-1
26135	-0.55912	7.5131	-16.182	3.77e-09	1.12e-07	11.404	SERBP1	SERPINE1 mRNA binding protein 1	-1
8720	0.6979	7.856	16.18	3.78e-09	1.12e-07	11.402	MBTPS1	"membrane bound transcription factor peptidase, site 1"	1
56967	0.73669	6.52	16.165	3.81e-09	1.13e-07	11.392	C14orf132	chromosome 14 open reading frame 132	1
54908	-1.3622	5.6304	-16.156	3.84e-09	1.13e-07	11.386	SPDL1	spindle apparatus coiled-coil protein 1	-1
51768	1.095	6.8181	16.105	3.97e-09	1.16e-07	11.35	TM7SF3	transmembrane 7 superfamily member 3	1
5358	-0.67707	8.3572	-16.103	3.98e-09	1.16e-07	11.348	PLS3	plastin 3	-1
23028	-0.573	6.0862	-16.068	4.07e-09	1.18e-07	11.323	KDM1A	lysine demethylase 1A	-1
55624	0.75767	6.8854	16.066	4.08e-09	1.18e-07	11.322	POMGNT1	"protein O-linked mannose N-acetylglucosaminyltransferase 1 (beta 1,2-)"	1
51669	0.97583	8.0214	16.049	4.13e-09	1.19e-07	11.31	SARAF	store-operated calcium entry associated regulatory factor	1
29937	1.0057	5.2368	16.034	4.17e-09	1.2e-07	11.299	NENF	neudesin neurotrophic factor	1
26503	0.82853	6.1633	15.995	4.28e-09	1.23e-07	11.271	SLC17A5	solute carrier family 17 member 5	1
9445	1.0385	8.4943	15.993	4.29e-09	1.23e-07	11.27	ITM2B	integral membrane protein 2B	1
7991	0.66566	7.2782	15.993	4.29e-09	1.23e-07	11.27	TUSC3	tumor suppressor candidate 3	1
5329	0.90071	6.7052	15.977	4.33e-09	1.24e-07	11.258	PLAUR	"plasminogen activator, urokinase receptor"	1
23673	0.76254	6.6632	15.957	4.39e-09	1.25e-07	11.244	STX12	syntaxin 12	1
57142	0.73037	9.8289	15.956	4.39e-09	1.25e-07	11.243	RTN4	reticulon 4	1
5066	1.0694	9.9292	15.953	4.4e-09	1.25e-07	11.241	PAM	peptidylglycine alpha-amidating monooxygenase	1
100505881	-0.63454	5.8847	-15.908	4.54e-09	1.29e-07	11.209	MAGI2-AS3	MAGI2 antisense RNA 3	-1
10236	-0.86025	7.1764	-15.898	4.57e-09	1.29e-07	11.202	HNRNPR	heterogeneous nuclear ribonucleoprotein R	-1
1854	-0.65003	5.7533	-15.881	4.62e-09	1.31e-07	11.19	DUT	deoxyuridine triphosphatase	-1
5501	-0.75839	6.7087	-15.874	4.64e-09	1.31e-07	11.184	PPP1CC	protein phosphatase 1 catalytic subunit gamma	-1
79675	-0.7308	3.8635	-15.861	4.69e-09	1.32e-07	11.175	FASTKD1	FAST kinase domains 1	-1
51569	0.68678	6.8385	15.852	4.72e-09	1.32e-07	11.169	UFM1	ubiquitin fold modifier 1	1
11100	-0.58893	7.974	-15.848	4.73e-09	1.32e-07	11.165	HNRNPUL1	heterogeneous nuclear ribonucleoprotein U like 1	-1
22800	1.0905	6.8944	15.836	4.77e-09	1.33e-07	11.157	RRAS2	RAS related 2	1
4093	-1.3176	4.981	-15.825	4.8e-09	1.34e-07	11.149	SMAD9	SMAD family member 9	-1
26100	0.71996	6.4967	15.802	4.88e-09	1.35e-07	11.132	WIPI2	"WD repeat domain, phosphoinositide interacting 2"	1
3609	-0.7432	7.7946	-15.799	4.89e-09	1.35e-07	11.131	ILF3	interleukin enhancer binding factor 3	-1
25805	-1.3607	3.5063	-15.799	4.89e-09	1.35e-07	11.13	BAMBI	BMP and activin membrane bound inhibitor	-1
11345	0.58712	6.1198	15.798	4.89e-09	1.35e-07	11.13	GABARAPL2	GABA type A receptor associated protein like 2	1
3749	1.4062	5.0374	15.792	4.91e-09	1.35e-07	11.125	KCNC4	potassium voltage-gated channel subfamily C member 4	1
2617	0.66453	8.215	15.782	4.95e-09	1.35e-07	11.118	GARS1	glycyl-tRNA synthetase 1	1
57559	-1.0965	4.4353	-15.779	4.96e-09	1.35e-07	11.116	STAMBPL1	STAM binding protein like 1	-1
5600	1.3299	4.2051	15.761	5.02e-09	1.37e-07	11.102	MAPK11	mitogen-activated protein kinase 11	1
1718	-1.0173	6.8847	-15.739	5.09e-09	1.39e-07	11.087	DHCR24	24-dehydrocholesterol reductase	-1
132660	-0.75562	4.6913	-15.732	5.12e-09	1.39e-07	11.082	LIN54	lin-54 DREAM MuvB core complex component	-1
558	-0.54029	9.5226	-15.726	5.14e-09	1.39e-07	11.077	AXL	AXL receptor tyrosine kinase	-1
535	0.93883	5.5254	15.722	5.15e-09	1.39e-07	11.075	ATP6V0A1	ATPase H+ transporting V0 subunit a1	1
3925	-1.2407	7.7539	-15.72	5.16e-09	1.39e-07	11.073	STMN1	stathmin 1	-1
84886	-1.0887	7.8306	-15.72	5.16e-09	1.39e-07	11.073	C1orf198	chromosome 1 open reading frame 198	-1
29899	-1.475	3.7879	-15.705	5.21e-09	1.4e-07	11.062	GPSM2	G protein signaling modulator 2	-1
694	0.80485	6.1274	15.694	5.26e-09	1.41e-07	11.054	BTG1	BTG anti-proliferation factor 1	1
1783	0.63889	7.9516	15.655	5.4e-09	1.44e-07	11.026	DYNC1LI2	dynein cytoplasmic 1 light intermediate chain 2	1
3181	-1.1804	9.1862	-15.655	5.4e-09	1.44e-07	11.026	HNRNPA2B1	heterogeneous nuclear ribonucleoprotein A2/B1	-1
3423	0.96157	7.3208	15.651	5.41e-09	1.44e-07	11.023	IDS	iduronate 2-sulfatase	1
55379	-0.52495	8.1903	-15.632	5.48e-09	1.46e-07	11.009	LRRC59	leucine rich repeat containing 59	-1
9244	1.4117	3.6613	15.627	5.5e-09	1.46e-07	11.005	CRLF1	cytokine receptor like factor 1	1
4085	-1.2509	4.3079	-15.619	5.54e-09	1.47e-07	10.999	MAD2L1	mitotic arrest deficient 2 like 1	-1
84251	1.145	5.4796	15.618	5.54e-09	1.47e-07	10.999	SGIP1	SH3GL interacting endocytic adaptor 1	1
285362	0.72407	5.8923	15.606	5.59e-09	1.48e-07	10.989	SUMF1	sulfatase modifying factor 1	1
6241	-0.8168	6.41	-15.594	5.63e-09	1.49e-07	10.981	RRM2	ribonucleotide reductase regulatory subunit M2	-1
23089	-1.2736	6.7752	-15.587	5.66e-09	1.49e-07	10.976	PEG10	paternally expressed 10	-1
55055	-0.67842	4.743	-15.577	5.7e-09	1.5e-07	10.968	ZWILCH	zwilch kinetochore protein	-1
949	1.0736	6.8025	15.575	5.7e-09	1.5e-07	10.967	SCARB1	scavenger receptor class B member 1	1
9903	0.97642	6.0834	15.568	5.73e-09	1.5e-07	10.962	KLHL21	kelch like family member 21	1
5725	-0.54159	7.8765	-15.56	5.77e-09	1.51e-07	10.956	PTBP1	polypyrimidine tract binding protein 1	-1
290	1.4093	10.109	15.537	5.86e-09	1.53e-07	10.939	ANPEP	"alanyl aminopeptidase, membrane"	1
5272	-1.1001	3.3269	-15.512	5.96e-09	1.55e-07	10.921	SERPINB9	serpin family B member 9	-1
57727	-0.59946	4.9424	-15.478	6.1e-09	1.59e-07	10.896	NCOA5	nuclear receptor coactivator 5	-1
399473	1.3349	4.0138	15.471	6.13e-09	1.59e-07	10.89	SPRED3	sprouty related EVH1 domain containing 3	1
27122	0.67099	10.003	15.463	6.17e-09	1.6e-07	10.885	DKK3	dickkopf WNT signaling pathway inhibitor 3	1
142	-0.85248	6.38	-15.447	6.24e-09	1.61e-07	10.873	PARP1	poly(ADP-ribose) polymerase 1	-1
55062	0.76643	5.6125	15.442	6.26e-09	1.61e-07	10.869	WIPI1	"WD repeat domain, phosphoinositide interacting 1"	1
65124	0.86957	6.2033	15.428	6.32e-09	1.62e-07	10.859	SOWAHC	sosondowah ankyrin repeat domain family member C	1
23385	0.91018	7.7634	15.411	6.4e-09	1.64e-07	10.846	NCSTN	nicastrin	1
51449	1.2404	8.0713	15.406	6.42e-09	1.64e-07	10.843	PCYOX1	prenylcysteine oxidase 1	1
23371	-1.1636	5.8912	-15.4	6.44e-09	1.65e-07	10.838	TNS2	tensin 2	-1
81617	0.80888	4.3004	15.394	6.47e-09	1.65e-07	10.834	CAB39L	calcium binding protein 39 like	1
9343	-0.53967	6.6562	-15.393	6.48e-09	1.65e-07	10.833	EFTUD2	elongation factor Tu GTP binding domain containing 2	-1
54884	0.87508	5.9755	15.377	6.55e-09	1.66e-07	10.821	RETSAT	retinol saturase	1
9057	-0.67369	6.1625	-15.35	6.68e-09	1.69e-07	10.801	SLC7A6	solute carrier family 7 member 6	-1
58489	-0.77252	4.5749	-15.344	6.7e-09	1.69e-07	10.796	ABHD17C	abhydrolase domain containing 17C	-1
10979	-0.94956	8.0622	-15.333	6.75e-09	1.7e-07	10.788	FERMT2	fermitin family member 2	-1
10404	0.90085	5.5205	15.332	6.76e-09	1.7e-07	10.788	CPQ	carboxypeptidase Q	1
654433	0.78308	6.2237	15.319	6.82e-09	1.71e-07	10.778	PAX8-AS1	PAX8 antisense RNA 1	1
267	0.76054	7.3566	15.314	6.85e-09	1.72e-07	10.774	AMFR	autocrine motility factor receptor	1
27316	-1.0469	6.1465	-15.263	7.1e-09	1.77e-07	10.736	RBMX	RNA binding motif protein X-linked	-1
5393	-1.2339	4.6586	-15.253	7.15e-09	1.78e-07	10.728	EXOSC9	exosome component 9	-1
2799	0.60774	8.4104	15.248	7.17e-09	1.78e-07	10.725	GNS	glucosamine (N-acetyl)-6-sulfatase	1
11231	0.6253	7.1727	15.247	7.18e-09	1.78e-07	10.724	SEC63	"SEC63 homolog, protein translocation regulator"	1
50808	0.63309	6.5449	15.241	7.21e-09	1.79e-07	10.72	AK3	adenylate kinase 3	1
57326	1.219	6.455	15.23	7.27e-09	1.8e-07	10.711	PBXIP1	PBX homeobox interacting protein 1	1
51571	-0.73706	5.0559	-15.169	7.59e-09	1.87e-07	10.665	CYRIB	CYFIP related Rac1 interactor B	-1
51114	0.94118	6.5027	15.162	7.62e-09	1.87e-07	10.661	ZDHHC9	zinc finger DHHC-type palmitoyltransferase 9	1
22836	-0.83878	8.3234	-15.162	7.63e-09	1.87e-07	10.66	RHOBTB3	Rho related BTB domain containing 3	-1
59345	-0.66309	6.8489	-15.16	7.64e-09	1.87e-07	10.658	GNB4	G protein subunit beta 4	-1
10376	-0.88218	9.2027	-15.154	7.67e-09	1.88e-07	10.654	TUBA1B	tubulin alpha 1b	-1
517	-0.65207	6.5107	-15.133	7.78e-09	1.9e-07	10.638	ATP5MC2	ATP synthase membrane subunit c locus 2	-1
8324	-0.71433	7.6201	-15.126	7.82e-09	1.9e-07	10.633	FZD7	frizzled class receptor 7	-1
57333	0.63568	7.9324	15.123	7.84e-09	1.91e-07	10.631	RCN3	reticulocalbin 3	1
84572	1.1377	5.7228	15.105	7.94e-09	1.93e-07	10.617	GNPTG	N-acetylglucosamine-1-phosphate transferase subunit gamma	1
898	1.2931	3.0421	15.102	7.96e-09	1.93e-07	10.615	CCNE1	cyclin E1	1
2130	-0.74274	7.2266	-15.098	7.98e-09	1.93e-07	10.612	EWSR1	EWS RNA binding protein 1	-1
8836	-0.86426	5.3276	-15.076	8.11e-09	1.96e-07	10.595	GGH	gamma-glutamyl hydrolase	-1
20	1.3912	6.2565	15.069	8.15e-09	1.96e-07	10.59	ABCA2	ATP binding cassette subfamily A member 2	1
26230	-1.3301	3.068	-15.058	8.21e-09	1.98e-07	10.582	TIAM2	TIAM Rac1 associated GEF 2	-1
961	0.527	6.8044	15.042	8.3e-09	2e-07	10.57	CD47	CD47 molecule	1
7474	0.69241	9.3818	15.037	8.34e-09	2e-07	10.566	WNT5A	Wnt family member 5A	1
10424	0.65965	7.0473	15.037	8.34e-09	2e-07	10.565	PGRMC2	progesterone receptor membrane component 2	1
85358	1.2975	2.0027	15.035	8.35e-09	2e-07	10.564	SHANK3	SH3 and multiple ankyrin repeat domains 3	1
10548	0.874	6.693	15.023	8.42e-09	2.01e-07	10.555	TM9SF1	transmembrane 9 superfamily member 1	1
27163	1.0645	4.63	15.001	8.55e-09	2.04e-07	10.538	NAAA	N-acylethanolamine acid amidase	1
27235	-1.1723	3.8453	-14.99	8.62e-09	2.05e-07	10.53	COQ2	"coenzyme Q2, polyprenyltransferase"	-1
112611	0.99441	3.7792	14.976	8.71e-09	2.07e-07	10.519	RWDD2A	RWD domain containing 2A	1
3980	-0.69705	4.783	-14.972	8.73e-09	2.07e-07	10.517	LIG3	DNA ligase 3	-1
3073	0.96525	7.1145	14.969	8.75e-09	2.07e-07	10.514	HEXA	hexosaminidase subunit alpha	1
7436	1.0369	6.1897	14.953	8.85e-09	2.09e-07	10.502	VLDLR	very low density lipoprotein receptor	1
58504	0.87221	5.3918	14.952	8.86e-09	2.09e-07	10.501	ARHGAP22	Rho GTPase activating protein 22	1
132320	-1.011	3.524	-14.949	8.88e-09	2.09e-07	10.499	SCLT1	sodium channel and clathrin linker 1	-1
445	1.2261	6.4467	14.948	8.89e-09	2.09e-07	10.498	ASS1	argininosuccinate synthase 1	1
22829	1.0643	4.4603	14.925	9.03e-09	2.12e-07	10.481	NLGN4Y	neuroligin 4 Y-linked	1
56005	1.0668	8.0007	14.907	9.15e-09	2.14e-07	10.466	MYDGF	myeloid derived growth factor	1
60681	0.81506	9.8125	14.887	9.28e-09	2.17e-07	10.452	FKBP10	FKBP prolyl isomerase 10	1
66005	0.7123	6.738	14.869	9.4e-09	2.19e-07	10.438	CHID1	chitinase domain containing 1	1
10947	0.93743	4.8074	14.867	9.42e-09	2.19e-07	10.436	AP3M2	adaptor related protein complex 3 subunit mu 2	1
121260	0.73397	5.4677	14.866	9.43e-09	2.19e-07	10.436	SLC15A4	solute carrier family 15 member 4	1
1051	1.3009	4.6734	14.851	9.53e-09	2.21e-07	10.424	CEBPB	CCAAT enhancer binding protein beta	1
348654	-0.697	4.2829	-14.851	9.53e-09	2.21e-07	10.424	GEN1	GEN1 Holliday junction 5' flap endonuclease	-1
55323	0.737	6.4812	14.844	9.58e-09	2.21e-07	10.418	LARP6	"La ribonucleoprotein 6, translational regulator"	1
2664	0.46157	7.3736	14.822	9.73e-09	2.25e-07	10.402	GDI1	GDP dissociation inhibitor 1	1
92999	0.82182	6.4708	14.801	9.88e-09	2.27e-07	10.386	ZBTB47	zinc finger and BTB domain containing 47	1
444	0.52823	10.005	14.793	9.94e-09	2.28e-07	10.379	ASPH	aspartate beta-hydroxylase	1
55147	-0.66427	5.5347	-14.773	1.01e-08	2.31e-07	10.364	RBM23	RNA binding motif protein 23	-1
29880	0.65687	4.9882	14.772	1.01e-08	2.31e-07	10.363	ALG5	ALG5 dolichyl-phosphate beta-glucosyltransferase	1
871	-0.57294	9.5395	-14.771	1.01e-08	2.31e-07	10.362	SERPINH1	serpin family H member 1	-1
2086	1.0853	2.9902	14.767	1.01e-08	2.31e-07	10.359	ERV3-1	"endogenous retrovirus group 3 member 1, envelope"	1
3074	0.78105	7.5778	14.763	1.02e-08	2.31e-07	10.356	HEXB	hexosaminidase subunit beta	1
114794	1.3039	3.9827	14.754	1.02e-08	2.32e-07	10.349	ELFN2	extracellular leucine rich repeat and fibronectin type III domain containing 2	1
51110	-1.0647	3.1391	-14.732	1.04e-08	2.36e-07	10.332	LACTB2	lactamase beta 2	-1
11222	-0.71484	5.8865	-14.728	1.04e-08	2.36e-07	10.329	MRPL3	mitochondrial ribosomal protein L3	-1
1719	-1.0375	3.5385	-14.693	1.07e-08	2.41e-07	10.302	DHFR	dihydrofolate reductase	-1
25927	-0.58632	5.5026	-14.684	1.08e-08	2.42e-07	10.295	CNRIP1	cannabinoid receptor interacting protein 1	-1
23770	0.71798	8.0977	14.681	1.08e-08	2.42e-07	10.292	FKBP8	FKBP prolyl isomerase 8	1
51150	0.75085	8.3024	14.672	1.09e-08	2.44e-07	10.285	SDF4	stromal cell derived factor 4	1
29128	-0.9114	4.6244	-14.671	1.09e-08	2.44e-07	10.285	UHRF1	ubiquitin like with PHD and ring finger domains 1	-1
580	-0.99015	3.6649	-14.657	1.1e-08	2.45e-07	10.274	BARD1	BRCA1 associated RING domain 1	-1
166	0.48064	8.4317	14.654	1.1e-08	2.45e-07	10.272	TLE5	"TLE family member 5, transcriptional modulator"	1
56548	1.3159	4.2404	14.653	1.1e-08	2.45e-07	10.271	CHST7	carbohydrate sulfotransferase 7	1
57185	1.1193	8.2458	14.64	1.11e-08	2.47e-07	10.261	NIPAL3	NIPA like domain containing 3	1
80155	-0.53742	6.3227	-14.636	1.11e-08	2.48e-07	10.258	NAA15	"N-alpha-acetyltransferase 15, NatA auxiliary subunit"	-1
30008	0.65586	8.6562	14.632	1.12e-08	2.48e-07	10.254	EFEMP2	EGF containing fibulin extracellular matrix protein 2	1
7155	-0.79574	7.3058	-14.627	1.12e-08	2.49e-07	10.251	TOP2B	DNA topoisomerase II beta	-1
84557	1.045	4.0204	14.616	1.13e-08	2.5e-07	10.242	MAP1LC3A	microtubule associated protein 1 light chain 3 alpha	1
50649	0.75611	4.3276	14.602	1.14e-08	2.53e-07	10.231	ARHGEF4	Rho guanine nucleotide exchange factor 4	1
9526	-0.50872	5.4846	-14.581	1.16e-08	2.56e-07	10.215	MPDU1	mannose-P-dolichol utilization defect 1	-1
4802	-0.74749	4.5276	-14.576	1.17e-08	2.56e-07	10.211	NFYC	nuclear transcription factor Y subunit gamma	-1
3656	1.4423	3.0256	14.564	1.18e-08	2.58e-07	10.201	IRAK2	interleukin 1 receptor associated kinase 2	1
5533	0.71205	4.5418	14.558	1.18e-08	2.59e-07	10.197	PPP3CC	protein phosphatase 3 catalytic subunit gamma	1
10169	0.60008	7.1875	14.551	1.19e-08	2.6e-07	10.191	SERF2	small EDRK-rich factor 2	1
22898	-0.67606	5.6225	-14.531	1.2e-08	2.63e-07	10.176	DENND3	DENN domain containing 3	-1
54814	1.3864	4.5255	14.53	1.2e-08	2.63e-07	10.175	QPCTL	glutaminyl-peptide cyclotransferase like	1
25914	-0.7812	4.1848	-14.518	1.22e-08	2.65e-07	10.165	RTTN	rotatin	-1
57158	-0.78716	4.6795	-14.504	1.23e-08	2.68e-07	10.155	JPH2	junctophilin 2	-1
126282	-1.1076	3.0609	-14.502	1.23e-08	2.68e-07	10.153	TNFAIP8L1	TNF alpha induced protein 8 like 1	-1
219333	0.48198	5.5079	14.48	1.25e-08	2.71e-07	10.136	USP12	ubiquitin specific peptidase 12	1
7041	-0.516	6.9488	-14.474	1.26e-08	2.72e-07	10.131	TGFB1I1	transforming growth factor beta 1 induced transcript 1	-1
55177	0.72041	5.5899	14.466	1.26e-08	2.73e-07	10.125	RMDN3	regulator of microtubule dynamics 3	1
7514	-0.55083	7.7261	-14.466	1.26e-08	2.73e-07	10.124	XPO1	exportin 1	-1
6631	-0.72248	5.5432	-14.462	1.27e-08	2.73e-07	10.122	SNRPC	small nuclear ribonucleoprotein polypeptide C	-1
23492	0.81807	4.1596	14.455	1.27e-08	2.74e-07	10.116	CBX7	chromobox 7	1
6237	0.75883	6.8227	14.455	1.27e-08	2.74e-07	10.116	RRAS	RAS related	1
79786	0.82627	6.3067	14.444	1.28e-08	2.76e-07	10.107	KLHL36	kelch like family member 36	1
56994	0.63609	5.7087	14.439	1.29e-08	2.76e-07	10.104	CHPT1	choline phosphotransferase 1	1
2177	-1.0483	3.7021	-14.432	1.3e-08	2.77e-07	10.098	FANCD2	FA complementation group D2	-1
1848	1.3958	5.5838	14.426	1.3e-08	2.78e-07	10.093	DUSP6	dual specificity phosphatase 6	1
6812	0.58754	6.0632	14.401	1.33e-08	2.83e-07	10.073	STXBP1	syntaxin binding protein 1	1
2923	0.45605	9.3024	14.394	1.33e-08	2.84e-07	10.068	PDIA3	protein disulfide isomerase family A member 3	1
2633	-1.0135	5.5442	-14.386	1.34e-08	2.85e-07	10.061	GBP1	guanylate binding protein 1	-1
57619	-1.2818	7.6424	-14.372	1.36e-08	2.88e-07	10.05	SHROOM3	shroom family member 3	-1
54732	0.6412	8.4482	14.368	1.36e-08	2.88e-07	10.047	TMED9	transmembrane p24 trafficking protein 9	1
147040	0.53379	5.3206	14.344	1.38e-08	2.93e-07	10.029	KCTD11	potassium channel tetramerization domain containing 11	1
1604	1.4004	5.1307	14.328	1.4e-08	2.96e-07	10.015	CD55	CD55 molecule (Cromer blood group)	1
3184	-1.0708	6.874	-14.327	1.4e-08	2.96e-07	10.015	HNRNPD	heterogeneous nuclear ribonucleoprotein D	-1
8405	-0.78806	5.6456	-14.319	1.41e-08	2.97e-07	10.009	SPOP	speckle type BTB/POZ protein	-1
283487	-1.3869	2.8968	-14.315	1.41e-08	2.98e-07	10.005	LINC00346	long intergenic non-protein coding RNA 346	-1
8886	-0.61068	6.1001	-14.309	1.42e-08	2.99e-07	10	DDX18	DEAD-box helicase 18	-1
3983	1.1613	5.0968	14.301	1.43e-08	3e-07	9.9942	ABLIM1	actin binding LIM protein 1	1
1431	-0.51944	6.9244	-14.292	1.44e-08	3.01e-07	9.9873	CS	citrate synthase	-1
3075	1.1076	6.5964	14.292	1.44e-08	3.01e-07	9.9871	CFH	complement factor H	1
5686	-0.70015	6.7259	-14.276	1.46e-08	3.04e-07	9.9742	PSMA5	proteasome 20S subunit alpha 5	-1
55332	0.8379	9.0413	14.257	1.48e-08	3.08e-07	9.9589	DRAM1	DNA damage regulated autophagy modulator 1	1
79770	0.882	7.0134	14.247	1.49e-08	3.1e-07	9.9509	TXNDC15	thioredoxin domain containing 15	1
27338	-0.92735	5.3283	-14.239	1.5e-08	3.11e-07	9.9449	UBE2S	ubiquitin conjugating enzyme E2 S	-1
7105	0.63862	4.6237	14.237	1.5e-08	3.11e-07	9.9434	TSPAN6	tetraspanin 6	1
23387	0.95756	4.8627	14.232	1.51e-08	3.12e-07	9.939	SIK3	SIK family kinase 3	1
3488	1.0293	14.009	14.226	1.51e-08	3.13e-07	9.934	IGFBP5	insulin like growth factor binding protein 5	1
1540	0.55093	6.5711	14.221	1.52e-08	3.13e-07	9.9303	CYLD	CYLD lysine 63 deubiquitinase	1
51715	0.50627	6.4937	14.217	1.52e-08	3.13e-07	9.9273	RAB23	"RAB23, member RAS oncogene family"	1
8767	0.76476	5.1967	14.211	1.53e-08	3.14e-07	9.9226	RIPK2	receptor interacting serine/threonine kinase 2	1
25800	0.6529	7.7383	14.197	1.55e-08	3.17e-07	9.9107	SLC39A6	solute carrier family 39 member 6	1
7001	0.53527	6.7156	14.195	1.55e-08	3.17e-07	9.9098	PRDX2	peroxiredoxin 2	1
11130	-1.2563	4.9805	-14.19	1.55e-08	3.17e-07	9.9054	ZWINT	ZW10 interacting kinetochore protein	-1
157570	-0.93572	3.1015	-14.187	1.56e-08	3.18e-07	9.9028	ESCO2	establishment of sister chromatid cohesion N-acetyltransferase 2	-1
23170	-0.62201	5.1445	-14.175	1.57e-08	3.2e-07	9.8938	TTLL12	tubulin tyrosine ligase like 12	-1
56674	0.72514	5.9726	14.157	1.59e-08	3.24e-07	9.8788	TMEM9B	TMEM9 domain family member B	1
80856	0.68139	6.6943	14.156	1.59e-08	3.24e-07	9.8786	LNPK	"lunapark, ER junction formation factor"	1
3190	-0.55237	8.7258	-14.151	1.6e-08	3.25e-07	9.8741	HNRNPK	heterogeneous nuclear ribonucleoprotein K	-1
836	0.87447	6.2105	14.147	1.6e-08	3.25e-07	9.871	CASP3	caspase 3	1
994	-1.2079	5.8823	-14.143	1.61e-08	3.26e-07	9.8682	CDC25B	cell division cycle 25B	-1
2286	0.61435	5.2998	14.126	1.63e-08	3.29e-07	9.8544	FKBP2	FKBP prolyl isomerase 2	1
7107	1.0737	4.0122	14.126	1.63e-08	3.29e-07	9.8543	GPR137B	G protein-coupled receptor 137B	1
1786	-0.79099	6.5812	-14.121	1.64e-08	3.3e-07	9.8498	DNMT1	DNA methyltransferase 1	-1
537	1.0212	7.5352	14.103	1.66e-08	3.34e-07	9.8354	ATP6AP1	ATPase H+ transporting accessory protein 1	1
1509	1.0649	8.3963	14.1	1.66e-08	3.34e-07	9.833	CTSD	cathepsin D	1
51537	-1.2339	2.0819	-14.071	1.7e-08	3.39e-07	9.8099	MTFP1	mitochondrial fission process 1	-1
10972	0.5207	8.6259	14.071	1.7e-08	3.39e-07	9.8098	TMED10	transmembrane p24 trafficking protein 10	1
9124	-0.67464	6.8842	-14.043	1.74e-08	3.45e-07	9.787	PDLIM1	PDZ and LIM domain 1	-1
5970	0.45719	6.5801	14.019	1.77e-08	3.5e-07	9.7681	RELA	"RELA proto-oncogene, NF-kB subunit"	1
4841	-0.51815	7.8704	-14.014	1.78e-08	3.51e-07	9.7636	NONO	non-POU domain containing octamer binding	-1
286410	-0.75489	5.7368	-14.012	1.78e-08	3.51e-07	9.762	ATP11C	ATPase phospholipid transporting 11C	-1
51138	-0.89674	6.169	-13.991	1.81e-08	3.56e-07	9.7449	COPS4	COP9 signalosome subunit 4	-1
25814	-0.54217	7.5706	-13.986	1.81e-08	3.57e-07	9.7412	ATXN10	ataxin 10	-1
150468	-0.92408	4.8254	-13.978	1.82e-08	3.58e-07	9.7348	CKAP2L	cytoskeleton associated protein 2 like	-1
9879	-0.74225	5.8859	-13.951	1.86e-08	3.64e-07	9.7123	DDX46	DEAD-box helicase 46	-1
127262	0.75592	6.2815	13.949	1.87e-08	3.64e-07	9.7113	TPRG1L	tumor protein p63 regulated 1 like	1
8463	-0.62801	5.0728	-13.945	1.87e-08	3.65e-07	9.7075	TEAD2	TEA domain transcription factor 2	-1
23395	-0.75786	4.8877	-13.929	1.9e-08	3.69e-07	9.6943	LARS2	"leucyl-tRNA synthetase 2, mitochondrial"	-1
9572	0.90571	4.3008	13.911	1.92e-08	3.73e-07	9.6798	NR1D1	nuclear receptor subfamily 1 group D member 1	1
7468	-0.88571	7.0912	-13.903	1.93e-08	3.75e-07	9.673	NSD2	nuclear receptor binding SET domain protein 2	-1
6282	0.56562	8.7888	13.868	1.99e-08	3.84e-07	9.6448	S100A11	S100 calcium binding protein A11	1
10189	-0.87776	5.0781	-13.864	1.99e-08	3.84e-07	9.6417	ALYREF	Aly/REF export factor	-1
54682	0.98591	3.9838	13.859	2e-08	3.85e-07	9.6377	MANSC1	MANSC domain containing 1	1
3099	0.76736	6.8054	13.851	2.01e-08	3.87e-07	9.6308	HK2	hexokinase 2	1
8914	-0.86472	5.0266	-13.845	2.02e-08	3.89e-07	9.6263	TIMELESS	timeless circadian regulator	-1
8506	0.81886	6.8933	13.838	2.03e-08	3.9e-07	9.6204	CNTNAP1	contactin associated protein 1	1
8780	0.54689	6.4051	13.819	2.06e-08	3.96e-07	9.6048	RIOK3	RIO kinase 3	1
83641	0.77974	6.5299	13.797	2.1e-08	4.02e-07	9.5862	FAM107B	family with sequence similarity 107 member B	1
573	0.7347	4.9557	13.782	2.12e-08	4.06e-07	9.5741	BAG1	BAG cochaperone 1	1
7016	0.53079	5.3925	13.781	2.12e-08	4.06e-07	9.5732	TESK1	testis associated actin remodelling kinase 1	1
116151	0.64953	6.0559	13.769	2.14e-08	4.08e-07	9.5631	FAM210B	family with sequence similarity 210 member B	1
4355	1.1957	3.4979	13.751	2.17e-08	4.13e-07	9.549	MPP2	membrane palmitoylated protein 2	1
388403	0.87765	3.4087	13.743	2.19e-08	4.16e-07	9.5419	YPEL2	yippee like 2	1
3949	-0.67296	6.0324	-13.737	2.2e-08	4.17e-07	9.5371	LDLR	low density lipoprotein receptor	-1
9886	-1.0651	4.206	-13.734	2.2e-08	4.17e-07	9.5346	RHOBTB1	Rho related BTB domain containing 1	-1
3693	1.4074	8.912	13.721	2.23e-08	4.21e-07	9.5239	ITGB5	integrin subunit beta 5	1
55691	-0.63467	5.503	-13.702	2.26e-08	4.26e-07	9.5079	FRMD4A	FERM domain containing 4A	-1
54468	-0.62243	4.3647	-13.7	2.26e-08	4.26e-07	9.5068	MIOS	meiosis regulator for oocyte development	-1
3927	-0.50923	9.3515	-13.687	2.28e-08	4.3e-07	9.4959	LASP1	LIM and SH3 protein 1	-1
54858	1.0335	5.7053	13.678	2.3e-08	4.33e-07	9.4886	PGPEP1	pyroglutamyl-peptidase I	1
57805	-0.52716	6.3636	-13.667	2.32e-08	4.36e-07	9.4789	CCAR2	cell cycle and apoptosis regulator 2	-1
9837	-0.81296	3.1978	-13.66	2.33e-08	4.38e-07	9.4732	GINS1	GINS complex subunit 1	-1
340527	-1.4034	2.9254	-13.658	2.34e-08	4.38e-07	9.4713	NHSL2	NHS like 2	-1
1534	0.72515	5.8037	13.652	2.35e-08	4.39e-07	9.467	CYB561	cytochrome b561	1
1263	0.78132	4.8616	13.652	2.35e-08	4.39e-07	9.4668	PLK3	polo like kinase 3	1
23155	0.56283	5.768	13.65	2.35e-08	4.39e-07	9.4651	CLCC1	chloride channel CLIC like 1	1
117854	-1.1173	2.0532	-13.637	2.38e-08	4.43e-07	9.4539	TRIM6	tripartite motif containing 6	-1
221184	-0.77505	4.9576	-13.63	2.39e-08	4.45e-07	9.4484	CPNE2	copine 2	-1
4664	0.50456	5.5393	13.627	2.39e-08	4.45e-07	9.4461	NAB1	NGFI-A binding protein 1	1
79572	0.9128	8.2481	13.616	2.41e-08	4.48e-07	9.4371	ATP13A3	ATPase 13A3	1
374882	0.87438	4.5519	13.599	2.45e-08	4.53e-07	9.4225	TMEM205	transmembrane protein 205	1
23598	-0.66642	3.7173	-13.597	2.45e-08	4.53e-07	9.421	PATZ1	POZ/BTB and AT hook containing zinc finger 1	-1
11145	1.3937	3.0825	13.594	2.46e-08	4.54e-07	9.4183	PLAAT3	phospholipase A and acyltransferase 3	1
123016	-0.60216	4.813	-13.58	2.48e-08	4.58e-07	9.4069	TTC8	tetratricopeptide repeat domain 8	-1
100506144	0.86739	4.3933	13.579	2.49e-08	4.58e-07	9.4063	TMEM35B	transmembrane protein 35B	1
284611	-1.3316	3.3658	-13.578	2.49e-08	4.58e-07	9.4049	FAM102B	family with sequence similarity 102 member B	-1
1514	0.55598	7.4386	13.575	2.49e-08	4.58e-07	9.4027	CTSL	cathepsin L	1
9021	-1.1765	4.8643	-13.556	2.53e-08	4.65e-07	9.3867	SOCS3	suppressor of cytokine signaling 3	-1
58505	0.67857	6.9428	13.551	2.54e-08	4.66e-07	9.3822	OSTC	oligosaccharyltransferase complex non-catalytic subunit	1
80709	-0.63217	3.9991	-13.549	2.55e-08	4.66e-07	9.3808	AKNA	AT-hook transcription factor	-1
10867	0.82901	6.0664	13.541	2.56e-08	4.68e-07	9.3743	TSPAN9	tetraspanin 9	1
11285	0.59016	5.306	13.54	2.56e-08	4.68e-07	9.3736	B4GALT7	"beta-1,4-galactosyltransferase 7"	1
25937	0.57908	6.2268	13.534	2.58e-08	4.7e-07	9.368	WWTR1	WW domain containing transcription regulator 1	1
64215	0.69288	5.2527	13.527	2.59e-08	4.72e-07	9.3621	DNAJC1	DnaJ heat shock protein family (Hsp40) member C1	1
9688	-0.53111	5.6187	-13.516	2.61e-08	4.75e-07	9.353	NUP93	nucleoporin 93	-1
81631	0.71582	7.3233	13.494	2.66e-08	4.81e-07	9.3348	MAP1LC3B	microtubule associated protein 1 light chain 3 beta	1
1203	0.61513	4.9439	13.47	2.71e-08	4.89e-07	9.315	CLN5	CLN5 intracellular trafficking protein	1
10664	-0.5377	5.2763	-13.469	2.71e-08	4.89e-07	9.3136	CTCF	CCCTC-binding factor	-1
57192	1.0802	4.8475	13.453	2.75e-08	4.94e-07	9.3006	MCOLN1	mucolipin 1	1
6185	0.60568	9.1842	13.449	2.75e-08	4.95e-07	9.2973	RPN2	ribophorin II	1
25824	0.66374	6.7813	13.429	2.8e-08	5.02e-07	9.2804	PRDX5	peroxiredoxin 5	1
4000	-0.73023	9.8378	-13.422	2.81e-08	5.04e-07	9.2745	LMNA	lamin A/C	-1
65005	-0.86148	4.7151	-13.417	2.83e-08	5.06e-07	9.2701	MRPL9	mitochondrial ribosomal protein L9	-1
2185	-0.999	3.8602	-13.408	2.85e-08	5.09e-07	9.2625	PTK2B	protein tyrosine kinase 2 beta	-1
8795	0.46024	7.6118	13.405	2.85e-08	5.09e-07	9.2596	TNFRSF10B	TNF receptor superfamily member 10b	1
3489	1.1252	8.7779	13.4	2.86e-08	5.1e-07	9.256	IGFBP6	insulin like growth factor binding protein 6	1
6548	0.81575	6.5063	13.391	2.88e-08	5.13e-07	9.2484	SLC9A1	solute carrier family 9 member A1	1
9475	-0.76303	7.2941	-13.389	2.89e-08	5.14e-07	9.2463	ROCK2	Rho associated coiled-coil containing protein kinase 2	-1
7343	-0.52124	6.3604	-13.387	2.89e-08	5.14e-07	9.245	UBTF	upstream binding transcription factor	-1
6844	0.85293	5.5026	13.381	2.91e-08	5.15e-07	9.2398	VAMP2	vesicle associated membrane protein 2	1
84256	1.021	5.424	13.374	2.93e-08	5.18e-07	9.2333	FLYWCH1	FLYWCH-type zinc finger 1	1
3608	-0.60591	7.0093	-13.364	2.95e-08	5.21e-07	9.2255	ILF2	interleukin enhancer binding factor 2	-1
10535	-1.063	4.0459	-13.36	2.96e-08	5.22e-07	9.2221	RNASEH2A	ribonuclease H2 subunit A	-1
5595	0.70893	6.1795	13.346	2.99e-08	5.26e-07	9.2103	MAPK3	mitogen-activated protein kinase 3	1
114049	0.67356	5.8716	13.346	2.99e-08	5.26e-07	9.2096	BUD23	BUD23 rRNA methyltransferase and ribosome maturation factor	1
8877	-0.89178	5.8803	-13.311	3.07e-08	5.39e-07	9.1804	SPHK1	sphingosine kinase 1	-1
5902	-0.62083	5.6668	-13.308	3.08e-08	5.39e-07	9.178	RANBP1	RAN binding protein 1	-1
5631	-0.89385	6.0812	-13.301	3.1e-08	5.41e-07	9.1714	PRPS1	phosphoribosyl pyrophosphate synthetase 1	-1
6038	1.0494	4.3563	13.296	3.11e-08	5.43e-07	9.1674	RNASE4	ribonuclease A family member 4	1
135293	-1.3404	4.3385	-13.29	3.13e-08	5.45e-07	9.1621	PM20D2	peptidase M20 domain containing 2	-1
3028	-0.60287	5.0645	-13.285	3.14e-08	5.46e-07	9.158	HSD17B10	hydroxysteroid 17-beta dehydrogenase 10	-1
10313	0.48467	7.3576	13.285	3.14e-08	5.46e-07	9.1579	RTN3	reticulon 3	1
57572	0.87859	4.9522	13.284	3.14e-08	5.46e-07	9.1573	DOCK6	dedicator of cytokinesis 6	1
144717	0.94468	4.1996	13.255	3.22e-08	5.57e-07	9.1323	PHETA1	PH domain containing endocytic trafficking adaptor 1	1
2034	0.83434	8.5177	13.255	3.22e-08	5.57e-07	9.1321	EPAS1	endothelial PAS domain protein 1	1
509	-0.53201	6.643	-13.248	3.23e-08	5.6e-07	9.1264	ATP5F1C	ATP synthase F1 subunit gamma	-1
4154	-0.4593	8.1191	-13.242	3.25e-08	5.62e-07	9.1216	MBNL1	muscleblind like splicing regulator 1	-1
63934	1.1032	2.9687	13.233	3.27e-08	5.65e-07	9.1134	ZNF667	zinc finger protein 667	1
8458	-0.85094	4.0503	-13.229	3.28e-08	5.66e-07	9.1105	TTF2	transcription termination factor 2	-1
7384	-0.44421	7.0921	-13.228	3.29e-08	5.66e-07	9.1094	UQCRC1	ubiquinol-cytochrome c reductase core protein 1	-1
3487	1.3422	10.935	13.226	3.29e-08	5.66e-07	9.1078	IGFBP4	insulin like growth factor binding protein 4	1
26002	0.91213	7.9817	13.223	3.3e-08	5.66e-07	9.1055	MOXD1	monooxygenase DBH like 1	1
1611	0.5186	8.4679	13.221	3.31e-08	5.67e-07	9.1031	DAP	death associated protein	1
6443	0.72734	7.891	13.217	3.32e-08	5.68e-07	9.0997	SGCB	sarcoglycan beta	1
26099	-0.58681	7.5381	-13.215	3.32e-08	5.69e-07	9.0981	SZRD1	SUZ RNA binding domain containing 1	-1
6910	-0.6937	6.1697	-13.206	3.35e-08	5.72e-07	9.0904	TBX5	T-box transcription factor 5	-1
84706	0.83625	4.3671	13.204	3.35e-08	5.72e-07	9.0892	GPT2	glutamic--pyruvic transaminase 2	1
55129	0.72981	6.7506	13.2	3.36e-08	5.74e-07	9.0853	ANO10	anoctamin 10	1
27248	0.73819	7.0377	13.197	3.37e-08	5.74e-07	9.0832	ERLEC1	endoplasmic reticulum lectin 1	1
58472	0.69939	4.6922	13.196	3.37e-08	5.74e-07	9.0817	SQOR	sulfide quinone oxidoreductase	1
2043	-1.3032	5.8528	-13.181	3.41e-08	5.8e-07	9.0696	EPHA4	EPH receptor A4	-1
401548	-0.50809	5.4269	-13.175	3.43e-08	5.83e-07	9.0641	SNX30	sorting nexin family member 30	-1
4125	0.7063	6.4783	13.169	3.45e-08	5.85e-07	9.0592	MAN2B1	mannosidase alpha class 2B member 1	1
60685	0.5323	6.7994	13.167	3.45e-08	5.85e-07	9.0574	ZFAND3	zinc finger AN1-type containing 3	1
9126	-0.66053	6.0056	-13.163	3.46e-08	5.86e-07	9.0539	SMC3	structural maintenance of chromosomes 3	-1
83986	0.5503	6.9177	13.153	3.49e-08	5.9e-07	9.0452	FAM234A	family with sequence similarity 234 member A	1
11253	0.89383	7.1195	13.148	3.51e-08	5.92e-07	9.0406	MAN1B1	mannosidase alpha class 1B member 1	1
2634	-1.1364	4.1243	-13.144	3.52e-08	5.93e-07	9.0377	GBP2	guanylate binding protein 2	-1
84314	1.0461	2.8721	13.141	3.52e-08	5.94e-07	9.0349	TMEM107	transmembrane protein 107	1
9382	0.57373	5.7077	13.134	3.54e-08	5.96e-07	9.0289	COG1	component of oligomeric golgi complex 1	1
125950	-0.6214	5.8797	-13.134	3.55e-08	5.96e-07	9.0286	RAVER1	"ribonucleoprotein, PTB binding 1"	-1
79677	-0.43569	5.0912	-13.127	3.57e-08	5.99e-07	9.0224	SMC6	structural maintenance of chromosomes 6	-1
4060	0.81175	10.965	13.112	3.61e-08	6.05e-07	9.01	LUM	lumican	1
81848	0.60215	6.1953	13.111	3.61e-08	6.05e-07	9.009	SPRY4	sprouty RTK signaling antagonist 4	1
1522	0.99959	8.7705	13.087	3.68e-08	6.16e-07	8.9882	CTSZ	cathepsin Z	1
51665	0.55622	6.405	13.082	3.7e-08	6.17e-07	8.9838	ASB1	ankyrin repeat and SOCS box containing 1	1
2037	-0.56153	6.3401	-13.08	3.7e-08	6.17e-07	8.9821	EPB41L2	erythrocyte membrane protein band 4.1 like 2	-1
11335	-0.63993	6.7155	-13.079	3.71e-08	6.17e-07	8.981	CBX3	chromobox 3	-1
8467	-0.48821	7.0887	-13.077	3.71e-08	6.17e-07	8.9795	SMARCA5	"SWI/SNF related, matrix associated, actin dependent regulator of chromatin, subfamily a, member 5"	-1
10385	0.6703	4.2364	13.07	3.73e-08	6.2e-07	8.9736	BTN2A2	butyrophilin subfamily 2 member A2	1
9678	-0.58065	4.1137	-13.063	3.75e-08	6.22e-07	8.9679	PHF14	PHD finger protein 14	-1
84446	1.0343	3.4889	13.063	3.76e-08	6.22e-07	8.9674	BRSK1	BR serine/threonine kinase 1	1
3916	0.54717	8.964	13.062	3.76e-08	6.22e-07	8.9667	LAMP1	lysosomal associated membrane protein 1	1
196463	1.1154	6.9217	13.051	3.79e-08	6.27e-07	8.9572	PLBD2	phospholipase B domain containing 2	1
23423	1.1956	7.5082	13.031	3.86e-08	6.36e-07	8.9396	TMED3	transmembrane p24 trafficking protein 3	1
163590	0.56692	6.7097	13.025	3.87e-08	6.38e-07	8.9343	TOR1AIP2	torsin 1A interacting protein 2	1
6726	-0.61079	6.3637	-13.023	3.88e-08	6.38e-07	8.9327	SRP9	signal recognition particle 9	-1
10135	0.88032	5.8792	13.022	3.88e-08	6.38e-07	8.9317	NAMPT	nicotinamide phosphoribosyltransferase	1
123169	-0.69932	4.8221	-13.021	3.88e-08	6.38e-07	8.9317	LEO1	"LEO1 homolog, Paf1/RNA polymerase II complex component"	-1
374928	0.73605	2.592	13.019	3.89e-08	6.38e-07	8.9293	ZNF773	zinc finger protein 773	1
284403	-1.1629	3.9554	-13.018	3.9e-08	6.38e-07	8.9284	WDR62	WD repeat domain 62	-1
64781	-0.42633	6.3999	-13.006	3.93e-08	6.44e-07	8.918	CERK	ceramide kinase	-1
25844	0.76056	7.3916	13.004	3.94e-08	6.44e-07	8.9165	YIPF3	Yip1 domain family member 3	1
29953	-0.5711	6.5821	-13	3.95e-08	6.45e-07	8.9134	TRHDE	thyrotropin releasing hormone degrading enzyme	-1
6575	0.74442	6.7968	13	3.95e-08	6.45e-07	8.9131	SLC20A2	solute carrier family 20 member 2	1
5580	0.53001	5.1485	12.999	3.96e-08	6.45e-07	8.9122	PRKCD	protein kinase C delta	1
5782	0.47507	7.0353	12.985	4e-08	6.5e-07	8.8997	PTPN12	protein tyrosine phosphatase non-receptor type 12	1
221955	0.67369	5.3165	12.985	4e-08	6.5e-07	8.8996	DAGLB	diacylglycerol lipase beta	1
29843	-0.69915	4.5911	-12.984	4e-08	6.5e-07	8.8992	SENP1	SUMO specific peptidase 1	-1
10472	-0.89052	4.6689	-12.981	4.01e-08	6.51e-07	8.8968	ZBTB18	zinc finger and BTB domain containing 18	-1
51247	-0.46239	5.967	-12.98	4.02e-08	6.51e-07	8.896	PAIP2	poly(A) binding protein interacting protein 2	-1
928	0.67435	6.6916	12.965	4.07e-08	6.58e-07	8.8828	CD9	CD9 molecule	1
6059	-0.51848	6.496	-12.964	4.07e-08	6.58e-07	8.8818	ABCE1	ATP binding cassette subfamily E member 1	-1
960	0.4689	10.541	12.957	4.09e-08	6.62e-07	8.8757	CD44	CD44 molecule (Indian blood group)	1
23173	-0.59954	5.9443	-12.948	4.13e-08	6.66e-07	8.8676	METAP1	methionyl aminopeptidase 1	-1
60494	1.1954	2.5954	12.939	4.16e-08	6.7e-07	8.8596	CCDC81	coiled-coil domain containing 81	1
10423	0.7292	6.7176	12.937	4.16e-08	6.7e-07	8.8585	CDIPT	CDP-diacylglycerol--inositol 3-phosphatidyltransferase	1
6182	-0.74106	5.0778	-12.935	4.17e-08	6.71e-07	8.8563	MRPL12	mitochondrial ribosomal protein L12	-1
84811	-0.67689	3.6228	-12.924	4.21e-08	6.76e-07	8.8471	BUD13	BUD13 homolog	-1
55504	-1.3114	4.1303	-12.92	4.22e-08	6.77e-07	8.8433	TNFRSF19	TNF receptor superfamily member 19	-1
2260	0.46408	8.4272	12.917	4.23e-08	6.78e-07	8.8403	FGFR1	fibroblast growth factor receptor 1	1
53981	-0.41466	6.6669	-12.911	4.25e-08	6.81e-07	8.8355	CPSF2	cleavage and polyadenylation specific factor 2	-1
6605	-0.45753	6.916	-12.907	4.27e-08	6.82e-07	8.8317	SMARCE1	"SWI/SNF related, matrix associated, actin dependent regulator of chromatin, subfamily e, member 1"	-1
9890	-1.1546	4.5513	-12.9	4.29e-08	6.85e-07	8.826	PLPPR4	phospholipid phosphatase related 4	-1
84623	-0.89752	5.5127	-12.895	4.31e-08	6.87e-07	8.8217	KIRREL3	kirre like nephrin family adhesion molecule 3	-1
89891	-0.82983	5.0528	-12.891	4.32e-08	6.89e-07	8.8183	WDR34	WD repeat domain 34	-1
57122	-0.68917	5.0869	-12.879	4.37e-08	6.95e-07	8.8071	NUP107	nucleoporin 107	-1
54930	-0.53587	4.0085	-12.878	4.37e-08	6.95e-07	8.8063	HAUS4	HAUS augmin like complex subunit 4	-1
83638	0.4979	6.1235	12.872	4.39e-08	6.97e-07	8.8016	C11orf68	chromosome 11 open reading frame 68	1
205	0.99391	6.0013	12.866	4.41e-08	7e-07	8.7963	AK4	adenylate kinase 4	1
26994	0.47114	7.549	12.864	4.42e-08	7e-07	8.7947	RNF11	ring finger protein 11	1
6764	-0.89289	5.8601	-12.851	4.47e-08	7.06e-07	8.7828	DENND2B	DENN domain containing 2B	-1
27348	0.71706	5.8152	12.847	4.48e-08	7.08e-07	8.7792	TOR1B	torsin family 1 member B	1
80328	0.92394	3.2247	12.845	4.49e-08	7.09e-07	8.7775	ULBP2	UL16 binding protein 2	1
22943	-0.78524	9.7313	-12.837	4.52e-08	7.12e-07	8.7704	DKK1	dickkopf WNT signaling pathway inhibitor 1	-1
57104	0.57804	6.3594	12.834	4.53e-08	7.12e-07	8.768	PNPLA2	patatin like phospholipase domain containing 2	1
273	-1.4255	2.2826	-12.834	4.53e-08	7.12e-07	8.7678	AMPH	amphiphysin	-1
81929	-0.67326	5.3545	-12.83	4.54e-08	7.14e-07	8.7645	SEH1L	SEH1 like nucleoporin	-1
10926	-1.3083	3.0888	-12.806	4.64e-08	7.27e-07	8.7432	DBF4	DBF4 zinc finger	-1
79939	0.6627	6.7782	12.795	4.68e-08	7.32e-07	8.7337	SLC35E1	solute carrier family 35 member E1	1
11337	0.4225	7.2214	12.795	4.68e-08	7.32e-07	8.7337	GABARAP	GABA type A receptor-associated protein	1
5188	-0.93805	4.2477	-12.787	4.71e-08	7.36e-07	8.7267	GATB	glutamyl-tRNA amidotransferase subunit B	-1
23324	1.0972	7.3271	12.786	4.71e-08	7.37e-07	8.7255	MAN2B2	mannosidase alpha class 2B member 2	1
8372	1.2251	3.4494	12.778	4.74e-08	7.4e-07	8.719	HYAL3	hyaluronidase 3	1
55819	0.72988	5.1538	12.776	4.75e-08	7.4e-07	8.7168	RNF130	ring finger protein 130	1
6461	0.63949	5.8736	12.772	4.77e-08	7.42e-07	8.7138	SHB	SH2 domain containing adaptor protein B	1
23500	-0.84514	5.0488	-12.771	4.77e-08	7.42e-07	8.7125	DAAM2	dishevelled associated activator of morphogenesis 2	-1
3159	0.93861	8.5145	12.756	4.83e-08	7.5e-07	8.6997	HMGA1	high mobility group AT-hook 1	1
151887	-0.86116	9.0615	-12.754	4.84e-08	7.51e-07	8.6973	CCDC80	coiled-coil domain containing 80	-1
5162	-0.61525	6.1602	-12.748	4.87e-08	7.53e-07	8.692	PDHB	pyruvate dehydrogenase E1 subunit beta	-1
6041	-0.95824	3.7597	-12.741	4.89e-08	7.57e-07	8.6863	RNASEL	ribonuclease L	-1
51084	0.87262	3.2935	12.725	4.96e-08	7.65e-07	8.6723	CRYL1	crystallin lambda 1	1
10721	-1.2904	3.1973	-12.724	4.96e-08	7.65e-07	8.6714	POLQ	DNA polymerase theta	-1
57658	0.7434	6.9569	12.723	4.97e-08	7.65e-07	8.6698	CALCOCO1	calcium binding and coiled-coil domain 1	1
5034	0.606	10.895	12.721	4.97e-08	7.66e-07	8.6683	P4HB	prolyl 4-hydroxylase subunit beta	1
23279	-0.65168	5.5867	-12.712	5.01e-08	7.68e-07	8.6605	NUP160	nucleoporin 160	-1
5819	0.57694	6.9802	12.712	5.01e-08	7.68e-07	8.6604	NECTIN2	nectin cell adhesion molecule 2	1
100129034	-0.67316	5.7192	-12.707	5.03e-08	7.71e-07	8.6555	LOC100129034	uncharacterized LOC100129034	-1
91947	0.79459	7.7393	12.706	5.04e-08	7.71e-07	8.6549	ARRDC4	arrestin domain containing 4	1
322	0.5772	6.0093	12.703	5.05e-08	7.72e-07	8.6524	APBB1	amyloid beta precursor protein binding family B member 1	1
3316	-1.0838	3.5249	-12.69	5.1e-08	7.79e-07	8.641	HSPB2	heat shock protein family B (small) member 2	-1
91663	0.4285	8.8498	12.683	5.14e-08	7.83e-07	8.6343	MYADM	myeloid associated differentiation marker	1
1318	1.078	3.741	12.682	5.14e-08	7.83e-07	8.6337	SLC31A2	solute carrier family 31 member 2	1
2026	1.2029	6.3478	12.677	5.16e-08	7.86e-07	8.629	ENO2	enolase 2	1
7205	-0.45175	6.5701	-12.676	5.17e-08	7.86e-07	8.628	TRIP6	thyroid hormone receptor interactor 6	-1
3988	-0.75161	7.0351	-12.666	5.21e-08	7.91e-07	8.6194	LIPA	"lipase A, lysosomal acid type"	-1
10733	-1.3501	3.5079	-12.655	5.26e-08	7.97e-07	8.6098	PLK4	polo like kinase 4	-1
7398	-0.73867	5.5476	-12.635	5.34e-08	8.09e-07	8.592	USP1	ubiquitin specific peptidase 1	-1
27351	0.50334	6.055	12.634	5.35e-08	8.09e-07	8.5912	DESI1	desumoylating isopeptidase 1	1
79102	-0.44538	5.9858	-12.624	5.39e-08	8.15e-07	8.5824	RNF26	ring finger protein 26	-1
6670	-0.4724	6.4018	-12.61	5.46e-08	8.23e-07	8.5696	SP3	Sp3 transcription factor	-1
11221	-1.0048	3.4237	-12.61	5.46e-08	8.23e-07	8.5693	DUSP10	dual specificity phosphatase 10	-1
139818	-0.70506	5.2152	-12.598	5.51e-08	8.3e-07	8.5593	DOCK11	dedicator of cytokinesis 11	-1
957	0.90899	4.7879	12.594	5.53e-08	8.33e-07	8.5552	ENTPD5	ectonucleoside triphosphate diphosphohydrolase 5 (inactive)	1
2729	1.1069	4.1747	12.589	5.55e-08	8.35e-07	8.5512	GCLC	glutamate-cysteine ligase catalytic subunit	1
9604	0.55709	5.9488	12.576	5.62e-08	8.44e-07	8.5389	RNF14	ring finger protein 14	1
57555	0.5702	6.2937	12.572	5.64e-08	8.46e-07	8.5356	NLGN2	neuroligin 2	1
4869	-0.77354	8.2148	-12.569	5.65e-08	8.47e-07	8.533	NPM1	nucleophosmin 1	-1
10383	-0.49843	8.3312	-12.565	5.67e-08	8.49e-07	8.529	TUBB4B	tubulin beta 4B class IVb	-1
23194	-0.59003	5.3667	-12.561	5.69e-08	8.51e-07	8.526	FBXL7	F-box and leucine rich repeat protein 7	-1
975	0.95085	9.4834	12.554	5.72e-08	8.55e-07	8.5193	CD81	CD81 molecule	1
10155	-0.48132	7.9065	-12.548	5.75e-08	8.58e-07	8.5145	TRIM28	tripartite motif containing 28	-1
57157	-0.6571	6.6728	-12.54	5.79e-08	8.63e-07	8.507	PHTF2	putative homeodomain transcription factor 2	-1
254428	0.54039	6.2158	12.526	5.86e-08	8.71e-07	8.494	SLC41A1	solute carrier family 41 member 1	1
6302	0.76109	4.9067	12.525	5.86e-08	8.71e-07	8.4939	TSPAN31	tetraspanin 31	1
8724	0.39253	7.3232	12.521	5.88e-08	8.73e-07	8.4903	SNX3	sorting nexin 3	1
9394	-1.3991	3.8616	-12.521	5.88e-08	8.73e-07	8.4897	HS6ST1	heparan sulfate 6-O-sulfotransferase 1	-1
708	-0.74768	6.083	-12.515	5.91e-08	8.76e-07	8.4842	C1QBP	complement C1q binding protein	-1
54537	-0.67258	4.1667	-12.507	5.95e-08	8.8e-07	8.4775	SHLD2	shieldin complex subunit 2	-1
9145	1.4078	5.4629	12.504	5.97e-08	8.82e-07	8.4746	SYNGR1	synaptogyrin 1	1
50484	1.1534	6.8033	12.5	5.99e-08	8.84e-07	8.4713	RRM2B	ribonucleotide reductase regulatory TP53 inducible subunit M2B	1
64374	1.1679	6.4066	12.495	6.01e-08	8.86e-07	8.4668	SIL1	SIL1 nucleotide exchange factor	1
10085	1.4883	5.1154	12.495	6.01e-08	8.86e-07	8.4661	EDIL3	EGF like repeats and discoidin domains 3	1
10567	1.0401	7.1812	12.486	6.06e-08	8.91e-07	8.458	RABAC1	Rab acceptor 1	1
27101	-0.91128	5.3191	-12.474	6.12e-08	8.99e-07	8.4477	CACYBP	calcyclin binding protein	-1
5885	-0.83141	7.6442	-12.459	6.2e-08	9.09e-07	8.4338	RAD21	RAD21 cohesin complex component	-1
2674	-1.0099	6.0987	-12.454	6.22e-08	9.12e-07	8.4296	GFRA1	GDNF family receptor alpha 1	-1
51094	0.64795	7.1685	12.449	6.25e-08	9.15e-07	8.4253	ADIPOR1	adiponectin receptor 1	1
10856	-0.78385	6.257	-12.438	6.31e-08	9.23e-07	8.4155	RUVBL2	RuvB like AAA ATPase 2	-1
83596	-0.81859	3.1093	-12.433	6.33e-08	9.26e-07	8.411	BCL2L12	BCL2 like 12	-1
8323	-0.47803	6.2835	-12.42	6.4e-08	9.35e-07	8.3992	FZD6	frizzled class receptor 6	-1
1861	0.4642	6.3261	12.405	6.49e-08	9.47e-07	8.385	TOR1A	torsin family 1 member A	1
51020	-0.56949	4.9006	-12.399	6.52e-08	9.5e-07	8.3801	HDDC2	HD domain containing 2	-1
2548	1.3786	6.0367	12.392	6.56e-08	9.54e-07	8.3739	GAA	"glucosidase alpha, acid"	1
51121	-0.95087	3.8279	-12.39	6.57e-08	9.55e-07	8.3718	RPL26L1	ribosomal protein L26 like 1	-1
55186	0.42624	6.0196	12.387	6.59e-08	9.56e-07	8.3693	SLC25A36	solute carrier family 25 member 36	1
55754	0.52767	8.5384	12.378	6.64e-08	9.62e-07	8.3606	TMEM30A	transmembrane protein 30A	1
143888	-0.57805	6.877	-12.355	6.77e-08	9.8e-07	8.3402	POGLUT3	protein O-glucosyltransferase 3	-1
11213	1.0751	4.794	12.353	6.78e-08	9.81e-07	8.3379	IRAK3	interleukin 1 receptor associated kinase 3	1
3269	-0.75809	3.7475	-12.35	6.8e-08	9.83e-07	8.3352	HRH1	histamine receptor H1	-1
2159	0.87993	4.952	12.346	6.82e-08	9.84e-07	8.3319	F10	coagulation factor X	1
51645	-0.66357	4.8197	-12.346	6.82e-08	9.84e-07	8.3317	PPIL1	peptidylprolyl isomerase like 1	-1
5569	1.4639	3.5051	12.33	6.92e-08	9.95e-07	8.3168	PKIA	cAMP-dependent protein kinase inhibitor alpha	1
118429	0.68147	7.2687	12.324	6.96e-08	1e-06	8.3113	ANTXR2	ANTXR cell adhesion molecule 2	1
80774	-1.2285	2.2013	-12.316	7e-08	1.01e-06	8.3041	LIMD2	LIM domain containing 2	-1
1400	1.0753	3.6235	12.306	7.06e-08	1.01e-06	8.2951	CRMP1	collapsin response mediator protein 1	1
23262	-0.57476	6.2274	-12.304	7.07e-08	1.01e-06	8.2935	PPIP5K2	diphosphoinositol pentakisphosphate kinase 2	-1
10955	0.43093	8.0495	12.302	7.09e-08	1.01e-06	8.2913	SERINC3	serine incorporator 3	1
54946	0.82499	5.642	12.292	7.15e-08	1.02e-06	8.2821	SLC41A3	solute carrier family 41 member 3	1
10318	0.90635	7.5722	12.291	7.15e-08	1.02e-06	8.2816	TNIP1	TNFAIP3 interacting protein 1	1
29957	-0.47346	6.442	-12.29	7.16e-08	1.02e-06	8.2808	SLC25A24	solute carrier family 25 member 24	-1
10927	-0.56651	7.337	-12.285	7.19e-08	1.03e-06	8.2756	SPIN1	spindlin 1	-1
57567	0.61494	4.1415	12.281	7.21e-08	1.03e-06	8.2725	ZNF319	zinc finger protein 319	1
55027	-0.53712	4.453	-12.275	7.25e-08	1.03e-06	8.2674	HEATR3	HEAT repeat containing 3	-1
8450	-0.50226	7.9517	-12.266	7.31e-08	1.04e-06	8.2587	CUL4B	cullin 4B	-1
80331	0.66488	7.3282	12.261	7.34e-08	1.04e-06	8.254	DNAJC5	DnaJ heat shock protein family (Hsp40) member C5	1
6535	0.96222	4.9206	12.259	7.35e-08	1.04e-06	8.2524	SLC6A8	solute carrier family 6 member 8	1
2181	-0.62942	6.7109	-12.253	7.39e-08	1.05e-06	8.2464	ACSL3	acyl-CoA synthetase long chain family member 3	-1
55741	0.79482	5.1496	12.244	7.45e-08	1.05e-06	8.2383	EDEM2	ER degradation enhancing alpha-mannosidase like protein 2	1
343099	-0.97069	3.3775	-12.241	7.47e-08	1.06e-06	8.2356	CCDC18	coiled-coil domain containing 18	-1
5931	-0.70036	6.392	-12.238	7.48e-08	1.06e-06	8.2335	RBBP7	"RB binding protein 7, chromatin remodeling factor"	-1
7570	-1.159	4.3804	-12.238	7.48e-08	1.06e-06	8.2335	ZNF22	zinc finger protein 22	-1
80206	0.70714	5.4073	12.229	7.54e-08	1.06e-06	8.225	FHOD3	formin homology 2 domain containing 3	1
11051	-0.38317	6.7034	-12.226	7.56e-08	1.07e-06	8.2221	NUDT21	nudix hydrolase 21	-1
2304	1.0392	6.4902	12.225	7.57e-08	1.07e-06	8.2216	FOXE1	forkhead box E1	1
410	1.1486	5.5821	12.215	7.63e-08	1.07e-06	8.2122	ARSA	arylsulfatase A	1
9125	-0.56341	5.6342	-12.207	7.69e-08	1.08e-06	8.2046	CNOT9	CCR4-NOT transcription complex subunit 9	-1
2677	0.64118	6.2004	12.207	7.69e-08	1.08e-06	8.2044	GGCX	gamma-glutamyl carboxylase	1
54465	-0.76227	3.9792	-12.206	7.7e-08	1.08e-06	8.2035	ETAA1	ETAA1 activator of ATR kinase	-1
79023	-0.97816	4.2053	-12.2	7.73e-08	1.08e-06	8.1985	NUP37	nucleoporin 37	-1
6949	-0.41122	5.5917	-12.191	7.8e-08	1.09e-06	8.1898	TCOF1	treacle ribosome biogenesis factor 1	-1
25896	-0.99217	4.2157	-12.174	7.91e-08	1.1e-06	8.1745	INTS7	integrator complex subunit 7	-1
683	0.58263	4.7172	12.172	7.93e-08	1.1e-06	8.1723	BST1	bone marrow stromal cell antigen 1	1
4254	-0.5725	7.2474	-12.158	8.02e-08	1.11e-06	8.1596	KITLG	KIT ligand	-1
6603	-0.52775	5.6653	-12.158	8.02e-08	1.11e-06	8.1592	SMARCD2	"SWI/SNF related, matrix associated, actin dependent regulator of chromatin, subfamily d, member 2"	-1
2896	1.1047	8.6569	12.147	8.1e-08	1.12e-06	8.149	GRN	granulin precursor	1
4055	0.49509	6.9329	12.132	8.2e-08	1.13e-06	8.1356	LTBR	lymphotoxin beta receptor	1
83862	0.56758	4.3824	12.131	8.21e-08	1.13e-06	8.1347	TMEM120A	transmembrane protein 120A	1
55650	0.66092	4.309	12.099	8.44e-08	1.16e-06	8.1051	PIGV	phosphatidylinositol glycan anchor biosynthesis class V	1
6626	-1.0495	5.2043	-12.082	8.57e-08	1.18e-06	8.0894	SNRPA	small nuclear ribonucleoprotein polypeptide A	-1
754	0.57883	8.7267	12.081	8.58e-08	1.18e-06	8.0881	PTTG1IP	PTTG1 interacting protein	1
10097	-0.43375	8.9344	-12.072	8.64e-08	1.19e-06	8.08	ACTR2	actin related protein 2	-1
9638	0.67269	4.8136	12.071	8.65e-08	1.19e-06	8.0786	FEZ1	fasciculation and elongation protein zeta 1	1
79875	0.89926	6.7541	12.062	8.72e-08	1.19e-06	8.0702	THSD4	thrombospondin type 1 domain containing 4	1
9446	0.49827	6.6555	12.058	8.75e-08	1.19e-06	8.0673	GSTO1	glutathione S-transferase omega 1	1
2825	1.0166	3.9634	12.055	8.77e-08	1.2e-06	8.0638	GPR1	G protein-coupled receptor 1	1
8629	-0.82446	4.8162	-12.053	8.79e-08	1.2e-06	8.0619	JRK	Jrk helix-turn-helix protein	-1
10656	-1.1242	4.4108	-12.049	8.82e-08	1.2e-06	8.0587	KHDRBS3	"KH RNA binding domain containing, signal transduction associated 3"	-1
26020	1.3212	9.6125	12.041	8.88e-08	1.21e-06	8.0513	LRP10	LDL receptor related protein 10	1
51081	-0.82645	5.1083	-12.039	8.9e-08	1.21e-06	8.0491	MRPS7	mitochondrial ribosomal protein S7	-1
4660	-0.72281	3.8719	-12.039	8.9e-08	1.21e-06	8.0489	PPP1R12B	protein phosphatase 1 regulatory subunit 12B	-1
8539	-0.49988	6.505	-12.038	8.91e-08	1.21e-06	8.0479	API5	apoptosis inhibitor 5	-1
10969	-0.80252	6.091	-12.033	8.94e-08	1.21e-06	8.0437	EBNA1BP2	EBNA1 binding protein 2	-1
4240	1.4574	9.4315	12.028	8.98e-08	1.22e-06	8.0392	MFGE8	milk fat globule-EGF factor 8 protein	1
9949	-0.7215	4.8505	-12.023	9.02e-08	1.22e-06	8.0339	AMMECR1	AMMECR nuclear protein 1	-1
498	-0.46182	8.4994	-12.017	9.07e-08	1.23e-06	8.0286	ATP5F1A	ATP synthase F1 subunit alpha	-1
10363	-0.57768	5.3086	-12.001	9.19e-08	1.24e-06	8.0142	HMG20A	high mobility group 20A	-1
64285	0.79365	6.3396	11.989	9.29e-08	1.25e-06	8.0027	RHBDF1	rhomboid 5 homolog 1	1
57647	-0.51017	4.6786	-11.987	9.31e-08	1.25e-06	8.0005	DHX37	DEAH-box helicase 37	-1
9774	-0.57932	6.608	-11.975	9.41e-08	1.27e-06	7.9895	BCLAF1	BCL2 associated transcription factor 1	-1
11041	0.77644	4.8065	11.968	9.47e-08	1.27e-06	7.983	B4GAT1	"beta-1,4-glucuronyltransferase 1"	1
5210	0.82852	4.6233	11.966	9.48e-08	1.27e-06	7.9815	PFKFB4	"6-phosphofructo-2-kinase/fructose-2,6-biphosphatase 4"	1
10575	-0.46763	7.525	-11.963	9.51e-08	1.28e-06	7.9786	CCT4	chaperonin containing TCP1 subunit 4	-1
10970	0.76401	10.225	11.954	9.58e-08	1.28e-06	7.9699	CKAP4	cytoskeleton associated protein 4	1
5394	-0.5282	5.8833	-11.943	9.68e-08	1.3e-06	7.9596	EXOSC10	exosome component 10	-1
427	0.61498	6.6177	11.938	9.72e-08	1.3e-06	7.9551	ASAH1	N-acylsphingosine amidohydrolase 1	1
214	-1.0347	8.8103	-11.929	9.79e-08	1.31e-06	7.9467	ALCAM	activated leukocyte cell adhesion molecule	-1
84271	-0.3749	6.2554	-11.922	9.86e-08	1.31e-06	7.94	POLDIP3	DNA polymerase delta interacting protein 3	-1
4678	-0.83883	5.5148	-11.917	9.9e-08	1.32e-06	7.9357	NASP	nuclear autoantigenic sperm protein	-1
54681	0.99538	5.2432	11.914	9.93e-08	1.32e-06	7.9324	P4HTM	"prolyl 4-hydroxylase, transmembrane"	1
5985	-0.85153	3.4053	-11.912	9.94e-08	1.32e-06	7.9306	RFC5	replication factor C subunit 5	-1
5603	0.76727	5.3224	11.91	9.96e-08	1.32e-06	7.9287	MAPK13	mitogen-activated protein kinase 13	1
55723	-0.83066	4.0549	-11.91	9.96e-08	1.32e-06	7.9285	ASF1B	anti-silencing function 1B histone chaperone	-1
51604	0.61421	7.3955	11.909	9.97e-08	1.32e-06	7.9279	PIGT	phosphatidylinositol glycan anchor biosynthesis class T	1
10106	-0.49902	7.819	-11.893	1.01e-07	1.34e-06	7.9128	CTDSP2	CTD small phosphatase 2	-1
23136	-0.56473	5.7595	-11.881	1.02e-07	1.35e-06	7.9009	EPB41L3	erythrocyte membrane protein band 4.1 like 3	-1
4791	0.96603	5.2675	11.876	1.03e-07	1.35e-06	7.8969	NFKB2	nuclear factor kappa B subunit 2	1
91252	0.50141	7.0366	11.875	1.03e-07	1.35e-06	7.8961	SLC39A13	solute carrier family 39 member 13	1
1410	-1.1794	6.4437	-11.874	1.03e-07	1.35e-06	7.895	CRYAB	crystallin alpha B	-1
29763	0.73354	4.3602	11.874	1.03e-07	1.35e-06	7.8946	PACSIN3	protein kinase C and casein kinase substrate in neurons 3	1
126374	-0.62282	4.4486	-11.869	1.03e-07	1.36e-06	7.8904	WTIP	WT1 interacting protein	-1
26090	0.561	6.4275	11.867	1.03e-07	1.36e-06	7.8885	ABHD12	abhydrolase domain containing 12	1
6602	-0.56718	5.7236	-11.864	1.04e-07	1.36e-06	7.8855	SMARCD1	"SWI/SNF related, matrix associated, actin dependent regulator of chromatin, subfamily d, member 1"	-1
25825	0.98387	5.5522	11.862	1.04e-07	1.36e-06	7.8836	BACE2	beta-secretase 2	1
114991	-0.98045	4.9098	-11.862	1.04e-07	1.36e-06	7.883	ZNF618	zinc finger protein 618	-1
23061	0.49116	7.642	11.861	1.04e-07	1.36e-06	7.8827	TBC1D9B	TBC1 domain family member 9B	1
124446	0.5457	6.0014	11.855	1.05e-07	1.37e-06	7.8771	TMEM219	transmembrane protein 219	1
2309	0.77444	5.3914	11.853	1.05e-07	1.37e-06	7.8754	FOXO3	forkhead box O3	1
3958	0.57277	6.75	11.853	1.05e-07	1.37e-06	7.8751	LGALS3	galectin 3	1
113178	0.85257	6.2001	11.85	1.05e-07	1.37e-06	7.8726	SCAMP4	secretory carrier membrane protein 4	1
127829	0.86003	5.187	11.85	1.05e-07	1.37e-06	7.8725	ARL8A	ADP ribosylation factor like GTPase 8A	1
6119	-1.0577	3.0461	-11.838	1.06e-07	1.38e-06	7.8608	RPA3	replication protein A3	-1
8572	1.1023	4.5081	11.838	1.06e-07	1.38e-06	7.8606	PDLIM4	PDZ and LIM domain 4	1
613	0.61293	5.521	11.829	1.07e-07	1.39e-06	7.8521	BCR	BCR activator of RhoGEF and GTPase	1
4097	0.90278	5.2731	11.826	1.07e-07	1.39e-06	7.8494	MAFG	MAF bZIP transcription factor G	1
54982	-0.75161	4.1383	-11.822	1.08e-07	1.4e-06	7.846	CLN6	CLN6 transmembrane ER protein	-1
81029	0.51906	7.5282	11.815	1.08e-07	1.4e-06	7.8391	WNT5B	Wnt family member 5B	1
6675	0.75051	7.7718	11.814	1.08e-07	1.4e-06	7.838	UAP1	UDP-N-acetylglucosamine pyrophosphorylase 1	1
79651	0.96997	4.5937	11.809	1.09e-07	1.41e-06	7.8338	RHBDF2	rhomboid 5 homolog 2	1
682	0.55791	8.8168	11.808	1.09e-07	1.41e-06	7.832	BSG	basigin (Ok blood group)	1
54741	0.44398	7.279	11.803	1.09e-07	1.41e-06	7.8279	LEPROT	leptin receptor overlapping transcript	1
81792	1.0949	6.0764	11.802	1.1e-07	1.41e-06	7.8271	ADAMTS12	ADAM metallopeptidase with thrombospondin type 1 motif 12	1
22948	-0.74934	7.8999	-11.795	1.1e-07	1.42e-06	7.8206	CCT5	chaperonin containing TCP1 subunit 5	-1
283635	0.51717	5.8177	11.792	1.11e-07	1.42e-06	7.8178	FAM177A1	family with sequence similarity 177 member A1	1
2004	0.55578	6.9531	11.785	1.11e-07	1.43e-06	7.8111	ELK3	ETS transcription factor ELK3	1
90637	0.50701	4.0704	11.783	1.12e-07	1.43e-06	7.8084	ZFAND2A	zinc finger AN1-type containing 2A	1
401152	-0.85137	6.8061	-11.778	1.12e-07	1.44e-06	7.804	C4orf3	chromosome 4 open reading frame 3	-1
678	-0.46844	6.4531	-11.775	1.12e-07	1.44e-06	7.8013	ZFP36L2	ZFP36 ring finger protein like 2	-1
26973	-0.82605	4.7081	-11.774	1.12e-07	1.44e-06	7.8001	CHORDC1	cysteine and histidine rich domain containing 1	-1
54492	-1.4525	3.6386	-11.77	1.13e-07	1.44e-06	7.7961	NEURL1B	neuralized E3 ubiquitin protein ligase 1B	-1
3398	-1.2252	7.0317	-11.769	1.13e-07	1.44e-06	7.7958	ID2	inhibitor of DNA binding 2	-1
80174	-1.0521	3.2321	-11.768	1.13e-07	1.45e-06	7.7942	DBF4B	DBF4 zinc finger B	-1
23645	0.92422	6.5178	11.767	1.13e-07	1.45e-06	7.7933	PPP1R15A	protein phosphatase 1 regulatory subunit 15A	1
54498	0.81577	3.9846	11.763	1.13e-07	1.45e-06	7.7902	SMOX	spermine oxidase	1
79649	-0.82381	5.477	-11.752	1.15e-07	1.46e-06	7.7797	MAP7D3	MAP7 domain containing 3	-1
8933	0.4565	7.3745	11.743	1.15e-07	1.47e-06	7.771	RTL8C	retrotransposon Gag like 8C	1
112574	-0.68055	6.2948	-11.741	1.16e-07	1.47e-06	7.7685	SNX18	sorting nexin 18	-1
65008	-0.70509	3.812	-11.738	1.16e-07	1.47e-06	7.7661	MRPL1	mitochondrial ribosomal protein L1	-1
9766	0.74739	5.7499	11.737	1.16e-07	1.47e-06	7.7647	SUSD6	sushi domain containing 6	1
55915	-0.63022	4.3358	-11.736	1.16e-07	1.47e-06	7.7644	LANCL2	LanC like 2	-1
8028	-0.55059	4.8898	-11.729	1.17e-07	1.48e-06	7.7575	MLLT10	MLLT10 histone lysine methyltransferase DOT1L cofactor	-1
1373	-1.3092	3.6395	-11.725	1.17e-07	1.49e-06	7.7532	CPS1	carbamoyl-phosphate synthase 1	-1
23302	1.4149	0.79692	11.713	1.19e-07	1.5e-06	7.7418	WSCD1	WSC domain containing 1	1
1468	-0.60279	3.4728	-11.71	1.19e-07	1.5e-06	7.739	SLC25A10	solute carrier family 25 member 10	-1
7171	-0.46052	10.354	-11.707	1.19e-07	1.51e-06	7.7369	TPM4	tropomyosin 4	-1
2242	-0.93631	3.1486	-11.707	1.19e-07	1.51e-06	7.7364	FES	"FES proto-oncogene, tyrosine kinase"	-1
7520	-0.5231	8.234	-11.701	1.2e-07	1.51e-06	7.7312	XRCC5	X-ray repair cross complementing 5	-1
38	-0.57064	5.529	-11.701	1.2e-07	1.51e-06	7.7311	ACAT1	acetyl-CoA acetyltransferase 1	-1
116832	-0.98457	3.1817	-11.7	1.2e-07	1.51e-06	7.7296	RPL39L	ribosomal protein L39 like	-1
7485	0.55591	5.1676	11.696	1.2e-07	1.52e-06	7.7264	GET1	guided entry of tail-anchored proteins factor 1	1
9847	-0.74047	4.8824	-11.695	1.21e-07	1.52e-06	7.7248	C2CD5	C2 calcium dependent domain containing 5	-1
2720	0.79607	6.9055	11.689	1.21e-07	1.52e-06	7.7194	GLB1	galactosidase beta 1	1
9655	-0.45636	7.7035	-11.688	1.21e-07	1.52e-06	7.718	SOCS5	suppressor of cytokine signaling 5	-1
3643	0.68815	3.9958	11.683	1.22e-07	1.53e-06	7.7139	INSR	insulin receptor	1
7424	0.38448	8.1672	11.68	1.22e-07	1.53e-06	7.7106	VEGFC	vascular endothelial growth factor C	1
819	0.76289	5.1898	11.675	1.23e-07	1.54e-06	7.7061	CAMLG	calcium modulating ligand	1
3490	1.3496	9.5374	11.67	1.23e-07	1.54e-06	7.7012	IGFBP7	insulin like growth factor binding protein 7	1
64065	0.72321	8.2488	11.662	1.24e-07	1.55e-06	7.6936	PERP	p53 apoptosis effector related to PMP22	1
1901	-0.85728	5.1396	-11.659	1.24e-07	1.55e-06	7.6911	S1PR1	sphingosine-1-phosphate receptor 1	-1
55347	-0.72935	4.4431	-11.647	1.26e-07	1.57e-06	7.6795	ABHD10	abhydrolase domain containing 10	-1
5743	1.4404	9.1978	11.647	1.26e-07	1.57e-06	7.6789	PTGS2	prostaglandin-endoperoxide synthase 2	1
129563	-0.62818	3.9024	-11.642	1.26e-07	1.57e-06	7.6746	DIS3L2	DIS3 like 3'-5' exoribonuclease 2	-1
57184	0.80541	5.8145	11.64	1.27e-07	1.58e-06	7.6721	FAM219B	family with sequence similarity 219 member B	1
3678	0.51011	9.6107	11.638	1.27e-07	1.58e-06	7.6703	ITGA5	integrin subunit alpha 5	1
10946	-0.56216	6.0573	-11.626	1.28e-07	1.59e-06	7.6591	SF3A3	splicing factor 3a subunit 3	-1
7423	0.84553	5.6029	11.621	1.29e-07	1.6e-06	7.654	VEGFB	vascular endothelial growth factor B	1
2118	0.86731	2.7984	11.615	1.3e-07	1.61e-06	7.6484	ETV4	ETS variant transcription factor 4	1
5859	-0.38783	7.015	-11.606	1.31e-07	1.62e-06	7.6402	QARS1	glutaminyl-tRNA synthetase 1	-1
10635	-1.0367	3.4503	-11.592	1.32e-07	1.64e-06	7.6264	RAD51AP1	RAD51 associated protein 1	-1
55788	0.86736	5.2707	11.591	1.32e-07	1.64e-06	7.6251	LMBRD1	LMBR1 domain containing 1	1
2775	-0.66922	5.8464	-11.587	1.33e-07	1.64e-06	7.6213	GNAO1	G protein subunit alpha o1	-1
6609	0.9016	7.5126	11.584	1.33e-07	1.64e-06	7.6186	SMPD1	sphingomyelin phosphodiesterase 1	1
1653	-0.42651	7.3342	-11.58	1.34e-07	1.65e-06	7.615	DDX1	DEAD-box helicase 1	-1
133	0.96473	8.2611	11.577	1.34e-07	1.65e-06	7.6121	ADM	adrenomedullin	1
9846	0.57984	4.0097	11.575	1.34e-07	1.65e-06	7.6096	GAB2	GRB2 associated binding protein 2	1
23071	0.68635	6.7114	11.572	1.35e-07	1.66e-06	7.6075	ERP44	endoplasmic reticulum protein 44	1
51400	-0.60009	6.4968	-11.572	1.35e-07	1.66e-06	7.6068	PPME1	protein phosphatase methylesterase 1	-1
9782	-0.46004	7.8253	-11.571	1.35e-07	1.66e-06	7.6061	MATR3	matrin 3	-1
3619	-0.71838	4.7368	-11.57	1.35e-07	1.66e-06	7.6053	INCENP	inner centromere protein	-1
79031	-0.68658	3.4355	-11.564	1.36e-07	1.66e-06	7.5992	PDCL3	phosducin like 3	-1
55362	0.48562	5.8368	11.562	1.36e-07	1.66e-06	7.5979	TMEM63B	transmembrane protein 63B	1
7020	-0.61227	5.9249	-11.559	1.36e-07	1.67e-06	7.5947	TFAP2A	transcription factor AP-2 alpha	-1
7408	-0.52974	7.1721	-11.554	1.37e-07	1.67e-06	7.59	VASP	vasodilator stimulated phosphoprotein	-1
65003	-0.74476	4.5315	-11.552	1.37e-07	1.68e-06	7.5877	MRPL11	mitochondrial ribosomal protein L11	-1
11227	0.81694	7.9773	11.543	1.38e-07	1.69e-06	7.5793	GALNT5	polypeptide N-acetylgalactosaminyltransferase 5	1
5425	-0.60373	5.6507	-11.541	1.39e-07	1.69e-06	7.5771	POLD2	"DNA polymerase delta 2, accessory subunit"	-1
26136	0.87408	6.5667	11.541	1.39e-07	1.69e-06	7.5769	TES	testin LIM domain protein	1
3589	-0.57042	4.3151	-11.539	1.39e-07	1.69e-06	7.5756	IL11	interleukin 11	-1
54414	0.6172	4.9162	11.538	1.39e-07	1.69e-06	7.5739	SIAE	sialic acid acetylesterase	1
51374	0.86561	6.4939	11.535	1.39e-07	1.69e-06	7.5712	ATRAID	all-trans retinoic acid induced differentiation factor	1
2275	-0.67142	3.9323	-11.534	1.39e-07	1.69e-06	7.5703	FHL3	four and a half LIM domains 3	-1
83941	0.74596	4.9823	11.532	1.4e-07	1.69e-06	7.569	TM2D1	TM2 domain containing 1	1
80760	1.3847	4.31	11.532	1.4e-07	1.69e-06	7.5689	ITIH5	inter-alpha-trypsin inhibitor heavy chain 5	1
79174	0.71626	5.5715	11.527	1.4e-07	1.7e-06	7.5635	CRELD2	cysteine rich with EGF like domains 2	1
11153	1.0345	4.0832	11.51	1.42e-07	1.72e-06	7.5472	FICD	FIC domain containing	1
6615	-0.84446	2.8771	-11.509	1.43e-07	1.72e-06	7.5466	SNAI1	snail family transcriptional repressor 1	-1
55831	0.61383	6.1764	11.492	1.45e-07	1.75e-06	7.53	EMC3	ER membrane protein complex subunit 3	1
2192	1.2944	10.112	11.486	1.46e-07	1.76e-06	7.5241	FBLN1	fibulin 1	1
2512	0.44524	10.183	11.478	1.47e-07	1.76e-06	7.5165	FTL	ferritin light chain	1
1164	-1.2156	4.1176	-11.478	1.47e-07	1.76e-06	7.5163	CKS2	CDC28 protein kinase regulatory subunit 2	-1
9448	0.44241	8.5237	11.468	1.48e-07	1.78e-06	7.5064	MAP4K4	mitogen-activated protein kinase kinase kinase kinase 4	1
10488	0.55428	6.6852	11.465	1.48e-07	1.78e-06	7.5034	CREB3	cAMP responsive element binding protein 3	1
22801	1.3684	6.3621	11.463	1.49e-07	1.78e-06	7.5013	ITGA11	integrin subunit alpha 11	1
8659	-0.74816	4.3329	-11.462	1.49e-07	1.78e-06	7.5002	ALDH4A1	aldehyde dehydrogenase 4 family member A1	-1
5589	0.43294	8.1995	11.456	1.5e-07	1.79e-06	7.4953	PRKCSH	protein kinase C substrate 80K-H	1
26471	1.1686	4.9141	11.447	1.51e-07	1.8e-06	7.4864	NUPR1	"nuclear protein 1, transcriptional regulator"	1
2736	-0.95698	5.0212	-11.443	1.51e-07	1.81e-06	7.4819	GLI2	GLI family zinc finger 2	-1
9700	-1.0674	3.9506	-11.438	1.52e-07	1.81e-06	7.4772	ESPL1	"extra spindle pole bodies like 1, separase"	-1
4521	-1.2157	3.1705	-11.438	1.52e-07	1.81e-06	7.4771	NUDT1	nudix hydrolase 1	-1
51454	-1.3869	6.0636	-11.423	1.54e-07	1.84e-06	7.4624	GULP1	GULP PTB domain containing engulfment adaptor 1	-1
7292	0.52849	4.0651	11.422	1.54e-07	1.84e-06	7.4614	TNFSF4	TNF superfamily member 4	1
113130	-0.80207	4.5586	-11.422	1.54e-07	1.84e-06	7.4614	CDCA5	cell division cycle associated 5	-1
128077	-0.79801	5.7244	-11.42	1.55e-07	1.84e-06	7.4595	LIX1L	limb and CNS expressed 1 like	-1
7803	0.51206	7.6068	11.414	1.56e-07	1.85e-06	7.4537	PTP4A1	protein tyrosine phosphatase 4A1	1
29952	1.0164	6.2986	11.409	1.56e-07	1.85e-06	7.4489	DPP7	dipeptidyl peptidase 7	1
5525	-0.62822	4.9366	-11.407	1.56e-07	1.85e-06	7.4475	PPP2R5A	protein phosphatase 2 regulatory subunit B'alpha	-1
5217	0.47481	7.8618	11.404	1.57e-07	1.86e-06	7.4439	PFN2	profilin 2	1
285381	0.54839	5.739	11.401	1.57e-07	1.86e-06	7.4414	DPH3	diphthamide biosynthesis 3	1
3551	0.5889	5.7946	11.395	1.58e-07	1.87e-06	7.4353	IKBKB	inhibitor of nuclear factor kappa B kinase subunit beta	1
9521	-0.82611	2.4766	-11.389	1.59e-07	1.88e-06	7.4294	EEF1E1	eukaryotic translation elongation factor 1 epsilon 1	-1
9741	0.45194	8.4016	11.388	1.59e-07	1.88e-06	7.4287	LAPTM4A	lysosomal protein transmembrane 4 alpha	1
2035	0.65529	4.2682	11.382	1.6e-07	1.89e-06	7.4223	EPB41	erythrocyte membrane protein band 4.1	1
5928	-0.4239	5.7257	-11.364	1.63e-07	1.92e-06	7.4051	RBBP4	"RB binding protein 4, chromatin remodeling factor"	-1
10585	0.74885	5.348	11.356	1.64e-07	1.93e-06	7.3975	POMT1	protein O-mannosyltransferase 1	1
648791	1.1771	2.1595	11.356	1.64e-07	1.93e-06	7.3971	PPP1R3G	protein phosphatase 1 regulatory subunit 3G	1
4522	-0.63673	5.976	-11.347	1.65e-07	1.94e-06	7.3882	MTHFD1	"methylenetetrahydrofolate dehydrogenase, cyclohydrolase and formyltetrahydrofolate synthetase 1"	-1
29923	1.1578	3.5132	11.341	1.66e-07	1.95e-06	7.3829	HILPDA	hypoxia inducible lipid droplet associated	1
55361	0.62042	6.2334	11.341	1.66e-07	1.95e-06	7.3824	PI4K2A	phosphatidylinositol 4-kinase type 2 alpha	1
10220	0.65306	4.7055	11.338	1.67e-07	1.95e-06	7.3802	GDF11	growth differentiation factor 11	1
3920	0.46782	8.0594	11.336	1.67e-07	1.96e-06	7.3781	LAMP2	lysosomal associated membrane protein 2	1
115908	-0.89966	5.9215	-11.327	1.68e-07	1.97e-06	7.369	CTHRC1	collagen triple helix repeat containing 1	-1
64388	-1.0973	4.4102	-11.325	1.69e-07	1.97e-06	7.367	GREM2	"gremlin 2, DAN family BMP antagonist"	-1
4861	0.84547	3.4841	11.32	1.69e-07	1.98e-06	7.3625	NPAS1	neuronal PAS domain protein 1	1
245812	0.53576	4.7546	11.317	1.7e-07	1.98e-06	7.3588	CNPY4	canopy FGF signaling regulator 4	1
1727	0.57959	9.4628	11.313	1.7e-07	1.99e-06	7.3556	CYB5R3	cytochrome b5 reductase 3	1
1601	0.5207	8.6738	11.313	1.71e-07	1.99e-06	7.3549	DAB2	DAB adaptor protein 2	1
51148	1.3086	8.731	11.312	1.71e-07	1.99e-06	7.3546	CERCAM	cerebral endothelial cell adhesion molecule	1
56992	-1.4519	3.2021	-11.312	1.71e-07	1.99e-06	7.354	KIF15	kinesin family member 15	-1
80143	-0.61843	5.4619	-11.308	1.71e-07	1.99e-06	7.3507	SIKE1	suppressor of IKBKE 1	-1
140901	0.67914	5.5702	11.307	1.71e-07	1.99e-06	7.3495	STK35	serine/threonine kinase 35	1
3029	0.96829	4.6782	11.307	1.72e-07	1.99e-06	7.3493	HAGH	hydroxyacylglutathione hydrolase	1
2820	-0.59504	5.899	-11.302	1.72e-07	2e-06	7.344	GPD2	glycerol-3-phosphate dehydrogenase 2	-1
55719	-0.55679	5.4108	-11.293	1.74e-07	2.02e-06	7.3353	SLF2	SMC5-SMC6 complex localization factor 2	-1
6632	-0.7928	4.92	-11.292	1.74e-07	2.02e-06	7.3343	SNRPD1	small nuclear ribonucleoprotein D1 polypeptide	-1
10330	0.65682	6.2924	11.288	1.75e-07	2.02e-06	7.3304	CNPY2	canopy FGF signaling regulator 2	1
4037	1.0269	5.255	11.287	1.75e-07	2.02e-06	7.3297	LRP3	LDL receptor related protein 3	1
94103	0.6616	6.1324	11.273	1.77e-07	2.05e-06	7.3157	ORMDL3	ORMDL sphingolipid biosynthesis regulator 3	1
55198	-0.42622	7.1613	-11.271	1.77e-07	2.05e-06	7.3139	APPL2	"adaptor protein, phosphotyrosine interacting with PH domain and leucine zipper 2"	-1
5538	-0.71112	6.3618	-11.27	1.77e-07	2.05e-06	7.3132	PPT1	palmitoyl-protein thioesterase 1	-1
23139	0.53287	6.2837	11.262	1.79e-07	2.06e-06	7.3047	MAST2	microtubule associated serine/threonine kinase 2	1
10362	-0.51784	5.8443	-11.254	1.8e-07	2.08e-06	7.2971	HMG20B	high mobility group 20B	-1
7070	0.42858	10.181	11.25	1.81e-07	2.08e-06	7.2927	THY1	Thy-1 cell surface antigen	1
112597	0.53584	4.247	11.249	1.81e-07	2.08e-06	7.2925	CYTOR	cytoskeleton regulator RNA	1
26031	-0.40273	7.0261	-11.249	1.81e-07	2.08e-06	7.2924	OSBPL3	oxysterol binding protein like 3	-1
10253	0.47453	5.2399	11.242	1.82e-07	2.09e-06	7.2854	SPRY2	sprouty RTK signaling antagonist 2	1
29109	-0.70702	5.1076	-11.231	1.84e-07	2.11e-06	7.2748	FHOD1	formin homology 2 domain containing 1	-1
594	-0.87529	3.7887	-11.228	1.84e-07	2.12e-06	7.2718	BCKDHB	branched chain keto acid dehydrogenase E1 subunit beta	-1
9330	-0.63076	5.2018	-11.228	1.85e-07	2.12e-06	7.2712	GTF3C3	general transcription factor IIIC subunit 3	-1
23479	0.52909	5.7321	11.226	1.85e-07	2.12e-06	7.2695	ISCU	iron-sulfur cluster assembly enzyme	1
3185	-0.57084	7.3099	-11.222	1.85e-07	2.12e-06	7.2659	HNRNPF	heterogeneous nuclear ribonucleoprotein F	-1
83637	0.72342	5.6997	11.222	1.86e-07	2.12e-06	7.2655	ZMIZ2	zinc finger MIZ-type containing 2	1
57146	1.3858	4.2245	11.218	1.86e-07	2.13e-06	7.2615	TMEM159	transmembrane protein 159	1
27286	0.65885	4.073	11.211	1.87e-07	2.14e-06	7.255	SRPX2	sushi repeat containing protein X-linked 2	1
5690	-0.42707	6.6383	-11.208	1.88e-07	2.14e-06	7.2517	PSMB2	proteasome 20S subunit beta 2	-1
130497	1.1517	3.5333	11.2	1.89e-07	2.16e-06	7.2433	OSR1	odd-skipped related transcription factor 1	1
3371	1.0681	9.8621	11.199	1.9e-07	2.16e-06	7.2428	TNC	tenascin C	1
908	-0.50387	7.4027	-11.195	1.9e-07	2.17e-06	7.2384	CCT6A	chaperonin containing TCP1 subunit 6A	-1
25913	-0.60706	4.0224	-11.188	1.92e-07	2.18e-06	7.2315	POT1	protection of telomeres 1	-1
23313	0.43583	5.9628	11.186	1.92e-07	2.18e-06	7.2302	KIAA0930	KIAA0930	1
7358	-0.38657	6.6424	-11.184	1.92e-07	2.18e-06	7.2281	UGDH	UDP-glucose 6-dehydrogenase	-1
374900	0.49253	2.9612	11.177	1.93e-07	2.2e-06	7.2211	ZNF568	zinc finger protein 568	1
9905	0.80885	5.6131	11.174	1.94e-07	2.2e-06	7.2181	SGSM2	small G protein signaling modulator 2	1
[truncated: 13,578 more rows]

## Sheet: GSE3356
EntrezID	logFC	AveExpr	t	P.Value	adj.P.Val	B	Symbols	Name	SCORE
4288	-5.4294	7.0816	-111.92	1.71e-06	0.0014324	6.0015	MKI67	marker of proliferation Ki-67	-1
3018	-6.2515	3.0815	-108.64	1.87e-06	0.0014324	5.9611	H2BC3	H2B clustered histone 3	-1
150468	-4.9581	4.4332	-105.66	2.03e-06	0.0014324	5.9217	CKAP2L	cytoskeleton associated protein 2 like	-1
983	-4.965	4.5004	-105.45	2.04e-06	0.0014324	5.9188	CDK1	cyclin dependent kinase 1	-1
9787	-5.4241	4.6908	-104.65	2.09e-06	0.0014324	5.9078	DLGAP5	DLG associated protein 5	-1
1063	-5.2735	7.2274	-103.8	2.14e-06	0.0014324	5.8958	CENPF	centromere protein F	-1
259266	-5.0243	6.6069	-102.76	2.21e-06	0.0014324	5.8809	ASPM	abnormal spindle microtubule assembly	-1
11004	-4.8538	4.9823	-98.12	2.53e-06	0.0014324	5.81	KIF2C	kinesin family member 2C	-1
81610	-4.7804	4.0111	-97.927	2.55e-06	0.0014324	5.8069	FAM83D	family with sequence similarity 83 member D	-1
283431	-4.5257	4.0497	-96.321	2.67e-06	0.0014324	5.7805	GAS2L3	growth arrest specific 2 like 3	-1
8969	-5.1623	4.6713	-95.41	2.75e-06	0.0014324	5.7651	H2AC11	H2A clustered histone 11	-1
894	8.0268	6.8909	95.259	2.76e-06	0.0014324	5.7625	CCND2	cyclin D2	1
8357	-5.2143	4.184	-95.182	2.77e-06	0.0014324	5.7612	H3C10	H3 clustered histone 10	-1
332	-5.1559	4.7794	-95.059	2.78e-06	0.0014324	5.759	BIRC5	baculoviral IAP repeat containing 5	-1
10615	-5.0169	5.4495	-94.066	2.87e-06	0.0014324	5.7417	SPAG5	sperm associated antigen 5	-1
8364	-4.2887	5.5762	-93.065	2.96e-06	0.0014324	5.7238	H4C3	H4 clustered histone 3	-1
11185	5.4176	4.1048	92.519	3.01e-06	0.0014324	5.7139	INMT	indolethylamine N-methyltransferase	1
128239	-4.675	5.3434	-92.175	3.05e-06	0.0014324	5.7076	IQGAP3	IQ motif containing GTPase activating protein 3	-1
5670	8.2174	-1.2054	91.326	3.13e-06	0.0014324	5.6918	PSG2	pregnancy specific beta-1-glycoprotein 2	1
157570	-4.4646	2.9568	-90.557	3.21e-06	0.0014324	5.6772	ESCO2	establishment of sister chromatid cohesion N-acetyltransferase 2	-1
4938	6.6022	-2.013	90.037	3.27e-06	0.0014324	5.6672	OAS1	2'-5'-oligoadenylate synthetase 1	1
54443	-4.3186	7.9371	-89.793	3.3e-06	0.0014324	5.6625	ANLN	anillin actin binding protein	-1
22974	-4.1361	6.6967	-88.439	3.45e-06	0.0014324	5.6357	TPX2	TPX2 microtubule nucleation factor	-1
81930	-4.429	4.2464	-88.394	3.45e-06	0.0014324	5.6348	KIF18A	kinesin family member 18A	-1
675	-4.1586	4.7508	-88.377	3.45e-06	0.0014324	5.6344	BRCA2	BRCA2 DNA repair associated	-1
2006	-7.1593	3.7415	-87.734	3.53e-06	0.0014324	5.6214	ELN	elastin	-1
11065	-4.8413	3.4916	-87.4	3.57e-06	0.0014324	5.6145	UBE2C	ubiquitin conjugating enzyme E2 C	-1
7272	-4.5506	4.3255	-86.773	3.65e-06	0.0014324	5.6015	TTK	TTK protein kinase	-1
8339	-3.9347	5.0121	-86.244	3.72e-06	0.0014324	5.5903	H2BC8	H2B clustered histone 8	-1
7153	-5.2501	7.4511	-86.24	3.72e-06	0.0014324	5.5902	TOP2A	DNA topoisomerase II alpha	-1
3007	-6.5849	5.1008	-86.083	3.74e-06	0.0014324	5.5869	H1-3	"H1.3 linker histone, cluster member"	-1
254827	4.1247	5.6353	85.732	3.78e-06	0.0014324	5.5794	NAALADL2	N-acetylated alpha-linked acidic dipeptidase like 2	1
85235	-5.3167	3.6597	-85.505	3.81e-06	0.0014324	5.5745	H2AC12	H2A clustered histone 12	-1
200879	4.676	1.8303	85.469	3.82e-06	0.0014324	5.5737	LIPH	lipase H	1
79801	-4.3046	5.162	-83.915	4.03e-06	0.0014324	5.5395	SHCBP1	SHC binding and spindle associated 1	-1
21	4.8265	1.9056	83.782	4.05e-06	0.0014324	5.5365	ABCA3	ATP binding cassette subfamily A member 3	1
10051	-3.9371	6.8012	-83.083	4.15e-06	0.0014324	5.5207	SMC4	structural maintenance of chromosomes 4	-1
991	-5.1613	3.9764	-82.154	4.29e-06	0.0014324	5.4991	CDC20	cell division cycle 20	-1
899	-3.7817	5.2068	-81.958	4.32e-06	0.0014324	5.4945	CCNF	cyclin F	-1
8343	-6.1197	2.7703	-81.115	4.46e-06	0.0014324	5.4745	H2BC7	H2B clustered histone 7	-1
3008	-4.537	6.2484	-80.909	4.49e-06	0.0014324	5.4695	H1-4	"H1.4 linker histone, cluster member"	-1
699	-4.8716	4.9655	-80.369	4.58e-06	0.0014324	5.4563	BUB1	BUB1 mitotic checkpoint serine/threonine kinase	-1
9760	-4.3454	-0.37858	-79.76	4.69e-06	0.0014324	5.4413	TOX	thymocyte selection associated high mobility group box	-1
8361	-4.8841	4.5589	-79.675	4.7e-06	0.0014324	5.4392	H4C6	H4 clustered histone 6	-1
8358	-6.3236	4.9684	-79.559	4.72e-06	0.0014324	5.4363	H3C2	H3 clustered histone 2	-1
8351	-4.7614	4.5662	-79.491	4.74e-06	0.0014324	5.4346	H3C4	H3 clustered histone 4	-1
10586	-3.7743	2.9001	-79.118	4.8e-06	0.0014324	5.4252	MAB21L2	mab-21 like 2	-1
55388	-4.5245	3.8194	-78.981	4.83e-06	0.0014324	5.4218	MCM10	minichromosome maintenance 10 replication initiation factor	-1
9088	-4.2271	2.7548	-78.369	4.94e-06	0.0014324	5.4061	PKMYT1	"protein kinase, membrane associated tyrosine/threonine 1"	-1
51384	4.4127	6.099	78.212	4.97e-06	0.0014324	5.4021	WNT16	Wnt family member 16	1
4605	-4.9212	4.1794	-78.009	5.01e-06	0.0014324	5.3968	MYBL2	MYB proto-oncogene like 2	-1
100507421	6.9655	5.3972	77.35	5.14e-06	0.0014324	5.3795	TMEM178B	transmembrane protein 178B	1
29127	-3.6713	5.565	-77.301	5.15e-06	0.0014324	5.3782	RACGAP1	Rac GTPase activating protein 1	-1
7083	-3.9593	4.8826	-77.082	5.19e-06	0.0014324	5.3724	TK1	thymidine kinase 1	-1
3399	-3.5675	5.0581	-77.052	5.2e-06	0.0014324	5.3716	ID3	"inhibitor of DNA binding 3, HLH protein"	-1
4998	-4.0537	2.9973	-76.982	5.21e-06	0.0014324	5.3698	ORC1	origin recognition complex subunit 1	-1
54892	-3.482	5.4714	-76.385	5.33e-06	0.0014324	5.3537	NCAPG2	non-SMC condensin II complex subunit G2	-1
51203	-5.378	4.7825	-76.247	5.36e-06	0.0014324	5.35	NUSAP1	nucleolar and spindle associated protein 1	-1
9585	-3.9124	5.6776	-75.029	5.62e-06	0.0014324	5.3163	KIF20B	kinesin family member 20B	-1
730	4.3405	3.0036	74.875	5.66e-06	0.0014324	5.312	C7	complement C7	1
10112	-5.6624	4.9046	-74.728	5.69e-06	0.0014324	5.3078	KIF20A	kinesin family member 20A	-1
6664	-5.3421	3.7744	-74.636	5.71e-06	0.0014324	5.3052	SOX11	SRY-box transcription factor 11	-1
731220	-3.4539	2.1177	-74.541	5.74e-06	0.0014324	5.3025	RFX8	"RFX family member 8, lacking RFX DNA binding domain"	-1
5010	-3.5318	5.8191	-74.39	5.77e-06	0.0014324	5.2982	CLDN11	claudin 11	-1
58189	3.5638	5.8268	74.321	5.79e-06	0.0014324	5.2963	WFDC1	WAP four-disulfide core domain 1	1
11113	-5.1613	4.9972	-74.229	5.81e-06	0.0014324	5.2936	CIT	citron rho-interacting serine/threonine kinase	-1
7112	-3.575	6.173	-74.093	5.84e-06	0.0014324	5.2897	TMPO	thymopoietin	-1
891	-3.8733	6.1403	-73.386	6.01e-06	0.0014324	5.2692	CCNB1	cyclin B1	-1
81620	-3.3495	3.334	-73.335	6.02e-06	0.0014324	5.2677	CDT1	chromatin licensing and DNA replication factor 1	-1
171024	3.9155	6.3114	72.838	6.14e-06	0.0014324	5.253	SYNPO2	synaptopodin 2	1
1870	-4.7111	0.67484	-72.475	6.24e-06	0.0014324	5.2422	E2F2	E2F transcription factor 2	-1
701	-5.1247	4.8714	-72.271	6.29e-06	0.0014324	5.2361	BUB1B	BUB1 mitotic checkpoint serine/threonine kinase B	-1
51512	-4.6386	4.0237	-72.072	6.34e-06	0.0014324	5.2301	GTSE1	G2 and S-phase expressed 1	-1
83903	-3.3631	2.9753	-71.523	6.49e-06	0.0014324	5.2133	HASPIN	histone H3 associated protein kinase	-1
146909	-5.0886	3.2758	-70.871	6.67e-06	0.0014324	5.1931	KIF18B	kinesin family member 18B	-1
54492	-4.3592	3.1677	-70.355	6.81e-06	0.0014324	5.1768	NEURL1B	neuralized E3 ubiquitin protein ligase 1B	-1
55635	-4.289	3.9576	-69.552	7.05e-06	0.0014324	5.1511	DEPDC1	DEP domain containing 1	-1
8340	-6.3717	1.2033	-69.421	7.09e-06	0.0014324	5.1468	H2BC13	H2B clustered histone 13	-1
9837	-3.4001	3.4008	-69.378	7.1e-06	0.0014324	5.1454	GINS1	GINS complex subunit 1	-1
10468	-3.1804	7.0488	-69.074	7.19e-06	0.0014324	5.1355	FST	follistatin	-1
8318	-4.7311	2.8792	-68.839	7.27e-06	0.0014324	5.1278	CDC45	cell division cycle 45	-1
64946	-4.1459	2.2676	-68.425	7.4e-06	0.0014324	5.114	CENPH	centromere protein H	-1
10733	-4.5588	4.0483	-68.395	7.41e-06	0.0014324	5.113	PLK4	polo like kinase 4	-1
219285	3.4102	6.0428	67.852	7.59e-06	0.0014324	5.0947	SAMD9L	sterile alpha motif domain containing 9 like	1
8348	-5.5125	2.8948	-67.318	7.77e-06	0.0014324	5.0765	H2BC17	H2B clustered histone 17	-1
5983	-3.1768	4.0384	-67.128	7.83e-06	0.0014324	5.0699	RFC3	replication factor C subunit 3	-1
11130	-3.6906	4.9765	-66.756	7.96e-06	0.0014324	5.057	ZWINT	ZW10 interacting kinetochore protein	-1
5806	3.9647	7.6588	66.558	8.03e-06	0.0014324	5.05	PTX3	pentraxin 3	1
25788	-3.0114	3.1914	-66.432	8.08e-06	0.0014324	5.0456	RAD54B	RAD54 homolog B	-1
4176	-3.9436	6.2558	-66.35	8.11e-06	0.0014324	5.0427	MCM7	minichromosome maintenance complex component 7	-1
151648	-4.7104	2.273	-65.481	8.43e-06	0.0014324	5.0116	SGO1	shugoshin 1	-1
6491	-3.0446	5.0488	-65.355	8.48e-06	0.0014324	5.0071	STIL	STIL centriolar assembly protein	-1
130574	-3.9712	1.4433	-65.343	8.49e-06	0.0014324	5.0066	LYPD6	LY6/PLAUR domain containing 6	-1
55355	-4.4016	4.8759	-65.012	8.62e-06	0.0014324	4.9945	HJURP	Holliday junction recognition protein	-1
3294	3.7021	3.8766	65.004	8.62e-06	0.0014324	4.9942	HSD17B2	hydroxysteroid 17-beta dehydrogenase 2	1
8367	-3.1721	5.6387	-64.923	8.65e-06	0.0014324	4.9912	H4C5	H4 clustered histone 5	-1
8336	-5.3479	3.8544	-64.877	8.67e-06	0.0014324	4.9896	H2AC17	H2A clustered histone 17	-1
6382	-3.2148	4.4714	-64.62	8.77e-06	0.0014324	4.9801	SDC1	syndecan 1	-1
83956	-3.3476	1.3419	-64.316	8.9e-06	0.0014324	4.9688	RACGAP1P	Rac GTPase activating protein 1 pseudogene	-1
5507	4.3463	6.3134	64.276	8.91e-06	0.0014324	4.9673	PPP1R3C	protein phosphatase 1 regulatory subunit 3C	1
1134	4.0731	3.6532	63.931	9.06e-06	0.0014324	4.9543	CHRNA1	cholinergic receptor nicotinic alpha 1 subunit	1
5648	2.9998	4.7772	63.911	9.07e-06	0.0014324	4.9535	MASP1	mannan binding lectin serine peptidase 1	1
22837	3.255	3.6149	63.845	9.09e-06	0.0014324	4.951	COBLL1	cordon-bleu WH2 repeat protein like 1	1
10631	-4.5583	4.559	-63.634	9.18e-06	0.0014324	4.943	POSTN	periostin	-1
51435	-2.9677	7.0883	-63.329	9.32e-06	0.0014324	4.9313	SCARA3	scavenger receptor class A member 3	-1
1829	-3.529	2.5597	-63.269	9.34e-06	0.0014324	4.9291	DSG2	desmoglein 2	-1
646	-3.8271	2.1082	-63.173	9.39e-06	0.0014324	4.9254	BNC1	basonuclin 1	-1
51129	4.2917	5.2538	62.76	9.57e-06	0.0014324	4.9093	ANGPTL4	angiopoietin like 4	1
2305	-4.7824	5.0678	-62.504	9.69e-06	0.0014324	4.8993	FOXM1	forkhead box M1	-1
81792	2.8374	7.211	62.44	9.72e-06	0.0014324	4.8967	ADAMTS12	ADAM metallopeptidase with thrombospondin type 1 motif 12	1
91947	2.8773	5.9783	62.366	9.75e-06	0.0014324	4.8939	ARRDC4	arrestin domain containing 4	1
101926978	3.9739	0.25283	62.309	9.78e-06	0.0014324	4.8916	LINC01111	long intergenic non-protein coding RNA 1111	1
4173	-2.9496	6.305	-62.249	9.81e-06	0.0014324	4.8892	MCM4	minichromosome maintenance complex component 4	-1
7832	3.0578	2.4025	62.15	9.85e-06	0.0014324	4.8853	BTG2	BTG anti-proliferation factor 2	1
8347	-3.4407	4.9572	-61.874	9.98e-06	0.0014324	4.8743	H2BC4	H2B clustered histone 4	-1
9700	-3.8661	4.7329	-61.842	1e-05	0.0014324	4.873	ESPL1	"extra spindle pole bodies like 1, separase"	-1
4900	-4.0641	1.4898	-61.793	1e-05	0.0014324	4.871	NRGN	neurogranin	-1
9076	3.7567	7.6101	61.574	1.01e-05	0.0014324	4.8622	CLDN1	claudin 1	1
25893	4.5228	3.9295	61.409	1.02e-05	0.0014324	4.8555	TRIM58	tripartite motif containing 58	1
64399	-3.8074	2.3916	-60.898	1.05e-05	0.0014324	4.8347	HHIP	hedgehog interacting protein	-1
50861	-3.1672	2.2336	-60.895	1.05e-05	0.0014324	4.8345	STMN3	stathmin 3	-1
29128	-3.9052	4.5266	-60.646	1.06e-05	0.0014324	4.8243	UHRF1	ubiquitin like with PHD and ring finger domains 1	-1
3832	-4.8867	5.6993	-60.567	1.06e-05	0.0014324	4.821	KIF11	kinesin family member 11	-1
9493	-3.5264	6.3374	-60.542	1.07e-05	0.0014324	4.8199	KIF23	kinesin family member 23	-1
3490	2.8984	8.8237	60.207	1.08e-05	0.0014324	4.8059	IGFBP7	insulin like growth factor binding protein 7	1
11339	-3.6405	1.6464	-60.2	1.08e-05	0.0014324	4.8056	OIP5	Opa interacting protein 5	-1
55010	-3.1858	3.013	-60.2	1.08e-05	0.0014324	4.8056	PARPBP	PARP1 binding protein	-1
347735	2.8146	6.0384	60.038	1.09e-05	0.0014324	4.7988	SERINC2	serine incorporator 2	1
84206	-2.7624	3.3871	-59.888	1.1e-05	0.0014324	4.7925	MEX3B	mex-3 RNA binding family member B	-1
5672	2.9892	4.6516	59.761	1.11e-05	0.0014324	4.7871	PSG4	pregnancy specific beta-1-glycoprotein 4	1
57082	-4.7681	5.6214	-59.514	1.12e-05	0.0014324	4.7765	KNL1	kinetochore scaffold 1	-1
8208	-3.4077	3.1185	-59.488	1.12e-05	0.0014324	4.7754	CHAF1B	chromatin assembly factor 1 subunit B	-1
10721	-4.266	4.2231	-59.009	1.15e-05	0.0014324	4.7548	POLQ	DNA polymerase theta	-1
27115	-3.0495	3.4156	-58.972	1.15e-05	0.0014324	4.7531	PDE7B	phosphodiesterase 7B	-1
1031	-5.3525	3.0157	-58.72	1.17e-05	0.0014324	4.7421	CDKN2C	cyclin dependent kinase inhibitor 2C	-1
3814	3.3139	6.077	58.708	1.17e-05	0.0014324	4.7416	KISS1	KiSS-1 metastasis suppressor	1
5396	-3.5883	5.2923	-58.641	1.17e-05	0.0014324	4.7387	PRRX1	paired related homeobox 1	-1
57722	2.7639	4.6139	58.641	1.17e-05	0.0014324	4.7387	IGDCC4	immunoglobulin superfamily DCC subclass member 4	1
3009	-6.6913	5.8481	-58.618	1.17e-05	0.0014324	4.7377	H1-5	"H1.5 linker histone, cluster member"	-1
4085	-4.1307	2.9001	-58.55	1.18e-05	0.0014324	4.7347	MAD2L1	mitotic arrest deficient 2 like 1	-1
4884	-3.3774	5.5914	-58.525	1.18e-05	0.0014324	4.7336	NPTX1	neuronal pentraxin 1	-1
338773	-3.0251	0.079811	-58.394	1.19e-05	0.0014324	4.7278	TMEM119	transmembrane protein 119	-1
2047	-3.3207	-0.89089	-58.331	1.19e-05	0.0014324	4.725	EPHB1	EPH receptor B1	-1
205	2.7181	5.6848	58.327	1.19e-05	0.0014324	4.7248	AK4	adenylate kinase 4	1
5176	-3.7001	1.8763	-58.25	1.19e-05	0.0014324	4.7214	SERPINF1	serpin family F member 1	-1
389658	2.7242	0.50594	58.221	1.2e-05	0.0014324	4.7201	ALKAL1	ALK and LTK ligand 1	1
30811	-3.0962	3.1644	-57.96	1.21e-05	0.0014324	4.7085	HUNK	hormonally up-regulated Neu-associated kinase	-1
51514	-3.9021	4.5727	-57.939	1.21e-05	0.0014324	4.7075	DTL	denticleless E3 ubiquitin protein ligase homolog	-1
79987	2.8397	7.2806	57.844	1.22e-05	0.0014324	4.7033	SVEP1	"sushi, von Willebrand factor type A, EGF and pentraxin domain containing 1"	1
7398	-2.7411	5.7805	-57.78	1.22e-05	0.0014324	4.7004	USP1	ubiquitin specific peptidase 1	-1
4254	-2.9459	5.7038	-57.679	1.23e-05	0.0014324	4.6958	KITLG	KIT ligand	-1
64785	-3.7037	2.2314	-57.505	1.24e-05	0.0014324	4.688	GINS3	GINS complex subunit 3	-1
83461	-4.529	3.8305	-57.397	1.25e-05	0.0014324	4.683	CDCA3	cell division cycle associated 3	-1
3014	-3.5177	4.5724	-57.373	1.25e-05	0.0014324	4.6819	H2AX	H2A.X variant histone	-1
57717	3.3668	2.0406	57.218	1.26e-05	0.0014324	4.6748	PCDHB16	protocadherin beta 16	1
8342	-7.0886	2.4256	-57.149	1.26e-05	0.0014324	4.6717	H2BC14	H2B clustered histone 14	-1
2537	4.5178	4.9543	57.076	1.27e-05	0.0014324	4.6684	IFI6	interferon alpha inducible protein 6	1
7052	2.6649	7.4911	57.074	1.27e-05	0.0014324	4.6682	TGM2	transglutaminase 2	1
3006	-2.6293	7.3175	-57.039	1.27e-05	0.0014324	4.6666	H1-2	"H1.2 linker histone, cluster member"	-1
5732	-2.8196	4.5272	-56.855	1.28e-05	0.0014339	4.6581	PTGER2	prostaglandin E receptor 2	-1
64105	-3.4364	3.2899	-56.779	1.29e-05	0.0014339	4.6546	CENPK	centromere protein K	-1
9833	-3.7745	5.1218	-56.575	1.3e-05	0.0014404	4.6451	MELK	maternal embryonic leucine zipper kinase	-1
91975	-3.5989	1.9189	-56.368	1.32e-05	0.0014473	4.6355	ZNF300	zinc finger protein 300	-1
151246	-3.0011	5.2747	-56.103	1.34e-05	0.0014588	4.6229	SGO2	shugoshin 2	-1
10346	3.5119	4.9802	55.849	1.35e-05	0.0014646	4.6109	TRIM22	tripartite motif containing 22	1
3084	3.2245	6.3039	55.8	1.36e-05	0.0014646	4.6086	NRG1	neuregulin 1	1
6505	3.8291	4.7343	55.566	1.37e-05	0.0014726	4.5974	SLC1A1	solute carrier family 1 member 1	1
1062	-3.9672	6.4182	-55.408	1.39e-05	0.0014726	4.5897	CENPE	centromere protein E	-1
1026	2.517	8.1504	55.365	1.39e-05	0.0014726	4.5876	CDKN1A	cyclin dependent kinase inhibitor 1A	1
54821	-4.3453	3.8427	-54.961	1.42e-05	0.0014804	4.568	ERCC6L	"ERCC excision repair 6 like, spindle assembly checkpoint helicase"	-1
3897	4.95	4.3507	54.953	1.42e-05	0.0014804	4.5676	L1CAM	L1 cell adhesion molecule	1
8477	3.9064	-0.19097	54.94	1.42e-05	0.0014804	4.567	GPR65	G protein-coupled receptor 65	1
353139	5.0246	-1.2168	54.368	1.47e-05	0.0014949	4.5387	LCE2A	late cornified envelope 2A	1
440689	-4.1368	1.7365	-54.142	1.49e-05	0.0014949	4.5274	H2BC18	H2B clustered histone 18	-1
7078	2.4465	10.783	53.872	1.51e-05	0.0014949	4.5138	TIMP3	TIMP metallopeptidase inhibitor 3	1
85379	2.4757	0.24388	53.848	1.51e-05	0.0014949	4.5126	KIAA1671	KIAA1671	1
1439	4.4949	-0.74469	53.837	1.51e-05	0.0014949	4.5121	CSF2RB	colony stimulating factor 2 receptor subunit beta	1
51706	2.4808	5.7824	53.776	1.52e-05	0.0014949	4.5089	CYB5R1	cytochrome b5 reductase 1	1
57463	3.7471	2.839	53.714	1.52e-05	0.0014949	4.5058	AMIGO1	adhesion molecule with Ig like domain 1	1
284	3.4115	5.5079	53.4	1.55e-05	0.0014949	4.4898	ANGPT1	angiopoietin 1	1
101929579	4.0921	-3.268	53.343	1.55e-05	0.0014949	4.4868	LOC101929579	uncharacterized LOC101929579	1
51700	-4.4871	0.9011	-53.341	1.55e-05	0.0014949	4.4868	CYB5R2	cytochrome b5 reductase 2	-1
50848	3.0132	0.94342	53.323	1.55e-05	0.0014949	4.4858	F11R	F11 receptor	1
9928	-4.7027	4.7046	-53.277	1.56e-05	0.0014949	4.4834	KIF14	kinesin family member 14	-1
57161	-3.0181	3.2135	-53.261	1.56e-05	0.0014949	4.4826	PELI2	pellino E3 ubiquitin protein ligase family member 2	-1
64151	-4.782	5.1509	-53.211	1.56e-05	0.0014949	4.48	NCAPG	non-SMC condensin I complex subunit G	-1
57091	3.0764	3.8138	53.117	1.57e-05	0.0014949	4.4752	CASS4	Cas scaffold protein family member 4	1
64115	2.8578	4.3624	53.024	1.58e-05	0.0014949	4.4704	VSIR	V-set immunoregulatory receptor	1
28984	2.8338	5.8885	52.952	1.59e-05	0.0014949	4.4666	RGCC	regulator of cell cycle	1
79172	-2.4997	5.1845	-52.945	1.59e-05	0.0014949	4.4663	CENPO	centromere protein O	-1
1000	-2.6271	6.6899	-52.866	1.59e-05	0.0014949	4.4622	CDH2	cadherin 2	-1
6563	2.7847	3.7712	52.663	1.61e-05	0.0015001	4.4515	SLC14A1	solute carrier family 14 member 1 (Kidd blood group)	1
2893	-3.8888	1.8847	-52.62	1.62e-05	0.0015001	4.4492	GRIA4	glutamate ionotropic receptor AMPA type subunit 4	-1
83463	-2.5606	2.7184	-52.457	1.63e-05	0.0015028	4.4407	MXD3	MAX dimerization protein 3	-1
3397	-4.0307	4.2921	-52.406	1.64e-05	0.0015028	4.438	ID1	"inhibitor of DNA binding 1, HLH protein"	-1
2690	3.0306	1.0077	51.957	1.68e-05	0.0015309	4.4141	GHR	growth hormone receptor	1
25878	2.6464	6.089	51.742	1.7e-05	0.0015309	4.4025	MXRA5	matrix remodeling associated 5	1
5327	2.5396	9.3913	51.72	1.7e-05	0.0015309	4.4013	PLAT	"plasminogen activator, tissue type"	1
4678	-2.461	5.4158	-51.717	1.7e-05	0.0015309	4.4012	NASP	nuclear autoantigenic sperm protein	-1
7468	-2.4998	7.3624	-51.575	1.72e-05	0.0015309	4.3935	NSD2	nuclear receptor binding SET domain protein 2	-1
5118	-2.8703	5.8613	-51.553	1.72e-05	0.0015309	4.3923	PCOLCE	procollagen C-endopeptidase enhancer	-1
8365	-4.084	5.517	-51.413	1.73e-05	0.0015357	4.3847	H4C8	H4 clustered histone 8	-1
3995	2.4243	5.3966	50.837	1.79e-05	0.0015733	4.353	FADS3	fatty acid desaturase 3	1
220042	-4.1674	3.1883	-50.827	1.79e-05	0.0015733	4.3525	DDIAS	DNA damage induced apoptosis suppressor	-1
9319	-3.7891	4.5482	-50.456	1.83e-05	0.0015835	4.3317	TRIP13	thyroid hormone receptor interactor 13	-1
8352	-5.8287	4.2042	-50.316	1.85e-05	0.0015835	4.3238	H3C3	H3 clustered histone 3	-1
4171	-3.5451	4.8347	-50.311	1.85e-05	0.0015835	4.3236	MCM2	minichromosome maintenance complex component 2	-1
57493	2.3975	8.6921	50.202	1.86e-05	0.0015835	4.3174	HEG1	heart development protein with EGF like domains 1	1
26033	2.442	1.5782	50.145	1.87e-05	0.0015835	4.3141	ATRNL1	attractin like 1	1
26586	-2.6951	6.4361	-50.011	1.88e-05	0.0015835	4.3066	CKAP2	cytoskeleton associated protein 2	-1
84561	3.1493	3.2367	49.977	1.88e-05	0.0015835	4.3046	SLC12A8	solute carrier family 12 member 8	1
51760	4.2738	-0.85527	49.971	1.89e-05	0.0015835	4.3042	SYT17	synaptotagmin 17	1
114784	-3.1934	1.106	-49.965	1.89e-05	0.0015835	4.3039	CSMD2	CUB and Sushi multiple domains 2	-1
55531	5.4722	2.1214	49.847	1.9e-05	0.0015835	4.2972	ELMOD1	ELMO domain containing 1	1
79733	-6.0146	1.0248	-49.83	1.9e-05	0.0015835	4.2962	E2F8	E2F transcription factor 8	-1
283643	-2.7107	2.3747	-49.744	1.91e-05	0.0015843	4.2913	TEDC1	tubulin epsilon and delta complex 1	-1
93323	-2.7781	2.6913	-49.491	1.94e-05	0.0015942	4.2767	HAUS8	HAUS augmin like complex subunit 8	-1
5426	-2.447	5.7562	-49.486	1.94e-05	0.0015942	4.2764	POLE	"DNA polymerase epsilon, catalytic subunit"	-1
647946	-3.1323	-0.56112	-49.257	1.97e-05	0.001603	4.2631	MIR924HG	MIR924 host gene	-1
84553	-2.3903	0.38477	-49.243	1.97e-05	0.001603	4.2623	FAXC	"failed axon connections homolog, metaxin like GST domain containing"	-1
166929	2.2416	5.8329	49.158	1.98e-05	0.001604	4.2573	SGMS2	sphingomyelin synthase 2	1
26147	-2.2754	5.4156	-48.807	2.02e-05	0.0016251	4.2367	PHF19	PHD finger protein 19	-1
3835	-3.4243	5.0461	-48.795	2.02e-05	0.0016251	4.236	KIF22	kinesin family member 22	-1
55835	-2.3424	4.9739	-48.623	2.05e-05	0.0016349	4.2257	CENPJ	centromere protein J	-1
8366	-4.209	4.5358	-48.386	2.08e-05	0.0016404	4.2116	H4C2	H4 clustered histone 2	-1
3619	-2.6992	5.84	-48.372	2.08e-05	0.0016404	4.2108	INCENP	inner centromere protein	-1
23768	-2.503	4.9872	-48.212	2.1e-05	0.0016404	4.2012	FLRT2	fibronectin leucine rich transmembrane protein 2	-1
3589	-2.7366	5.3512	-48.183	2.1e-05	0.0016404	4.1994	IL11	interleukin 11	-1
100189285	-2.4591	0.41918	-48.093	2.11e-05	0.0016404	4.1939	TRS-GCT3-1	tRNA-Ser (anticodon GCT) 3-1	-1
5673	2.6708	3.4556	48.017	2.12e-05	0.0016404	4.1893	PSG5	pregnancy specific beta-1-glycoprotein 5	1
56992	-4.8268	3.7825	-48.012	2.12e-05	0.0016404	4.189	KIF15	kinesin family member 15	-1
113791	3.3964	5.4093	47.998	2.13e-05	0.0016404	4.1882	PIK3IP1	phosphoinositide-3-kinase interacting protein 1	1
54069	-2.4812	3.0438	-47.872	2.14e-05	0.0016462	4.1806	MIS18A	MIS18 kinetochore protein A	-1
10212	-2.3686	5.4228	-47.77	2.16e-05	0.0016496	4.1743	DDX39A	DExD-box helicase 39A	-1
195828	-3.856	2.637	-47.385	2.21e-05	0.0016734	4.1507	ZNF367	zinc finger protein 367	-1
8329	-5.0167	3.6166	-47.281	2.22e-05	0.0016734	4.1442	H2AC13	H2A clustered histone 13	-1
7980	-2.5845	4.8241	-47.198	2.23e-05	0.0016734	4.1391	TFPI2	tissue factor pathway inhibitor 2	-1
8633	-4.5128	1.3804	-47.075	2.25e-05	0.0016734	4.1313	UNC5C	unc-5 netrin receptor C	-1
84679	2.5242	6.7814	46.83	2.29e-05	0.0016734	4.116	SLC9A7	solute carrier family 9 member A7	1
6749	-2.1318	6.9894	-46.685	2.31e-05	0.0016734	4.1069	SSRP1	structure specific recognition protein 1	-1
22995	-2.4602	4.6632	-46.668	2.31e-05	0.0016734	4.1058	CEP152	centrosomal protein 152	-1
9636	2.8697	4.7167	46.477	2.34e-05	0.0016734	4.0936	ISG15	ISG15 ubiquitin like modifier	1
5888	-2.876	3.2992	-46.35	2.36e-05	0.0016734	4.0855	RAD51	RAD51 recombinase	-1
9735	-2.9322	5.7738	-46.316	2.36e-05	0.0016734	4.0833	KNTC1	kinetochore associated 1	-1
57568	-3.0802	3.9439	-46.275	2.37e-05	0.0016734	4.0807	SIPA1L2	signal induced proliferation associated 1 like 2	-1
728084	4.4134	-3.1074	46.274	2.37e-05	0.0016734	4.0807	LINC02458	long intergenic non-protein coding RNA 2458	1
3383	2.237	5.7708	46.273	2.37e-05	0.0016734	4.0806	ICAM1	intercellular adhesion molecule 1	1
3838	-2.1742	7.1025	-46.172	2.39e-05	0.0016734	4.0741	KPNA2	karyopherin subunit alpha 2	-1
1138	-3.732	-0.26124	-45.986	2.41e-05	0.0016734	4.0621	CHRNA5	cholinergic receptor nicotinic alpha 5 subunit	-1
55326	-2.2567	4.7391	-45.971	2.42e-05	0.0016734	4.0611	AGPAT5	1-acylglycerol-3-phosphate O-acyltransferase 5	-1
286826	-2.6804	3.0476	-45.916	2.43e-05	0.0016734	4.0575	LIN9	lin-9 DREAM MuvB core complex component	-1
2621	2.2295	9.6426	45.856	2.43e-05	0.0016734	4.0537	GAS6	growth arrest specific 6	1
80031	2.5948	6.9194	45.844	2.44e-05	0.0016734	4.0528	SEMA6D	semaphorin 6D	1
84823	-2.2727	7.5402	-45.737	2.45e-05	0.0016734	4.0459	LMNB2	lamin B2	-1
5069	3.1273	6.8961	45.665	2.47e-05	0.0016734	4.0412	PAPPA	pappalysin 1	1
2256	4.1118	2.8449	45.624	2.47e-05	0.0016734	4.0385	FGF11	fibroblast growth factor 11	1
9768	-4.5454	3.2598	-45.597	2.48e-05	0.0016734	4.0367	PCLAF	PCNA clamp associated factor	-1
63979	-2.217	4.4451	-45.381	2.51e-05	0.0016734	4.0225	FIGNL1	fidgetin like 1	-1
11096	3.2595	5.8893	45.379	2.51e-05	0.0016734	4.0224	ADAMTS5	ADAM metallopeptidase with thrombospondin type 1 motif 5	1
8341	-4.6228	2.7416	-45.301	2.52e-05	0.0016734	4.0172	H2BC15	H2B clustered histone 15	-1
6444	2.2224	6.5826	45.233	2.54e-05	0.0016734	4.0127	SGCD	sarcoglycan delta	1
771	-2.055	3.5379	-45.208	2.54e-05	0.0016734	4.0111	CA12	carbonic anhydrase 12	-1
9411	2.1374	7.3551	45.142	2.55e-05	0.0016734	4.0067	ARHGAP29	Rho GTPase activating protein 29	1
201725	-2.9364	3.7256	-45.102	2.56e-05	0.0016734	4.004	C4orf46	chromosome 4 open reading frame 46	-1
9144	2.6636	3.6928	44.912	2.59e-05	0.0016734	3.9913	SYNGR2	synaptogyrin 2	1
8840	2.4672	7.3093	44.908	2.59e-05	0.0016734	3.9911	CCN4	cellular communication network factor 4	1
57528	2.607	3.7417	44.905	2.59e-05	0.0016734	3.9908	KCTD16	potassium channel tetramerization domain containing 16	1
132320	-2.1165	4.1784	-44.812	2.61e-05	0.0016734	3.9846	SCLT1	sodium channel and clathrin linker 1	-1
284958	-2.9796	-0.63745	-44.724	2.62e-05	0.0016734	3.9787	NT5DC4	5'-nucleotidase domain containing 4	-1
55320	-3.5642	4.658	-44.715	2.62e-05	0.0016734	3.978	MIS18BP1	MIS18 binding protein 1	-1
8970	-4.3977	4.2635	-44.667	2.63e-05	0.0016734	3.9748	H2BC11	H2B clustered histone 11	-1
9055	-4.5952	6.1484	-44.618	2.64e-05	0.0016734	3.9715	PRC1	protein regulator of cytokinesis 1	-1
4150	-2.0242	6.6245	-44.598	2.64e-05	0.0016734	3.9702	MAZ	MYC associated zinc finger protein	-1
4172	-2.8566	5.8139	-44.588	2.65e-05	0.0016734	3.9694	MCM3	minichromosome maintenance complex component 3	-1
7108	2.8106	1.6117	44.569	2.65e-05	0.0016734	3.9682	TM7SF2	transmembrane 7 superfamily member 2	1
8835	-3.0822	4.4399	-44.544	2.65e-05	0.0016734	3.9665	SOCS2	suppressor of cytokine signaling 2	-1
9945	-3.2967	3.3718	-44.502	2.66e-05	0.0016734	3.9636	GFPT2	glutamine-fructose-6-phosphate transaminase 2	-1
994	-2.5131	5.9063	-44.483	2.67e-05	0.0016734	3.9623	CDC25B	cell division cycle 25B	-1
196264	2.8284	-0.31997	44.482	2.67e-05	0.0016734	3.9623	MPZL3	myelin protein zero like 3	1
221150	-5.0129	3.7224	-44.477	2.67e-05	0.0016734	3.9619	SKA3	spindle and kinetochore associated complex subunit 3	-1
79966	2.8324	5.3828	44.471	2.67e-05	0.0016734	3.9615	SCD5	stearoyl-CoA desaturase 5	1
143872	-2.2025	2.7493	-44.338	2.69e-05	0.0016734	3.9525	ARHGAP42	Rho GTPase activating protein 42	-1
54567	-4.3159	3.527	-44.334	2.69e-05	0.0016734	3.9522	DLL4	delta like canonical Notch ligand 4	-1
3149	-2.566	4.155	-44.309	2.7e-05	0.0016734	3.9504	HMGB3	high mobility group box 3	-1
4091	-2.0555	2.4345	-44.205	2.72e-05	0.0016734	3.9433	SMAD6	SMAD family member 6	-1
80310	-2.6558	2.739	-44.088	2.74e-05	0.0016734	3.9353	PDGFD	platelet derived growth factor D	-1
3486	2.019	11.067	44.079	2.74e-05	0.0016734	3.9347	IGFBP3	insulin like growth factor binding protein 3	1
745	-2.8921	1.934	-44.077	2.74e-05	0.0016734	3.9346	MYRF	myelin regulatory factor	-1
51669	2.016	7.2398	44.023	2.75e-05	0.0016734	3.9308	SARAF	store-operated calcium entry associated regulatory factor	1
1846	2.4906	2.6724	44.022	2.75e-05	0.0016734	3.9307	DUSP4	dual specificity phosphatase 4	1
259173	3.3871	4.066	44.008	2.75e-05	0.0016734	3.9298	ALS2CL	ALS2 C-terminal like	1
387758	3.2836	4.7012	43.998	2.75e-05	0.0016734	3.9291	FIBIN	fin bud initiation factor homolog	1
6575	2.0102	7.0049	43.84	2.78e-05	0.0016734	3.9181	SLC20A2	solute carrier family 20 member 2	1
94031	-2.3823	3.3257	-43.783	2.79e-05	0.0016734	3.9141	HTRA3	HtrA serine peptidase 3	-1
51200	2.1437	6.9669	43.644	2.82e-05	0.0016734	3.9044	CPA4	carboxypeptidase A4	1
283208	-2.777	2.5308	-43.591	2.83e-05	0.0016734	3.9008	P4HA3	prolyl 4-hydroxylase subunit alpha 3	-1
55706	-2.1676	6.2412	-43.59	2.83e-05	0.0016734	3.9007	NDC1	NDC1 transmembrane nucleoporin	-1
54908	-2.2865	5.7635	-43.553	2.84e-05	0.0016734	3.8981	SPDL1	spindle apparatus coiled-coil protein 1	-1
84515	-2.5251	4.7456	-43.543	2.84e-05	0.0016734	3.8973	MCM8	minichromosome maintenance 8 homologous recombination repair factor	-1
1774	2.0639	5.3432	43.485	2.85e-05	0.0016734	3.8933	DNASE1L1	deoxyribonuclease 1 like 1	1
147841	-5.2216	3.4722	-43.38	2.87e-05	0.0016734	3.8859	SPC24	SPC24 component of NDC80 kinetochore complex	-1
1756	2.579	4.7234	43.365	2.87e-05	0.0016734	3.8849	DMD	dystrophin	1
595	2.2053	10.547	43.301	2.89e-05	0.0016734	3.8803	CCND1	cyclin D1	1
10129	2.4432	5.9673	43.178	2.91e-05	0.0016734	3.8716	FRY	FRY microtubule binding protein	1
222663	2.6107	5.6276	43.164	2.91e-05	0.0016734	3.8706	SCUBE3	"signal peptide, CUB domain and EGF like domain containing 3"	1
81624	-2.5059	5.8586	-43.118	2.92e-05	0.0016734	3.8674	DIAPH3	diaphanous related formin 3	-1
57326	2.34	6.509	43.087	2.93e-05	0.0016734	3.8651	PBXIP1	PBX homeobox interacting protein 1	1
4174	-3.1432	5.1399	-43.074	2.93e-05	0.0016734	3.8642	MCM5	minichromosome maintenance complex component 5	-1
7443	-2.1869	3.8381	-43.073	2.93e-05	0.0016734	3.8641	VRK1	VRK serine/threonine kinase 1	-1
2146	-4.2279	3.6931	-43.072	2.93e-05	0.0016734	3.8641	EZH2	enhancer of zeste 2 polycomb repressive complex 2 subunit	-1
7782	2.1022	4.0921	43.072	2.93e-05	0.0016734	3.8641	SLC30A4	solute carrier family 30 member 4	1
104	-2.6389	5.4893	-43.031	2.94e-05	0.0016734	3.8612	ADARB1	adenosine deaminase RNA specific B1	-1
7913	-2.0119	7.1935	-42.993	2.95e-05	0.0016734	3.8584	DEK	DEK proto-oncogene	-1
2878	2.6142	2.295	42.965	2.96e-05	0.0016734	3.8564	GPX3	glutathione peroxidase 3	1
55055	-2.4817	4.9964	-42.846	2.98e-05	0.0016734	3.8479	ZWILCH	zwilch kinetochore protein	-1
100131897	-2.6082	4.2591	-42.696	3.01e-05	0.0016734	3.8371	INSYN2B	inhibitory synaptic factor family member 2B	-1
4436	-1.9753	4.9767	-42.652	3.02e-05	0.0016734	3.8339	MSH2	mutS homolog 2	-1
220965	-2.0436	-1.5295	-42.613	3.03e-05	0.0016734	3.8311	FAM13C	family with sequence similarity 13 member C	-1
650	2.2382	5.7602	42.55	3.04e-05	0.0016734	3.8265	BMP2	bone morphogenetic protein 2	1
207107	4.1344	-1.6619	42.509	3.05e-05	0.0016734	3.8235	SFTA1P	"surfactant associated 1, lncRNA"	1
3764	-2.7587	1.8226	-42.5	3.05e-05	0.0016734	3.8229	KCNJ8	potassium inwardly rectifying channel subfamily J member 8	-1
5347	-5.3663	4.3718	-42.487	3.05e-05	0.0016734	3.822	PLK1	polo like kinase 1	-1
23594	-2.4608	3.8034	-42.473	3.06e-05	0.0016734	3.8209	ORC6	origin recognition complex subunit 6	-1
164284	-2.34	4.9181	-42.45	3.06e-05	0.0016734	3.8192	APCDD1L	APC down-regulated 1 like	-1
8368	-5.6858	3.9434	-42.396	3.07e-05	0.0016734	3.8153	H4C13	H4 clustered histone 13	-1
5764	-2.9715	5.3482	-42.368	3.08e-05	0.0016734	3.8133	PTN	pleiotrophin	-1
51449	1.9435	7.7997	42.361	3.08e-05	0.0016734	3.8127	PCYOX1	prenylcysteine oxidase 1	1
9156	-4.5177	3.3692	-42.357	3.08e-05	0.0016734	3.8125	EXO1	exonuclease 1	-1
54532	2.4805	6.8505	42.291	3.1e-05	0.0016734	3.8077	USP53	ubiquitin specific peptidase 53	1
2013	-2.2988	5.6162	-42.031	3.15e-05	0.0016734	3.7885	EMP2	epithelial membrane protein 2	-1
9118	1.9821	4.5453	42.027	3.16e-05	0.0016734	3.7882	INA	internexin neuronal intermediate filament protein alpha	1
55771	-2.2376	5.6323	-42.005	3.16e-05	0.0016734	3.7866	PRR11	proline rich 11	-1
57146	2.6112	5.2885	41.993	3.16e-05	0.0016734	3.7857	TMEM159	transmembrane protein 159	1
1786	-2.0068	7.2044	-41.986	3.16e-05	0.0016734	3.7852	DNMT1	DNA methyltransferase 1	-1
154313	4.6194	-3.0044	41.829	3.2e-05	0.0016734	3.7736	CFAP206	cilia and flagella associated protein 206	1
3930	-2.139	5.5057	-41.788	3.21e-05	0.0016734	3.7705	LBR	lamin B receptor	-1
6470	-3.2576	1.963	-41.654	3.24e-05	0.0016734	3.7605	SHMT1	serine hydroxymethyltransferase 1	-1
11178	-3.7089	3.3617	-41.608	3.25e-05	0.0016734	3.757	LZTS1	leucine zipper tumor suppressor 1	-1
23234	-2.4194	4.1792	-41.539	3.27e-05	0.0016734	3.7519	DNAJC9	DnaJ heat shock protein family (Hsp40) member C9	-1
5111	-2.1443	5.029	-41.534	3.27e-05	0.0016734	3.7515	PCNA	proliferating cell nuclear antigen	-1
51308	2.8756	4.7855	41.51	3.27e-05	0.0016734	3.7497	REEP2	receptor accessory protein 2	1
8269	2.9191	1.8693	41.488	3.28e-05	0.0016734	3.7481	TMEM187	transmembrane protein 187	1
8795	2.2468	7.5254	41.369	3.31e-05	0.0016734	3.739	TNFRSF10B	TNF receptor superfamily member 10b	1
23224	-3.5178	5.2307	-41.357	3.31e-05	0.0016734	3.7382	SYNE2	spectrin repeat containing nuclear envelope protein 2	-1
5352	1.9166	9.4002	41.208	3.35e-05	0.0016734	3.7269	PLOD2	"procollagen-lysine,2-oxoglutarate 5-dioxygenase 2"	1
643866	2.0501	1.8389	41.129	3.36e-05	0.0016734	3.7209	CBLN3	cerebellin 3 precursor	1
8354	-5.3117	3.6418	-41.119	3.37e-05	0.0016734	3.7201	H3C11	H3 clustered histone 11	-1
10234	2.0608	9.3845	41.118	3.37e-05	0.0016734	3.72	LRRC17	leucine rich repeat containing 17	1
3437	2.2303	4.2117	41.079	3.38e-05	0.0016734	3.717	IFIT3	interferon induced protein with tetratricopeptide repeats 3	1
11259	2.4107	7.9638	41.017	3.39e-05	0.0016734	3.7123	FILIP1L	filamin A interacting protein 1 like	1
1769	3.1264	1.004	40.996	3.4e-05	0.0016734	3.7107	DNAH8	dynein axonemal heavy chain 8	1
3029	1.957	4.4208	40.96	3.41e-05	0.0016734	3.708	HAGH	hydroxyacylglutathione hydrolase	1
10926	-3.5386	2.3407	-40.926	3.41e-05	0.0016734	3.7053	DBF4	DBF4 zinc finger	-1
1404	4.8374	1.9111	40.878	3.43e-05	0.0016734	3.7016	HAPLN1	hyaluronan and proteoglycan link protein 1	1
113130	-3.8637	4.4021	-40.82	3.44e-05	0.0016734	3.6972	CDCA5	cell division cycle associated 5	-1
1017	-2.0383	6.603	-40.75	3.46e-05	0.0016734	3.6918	CDK2	cyclin dependent kinase 2	-1
5932	-2.0187	4.891	-40.723	3.47e-05	0.0016734	3.6897	RBBP8	"RB binding protein 8, endonuclease"	-1
151556	3.2749	4.1625	40.72	3.47e-05	0.0016734	3.6895	GPR155	G protein-coupled receptor 155	1
55165	-4.7985	5.0003	-40.718	3.47e-05	0.0016734	3.6893	CEP55	centrosomal protein 55	-1
8877	-4.2655	3.7706	-40.689	3.47e-05	0.0016734	3.6871	SPHK1	sphingosine kinase 1	-1
492311	2.9867	3.3592	40.64	3.49e-05	0.0016734	3.6833	IGIP	IgA inducing protein	1
55384	2.2826	8.0885	40.619	3.49e-05	0.0016734	3.6817	MEG3	maternally expressed 3	1
23468	-1.9801	8.4189	-40.6	3.5e-05	0.0016734	3.6802	CBX5	chromobox 5	-1
949	1.9815	4.0593	40.6	3.5e-05	0.0016734	3.6802	SCARB1	scavenger receptor class B member 1	1
3017	-3.3629	5.477	-40.585	3.5e-05	0.0016734	3.679	H2BC5	H2B clustered histone 5	-1
55793	2.3711	3.5437	40.533	3.51e-05	0.0016734	3.675	MINDY1	MINDY lysine 48 deubiquitinase 1	1
4192	-2.4564	4.7662	-40.531	3.51e-05	0.0016734	3.6748	MDK	midkine	-1
6241	-5.0536	5.7428	-40.508	3.52e-05	0.0016734	3.673	RRM2	ribonucleotide reductase regulatory subunit M2	-1
284403	-3.9448	3.8838	-40.452	3.54e-05	0.0016734	3.6687	WDR62	WD repeat domain 62	-1
10403	-4.8243	3.9934	-40.446	3.54e-05	0.0016734	3.6682	NDC80	NDC80 kinetochore complex component	-1
7373	-3.3985	3.4708	-40.429	3.54e-05	0.0016734	3.6668	COL14A1	collagen type XIV alpha 1 chain	-1
64787	2.0667	3.9281	40.428	3.54e-05	0.0016734	3.6668	EPS8L2	EPS8 like 2	1
79968	-3.7738	3.84	-40.369	3.56e-05	0.0016734	3.6622	WDR76	WD repeat domain 76	-1
283487	-2.6702	1.8977	-40.359	3.56e-05	0.0016734	3.6614	LINC00346	long intergenic non-protein coding RNA 346	-1
63967	-4.5258	4.9372	-40.335	3.57e-05	0.0016734	3.6595	CLSPN	claspin	-1
11227	2.0469	9.0627	40.313	3.57e-05	0.0016734	3.6578	GALNT5	polypeptide N-acetylgalactosaminyltransferase 5	1
4001	-5.8863	4.5282	-40.282	3.58e-05	0.0016734	3.6554	LMNB1	lamin B1	-1
8359	-5.2297	2.7353	-40.25	3.59e-05	0.0016734	3.6528	H4C1	H4 clustered histone 1	-1
4130	1.8536	9.915	40.204	3.6e-05	0.0016734	3.6492	MAP1A	microtubule associated protein 1A	1
6925	-1.8879	6.6799	-40.183	3.61e-05	0.0016734	3.6476	TCF4	transcription factor 4	-1
990	-3.4895	4.4728	-40.155	3.61e-05	0.0016734	3.6454	CDC6	cell division cycle 6	-1
8353	-4.1089	4.6951	-40.109	3.63e-05	0.0016734	3.6418	H3C6	H3 clustered histone 6	-1
23204	-1.8271	7.2691	-40.106	3.63e-05	0.0016734	3.6415	ARL6IP1	ADP ribosylation factor like GTPase 6 interacting protein 1	-1
57515	1.8144	8.7651	39.991	3.66e-05	0.0016734	3.6325	SERINC1	serine incorporator 1	1
6415	1.968	5.1927	39.953	3.67e-05	0.0016734	3.6294	SELENOW	selenoprotein W	1
3959	1.9831	7.3554	39.821	3.7e-05	0.0016734	3.6189	LGALS3BP	galectin 3 binding protein	1
3755	-2.9577	4.2085	-39.77	3.72e-05	0.0016734	3.6148	KCNG1	potassium voltage-gated channel modifier subfamily G member 1	-1
89797	-2.1778	5.4251	-39.75	3.72e-05	0.0016734	3.6132	NAV2	neuron navigator 2	-1
84722	-3.0754	4.548	-39.708	3.74e-05	0.0016734	3.6099	PSRC1	proline and serine rich coiled-coil 1	-1
1301	2.7736	5.9737	39.672	3.75e-05	0.0016734	3.607	COL11A1	collagen type XI alpha 1 chain	1
652	2.8661	3.84	39.648	3.75e-05	0.0016734	3.6051	BMP4	bone morphogenetic protein 4	1
1104	-1.82	5.0959	-39.639	3.76e-05	0.0016734	3.6044	RCC1	regulator of chromosome condensation 1	-1
23471	1.9526	8.578	39.636	3.76e-05	0.0016734	3.6041	TRAM1	translocation associated membrane protein 1	1
11073	-1.98	6.27	-39.612	3.76e-05	0.0016734	3.6022	TOPBP1	DNA topoisomerase II binding protein 1	-1
9244	-3.0221	0.94813	-39.611	3.76e-05	0.0016734	3.6021	CRLF1	cytokine receptor like factor 1	-1
6526	2.0717	7.8944	39.486	3.8e-05	0.0016734	3.5921	SLC5A3	solute carrier family 5 member 3	1
55313	2.3709	4.7658	39.458	3.81e-05	0.0016734	3.5898	CPPED1	calcineurin like phosphoesterase domain containing 1	1
57658	2.2213	6.0382	39.448	3.81e-05	0.0016734	3.589	CALCOCO1	calcium binding and coiled-coil domain 1	1
55215	-3.3072	5.5562	-39.43	3.81e-05	0.0016734	3.5875	FANCI	FA complementation group I	-1
84798	-2.425	4.4982	-39.354	3.84e-05	0.0016734	3.5814	C19orf48	chromosome 19 open reading frame 48	-1
55013	-2.4576	3.0736	-39.328	3.84e-05	0.0016734	3.5793	MCUB	mitochondrial calcium uniporter dominant negative subunit beta	-1
2237	-2.9041	4.5623	-39.29	3.86e-05	0.0016734	3.5762	FEN1	flap structure-specific endonuclease 1	-1
100129973	3.1868	-3.7207	39.268	3.86e-05	0.0016734	3.5744	CERNA1	competing endogenous lncRNA 1 for miR-4707-5p and miR-4767	1
100189401	3.1868	-3.7207	39.268	3.86e-05	0.0016734	3.5744	TRI-AAT7-2	tRNA-Ile (anticodon AAT) 7-2	1
374387	3.1868	-3.7207	39.268	3.86e-05	0.0016734	3.5744	LINC02716	long intergenic non-protein coding RNA 2716	1
445571	3.1868	-3.7207	39.268	3.86e-05	0.0016734	3.5744	CBWD3	COBW domain containing 3	1
4973	3.2352	3.7513	39.233	3.87e-05	0.0016734	3.5716	OLR1	oxidized low density lipoprotein receptor 1	1
427	1.8574	6.0763	39.201	3.88e-05	0.0016734	3.569	ASAH1	N-acylsphingosine amidohydrolase 1	1
132671	3.7105	3.3611	39.164	3.89e-05	0.0016734	3.5659	SPATA18	spermatogenesis associated 18	1
26227	-2.3022	5.6691	-39.16	3.89e-05	0.0016734	3.5656	PHGDH	phosphoglycerate dehydrogenase	-1
57185	1.8367	8.2706	39.152	3.9e-05	0.0016734	3.5649	NIPAL3	NIPA like domain containing 3	1
116372	-2.1996	4.615	-39.094	3.91e-05	0.0016734	3.5602	LYPD1	LY6/PLAUR domain containing 1	-1
51566	1.9212	6.6848	39.092	3.91e-05	0.0016734	3.56	ARMCX3	armadillo repeat containing X-linked 3	1
2152	1.7868	10.305	39.035	3.93e-05	0.0016734	3.5554	F3	"coagulation factor III, tissue factor"	1
836	1.7874	6.4785	39.024	3.93e-05	0.0016734	3.5545	CASP3	caspase 3	1
57221	3.8965	1.721	39.01	3.94e-05	0.0016734	3.5533	ARFGEF3	ARFGEF family member 3	1
25758	-1.8513	5.2977	-39.004	3.94e-05	0.0016734	3.5528	KIAA1549L	KIAA1549 like	-1
3925	-1.7862	7.654	-39	3.94e-05	0.0016734	3.5525	STMN1	stathmin 1	-1
5066	1.7684	8.9034	38.965	3.95e-05	0.0016734	3.5496	PAM	peptidylglycine alpha-amidating monooxygenase	1
201229	2.4058	1.2103	38.917	3.97e-05	0.0016734	3.5457	LYRM9	LYR motif containing 9	1
580	-2.4864	4.7334	-38.863	3.98e-05	0.0016734	3.5412	BARD1	BRCA1 associated RING domain 1	-1
100126335	2.7628	-3.9327	38.715	4.03e-05	0.0016734	3.529	MIR543	microRNA 543	1
131405	2.7628	-3.9327	38.715	4.03e-05	0.0016734	3.529	TRIM71	tripartite motif containing 71	1
28652	2.7628	-3.9327	38.715	4.03e-05	0.0016734	3.529	TRAV30	T cell receptor alpha variable 30	1
400655	2.7628	-3.9327	38.715	4.03e-05	0.0016734	3.529	LINC02864	long intergenic non-protein coding RNA 2864	1
444882	2.7628	-3.9327	38.715	4.03e-05	0.0016734	3.529	IGFL4	IGF like family member 4	1
54209	2.7628	-3.9327	38.715	4.03e-05	0.0016734	3.529	TREM2	triggering receptor expressed on myeloid cells 2	1
644186	2.7628	-3.9327	38.715	4.03e-05	0.0016734	3.529	SYCE3	synaptonemal complex central element protein 3	1
677779	2.7628	-3.9327	38.715	4.03e-05	0.0016734	3.529	LINC00488	long intergenic non-protein coding RNA 488	1
729974	2.7628	-3.9327	38.715	4.03e-05	0.0016734	3.529	RFPL4AL1	ret finger protein like 4A like 1	1
10686	2.7628	-1.6107	38.715	4.03e-05	0.0016734	3.529	CLDN16	claudin 16	1
23596	1.9602	4.1851	38.594	4.07e-05	0.0016851	3.5189	OPN3	opsin 3	1
3202	-3.039	2.3732	-38.471	4.1e-05	0.0016945	3.5087	HOXA5	homeobox A5	-1
6304	2.2037	2.9574	38.457	4.11e-05	0.0016945	3.5075	SATB1	SATB homeobox 1	1
6240	-2.4894	7.1108	-38.433	4.12e-05	0.0016945	3.5055	RRM1	ribonucleotide reductase catalytic subunit M1	-1
9890	-2.8095	3.681	-38.369	4.14e-05	0.0016988	3.5001	PLPPR4	phospholipid phosphatase related 4	-1
55159	-1.9505	6.0315	-38.34	4.15e-05	0.0016988	3.4977	RFWD3	ring finger and WD repeat domain 3	-1
3693	1.9551	9.0214	38.29	4.16e-05	0.0017016	3.4935	ITGB5	integrin subunit beta 5	1
57512	3.2058	-1.3892	38.258	4.17e-05	0.001702	3.4908	GPR158	G protein-coupled receptor 158	1
29028	-3.0616	5.9509	-38.162	4.2e-05	0.0017086	3.4827	ATAD2	ATPase family AAA domain containing 2	-1
64393	2.2924	6.3085	38.149	4.21e-05	0.0017086	3.4816	ZMAT3	zinc finger matrin-type 3	1
84460	1.9123	-0.36075	38.097	4.23e-05	0.0017117	3.4772	ZMAT1	zinc finger matrin-type 1	1
54858	1.8953	5.0101	37.948	4.27e-05	0.0017279	3.4645	PGPEP1	pyroglutamyl-peptidase I	1
59274	-1.8148	4.3893	-37.898	4.29e-05	0.0017308	3.4603	TLNRD1	talin rod domain containing 1	-1
2743	2.8137	3.148	37.77	4.33e-05	0.001741	3.4493	GLRB	glycine receptor beta	1
79132	2.8972	0.65263	37.766	4.34e-05	0.001741	3.4489	DHX58	DExH-box helicase 58	1
23310	-2.4799	5.5725	-37.597	4.39e-05	0.0017566	3.4344	NCAPD3	non-SMC condensin II complex subunit D3	-1
343099	-2.6264	4.1936	-37.531	4.42e-05	0.0017566	3.4288	CCDC18	coiled-coil domain containing 18	-1
54855	-1.6988	5.3462	-37.507	4.43e-05	0.0017566	3.4266	TENT5C	terminal nucleotidyltransferase 5C	-1
54982	-2.2715	4.2633	-37.501	4.43e-05	0.0017566	3.4262	CLN6	CLN6 transmembrane ER protein	-1
83857	1.9002	8.3388	37.483	4.43e-05	0.0017566	3.4246	TMTC1	transmembrane O-mannosyltransferase targeting cadherins 1	1
4179	1.7706	7.4621	37.439	4.45e-05	0.0017566	3.4207	CD46	CD46 molecule	1
10592	-2.1388	6.4218	-37.431	4.45e-05	0.0017566	3.4201	SMC2	structural maintenance of chromosomes 2	-1
285643	-4.5794	0.60896	-37.428	4.45e-05	0.0017566	3.4198	KIF4B	kinesin family member 4B	-1
9750	-2.2381	3.0747	-37.332	4.49e-05	0.0017662	3.4114	RIPOR2	RHO family interacting cell polarization regulator 2	-1
83666	1.7316	4.7517	37.203	4.53e-05	0.0017756	3.4002	PARP9	poly(ADP-ribose) polymerase family member 9	1
117248	2.2885	6.1349	37.202	4.53e-05	0.0017756	3.4001	GALNT15	polypeptide N-acetylgalactosaminyltransferase 15	1
2491	-2.6886	4.7974	-37.183	4.54e-05	0.0017756	3.3984	CENPI	centromere protein I	-1
[truncated: 17,448 more rows]

## Sheet: GSE56293
EntrezID	logFC	AveExpr	t	P.Value	adj.P.Val	B	Symbols	Name	SCORE
[truncated: 15,843 more rows]

[truncated: 24 more sheets: GSE63577 BJ, GSE63577 HFF, GSE63577 MRC5, GSE63577 WI38, GSE72407 ETO, GSE72407 RS, GSE93535, GSE98440 IMR90, GSE105951, GSE109700, GSE112068, GSE132369, GSE132370, GSE155680, GSE163251, GSE168994, GSE175533 IRIS, GSE175533_RS, GSE212085, GSE221265 …]
