# Supplementary material for: Broad repression of DNA repair genes in senescent cells identified by integration of transcriptomic data
Source: Nucleic Acids Res. 2024 Dec 31;53(1):gkae1257. doi: 10.1093/nar/gkae1257 (PMC11724277; doi:10.1093/nar/gkae1257)
Supplement: gkae1257_Supplemental_Files [file gkae1257_supplemental_files.zip › Suppl_Table_8_scRNAseq_DEGs.xlsx]

## Sheet: DEGs
Name	p_val	avg_log2FC	pct.1	pct.2	p_val_adj
MKI67	2.32e-115	-8.7082	0.465	0.002	7.79e-111
PCLAF	6.23e-221	-7.86439	0.76	0.018	2.09e-216
UBE2C	3.78e-130	-7.69642	0.529	0.018	1.27e-125
SPC25	4.8e-77	-7.63595	0.332	0	1.61e-72
TK1	1.19e-234	-7.56166	0.788	0.015	3.98e-230
CDC20	3.94e-107	-7.54424	0.446	0.007	1.32e-102
PBK	2.3e-101	-7.38017	0.427	0.007	7.71e-97
DLGAP5	1.85e-93	-7.29896	0.396	0.004	6.2e-89
HAS2	2.54e-137	-7.21659	0.538	0.006	8.52e-133
BIRC5	1.67e-196	-7.16936	0.699	0.011	5.61e-192
TROAP	1.05e-120	-6.86262	0.485	0.004	3.52e-116
HIST1H1D	2.55e-49	-6.75761	0.223	0	8.56e-45
SGO1	6.77e-68	-6.74839	0.303	0.004	2.27e-63
KIF4A	2.54e-60	-6.72204	0.27	0.001	8.51e-56
RRM2	4.24e-131	-6.71791	0.52	0.006	1.42e-126
NDC80	4.16e-49	-6.66706	0.223	0	1.39e-44
TMSB15A	4.53e-190	-6.65766	0.688	0.016	1.52e-185
PIMREG	2.64e-112	-6.56681	0.46	0.005	8.85e-108
GTSE1	1.14e-80	-6.53552	0.363	0.012	3.82e-76
CDK1	4.7e-63	-6.52206	0.291	0.007	1.58e-58
CKAP2L	1.64e-63	-6.50951	0.287	0.004	5.5e-59
BUB1	1.3e-49	-6.37549	0.227	0.001	4.35e-45
NCAPG	2.77e-70	-6.37465	0.311	0.002	9.3e-66
CENPM	7.24e-147	-6.33511	0.575	0.016	2.43e-142
NUSAP1	1.97e-102	-6.33446	0.44	0.013	6.61e-98
MYBL2	4.09e-55	-6.33218	0.252	0.002	1.37e-50
CENPF	7.84e-130	-6.30066	0.577	0.065	2.63e-125
HIST1H1E	4.39e-44	-6.28252	0.201	0	1.47e-39
NUF2	1.36e-67	-6.2474	0.312	0.009	4.56e-63
HMMR	2.54e-85	-6.23552	0.377	0.009	8.53e-81
ESCO2	5.07e-48	-6.22773	0.223	0.002	1.7e-43
HIST1H1B	5.27e-33	-6.18606	0.153	0	1.77e-28
NEK2	2.82e-43	-6.16848	0.201	0.001	9.47e-39
MND1	2.85e-60	-6.12948	0.274	0.004	9.56e-56
RBP1	5.21e-67	-6.11626	0.301	0.004	1.75e-62
HJURP	1.68e-46	-6.11194	0.221	0.005	5.63e-42
CDCA3	8.2e-104	-6.0939	0.455	0.021	2.75e-99
HIST1H4C	2.56e-285	-6.09312	0.961	0.211	8.59e-281
KIF2C	3.32e-58	-6.08309	0.266	0.004	1.11e-53
MCM10	6.15e-44	-6.04628	0.203	0.001	2.06e-39
DEPDC1	1.27e-74	-6.00917	0.346	0.014	4.27e-70
ASF1B	1.59e-55	-5.96545	0.258	0.005	5.33e-51
FAM111B	2.89e-31	-5.9543	0.148	0.001	9.7e-27
KNL1	3.8e-61	-5.93874	0.286	0.008	1.28e-56
DTL	3.46e-46	-5.90983	0.217	0.004	1.16e-41
PKMYT1	2.17e-44	-5.90701	0.208	0.002	7.27e-40
TOP2A	6.95e-81	-5.85895	0.42	0.055	2.33e-76
TTK	7.34e-39	-5.80444	0.184	0.002	2.46e-34
CLSPN	6.13e-108	-5.77727	0.457	0.013	2.06e-103
KIFC1	1.11e-53	-5.73076	0.252	0.006	3.71e-49
CLEC14A	8.9e-28	-5.72026	0.129	0	2.99e-23
OLFML1	9.56e-43	-5.68633	0.201	0.002	3.21e-38
SKA1	1.57e-45	-5.67386	0.215	0.004	5.27e-41
ABI3	5.48e-34	-5.62438	0.157	0	1.84e-29
KIF20A	1.74e-42	-5.61494	0.2	0.002	5.85e-38
BLM	5.01e-32	-5.59592	0.149	0	1.68e-27
TCF19	5.58e-109	-5.57014	0.48	0.029	1.87e-104
HIST1H1A	4.22e-36	-5.56305	0.17	0.001	1.42e-31
ASPM	1.91e-84	-5.53141	0.423	0.047	6.42e-80
CEP55	1.38e-86	-5.51581	0.412	0.033	4.64e-82
CIDEA	4.95e-41	-5.45294	0.191	0.001	1.66e-36
ADAMTS6	2.96e-159	-5.44914	0.626	0.028	9.93e-155
CENPA	6.31e-73	-5.42498	0.375	0.039	2.12e-68
CCDC8	4.88e-50	-5.42037	0.231	0.002	1.64e-45
CENPK	1.02e-118	-5.34814	0.524	0.041	3.42e-114
BUB1B	2.75e-43	-5.34618	0.206	0.004	9.22e-39
EGFLAM	1.38e-32	-5.28418	0.164	0.006	4.63e-28
CDKN3	3.6e-173	-5.25976	0.726	0.124	1.21e-168
CENPU	4.12e-116	-5.25566	0.533	0.06	1.38e-111
FOXM1	3.42e-103	-5.24477	0.464	0.03	1.15e-98
NNAT	1.16e-39	-5.2193	0.19	0.004	3.9e-35
PTTG1	1.41e-198	-5.19375	0.835	0.232	4.72e-194
OIP5	5.4e-43	-5.18849	0.207	0.005	1.81e-38
DEPDC1B	4.25e-30	-5.1879	0.145	0.002	1.42e-25
NRGN	5.28e-97	-5.1658	0.436	0.023	1.77e-92
C5orf38	1.49e-24	-5.15754	0.114	0	5e-20
CDCA7	3.82e-68	-5.14047	0.325	0.015	1.28e-63
GINS2	1.98e-115	-5.11709	0.524	0.05	6.65e-111
PLK1	2.18e-63	-5.0615	0.332	0.032	7.31e-59
IQGAP3	1.14e-31	-5.05063	0.16	0.006	3.82e-27
CDCA8	1.83e-53	-5.04975	0.29	0.029	6.13e-49
SKA3	3.48e-59	-5.03145	0.283	0.011	1.17e-54
CCNB2	2.62e-81	-4.99474	0.396	0.032	8.8e-77
ATAD5	8.2e-58	-4.98313	0.284	0.014	2.75e-53
CDKN2C	2.37e-84	-4.96388	0.401	0.028	7.95e-80
AURKB	8.54e-80	-4.96127	0.392	0.033	2.86e-75
KIF18B	1.52e-21	-4.94812	0.103	0.001	5.09e-17
KIF14	2.26e-43	-4.94251	0.215	0.008	7.57e-39
HLA-DPB1	1.87e-38	-4.92026	0.187	0.005	6.28e-34
CENPW	1.61e-199	-4.91563	0.813	0.19	5.39e-195
LMNB1	4.45e-59	-4.83442	0.29	0.014	1.49e-54
SHCBP1	3.4e-76	-4.83229	0.375	0.03	1.14e-71
STARD4-AS1	1.04e-60	-4.82994	0.288	0.009	3.49e-56
NCAPH	1.58e-33	-4.79299	0.168	0.006	5.31e-29
BRCA2	3.33e-58	-4.77066	0.291	0.018	1.12e-53
ZWINT	1.32e-121	-4.76309	0.579	0.089	4.43e-117
PRC1	1.34e-69	-4.72707	0.35	0.028	4.49e-65
CCNE2	8.51e-23	-4.70523	0.114	0.004	2.85e-18
TAGLN3	5.39e-34	-4.69786	0.171	0.006	1.81e-29
MAD2L1	6.96e-106	-4.67139	0.514	0.065	2.33e-101
DCC	7.55e-51	-4.62972	0.249	0.009	2.53e-46
ARHGAP11A	4.64e-76	-4.62126	0.394	0.043	1.56e-71
IL24	1.04e-16	-4.62028	0.08	0.001	3.5e-12
NAALADL1	8.77e-24	-4.59648	0.116	0.002	2.94e-19
LINC01436	2.72e-28	-4.59359	0.14	0.004	9.12e-24
GRID2	1.28e-16	-4.58443	0.077	0	4.29e-12
KCNJ8	1.77e-79	-4.58406	0.376	0.02	5.94e-75
KIF15	5.52e-29	-4.53717	0.148	0.006	1.85e-24
CCNA2	5.97e-70	-4.45946	0.423	0.088	2e-65
NEIL3	4.32e-22	-4.45186	0.111	0.004	1.45e-17
DLEU2	1.97e-73	-4.44758	0.368	0.03	6.59e-69
CENPE	1.08e-63	-4.40144	0.36	0.05	3.62e-59
SPC24	1.28e-66	-4.36377	0.347	0.033	4.28e-62
CCNB1	1.76e-75	-4.35399	0.466	0.109	5.9e-71
XRCC2	1.03e-33	-4.34333	0.179	0.011	3.47e-29
RAD51AP1	4.64e-66	-4.34023	0.352	0.039	1.56e-61
WDR76	1.74e-49	-4.33563	0.271	0.026	5.84e-45
AP006623.1	7.29e-29	-4.32888	0.145	0.005	2.44e-24
TMPO-AS1	1.05e-23	-4.32303	0.119	0.004	3.52e-19
ERCC6L	7.85e-22	-4.30964	0.107	0.002	2.63e-17
TPX2	5.99e-94	-4.26892	0.551	0.145	2.01e-89
EXO1	5.41e-24	-4.23403	0.128	0.007	1.81e-19
DCHS1	1.02e-21	-4.19131	0.112	0.005	3.44e-17
CCDC18	1.96e-53	-4.19125	0.282	0.022	6.56e-49
FBXO5	9.23e-65	-4.19017	0.365	0.051	3.1e-60
CDC25C	1.85e-20	-4.16204	0.108	0.006	6.21e-16
TACC3	1.19e-61	-4.15959	0.345	0.044	4.01e-57
HIST1H2BH	7.12e-50	-4.14655	0.257	0.015	2.39e-45
PSMC3IP	6.38e-78	-4.12905	0.434	0.071	2.14e-73
HMGB2	2.32e-79	-4.12469	0.712	0.418	7.77e-75
CENPN	1.55e-165	-4.0956	0.725	0.14	5.21e-161
CDCA2	5.93e-55	-4.08808	0.307	0.034	1.99e-50
HVCN1	7.01e-19	-4.08615	0.093	0.002	2.35e-14
KIF11	1.78e-45	-4.0849	0.264	0.032	5.98e-41
RAD54L	3.1e-24	-4.06325	0.127	0.006	1.04e-19
CDCA5	3.37e-53	-4.05768	0.31	0.042	1.13e-48
PRR11	6.29e-72	-4.05571	0.398	0.058	2.11e-67
AC005224.3	1.47e-20	-4.04953	0.104	0.004	4.93e-16
PRIM1	8.32e-34	-4.04948	0.184	0.013	2.79e-29
RAB38	1.49e-93	-4.0475	0.456	0.042	4.99e-89
HEPH	7.3e-24	-4.04196	0.12	0.004	2.45e-19
SPAG5	1.48e-33	-4.0364	0.193	0.019	4.98e-29
CDC45	1.24e-25	-4.0223	0.144	0.012	4.17e-21
UBE2T	6.93e-96	-4.00783	0.554	0.142	2.32e-91
PLK4	2.83e-31	-4.00404	0.172	0.013	9.48e-27
HOXC8	1.39e-12	-4.00377	0.068	0.005	4.66e-08
LY6K	2.77e-45	-3.99887	0.252	0.023	9.29e-41
EZH2	3.17e-81	-3.99037	0.429	0.054	1.06e-76
RNASEH2A	8.72e-21	-3.97031	0.11	0.006	2.92e-16
E2F8	2.57e-12	-3.96664	0.055	0	8.62e-08
ANKRD18B	4.62e-69	-3.9572	0.36	0.034	1.55e-64
SAPCD2	6.54e-21	-3.95515	0.111	0.006	2.19e-16
HIST2H2AC	1.15e-58	-3.95273	0.323	0.035	3.85e-54
ANLN	2.51e-91	-3.94417	0.52	0.116	8.41e-87
NGEF	5.61e-13	-3.92229	0.062	0.001	1.88e-08
CKS1B	7.35e-159	-3.90213	0.867	0.471	2.46e-154
SMC4	3.56e-117	-3.89708	0.704	0.285	1.19e-112
CIP2A	1.57e-63	-3.87912	0.356	0.047	5.28e-59
FANCA	7.43e-36	-3.8701	0.203	0.019	2.49e-31
MIS18BP1	1.08e-93	-3.86956	0.504	0.088	3.64e-89
POLQ	1.86e-27	-3.86601	0.144	0.007	6.25e-23
DNAJC22	2.98e-45	-3.86098	0.239	0.015	1e-40
CIT	2.38e-43	-3.85036	0.231	0.015	7.97e-39
CHRNA5	6.79e-27	-3.8312	0.146	0.009	2.28e-22
KLHL23	9.5e-41	-3.82646	0.231	0.022	3.19e-36
HIST1H3G	6.73e-11	-3.8192	0.048	0	2.26e-06
FAM162B	2.59e-175	-3.79968	0.735	0.1	8.7e-171
FAM83D	6.68e-29	-3.79874	0.181	0.023	2.24e-24
C8orf88	9.98e-152	-3.79034	0.675	0.102	3.35e-147
RPL39L	6.35e-187	-3.77764	0.828	0.247	2.13e-182
EPHB1	2.42e-37	-3.77633	0.207	0.016	8.11e-33
CDT1	2.17e-54	-3.77594	0.334	0.056	7.28e-50
HELLS	1.34e-84	-3.77523	0.494	0.105	4.48e-80
PCDHGA12	1.59e-23	-3.77271	0.126	0.007	5.35e-19
GPM6B	6.61e-28	-3.75215	0.156	0.012	2.22e-23
CENPH	1.54e-81	-3.73789	0.451	0.074	5.18e-77
CORO1A	3.09e-17	-3.72337	0.091	0.005	1.04e-12
MALAT1	2.04e-297	-3.70061	1	0.968	6.84e-293
KCNK1	9.94e-15	-3.69671	0.07	0.001	3.33e-10
RFC4	5.87e-64	-3.686	0.385	0.07	1.97e-59
FANCB	1.27e-39	-3.65616	0.229	0.023	4.27e-35
FABP5	2.45e-296	-3.64584	0.997	0.55	8.21e-292
HIST1H2AJ	1.53e-11	-3.6215	0.055	0.001	5.13e-07
BCHE	4.89e-37	-3.62137	0.223	0.027	1.64e-32
KIF20B	1.66e-64	-3.61205	0.432	0.11	5.58e-60
ORC1	1.12e-15	-3.60673	0.088	0.007	3.77e-11
CU638689.4	7.93e-17	-3.60495	0.096	0.008	2.66e-12
SCN7A	4.86e-15	-3.59492	0.077	0.004	1.63e-10
CRABP2	1.72e-63	-3.59048	0.398	0.075	5.77e-59
HIST1H2AH	1.62e-11	-3.57371	0.055	0.001	5.44e-07
BRIP1	4.94e-27	-3.5695	0.16	0.016	1.66e-22
PHGDH	2.14e-103	-3.56035	0.544	0.097	7.18e-99
AC011447.3	7.52e-14	-3.55427	0.077	0.006	2.52e-09
TSTD1	8.75e-09	-3.54848	0.038	0	0.000293374
ZNF711	7.7e-10	-3.54261	0.043	0	2.58e-05
ARHGAP11B	1.99e-29	-3.54073	0.176	0.019	6.67e-25
IRX2	2.28e-10	-3.51329	0.046	0	7.64e-06
CLDN4	9.79e-24	-3.50872	0.148	0.018	3.28e-19
AL117339.5	5.02e-15	-3.50597	0.077	0.004	1.68e-10
GMNN	9.08e-99	-3.49588	0.58	0.16	3.04e-94
KIF18A	1.02e-50	-3.48971	0.319	0.054	3.43e-46
RBP7	2.47e-14	-3.48586	0.071	0.002	8.29e-10
BARD1	3.14e-55	-3.48304	0.347	0.063	1.05e-50
DBF4	1.85e-103	-3.47225	0.592	0.148	6.19e-99
FANCD2	1.22e-29	-3.4718	0.188	0.026	4.09e-25
MCM5	2.1e-62	-3.46586	0.381	0.068	7.05e-58
TICRR	1.09e-11	-3.4588	0.058	0.002	3.67e-07
PEX5L	2.94e-08	-3.44541	0.035	0	0.000986754
ORC6	3.86e-59	-3.43776	0.4	0.098	1.29e-54
DDIAS	7.6e-31	-3.43082	0.19	0.023	2.55e-26
ITGA4	1.1e-40	-3.42742	0.236	0.025	3.68e-36
PSRC1	1.83e-47	-3.42399	0.338	0.077	6.15e-43
PCOLCE	7.57e-182	-3.39953	0.803	0.173	2.54e-177
FKBP5	1.08e-35	-3.39942	0.22	0.028	3.61e-31
AC091057.6	7.7e-10	-3.39586	0.043	0	2.58e-05
POLE2	3.66e-30	-3.39357	0.187	0.023	1.23e-25
MELK	1.07e-62	-3.39276	0.412	0.097	3.59e-58
AC027307.3	1.79e-10	-3.38929	0.049	0.001	6e-06
HOXC6	1.48e-07	-3.38901	0.032	0	0.00496512
VPS9D1-AS1	1.38e-15	-3.38678	0.085	0.006	4.64e-11
RPP25	4.37e-25	-3.38481	0.136	0.008	1.47e-20
AC106791.1	1.96e-13	-3.38092	0.067	0.002	6.57e-09
TMEM119	4.59e-52	-3.37727	0.314	0.043	1.54e-47
ARHGEF39	8.87e-10	-3.37693	0.046	0.001	2.98e-05
EPCAM	5.13e-10	-3.37276	0.044	0	1.72e-05
ZNF385D	3.31e-15	-3.35284	0.076	0.002	1.11e-10
SPESP1	3.45e-12	-3.35202	0.063	0.004	1.16e-07
SGO2	1.39e-46	-3.35063	0.398	0.14	4.67e-42
CRYBG1	6.38e-20	-3.33882	0.116	0.011	2.14e-15
EPHB6	7.89e-12	-3.32629	0.064	0.005	2.65e-07
AURKA	3.27e-64	-3.32147	0.552	0.243	1.1e-59
ELOVL2	1.18e-13	-3.31465	0.076	0.006	3.96e-09
GHRL	2.94e-08	-3.3039	0.035	0	0.000986754
CXCL12	5.43e-37	-3.29772	0.254	0.044	1.82e-32
H2AFZ	1.65e-252	-3.29492	1	0.981	5.53e-248
NCAPG2	2.9e-43	-3.28453	0.292	0.056	9.73e-39
OLFML2B	3.26e-09	-3.28258	0.046	0.002	0.00010928
SLFN11	6.38e-45	-3.27817	0.274	0.036	2.14e-40
SHMT1	9.76e-33	-3.27749	0.198	0.022	3.27e-28
WDR62	8e-19	-3.27731	0.12	0.015	2.68e-14
UHRF1	2.86e-82	-3.27658	0.519	0.133	9.58e-78
AC016205.1	4.54e-10	-3.26483	0.05	0.002	1.52e-05
CLN6	2.44e-26	-3.25051	0.162	0.019	8.19e-22
AUNIP	9.77e-16	-3.24783	0.089	0.007	3.28e-11
FBXO43	3.05e-09	-3.24753	0.043	0.001	0.000102303
AL365356.5	7.5e-15	-3.2419	0.082	0.006	2.52e-10
LINC00707	5.84e-09	-3.23384	0.039	0	0.00019575
GAS2L3	5.92e-36	-3.22441	0.245	0.043	1.99e-31
AL121821.1	1.75e-14	-3.22327	0.08	0.006	5.89e-10
S100A4	4.54e-191	-3.21675	0.937	0.582	1.52e-186
IL11	4.13e-80	-3.21647	0.487	0.102	1.39e-75
ACAN	2.18e-05	-3.21149	0.024	0.001	0.73134
APLN	1.51e-08	-3.20904	0.04	0.001	0.000507124
EME1	1.05e-12	-3.1977	0.069	0.005	3.53e-08
TRIM7	9.8e-18	-3.19512	0.106	0.011	3.29e-13
CCDC152	2.97e-32	-3.19417	0.201	0.026	9.97e-28
AL354811.1	2.91e-10	-3.19167	0.054	0.004	9.76e-06
ARL9	9.74e-13	-3.18997	0.071	0.006	3.27e-08
N4BP3	2.07e-09	-3.18785	0.044	0.001	6.94e-05
ZFHX4-AS1	1.39e-23	-3.18403	0.153	0.021	4.66e-19
ECHDC3	4.59e-39	-3.18175	0.246	0.035	1.54e-34
C21orf58	4.45e-39	-3.18155	0.275	0.055	1.49e-34
SRGN	6.28e-22	-3.18121	0.153	0.025	2.11e-17
DEPDC1-AS1	6.6e-08	-3.17917	0.033	0	0.00221382
TYMS	1.67e-104	-3.16922	0.674	0.279	5.59e-100
ADIRF	1.22e-61	-3.16686	0.511	0.195	4.1e-57
KRT19	3.57e-66	-3.15583	0.479	0.128	1.2e-61
ATAD2	1.62e-57	-3.15324	0.438	0.137	5.44e-53
HIST1H3C	1.48e-07	-3.15311	0.032	0	0.00496512
AC132192.1	1.48e-09	-3.14844	0.047	0.002	4.98e-05
ATF7IP2	6.36e-15	-3.1394	0.087	0.008	2.13e-10
DHFR	1.44e-112	-3.13416	0.662	0.217	4.84e-108
TMEFF2	3e-51	-3.12913	0.321	0.05	1.01e-46
FERMT1	2.04e-36	-3.10926	0.254	0.049	6.84e-32
FANCI	4.53e-39	-3.1056	0.276	0.057	1.52e-34
MCUB	3.7e-170	-3.09789	0.798	0.223	1.24e-165
LRRCC1	2.69e-46	-3.07244	0.323	0.069	9.01e-42
CU638689.5	1.91e-11	-3.06745	0.062	0.005	6.4e-07
GSTM5	3.28e-09	-3.06582	0.046	0.002	0.000109839
ID4	6.45e-24	-3.05977	0.159	0.023	2.16e-19
TRIP13	4.45e-58	-3.05947	0.407	0.105	1.49e-53
ITPRIPL1	2.22e-07	-3.05775	0.031	0	0.00743509
POC1A	5.56e-49	-3.05588	0.358	0.092	1.87e-44
MAP2K6	1.28e-13	-3.04896	0.078	0.007	4.29e-09
TMSB15B	1.04e-16	-3.04782	0.107	0.014	3.49e-12
DDX39A	8.86e-135	-3.0444	0.72	0.203	2.97e-130
CALHM6	2.4e-08	-3.03808	0.044	0.004	0.000805378
FXYD6	9.16e-07	-3.03371	0.033	0.002	0.0307301
WNK4	5.86e-40	-3.02078	0.263	0.042	1.97e-35
PLAC9	3.31e-197	-3.02072	0.872	0.286	1.11e-192
CENPJ	5.64e-34	-3.01852	0.248	0.051	1.89e-29
GLYATL2	2.26e-09	-3.01592	0.049	0.004	7.59e-05
ZNF730	1.44e-10	-3.0129	0.055	0.004	4.84e-06
MIR155HG	4e-57	-3.01086	0.353	0.055	1.34e-52
TICAM2	1.48e-07	-3.0079	0.032	0	0.00496512
CHAF1B	8e-25	-3.00612	0.175	0.03	2.68e-20
HHIP-AS1	7.06e-74	-3.00482	0.463	0.096	2.37e-69
DBF4B	1.12e-12	-3.00339	0.071	0.006	3.76e-08
PCDHGB6	2.08e-10	-3.00032	0.055	0.004	6.97e-06
TCF7	1.56e-33	-2.99342	0.208	0.026	5.23e-29
ZNF695	1.65e-12	-2.99141	0.07	0.006	5.53e-08
CSRP3	1.14e-08	-2.98369	0.043	0.002	0.000383636
RFC2	2.81e-66	-2.9709	0.45	0.117	9.44e-62
RPA3	6.45e-177	-2.96978	0.865	0.368	2.16e-172
Z93241.1	5.67e-11	-2.95248	0.062	0.006	1.9e-06
RFC3	3.39e-36	-2.95104	0.281	0.069	1.14e-31
LIMD2	5.61e-102	-2.95018	0.602	0.153	1.88e-97
DMC1	2.3e-09	-2.94247	0.047	0.002	7.7e-05
LCTL	2.8e-31	-2.94147	0.213	0.035	9.4e-27
ZNF492	4.32e-06	-2.93429	0.027	0.001	0.145044
PSIP1	2.34e-127	-2.93131	0.721	0.24	7.83e-123
GPC2	1.63e-12	-2.92975	0.073	0.007	5.47e-08
SDR42E1	3.61e-08	-2.92451	0.038	0.001	0.00120995
CHTF18	2.43e-22	-2.92412	0.159	0.028	8.14e-18
KRBOX1	4.87e-23	-2.92063	0.173	0.034	1.63e-18
DES	1.11e-06	-2.91425	0.027	0	0.0373823
AL049840.1	3.04e-10	-2.90792	0.056	0.005	1.02e-05
NETO2	3.57e-88	-2.90507	0.554	0.147	1.2e-83
HMGB1	8.38e-231	-2.90295	1	0.981	2.81e-226
AC005726.5	4.25e-10	-2.90179	0.058	0.006	1.43e-05
BEND5	2.5e-06	-2.90176	0.026	0	0.0838444
MCM7	1.79e-63	-2.88612	0.464	0.137	6e-59
HIST1H2BL	8.69e-07	-2.88564	0.031	0.001	0.0291371
TEDC2	5.67e-39	-2.88304	0.284	0.061	1.9e-34
ITGA10	5.27e-19	-2.87982	0.128	0.019	1.77e-14
AL359513.1	2.09e-13	-2.87779	0.084	0.011	7.01e-09
AP002833.1	3.6e-15	-2.8757	0.089	0.008	1.21e-10
LINC01515	3.58e-09	-2.8753	0.051	0.005	0.000119959
PTGER2	3.33e-118	-2.87255	0.691	0.215	1.12e-113
POMC	3.32e-07	-2.86549	0.03	0	0.0111334
CHEK1	4.58e-99	-2.86319	0.594	0.163	1.54e-94
SNRPB	6.34e-256	-2.85621	0.997	0.73	2.13e-251
RFX8	5.07e-20	-2.85207	0.141	0.023	1.7e-15
STEAP1	1.69e-87	-2.83993	0.529	0.117	5.67e-83
SYNE2	3.12e-51	-2.83838	0.353	0.071	1.05e-46
PTER	5e-12	-2.83523	0.07	0.007	1.68e-07
SCLT1	9.77e-55	-2.83476	0.39	0.096	3.28e-50
TMEM220	5.55e-47	-2.82886	0.314	0.057	1.86e-42
LATS2-AS1	1.14e-08	-2.82477	0.046	0.004	0.000383341
ALG1L2	9.53e-12	-2.82433	0.064	0.005	3.2e-07
BORA	3.82e-16	-2.82418	0.113	0.019	1.28e-11
STAP2	8.42e-10	-2.82314	0.059	0.007	2.82e-05
CDC6	1.97e-28	-2.81912	0.245	0.068	6.61e-24
DNM3OS	6.97e-37	-2.81785	0.258	0.047	2.34e-32
PTN	4.79e-180	-2.81323	0.869	0.298	1.61e-175
EVI2A	5.88e-15	-2.80996	0.101	0.015	1.97e-10
LINC01504	2.25e-09	-2.80765	0.052	0.005	7.54e-05
C1QTNF2	1.24e-44	-2.80674	0.321	0.071	4.15e-40
PIF1	2.34e-28	-2.80623	0.231	0.055	7.85e-24
KIF23	3.37e-34	-2.80382	0.343	0.132	1.13e-29
ZNF724	1.27e-07	-2.80123	0.038	0.002	0.004247
RAMP2	9.92e-16	-2.80028	0.109	0.018	3.33e-11
BAZ1A	6.17e-161	-2.78726	0.815	0.285	2.07e-156
EFNB3	3.92e-07	-2.78493	0.033	0.001	0.0131485
RACGAP1	2.44e-46	-2.78156	0.414	0.155	8.18e-42
DDX11	7.85e-20	-2.7781	0.146	0.027	2.63e-15
OR4D9	1.17e-07	-2.77531	0.035	0.001	0.00393173
CEP128	5.56e-16	-2.77381	0.111	0.018	1.86e-11
RAD54B	2.4e-17	-2.77348	0.12	0.019	8.05e-13
AC011043.1	7.89e-14	-2.76573	0.093	0.014	2.65e-09
DPPA4	1.5e-05	-2.75951	0.025	0.001	0.502681
VGF	6.79e-18	-2.75794	0.173	0.051	2.28e-13
CU634019.6	8.92e-07	-2.7527	0.036	0.004	0.0299199
XKR5	8.41e-06	-2.75004	0.023	0	0.281922
DTYMK	6.58e-215	-2.74714	0.979	0.692	2.21e-210
WDR4	1.94e-63	-2.7449	0.416	0.089	6.5e-59
PTMA	4.52e-285	-2.73926	1	0.998	1.52e-280
NEURL1B	6.38e-13	-2.73844	0.089	0.014	2.14e-08
COQ3	1.35e-45	-2.73449	0.332	0.076	4.54e-41
TRIM6	1.35e-17	-2.73166	0.131	0.025	4.54e-13
Z97200.1	5.52e-20	-2.73164	0.129	0.016	1.85e-15
AL355075.4	8.23e-14	-2.72369	0.102	0.019	2.76e-09
SPHK1	5.65e-114	-2.72325	0.703	0.239	1.89e-109
CDH18	3.95e-13	-2.71406	0.09	0.014	1.32e-08
BATF3	1.51e-30	-2.7086	0.24	0.056	5.05e-26
ST6GALNAC3	9.14e-12	-2.70716	0.074	0.009	3.07e-07
AC025171.5	3.42e-08	-2.7062	0.048	0.006	0.00114566
DDIT4L	3.33e-12	-2.70552	0.081	0.012	1.12e-07
ACOX2	9.24e-13	-2.69033	0.084	0.012	3.1e-08
STIL	7.82e-18	-2.6893	0.15	0.036	2.62e-13
DNAJC9	5.84e-101	-2.67174	0.719	0.333	1.96e-96
CRHBP	2.69e-13	-2.67003	0.104	0.021	9.01e-09
DENND2D	7.44e-07	-2.66902	0.028	0	0.0249636
RCN3	7.27e-37	-2.66548	0.292	0.071	2.44e-32
DOK5	4.99e-76	-2.66513	0.525	0.152	1.67e-71
SNCAIP	2.15e-13	-2.66183	0.106	0.022	7.22e-09
AC004816.1	5.7e-14	-2.66137	0.092	0.013	1.91e-09
TESMIN	9.52e-08	-2.65161	0.053	0.009	0.0031919
MMS22L	7.62e-38	-2.65086	0.309	0.083	2.56e-33
CHAF1A	9.26e-45	-2.64487	0.395	0.135	3.11e-40
PCDHGB7	1.27e-07	-2.63691	0.04	0.004	0.00426965
AR	7.71e-26	-2.63152	0.179	0.028	2.59e-21
GPSM2	2.57e-54	-2.62885	0.432	0.134	8.63e-50
ANKRD7	7.22e-08	-2.62691	0.047	0.006	0.0024214
EVI2B	3.96e-07	-2.62654	0.04	0.005	0.0132976
LYPD6	2.15e-10	-2.62574	0.067	0.009	7.22e-06
MTFR2	3.32e-19	-2.62308	0.158	0.036	1.11e-14
PLEKHA4	3.03e-76	-2.62074	0.493	0.11	1.02e-71
PLAUR	8.43e-199	-2.61533	0.942	0.51	2.83e-194
MXD3	8.46e-22	-2.61198	0.207	0.061	2.84e-17
CNTRL	2.29e-23	-2.61159	0.199	0.05	7.68e-19
AC093677.2	6.71e-09	-2.61097	0.059	0.009	0.000225159
CEP152	1.99e-19	-2.60638	0.163	0.039	6.68e-15
AC012360.3	3.7e-29	-2.60508	0.221	0.046	1.24e-24
TRAIP	1.93e-12	-2.59869	0.084	0.013	6.48e-08
C1orf112	1.61e-14	-2.59825	0.112	0.022	5.4e-10
MDK	4.02e-231	-2.59516	0.981	0.613	1.35e-226
MCM8	9e-25	-2.5911	0.209	0.053	3.02e-20
FAM215B	2.5e-26	-2.59108	0.186	0.03	8.37e-22
AC090152.1	4.15e-36	-2.59067	0.269	0.056	1.39e-31
BCL2L12	1.57e-94	-2.58631	0.643	0.238	5.28e-90
ISG20	7.81e-11	-2.58436	0.08	0.015	2.62e-06
NUP107	1.83e-42	-2.57923	0.332	0.084	6.14e-38
CTSV	1.47e-05	-2.57703	0.025	0.001	0.491559
SOCS2	6.19e-98	-2.57639	0.723	0.354	2.08e-93
NEXN-AS1	4.84e-32	-2.57638	0.261	0.065	1.62e-27
SPIN2A	9.09e-07	-2.57533	0.031	0.001	0.0304846
ECSCR	1.04e-17	-2.57469	0.13	0.023	3.5e-13
AC104984.3	1.34e-06	-2.5704	0.03	0.001	0.045022
AC073896.3	9.73e-06	-2.56973	0.026	0.001	0.326477
HLA-DPA1	1.24e-07	-2.56892	0.043	0.005	0.00415675
CARMN	6.42e-14	-2.56715	0.09	0.012	2.15e-09
EXOSC9	1.94e-57	-2.56382	0.432	0.121	6.52e-53
ZNF670	4.45e-17	-2.56373	0.129	0.025	1.49e-12
IRF6	4.46e-07	-2.56172	0.035	0.002	0.0149607
CDKL2	7.19e-17	-2.56008	0.124	0.022	2.41e-12
LINC00311	1.22e-10	-2.55448	0.066	0.008	4.09e-06
HASPIN	8.48e-07	-2.55107	0.039	0.005	0.0284374
GHDC	5.84e-07	-2.55037	0.04	0.005	0.019584
NUDT1	1.55e-155	-2.54806	0.849	0.377	5.21e-151
FUS	5.95e-240	-2.54715	0.983	0.61	2e-235
KHK	2.66e-11	-2.54673	0.078	0.013	8.93e-07
AL121749.1	1.46e-05	-2.54319	0.025	0.001	0.490713
AC093390.2	4.25e-05	-2.53692	0.019	0	1
KIAA1841	6.67e-33	-2.53576	0.274	0.072	2.24e-28
LYL1	4.75e-10	-2.5354	0.065	0.009	1.59e-05
MANEA-DT	2.66e-08	-2.53514	0.047	0.005	0.000892094
CD274	3.13e-18	-2.53406	0.15	0.034	1.05e-13
U2AF1L5	8.78e-14	-2.52563	0.091	0.013	2.95e-09
HAUS8	2.58e-22	-2.52258	0.192	0.048	8.66e-18
LINC01116	1.58e-32	-2.52257	0.257	0.058	5.28e-28
FOXD2-AS1	9.08e-08	-2.52093	0.041	0.004	0.00304358
KCNQ1OT1	1.4e-80	-2.52052	0.548	0.145	4.7e-76
LEAP2	1.08e-12	-2.51799	0.084	0.012	3.63e-08
PKIA	4.79e-53	-2.51598	0.413	0.12	1.61e-48
MAB21L2	3.27e-05	-2.51455	0.023	0.001	1
MCM3	1.69e-44	-2.50996	0.402	0.141	5.66e-40
SLC1A3	2.42e-07	-2.50817	0.044	0.006	0.00811449
HIST1H3F	4.25e-05	-2.50712	0.019	0	1
GINS1	3.33e-22	-2.504	0.188	0.046	1.12e-17
MIS18A	3.19e-49	-2.50318	0.426	0.149	1.07e-44
CGAS	2.93e-26	-2.49642	0.222	0.056	9.82e-22
SNCB	3.16e-06	-2.49485	0.031	0.002	0.10591
BRCA1	1.8e-28	-2.49269	0.29	0.103	6.03e-24
AARSD1	1.24e-26	-2.49103	0.201	0.039	4.16e-22
FRRS1	1.33e-07	-2.48586	0.04	0.004	0.00447223
EIF3C	2.28e-10	-2.48171	0.067	0.009	7.65e-06
SERTAD1	1.15e-109	-2.4784	0.696	0.247	3.85e-105
ID3	3.05e-151	-2.46965	0.947	0.705	1.02e-146
TNFAIP8L1	8.91e-22	-2.46705	0.186	0.046	2.99e-17
ZNF726	1.45e-07	-2.46424	0.047	0.007	0.00486087
FGFBP3	1.93e-12	-2.462	0.097	0.02	6.46e-08
LINC00513	2.4e-10	-2.46183	0.071	0.012	8.05e-06
VANGL2	1.89e-05	-2.46027	0.021	0	0.633472
AC106869.1	6.59e-06	-2.46014	0.032	0.004	0.221088
PLEKHG4B	5.33e-07	-2.45089	0.042	0.006	0.0178726
C5orf34	3.76e-09	-2.45018	0.073	0.016	0.000126235
DNALI1	1.25e-14	-2.44895	0.113	0.022	4.2e-10
SGCE	1.73e-78	-2.44739	0.547	0.167	5.81e-74
FEN1	5.58e-38	-2.44713	0.403	0.17	1.87e-33
PRSS3	6.14e-23	-2.44561	0.194	0.047	2.06e-18
GPATCH4	5.67e-177	-2.44542	0.888	0.396	1.9e-172
PRTG	1.7e-11	-2.44315	0.099	0.025	5.7e-07
DUS3L	1.06e-19	-2.44297	0.164	0.039	3.56e-15
GSDMD	1.93e-53	-2.44261	0.412	0.114	6.48e-49
NDN	7.01e-50	-2.44158	0.331	0.054	2.35e-45
CPXM1	6.38e-05	-2.43843	0.018	0	1
TMPO	6.12e-59	-2.43674	0.601	0.341	2.05e-54
HPDL	0.000248116	-2.43002	0.018	0.001	1
HMGA1	6.93e-294	-2.42798	1	0.996	2.32e-289
ESM1	1.12e-13	-2.42746	0.155	0.054	3.75e-09
NRM	6.08e-51	-2.42471	0.399	0.11	2.04e-46
ARG2	6.76e-10	-2.42455	0.073	0.014	2.27e-05
AC098864.1	9.15e-25	-2.42419	0.208	0.051	3.07e-20
NAGS	8.07e-10	-2.41955	0.07	0.013	2.71e-05
SH3BP1	1e-25	-2.41854	0.209	0.048	3.35e-21
MFSD2B	2.06e-26	-2.41511	0.218	0.051	6.91e-22
POU2F2	3.02e-58	-2.41301	0.422	0.099	1.01e-53
DCTPP1	3.83e-148	-2.41211	0.838	0.376	1.28e-143
C19orf33	8.45e-12	-2.41188	0.101	0.025	2.83e-07
CCDC142	9.03e-16	-2.41136	0.11	0.018	3.03e-11
FAM129A	3.11e-83	-2.41102	0.526	0.114	1.04e-78
AC100793.2	1.24e-07	-2.40908	0.05	0.008	0.00416828
EXOSC8	2.66e-97	-2.4009	0.721	0.343	8.92e-93
CLDN7	3.35e-05	-2.40032	0.026	0.002	1
TMA16	1.95e-162	-2.39861	0.86	0.351	6.53e-158
SPON1	8.57e-17	-2.39773	0.127	0.023	2.87e-12
NUDT10	6.05e-09	-2.39551	0.057	0.008	0.000203029
MRTO4	6.56e-141	-2.3942	0.821	0.357	2.2e-136
AC068491.3	4.79e-27	-2.39398	0.201	0.037	1.61e-22
EMP2	5.24e-73	-2.39339	0.558	0.198	1.76e-68
TNFRSF12A	2.42e-287	-2.39148	1	0.96	8.12e-283
ID1	2.04e-136	-2.38418	0.892	0.552	6.83e-132
PTPRD-AS1	9.58e-05	-2.3834	0.018	0	1
STAM-AS1	6.3e-08	-2.37839	0.056	0.011	0.00211429
PGBD1	3.28e-24	-2.37656	0.217	0.06	1.1e-19
MALL	1.2e-16	-2.37626	0.136	0.029	4.03e-12
HOPX	3.71e-159	-2.37353	0.891	0.428	1.25e-154
WNK3	1.8e-08	-2.37272	0.063	0.013	0.000602637
CCDC34	4.97e-80	-2.37258	0.624	0.26	1.67e-75
APOBEC3B	7.48e-05	-2.37181	0.021	0.001	1
PRR26	8.95e-09	-2.36858	0.056	0.008	0.000300016
CDH13	9.23e-143	-2.36762	0.808	0.299	3.1e-138
AC006058.1	1.91e-30	-2.3653	0.281	0.083	6.39e-26
DNMT1	3.16e-150	-2.36086	0.881	0.526	1.06e-145
LINC02043	6.38e-05	-2.35814	0.018	0	1
LINC01351	6.38e-05	-2.35474	0.018	0	1
TBCE	8.53e-16	-2.35452	0.127	0.027	2.86e-11
AGTR1	3.16e-13	-2.35268	0.107	0.023	1.06e-08
FH	1.28e-76	-2.35142	0.582	0.215	4.29e-72
ADAMTS4	1.46e-06	-2.347	0.033	0.002	0.0488038
NEFH	1.91e-05	-2.34608	0.04	0.009	0.641789
IL18	1.57e-07	-2.34545	0.047	0.007	0.00526956
TMSB15B.1	7.68e-14	-2.33997	0.116	0.027	2.58e-09
FANCG	2.25e-25	-2.336	0.228	0.062	7.53e-21
BHMT2	6.51e-06	-2.33548	0.039	0.007	0.218427
PLEK2	6.19e-08	-2.33535	0.045	0.005	0.00207452
ZNF519	9.11e-11	-2.33446	0.09	0.021	3.06e-06
CADM2	4.97e-05	-2.33099	0.022	0.001	1
RAB42	0.000557595	-2.32928	0.017	0.001	1
RFC5	1.45e-24	-2.32562	0.223	0.062	4.88e-20
ENPP1	6.72e-93	-2.3248	0.674	0.265	2.25e-88
S100A5	9.97e-06	-2.32426	0.031	0.004	0.334247
EMILIN2	2.26e-07	-2.3187	0.047	0.007	0.00759267
PHF19	3.15e-80	-2.3173	0.737	0.477	1.06e-75
GALE	1.92e-71	-2.31717	0.548	0.186	6.44e-67
MARCKSL1	9.15e-220	-2.31631	0.994	0.821	3.07e-215
OLFML3	4.44e-89	-2.3144	0.62	0.201	1.49e-84
HOXC9	0.000224542	-2.30882	0.024	0.004	1
GINS3	8.28e-09	-2.3065	0.088	0.027	0.000277656
HHIP	1.53e-22	-2.30562	0.172	0.033	5.13e-18
AC058791.1	5.96e-18	-2.30344	0.149	0.033	2e-13
FAM196B	1.71e-08	-2.30271	0.05	0.006	0.000572297
SHF	2.83e-05	-2.30268	0.02	0	0.950031
RDH5	2.53e-17	-2.30217	0.137	0.028	8.5e-13
ZGRF1	8.51e-13	-2.2988	0.089	0.014	2.86e-08
AP001347.1	7.31e-07	-2.298	0.044	0.007	0.0245266
AC006329.1	0.000216536	-2.29674	0.016	0	1
USP1	3.54e-71	-2.29119	0.691	0.412	1.19e-66
ANKHD1	3.99e-14	-2.28647	0.121	0.029	1.34e-09
SDHAF3	1.53e-107	-2.28544	0.71	0.281	5.12e-103
ITGB3BP	7.99e-52	-2.28502	0.485	0.202	2.68e-47
PAK3	0.000325932	-2.28406	0.015	0	1
CAVIN3	3.17e-272	-2.28185	1	0.953	1.06e-267
MNS1	2.96e-16	-2.27901	0.154	0.043	9.94e-12
ADAMTSL1	1.25e-56	-2.27884	0.443	0.13	4.2e-52
FAM72C	1.51e-06	-2.27608	0.047	0.009	0.0507157
PSMB9	4.43e-33	-2.27553	0.27	0.067	1.48e-28
STK33	1.46e-18	-2.27552	0.158	0.037	4.91e-14
AC005838.2	5.85e-10	-2.27259	0.069	0.012	1.96e-05
HMGB3	4.77e-79	-2.27173	0.772	0.546	1.6e-74
TUBA1B	3.45e-245	-2.27073	1	0.95	1.16e-240
BNC1	9.58e-05	-2.26991	0.018	0	1
HIRIP3	1.66e-35	-2.26821	0.328	0.105	5.58e-31
GNAS-AS1	2.9e-08	-2.26811	0.058	0.011	0.00097233
TMEM200C	2.06e-08	-2.26735	0.059	0.011	0.000692556
AC011893.1	0.000216536	-2.26557	0.016	0	1
CCDC15	2.74e-14	-2.26473	0.142	0.042	9.19e-10
RHEBL1	3.16e-06	-2.26433	0.04	0.007	0.105949
POP1	3.21e-64	-2.26427	0.499	0.155	1.08e-59
HAUS7	9.48e-12	-2.26318	0.11	0.03	3.18e-07
PCF11-AS1	9.15e-06	-2.26216	0.033	0.005	0.306919
AC108134.2	1.9e-13	-2.26151	0.113	0.026	6.37e-09
AL133215.2	1.56e-05	-2.25971	0.027	0.002	0.52438
AL031708.1	7.21e-07	-2.25773	0.048	0.009	0.0241697
ALG10	1.29e-07	-2.25308	0.055	0.011	0.00431068
XRCC3	2.81e-20	-2.25126	0.196	0.057	9.42e-16
NASP	5.41e-68	-2.24961	0.606	0.286	1.81e-63
ANKRD36B	9.04e-14	-2.24902	0.128	0.035	3.03e-09
PKN3	8.19e-09	-2.24713	0.069	0.015	0.000274732
GPC6	1.05e-50	-2.24673	0.402	0.109	3.54e-46
LRFN5	4.32e-09	-2.24602	0.058	0.008	0.000144799
HIF3A	0.000143981	-2.24307	0.017	0	1
KCTD14	3.14e-06	-2.24206	0.04	0.007	0.105219
PEG10	1.36e-105	-2.24086	0.635	0.163	4.58e-101
RANBP17	3.51e-34	-2.24014	0.285	0.072	1.18e-29
AC110769.2	5.78e-07	-2.23928	0.042	0.006	0.0193714
PTTG2	0.000325932	-2.23916	0.015	0	1
GPR82	0.000110806	-2.23811	0.02	0.001	1
TIMELESS	3.62e-25	-2.23431	0.251	0.079	1.22e-20
ZNF114	1.73e-05	-2.23425	0.034	0.006	0.578661
PDE7B	5.26e-14	-2.23397	0.125	0.032	1.76e-09
CD74	9.58e-05	-2.23355	0.018	0	1
EBNA1BP2	8.43e-197	-2.2323	0.962	0.635	2.83e-192
TEDC1	6.25e-20	-2.23197	0.211	0.071	2.1e-15
MATN2	8.29e-31	-2.22934	0.281	0.082	2.78e-26
SV2A	4.36e-74	-2.22799	0.521	0.134	1.46e-69
MEF2C	4.33e-48	-2.22596	0.405	0.12	1.45e-43
AL441883.1	1.8e-12	-2.22425	0.129	0.041	6.04e-08
TOMM40	9.76e-174	-2.22382	0.932	0.572	3.27e-169
RND2	1.09e-06	-2.22351	0.047	0.009	0.0365468
CENPP	3.53e-16	-2.22336	0.153	0.042	1.18e-11
LINC00839	5.74e-07	-2.22265	0.042	0.006	0.0192584
CPS1	3.41e-08	-2.22156	0.066	0.015	0.00114423
AC116366.3	6.8e-06	-2.22127	0.032	0.004	0.228012
AC090673.1	3.21e-06	-2.22066	0.04	0.007	0.107572
CENPI	7.3e-13	-2.21883	0.12	0.033	2.45e-08
FAM72B	1.57e-05	-2.21288	0.027	0.002	0.52692
IL15RA	3.12e-16	-2.20701	0.135	0.03	1.05e-11
THOC6	9.93e-50	-2.20661	0.46	0.177	3.33e-45
TBX18	3.45e-05	-2.20548	0.026	0.002	1
DERA	2.55e-132	-2.20414	0.823	0.384	8.56e-128
CBR3	2.21e-80	-2.20237	0.619	0.24	7.4e-76
ABRACL	5.64e-268	-2.20057	0.998	0.825	1.89e-263
CDC7	9.11e-11	-2.19944	0.099	0.027	3.06e-06
ZNF660	1.24e-10	-2.19579	0.091	0.022	4.17e-06
NLGN1	1.13e-14	-2.19574	0.125	0.029	3.81e-10
AL157938.3	4.24e-10	-2.19024	0.07	0.012	1.42e-05
C6orf141	7.47e-05	-2.18987	0.021	0.001	1
NDP	9.47e-07	-2.1897	0.052	0.012	0.0317594
AC145124.1	1.91e-40	-2.18709	0.367	0.12	6.42e-36
VRK1	2.79e-36	-2.18692	0.394	0.17	9.37e-32
CKAP2	8.1e-43	-2.18488	0.653	0.468	2.72e-38
ZNF367	3.44e-09	-2.18215	0.091	0.027	0.000115478
STMN3	2.94e-26	-2.17925	0.242	0.068	9.86e-22
SOAT2	6.38e-05	-2.17924	0.018	0	1
SMAGP	1.64e-174	-2.17893	0.914	0.482	5.5e-170
HIST1H2BI	0.000740769	-2.17758	0.013	0	1
SLC16A1-AS1	8.4e-56	-2.17691	0.465	0.155	2.82e-51
01-???	8.49e-08	-2.17631	0.06	0.013	0.00284604
KDELC2	1.03e-52	-2.17265	0.444	0.141	3.46e-48
PNPLA4	1.43e-64	-2.17216	0.51	0.163	4.78e-60
RIBC2	0.000491082	-2.17154	0.014	0	1
DEK	6.7e-160	-2.16986	0.991	0.919	2.25e-155
CASP6	1.91e-58	-2.16984	0.522	0.207	6.4e-54
LINC00470	0.000740769	-2.16799	0.013	0	1
RAD50	3.61e-17	-2.16675	0.158	0.042	1.21e-12
AC015712.1	0.000325932	-2.16601	0.015	0	1
LRR1	4.58e-85	-2.16375	0.7	0.361	1.53e-80
C5orf63	1.29e-15	-2.16266	0.146	0.04	4.31e-11
C19orf48	7.51e-77	-2.16211	0.722	0.436	2.52e-72
OCIAD2	5.5e-98	-2.16134	0.73	0.316	1.84e-93
DSCC1	4.61e-15	-2.16115	0.155	0.048	1.54e-10
CAMK4	3.25e-25	-2.16046	0.235	0.067	1.09e-20
UBL7-AS1	1.47e-15	-2.15993	0.154	0.046	4.94e-11
FAM110A	3.04e-12	-2.1593	0.129	0.041	1.02e-07
GABRB1	0.000165477	-2.15924	0.022	0.002	1
MGAT5B	1.75e-05	-2.15867	0.034	0.006	0.585957
HIST1H2AI	7.16e-05	-2.14845	0.026	0.004	1
CENPS-CORT	6.15e-07	-2.14671	0.047	0.008	0.0206353
IL17RE	6.55e-23	-2.14465	0.224	0.068	2.2e-18
H2AFX	9.77e-68	-2.14342	0.773	0.582	3.28e-63
TET1	6e-26	-2.14001	0.238	0.065	2.01e-21
AC118553.2	9.58e-05	-2.13924	0.018	0	1
SLC38A5	5.88e-41	-2.13727	0.368	0.114	1.97e-36
TTC4	7.22e-17	-2.13482	0.16	0.044	2.42e-12
ANKRD36C	2.46e-29	-2.13402	0.289	0.095	8.23e-25
MCM6	5.16e-20	-2.13337	0.24	0.095	1.73e-15
PAGR1	3.51e-14	-2.13325	0.142	0.042	1.18e-09
AF121898.1	1.6e-05	-2.13206	0.027	0.002	0.535472
MTBP	1.56e-06	-2.13081	0.053	0.013	0.0521772
DDX46	3.95e-209	-2.1305	0.978	0.662	1.33e-204
MYOZ3	9.58e-05	-2.13008	0.018	0	1
GDF5OS	5.46e-05	-2.12992	0.032	0.006	1
FABP4	1.26e-37	-2.12924	0.322	0.086	4.24e-33
PRH1	2.93e-54	-2.12707	0.425	0.109	9.82e-50
ZFP69B	2.28e-07	-2.12538	0.055	0.012	0.00763426
AL117190.1	5.37e-14	-2.12538	0.106	0.02	1.8e-09
CASS4	8.34e-21	-2.1253	0.189	0.049	2.8e-16
C17orf53	1.41e-09	-2.12107	0.082	0.02	4.73e-05
SPA17	1.59e-44	-2.12007	0.42	0.155	5.34e-40
KCNG1	8.27e-31	-2.11956	0.287	0.084	2.77e-26
VAMP8	9.28e-19	-2.1184	0.228	0.088	3.11e-14
LINC01152	8.38e-06	-2.11791	0.04	0.008	0.281103
TRABD2A	3.83e-35	-2.1173	0.34	0.114	1.28e-30
NPIPB5	1.85e-14	-2.11513	0.113	0.022	6.21e-10
CSTF2	5.02e-24	-2.11157	0.25	0.085	1.68e-19
AC069544.1	1.09e-06	-2.10984	0.065	0.02	0.0364413
AC114760.2	3.39e-05	-2.10815	0.023	0.001	1
AC002116.2	0.000491082	-2.10714	0.014	0	1
AL136295.5	5.43e-05	-2.1054	0.032	0.006	1
TACSTD2	0.00169275	-2.10534	0.011	0	1
HMSD	5.66e-18	-2.10394	0.201	0.069	1.9e-13
SRSF7	5.61e-189	-2.10184	0.988	0.835	1.88e-184
AC004951.1	7.59e-22	-2.10095	0.182	0.041	2.55e-17
SPP1	7.24e-19	-2.09638	0.213	0.074	2.43e-14
MEIS2	8.46e-82	-2.0947	0.664	0.294	2.84e-77
LINC01465	6.44e-05	-2.09426	0.033	0.007	1
AC069360.1	0.000164791	-2.09196	0.019	0.001	1
SNRPD1	5.97e-237	-2.08737	0.998	0.908	2e-232
NR2C2AP	3.1e-28	-2.08597	0.312	0.118	1.04e-23
ABCC9	2.31e-13	-2.08307	0.122	0.032	7.76e-09
AL080276.2	7.9e-07	-2.0821	0.055	0.013	0.0264909
AC234772.3	2.92e-09	-2.08184	0.07	0.014	9.8e-05
TRIM59	5.94e-28	-2.08145	0.403	0.207	1.99e-23
AC007240.1	0.000491082	-2.07953	0.014	0	1
DEPDC7	4.52e-08	-2.07934	0.069	0.018	0.00151707
CGN	2.93e-05	-2.07813	0.031	0.005	0.982415
CCDC125	5.53e-11	-2.07445	0.113	0.035	1.85e-06
GRTP1	4.83e-06	-2.07354	0.044	0.009	0.161992
PARPBP	8.28e-25	-2.07174	0.279	0.104	2.78e-20
GPRC5D-AS1	4.79e-31	-2.07092	0.269	0.069	1.61e-26
TNFRSF18	0.000247695	-2.06937	0.018	0.001	1
TFAP4	3.72e-19	-2.06872	0.189	0.056	1.25e-14
SOX15	8.39e-19	-2.06838	0.189	0.057	2.81e-14
FAIM	1.16e-57	-2.06635	0.525	0.218	3.89e-53
DPF1	1.56e-19	-2.06243	0.207	0.068	5.23e-15
AC093627.5	0.00054552	-2.06036	0.019	0.002	1
HIST1H4I	0.000491082	-2.05918	0.014	0	1
NTMT1	3.11e-210	-2.05734	0.987	0.711	1.04e-205
NT5C	1.99e-154	-2.05695	0.887	0.441	6.68e-150
AC092140.1	0.000169047	-2.05602	0.019	0.001	1
AC034111.1	0.000216536	-2.05536	0.016	0	1
ARAP2	0.000491082	-2.05446	0.014	0	1
CD3EAP	7.93e-80	-2.05262	0.669	0.305	2.66e-75
MFSD2A	5.11e-14	-2.05021	0.136	0.039	1.71e-09
CDC25A	1.66e-12	-2.04945	0.143	0.05	5.58e-08
POLR2J3.1	8.85e-118	-2.04884	0.756	0.251	2.97e-113
LYAR	1.61e-115	-2.04682	0.807	0.415	5.39e-111
C9orf64	1.71e-11	-2.04618	0.095	0.021	5.72e-07
GTF2H2	5.71e-36	-2.04574	0.345	0.114	1.92e-31
FSD1	1.96e-26	-2.04522	0.266	0.085	6.56e-22
AL450998.2	1.18e-13	-2.04501	0.138	0.041	3.96e-09
ABT1	2.71e-124	-2.04214	0.815	0.392	9.09e-120
C18orf54	1.94e-14	-2.03981	0.164	0.057	6.5e-10
HAUS4	4.03e-11	-2.03941	0.111	0.033	1.35e-06
CKS2	3.2e-88	-2.03814	0.96	0.826	1.07e-83
NME1	3.5e-258	-2.0378	1	0.914	1.17e-253
SERPINF1	3.49e-38	-2.03728	0.3	0.068	1.17e-33
HMGN2	6.2e-166	-2.03678	1	0.991	2.08e-161
MRPS14	1.12e-213	-2.03678	0.976	0.652	3.75e-209
HIST1H2AL	0.000740769	-2.03424	0.013	0	1
ANKRD36	9.97e-28	-2.03383	0.274	0.085	3.34e-23
CALCRL	0.000250976	-2.03288	0.021	0.002	1
RANBP1	5.3e-208	-2.03198	0.999	0.951	1.78e-203
SLC43A3	3.74e-41	-2.02483	0.398	0.135	1.26e-36
1-Mar.1	0.000559479	-2.02369	0.017	0.001	1
AC246817.2	5.61e-05	-2.02088	0.049	0.016	1
POLR3G	2.17e-35	-2.01906	0.362	0.134	7.29e-31
AC010542.4	0.0158597	-2.0179	0.014	0.004	1
CFH	4.89e-18	-2.01738	0.164	0.042	1.64e-13
BLID	7.2e-06	-2.01464	0.039	0.007	0.241629
WDHD1	2.56e-18	-2.01408	0.215	0.081	8.58e-14
LINC02381	0.000740769	-2.01323	0.013	0	1
DNAJA4	0.000167332	-2.01213	0.019	0.001	1
SYCP2	3.54e-05	-2.01072	0.026	0.002	1
DNAJC25-GNG10	0.000278519	-2.01036	0.03	0.007	1
HYLS1	1.9e-25	-2.00934	0.297	0.114	6.37e-21
PAQR5	4.32e-16	-2.00587	0.154	0.042	1.45e-11
GJA3	2.07e-22	-2.00581	0.224	0.069	6.93e-18
PHF5A	6.07e-163	-2.00478	0.931	0.582	2.04e-158
MRPL13	5.93e-153	-2.00426	0.935	0.561	1.99e-148
METAP1D	7.52e-22	-2.00418	0.227	0.072	2.52e-17
DHODH	1.16e-17	-2.00399	0.183	0.057	3.89e-13
CYB5R2	2.55e-11	-2.00396	0.111	0.032	8.55e-07
ADGRL4	6.3e-57	-2.00237	0.541	0.238	2.11e-52
SMARCB1	3.05e-134	-2.00197	0.878	0.49	1.02e-129
NCAPH2	1.44e-40	-1.99982	0.434	0.186	4.84e-36
C5orf17	0.000250193	-1.99981	0.021	0.002	1
ATAD3B	2.48e-42	-1.99969	0.394	0.133	8.33e-38
NEK3	6.99e-16	-1.99795	0.184	0.067	2.34e-11
STRADA	1.49e-16	-1.99781	0.155	0.041	5e-12
RASIP1	0.000175947	-1.9968	0.035	0.009	1
ABHD14A-ACY1	3.79e-08	-1.99646	0.064	0.014	0.00127031
CACYBP	4.22e-183	-1.98982	0.982	0.722	1.42e-178
NFYC-AS1	0.000510819	-1.9885	0.034	0.011	1
SP140	7.86e-25	-1.98812	0.252	0.079	2.64e-20
LINC00324	7.68e-10	-1.98768	0.093	0.026	2.58e-05
RBL1	1.64e-15	-1.98695	0.172	0.057	5.51e-11
LIPE	0.000502986	-1.98687	0.034	0.011	1
PCOLCE-AS1	0.000252547	-1.98677	0.021	0.002	1
CHMP4C	6.27e-06	-1.9851	0.047	0.012	0.210298
PDE3B	8.25e-08	-1.98374	0.062	0.014	0.00276528
AC078909.1	1.12e-05	-1.98322	0.044	0.011	0.376656
TCTEX1D1	0.000731035	-1.98134	0.021	0.004	1
SLF1	5.89e-31	-1.98096	0.344	0.134	1.97e-26
AC007952.4	1.64e-06	-1.97948	0.047	0.009	0.0551699
PYCARD	7.48e-92	-1.97883	0.719	0.315	2.51e-87
COMMD4	1.76e-142	-1.97872	0.898	0.529	5.89e-138
PMM2	3.75e-26	-1.97648	0.284	0.103	1.26e-21
FGF14-AS2	3.14e-06	-1.97637	0.061	0.019	0.105218
GNL3L	1.52e-22	-1.97578	0.237	0.078	5.08e-18
RTKN2	1.11e-14	-1.97343	0.19	0.076	3.71e-10
ZNF300	1.98e-10	-1.97128	0.1	0.028	6.64e-06
TOX	2.15e-09	-1.97059	0.103	0.034	7.21e-05
TDP1	3.11e-25	-1.97057	0.295	0.117	1.04e-20
RPL26L1	1.36e-240	-1.97026	0.996	0.809	4.55e-236
TEX30	3.4e-65	-1.9635	0.682	0.414	1.14e-60
PPP2R3A	4.3e-95	-1.96228	0.738	0.354	1.44e-90
INCENP	2.19e-06	-1.96169	0.062	0.019	0.0735246
PRKCZ	2.63e-07	-1.96165	0.063	0.016	0.00880785
SPON2	0.0269567	-1.96165	0.36	0.389	1
PPAN	3.52e-53	-1.96118	0.522	0.232	1.18e-48
KNSTRN	1.06e-34	-1.95976	0.528	0.324	3.54e-30
TMCO6	1.17e-06	-1.95943	0.065	0.02	0.0393989
LPAR3	1.4e-12	-1.95735	0.136	0.044	4.69e-08
C2orf88	3.88e-07	-1.95704	0.066	0.019	0.0130139
AC103591.3	3.41e-11	-1.95664	0.108	0.03	1.14e-06
FRZB	8.6e-11	-1.95649	0.095	0.023	2.88e-06
RRP9	4.73e-43	-1.95575	0.465	0.21	1.59e-38
E2F2	0.00169275	-1.95552	0.011	0	1
SUV39H2	4.2e-28	-1.95478	0.332	0.135	1.41e-23
SYT15	4.53e-06	-1.95256	0.062	0.02	0.151944
EVA1A	1.1e-166	-1.95223	0.935	0.585	3.69e-162
MAP3K15	0.000740769	-1.95194	0.013	0	1
NR0B1	3.5e-05	-1.95133	0.026	0.002	1
RFXANK	4.31e-85	-1.95127	0.685	0.315	1.45e-80
MPDU1	5.48e-117	-1.95118	0.81	0.405	1.84e-112
RGS5.1	2.32e-06	-1.94704	0.062	0.019	0.0779356
TIFA	7.8e-18	-1.94544	0.19	0.061	2.61e-13
03-???	1.71e-34	-1.94323	0.375	0.146	5.74e-30
FAAP24	1.23e-11	-1.94317	0.131	0.044	4.11e-07
SSRP1	6.36e-137	-1.94304	0.911	0.606	2.13e-132
MEI1	0.000722097	-1.94203	0.026	0.006	1
HIST1H2AK	0.00111891	-1.94203	0.012	0	1
ZNF552	6e-08	-1.94176	0.08	0.025	0.00201262
AL683813.1	3.79e-07	-1.94149	0.046	0.007	0.0127149
MIR181A1HG	4.44e-23	-1.93885	0.213	0.056	1.49e-18
HIST1H3A	0.00128181	-1.93511	0.015	0.001	1
TTYH2	5.16e-05	-1.9331	0.025	0.002	1
CCDC89	0.000376394	-1.93016	0.02	0.002	1
AC026333.4	0.000374373	-1.92783	0.018	0.001	1
NUP35	8.61e-19	-1.92764	0.247	0.105	2.89e-14
EXOSC2	1.33e-42	-1.92615	0.427	0.163	4.47e-38
LHFPL4	0.00169275	-1.92505	0.011	0	1
HNRNPA1P48	1.11e-58	-1.92447	0.546	0.224	3.73e-54
HUNK	0.000370024	-1.92187	0.02	0.002	1
CCDC86	2.47e-78	-1.92131	0.675	0.324	8.27e-74
MTG1	3.69e-14	-1.9211	0.16	0.055	1.24e-09
AC135050.1	0.00189755	-1.91985	0.014	0.001	1
ACSS3	2.56e-07	-1.91851	0.063	0.016	0.00860065
ZNF594	6.6e-07	-1.91735	0.069	0.021	0.0221275
RRP7A	8.04e-139	-1.91663	0.893	0.526	2.7e-134
AC007114.2	0.000491082	-1.91648	0.014	0	1
LSM2	1.2e-203	-1.91507	0.987	0.817	4.02e-199
ANK3	3.63e-05	-1.91395	0.043	0.012	1
AC106864.1	0.000559479	-1.91015	0.017	0.001	1
MTFP1	8e-09	-1.9093	0.098	0.033	0.000268262
OSBPL6	5.62e-22	-1.90899	0.218	0.065	1.88e-17
RTL3	0.000248289	-1.90826	0.028	0.006	1
CHAC2	4.43e-30	-1.90595	0.337	0.13	1.49e-25
NXT1	5.46e-99	-1.90551	0.786	0.411	1.83e-94
AC023590.1	0.000374373	-1.90413	0.018	0.001	1
LIG1	1.6e-16	-1.90386	0.216	0.089	5.38e-12
SAMD9	2.73e-46	-1.9005	0.448	0.167	9.16e-42
MCM2	1.37e-17	-1.90034	0.208	0.076	4.6e-13
PROSER3	1.2e-19	-1.90031	0.189	0.051	4.02e-15
AC130324.3	0.00107698	-1.90028	0.02	0.004	1
CMSS1	4.66e-125	-1.90016	0.87	0.53	1.56e-120
RRS1	6.16e-143	-1.89866	0.925	0.625	2.07e-138
ARHGEF5	0.000325932	-1.8981	0.015	0	1
BACE2	9.85e-40	-1.89775	0.38	0.126	3.3e-35
PPP1R13L	1.78e-10	-1.89734	0.101	0.028	5.96e-06
C1QTNF4	0.00180684	-1.89601	0.017	0.002	1
NRROS	3.55e-05	-1.89539	0.043	0.012	1
LRRIQ1	0.000158745	-1.89489	0.047	0.016	1
AL357060.1	0.000251569	-1.89415	0.028	0.006	1
AC005224.4	0.000507338	-1.89391	0.022	0.004	1
AC006305.1	0.000491082	-1.89341	0.014	0	1
GNGT2	2.59e-05	-1.89335	0.044	0.012	0.867816
AC011511.1	9.75e-11	-1.89235	0.085	0.018	3.27e-06
FOXC2	9.39e-71	-1.89061	0.635	0.28	3.15e-66
C3AR1	0.00111891	-1.89008	0.012	0	1
AC026304.1	6.48e-11	-1.88951	0.117	0.037	2.17e-06
SOX11	1.79e-51	-1.88621	0.614	0.319	6.01e-47
SLC25A21-AS1	7.31e-09	-1.88458	0.086	0.025	0.000245143
KLHL7-DT	0.000254128	-1.88349	0.021	0.002	1
LINC01096	0.00111891	-1.88178	0.012	0	1
NETO1	7.32e-05	-1.88172	0.041	0.012	1
MRPL9	1.38e-175	-1.88167	0.962	0.641	4.64e-171
SFN	0.00192303	-1.88165	0.014	0.001	1
GAP43	0.000226631	-1.88119	0.033	0.008	1
H2AFY2	5.48e-26	-1.88087	0.317	0.131	1.84e-21
CDK11A	5.53e-28	-1.88053	0.319	0.124	1.85e-23
AC009118.2	4.6e-07	-1.87972	0.071	0.022	0.0154186
AC004148.2	7.3e-57	-1.87926	0.529	0.209	2.45e-52
CENPC	7.32e-22	-1.87914	0.266	0.105	2.45e-17
CENPQ	4.47e-21	-1.87871	0.288	0.13	1.5e-16
U73166.1	0.000501534	-1.87832	0.022	0.004	1
WWC2-AS2	0.00183247	-1.87806	0.027	0.008	1
RTN4IP1	1.22e-15	-1.87622	0.176	0.06	4.11e-11
H2AFV	1.16e-169	-1.87567	0.998	0.945	3.88e-165
PECR	1.03e-20	-1.87176	0.246	0.093	3.47e-16
RAD51	0.00315076	-1.8709	0.022	0.006	1
GGH	1.31e-120	-1.86885	0.876	0.537	4.4e-116
PSMB6	1.03e-225	-1.86868	0.999	0.847	3.44e-221
GJB2	0.00342304	-1.86613	0.018	0.004	1
SMC2	1.1e-47	-1.86366	0.625	0.403	3.68e-43
JPT1	1.23e-215	-1.86291	0.998	0.966	4.14e-211
XIST	4.3e-180	-1.86257	0.963	0.546	1.44e-175
KDM4D	0.000516414	-1.86041	0.026	0.006	1
MNAT1	1.29e-121	-1.85976	0.831	0.464	4.34e-117
HPF1	1.52e-95	-1.85927	0.783	0.41	5.1e-91
FANCM	2.91e-14	-1.85839	0.15	0.046	9.76e-10
WDR34	1.58e-67	-1.85724	0.65	0.326	5.29e-63
TACO1	1.85e-69	-1.85668	0.619	0.273	6.22e-65
LINP1	5.41e-17	-1.85659	0.203	0.074	1.81e-12
C1QBP	9.98e-254	-1.85647	0.999	0.916	3.35e-249
ALKBH3	6.55e-41	-1.85547	0.446	0.19	2.2e-36
NEK5	0.00182051	-1.8551	0.017	0.002	1
EIF4EBP1	3.96e-204	-1.85505	0.99	0.835	1.33e-199
LINC01812	0.000142357	-1.85467	0.027	0.005	1
FAM184B	1.19e-09	-1.85337	0.091	0.025	4e-05
RNASEH1	3.41e-160	-1.85248	0.925	0.614	1.14e-155
EBF2	2.09e-05	-1.85174	0.047	0.013	0.700356
C11orf98	1.88e-08	-1.84966	0.084	0.025	0.000630106
LRRC34	4.88e-09	-1.8489	0.087	0.025	0.000163548
SMARCE1	4.22e-83	-1.84754	0.71	0.35	1.42e-78
SMCR5	5.71e-11	-1.84371	0.092	0.021	1.92e-06
AC073389.1	1.68e-06	-1.84335	0.073	0.026	0.0562957
HIST1H3J	0.000740769	-1.84103	0.013	0	1
CCDC150	5.29e-07	-1.84092	0.086	0.033	0.0177403
MRPL16	3.88e-86	-1.84061	0.718	0.321	1.3e-81
RRM1	1.55e-65	-1.84048	0.657	0.358	5.2e-61
DZIP1L	1.77e-16	-1.83825	0.167	0.049	5.94e-12
AC139530.1	4.07e-11	-1.83817	0.15	0.061	1.37e-06
IPO9-AS1	1.84e-07	-1.83649	0.076	0.023	0.00617787
RUVBL1	7.43e-78	-1.83578	0.716	0.39	2.49e-73
FES	1.43e-09	-1.83284	0.099	0.03	4.8e-05
SEMA7A	2.86e-64	-1.82975	0.596	0.261	9.6e-60
SNRPC	3.89e-195	-1.82852	0.99	0.793	1.31e-190
FCRLB	1.68e-19	-1.82838	0.222	0.077	5.64e-15
H3F3B	2.74e-244	-1.82757	1	0.999	9.19e-240
GABPB1-AS1	6.42e-62	-1.82679	0.589	0.249	2.15e-57
CTSC	3.02e-153	-1.82657	0.978	0.762	1.01e-148
CDK4	3.09e-214	-1.8261	0.999	0.912	1.04e-209
HAND2	0.00109744	-1.82583	0.025	0.006	1
AL359636.1	6.97e-07	-1.82554	0.057	0.014	0.0233723
LBX2	9.13e-08	-1.82208	0.07	0.019	0.00306088
CLGN	7.78e-46	-1.82022	0.484	0.203	2.61e-41
TM6SF1	9.24e-11	-1.81718	0.112	0.034	3.1e-06
PQLC2L	1.26e-25	-1.81682	0.264	0.083	4.24e-21
RNF144A	0.000301351	-1.81656	0.026	0.005	1
FCHO1	6.71e-05	-1.81643	0.029	0.005	1
MCM4	3.29e-24	-1.81591	0.368	0.189	1.1e-19
DSCAM	0.00256565	-1.815	0.011	0	1
CD24	0.00156643	-1.81461	0.024	0.006	1
SELENOP	1.39e-07	-1.81387	0.069	0.019	0.00466531
MEX3A	7.69e-22	-1.81324	0.284	0.119	2.58e-17
MT1M	0.000114566	-1.81218	0.046	0.015	1
C18orf65	0.000356748	-1.81202	0.033	0.009	1
SLC49A3	0.000819159	-1.81129	0.018	0.002	1
MKX	2.49e-06	-1.81101	0.041	0.007	0.0833832
FAM213A	7.61e-39	-1.81006	0.396	0.138	2.55e-34
CCDC138	3.61e-09	-1.8076	0.1	0.033	0.000120939
KDM4A-AS1	0.00011878	-1.80687	0.047	0.016	1
PLXNA4	4.75e-15	-1.80617	0.161	0.05	1.59e-10
ANXA3	2.49e-30	-1.80593	0.353	0.137	8.34e-26
MRPL48	1e-88	-1.80546	0.734	0.375	3.36e-84
ETV4	1.04e-28	-1.8052	0.339	0.135	3.48e-24
UPF3B	2.65e-48	-1.80502	0.521	0.237	8.88e-44
DTD1	1.21e-173	-1.8046	0.965	0.663	4.07e-169
GPR19	0.00256565	-1.803	0.011	0	1
SYT1	8.53e-64	-1.79806	0.582	0.246	2.86e-59
GMPPB	2.35e-58	-1.79567	0.606	0.308	7.89e-54
SND1-IT1	4.12e-21	-1.79393	0.201	0.054	1.38e-16
AC090517.4	0.000383461	-1.79383	0.02	0.002	1
ZNF22	1.28e-85	-1.79243	0.763	0.448	4.28e-81
REXO5	3.63e-06	-1.79131	0.064	0.021	0.121757
ARHGDIB	1.07e-21	-1.79115	0.304	0.138	3.59e-17
ILF3-DT	6.47e-52	-1.79063	0.551	0.261	2.17e-47
ZNF93	1.02e-08	-1.79037	0.115	0.046	0.000340586
AC004839.1	0.000248035	-1.79007	0.034	0.009	1
KNTC1	1.04e-08	-1.78819	0.109	0.041	0.000349217
AC133550.2	1.89e-05	-1.78743	0.039	0.008	0.635001
GNG2	1.12e-27	-1.78529	0.331	0.134	3.77e-23
SGK494	8.17e-07	-1.78164	0.061	0.016	0.0273933
CDKN2AIPNL	3.38e-97	-1.7811	0.799	0.464	1.13e-92
PTPRB	3e-07	-1.77994	0.078	0.026	0.0100757
SULT1A3	1.51e-05	-1.77866	0.041	0.009	0.507773
EPHA5-AS1	3.06e-05	-1.77839	0.031	0.005	1
PHF14	1.52e-95	-1.77713	0.799	0.436	5.11e-91
PINX1.1	4.47e-23	-1.777	0.284	0.113	1.5e-18
AL035412.1	0.00256565	-1.77674	0.011	0	1
FBXO17	2.43e-92	-1.77652	0.748	0.375	8.15e-88
ZNF107	6.62e-10	-1.7759	0.098	0.028	2.22e-05
DHRS4	7.98e-21	-1.77533	0.236	0.082	2.68e-16
MIR222HG	4.05e-90	-1.77427	0.756	0.383	1.36e-85
MTIF2	6.24e-63	-1.77322	0.617	0.308	2.09e-58
POLR2J2	1.91e-08	-1.77137	0.092	0.03	0.000641426
ZNF662	5.62e-05	-1.77127	0.036	0.008	1
RASSF9	0.00256565	-1.77119	0.011	0	1
KRBA2	4.46e-06	-1.76991	0.056	0.016	0.149701
NSD2	2.07e-60	-1.76959	0.679	0.412	6.93e-56
FBLN7	7.44e-06	-1.769	0.043	0.009	0.249679
NUP85	4.18e-23	-1.76754	0.272	0.1	1.4e-18
PMF1	1.44e-99	-1.76484	0.792	0.431	4.82e-95
IER2	1.02e-131	-1.7635	0.943	0.706	3.42e-127
AC016831.5	1.88e-37	-1.76348	0.337	0.091	6.32e-33
CLN3	1.23e-06	-1.76271	0.062	0.018	0.0410893
GASAL1	3.65e-07	-1.76109	0.069	0.02	0.0122291
AC130650.2	0.000162345	-1.76102	0.025	0.004	1
ANGPT2	0.00184537	-1.76101	0.017	0.002	1
PNKP	1.46e-63	-1.76035	0.609	0.28	4.89e-59
SLC26A4	5.72e-05	-1.75848	0.036	0.008	1
AC003101.2	1.86e-05	-1.75779	0.045	0.012	0.62388
AADAT	5.98e-20	-1.75696	0.246	0.095	2e-15
AC245140.2	0.000372328	-1.75531	0.027	0.006	1
RPGR	6.16e-15	-1.75485	0.176	0.062	2.06e-10
PRR16	7.12e-110	-1.75421	0.823	0.463	2.39e-105
FKBP3	1.38e-167	-1.75389	0.971	0.734	4.63e-163
WDFY2	3.14e-55	-1.75369	0.57	0.267	1.05e-50
GTF2H2C	9.2e-20	-1.75336	0.246	0.096	3.08e-15
NR2F2-AS1	3.91e-30	-1.75313	0.347	0.135	1.31e-25
CHDH	0.001269	-1.7529	0.015	0.001	1
AC091271.1	4.64e-15	-1.75194	0.183	0.067	1.55e-10
LINC01910	0.000346377	-1.75139	0.023	0.004	1
RNLS	1.59e-08	-1.75129	0.091	0.029	0.000532941
AC098818.2	6e-06	-1.74948	0.046	0.011	0.201375
EXOSC5	5.69e-38	-1.74911	0.422	0.172	1.91e-33
LINC01560	1.6e-07	-1.74906	0.097	0.037	0.00538117
FANCE	3e-12	-1.74836	0.158	0.061	1.01e-07
RAB20	0.000225734	-1.74814	0.044	0.015	1
PARP2	4.95e-21	-1.74796	0.289	0.127	1.66e-16
PPIH	5.03e-45	-1.74518	0.54	0.278	1.69e-40
AC092910.3	0.0018426	-1.74306	0.017	0.002	1
FAM85B	0.000838187	-1.74297	0.018	0.002	1
MRPS11	5.93e-156	-1.74224	0.947	0.649	1.99e-151
BEX2	2.28e-07	-1.74192	0.064	0.016	0.00766031
FGF20	0.0031967	-1.73823	0.022	0.006	1
AC004922.1	0.00193254	-1.7377	0.021	0.005	1
DUS4L	7.36e-26	-1.73673	0.333	0.144	2.47e-21
DIAPH3	8.55e-39	-1.73586	0.536	0.315	2.87e-34
PTPN22	0.00110159	-1.73374	0.02	0.004	1
CSMD1	0.000740769	-1.73348	0.013	0	1
STMN1	1.45e-114	-1.73324	0.998	0.986	4.86e-110
RCC1	1.17e-50	-1.73296	0.545	0.258	3.94e-46
SLITRK1	1.64e-05	-1.73191	0.027	0.002	0.551201
AL451069.1	0.0018426	-1.73122	0.017	0.002	1
TMEM121	8.9e-09	-1.72995	0.102	0.035	0.000298601
CCNF	1.22e-08	-1.72885	0.168	0.088	0.000408836
RBMX	4.93e-145	-1.72858	0.967	0.796	1.65e-140
SFMBT1	6.13e-10	-1.72848	0.12	0.043	2.05e-05
AC005304.3	0.00389726	-1.72711	0.01	0	1
N4BP2	1.64e-10	-1.72684	0.126	0.044	5.5e-06
KAZALD1	1.45e-14	-1.72656	0.184	0.069	4.86e-10
GATA2-AS1	1.07e-07	-1.72655	0.084	0.028	0.00357638
HBEGF	1.85e-29	-1.72553	0.411	0.196	6.22e-25
H1F0	8.18e-51	-1.7255	0.704	0.46	2.74e-46
GAR1	5.57e-90	-1.72388	0.789	0.435	1.87e-85
FIGNL1	2.1e-16	-1.72274	0.233	0.102	7.04e-12
MRPL22	2.05e-130	-1.72262	0.912	0.583	6.87e-126
PCDHGA10	1.9e-11	-1.72164	0.118	0.035	6.38e-07
AL136162.1	0.00238609	-1.72098	0.018	0.004	1
UBE2S	3.13e-62	-1.72049	0.952	0.915	1.05e-57
AL031963.3	7.17e-17	-1.71929	0.208	0.077	2.4e-12
RAD51D	1.86e-31	-1.71917	0.369	0.151	6.24e-27
SHLD3	4.99e-13	-1.71774	0.151	0.051	1.67e-08
PCDHGC3	0.000639543	-1.71773	0.024	0.005	1
GFPT2	4.55e-12	-1.71624	0.141	0.048	1.53e-07
LINC00941	1.95e-11	-1.71556	0.147	0.056	6.55e-07
ANKRD35	3.94e-46	-1.71531	0.493	0.205	1.32e-41
ENTPD1-AS1	2.01e-15	-1.71527	0.178	0.061	6.74e-11
HILPDA	4.01e-41	-1.71431	0.517	0.274	1.34e-36
DNM1	1.13e-11	-1.71413	0.135	0.046	3.79e-07
METTL17	7.75e-33	-1.714	0.369	0.142	2.6e-28
AC022144.1	0.00287831	-1.71367	0.013	0.001	1
AC087190.1	0.000439267	-1.71351	0.025	0.005	1
CLIC1	1.59e-224	-1.71337	1	0.999	5.33e-220
CCDC88B	6.06e-09	-1.71297	0.099	0.033	0.000203289
EID3	1.44e-15	-1.71213	0.187	0.067	4.84e-11
MRPL11	6.65e-190	-1.71183	0.989	0.785	2.23e-185
LYG2	0.00404818	-1.7117	0.015	0.002	1
FBL	8.49e-143	-1.71118	0.928	0.634	2.85e-138
VEPH1	3.74e-111	-1.71105	0.746	0.253	1.26e-106
PCDHGA11	0.000640405	-1.71101	0.024	0.005	1
TCF4	4.1e-65	-1.71045	0.635	0.295	1.37e-60
AC010524.1	0.00286877	-1.71037	0.013	0.001	1
PRRC2C	8.75e-226	-1.7099	0.998	0.865	2.94e-221
PMEL	0.00851811	-1.70973	0.018	0.005	1
HAUS1	2.4e-63	-1.70933	0.676	0.393	8.04e-59
ODF2L	6.49e-120	-1.70895	0.859	0.492	2.18e-115
MRPL3	1.57e-153	-1.7083	0.961	0.698	5.27e-149
MED18	6.84e-06	-1.7081	0.091	0.042	0.229316
RFTN2	0.00365006	-1.70788	0.026	0.008	1
MGMT	1.1e-25	-1.70782	0.287	0.098	3.7e-21
EVA1C	4.6e-06	-1.70623	0.055	0.015	0.154247
CASP8AP2	1.63e-33	-1.70593	0.447	0.218	5.45e-29
TMEM30B	0.00256565	-1.70591	0.011	0	1
TWIST2	9.76e-140	-1.70569	0.929	0.684	3.27e-135
THBD	6.22e-05	-1.70525	0.038	0.009	1
AC137932.3	0.00084333	-1.70441	0.018	0.002	1
EBLN2	9.01e-11	-1.70362	0.106	0.029	3.02e-06
NOL12	5.25e-43	-1.70295	0.487	0.222	1.76e-38
CCHCR1	5.67e-15	-1.7027	0.195	0.077	1.9e-10
AC108463.3	4.27e-07	-1.70244	0.055	0.012	0.014325
AC109588.1	0.000216536	-1.69921	0.016	0	1
RPA4	0.000161868	-1.69918	0.025	0.004	1
NEMP2	5.87e-07	-1.69907	0.062	0.016	0.0196864
MSRA	8.41e-75	-1.69884	0.699	0.363	2.82e-70
IGFBP6	1.21e-201	-1.69855	0.996	0.866	4.07e-197
RINL	3.75e-05	-1.69701	0.043	0.012	1
AC002456.1	7.14e-06	-1.69666	0.062	0.021	0.239328
TRIB3	1.15e-44	-1.69646	0.518	0.242	3.87e-40
HAAO	0.00256565	-1.69628	0.011	0	1
PSMB1	1.74e-195	-1.69609	0.996	0.888	5.83e-191
CENPS	3.35e-47	-1.69585	0.526	0.247	1.12e-42
TPRKB	1.38e-118	-1.69506	0.901	0.678	4.62e-114
LINC00630	7.02e-05	-1.69338	0.04	0.011	1
MRPL15	8.87e-130	-1.69328	0.928	0.634	2.97e-125
SLC25A10	4.08e-22	-1.69297	0.305	0.134	1.37e-17
PRRG4	0.00191344	-1.69272	0.014	0.001	1
JAM2	9.41e-07	-1.69251	0.082	0.03	0.0315637
CLDN23	5.6e-09	-1.69191	0.105	0.036	0.000187844
INAVA	0.00169275	-1.69114	0.011	0	1
FAM72D	3.61e-05	-1.68842	0.055	0.019	1
HNRNPAB	6.03e-166	-1.68628	0.993	0.881	2.02e-161
NOP56	1.22e-114	-1.6859	0.882	0.576	4.08e-110
AL050341.2	3.75e-17	-1.68443	0.225	0.09	1.26e-12
TMEM126A	1.71e-168	-1.68429	0.968	0.709	5.74e-164
OTULINL	0.00432745	-1.68427	0.012	0.001	1
PSTPIP1	0.00169275	-1.68413	0.011	0	1
SRSF3	1.62e-180	-1.68267	0.999	0.97	5.44e-176
FAM19A3	0.000256235	-1.68212	0.018	0.001	1
NAF1	5.36e-20	-1.68102	0.312	0.158	1.8e-15
Z82217.1	0.000447702	-1.68073	0.025	0.005	1
AC009501.1	1.94e-06	-1.68042	0.04	0.006	0.064991
NRP1	1.62e-110	-1.67909	0.856	0.515	5.45e-106
AC017083.1	1.13e-06	-1.67899	0.066	0.02	0.0379969
PABPC4L	0.000732389	-1.67878	0.032	0.009	1
ABHD11	4.5e-35	-1.67877	0.462	0.239	1.51e-30
KCNAB3	0.0043203	-1.67853	0.012	0.001	1
CCDC137	1.64e-84	-1.67849	0.771	0.443	5.51e-80
SENP3	4.81e-09	-1.67835	0.09	0.026	0.000161348
NCALD	3.94e-05	-1.67821	0.043	0.012	1
LSAMP	2.57e-13	-1.67747	0.158	0.055	8.61e-09
IRF9	4.44e-05	-1.67736	0.047	0.014	1
SMC3	1.44e-96	-1.6766	0.865	0.613	4.83e-92
POLA1	2.45e-08	-1.67419	0.118	0.049	0.00082089
KIF24	0.00060331	-1.67418	0.028	0.007	1
E2F1	3.61e-14	-1.67303	0.314	0.195	1.21e-09
AL121658.1	4.04e-07	-1.67236	0.079	0.027	0.0135609
AC008264.2	0.00256565	-1.67225	0.011	0	1
SLC13A4	0.000421747	-1.67079	0.029	0.007	1
MRPL12	1.53e-219	-1.66995	0.997	0.88	5.12e-215
THNSL2	7.47e-07	-1.66969	0.067	0.02	0.0250602
PSMC3	6.54e-137	-1.66935	0.94	0.695	2.19e-132
C1QTNF9B	0.00011146	-1.66821	0.042	0.013	1
AL035461.2	0.00432745	-1.66752	0.012	0.001	1
NANS	3.57e-113	-1.66685	0.872	0.508	1.2e-108
AL928654.1	2.94e-09	-1.66555	0.139	0.061	9.87e-05
PRRX2	3.52e-10	-1.66544	0.179	0.086	1.18e-05
EML5	0.000425413	-1.66527	0.029	0.007	1
PIH1D2	0.000297843	-1.66527	0.038	0.012	1
SKA2	2.49e-162	-1.66438	0.982	0.797	8.36e-158
NCAM2	1.45e-12	-1.66197	0.132	0.04	4.85e-08
BX005019.1	6.44e-10	-1.66194	0.099	0.028	2.16e-05
PCOLCE2	7.85e-10	-1.66155	0.151	0.067	2.63e-05
HMBS	1.28e-83	-1.66048	0.752	0.433	4.31e-79
SRRT	1.9e-46	-1.65715	0.537	0.271	6.37e-42
MATN4	0.00289267	-1.65579	0.013	0.001	1
DEPDC4	0.000813433	-1.6557	0.042	0.016	1
HDX	2.07e-20	-1.65511	0.272	0.113	6.93e-16
SCHIP1	1.8e-06	-1.65368	0.059	0.016	0.0603849
BUD13	1.81e-15	-1.65293	0.207	0.083	6.05e-11
GINS4	1.79e-15	-1.65265	0.265	0.135	6.01e-11
PCDHGA6	2.66e-06	-1.65197	0.076	0.028	0.0893229
AC108047.1	0.000212093	-1.65096	0.039	0.012	1
TRMT10B	8.49e-18	-1.64997	0.239	0.099	2.85e-13
AC011471.2	0.00256565	-1.64854	0.011	0	1
KIAA1614-AS1	0.000439499	-1.64735	0.04	0.014	1
LINC02001	5.53e-29	-1.6459	0.416	0.212	1.85e-24
C1QTNF7	0.00404818	-1.64542	0.015	0.002	1
BAALC	8.81e-49	-1.6447	0.435	0.127	2.95e-44
ARSE	0.00099977	-1.64461	0.031	0.009	1
FGFR4	0.000260951	-1.64454	0.021	0.002	1
RNF126	5.98e-106	-1.64361	0.85	0.532	2.01e-101
TCTE3	9.16e-05	-1.6418	0.047	0.015	1
NDUFC2	1.38e-253	-1.64135	1	0.985	4.63e-249
PNP	3.09e-18	-1.63992	0.279	0.132	1.03e-13
UFSP1	1.39e-06	-1.63852	0.077	0.028	0.0467205
ANKAR	6.35e-07	-1.63842	0.094	0.039	0.0212844
OSGEPL1	4.14e-11	-1.63834	0.15	0.06	1.39e-06
COL9A2	7.09e-05	-1.63661	0.033	0.007	1
DLX2	0.000787294	-1.63635	0.026	0.006	1
OSBPL10-AS1	0.00432745	-1.63544	0.012	0.001	1
AL034417.4	0.00188046	-1.63497	0.027	0.008	1
NUDC	1.91e-157	-1.63348	0.982	0.798	6.42e-153
ENO1	2.9e-212	-1.63322	1	0.971	9.73e-208
ZWILCH	3.6e-28	-1.63263	0.447	0.258	1.21e-23
C3orf67	2.12e-07	-1.63136	0.112	0.049	0.00711951
ANP32B	4.42e-182	-1.63053	0.994	0.922	1.48e-177
B3GNT4	0.0050617	-1.63028	0.017	0.004	1
MID1IP1	7.03e-73	-1.62934	0.73	0.417	2.36e-68
PAICS	1.38e-107	-1.6293	0.849	0.552	4.63e-103
DOPEY2	3.4e-25	-1.62929	0.333	0.145	1.14e-20
CDC42EP1	5.93e-129	-1.62875	0.916	0.629	1.99e-124
FGF5	1.83e-172	-1.62676	0.993	0.95	6.12e-168
CCDC66	1.57e-54	-1.62511	0.581	0.278	5.27e-50
LBR	6.06e-60	-1.62417	0.656	0.345	2.03e-55
AC109454.2	0.00345591	-1.62297	0.018	0.004	1
AL355816.2	0.00455716	-1.62114	0.021	0.006	1
AIF1L	0.00194235	-1.62114	0.014	0.001	1
GNB1L	3.18e-15	-1.62102	0.24	0.113	1.07e-10
AC245060.5	1.23e-09	-1.61921	0.093	0.026	4.11e-05
ECI2	3.07e-160	-1.61854	0.967	0.743	1.03e-155
RTN4RL2	0.00389726	-1.61703	0.01	0	1
GEMIN6	1.34e-65	-1.61652	0.682	0.366	4.49e-61
LINC00242	0.00403026	-1.61624	0.015	0.002	1
CYP3A5	0.000167623	-1.61479	0.033	0.008	1
DUOX1	0.000258929	-1.6147	0.028	0.006	1
SLC35F2	3.04e-20	-1.61383	0.283	0.121	1.02e-15
C22orf15	2.8e-05	-1.61228	0.059	0.021	0.940176
ACSS1	0.00654701	-1.61149	0.011	0.001	1
ZNF620	4.79e-05	-1.61134	0.05	0.016	1
SASS6	1.71e-16	-1.61127	0.24	0.105	5.74e-12
SAAL1	2.72e-18	-1.61043	0.27	0.123	9.13e-14
SDC1	8.17e-53	-1.60988	0.604	0.33	2.74e-48
GPER1	1.14e-16	-1.60969	0.186	0.061	3.83e-12
XDH	7.19e-06	-1.60886	0.061	0.02	0.241295
RSBN1L	1.28e-51	-1.60884	0.595	0.306	4.31e-47
MSH5	0.0006517	-1.60861	0.024	0.005	1
TMEM39B	3.33e-33	-1.60832	0.431	0.207	1.12e-28
PCDH10	4.17e-12	-1.60693	0.119	0.033	1.4e-07
LIN9	3.36e-07	-1.60557	0.103	0.043	0.0112845
AL161421.1	4.58e-08	-1.60504	0.111	0.044	0.00153653
DCLRE1B	1.2e-11	-1.60454	0.188	0.088	4.04e-07
ITPA	1.42e-129	-1.60441	0.927	0.566	4.76e-125
SENCR	1.95e-05	-1.60406	0.065	0.025	0.653769
FAM111A	3.71e-32	-1.6035	0.478	0.256	1.25e-27
AC005790.1	7.91e-07	-1.60284	0.092	0.037	0.026531
LINC01836	0.00288167	-1.60281	0.02	0.005	1
SMC5	1.37e-74	-1.60278	0.734	0.422	4.6e-70
CIART	1.68e-08	-1.60201	0.126	0.054	0.000563608
DLL4	3.37e-05	-1.60094	0.047	0.014	1
AC010325.1	0.00200291	-1.6002	0.029	0.009	1
HAS2-AS1	1.53e-05	-1.59997	0.057	0.019	0.513544
AC005837.1	0.00656855	-1.59978	0.011	0.001	1
GRB14	7.95e-05	-1.59934	0.041	0.012	1
PUM3	1.3e-70	-1.59913	0.708	0.387	4.37e-66
AF233439.1	0.00389726	-1.59906	0.01	0	1
HNRNPA2B1	3e-205	-1.59895	1	0.975	1.01e-200
MRM3	1.79e-21	-1.59846	0.288	0.119	5.99e-17
NOP58	5.96e-77	-1.59815	0.739	0.426	2e-72
AP005233.2	0.000939899	-1.59741	0.023	0.005	1
MORC2-AS1	3.54e-10	-1.59672	0.137	0.054	1.19e-05
GALNT6	1.35e-75	-1.59556	0.727	0.389	4.51e-71
TEX15	0.00285186	-1.59511	0.028	0.009	1
MRPS18C	6.66e-160	-1.59454	0.969	0.741	2.24e-155
SRSF2	5.43e-164	-1.5943	0.996	0.951	1.82e-159
RIMS2	4.07e-07	-1.59267	0.081	0.028	0.0136607
LINC02055	0.000574767	-1.59183	0.017	0.001	1
TRMT9B	5.66e-06	-1.59139	0.062	0.02	0.189929
NRIP3	8.44e-74	-1.59082	0.731	0.407	2.83e-69
CCNI	3.58e-237	-1.5897	1	0.978	1.2e-232
MRPL27	5.51e-195	-1.58926	0.995	0.853	1.85e-190
RNASEH2B	6.28e-50	-1.58812	0.609	0.334	2.11e-45
KIAA0586	7.91e-30	-1.58757	0.427	0.215	2.65e-25
MZT1	1.6e-69	-1.58704	0.838	0.663	5.38e-65
PDGFRL	3.19e-12	-1.58536	0.179	0.077	1.07e-07
FOSL1	1.22e-96	-1.58521	0.924	0.762	4.11e-92
AL451007.2	0.00126002	-1.5849	0.026	0.007	1
SRFBP1	2.15e-54	-1.5847	0.609	0.315	7.21e-50
KIZ-AS1	0.00288788	-1.58337	0.013	0.001	1
HYI	3.05e-93	-1.58273	0.842	0.558	1.02e-88
PRPF31	4.68e-99	-1.58255	0.845	0.552	1.57e-94
AC006449.6	0.000321315	-1.58251	0.045	0.016	1
DKC1	1.81e-72	-1.58045	0.752	0.497	6.08e-68
MRPS26	1.2e-115	-1.57949	0.902	0.606	4.01e-111
SPDL1	2.06e-29	-1.5793	0.524	0.333	6.92e-25
AC104506.1	0.000406528	-1.57927	0.051	0.021	1
ATAT1	5.19e-21	-1.57916	0.309	0.144	1.74e-16
CAHM	3.67e-05	-1.57872	0.051	0.016	1
IL4I1	0.00400682	-1.57729	0.029	0.011	1
H1FX	6.26e-51	-1.57646	0.711	0.502	2.1e-46
PIH1D1	4.05e-84	-1.57636	0.797	0.46	1.36e-79
C1orf220	0.00273954	-1.57634	0.016	0.002	1
EMG1.1	0.00249004	-1.57522	0.025	0.007	1
PTPRN	8.25e-29	-1.57517	0.333	0.124	2.77e-24
C1orf21	3.52e-78	-1.57493	0.772	0.457	1.18e-73
ALKBH2	3.41e-20	-1.57482	0.316	0.156	1.14e-15
FCER1G	0.00456798	-1.5747	0.021	0.006	1
CEP135	1.1e-23	-1.57415	0.341	0.155	3.67e-19
SLC35E4	1.36e-25	-1.57352	0.354	0.162	4.57e-21
AP000894.4	0.000237996	-1.57207	0.044	0.015	1
IDH3B	9.9e-61	-1.57196	0.684	0.394	3.32e-56
OXNAD1	8.95e-13	-1.57115	0.179	0.074	3e-08
GNAO1	0.00409632	-1.57095	0.015	0.002	1
PLCL2	9.86e-06	-1.57008	0.086	0.039	0.330564
NOMO3	0.000460091	-1.56905	0.044	0.016	1
KCNT2	0.00987118	-1.56862	0.011	0.001	1
AL365205.1	3.73e-05	-1.56764	0.058	0.021	1
POLA2	3.08e-12	-1.56747	0.22	0.112	1.03e-07
PPP1R14A	1.07e-44	-1.56684	0.653	0.369	3.59e-40
UBE2I	6.7e-206	-1.56681	0.999	0.958	2.25e-201
AL161733.1	0.000448919	-1.56675	0.025	0.005	1
AC010422.2	0.00256565	-1.56598	0.011	0	1
GPR4	0.000772792	-1.56583	0.021	0.004	1
REEP4	5.14e-21	-1.56545	0.411	0.253	1.72e-16
FERMT3	0.00079069	-1.56502	0.033	0.011	1
AC034236.2	9.25e-06	-1.56471	0.074	0.029	0.310254
CWC25	5.57e-45	-1.56457	0.527	0.257	1.87e-40
RBBP8	6.99e-28	-1.56334	0.441	0.243	2.34e-23
EMG1	9.21e-82	-1.56333	0.811	0.55	3.09e-77
LXN	3.52e-18	-1.56314	0.281	0.135	1.18e-13
SNAPC2	1.59e-72	-1.56308	0.733	0.417	5.33e-68
ZFHX4	4.5e-74	-1.55889	0.758	0.45	1.51e-69
LAMA2	2.52e-07	-1.55796	0.074	0.022	0.00845275
ZNF891	5.96e-07	-1.5577	0.085	0.032	0.0199923
AC093495.1	0.00888665	-1.55719	0.013	0.002	1
ATAD3A	3.59e-95	-1.55588	0.834	0.501	1.21e-90
WDR18	3.64e-40	-1.55563	0.522	0.275	1.22e-35
LBX2-AS1	1.12e-05	-1.55539	0.067	0.025	0.377279
ATP6V1E2	1.56e-11	-1.55357	0.179	0.081	5.24e-07
AL445250.1	0.00256565	-1.55349	0.011	0	1
SELENBP1	8.99e-10	-1.5534	0.139	0.057	3.01e-05
SSBP1	1.74e-178	-1.55324	0.996	0.893	5.85e-174
PPIL1	1.79e-55	-1.55284	0.675	0.429	6.01e-51
STEAP2	1.07e-15	-1.55203	0.215	0.086	3.59e-11
B3GNTL1	3.61e-09	-1.5517	0.148	0.068	0.000121168
FUZ	1.11e-20	-1.55065	0.288	0.127	3.72e-16
YJU2	5.27e-18	-1.55032	0.299	0.155	1.77e-13
NUDT15	9.6e-52	-1.55014	0.658	0.398	3.22e-47
ARHGEF19	9.79e-05	-1.54849	0.05	0.018	1
TMEM100	0.00211575	-1.54796	0.031	0.011	1
NOSIP	8.42e-112	-1.5478	0.9	0.597	2.82e-107
RBM4	6.17e-26	-1.54703	0.374	0.18	2.07e-21
NOP16	1.64e-90	-1.54633	0.813	0.498	5.51e-86
MAGOH	1.7e-83	-1.54498	0.82	0.544	5.69e-79
ADGRL3	0.00389726	-1.54376	0.01	0	1
MED30	4.82e-27	-1.54238	0.426	0.226	1.62e-22
GLMN	6.91e-19	-1.5421	0.266	0.114	2.32e-14
HNRNPA1	1.27e-218	-1.54178	1	0.989	4.27e-214
CENPO	1.85e-14	-1.5415	0.256	0.131	6.2e-10
CCDC134	7.15e-05	-1.54065	0.053	0.019	1
CWC27	1.7e-81	-1.54004	0.761	0.473	5.71e-77
OSGEP	9.4e-35	-1.53954	0.456	0.222	3.15e-30
NPM3	5.25e-148	-1.53871	0.958	0.676	1.76e-143
ACAT2	7.69e-79	-1.53859	0.848	0.592	2.58e-74
GON7	1.19e-47	-1.53689	0.566	0.288	3.98e-43
IFI35	1.59e-25	-1.53528	0.347	0.151	5.34e-21
SCML2	6.93e-05	-1.53438	0.049	0.016	1
COQ2	6.02e-36	-1.53356	0.48	0.242	2.02e-31
PCDHGA7	0.00061079	-1.53329	0.045	0.018	1
CXorf57	1.14e-05	-1.53175	0.06	0.02	0.382895
HNMT	6.75e-15	-1.53122	0.195	0.075	2.27e-10
SMCHD1	9.64e-77	-1.53121	0.784	0.487	3.23e-72
ZNF619	0.00109166	-1.53116	0.033	0.011	1
PFDN6	1.57e-91	-1.53093	0.828	0.483	5.27e-87
MSH6	1.04e-24	-1.53051	0.403	0.219	3.5e-20
PSMB3	2.21e-159	-1.53039	0.989	0.788	7.41e-155
MIR646HG	0.00651482	-1.52852	0.011	0.001	1
UTP18	4.61e-57	-1.52808	0.692	0.441	1.55e-52
MTF2	1.49e-30	-1.52806	0.463	0.253	4.99e-26
BVES-AS1	0.000434978	-1.52765	0.029	0.007	1
NTNG1	4.88e-19	-1.52699	0.237	0.089	1.64e-14
AC084033.3	3.7e-63	-1.52665	0.718	0.442	1.24e-58
SFXN2	2.68e-05	-1.52568	0.059	0.021	0.900098
PRPH2	3.1e-05	-1.52554	0.046	0.013	1
S100A16	4.04e-260	-1.52523	1	0.994	1.35e-255
TEAD4	5.74e-36	-1.52471	0.473	0.232	1.92e-31
BANF1	1.8e-196	-1.52465	1	0.945	6.05e-192
HENMT1	0.00137705	-1.5246	0.046	0.02	1
CCDC28B	5.66e-59	-1.52376	0.664	0.366	1.9e-54
MAGI2	8.9e-35	-1.52355	0.456	0.215	2.98e-30
PHB	4.83e-209	-1.52292	0.999	0.907	1.62e-204
MTERF3	2.83e-19	-1.5221	0.308	0.153	9.49e-15
B3GAT2	3.45e-14	-1.52161	0.149	0.043	1.16e-09
ADGRG1	9.85e-09	-1.52119	0.146	0.068	0.00033029
AC019205.1	1.16e-07	-1.52111	0.097	0.036	0.00389043
TMCC3	0.00109516	-1.52093	0.033	0.011	1
DUT	1.05e-110	-1.52015	0.981	0.898	3.52e-106
PARP1	5.98e-101	-1.51923	0.911	0.69	2.01e-96
APBB1IP	0.0151043	-1.51921	0.01	0.001	1
CEP57L1	2.47e-29	-1.51833	0.442	0.237	8.28e-25
MRPS7	1.4e-144	-1.51758	0.966	0.736	4.69e-140
ADA2	6.26e-07	-1.51745	0.054	0.012	0.0209877
PCLO	2.87e-05	-1.51667	0.057	0.02	0.963836
AC091173.1	0.00109283	-1.51636	0.033	0.011	1
LINC00476	1.28e-24	-1.51574	0.354	0.165	4.28e-20
NCL	4.08e-178	-1.51565	0.998	0.943	1.37e-173
HNRNPH3	4.45e-118	-1.51483	0.971	0.825	1.49e-113
C17orf51	8.99e-35	-1.51381	0.453	0.214	3.02e-30
MANF	1.69e-123	-1.51356	0.961	0.807	5.68e-119
NME6	1.6e-53	-1.51225	0.639	0.35	5.36e-49
ANKRD26	3.3e-35	-1.51175	0.503	0.27	1.11e-30
FAM136A	7.4e-132	-1.51121	0.928	0.708	2.48e-127
IQCJ-SCHIP1	3.9e-05	-1.51059	0.056	0.02	1
PLP2	3.95e-180	-1.50953	0.994	0.879	1.32e-175
CNTLN	6.79e-32	-1.50772	0.464	0.244	2.28e-27
DUSP14	4.12e-151	-1.50575	0.974	0.82	1.38e-146
NDUFA8	7.05e-163	-1.50545	0.982	0.783	2.37e-158
RELL1	4.83e-08	-1.50534	0.119	0.05	0.00161848
BST1	4.97e-30	-1.50412	0.42	0.203	1.67e-25
HUS1B	0.00239599	-1.50406	0.018	0.004	1
LINC00702	0.000461794	-1.5038	0.049	0.02	1
MRPS31	3.6e-25	-1.50358	0.384	0.195	1.21e-20
C12orf43	3.79e-40	-1.50212	0.538	0.295	1.27e-35
ZNF141	0.000184648	-1.5018	0.052	0.02	1
TIE1	0.0149583	-1.50172	0.01	0.001	1
SLIT2	9.44e-33	-1.50092	0.449	0.224	3.17e-28
HS3ST3A1	2.19e-32	-1.50074	0.449	0.221	7.33e-28
ARHGEF10	4.56e-27	-1.49992	0.303	0.102	1.53e-22
GATA2	3.07e-11	-1.49973	0.168	0.071	1.03e-06
AC090510.1	0.000130735	-1.49903	0.055	0.021	1
RBMS3-AS3	2.03e-06	-1.49892	0.085	0.034	0.0681242
LINC02256	1.06e-07	-1.49833	0.089	0.03	0.00354697
TOMM22	5.75e-232	-1.49769	0.999	0.942	1.93e-227
HIST1H4D	0.0088995	-1.49698	0.013	0.002	1
ALYREF	4.28e-26	-1.49685	0.414	0.223	1.44e-21
COA3	4.26e-159	-1.49676	0.979	0.77	1.43e-154
TEPP	0.0196758	-1.49669	0.011	0.002	1
FRG1	8.69e-67	-1.49567	0.722	0.411	2.92e-62
NAT1	1.06e-09	-1.49452	0.125	0.047	3.57e-05
ZNF511	4.38e-115	-1.49429	0.921	0.664	1.47e-110
SNHG21	5.47e-29	-1.49284	0.42	0.205	1.83e-24
TTC32	2.88e-09	-1.49222	0.14	0.06	9.66e-05
ME3	1.41e-11	-1.49135	0.177	0.077	4.73e-07
CA12	2.33e-35	-1.49119	0.544	0.323	7.8e-31
THOC1	1.39e-17	-1.49102	0.284	0.14	4.65e-13
GCFC2	6.82e-36	-1.49025	0.484	0.252	2.29e-31
AC019171.1	0.000240006	-1.49	0.051	0.02	1
NOC4L	3.71e-26	-1.48998	0.391	0.198	1.25e-21
AC132192.2	2.83e-05	-1.48938	0.068	0.027	0.94755
PGF	0.0197157	-1.489	0.019	0.007	1
MRPL23	3.68e-198	-1.48884	0.993	0.859	1.24e-193
ABHD3	8.77e-08	-1.48871	0.106	0.042	0.00294035
HIST1H3B	0.00660097	-1.48845	0.011	0.001	1
TOPBP1	7.61e-34	-1.4883	0.508	0.281	2.55e-29
SNRPF	4.63e-231	-1.48784	1	0.966	1.55e-226
ZNF852	0.00400291	-1.48652	0.034	0.014	1
GPX7	2.34e-34	-1.48446	0.463	0.23	7.86e-30
ZMYND10	0.0060162	-1.48426	0.014	0.002	1
CHD1	5.59e-71	-1.48421	0.749	0.45	1.88e-66
BTN3A2	7.99e-17	-1.48344	0.256	0.116	2.68e-12
AC005363.2	0.00752193	-1.48327	0.026	0.009	1
ZNF714	2.23e-09	-1.48243	0.197	0.107	7.47e-05
EAF2	0.000537778	-1.48092	0.052	0.022	1
CCDC12	4.28e-79	-1.48071	0.798	0.478	1.44e-74
CAVIN2	1.05e-38	-1.4804	0.531	0.282	3.53e-34
MRGPRF	4.71e-71	-1.48023	0.728	0.425	1.58e-66
ODC1	6.94e-145	-1.48021	0.987	0.882	2.33e-140
CDCA4	2.48e-20	-1.47576	0.474	0.335	8.33e-16
LINC00672	6.72e-19	-1.47508	0.236	0.086	2.25e-14
HMGXB4	5.99e-64	-1.47314	0.732	0.466	2.01e-59
AL445686.2	0.00360431	-1.47301	0.024	0.007	1
POLM	6.28e-12	-1.4711	0.157	0.058	2.11e-07
SPIN4	7.26e-08	-1.46984	0.12	0.051	0.00243333
GBP4	0.002572	-1.46938	0.025	0.007	1
AC087564.1	0.00290229	-1.46927	0.013	0.001	1
PAXIP1-AS2	2.62e-07	-1.46794	0.093	0.035	0.0087901
WRAP53	3.04e-08	-1.46709	0.17	0.092	0.00102055
TRMT1	3.88e-34	-1.46685	0.475	0.246	1.3e-29
GLT8D2	1.32e-25	-1.46648	0.383	0.191	4.42e-21
PRDM5	7.35e-12	-1.46572	0.185	0.082	2.47e-07
WDYHV1	1.72e-31	-1.46554	0.461	0.244	5.77e-27
GULP1	4.64e-67	-1.4653	0.729	0.436	1.55e-62
AC097376.2	1.36e-10	-1.4653	0.159	0.068	4.55e-06
MYRF	0.00346536	-1.46529	0.018	0.004	1
NUP37	7.54e-24	-1.46518	0.409	0.235	2.53e-19
PHYKPL	3.82e-27	-1.46366	0.393	0.191	1.28e-22
ZNF518A	7.77e-32	-1.46237	0.448	0.218	2.61e-27
NUDT13	2.5e-05	-1.46222	0.048	0.014	0.839014
VPS25	1.92e-108	-1.46199	0.912	0.613	6.44e-104
NDST3	0.00514409	-1.4593	0.017	0.004	1
CAPSL	0.00755193	-1.45752	0.016	0.004	1
GNPNAT1	3.94e-88	-1.45596	0.829	0.529	1.32e-83
QRSL1	5.4e-24	-1.4559	0.384	0.202	1.81e-19
CDH2	2.66e-50	-1.45302	0.59	0.303	8.93e-46
AP4S1	3.68e-16	-1.45246	0.253	0.116	1.23e-11
ZNF490	0.0108533	-1.45224	0.015	0.004	1
PRRX1	4.29e-116	-1.45112	0.939	0.678	1.44e-111
NGF	2.81e-38	-1.45079	0.525	0.27	9.44e-34
POLR2C	6.21e-82	-1.45079	0.835	0.555	2.08e-77
OGG1	4.12e-32	-1.45051	0.451	0.225	1.38e-27
EMB	3.49e-10	-1.44956	0.215	0.117	1.17e-05
SNRNP40	1.49e-48	-1.44896	0.678	0.443	4.99e-44
NUBP1	6.91e-27	-1.44795	0.422	0.224	2.32e-22
METTL1	6.75e-20	-1.44782	0.354	0.193	2.26e-15
CBS	0.00401835	-1.44744	0.015	0.002	1
FAXC	3.7e-13	-1.44625	0.207	0.092	1.24e-08
MRPL40	1.07e-126	-1.44612	0.95	0.68	3.59e-122
RPP30	4.63e-62	-1.44603	0.734	0.474	1.55e-57
TMEM102	0.013274	-1.4458	0.012	0.002	1
PAK1IP1	5e-59	-1.4456	0.717	0.463	1.68e-54
KNOP1	1.5e-57	-1.44549	0.687	0.41	5.03e-53
AC026904.3	0.0291475	-1.44505	0.011	0.002	1
ZCCHC18	0.00223679	-1.44353	0.038	0.015	1
CLDN3	0.019731	-1.44342	0.011	0.002	1
LRRC46	0.0434943	-1.44216	0.01	0.002	1
AC027031.2	6.75e-47	-1.44207	0.692	0.462	2.26e-42
RORA-AS1	0.0108109	-1.44154	0.015	0.004	1
MRPL39	1.16e-20	-1.44089	0.344	0.179	3.9e-16
AC079341.1	0.00985508	-1.44026	0.011	0.001	1
NDUFB6	6.6e-152	-1.44024	0.986	0.818	2.21e-147
SLC25A15	6.44e-07	-1.43984	0.085	0.032	0.0216069
CENPV	3.35e-99	-1.43894	0.905	0.666	1.12e-94
NMI	3.83e-26	-1.43857	0.377	0.176	1.28e-21
AL138724.1	3.84e-09	-1.43834	0.187	0.1	0.000128802
KCNK2	5.8e-27	-1.43817	0.361	0.151	1.95e-22
C9orf135	0.00241257	-1.43787	0.018	0.004	1
JMJD1C-AS1	7.28e-05	-1.43718	0.058	0.022	1
NOTCH4	0.0103438	-1.43631	0.028	0.012	1
BRMS1	1.73e-110	-1.43596	0.92	0.693	5.79e-106
MRPS34	3.95e-184	-1.43565	0.998	0.889	1.33e-179
MED17	6.07e-16	-1.43435	0.27	0.132	2.04e-11
DPF3	4.49e-22	-1.43393	0.383	0.202	1.51e-17
AC004943.2	0.0097705	-1.43274	0.032	0.014	1
ILF2	5.69e-111	-1.43217	0.963	0.842	1.91e-106
AC068205.1	0.00993842	-1.43176	0.021	0.007	1
CBWD3	1.16e-10	-1.43137	0.172	0.078	3.88e-06
SNRPA	1.52e-61	-1.43104	0.755	0.496	5.11e-57
ZNF410	0.0192537	-1.43083	0.019	0.007	1
ARHGEF35	3.85e-05	-1.43039	0.049	0.015	1
AL355001.2	9.34e-06	-1.43009	0.087	0.039	0.313388
AP003068.2	4.12e-05	-1.42947	0.056	0.02	1
DNAJC17	1.18e-12	-1.42847	0.211	0.1	3.95e-08
NOL7	6.78e-164	-1.42752	0.987	0.845	2.27e-159
STAG3	0.000133968	-1.42741	0.044	0.014	1
HNRNPR	8.29e-125	-1.42708	0.975	0.862	2.78e-120
ESPL1	0.000177527	-1.42653	0.067	0.03	1
AC027097.1	2.45e-08	-1.42535	0.118	0.048	0.000820985
DBI	8.57e-253	-1.42505	1	0.991	2.88e-248
DHRS4L2	1.31e-77	-1.42474	0.793	0.504	4.39e-73
DERL3	0.0463117	-1.42467	0.022	0.011	1
MAMSTR	7.88e-13	-1.4245	0.235	0.12	2.64e-08
TMEM223	3.79e-58	-1.42434	0.676	0.384	1.27e-53
CCDC58	4.64e-26	-1.42434	0.415	0.217	1.56e-21
PALB2	7.81e-14	-1.42215	0.237	0.116	2.62e-09
AL137796.1	0.000584049	-1.42194	0.034	0.011	1
RFC1	5.99e-83	-1.42194	0.844	0.641	2.01e-78
HSPB2	2.83e-08	-1.42127	0.131	0.057	0.000948976
TMEM156	0.000243719	-1.4212	0.055	0.022	1
PLEKHN1	3.96e-07	-1.42103	0.105	0.044	0.0132716
AL358072.1	0.0150068	-1.42097	0.01	0.001	1
AL022322.2	0.00991962	-1.41915	0.011	0.001	1
APEX1	4.96e-148	-1.41859	0.984	0.826	1.66e-143
AMPH	5.91e-14	-1.41818	0.237	0.113	1.98e-09
GREM2	5.42e-08	-1.4176	0.169	0.09	0.00181637
AC008083.2	0.00437776	-1.41685	0.012	0.001	1
RRP1	1.51e-38	-1.41631	0.559	0.321	5.07e-34
FN3K	2.33e-05	-1.41624	0.063	0.023	0.782529
CCDC144NL	0.0149825	-1.41506	0.01	0.001	1
RBM19	1.13e-32	-1.41451	0.487	0.265	3.8e-28
AC105383.1	0.0230373	-1.41419	0.013	0.004	1
ZNF85	6.99e-11	-1.41417	0.207	0.107	2.34e-06
SUV39H1	2.67e-08	-1.4131	0.163	0.084	0.0008941
POLD1	1.13e-07	-1.4126	0.118	0.051	0.00379805
CRADD	4.05e-19	-1.41257	0.375	0.219	1.36e-14
ZNF43	8.93e-11	-1.41253	0.187	0.089	2.99e-06
AP001318.2	1.41e-05	-1.41064	0.085	0.039	0.472469
NDUFA9	1.95e-71	-1.41018	0.799	0.526	6.53e-67
ZNRD1	8.08e-41	-1.41014	0.57	0.326	2.71e-36
ICAM4	1.54e-05	-1.41007	0.073	0.029	0.516403
PRRT2	7.95e-06	-1.409	0.055	0.016	0.266601
MXRA5	0.00020022	-1.40894	0.055	0.022	1
UTP20	1.76e-21	-1.40885	0.378	0.205	5.89e-17
Z69720.1	0.00656855	-1.40878	0.011	0.001	1
TNFRSF1B	1.95e-10	-1.40839	0.163	0.07	6.53e-06
TFAM	5.67e-64	-1.40795	0.756	0.497	1.9e-59
RUVBL2	2.83e-58	-1.40781	0.73	0.475	9.49e-54
TRMT13	2.83e-23	-1.40644	0.363	0.179	9.48e-19
G0S2	2.88e-08	-1.40622	0.585	0.442	0.000965265
PAFAH1B3	6.59e-126	-1.40599	0.962	0.739	2.21e-121
OAS3	2.64e-07	-1.4045	0.1	0.04	0.00885411
CPNE2	1.53e-23	-1.40426	0.386	0.209	5.12e-19
MCRIP1	5.81e-178	-1.40389	0.99	0.866	1.95e-173
ZNF816-ZNF321P	2.59e-05	-1.40273	0.077	0.034	0.869146
AMT	0.00357081	-1.40265	0.018	0.004	1
TIPIN	1.26e-23	-1.4018	0.392	0.207	4.22e-19
MPRIP-AS1	0.00305244	-1.40096	0.03	0.011	1
EPB41L2	5.41e-76	-1.4009	0.794	0.497	1.81e-71
DMAP1	8.45e-18	-1.4001	0.32	0.174	2.83e-13
CHMP6	2.25e-57	-1.39978	0.672	0.38	7.53e-53
SMN1	1.33e-06	-1.39963	0.099	0.043	0.0445315
PPP1R35	1.01e-32	-1.39928	0.52	0.3	3.39e-28
AC025423.1	0.000500236	-1.39915	0.031	0.008	1
NABP2	4.4e-107	-1.39897	0.904	0.63	1.47e-102
SLIRP	6.92e-241	-1.39891	1	0.988	2.32e-236
GLDC	0.00667981	-1.39836	0.02	0.006	1
COL14A1	0.0131986	-1.3976	0.012	0.002	1
C14orf93	4.99e-05	-1.39732	0.069	0.029	1
NAV2-AS3	0.00657934	-1.39717	0.011	0.001	1
SKIDA1	0.000179809	-1.39715	0.054	0.021	1
PRTFDC1	2.45e-26	-1.3958	0.441	0.246	8.23e-22
TNFRSF4	0.00895106	-1.39572	0.013	0.002	1
THEMIS2	0.000331343	-1.39494	0.054	0.022	1
CAPG	4.17e-83	-1.39453	0.841	0.534	1.4e-78
LINC02084	0.0177712	-1.3938	0.016	0.005	1
PRMT1	8.15e-87	-1.39365	0.917	0.676	2.73e-82
AF129408.1	0.0293084	-1.39257	0.011	0.002	1
DSN1	6.98e-13	-1.39163	0.31	0.196	2.34e-08
NIF3L1	5.28e-16	-1.39156	0.304	0.167	1.77e-11
MRPL47	1.12e-110	-1.39068	0.949	0.756	3.75e-106
KPNA2	2.71e-27	-1.39038	0.795	0.741	9.1e-23
NOC3L	1.37e-54	-1.39022	0.689	0.441	4.59e-50
FAM157C	0.0291475	-1.39002	0.011	0.002	1
ATP5F1C	3.13e-162	-1.38815	0.989	0.876	1.05e-157
TONSL	4.11e-08	-1.38777	0.132	0.06	0.00137813
GPN3	1.67e-39	-1.3875	0.601	0.372	5.6e-35
KLF2	1.46e-23	-1.38728	0.365	0.172	4.88e-19
DNAAF4	2.23e-06	-1.38619	0.108	0.051	0.0748789
CHCHD3	1.29e-127	-1.38463	0.964	0.785	4.34e-123
MASTL	2.91e-07	-1.38418	0.173	0.1	0.00977137
MERTK	0.00887381	-1.38418	0.013	0.002	1
TBRG4	1.18e-37	-1.38388	0.571	0.348	3.95e-33
PSMB2	2.01e-133	-1.38219	0.981	0.832	6.76e-129
MRPS9	6.24e-30	-1.38086	0.487	0.279	2.09e-25
MRPL58	5.08e-75	-1.37944	0.788	0.49	1.7e-70
LSR	6.02e-31	-1.37933	0.507	0.296	2.02e-26
AC005229.4	2.76e-12	-1.37781	0.213	0.103	9.25e-08
ARL13B	1.19e-19	-1.37626	0.359	0.196	4.01e-15
BDNF-AS	5.77e-08	-1.37622	0.138	0.065	0.00193661
CC2D2A	2.61e-55	-1.37613	0.67	0.389	8.77e-51
PRIM2	1.06e-23	-1.37592	0.407	0.219	3.56e-19
GNL3	2.73e-82	-1.3758	0.865	0.625	9.15e-78
ZYG11A	0.014934	-1.37524	0.01	0.001	1
TUBA1C	1.64e-149	-1.37498	0.996	0.888	5.51e-145
LMO4	7.05e-87	-1.3741	0.96	0.824	2.37e-82
DMKN	1.6e-13	-1.37389	0.171	0.06	5.36e-09
TUBB2B	0.00236066	-1.37369	0.08	0.048	1
PDSS1	3.21e-11	-1.37283	0.238	0.132	1.08e-06
COPS6	2.3e-160	-1.37244	0.994	0.873	7.72e-156
ACTL6A	7.93e-39	-1.37243	0.635	0.438	2.66e-34
CEP72	0.0139378	-1.37232	0.027	0.012	1
APCDD1L	1.64e-19	-1.37211	0.354	0.188	5.51e-15
SMC6	1.09e-34	-1.37153	0.564	0.354	3.67e-30
AP002495.2	2.12e-05	-1.37065	0.069	0.027	0.712012
RFT1	1.08e-26	-1.3706	0.421	0.221	3.62e-22
HNRNPM	2.72e-109	-1.37015	0.964	0.796	9.11e-105
TDO2	0.0102673	-1.36959	0.023	0.008	1
MUTYH	1.93e-08	-1.36906	0.142	0.065	0.000647987
EIF2B3	4.08e-33	-1.36825	0.54	0.326	1.37e-28
AXL	4.16e-88	-1.36816	0.998	0.977	1.39e-83
AGMAT	0.000876923	-1.3673	0.037	0.013	1
FOXRED1	6.12e-09	-1.3663	0.158	0.076	0.000205258
IRAK1BP1	3.31e-07	-1.36625	0.112	0.049	0.0111056
HNRNPD	7.12e-114	-1.3658	0.954	0.812	2.39e-109
ST6GALNAC5	2.24e-05	-1.36574	0.062	0.022	0.750666
PRRG2	0.00121197	-1.36544	0.038	0.014	1
GRWD1	7.56e-37	-1.3652	0.569	0.34	2.54e-32
RIN1	7.63e-42	-1.36507	0.567	0.307	2.56e-37
WWC1	6.47e-12	-1.36486	0.195	0.089	2.17e-07
MRPL51	1.82e-230	-1.36412	1	0.991	6.11e-226
MBOAT2	6.87e-63	-1.36351	0.725	0.412	2.3e-58
PSMB7	6.3e-182	-1.3634	0.998	0.94	2.11e-177
GPATCH1	1.73e-11	-1.36285	0.202	0.097	5.79e-07
ZNF350-AS1	0.000450782	-1.36275	0.037	0.012	1
RECQL4	7.8e-07	-1.3625	0.134	0.069	0.0261763
NELFE	1.58e-92	-1.36238	0.889	0.628	5.3e-88
PPP1CA	2.75e-162	-1.36181	0.992	0.889	9.22e-158
RABEPK	3.97e-57	-1.36149	0.685	0.407	1.33e-52
ELFN1	2.28e-06	-1.36111	0.099	0.043	0.0764452
TMEM14B	2.79e-229	-1.3609	0.999	0.949	9.36e-225
CEP162	4.52e-09	-1.36066	0.147	0.065	0.00015148
SYNJ2	1.19e-95	-1.36042	0.897	0.664	3.99e-91
SLC25A11	5.93e-95	-1.35982	0.894	0.632	1.99e-90
NIP7	1.6e-52	-1.35972	0.721	0.464	5.38e-48
ZSCAN16	3.62e-07	-1.35847	0.096	0.037	0.0121321
ZSCAN2	6.19e-12	-1.35799	0.245	0.132	2.08e-07
CWF19L2	6.54e-17	-1.35744	0.299	0.152	2.19e-12
AC023509.4	0.00555715	-1.35735	0.033	0.014	1
RAD9A	2.18e-12	-1.35726	0.234	0.119	7.3e-08
AL451074.2	0.014934	-1.35719	0.01	0.001	1
POU5F2	0.000908498	-1.35715	0.037	0.013	1
ASRGL1	0.000122247	-1.35711	0.077	0.037	1
ZBED3	6.78e-06	-1.35696	0.111	0.056	0.227437
BIN3	1.72e-35	-1.35642	0.522	0.286	5.78e-31
ID2	5.77e-53	-1.35618	0.865	0.727	1.94e-48
COL12A1	7.71e-85	-1.35578	0.841	0.525	2.58e-80
GNG12-AS1	0.0230952	-1.3556	0.013	0.004	1
SLC25A5	8.25e-152	-1.35489	0.997	0.946	2.77e-147
ZNF215	7.62e-05	-1.35277	0.069	0.03	1
USP3	5.86e-41	-1.35232	0.573	0.316	1.96e-36
KIAA1324L	0.00423701	-1.3523	0.019	0.005	1
TGFB1I1	2.96e-121	-1.35192	0.97	0.74	9.94e-117
STEAP1B	9.36e-14	-1.35178	0.277	0.152	3.14e-09
UBE2E3	7.72e-180	-1.35139	0.999	0.978	2.59e-175
TMEM242	1.37e-60	-1.35117	0.729	0.448	4.59e-56
FTSJ1	1.67e-50	-1.35017	0.66	0.404	5.59e-46
CEP295	3.28e-12	-1.34949	0.241	0.128	1.1e-07
NDUFAB1	5.03e-219	-1.34946	1	0.945	1.69e-214
BOP1	3.44e-31	-1.34929	0.526	0.324	1.15e-26
EBP	1.41e-53	-1.34918	0.757	0.525	4.73e-49
EIF3I	1.14e-155	-1.34912	0.995	0.894	3.81e-151
SF3A2	1.85e-32	-1.34858	0.528	0.317	6.2e-28
UTP11	6.23e-72	-1.34804	0.814	0.572	2.09e-67
ENY2	2.33e-213	-1.34778	0.999	0.972	7.8e-209
RMRP	0.000264632	-1.34749	0.021	0.002	1
NSMCE4A	2.29e-32	-1.34732	0.557	0.356	7.69e-28
EDARADD	0.0132551	-1.34489	0.012	0.002	1
AC096536.1	0.000166538	-1.34407	0.062	0.027	1
GPS2	5.67e-18	-1.34402	0.342	0.19	1.9e-13
ACP7	0.00665654	-1.34389	0.02	0.006	1
ZNF718	0.000271622	-1.34302	0.079	0.041	1
Z95115.1	0.00548128	-1.34253	0.043	0.021	1
RELB	1.95e-17	-1.34201	0.339	0.19	6.54e-13
FANCL	5.74e-12	-1.34004	0.233	0.123	1.93e-07
HDDC3	1.74e-39	-1.33848	0.581	0.342	5.82e-35
MRPL28	4.86e-107	-1.33736	0.931	0.669	1.63e-102
ZNF829	0.000171769	-1.3361	0.077	0.037	1
FXN	1.23e-58	-1.33446	0.729	0.463	4.13e-54
PHETA2	1.56e-05	-1.33334	0.099	0.049	0.522922
TBCE.1	1.6e-07	-1.33276	0.108	0.044	0.00535306
RMI1	1.53e-12	-1.33184	0.274	0.158	5.14e-08
AC107375.1	0.0373406	-1.3314	0.019	0.008	1
MRPS12	5.08e-176	-1.33047	0.998	0.88	1.7e-171
ZNF273	1.66e-05	-1.33002	0.091	0.042	0.555982
DCPS	4.63e-20	-1.32931	0.38	0.221	1.55e-15
CSNK2A3	0.0130604	-1.32894	0.031	0.014	1
HTRA3	0.00421154	-1.32878	0.033	0.013	1
DMAC2	1.26e-60	-1.32836	0.739	0.455	4.23e-56
AC004556.1	0.00513549	-1.32796	0.023	0.007	1
RMND1	2.92e-36	-1.32771	0.542	0.3	9.8e-32
CRACR2B	1.29e-12	-1.3277	0.239	0.121	4.32e-08
ECSIT	1.1e-31	-1.32734	0.529	0.312	3.68e-27
RAB34	3.42e-213	-1.32682	0.999	0.96	1.15e-208
NUTF2	2.64e-221	-1.32645	1	0.944	8.87e-217
TMEM177	3.06e-13	-1.32643	0.263	0.142	1.03e-08
SNRPE	7.51e-246	-1.32614	1	0.991	2.52e-241
AL450326.1	2.99e-08	-1.32428	0.141	0.065	0.00100348
TMEM200B	3.25e-11	-1.32408	0.219	0.113	1.09e-06
GDAP1	2.27e-06	-1.32406	0.097	0.042	0.0760475
RPUSD2	3.73e-14	-1.32351	0.248	0.12	1.25e-09
NUP88	5.68e-16	-1.32347	0.312	0.175	1.91e-11
POLR3K	5.57e-81	-1.32342	0.873	0.681	1.87e-76
AFAP1L1	2.43e-14	-1.32331	0.255	0.125	8.14e-10
GPANK1	1.25e-50	-1.32266	0.67	0.436	4.2e-46
DNTTIP2	4.31e-49	-1.32255	0.682	0.424	1.44e-44
LINC00526	0.000321323	-1.32253	0.091	0.051	1
IMPA2	5.98e-13	-1.32246	0.249	0.131	2.01e-08
EMC4	1.68e-166	-1.32241	0.994	0.881	5.64e-162
TAF9	5.06e-208	-1.3221	0.998	0.94	1.7e-203
ZNF16	1.9e-09	-1.32196	0.16	0.074	6.37e-05
HMGN1	1.26e-228	-1.32083	1	0.999	4.22e-224
NPL	0.00385284	-1.32035	0.038	0.016	1
ATP5MC3	9.04e-235	-1.32032	1	0.999	3.03e-230
FAM133B	1.17e-81	-1.32016	0.835	0.596	3.92e-77
C5orf30	2.23e-24	-1.32003	0.471	0.285	7.48e-20
RGS17	1.31e-14	-1.31948	0.272	0.139	4.41e-10
EFCAB11	4.03e-11	-1.31913	0.216	0.112	1.35e-06
AC008124.1	7.55e-16	-1.31874	0.283	0.141	2.53e-11
ELN	1.54e-06	-1.31791	0.049	0.011	0.0515746
CCDC84	1.1e-23	-1.31765	0.395	0.208	3.68e-19
IGFLR1	0.0508027	-1.31762	0.013	0.005	1
MRPL35	9.7e-59	-1.31752	0.722	0.453	3.25e-54
AC103706.1	8.32e-07	-1.31669	0.09	0.035	0.02792
THOC3	3.55e-28	-1.31632	0.5	0.307	1.19e-23
CATSPER1	0.000181888	-1.31559	0.077	0.037	1
C8orf59	9.21e-186	-1.31545	0.996	0.914	3.09e-181
PSMG3	2.46e-81	-1.31521	0.865	0.608	8.25e-77
ZNF35	3.99e-14	-1.31348	0.269	0.139	1.34e-09
IFT46	2.62e-17	-1.31335	0.331	0.182	8.77e-13
AC013731.1	0.0291876	-1.31283	0.011	0.002	1
WDR73	2.91e-30	-1.31282	0.487	0.271	9.75e-26
SHROOM2	1.14e-05	-1.31246	0.09	0.041	0.382678
RAN	1.07e-189	-1.31057	1	0.998	3.6e-185
FRMD6-AS1	3.99e-21	-1.30993	0.325	0.148	1.34e-16
GATA3	0.0338627	-1.30944	0.025	0.012	1
POLR2E	2e-196	-1.30893	0.998	0.953	6.72e-192
UBXN11	2.38e-15	-1.3085	0.262	0.127	7.97e-11
AL023806.1	0.0151043	-1.30836	0.01	0.001	1
XKR8	1.37e-29	-1.30827	0.459	0.243	4.61e-25
AC093635.1	2.98e-05	-1.30704	0.069	0.028	0.998791
OR2A1-AS1	0.00656855	-1.30678	0.011	0.001	1
AC003681.1	0.0134451	-1.30606	0.012	0.002	1
SETMAR	1.39e-07	-1.30567	0.177	0.102	0.0046477
PSMC5	1.24e-137	-1.30562	0.988	0.859	4.17e-133
AL121936.1	0.0149583	-1.30501	0.01	0.001	1
TNFAIP6	0.0275685	-1.30389	0.018	0.007	1
TEAD2	7.79e-44	-1.30366	0.63	0.383	2.61e-39
AL158840.1	0.00389726	-1.3036	0.01	0	1
AL133245.1	0.00166452	-1.30353	0.019	0.004	1
INIP	1.15e-36	-1.30276	0.584	0.363	3.86e-32
PAXBP1	1.07e-21	-1.3022	0.378	0.197	3.59e-17
MRPL1	3.75e-58	-1.30193	0.762	0.524	1.26e-53
NDNF	0.0196482	-1.3018	0.011	0.002	1
PCDHGA5	0.0136365	-1.30104	0.018	0.006	1
ATP5MGL	3.77e-08	-1.30055	0.144	0.069	0.001263
FAM216A	2.63e-38	-1.30052	0.594	0.363	8.84e-34
MAGOHB	1.37e-77	-1.30029	0.867	0.659	4.6e-73
AP001469.3	0.00363942	-1.29942	0.018	0.004	1
LINC01311	0.00045974	-1.29813	0.062	0.029	1
MRPL20	4.96e-228	-1.29784	1	0.978	1.66e-223
AL590714.1	0.0432605	-1.29555	0.01	0.002	1
AEBP1	7.96e-13	-1.29553	0.191	0.078	2.67e-08
GEN1	2.42e-09	-1.29531	0.185	0.095	8.11e-05
CYC1	9.01e-146	-1.29513	0.993	0.882	3.02e-141
SRI	1.05e-163	-1.29303	0.996	0.928	3.51e-159
PDCD2	8.35e-128	-1.29272	0.974	0.786	2.8e-123
AC005498.3	0.0105658	-1.29237	0.023	0.008	1
MPP4	2.8e-09	-1.29221	0.209	0.118	9.4e-05
WDR74	1.14e-31	-1.29212	0.537	0.32	3.84e-27
ADAT2	1.14e-09	-1.292	0.174	0.084	3.81e-05
C4orf33	2.51e-06	-1.29175	0.113	0.055	0.0840464
PITPNC1	2.61e-18	-1.29095	0.364	0.209	8.76e-14
RNASEK	6.47e-05	-1.29048	0.098	0.051	1
CPA6	0.0433189	-1.29034	0.01	0.002	1
POLD3	1.04e-08	-1.29015	0.227	0.14	0.000347198
ARMCX1	7.84e-63	-1.29015	0.69	0.309	2.63e-58
SF3B5	8.94e-199	-1.28976	1	0.949	3e-194
ERAL1	1.14e-40	-1.289	0.607	0.369	3.84e-36
NDUFAF5	5.29e-19	-1.28892	0.351	0.188	1.77e-14
TAF6	4.94e-47	-1.288	0.678	0.454	1.66e-42
PREX1	0.000103878	-1.28779	0.091	0.048	1
COA1	4.22e-104	-1.2875	0.927	0.714	1.42e-99
POLG2	5.41e-08	-1.28738	0.135	0.062	0.00181296
STARD8	0.000494761	-1.28635	0.04	0.014	1
LINC01521	0.137345	-1.28535	0.012	0.006	1
TUBB4B	1.69e-88	-1.28523	0.985	0.91	5.68e-84
PQBP1	7.45e-74	-1.28451	0.831	0.541	2.5e-69
TIMM10	1.53e-145	-1.284	0.989	0.868	5.12e-141
TMTC4	3.69e-10	-1.28396	0.2	0.104	1.24e-05
MYL6	1.53e-214	-1.28364	1	1	5.14e-210
CNRIP1	6.84e-75	-1.28361	0.864	0.641	2.3e-70
MCTS1	4.81e-83	-1.28339	0.9	0.672	1.61e-78
AL596094.1	0.0491307	-1.28322	0.02	0.009	1
BCCIP	8.83e-63	-1.28308	0.763	0.495	2.96e-58
AC012615.1	2.32e-07	-1.28279	0.164	0.09	0.00777859
POLD2	2.48e-141	-1.28236	0.985	0.893	8.33e-137
LNP1	7.59e-05	-1.28213	0.096	0.05	1
AL049543.1	0.00559006	-1.28108	0.025	0.008	1
PTPRN2	0.020134	-1.28101	0.021	0.008	1
NUDT6	1.74e-10	-1.28038	0.232	0.13	5.82e-06
GLRX2	1.07e-115	-1.27946	0.95	0.771	3.58e-111
AL390198.1	0.013274	-1.27945	0.012	0.002	1
CHRDL1	0.0137643	-1.27943	0.029	0.013	1
PRPF38A	1.42e-34	-1.27939	0.575	0.362	4.78e-30
RRP15	6.97e-80	-1.27931	0.849	0.576	2.34e-75
GPR39	0.000196276	-1.27877	0.055	0.022	1
ATXN7.1	0.00724516	-1.27841	0.022	0.007	1
VWA1	0.00230744	-1.27837	0.038	0.015	1
RN7SL832P	0.0145934	-1.27794	0.022	0.008	1
NMNAT3	0.0434943	-1.27757	0.01	0.002	1
TIMM44	2.85e-64	-1.27747	0.764	0.522	9.56e-60
TCHP	4.72e-36	-1.27689	0.57	0.342	1.58e-31
LRRIQ3	0.0396402	-1.27677	0.027	0.014	1
AC099522.2	0.0318768	-1.2761	0.026	0.013	1
FAM207A	3.91e-86	-1.27595	0.89	0.627	1.31e-81
B3GALT5	0.0295513	-1.27575	0.011	0.002	1
CREB3L4	1.18e-05	-1.27492	0.106	0.054	0.396517
MRPL18	2.12e-171	-1.2749	0.996	0.939	7.11e-167
LYPD1	4.84e-34	-1.27484	0.518	0.275	1.62e-29
ESRRG	0.0160229	-1.27384	0.014	0.004	1
PARK7	4.64e-223	-1.27366	1	0.991	1.56e-218
ADK	1.34e-63	-1.27365	0.769	0.536	4.5e-59
CLDN5	0.0293488	-1.27352	0.011	0.002	1
C5	0.0160086	-1.27291	0.033	0.016	1
MECOM	1e-20	-1.27255	0.364	0.186	3.36e-16
UTP14A	2.64e-12	-1.27238	0.27	0.154	8.87e-08
SLX4IP	8.61e-10	-1.27212	0.182	0.09	2.89e-05
GCA	4.51e-05	-1.27128	0.11	0.061	1
GMFG	0.00126111	-1.27105	0.1	0.063	1
POLE3	5.6e-44	-1.27018	0.734	0.557	1.88e-39
MAGEH1	2.28e-21	-1.26952	0.394	0.217	7.64e-17
TYW3	2.72e-91	-1.26852	0.894	0.666	9.13e-87
SOCS1	5.28e-14	-1.2682	0.43	0.312	1.77e-09
GNL2	7.01e-30	-1.26739	0.495	0.277	2.35e-25
AC116913.1	0.000761031	-1.26677	0.053	0.023	1
PDAP1	1.35e-187	-1.26652	0.997	0.975	4.51e-183
C1orf174	5.85e-45	-1.26573	0.669	0.428	1.96e-40
TIMM8A	2.55e-58	-1.26561	0.754	0.509	8.56e-54
SDHD	1.38e-98	-1.26543	0.931	0.698	4.63e-94
AL118516.1	1.36e-14	-1.26511	0.335	0.204	4.55e-10
NCAPD2	1.32e-11	-1.26492	0.31	0.201	4.42e-07
ANP32E	4.97e-45	-1.26491	0.82	0.695	1.67e-40
HSPBP1	2.1e-39	-1.26477	0.611	0.385	7.03e-35
C7orf31	0.000309653	-1.26449	0.061	0.027	1
CFL1	2.8e-223	-1.26356	1	1	9.41e-219
AL136040.1	0.00281204	-1.26236	0.042	0.019	1
LINC01572	0.0178968	-1.2621	0.016	0.005	1
UBE2L3	6.46e-207	-1.26186	1	0.985	2.17e-202
SLC30A3	0.026986	-1.26182	0.017	0.006	1
BAZ1B	6.26e-80	-1.26133	0.88	0.704	2.1e-75
ATP6V1B1-AS1	0.0144918	-1.2613	0.024	0.009	1
ADRA1D	0.000656559	-1.26029	0.047	0.019	1
MAP9	4.49e-36	-1.26027	0.559	0.315	1.51e-31
HDAC3	3.66e-66	-1.26001	0.787	0.533	1.23e-61
ZNF681	0.0108744	-1.25974	0.026	0.011	1
TRMU	1.14e-29	-1.25901	0.493	0.284	3.82e-25
EIF2B1	1.69e-44	-1.25872	0.666	0.443	5.66e-40
PA2G4	3.78e-133	-1.25779	0.985	0.881	1.27e-128
AL032819.1	0.00558694	-1.25762	0.033	0.014	1
PYCARD-AS1	0.0271293	-1.25744	0.018	0.007	1
C11orf45	0.000272796	-1.2556	0.072	0.035	1
EIF4A3	2.89e-33	-1.25542	0.623	0.429	9.7e-29
TIMM9	3.51e-118	-1.25535	0.957	0.772	1.18e-113
CYCS	2.87e-196	-1.25453	0.999	0.986	9.64e-192
PFAS	1.14e-11	-1.25385	0.232	0.121	3.84e-07
ITFG2	6.94e-17	-1.25365	0.319	0.17	2.33e-12
AL359198.1	0.0192194	-1.2534	0.018	0.006	1
FAM192A	1.25e-69	-1.25327	0.84	0.6	4.18e-65
BLVRB	2.15e-96	-1.25325	0.903	0.6	7.23e-92
C12orf45	4.8e-40	-1.25316	0.612	0.369	1.61e-35
NHP2	1.25e-232	-1.25274	1	0.988	4.21e-228
NCAPD3	5.41e-17	-1.25213	0.367	0.222	1.81e-12
PSMD8	1.71e-154	-1.25163	1	0.932	5.74e-150
HES6	2.24e-06	-1.25159	0.113	0.054	0.0751349
SSX2IP	6.98e-23	-1.25119	0.44	0.258	2.34e-18
TIMM17B	2.92e-87	-1.24976	0.883	0.585	9.79e-83
CXXC1	1.65e-26	-1.2495	0.504	0.326	5.53e-22
PNN	1.08e-76	-1.24905	0.873	0.669	3.63e-72
ARL2	8.76e-133	-1.24834	0.989	0.869	2.94e-128
NAB2	8.73e-35	-1.24803	0.592	0.379	2.93e-30
MRPL38	0.00233509	-1.24753	0.055	0.028	1
SUSD4	0.0705215	-1.24742	0.011	0.004	1
C1orf74	2.93e-05	-1.24717	0.105	0.055	0.982574
SLC27A3	0.000524878	-1.24657	0.059	0.027	1
AC245014.3	0.00203369	-1.24606	0.027	0.008	1
PSMA7	2.25e-204	-1.24593	1	0.987	7.56e-200
MRPL19	1.06e-85	-1.24574	0.894	0.658	3.57e-81
FOXRED2	1.24e-12	-1.24493	0.216	0.1	4.16e-08
PPM1G	2.85e-90	-1.24449	0.938	0.804	9.56e-86
CADPS2	0.000249113	-1.24361	0.074	0.036	1
GSTM4	1.08e-26	-1.24304	0.478	0.271	3.62e-22
SNRPB2	2.49e-135	-1.24285	0.989	0.861	8.35e-131
SEMA6A-AS1	0.0100335	-1.24223	0.011	0.001	1
CTCF	8.41e-34	-1.24154	0.593	0.38	2.82e-29
LINC02018	0.00561188	-1.24079	0.033	0.014	1
CEP70	1.17e-17	-1.24076	0.338	0.183	3.93e-13
CTNNAL1	7.45e-133	-1.23954	0.988	0.867	2.5e-128
NDUFAF1	1.52e-19	-1.23929	0.389	0.225	5.1e-15
HYDIN	0.0133309	-1.2392	0.012	0.002	1
MRPS17	3.74e-40	-1.23912	0.634	0.401	1.26e-35
MED11	3.8e-27	-1.23841	0.487	0.294	1.27e-22
BPHL	4.46e-13	-1.238	0.309	0.189	1.5e-08
NOP14	9.01e-34	-1.23796	0.541	0.319	3.02e-29
ASNS	8.87e-08	-1.23767	0.18	0.1	0.00297316
NTF3	1.25e-39	-1.23764	0.609	0.35	4.2e-35
PSMA5	2.26e-107	-1.23761	0.953	0.764	7.59e-103
AP001462.1	7e-05	-1.23687	0.077	0.035	1
SNCG	1.25e-16	-1.23663	0.362	0.214	4.19e-12
SNRPA1	8.72e-69	-1.23658	0.867	0.658	2.92e-64
MRPS23	6.72e-90	-1.23651	0.928	0.708	2.25e-85
QTRT1	1.09e-30	-1.23616	0.478	0.256	3.66e-26
SLC7A2	1.75e-05	-1.23613	0.081	0.035	0.585442
LINC01358	0.00206581	-1.23609	0.045	0.02	1
AC080038.1	0.00536624	-1.23592	0.039	0.018	1
SMAD1	8.73e-08	-1.23561	0.149	0.074	0.00292687
IDH2	7.54e-46	-1.2355	0.741	0.576	2.53e-41
MROH8	0.307924	-1.23485	0.046	0.037	1
CENPX	4e-144	-1.23462	0.994	0.942	1.34e-139
ARGLU1	9e-119	-1.23373	0.974	0.844	3.02e-114
DDX39B	1.45e-11	-1.23293	0.206	0.098	4.86e-07
FMN1	4.63e-65	-1.23257	0.877	0.732	1.55e-60
MAPKAPK3	2.75e-68	-1.23253	0.807	0.534	9.21e-64
EXOSC1	4.32e-55	-1.23248	0.756	0.527	1.45e-50
BCS1L	4.95e-28	-1.23219	0.488	0.289	1.66e-23
DARS2	2.44e-10	-1.23197	0.201	0.102	8.2e-06
POLR2D	2.52e-36	-1.23083	0.611	0.41	8.44e-32
C16orf91	7.33e-43	-1.23075	0.635	0.385	2.46e-38
MRRF	2.37e-31	-1.23074	0.537	0.326	7.93e-27
AC069148.1	0.0101341	-1.22989	0.055	0.032	1
TOR3A	1.4e-31	-1.22965	0.541	0.323	4.71e-27
SUPT16H	5.46e-79	-1.22964	0.899	0.73	1.83e-74
GUSB	8.92e-09	-1.22962	0.186	0.099	0.000299324
RPL22L1	7.7e-145	-1.2291	0.998	0.947	2.58e-140
GRIA4	0.0254975	-1.22882	0.015	0.005	1
AC008741.2	0.000705067	-1.22842	0.041	0.015	1
S100A6	2.09e-235	-1.22815	1	1	7e-231
DDX27	2.78e-56	-1.22751	0.744	0.513	9.31e-52
PIM3	4.1e-40	-1.22695	0.626	0.398	1.38e-35
MESD	3.76e-89	-1.2265	0.927	0.758	1.26e-84
AP003392.4	0.00129192	-1.22642	0.038	0.014	1
PLEKHO1	1.1e-87	-1.22568	0.911	0.721	3.69e-83
TOE1	6.17e-07	-1.22545	0.151	0.082	0.0206883
MLKL	3.22e-11	-1.22504	0.24	0.13	1.08e-06
MT1F	0.0341992	-1.22442	0.033	0.018	1
RBM3	2.03e-181	-1.22373	1	0.959	6.82e-177
IFI44	2.58e-11	-1.22282	0.167	0.069	8.66e-07
MUS81	2.37e-33	-1.22238	0.583	0.39	7.95e-29
ZC3H11A	0.00663354	-1.22195	0.011	0.001	1
ITGA7	5.65e-14	-1.22153	0.3	0.163	1.9e-09
NDUFB8	1.42e-174	-1.22124	0.997	0.943	4.75e-170
PCNA	2.29e-23	-1.2207	0.662	0.565	7.66e-19
TTF2	9.02e-15	-1.22033	0.31	0.176	3.03e-10
EXOC3-AS1	1.02e-18	-1.22009	0.347	0.186	3.43e-14
AKR1A1	1.45e-93	-1.21913	0.919	0.648	4.86e-89
C3orf14	8.24e-69	-1.21877	0.86	0.646	2.76e-64
NR2E3	0.0199813	-1.2182	0.011	0.002	1
LIAS	4.09e-16	-1.21791	0.307	0.163	1.37e-11
GADD45GIP1	2.34e-238	-1.21785	1	0.992	7.84e-234
LINC00346	1.12e-06	-1.21716	0.091	0.036	0.0375536
SNRPG	5.41e-208	-1.21652	1	1	1.82e-203
AAMP	3.41e-58	-1.21592	0.821	0.595	1.14e-53
FMC1	1.31e-51	-1.21564	0.727	0.474	4.39e-47
INO80C	1.45e-33	-1.2149	0.601	0.391	4.86e-29
CMC1	1.21e-89	-1.21429	0.887	0.655	4.06e-85
HMGN3	1.98e-150	-1.21418	0.991	0.918	6.63e-146
DNAJC2	5.27e-73	-1.21397	0.85	0.611	1.77e-68
SRPK1	9.02e-82	-1.21306	0.893	0.721	3.02e-77
MPLKIP	8.06e-115	-1.21283	0.954	0.789	2.7e-110
AC011498.1	0.0150799	-1.21242	0.01	0.001	1
LOXL1	3.92e-104	-1.21234	0.969	0.881	1.32e-99
POU6F1	0.00119168	-1.21154	0.047	0.02	1
ZNF674-AS1	9.97e-07	-1.21111	0.149	0.082	0.0334482
CENPL	6.99e-08	-1.20998	0.22	0.137	0.00234269
ARHGAP18	2.6e-49	-1.2095	0.764	0.6	8.73e-45
AC040162.1	0.000103623	-1.2094	0.095	0.05	1
IRF3	7.5e-39	-1.20931	0.606	0.363	2.51e-34
C17orf75	6.24e-19	-1.20903	0.402	0.242	2.09e-14
PDZD11	1.82e-137	-1.209	0.98	0.834	6.1e-133
DDAH2	3.96e-95	-1.20899	0.959	0.859	1.33e-90
AC023355.1	0.101624	-1.20886	0.011	0.005	1
GMPS	3.63e-32	-1.20829	0.566	0.356	1.22e-27
ADRM1	3.51e-113	-1.20701	0.979	0.839	1.18e-108
ZNF501	3.26e-06	-1.20643	0.099	0.044	0.109455
DOT1L	9.87e-16	-1.20602	0.301	0.158	3.31e-11
LARS	1.56e-85	-1.20529	0.887	0.695	5.24e-81
[truncated: 12,120 more rows]

## Sheet: GSEA results KEGG
NAME	GS<br> follow link to MSigDB	GS DETAILS	SIZE	ES	NES	NOM p-val	FDR q-val	FWER p-val	RANK AT MAX	LEADING EDGE
KEGG_DNA_REPLICATION	KEGG_DNA_REPLICATION	Details ...	36	-0.79706	-2.8057	0	0	0	1743	tags=81%, list=14%, signal=93%
KEGG_CELL_CYCLE	KEGG_CELL_CYCLE	Details ...	113	-0.604001	-2.63718	0	0	0	1005	tags=32%, list=8%, signal=34%
KEGG_SPLICEOSOME	KEGG_SPLICEOSOME	Details ...	123	-0.581846	-2.58336	0	0	0	3350	tags=60%, list=26%, signal=81%
KEGG_HOMOLOGOUS_RECOMBINATION	KEGG_HOMOLOGOUS_RECOMBINATION	Details ...	28	-0.729169	-2.41066	0	0	0	1739	tags=61%, list=14%, signal=70%
KEGG_MISMATCH_REPAIR	KEGG_MISMATCH_REPAIR	Details ...	23	-0.733823	-2.33847	0	0	0	1743	tags=65%, list=14%, signal=75%
KEGG_OOCYTE_MEIOSIS	KEGG_OOCYTE_MEIOSIS	Details ...	88	-0.537928	-2.25982	0	0	0	541	tags=19%, list=4%, signal=20%
KEGG_PROTEASOME	KEGG_PROTEASOME	Details ...	39	-0.616167	-2.19483	0	8.93e-05	0.001	4474	tags=90%, list=35%, signal=138%
KEGG_BASE_EXCISION_REPAIR	KEGG_BASE_EXCISION_REPAIR	Details ...	29	-0.649399	-2.17273	0	7.81e-05	0.001	2329	tags=62%, list=18%, signal=76%
KEGG_NUCLEOTIDE_EXCISION_REPAIR	KEGG_NUCLEOTIDE_EXCISION_REPAIR	Details ...	42	-0.55433	-2.0068	0	0.00102023	0.015	2927	tags=55%, list=23%, signal=71%
KEGG_PYRIMIDINE_METABOLISM	KEGG_PYRIMIDINE_METABOLISM	Details ...	85	-0.475506	-1.97168	0	0.00158942	0.026	1721	tags=33%, list=13%, signal=38%
KEGG_PROGESTERONE_MEDIATED_OOCYTE_MATURATION	KEGG_PROGESTERONE_MEDIATED_OOCYTE_MATURATION	Details ...	66	-0.488071	-1.94834	0	0.00224361	0.04	126	tags=14%, list=1%, signal=14%
KEGG_SYSTEMIC_LUPUS_ERYTHEMATOSUS	KEGG_SYSTEMIC_LUPUS_ERYTHEMATOSUS	Details ...	66	-0.467937	-1.89313	0	0.00455818	0.088	827	tags=38%, list=6%, signal=40%
KEGG_RNA_DEGRADATION	KEGG_RNA_DEGRADATION	Details ...	48	-0.469984	-1.77816	0.0019084	0.0166959	0.305	4140	tags=60%, list=32%, signal=89%
KEGG_NON_HOMOLOGOUS_END_JOINING	KEGG_NON_HOMOLOGOUS_END_JOINING	Details ...	10	-0.652245	-1.67683	0.0141414	0.0398319	0.625	2918	tags=70%, list=23%, signal=91%
KEGG_PARKINSONS_DISEASE	KEGG_PARKINSONS_DISEASE	Details ...	100	-0.369097	-1.58603	0.00397614	0.0786556	0.87	4232	tags=54%, list=33%, signal=80%
KEGG_RNA_POLYMERASE	KEGG_RNA_POLYMERASE	Details ...	27	-0.472022	-1.57194	0.030303	0.0817134	0.895	4769	tags=74%, list=37%, signal=118%
KEGG_RIBOSOME	KEGG_RIBOSOME	Details ...	66	-0.385734	-1.50839	0.0244361	0.11945	0.969	7632	tags=98%, list=60%, signal=244%
KEGG_DRUG_METABOLISM_OTHER_ENZYMES	KEGG_DRUG_METABOLISM_OTHER_ENZYMES	Details ...	22	-0.473225	-1.49706	0.0497018	0.121026	0.973	3405	tags=59%, list=27%, signal=80%
KEGG_P53_SIGNALING_PATHWAY	KEGG_P53_SIGNALING_PATHWAY	Details ...	58	-0.38298	-1.46804	0.0284553	0.140387	0.988	830	tags=16%, list=7%, signal=17%
KEGG_AMINOACYL_TRNA_BIOSYNTHESIS	KEGG_AMINOACYL_TRNA_BIOSYNTHESIS	Details ...	36	-0.404978	-1.41303	0.0567951	0.187693	0.999	4827	tags=61%, list=38%, signal=98%
KEGG_ONE_CARBON_POOL_BY_FOLATE	KEGG_ONE_CARBON_POOL_BY_FOLATE		15	-0.496457	-1.39439	0.110672	0.198665	1	4087	tags=67%, list=32%, signal=98%
KEGG_INTESTINAL_IMMUNE_NETWORK_FOR_IGA_PRODUCTION	KEGG_INTESTINAL_IMMUNE_NETWORK_FOR_IGA_PRODUCTION		18	-0.466095	-1.34471	0.12233	0.250385	1	559	tags=28%, list=4%, signal=29%
KEGG_FOLATE_BIOSYNTHESIS	KEGG_FOLATE_BIOSYNTHESIS		8	-0.5697	-1.31041	0.171815	0.289511	1	791	tags=25%, list=6%, signal=27%
KEGG_ASTHMA	KEGG_ASTHMA		5	-0.643498	-1.30512	0.19246	0.284593	1	1126	tags=60%, list=9%, signal=66%
KEGG_GLYCINE_SERINE_AND_THREONINE_METABOLISM	KEGG_GLYCINE_SERINE_AND_THREONINE_METABOLISM		22	-0.384574	-1.2167	0.228145	0.42104	1	1390	tags=27%, list=11%, signal=31%
KEGG_PURINE_METABOLISM	KEGG_PURINE_METABOLISM		126	-0.269548	-1.20949	0.131313	0.418943	1	1770	tags=25%, list=14%, signal=28%
KEGG_GLYOXYLATE_AND_DICARBOXYLATE_METABOLISM	KEGG_GLYOXYLATE_AND_DICARBOXYLATE_METABOLISM		12	-0.453047	-1.20703	0.253112	0.408142	1	4617	tags=75%, list=36%, signal=117%
KEGG_PENTOSE_AND_GLUCURONATE_INTERCONVERSIONS	KEGG_PENTOSE_AND_GLUCURONATE_INTERCONVERSIONS		7	-0.514169	-1.15753	0.294355	0.491545	1	5547	tags=86%, list=43%, signal=152%
KEGG_HUNTINGTONS_DISEASE	KEGG_HUNTINGTONS_DISEASE		141	-0.254113	-1.1476	0.191489	0.496227	1	4329	tags=48%, list=34%, signal=71%
KEGG_OXIDATIVE_PHOSPHORYLATION	KEGG_OXIDATIVE_PHOSPHORYLATION		103	-0.258832	-1.12125	0.23494	0.534198	1	4232	tags=48%, list=33%, signal=71%
KEGG_GLUTATHIONE_METABOLISM	KEGG_GLUTATHIONE_METABOLISM		33	-0.31591	-1.09468	0.326087	0.574836	1	2033	tags=27%, list=16%, signal=32%
KEGG_NITROGEN_METABOLISM	KEGG_NITROGEN_METABOLISM		10	-0.428733	-1.08548	0.360417	0.57679	1	1702	tags=40%, list=13%, signal=46%
KEGG_RIBOFLAVIN_METABOLISM	KEGG_RIBOFLAVIN_METABOLISM		9	-0.447349	-1.07552	0.395626	0.580198	1	494	tags=11%, list=4%, signal=12%
KEGG_CYSTEINE_AND_METHIONINE_METABOLISM	KEGG_CYSTEINE_AND_METHIONINE_METABOLISM		25	-0.32552	-1.0629	0.350211	0.589924	1	3295	tags=36%, list=26%, signal=48%
KEGG_ALLOGRAFT_REJECTION	KEGG_ALLOGRAFT_REJECTION		10	-0.407967	-1.02116	0.435845	0.66689	1	392	tags=20%, list=3%, signal=21%
KEGG_AUTOIMMUNE_THYROID_DISEASE	KEGG_AUTOIMMUNE_THYROID_DISEASE		10	-0.384944	-0.982501	0.473577	0.740624	1	392	tags=20%, list=3%, signal=21%
KEGG_AMINO_SUGAR_AND_NUCLEOTIDE_SUGAR_METABOLISM	KEGG_AMINO_SUGAR_AND_NUCLEOTIDE_SUGAR_METABOLISM		37	-0.274677	-0.96829	0.53719	0.754764	1	1535	tags=19%, list=12%, signal=21%
KEGG_AMYOTROPHIC_LATERAL_SCLEROSIS_ALS	KEGG_AMYOTROPHIC_LATERAL_SCLEROSIS_ALS		37	-0.261368	-0.921869	0.561331	0.845611	1	1664	tags=16%, list=13%, signal=19%
KEGG_COLORECTAL_CANCER	KEGG_COLORECTAL_CANCER		52	-0.242523	-0.916885	0.6	0.835139	1	287	tags=6%, list=2%, signal=6%
KEGG_PROTEIN_EXPORT	KEGG_PROTEIN_EXPORT		21	-0.279793	-0.888143	0.621901	0.878873	1	9196	tags=100%, list=72%, signal=358%
KEGG_TERPENOID_BACKBONE_BIOSYNTHESIS	KEGG_TERPENOID_BACKBONE_BIOSYNTHESIS		12	-0.292307	-0.769244	0.76	1	1	2523	tags=33%, list=20%, signal=42%
KEGG_BASAL_TRANSCRIPTION_FACTORS	KEGG_BASAL_TRANSCRIPTION_FACTORS		25	-0.234739	-0.76608	0.793814	1	1	2250	tags=24%, list=18%, signal=29%
KEGG_UBIQUITIN_MEDIATED_PROTEOLYSIS	KEGG_UBIQUITIN_MEDIATED_PROTEOLYSIS		113	-0.168186	-0.740612	0.940083	1	1	7	tags=2%, list=0%, signal=2%
KEGG_NICOTINATE_AND_NICOTINAMIDE_METABOLISM	KEGG_NICOTINATE_AND_NICOTINAMIDE_METABOLISM		19	-0.249568	-0.738919	0.821721	1	1	1615	tags=26%, list=13%, signal=30%
KEGG_CITRATE_CYCLE_TCA_CYCLE	KEGG_CITRATE_CYCLE_TCA_CYCLE		25	-0.223773	-0.714028	0.864754	1	1	3600	tags=36%, list=28%, signal=50%
KEGG_FRUCTOSE_AND_MANNOSE_METABOLISM	KEGG_FRUCTOSE_AND_MANNOSE_METABOLISM		25	-0.217736	-0.704079	0.882917	1	1	858	tags=12%, list=7%, signal=13%
KEGG_LYSINE_DEGRADATION	KEGG_LYSINE_DEGRADATION		38	-0.198717	-0.694807	0.92418	1	1	1991	tags=21%, list=16%, signal=25%
KEGG_PROPANOATE_METABOLISM	KEGG_PROPANOATE_METABOLISM		24	-0.211052	-0.676714	0.930769	1	1	3295	tags=29%, list=26%, signal=39%
KEGG_VALINE_LEUCINE_AND_ISOLEUCINE_BIOSYNTHESIS	KEGG_VALINE_LEUCINE_AND_ISOLEUCINE_BIOSYNTHESIS		8	-0.285424	-0.656867	0.859275	1	1	4444	tags=63%, list=35%, signal=96%
KEGG_ASCORBATE_AND_ALDARATE_METABOLISM	KEGG_ASCORBATE_AND_ALDARATE_METABOLISM		6	-0.289657	-0.640038	0.86875	1	1	9066	tags=100%, list=71%, signal=345%
KEGG_ARGININE_AND_PROLINE_METABOLISM	KEGG_ARGININE_AND_PROLINE_METABOLISM		35	-0.17955	-0.632009	0.93047	1	1	1442	tags=14%, list=11%, signal=16%
KEGG_PORPHYRIN_AND_CHLOROPHYLL_METABOLISM	KEGG_PORPHYRIN_AND_CHLOROPHYLL_METABOLISM		19	-0.197558	-0.592403	0.944798	1	1	1726	tags=16%, list=14%, signal=18%
KEGG_PANTOTHENATE_AND_COA_BIOSYNTHESIS	KEGG_PANTOTHENATE_AND_COA_BIOSYNTHESIS		10	-0.201549	-0.503525	0.966535	1	1	494	tags=10%, list=4%, signal=10%
KEGG_THYROID_CANCER	KEGG_THYROID_CANCER		22	-0.155299	-0.482833	0.989407	1	1	287	tags=5%, list=2%, signal=5%
KEGG_PYRUVATE_METABOLISM	KEGG_PYRUVATE_METABOLISM		31	-0.139981	-0.477675	0.991735	0.994071	1	3600	tags=29%, list=28%, signal=40%
KEGG_CYTOKINE_CYTOKINE_RECEPTOR_INTERACTION	KEGG_CYTOKINE_CYTOKINE_RECEPTOR_INTERACTION	Details ...	107	0.50371	2.22571	0	0.00306141	0.002	3118	tags=55%, list=24%, signal=72%
KEGG_ABC_TRANSPORTERS	KEGG_ABC_TRANSPORTERS	Details ...	25	0.669447	2.19158	0	0.00153071	0.002	2361	tags=64%, list=19%, signal=78%
KEGG_LYSOSOME	KEGG_LYSOSOME	Details ...	100	0.493712	2.16703	0	0.00102047	0.002	3359	tags=55%, list=26%, signal=74%
KEGG_COMPLEMENT_AND_COAGULATION_CASCADES	KEGG_COMPLEMENT_AND_COAGULATION_CASCADES	Details ...	31	0.570161	1.9509	0.00197628	0.0157594	0.045	2688	tags=65%, list=21%, signal=82%
KEGG_FOCAL_ADHESION	KEGG_FOCAL_ADHESION	Details ...	159	0.399748	1.87759	0	0.0331634	0.113	3758	tags=48%, list=29%, signal=67%
KEGG_ECM_RECEPTOR_INTERACTION	KEGG_ECM_RECEPTOR_INTERACTION	Details ...	61	0.472035	1.84343	0	0.0375189	0.147	2572	tags=57%, list=20%, signal=72%
KEGG_HEMATOPOIETIC_CELL_LINEAGE	KEGG_HEMATOPOIETIC_CELL_LINEAGE	Details ...	33	0.519977	1.84257	0.0040568	0.0323444	0.148	3134	tags=64%, list=25%, signal=84%
KEGG_NEUROACTIVE_LIGAND_RECEPTOR_INTERACTION	KEGG_NEUROACTIVE_LIGAND_RECEPTOR_INTERACTION	Details ...	75	0.44154	1.83851	0	0.029863	0.155	1249	tags=31%, list=10%, signal=34%
KEGG_NATURAL_KILLER_CELL_MEDIATED_CYTOTOXICITY	KEGG_NATURAL_KILLER_CELL_MEDIATED_CYTOTOXICITY	Details ...	68	0.444725	1.81773	0	0.0334908	0.187	4182	tags=54%, list=33%, signal=81%
KEGG_STEROID_HORMONE_BIOSYNTHESIS	KEGG_STEROID_HORMONE_BIOSYNTHESIS	Details ...	18	0.613314	1.79056	0.008	0.040393	0.246	2131	tags=50%, list=17%, signal=60%
KEGG_ALDOSTERONE_REGULATED_SODIUM_REABSORPTION	KEGG_ALDOSTERONE_REGULATED_SODIUM_REABSORPTION	Details ...	24	0.533248	1.73719	0.0100806	0.0645873	0.385	3195	tags=63%, list=25%, signal=83%
KEGG_O_GLYCAN_BIOSYNTHESIS	KEGG_O_GLYCAN_BIOSYNTHESIS	Details ...	20	0.564283	1.72841	0.00754717	0.0642265	0.416	2563	tags=50%, list=20%, signal=62%
KEGG_MAPK_SIGNALING_PATHWAY	KEGG_MAPK_SIGNALING_PATHWAY	Details ...	182	0.356085	1.71363	0	0.0684991	0.453	3973	tags=45%, list=31%, signal=64%
KEGG_ARACHIDONIC_ACID_METABOLISM	KEGG_ARACHIDONIC_ACID_METABOLISM	Details ...	22	0.544103	1.71031	0.00986193	0.0663222	0.468	1585	tags=41%, list=12%, signal=47%
KEGG_HEDGEHOG_SIGNALING_PATHWAY	KEGG_HEDGEHOG_SIGNALING_PATHWAY	Details ...	25	0.529898	1.70878	0.012685	0.0625736	0.471	2552	tags=48%, list=20%, signal=60%
KEGG_MELANOGENESIS	KEGG_MELANOGENESIS	Details ...	67	0.421542	1.69986	0.00201207	0.0650044	0.507	2914	tags=40%, list=23%, signal=52%
KEGG_PATHWAYS_IN_CANCER	KEGG_PATHWAYS_IN_CANCER	Details ...	242	0.338272	1.69777	0	0.062245	0.514	2445	tags=31%, list=19%, signal=38%
KEGG_GLIOMA	KEGG_GLIOMA	Details ...	53	0.432161	1.68194	0.00821355	0.0666332	0.56	2838	tags=42%, list=22%, signal=53%
KEGG_TGF_BETA_SIGNALING_PATHWAY	KEGG_TGF_BETA_SIGNALING_PATHWAY	Details ...	62	0.413762	1.6602	0.004	0.075289	0.631	3669	tags=48%, list=29%, signal=68%
KEGG_CALCIUM_SIGNALING_PATHWAY	KEGG_CALCIUM_SIGNALING_PATHWAY	Details ...	92	0.383854	1.65872	0	0.0721543	0.633	2784	tags=38%, list=22%, signal=48%
KEGG_DILATED_CARDIOMYOPATHY	KEGG_DILATED_CARDIOMYOPATHY		54	0.428598	1.64687	0.00199203	0.0754751	0.669	3134	tags=52%, list=25%, signal=68%
KEGG_LEISHMANIA_INFECTION	KEGG_LEISHMANIA_INFECTION		36	0.461899	1.63442	0.02	0.0793345	0.707	614	tags=25%, list=5%, signal=26%
KEGG_WNT_SIGNALING_PATHWAY	KEGG_WNT_SIGNALING_PATHWAY		104	0.369341	1.63346	0	0.0763034	0.711	4178	tags=50%, list=33%, signal=74%
KEGG_LINOLEIC_ACID_METABOLISM	KEGG_LINOLEIC_ACID_METABOLISM		8	0.683536	1.62768	0.0278884	0.076676	0.733	2312	tags=75%, list=18%, signal=92%
KEGG_GNRH_SIGNALING_PATHWAY	KEGG_GNRH_SIGNALING_PATHWAY		62	0.404202	1.62754	0.00200401	0.0736685	0.734	2838	tags=42%, list=22%, signal=54%
KEGG_HYPERTROPHIC_CARDIOMYOPATHY_HCM	KEGG_HYPERTROPHIC_CARDIOMYOPATHY_HCM		49	0.430544	1.62748	0.0059761	0.0708351	0.734	1425	tags=33%, list=11%, signal=37%
KEGG_BASAL_CELL_CARCINOMA	KEGG_BASAL_CELL_CARCINOMA		33	0.471233	1.62333	0.00806452	0.0708012	0.752	2226	tags=42%, list=17%, signal=51%
KEGG_CHEMOKINE_SIGNALING_PATHWAY	KEGG_CHEMOKINE_SIGNALING_PATHWAY		107	0.36558	1.62055	0.0019802	0.0698483	0.762	2927	tags=36%, list=23%, signal=47%
KEGG_GRAFT_VERSUS_HOST_DISEASE	KEGG_GRAFT_VERSUS_HOST_DISEASE		14	0.574142	1.61433	0.027451	0.0713108	0.78	398	tags=43%, list=3%, signal=44%
KEGG_MELANOMA	KEGG_MELANOMA		52	0.43082	1.61258	0.010395	0.0697234	0.785	2418	tags=37%, list=19%, signal=45%
KEGG_PRION_DISEASES	KEGG_PRION_DISEASES		22	0.507155	1.60866	0.029661	0.0696722	0.792	2838	tags=50%, list=22%, signal=64%
KEGG_CHRONIC_MYELOID_LEUKEMIA	KEGG_CHRONIC_MYELOID_LEUKEMIA		62	0.387281	1.55578	0.0104603	0.103048	0.92	3678	tags=48%, list=29%, signal=68%
KEGG_LONG_TERM_DEPRESSION	KEGG_LONG_TERM_DEPRESSION		40	0.420034	1.53328	0.0199203	0.116148	0.949	2838	tags=45%, list=22%, signal=58%
KEGG_REGULATION_OF_ACTIN_CYTOSKELETON	KEGG_REGULATION_OF_ACTIN_CYTOSKELETON		152	0.327064	1.52578	0.00217391	0.119132	0.957	3516	tags=42%, list=28%, signal=57%
KEGG_INSULIN_SIGNALING_PATHWAY	KEGG_INSULIN_SIGNALING_PATHWAY		97	0.347602	1.52481	0.006	0.116288	0.957	3678	tags=46%, list=29%, signal=65%
KEGG_ERBB_SIGNALING_PATHWAY	KEGG_ERBB_SIGNALING_PATHWAY		65	0.368984	1.51317	0.0176471	0.121647	0.963	4214	tags=52%, list=33%, signal=78%
KEGG_VASOPRESSIN_REGULATED_WATER_REABSORPTION	KEGG_VASOPRESSIN_REGULATED_WATER_REABSORPTION		35	0.427323	1.50094	0.0264228	0.128665	0.971	2965	tags=43%, list=23%, signal=56%
KEGG_OLFACTORY_TRANSDUCTION	KEGG_OLFACTORY_TRANSDUCTION		21	0.475138	1.47496	0.0559846	0.150637	0.985	2784	tags=52%, list=22%, signal=67%
KEGG_GLYCEROPHOSPHOLIPID_METABOLISM	KEGG_GLYCEROPHOSPHOLIPID_METABOLISM		50	0.38182	1.45511	0.0404494	0.167712	0.994	4590	tags=50%, list=36%, signal=78%
KEGG_JAK_STAT_SIGNALING_PATHWAY	KEGG_JAK_STAT_SIGNALING_PATHWAY		81	0.341633	1.45236	0.0227743	0.166286	0.995	4214	tags=52%, list=33%, signal=77%
KEGG_RENAL_CELL_CARCINOMA	KEGG_RENAL_CELL_CARCINOMA		59	0.363323	1.44723	0.0265306	0.167235	0.996	2418	tags=27%, list=19%, signal=33%
KEGG_BLADDER_CANCER	KEGG_BLADDER_CANCER		36	0.394683	1.41713	0.0790021	0.199075	0.998	2838	tags=39%, list=22%, signal=50%
KEGG_RETINOL_METABOLISM	KEGG_RETINOL_METABOLISM		14	0.503735	1.41543	0.0843373	0.196924	0.998	1183	tags=43%, list=9%, signal=47%
KEGG_CIRCADIAN_RHYTHM_MAMMAL	KEGG_CIRCADIAN_RHYTHM_MAMMAL		12	0.530158	1.40772	0.113503	0.200908	0.998	3767	tags=50%, list=30%, signal=71%
KEGG_ARRHYTHMOGENIC_RIGHT_VENTRICULAR_CARDIOMYOPATHY_ARVC	KEGG_ARRHYTHMOGENIC_RIGHT_VENTRICULAR_CARDIOMYOPATHY_ARVC		49	0.364915	1.39417	0.0455446	0.213256	0.999	1425	tags=31%, list=11%, signal=34%
KEGG_METABOLISM_OF_XENOBIOTICS_BY_CYTOCHROME_P450	KEGG_METABOLISM_OF_XENOBIOTICS_BY_CYTOCHROME_P450		25	0.424688	1.39154	0.0838323	0.21219	0.999	2131	tags=40%, list=17%, signal=48%
KEGG_DORSO_VENTRAL_AXIS_FORMATION	KEGG_DORSO_VENTRAL_AXIS_FORMATION		18	0.453657	1.39029	0.121849	0.209133	0.999	4432	tags=61%, list=35%, signal=94%
KEGG_TOLL_LIKE_RECEPTOR_SIGNALING_PATHWAY	KEGG_TOLL_LIKE_RECEPTOR_SIGNALING_PATHWAY		52	0.358491	1.36677	0.0706861	0.234825	1	3744	tags=44%, list=29%, signal=62%
KEGG_B_CELL_RECEPTOR_SIGNALING_PATHWAY	KEGG_B_CELL_RECEPTOR_SIGNALING_PATHWAY		48	0.364911	1.36326	0.0741525	0.235192	1	3994	tags=46%, list=31%, signal=66%
KEGG_NOTCH_SIGNALING_PATHWAY	KEGG_NOTCH_SIGNALING_PATHWAY		39	0.379163	1.35903	0.0818363	0.236426	1	2574	tags=28%, list=20%, signal=35%
KEGG_GLYCOSAMINOGLYCAN_DEGRADATION	KEGG_GLYCOSAMINOGLYCAN_DEGRADATION		16	0.47145	1.34861	0.138	0.246261	1	3785	tags=69%, list=30%, signal=98%
KEGG_PPAR_SIGNALING_PATHWAY	KEGG_PPAR_SIGNALING_PATHWAY		41	0.366279	1.34851	0.0850202	0.241803	1	3022	tags=41%, list=24%, signal=54%
KEGG_ENDOCYTOSIS	KEGG_ENDOCYTOSIS		141	0.29456	1.34378	0.0401691	0.243328	1	2965	tags=30%, list=23%, signal=38%
KEGG_CARDIAC_MUSCLE_CONTRACTION	KEGG_CARDIAC_MUSCLE_CONTRACTION		42	0.35794	1.33694	0.105051	0.247179	1	1933	tags=24%, list=15%, signal=28%
KEGG_ALPHA_LINOLENIC_ACID_METABOLISM	KEGG_ALPHA_LINOLENIC_ACID_METABOLISM		6	0.625867	1.32785	0.158954	0.254953	1	2312	tags=50%, list=18%, signal=61%
KEGG_PANCREATIC_CANCER	KEGG_PANCREATIC_CANCER		58	0.33451	1.31571	0.0945378	0.267579	1	3678	tags=45%, list=29%, signal=63%
KEGG_ADHERENS_JUNCTION	KEGG_ADHERENS_JUNCTION		61	0.326753	1.31466	0.0633947	0.264521	1	4432	tags=48%, list=35%, signal=72%
KEGG_PHOSPHATIDYLINOSITOL_SIGNALING_SYSTEM	KEGG_PHOSPHATIDYLINOSITOL_SIGNALING_SYSTEM		61	0.32603	1.29837	0.11068	0.283378	1	4608	tags=57%, list=36%, signal=89%
KEGG_OTHER_GLYCAN_DEGRADATION	KEGG_OTHER_GLYCAN_DEGRADATION		14	0.464431	1.29512	0.169591	0.28333	1	2152	tags=36%, list=17%, signal=43%
KEGG_TYPE_II_DIABETES_MELLITUS	KEGG_TYPE_II_DIABETES_MELLITUS		25	0.401427	1.29056	0.143418	0.284762	1	3993	tags=68%, list=31%, signal=99%
KEGG_ETHER_LIPID_METABOLISM	KEGG_ETHER_LIPID_METABOLISM		18	0.425978	1.27911	0.175403	0.296701	1	3796	tags=50%, list=30%, signal=71%
KEGG_CELL_ADHESION_MOLECULES_CAMS	KEGG_CELL_ADHESION_MOLECULES_CAMS		67	0.315774	1.27203	0.118712	0.30245	1	1383	tags=24%, list=11%, signal=27%
KEGG_SPHINGOLIPID_METABOLISM	KEGG_SPHINGOLIPID_METABOLISM		25	0.385853	1.25812	0.177291	0.318204	1	2971	tags=40%, list=23%, signal=52%
KEGG_ADIPOCYTOKINE_SIGNALING_PATHWAY	KEGG_ADIPOCYTOKINE_SIGNALING_PATHWAY		41	0.348774	1.25113	0.159329	0.32504	1	3835	tags=46%, list=30%, signal=66%
KEGG_VEGF_SIGNALING_PATHWAY	KEGG_VEGF_SIGNALING_PATHWAY		50	0.329382	1.24802	0.148936	0.325051	1	4156	tags=48%, list=33%, signal=71%
KEGG_MTOR_SIGNALING_PATHWAY	KEGG_MTOR_SIGNALING_PATHWAY		42	0.335213	1.2363	0.154902	0.337596	1	4256	tags=52%, list=33%, signal=78%
KEGG_PROXIMAL_TUBULE_BICARBONATE_RECLAMATION	KEGG_PROXIMAL_TUBULE_BICARBONATE_RECLAMATION		12	0.461904	1.23492	0.21576	0.334841	1	1097	tags=25%, list=9%, signal=27%
KEGG_NON_SMALL_CELL_LUNG_CANCER	KEGG_NON_SMALL_CELL_LUNG_CANCER		43	0.32675	1.23119	0.172917	0.336317	1	3678	tags=44%, list=29%, signal=62%
KEGG_CYTOSOLIC_DNA_SENSING_PATHWAY	KEGG_CYTOSOLIC_DNA_SENSING_PATHWAY		29	0.357389	1.21153	0.193294	0.365267	1	213	tags=10%, list=2%, signal=10%
KEGG_ENDOMETRIAL_CANCER	KEGG_ENDOMETRIAL_CANCER		42	0.326441	1.20511	0.185259	0.370934	1	3678	tags=43%, list=29%, signal=60%
KEGG_GAP_JUNCTION	KEGG_GAP_JUNCTION		62	0.293165	1.20107	0.157576	0.37259	1	2838	tags=37%, list=22%, signal=47%
KEGG_APOPTOSIS	KEGG_APOPTOSIS		68	0.295782	1.1958	0.170874	0.376416	1	3678	tags=37%, list=29%, signal=51%
KEGG_VASCULAR_SMOOTH_MUSCLE_CONTRACTION	KEGG_VASCULAR_SMOOTH_MUSCLE_CONTRACTION		68	0.29575	1.19506	0.170782	0.372312	1	2838	tags=35%, list=22%, signal=45%
KEGG_SMALL_CELL_LUNG_CANCER	KEGG_SMALL_CELL_LUNG_CANCER		70	0.288507	1.18057	0.195933	0.393093	1	3754	tags=46%, list=29%, signal=64%
KEGG_T_CELL_RECEPTOR_SIGNALING_PATHWAY	KEGG_T_CELL_RECEPTOR_SIGNALING_PATHWAY		61	0.297412	1.1783	0.206	0.391957	1	4214	tags=48%, list=33%, signal=71%
KEGG_TYROSINE_METABOLISM	KEGG_TYROSINE_METABOLISM		20	0.38219	1.17503	0.269903	0.392311	1	2333	tags=25%, list=18%, signal=31%
KEGG_INOSITOL_PHOSPHATE_METABOLISM	KEGG_INOSITOL_PHOSPHATE_METABOLISM		46	0.31259	1.16588	0.20625	0.403503	1	3678	tags=48%, list=29%, signal=67%
KEGG_LONG_TERM_POTENTIATION	KEGG_LONG_TERM_POTENTIATION		47	0.296623	1.1484	0.254	0.429701	1	3192	tags=32%, list=25%, signal=42%
KEGG_RIG_I_LIKE_RECEPTOR_SIGNALING_PATHWAY	KEGG_RIG_I_LIKE_RECEPTOR_SIGNALING_PATHWAY		43	0.30597	1.12147	0.284536	0.477079	1	4074	tags=42%, list=32%, signal=61%
KEGG_ALANINE_ASPARTATE_AND_GLUTAMATE_METABOLISM	KEGG_ALANINE_ASPARTATE_AND_GLUTAMATE_METABOLISM		23	0.349621	1.11395	0.326214	0.486684	1	1785	tags=30%, list=14%, signal=35%
KEGG_ACUTE_MYELOID_LEUKEMIA	KEGG_ACUTE_MYELOID_LEUKEMIA		43	0.304419	1.11125	0.296066	0.486091	1	4083	tags=49%, list=32%, signal=72%
KEGG_TYPE_I_DIABETES_MELLITUS	KEGG_TYPE_I_DIABETES_MELLITUS		16	0.378238	1.10174	0.352	0.498945	1	398	tags=25%, list=3%, signal=26%
KEGG_GLYCOSPHINGOLIPID_BIOSYNTHESIS_LACTO_AND_NEOLACTO_SERIES	KEGG_GLYCOSPHINGOLIPID_BIOSYNTHESIS_LACTO_AND_NEOLACTO_SERIES		17	0.375019	1.10081	0.336576	0.494482	1	2130	tags=35%, list=17%, signal=42%
KEGG_NEUROTROPHIN_SIGNALING_PATHWAY	KEGG_NEUROTROPHIN_SIGNALING_PATHWAY		96	0.254327	1.09257	0.286869	0.506311	1	3841	tags=38%, list=30%, signal=53%
KEGG_VIBRIO_CHOLERAE_INFECTION	KEGG_VIBRIO_CHOLERAE_INFECTION		40	0.298476	1.08949	0.308824	0.506602	1	3860	tags=40%, list=30%, signal=57%
KEGG_GLYCOSAMINOGLYCAN_BIOSYNTHESIS_CHONDROITIN_SULFATE	KEGG_GLYCOSAMINOGLYCAN_BIOSYNTHESIS_CHONDROITIN_SULFATE		18	0.366351	1.08493	0.359922	0.510113	1	2613	tags=28%, list=20%, signal=35%
KEGG_TRYPTOPHAN_METABOLISM	KEGG_TRYPTOPHAN_METABOLISM		25	0.338595	1.07475	0.386538	0.524651	1	2405	tags=32%, list=19%, signal=39%
KEGG_EPITHELIAL_CELL_SIGNALING_IN_HELICOBACTER_PYLORI_INFECTION	KEGG_EPITHELIAL_CELL_SIGNALING_IN_HELICOBACTER_PYLORI_INFECTION		50	0.280133	1.07345	0.344609	0.52159	1	4658	tags=48%, list=37%, signal=75%
KEGG_DRUG_METABOLISM_CYTOCHROME_P450	KEGG_DRUG_METABOLISM_CYTOCHROME_P450		21	0.337974	1.05889	0.379576	0.545671	1	2997	tags=43%, list=23%, signal=56%
KEGG_AXON_GUIDANCE	KEGG_AXON_GUIDANCE		95	0.24149	1.04083	0.369099	0.57782	1	2838	tags=33%, list=22%, signal=42%
KEGG_TIGHT_JUNCTION	KEGG_TIGHT_JUNCTION		90	0.241237	1.03969	0.359375	0.573857	1	4178	tags=42%, list=33%, signal=62%
KEGG_GLYCOSAMINOGLYCAN_BIOSYNTHESIS_KERATAN_SULFATE	KEGG_GLYCOSAMINOGLYCAN_BIOSYNTHESIS_KERATAN_SULFATE		11	0.398095	1.03856	0.421268	0.56987	1	3099	tags=36%, list=24%, signal=48%
KEGG_ANTIGEN_PROCESSING_AND_PRESENTATION	KEGG_ANTIGEN_PROCESSING_AND_PRESENTATION		36	0.29127	1.03628	0.379722	0.5686	1	435	tags=14%, list=3%, signal=14%
KEGG_GLYCOSAMINOGLYCAN_BIOSYNTHESIS_HEPARAN_SULFATE	KEGG_GLYCOSAMINOGLYCAN_BIOSYNTHESIS_HEPARAN_SULFATE		19	0.333814	1.02166	0.410405	0.593064	1	2588	tags=42%, list=20%, signal=53%
KEGG_FC_EPSILON_RI_SIGNALING_PATHWAY	KEGG_FC_EPSILON_RI_SIGNALING_PATHWAY		40	0.268404	0.990269	0.46856	0.653652	1	3678	tags=43%, list=29%, signal=60%
KEGG_PHENYLALANINE_METABOLISM	KEGG_PHENYLALANINE_METABOLISM		9	0.404772	0.989038	0.476459	0.649189	1	2653	tags=44%, list=21%, signal=56%
KEGG_LEUKOCYTE_TRANSENDOTHELIAL_MIGRATION	KEGG_LEUKOCYTE_TRANSENDOTHELIAL_MIGRATION		72	0.236546	0.980194	0.483168	0.661773	1	3758	tags=42%, list=29%, signal=59%
KEGG_N_GLYCAN_BIOSYNTHESIS	KEGG_N_GLYCAN_BIOSYNTHESIS		44	0.261906	0.965806	0.512048	0.687377	1	1649	tags=18%, list=13%, signal=21%
KEGG_FC_GAMMA_R_MEDIATED_PHAGOCYTOSIS	KEGG_FC_GAMMA_R_MEDIATED_PHAGOCYTOSIS		68	0.2338	0.946754	0.575758	0.72223	1	4083	tags=40%, list=32%, signal=58%
KEGG_TASTE_TRANSDUCTION	KEGG_TASTE_TRANSDUCTION		13	0.341519	0.937061	0.552174	0.736077	1	2745	tags=38%, list=22%, signal=49%
KEGG_STARCH_AND_SUCROSE_METABOLISM	KEGG_STARCH_AND_SUCROSE_METABOLISM		17	0.316678	0.925738	0.556485	0.753941	1	3180	tags=41%, list=25%, signal=55%
KEGG_PROSTATE_CANCER	KEGG_PROSTATE_CANCER		72	0.225069	0.923106	0.58502	0.752091	1	3973	tags=39%, list=31%, signal=56%
KEGG_BIOSYNTHESIS_OF_UNSATURATED_FATTY_ACIDS	KEGG_BIOSYNTHESIS_OF_UNSATURATED_FATTY_ACIDS		17	0.3148	0.918215	0.575049	0.754916	1	1793	tags=29%, list=14%, signal=34%
KEGG_GLYCEROLIPID_METABOLISM	KEGG_GLYCEROLIPID_METABOLISM		34	0.256677	0.902706	0.644135	0.780884	1	4456	tags=44%, list=35%, signal=68%
KEGG_NOD_LIKE_RECEPTOR_SIGNALING_PATHWAY	KEGG_NOD_LIKE_RECEPTOR_SIGNALING_PATHWAY		39	0.240823	0.880324	0.669884	0.81981	1	1372	tags=13%, list=11%, signal=14%
KEGG_PATHOGENIC_ESCHERICHIA_COLI_INFECTION	KEGG_PATHOGENIC_ESCHERICHIA_COLI_INFECTION		40	0.242928	0.877037	0.664151	0.818291	1	33	tags=5%, list=0%, signal=5%
KEGG_GLYCOSYLPHOSPHATIDYLINOSITOL_GPI_ANCHOR_BIOSYNTHESIS	KEGG_GLYCOSYLPHOSPHATIDYLINOSITOL_GPI_ANCHOR_BIOSYNTHESIS		21	0.275189	0.875618	0.644841	0.813881	1	445	tags=10%, list=3%, signal=10%
KEGG_PRIMARY_BILE_ACID_BIOSYNTHESIS	KEGG_PRIMARY_BILE_ACID_BIOSYNTHESIS		9	0.354599	0.866534	0.634429	0.824867	1	773	tags=22%, list=6%, signal=24%
KEGG_REGULATION_OF_AUTOPHAGY	KEGG_REGULATION_OF_AUTOPHAGY		16	0.295447	0.84301	0.667976	0.863746	1	2046	tags=19%, list=16%, signal=22%
KEGG_HISTIDINE_METABOLISM	KEGG_HISTIDINE_METABOLISM		17	0.273213	0.810819	0.731569	0.915813	1	2107	tags=24%, list=17%, signal=28%
KEGG_PENTOSE_PHOSPHATE_PATHWAY	KEGG_PENTOSE_PHOSPHATE_PATHWAY		18	0.262505	0.794564	0.746562	0.93418	1	1019	tags=11%, list=8%, signal=12%
KEGG_BUTANOATE_METABOLISM	KEGG_BUTANOATE_METABOLISM		21	0.253547	0.78923	0.738703	0.934266	1	1890	tags=19%, list=15%, signal=22%
KEGG_GALACTOSE_METABOLISM	KEGG_GALACTOSE_METABOLISM		17	0.262457	0.776956	0.768657	0.945708	1	2051	tags=29%, list=16%, signal=35%
KEGG_TAURINE_AND_HYPOTAURINE_METABOLISM	KEGG_TAURINE_AND_HYPOTAURINE_METABOLISM		5	0.377829	0.764233	0.737154	0.955608	1	3003	tags=60%, list=24%, signal=78%
KEGG_PEROXISOME	KEGG_PEROXISOME		61	0.188997	0.761371	0.885827	0.950774	1	2808	tags=21%, list=22%, signal=27%
KEGG_GLYCOSPHINGOLIPID_BIOSYNTHESIS_GANGLIO_SERIES	KEGG_GLYCOSPHINGOLIPID_BIOSYNTHESIS_GANGLIO_SERIES		15	0.263757	0.752968	0.792961	0.954258	1	2051	tags=27%, list=16%, signal=32%
KEGG_SULFUR_METABOLISM	KEGG_SULFUR_METABOLISM		7	0.324469	0.7422	0.785978	0.96008	1	1979	tags=29%, list=16%, signal=34%
KEGG_PRIMARY_IMMUNODEFICIENCY	KEGG_PRIMARY_IMMUNODEFICIENCY		11	0.278903	0.736038	0.815891	0.959068	1	2774	tags=36%, list=22%, signal=46%
KEGG_STEROID_BIOSYNTHESIS	KEGG_STEROID_BIOSYNTHESIS		14	0.259442	0.730753	0.821359	0.956888	1	2901	tags=36%, list=23%, signal=46%
KEGG_VALINE_LEUCINE_AND_ISOLEUCINE_DEGRADATION	KEGG_VALINE_LEUCINE_AND_ISOLEUCINE_DEGRADATION		35	0.206475	0.719659	0.856855	0.961696	1	4295	tags=46%, list=34%, signal=69%
KEGG_VIRAL_MYOCARDITIS	KEGG_VIRAL_MYOCARDITIS		35	0.200729	0.717101	0.893069	0.956818	1	3253	tags=34%, list=25%, signal=46%
KEGG_GLYCOSPHINGOLIPID_BIOSYNTHESIS_GLOBO_SERIES	KEGG_GLYCOSPHINGOLIPID_BIOSYNTHESIS_GLOBO_SERIES		10	0.26708	0.688749	0.84657	0.976644	1	3785	tags=40%, list=30%, signal=57%
KEGG_LIMONENE_AND_PINENE_DEGRADATION	KEGG_LIMONENE_AND_PINENE_DEGRADATION		8	0.294208	0.688454	0.852998	0.969012	1	5427	tags=75%, list=43%, signal=130%
KEGG_RENIN_ANGIOTENSIN_SYSTEM	KEGG_RENIN_ANGIOTENSIN_SYSTEM		9	0.256825	0.638371	0.893701	0.998311	1	1358	tags=22%, list=11%, signal=25%
KEGG_ALZHEIMERS_DISEASE	KEGG_ALZHEIMERS_DISEASE		126	0.135784	0.622043	0.997899	0.999627	1	2067	tags=13%, list=16%, signal=16%
KEGG_SELENOAMINO_ACID_METABOLISM	KEGG_SELENOAMINO_ACID_METABOLISM		23	0.193387	0.61014	0.948177	0.997657	1	3040	tags=26%, list=24%, signal=34%
KEGG_SNARE_INTERACTIONS_IN_VESICULAR_TRANSPORT	KEGG_SNARE_INTERACTIONS_IN_VESICULAR_TRANSPORT		31	0.181239	0.610104	0.963107	0.989825	1	4176	tags=42%, list=33%, signal=62%
KEGG_BETA_ALANINE_METABOLISM	KEGG_BETA_ALANINE_METABOLISM		13	0.207281	0.562362	0.958254	1	1	10116	tags=100%, list=79%, signal=482%
KEGG_MATURITY_ONSET_DIABETES_OF_THE_YOUNG	KEGG_MATURITY_ONSET_DIABETES_OF_THE_YOUNG		3	0.288658	0.502017	0.982143	1	1	2145	tags=33%, list=17%, signal=40%
KEGG_FATTY_ACID_METABOLISM	KEGG_FATTY_ACID_METABOLISM		25	0.155448	0.500968	0.990792	0.999181	1	4094	tags=40%, list=32%, signal=59%
KEGG_GLYCOLYSIS_GLUCONEOGENESIS	KEGG_GLYCOLYSIS_GLUCONEOGENESIS		35	0.137527	0.488713	0.99389	0.993167	1	4094	tags=37%, list=32%, signal=55%
