# Supplementary material for: Broad repression of DNA repair genes in senescent cells identified by integration of transcriptomic data
Source: Nucleic Acids Res. 2024 Dec 31;53(1):gkae1257. doi: 10.1093/nar/gkae1257 (PMC11724277; doi:10.1093/nar/gkae1257)
Supplement: gkae1257_Supplemental_Files [file gkae1257_supplemental_files.zip › Suppl_Table_7_Aging_Expression_Clusters.xlsx]

## Sheet: Description
Supplementary table 7: Tables of the expression clusters for aging
This excel table regroups the Expression clusters performed on the dataset GSE113957 (sheet 2) and their respective enrichment (sheet 3). Only the clusters with biologically relevant pattern were analyzed (Cluster 2,3,7,9,10).
Related to (Fig. 4) and (Supp. Fig. 5).
This analysis was performed using Soft clustering of time series gene expression data "Mfuzz" implemented in the RNfuzzyApp R packages (Habermann, B.H 2021)
Enrichment for each cluster was performed using ENTEZ ID as input in G:profiler tool with GOBP as reference and 500 as Max term size.
G:profiler Liis Kolberg, Uku Raudvere, Ivan Kuzmin, Priit Adler, Jaak Vilo, Hedi Peterson: g:Profiler—interoperable web service for functional enrichment analysis and gene identifier mapping (2023 update) Nucleic Acids Research, May 2023; doi:10.1093/nar/gkad347 [PDF].

## Sheet: Expression clusters
Gene ID (SYMBOL)	Expression cluster ID
MPV17L	1
LOC440934	1
SPDYE3	1
FAIM	1
C1QTNF9B-AS1	1
LOC101927069	1
HIST2H2BF	1
CNGA1	1
RARRES2	1
KIF25-AS1	1
DNASE2B	1
KLHL26	1
ADAMTS17	1
KRT12	1
MIR1244-2	1
SOGA3	1
KRT17	1
MIR378J	1
LOC101927503	1
ATP6V0CP3	1
LCA10	1
KIAA0408	1
LCT	1
NUDT4P1	1
LOC100506444	1
MIR6895	1
MEI1	1
NWD1	1
MIR4641	1
CRYGS	1
KCNQ1	1
IL36B	1
PITPNC1	1
CRTAM	1
BCL11B	1
LINC01881	1
SLC34A3	1
SSTR2	1
CERS3	1
MIR1301	1
LINC00923	1
EID2	1
EPM2A	1
PNPLA4	1
PRR34	1
RPS26P11	1
CDH23	1
GDPD2	1
TLE1	1
MIR6859-3	1
LINC00853	1
GCK	1
LOC101927157	1
ANP32A-IT1	1
ZNF706	1
CENPQ	1
ACOT1	1
LINC01257	1
LPAR2	1
SLC6A2	1
LINC01970	1
PTPRN	1
SMPD2	1
LOC101927420	1
LOC101928977	1
C17orf100	1
CHIT1	1
RIBC1	1
LOC101927267	1
HPD	1
IHH	1
LOC729307	1
MIR6730	1
CHRM1	1
LOC100506022	1
MMP13	1
ALMS1P1	1
CR1L	1
ZSCAN4	1
TIMP3	1
GGNBP1	1
TSNAXIP1	1
LOC105373352	1
SLC25A53	1
LOC389199	1
CNTN6	1
JPX	1
GDAP1L1	1
COL9A3	1
LINC02054	1
SNORD87	1
UNC5CL	1
CTAGE8	1
PP14571	1
MIR6883	1
CRYBB1	1
LOC105373031	1
MYL7	1
TTC29	1
LOC101928622	1
ABHD2	1
C2-AS1	1
YBX2	1
CRTAC1	1
CCDC26	1
C8B	1
ZNF141	1
ENAH	1
CYP1A1	1
UNC80	1
RIIAD1	1
SLC38A8	1
PROM2	1
TMEM86A	1
LOC101926948	1
KIAA0907	1
PIK3CG	1
FBXO47	1
AQP7P1	1
GLUD1P7	1
ALG1L9P	1
GSTM4	1
MARCKS	1
PLN	1
TIGD4	1
HHIPL2	1
LINC01637	1
SNORD116-22	1
CEBPA	1
UBXN7-AS1	1
CATSPERG	1
MILR1	1
CHRD	1
PRR9	1
SLC26A1	1
LOC101930114	1
SOX4	1
LINC01269	1
NPY6R	1
TNRC18P1	1
PRRG4	1
LOC101927365	1
LINC01347	1
PTGER4P2-CDK2AP2P2	1
MIR3681HG	1
CYP2R1	1
USP27X	1
NEBL	1
BPIFB4	1
GJC3	1
TRIM35	1
FASLG	1
BCAR4	1
KCTD21-AS1	1
SSBP3	1
KRT86	1
LOC100128993	1
CLCA3P	1
NXPE2	1
RNVU1-19	1
PCDHB5	1
LOC101927884	1
TTC23L	1
SPATA4	1
LCN2	1
PRL	1
C6orf229	1
SNORA68	1
SEC14L6	1
SP6	1
SNORD135	1
TAS2R5	1
TPST1	1
FSHR	1
INE2	1
LOC102723322	1
MIR6849	1
MIR6770-1	1
GLS2	1
LINC00323	1
KLF13	1
MAGEC1	1
MAGEE1	1
LOC101928461	1
RSPH6A	1
ANKK1	1
PPEF2	1
CRLF1	1
MTRNR2L2	1
NCMAP	1
DNAH17-AS1	1
PPP1R27	1
IGF1	1
AADACP1	1
HERC2P2	1
CCDC126	1
LCP1	1
SLC38A3	1
LOC728673	1
LINC00167	1
SLC22A14	1
ZNF77	1
MEGF9	1
FNDC11	1
LY6D	1
DRAXIN	1
KRT6A	1
LOC101929626	1
DMBX1	1
IGFBPL1	1
FHAD1	1
PANX2	1
LOC101928160	1
HDAC4	1
FLG2	1
PDZD9	1
CCDC13	1
OR10V2P	1
MIR6770-3	1
TCN1	1
HTR6	1
WDR45	1
CEMP1	1
APOA1	1
MIR410	1
USP18	1
LINC01929	1
ZFP57	1
LOC339803	1
CYP1A2	1
CLRN3	1
SRRM3	1
JAKMIP3	1
MIR1291	1
SYNDIG1	1
B3GNT7	1
GOLGA8J	1
PLA1A	1
GDF10	1
MIR4738	1
MN1	1
RHBDL3	1
MIR6812	1
XIST	1
JSRP1	1
ASCL1	1
SNORA71A	1
DOCK3	1
USP27X-AS1	1
CBLB	1
OR2L1P	1
TMEM55B	1
C1QL2	1
ZNF253	1
GPR12	1
UGT3A2	1
GSTT1-AS1	1
VMAC	1
GDPD5	1
CASP14	1
CHRDL2	1
EGFR-AS1	1
VAMP1	1
LOC105371430	1
DCHS1	1
DMXL2	1
NUP62CL	1
TUBB1	1
PDYN	1
STAG3L3	1
PIGH	1
NKX6-1	1
SLC6A12	1
SNORD51	1
MIR424	1
XPNPEP3	1
GABRB2	1
SLC1A7	1
APOA4	1
JPH3	1
SPON2	1
SPRTN	1
NUDT4	1
GRIN2C	1
CCDC171	1
SCG3	1
HSDL1	1
COL26A1	1
SATL1	1
EDNRB	1
LOC286238	1
GTF2IP20	1
C1QTNF3	1
CPO	1
SDCBP2	1
FCER1G	1
C1orf167	1
LOC100506113	1
EPN3	1
ERI2	1
RARG	1
FAM222A-AS1	1
MROH6	1
BCORL1	1
ADAM20P1	1
BTBD9	1
UNC5A	1
LINC00854	1
SYCP2	1
GLRX2	1
SMAD1	1
DSC1	1
SERPINB8	1
LOC101929095	1
SIRPB1	1
CATSPER2	1
MZF1-AS1	1
MTRNR2L4	1
LOC400655	1
TMEM200C	1
SBK1	1
LINC00703	1
NANOS3	1
CLEC18B	1
TFAMP1	1
CORT	1
MIR612	1
WAS	1
LINC00599	1
LHPP	1
MIR6894	1
LINC01571	1
ZFX-AS1	1
TGFB3	1
LAMC3	1
CDK19	1
MIR6514	1
DAPP1	1
RORA-AS2	1
IL1F10	1
CELSR3	1
LINC00636	1
LGALS9	1
LINC01474	1
MIR5572	1
LTA	1
PXDNL	1
SYT14	1
TDRD9	1
AZIN2	1
ACOXL-AS1	1
SLC18A2	1
KCTD21	1
RTCA-AS1	1
FAM221B	1
GATM	1
MPPED2	1
ISLR	1
LOC101928324	1
ANTXR1	1
NFAM1	1
LRRC4C	1
CLU	1
LOC100132356	1
MIR4793	1
CES1	1
KRBA2	1
ITGB5	1
ARHGAP30	1
LRP1	1
A1BG-AS1	1
DNASE1L3	1
MOBP	1
CDHR1	1
POLR2A	1
LY86-AS1	1
PMCH	1
SNHG18	1
LOC101928525	1
MIR6742	1
SNAR-E	1
HAVCR2	1
LRRC73	1
GPX3	1
SYT3	1
SPON1	1
SCART1	1
LOC100131289	1
OR2B6	1
LOC100506274	1
VN1R2	1
FAHD2CP	1
ESYT3	1
KCNK7	1
FLJ36777	1
HOXA-AS2	1
NETO1	1
LRRC37A2	1
GABRR1	1
CCL11	1
RASAL2-AS1	1
GZMM	1
TEX38	1
MIR181B2	1
ZFAND4	1
MIR6075	1
ADCY5	1
C1orf216	1
MIR4461	1
FAM83C	1
PMS2	1
ADH6	1
CPNE5	1
TMPRSS2	1
AXDND1	1
CENPC	1
LOC105370424	1
FAM221A	1
ACER1	1
TTC39C-AS1	1
FLJ33534	1
KCNH6	1
LINC01152	1
RPL3L	1
STRADB	1
CELA2B	1
BTG4	1
MIR4689	1
SDR16C5	1
TAC4	1
FBXO6	1
ZFYVE16	1
SLC2A4	1
CXXC4	1
MIR6859-1	1
POU5F2	1
WBP2	1
PEX11G	1
KCNJ4	1
ZNF503-AS2	1
MIR4271	1
SRCIN1	1
MIR7114	1
MMP8	1
SSC5D	1
TIMP1	1
CTAGE15	1
PP7080	1
ADGRG5	1
LINC00484	1
IL17C	1
LOC100506123	1
MIR369	1
ADGRF2	1
CCDC88C	1
C1QTNF9B	1
HSPA1A	1
ACACB	1
XGY2	1
TAS2R9	1
PLPP6	1
LMAN1L	1
FAM220A	1
TMPRSS11E	1
SNORD116-23	1
CCR9	1
LOC100130987	1
HIST1H4D	1
SYNJ2	1
ANKRD19P	1
KRT1	1
LAMB2	1
CD96	1
FMR1NB	1
SERPINB4	1
HSPA1L	1
CWH43	1
ZNF503	1
CACNA1C-AS1	1
CLDN9	1
GTF2IP7	1
TBX21	1
LCE1A	1
KLRC4	1
PLXDC2	1
LINC01655	1
LRRC31	1
LOC100506125	1
MEGF10	1
LHX4	1
CCSER1	1
NEGR1-IT1	1
HORMAD1	1
ODF1	1
DENND5B	1
KCNAB2	1
LINC02109	1
LOC100287632	1
FAM174A	1
UNC5B-AS1	1
FGL2	1
NTNG2	1
SREBF2	1
RND2	1
KLK7	1
BRD3	1
KDM5C	1
FOXN1	1
HULC	1
MIR4697	1
CREB3L3	1
MIR6757	1
S100A8	1
MIR6822	1
HEXIM1	1
GAREM1	1
SLC36A1	1
LINC01266	1
SMPD1	1
SLC6A4	1
MIR548AN	1
ZNF516	1
MIR6876	1
MIR4273	1
GHSR	1
LOC101927686	1
LINC00310	1
MIR3138	1
LOC105375218	1
TSIX	1
DIO2-AS1	1
ZNF517	1
SNORD114-7	1
HTR2A	1
LINC01142	1
SNORA77	1
KRTAP5-4	1
LOC100287944	1
CYP4F12	1
INPP5K	1
CHADL	1
LYSMD2	1
NRTN	1
HBA1	1
RAB27B	1
YPEL3	1
MIR5092	1
LOC101927415	1
LINC00551	1
MIR3191	1
NIPSNAP3B	1
MIR6859-4	1
COMP	1
BMF	1
LINC00174	1
GSTT1	1
AADAT	1
BMP7	1
IFNA13	1
YIPF3	1
MIR6726	1
TSPEAR	1
LINC00845	1
RHCE	1
SERPINE3	1
MIR6720	1
MRS2	1
LRCOL1	1
TNFAIP6	1
PIP4K2A	1
LDOC1L	1
WFIKKN2	1
C5orf64-AS1	1
SLC39A11	1
SSX1	1
MEPE	1
DHRS3	1
TKTL1	1
ITGA9	1
MTUS2	1
KIAA1328	1
CCNI2	1
SPRNP1	1
SOX9	1
EVA1C	1
PLBD2	1
LRP4	1
IRF8	1
SRMS	1
TMEM61	1
TMIGD3	1
LOC102723701	1
GGT1	1
HCST	1
GOLGA8EP	1
SEPT7P9	1
ATG13	1
SPIB	1
PUS10	1
ADGRB1	1
MAP4K1	1
ARSF	1
SNORD113-9	1
MIR4697HG	1
HTR3C	1
GRIK2	1
ERVMER34-1	1
SDK2	1
CYP2D6	1
ABHD6	1
LINC01160	1
LINC01000	1
TDO2	1
CASC21	1
MIR5587	1
GLRA2	1
LOC101928053	1
FGF14-IT1	1
BLOC1S3	1
LOC729739	1
SCARNA21	1
LOC100294362	1
AS-PTPRE	1
KL	1
MIR4469	1
NEBL-AS1	1
TMEM231	1
ZNF599	1
AARD	1
ZNF843	1
KCNS3	1
APOC3	1
C5AR2	1
SEMA6C	1
SP5	1
HAO2	1
PCP4L1	1
KLK4	1
POU2AF1	1
PKD1L3	1
TSPAN18	1
LINC02043	1
C11orf86	1
TMEM151A	1
LINC00824	1
FMR1-AS1	1
KLRG1	1
VSIG8	1
POTEI	1
TACR1	1
AIFM3	1
NFIX	1
EHF	1
PRAC1	1
LOC100996583	1
MIR1236	1
RFPL4B	1
ENTPD8	1
GABRR2	1
ZNF184	1
LOC101927770	1
KCNJ10	1
MMD	1
EGOT	1
PEX5L	1
LOC643339	1
CSN1S1	1
WEE2	1
CUBN	1
KERA	1
CARNS1	1
BRE-AS1	1
PI16	1
SOX30	1
CALCA	1
CPT1B	1
GOLGA6L17P	1
SLC46A1	1
CACNG7	1
SCRG1	1
LINC00910	1
TMEM117	1
FNIP2	1
ANO5	1
LOC101927447	1
SNORD107	1
EN2	1
GOLGA6L10	1
PIK3C2G	1
SMN1	1
SELENOI	1
POU6F2-AS2	1
FGFR2	1
MIR6755	1
COL23A1	1
KRT5	1
NCALD	1
GPRIN2	1
LGI3	1
CHST13	1
MIR326	1
PGM5	1
LCE4A	1
LOC100506127	1
OR1J4	1
PARS2	1
SOX5	1
MIR6859-2	1
MMP7	1
OXT	1
HLA-B	1
LOC101928674	1
LOC101928100	1
ISM1	1
LINC01565	1
LOC728084	1
PRAMEF34P	1
ASXL3	1
DGAT2L6	1
NTNG1	1
CILP2	1
LOC339166	1
SNORD58A	1
DRC7	1
SLITRK2	1
KLRC4-KLRK1	1
ADAMTS2	1
LOC105374988	1
KYNU	1
ZNF569	1
CAHM	1
LOC414300	1
EXD1	1
PRDM13	1
ASB18	1
HLA-J	1
PCOLCE-AS1	1
FCRLB	1
FUT3	1
CDRT8	1
APOC4-APOC2	1
LINC00640	1
LOC340581	1
LOC101928885	1
LOC100506895	1
CHRNA2	1
CLSTN2-AS1	1
RNF219	1
STPG2	1
SNORD4A	1
LOC286059	1
TBX4	1
SMPDL3B	1
RNASE1	1
CHRFAM7A	1
PGM5P3-AS1	1
HIST1H2AI	1
PRAC2	1
GNLY	1
SLC9B2	1
SLC25A34	1
FOXL2	1
LOC389641	1
PLAC1	1
JPH4	1
PKLR	1
LINC00365	1
TMPRSS5	1
MIR5693	1
PLD5	1
PBXIP1	1
CRYBA4	1
IFI44L	1
SNORD114-13	1
MIR1976	1
FAM178B	1
HSPA1B	1
KCNJ9	1
MYT1	1
LOC102723824	1
MIR2277	1
CECR5-AS1	1
OIP5-AS1	1
MIR4758	1
GNAO1	1
TRAPPC2	1
BACE2	1
ARHGEF26-AS1	1
LRRC61	1
MIR3145	1
LINC00384	1
ZNF341	1
CFAP157	1
MDS2	1
MIXL1	1
TMEM27	1
FBLN2	1
LOC101927314	1
GPRC5C	1
EPHB3	1
PWARSN	1
TSPAN11	1
HERC2P9	1
MIR6770-2	1
TYMP	1
LINC00680	1
DISP2	1
PCNX1	1
SYN3	1
CLRN2	1
SCUBE2	1
SNORA20	1
TTC34	1
GTSE1-AS1	1
ADCY7	1
SLC16A13	1
TUBA4B	1
MIR296	1
TYRP1	1
LTBP2	1
PTK6	1
LOC100652758	1
LINC01299	1
STK4-AS1	1
POTEJ	1
LOC284412	1
PALB2	1
SNORA36B	1
KRT6B	1
TNMD	1
SNORD93	1
MIR3185	1
S100A9	1
ABCC6P2	1
TMEM52	1
SLC52A3	1
IGF2-AS	1
LOC102546229	1
CHST1	1
IL21	1
NEO1	1
HSPB9	1
FAM66A	1
LOC101927166	1
LOC392232	1
HSD11B1	1
MIR1244-4	1
DGKI	1
LINC02133	1
SHANK3	1
PTPN5	1
LINC01128	1
RNASEH2B-AS1	1
DPPA3	1
KRTAP5-7	1
GPR137C	1
EBF4	1
APOC4	1
MCIDAS	1
ZNRD1ASP	1
INSRR	1
PLA2G12B	1
SLC7A8	1
NMNAT1	1
PRRT1	1
PLA2G4F	1
LINC00508	1
CAMK2N2	1
PRR4	1
LOC101928823	1
GNRH2	1
MT1HL1	1
DRD2	1
LTK	1
CA5B	1
TTC30B	1
FIGLA	1
LOC283194	1
LOC105373878	1
C22orf23	1
CPNE6	1
LYPD5	1
SLC4A11	1
LOC105372493	1
TMEM150C	1
CALML3	1
STAG3L1	1
ITGA9-AS1	1
B3GNT9	1
C8orf31	1
ZNF750	1
CXCR5	1
LOC100128568	1
ADAMTS13	1
CD19	1
LINC01024	1
PHYHIP	1
THCAT158	1
HGFAC	1
LINC00491	1
SLC16A9	1
BCL2L10	1
C9orf92	1
A2M	1
HOXB13	1
RIMS1	1
LOC105370802	1
CYS1	1
RCVRN	1
STK26	1
LINC00454	1
ALOX12	1
SCAMP5	1
CHP2	1
ZNF250	1
PRR18	1
FRAS1	1
MIR1208	1
LGALS4	1
NBPF7	1
MIR590	1
KRT6C	1
CEP97	1
C9	1
SMIM5	1
FGFBP2	1
ZNF815P	1
PRNCR1	1
MIR615	1
PLAC9	1
C14orf37	1
TRPV4	1
SNORA70F	1
ZSWIM6	1
SMG1P6	1
OR51I1	1
TAS2R19	1
AKR1C2	1
ROBO4	1
NUTM1	1
SNORA5A	1
TSPAN15	1
GOLGA8R	1
ENHO	1
HEATR4	1
KLK5	1
LOC105378385	1
C2orf88	1
SGCG	1
KRT78	1
ZNF468	1
INGX	1
PKDREJ	1
PDC	1
MIR1227	1
LOC643406	1
LCE2D	1
PNPLA7	1
GSG1L	1
C15orf59-AS1	1
ZDHHC1	1
DSC2	1
MST1L	1
BMP5	1
TTC39A	1
FRMPD2	1
MGC16025	1
GZMB	1
FAM182A	1
ZNF525	1
ADCY10P1	1
COL10A1	1
SNORD109A	1
CPT1A	1
SLC27A1	1
LINC01563	1
PRAMEF36P	1
DCAF8L1	1
NAP1L2	1
ZBED6CL	1
LOC389332	1
TANC1	1
C3orf80	1
CLEC1B	1
HCG2040054	1
SUMF2	1
PANDAR	1
RASA4CP	1
SLC28A1	1
LINC01396	1
LINC00673	1
TNXA	1
FAM167A-AS1	1
JPH1	1
OGN	1
WFDC6	1
TMEM62	1
HLA-H	1
CHGB	1
DKFZp434L192	1
MSH4	1
SLC23A1	1
GCG	1
TMEM60	1
PNMAL2	1
LOC101929829	1
COL5A3	1
SOX9-AS1	1
ANXA13	1
SNTN	1
LINC00330	1
SCARA5	1
NGEF	1
HTRA3	1
C19orf45	1
SPACA6P-AS	1
SLC4A10	1
RUNX2	1
RASL11B	1
PLA2G4E-AS1	1
MMP25	1
CATSPER3	1
ID4	1
MIR4514	1
CNTN2	1
BACH2	1
RBP1	1
SNORA12	1
C15orf53	1
MIR6893	1
C2orf54	1
IRS4	1
INCA1	1
KCNIP4	1
RXFP2	1
KIAA0355	1
GPR52	1
RPS7P5	1
ARL11	1
DMTN	1
BTNL9	1
LTC4S	1
MPC1L	1
ZNF681	1
SNORA15	1
SEMA3G	1
SCARNA1	1
LOC731157	1
GFY	1
CSE1L-AS1	1
SLITRK6	1
C2CD4B	1
KRT85	1
RGMA	1
CASP12	1
FAM225B	1
CILP	1
TUBA8	1
CHRM3	1
MIR889	1
SNORD116-14	1
B3GALT4	1
GPR171	1
ASB11	1
LIMCH1	1
MMP10	1
FGF8	1
TCHHL1	1
MIR6809	1
SOCS2-AS1	1
LINC01543	1
LINC00938	1
HFE2	1
DRICH1	1
LINC00602	1
TMEM57	1
CLEC18C	1
GRIA4	1
MIR3607	1
PHF13	1
FAM118A	1
AKAP7	1
LINC01033	1
TTBK1	1
GPRC5B	1
LINC00462	1
LHX8	1
BACE1	1
MIR4489	1
WNT3A	1
ING1	1
SNORD71	1
YEATS4	1
SGPP2	1
ACP7	1
LOC101928416	1
CACNA2D2	1
C10orf126	1
LOC101928446	1
IL1RN	1
GNAT2	1
GLUD1P3	1
ZRSR2	1
HTT-AS	1
LINC01532	1
LOC100129518	1
SCARA3	1
ODF3B	1
SSX2IP	1
MFSD14C	1
B4GALT6	1
MAPK15	1
CRIP3	1
HLA-DOB	1
BCL2L11	1
POU5F1P5	1
LINC01089	1
GLIS2-AS1	1
LINC00189	1
HDAC5	1
ADAM8	1
C2orf81	1
BBOX1-AS1	1
LOC100129203	1
PDCD1	1
ACTR2	1
CCDC175	1
LOC102723582	1
FPR1	1
LMTK3	1
F2RL3	1
LOC102723766	1
CHST6	1
FAM35DP	1
HES7	1
SMCO1	1
CDH11	1
EN1	1
MIR548D1	1
FAM209A	1
LOC105371414	1
FAM78A	1
LOC101929596	1
CEBPE	1
PRKCB	1
SNORA60	1
LINC00605	1
FXYD4	1
MIR3662	1
ABTB2	1
DNAAF1	1
LOC101927666	1
LOC646938	1
YWHAZ	1
GAL	1
SUMO4	1
HLA-C	1
LINC01182	1
NBAT1	1
KRT39	1
DCLK1	1
KCNIP4-IT1	1
EFNB2	1
LRRC3	1
DNAH17	1
HCAR3	1
THEM5	1
NEIL1	1
LOC645967	1
AGBL4	1
SLC13A2	1
LDLRAD4	1
SLC16A8	1
CYP51A1-AS1	1
LINC01488	1
MIR6751	1
RHOD	1
APLNR	1
MUC4	1
CRY2	1
SLC16A4	1
LOC645752	1
TREX2	1
RGS1	1
LOC101929295	1
RNF19B	1
NRP1	1
LOC105378269	1
POU6F2	1
LAMTOR5-AS1	1
SMN2	1
DDX4	1
WLS	1
DUXA	1
C1QTNF6	1
NTRK3	1
OTOGL	1
CHL1	1
SNORD64	1
TMEM105	1
UGT2B7	1
KDF1	1
GALNT9	1
MIR370	1
PRKCG	1
LRFN5	1
ZNF107	1
IDO1	1
LINC01048	1
C19orf84	1
MIR6780A	1
WFDC13	1
TIPARP-AS1	1
DISP3	1
BEAN1	1
LINC02113	1
LOC391322	1
ZNF418	1
TCF24	1
SYAP1	1
LOC101929470	1
MIR3177	1
LRRC66	1
TMEM220	1
UGGT2	1
SLC24A5	1
CCDC184	1
MIR196B	1
IGFL1	1
HDHD3	1
MIR611	1
DMBT1	1
SNORD114-26	1
KRTAP5-2	1
KCND2	1
PRDM6	1
CCNO	1
SNORD133	1
LINC01465	1
RASL10A	1
NBPF9	1
GPR4	1
KRT18P55	1
CD300C	1
LOC645513	1
IQCA1	1
CCP110	1
DPYD-AS1	1
MIR152	1
EVPL	1
TRG-AS1	1
DNAJC27-AS1	1
ACSL6	1
LOC100420587	1
P3H2-AS1	1
GOLT1A	1
ATP2B3	1
POLR2J3	1
CCDC160	1
TMPRSS6	1
KIF5C	1
FABP5P3	1
SIX3	1
NR4A2	1
PER2	1
MIR6824	1
MIR548L	1
FNDC5	1
LOC101927211	1
CAPN9	1
SLC39A5	1
LOC101929134	1
TDRD12	1
CLSTN3	1
SCARNA11	1
LOC554206	1
SSR4P1	1
CEBPB-AS1	1
ANAPC1P1	1
COPS8	1
LOC105369781	1
LINC00028	1
AQP6	1
ZNF295-AS1	1
THEGL	1
ST6GALNAC2	1
LOC102723809	1
FER1L5	1
PAQR9-AS1	1
CALML6	1
KCNA1	1
MIR1244-1	1
SNORA16B	1
PRAMEF6	1
PDZK1	1
CASC16	1
LOC645485	1
PLEK	1
CFAP126	1
MIR205HG	1
MIR6512	1
SLC25A40	1
COL9A2	1
FIRRE	1
MIR3132	1
UBE2A	1
FRMD7	1
PRMT6	1
RDX	1
MIR217HG	1
AMT	1
SEC24B-AS1	1
HHIPL1	1
NPIPA1	1
GRIK4	1
HNF4G	1
LOC101929563	1
SPRR1A	1
LONRF1	1
HIST1H4I	1
SCG2	1
PLCL1	1
UPK2	1
SHH	1
PRCAT47	1
LOC101927691	1
NPTX2	1
GJD2	1
C16orf71	1
CCDC141	1
DFNA5	1
PCGF6	1
SORBS1	1
TAGAP	1
HIST1H2BF	1
SYCE1	1
ERN1	1
SNHG5	1
CLEC4F	1
AGPAT4-IT1	1
VGLL4	1
LOC101930370	1
C3orf35	1
NRN1L	1
KIAA1324	1
LOC105370177	1
CTGF	1
LINC01006	1
ANGPT4	1
IL24	1
LACTB2-AS1	1
LINC01615	1
PIP	1
LRRC63	1
UBL4B	1
SYNPR-AS1	1
MIR6815	1
SNORD109B	1
PRH1-TAS2R14	1
SLC30A4	1
LOC100506076	1
LINC01132	1
LINC00696	1
MAMDC2-AS1	1
KCNH2	1
SEZ6L2	1
OFD1	1
IL10RB-AS1	1
MIR548H4	1
LINC01722	1
IDI1	1
HECTD2-AS1	1
MIR6780B	1
FNDC9	1
LOC729603	1
MIR3190	1
POSTN	1
LOC101927768	1
CLEC10A	1
CELF4	1
CROCCP3	1
PCED1A	1
ZBED8	1
OIT3	1
CDIPT-AS1	1
DCAF12L2	1
TAS2R46	1
NAF1	1
CACNG6	1
UBE2E2-AS1	1
GSC	1
ODF2L	1
PGK2	1
METTL21EP	1
SNORD114-12	1
RFPL2	1
CDHR4	1
ADD2	1
LOC100996842	1
CTAGE7P	1
LINC02141	1
ZNF556	1
EPYC	1
PAGE1	1
TNKS2-AS1	1
CLEC2L	1
SLC25A45	1
SPARCL1	1
LOC100133315	1
FAM170A	1
RP1	1
FAM35BP	1
LOC105369486	1
DSC3	1
GAL3ST1	1
BCL3	1
NUDT4P2	1
KMO	1
PRKD1	1
SKI	1
RFPL4A	1
HMCN1	1
SKAP1	1
CBFB	1
DYNC1I1	1
CCDC68	1
TMEM179	1
LOC101927468	1
TNFRSF18	1
ROCK1P1	1
ZNF331	1
PODNL1	1
RPP25	1
MAPK10	1
TRPM2	1
IGSF9B	1
MTRNR2L9	1
LOC100506136	1
JAM3	1
SERPINB5	1
LY6G6C	1
FAM133A	1
EYA2	1
LINC00702	1
LOC101927027	1
SLC35F1	1
KIF27	1
CD79A	1
LOC149684	1
PTX4	1
ABCC11	1
SERPINA4	1
MIR1244-3	1
C2orf66	1
SORCS2	1
PCSK1	1
TRAK2	1
SIDT2	1
TEX43	1
RORA-AS1	1
TAF13	1
CEACAM20	1
ZRANB2-AS2	1
DSG1	1
KHDC3L	1
LOC653712	1
PKN2-AS1	1
OR1F1	1
FAM102B	1
LOC101927124	1
APOE	1
CASC17	1
CLEC12A	1
TYR	1
VIP	1
LINC01126	1
CNR1	1
IRAIN	1
LOC100147773	1
LOC220729	1
NKD2	1
CBLC	1
SULT1A2	1
CATSPER2P1	1
CYB5D2	1
CDHR5	1
PGM2L1	1
TMEM41B	1
LOC101929140	1
FLNB-AS1	1
HIST1H2AJ	1
CHMP1B2P	1
PAX9	1
CST7	1
FRAT1	1
TRDN	1
ZFPM2	1
LINC01250	1
ST14	1
NSG1	1
MIR34B	1
LOC401052	1
LOC285819	1
LOC729652	1
MIR941-1	1
SERTAD2	1
KRT19P2	1
MIR4658	1
TREM1	1
MIPOL1	1
CCDC144CP	1
ZCCHC14	1
ZIC1	1
PLEKHH1	1
LINC01586	1
HIST1H4B	1
SNORA32	1
STPG3	1
LOC101927787	1
LOC105369192	1
OMD	1
SNORD97	1
CLEC12B	1
GAS2L1P2	1
NR3C2	1
GEMIN8	1
AKR1C8P	1
TMEM132E	1
MIR3671	1
LOC101928222	1
SNORD84	1
VSIG4	1
POM121L1P	1
FAM71E2	1
MIR138-1	1
CASP8AP2	1
WDR88	1
LINC01518	1
BCL6B	1
MIR6843	1
LOC100506175	1
LINC02112	1
PCDHB13	1
ANKRD6	1
HPR	1
CITED1	1
SPRR1B	1
LINC01234	1
CASC8	1
PRRT4	1
LOC100506207	1
GOLGA2P10	1
LOC100129620	1
TMEM190	1
IL10RA	1
RNU6-2	1
AKR1B15	1
KRT2	1
RBBP9	1
LOC101927181	1
BEST2	1
ASAH2	1
LINC00536	1
PDZD4	1
SPOCK2	1
SENP7	1
COL14A1	1
CPLX1	1
CEBPB	1
ZNRF3-AS1	1
CYP26A1	1
HLA-G	1
LRRK1	1
LOC102724596	1
LOC105377458	1
TCTN2	1
DCD	1
TM7SF2	2
AP1S3	2
TMEM88B	2
PRKACG	2
NAA40	2
SCN5A	2
BLMH	2
S1PR5	2
LINC01873	2
COPS7B	2
DIO3OS	2
NODAL	2
ZNF806	2
SLC25A29	2
WNT8B	2
DNAJB6	2
FLT3	2
CCDC153	2
NRBP1	2
DPPA4	2
B4GALNT1	2
TMCO3	2
ZIC2	2
LOC729966	2
TMEM108	2
HMCES	2
HBA2	2
LOC102724908	2
KCNK13	2
KRT35	2
PDE6B	2
FOXO3B	2
LINC00336	2
SLC26A10	2
RBM23	2
SNORD111B	2
DNAJB13	2
CTPS2	2
POLDIP3	2
SLC25A44	2
GTF2E2	2
ASB5	2
LRRC42	2
PTPRQ	2
RPP38	2
ABCB11	2
LIPG	2
MOV10	2
OR2L2	2
KLHL1	2
IL17REL	2
ZBED9	2
BIN1	2
EYS	2
GORASP1	2
ATXN2	2
LOC101929089	2
LOC729870	2
PIANP	2
PIEZO2	2
ZNF853	2
IFNL3	2
LOC101929284	2
FAM24B-CUZD1	2
FGF20	2
ZNF839	2
CHST11	2
LOC100505918	2
LINC01783	2
SIGLEC6	2
GRK1	2
BCAM	2
LINC00970	2
TMEM2	2
ZNF560	2
FOSL2	2
ABCB6	2
HDGFRP3	2
NR0B2	2
KRT13	2
KRTAP3-1	2
PHF10	2
OR9Q1	2
SV2A	2
CAND2	2
ALS2	2
RFC1	2
CNNM1	2
CRABP1	2
LOC100652768	2
PRR3	2
YRDC	2
CRHR1-IT1-CRHR1	2
BNIP1	2
MRPL33	2
BLVRA	2
COL4A2	2
EPHA5-AS1	2
TMEM265	2
ARC	2
KCNMA1-AS3	2
MIR3184	2
LOC105374060	2
CELF1	2
GYPB	2
SPINT1	2
LINC01248	2
MIR935	2
EIF3F	2
LINC01672	2
SALL4	2
TCF21	2
UNG	2
MLLT11	2
SYNGR3	2
SH2D2A	2
FOXD4L3	2
DLX2-AS1	2
DCLK2	2
LRRN3	2
ST8SIA6	2
AGTR1	2
DPP10	2
FREM2	2
HMP19	2
LINC01619	2
LOC102724156	2
MGC2889	2
OSTN-AS1	2
TLL1	2
ELOVL2-AS1	2
SULT1E1	2
LMNTD1	2
UGGT1	2
ZNF382	2
DCBLD1	2
KIAA1210	2
VPS33A	2
LINC01411	2
LPCAT4	2
THG1L	2
SLC50A1	2
MIR181A1	2
DENND5B-AS1	2
ELOVL6	2
MYPN	2
CHRNA1	2
AAR2	2
KISS1	2
SPECC1L-ADORA2A	2
ECRP	2
LINC00402	2
MIR571	2
CPT1C	2
MAP3K20	2
NEIL2	2
CDKL2	2
MB21D2	2
AKT3	2
PRSS46	2
NTRK1	2
CNTNAP2	2
DUSP8	2
KCNE1	2
PTPN3	2
SH3GL2	2
OCRL	2
SMO	2
AFAP1L2	2
STK39	2
RUNDC1	2
LOC440390	2
ATP11C	2
TANGO6	2
HDC	2
PRSS50	2
CENPV	2
HNRNPA1L2	2
WT1	2
PPP2R1B	2
CELSR2	2
LOC100289656	2
DTX4	2
CHD3	2
LOC101927583	2
GPRC5A	2
SDHAF2	2
STK35	2
COG1	2
MUC16	2
SLC8A1	2
RIC8B	2
ALPK3	2
MBNL2	2
FAM168B	2
SYS1-DBNDD2	2
KHK	2
MSH6	2
HERC4	2
EDRF1	2
LINC01108	2
CBL	2
MLEC	2
RGS4	2
SCARNA27	2
WNT2B	2
MIR6825	2
FGF16	2
KIF2A	2
LOC400706	2
OR7C1	2
OAZ3	2
TTC23	2
ARF3	2
P2RY2	2
TCF15	2
BOK-AS1	2
LINC00929	2
DACH2	2
LOC646029	2
PAQR9	2
PSMA2	2
SLC24A3	2
AP3M2	2
ZNF365	2
LOC105372977	2
LCMT1-AS1	2
TCF7	2
KRT34	2
HDLBP	2
HIST1H4E	2
CSRNP2	2
MIR4695	2
LINC00961	2
KCTD14	2
LOC101929415	2
FCN2	2
HIST1H1A	2
PGCP1	2
NEU2	2
LOC102546299	2
C9orf66	2
AAMDC	2
PPM1J	2
ZNF24	2
DRGX	2
TOR3A	2
PRPF18	2
CD37	2
LOC100507195	2
CNKSR3	2
TMEM215	2
OXTR	2
KIF17	2
LEXM	2
OSBPL10	2
LOC100132078	2
ISOC1	2
NLGN4Y-AS1	2
DNMT3A	2
ULK4	2
PPP2R5B	2
DLG1	2
UNC5C	2
IQGAP2	2
LINC01336	2
CNN1	2
FOXL1	2
LOC101929109	2
LINC01991	2
HID1	2
CCDC155	2
CARD11	2
LOC100499484	2
PHOSPHO2-KLHL23	2
TMSB15A	2
GYG2P1	2
ESYT1	2
B4GAT1	2
MFNG	2
OTUD6A	2
HAP1	2
MIR23A	2
CPA2	2
SLAIN1	2
LZTS1	2
DNAJA1	2
ARSB	2
ARHGEF10	2
STARD7	2
LOC339593	2
SCGB2A2	2
INPP5J	2
COX6B1	2
AS3MT	2
SNORD142	2
ADIPOR1	2
LXN	2
KCNJ3	2
SRPRA	2
GLI1	2
CLCF1	2
LINC01951	2
SIM1	2
CD180	2
LOC400684	2
MEST	2
NALT1	2
LINC02067	2
ADAMTS15	2
LINC00239	2
TLK2	2
DPRX	2
TRIM43	2
MMP21	2
LOC101927592	2
CAMK2G	2
ZNF346	2
NID2	2
KRT38	2
LIN7A	2
GLYATL2	2
RPAIN	2
HDAC3	2
PPHLN1	2
IL26	2
MEX3A	2
CTSV	2
KCNMB3	2
ALX4	2
KIAA0930	2
EGFEM1P	2
RANBP17	2
LOC102724804	2
COX4I1	2
LRRC4B	2
CNTNAP3B	2
TAF11	2
RHPN2	2
ZSCAN16	2
LMAN2L	2
GNAZ	2
PRAMEF1	2
MCF2	2
FAM155B	2
DTX3	2
UCHL1	2
LOC100996635	2
GPR63	2
MYOCD	2
RTN1	2
SHANK2	2
PPME1	2
BCL11A	2
LOC283045	2
SYT6	2
MYBPC2	2
MORN4	2
LINC01845	2
RSPO2	2
ARFIP2	2
HHIP-AS1	2
CRSP8P	2
TBC1D14	2
MYH10	2
MRPS23	2
PTPN6	2
LEF1	2
MEIS1	2
BPGM	2
FAXC	2
ZNF671	2
ZCCHC3	2
MIR4640	2
FZD7	2
CDSN	2
TMEM126A	2
SNORD116-7	2
SPRED3	2
SMIM7	2
CGREF1	2
MIR1225	2
DHRS13	2
DNAJC6	2
UBE2L3	2
MT1G	2
KLHDC3	2
MUC13	2
LOC105375787	2
FLI1	2
EZR-AS1	2
PIM1	2
HOXB9	2
METTL12	2
H3F3C	2
ARHGAP10	2
SEM1	2
CIDEC	2
COL25A1	2
TRIP4	2
CIB3	2
LINC00937	2
TGFB2-OT1	2
KCNIP2-AS1	2
TMEM255A	2
AIF1	2
C16orf87	2
SOCS7	2
EDN2	2
MIR96	2
FAM83A-AS1	2
LGALS2	2
HAPLN3	2
SPOCK3	2
HSPA12A	2
KLK6	2
CTNND1	2
OSBPL2	2
SFRP5	2
MIR1207	2
SYNM	2
MUC1	2
[truncated: 21,187 more rows]

## Sheet: Enrichments (ORA test)
Cluster analyzed	source	term_name	term_id	highlighted	adjusted_p_value	negative_log10_of_adjusted_p_value	term_size	query_size	intersection_size	effective_domain_size	intersections
"Cluster 2"	GO:BP	regulation of nervous system development	GO:0051960	FALSE	4.8769e-06	5.31186	463	1282	63	21031	BIN1,GORASP1,SPINT1,LRRN3,NTRK1,SMO,ZNF365,OXTR,DLG1,HAP1,CLCF1,LRRC4B,MCF2,BCL11A,LEF1,HAPLN3,NGF,VAX1,TNF,LHX2,ISLR2,NTRK2,MYB,SLIT1,GSX2,IL1B,NR2E1,CYFIP1,ABCC8,CTNNA1,SLITRK1,RARB,SEMA6A,HES6,EPHA4,LIN28A,TP53,ACAN,DIP2B,POU4F2,VSTM5,HES5,RELN,SOX11,HAPLN1,DCC,DSCAM,GBX2,L1CAM,MTMR2,DLL4,CDKL5,PTN,SMARCD3,TIAM1,DPYSL5,IST1,ST8SIA2,CAPRIN2,BHLHE40,VEGFC,NIN,HEY2
"Cluster 2"	GO:BP	regulation of neurogenesis	GO:0050767	FALSE	8.35667e-05	4.07797	388	1282	53	21031	BIN1,GORASP1,SPINT1,SMO,ZNF365,HAP1,CLCF1,MCF2,BCL11A,LEF1,HAPLN3,NGF,VAX1,TNF,LHX2,ISLR2,NTRK2,MYB,SLIT1,GSX2,IL1B,NR2E1,CYFIP1,ABCC8,CTNNA1,SLITRK1,SEMA6A,HES6,EPHA4,LIN28A,TP53,ACAN,DIP2B,POU4F2,HES5,RELN,SOX11,HAPLN1,DCC,DSCAM,L1CAM,DLL4,CDKL5,PTN,SMARCD3,TIAM1,DPYSL5,IST1,CAPRIN2,BHLHE40,VEGFC,NIN,HEY2
"Cluster 2"	GO:BP	axonogenesis	GO:0007409	FALSE	0.000512926	3.28994	466	1282	58	21031	MYPN,NTRK1,SMO,DRGX,UNC5C,B4GAT1,MCF2,UCHL1,BCL11A,EDN2,NGF,NKX2-1,PLEKHG4B,S100B,VAX1,CCK,LHX2,ISLR2,NTRK2,GDF7,SLIT1,EPHA5,NEXN,LHX9,NR2E1,CYFIP1,SLITRK1,EDNRA,SEMA6A,ISL2,EPHA4,DIP2B,POU4F2,FGFR4,KIF5A,RAB3A,LMO4,RELN,CNTNAP1,DCC,DSCAM,GBX2,L1CAM,NRXN3,ISL1,TUBB2B,CDKL5,TIAM1,FOXB1,DPYSL5,IST1,EFNA4,ANOS1,VANGL2,SIPA1L1,ACTBL2,NIN,COBL
"Cluster 2"	GO:BP	modulation of chemical synaptic transmission	GO:0050804	FALSE	0.000520945	3.28321	489	1282	60	21031	TMEM108,ARC,KISS1,NTRK1,RGS4,OXTR,HAP1,LZTS1,SHANK2,NGF,HRH1,S100B,TNF,AGER,PTGS2,NTRK2,NLGN4X,CHRDL1,PPP1R9A,STXBP5L,IL1B,NR2E1,CYFIP1,SCGN,P2RX1,FRRS1L,GRIA1,DYSF,SYN1,DMPK,BCHE,NPAS4,EPHA4,SNAPIN,TMEM25,RAB3A,APBA2,PCDH8,DLGAP3,HTR1B,NGDN,RELN,DCC,BCR,MTMR2,PFN2,GRIN3A,NRXN3,TUBB2B,CDKL5,RASGRF2,PTN,PLAT,CACNG4,PCDH17,PLCB1,ADORA2B,MCTP2,ABR,SIPA1L1
"Cluster 2"	GO:BP	vascular process in circulatory system	GO:0003018	FALSE	0.00052613	3.27891	271	1282	40	21031	AGTR1,SH3GL2,SLC8A1,P2RY2,SLC24A3,OXTR,EDN2,SLCO1C1,FOXC2,NTS,HRH1,TNF,AGER,PTGS2,PDE3A,CBS,F2RL1,ADCY6,ABCC8,P2RX1,EDNRA,TEK,AVPR2,SLC2A1,KCNA5,HTR1D,SLC22A2,HBB,SLC7A2,HTR1B,HRH2,BCR,NPPA,ABCC2,ADORA2B,NPPB,SLC4A3,SLC16A12,KCNMB1,CXCR2
"Cluster 2"	GO:BP	regulation of trans-synaptic signaling	GO:0099177	FALSE	0.000559339	3.25233	490	1282	60	21031	TMEM108,ARC,KISS1,NTRK1,RGS4,OXTR,HAP1,LZTS1,SHANK2,NGF,HRH1,S100B,TNF,AGER,PTGS2,NTRK2,NLGN4X,CHRDL1,PPP1R9A,STXBP5L,IL1B,NR2E1,CYFIP1,SCGN,P2RX1,FRRS1L,GRIA1,DYSF,SYN1,DMPK,BCHE,NPAS4,EPHA4,SNAPIN,TMEM25,RAB3A,APBA2,PCDH8,DLGAP3,HTR1B,NGDN,RELN,DCC,BCR,MTMR2,PFN2,GRIN3A,NRXN3,TUBB2B,CDKL5,RASGRF2,PTN,PLAT,CACNG4,PCDH17,PLCB1,ADORA2B,MCTP2,ABR,SIPA1L1
"Cluster 2"	GO:BP	pattern specification process	GO:0007389	FALSE	0.000576899	3.2389	479	1282	59	21031	NODAL,WNT8B,ARC,TLL1,SMO,WT1,CELSR2,WNT2B,TCF15,MFNG,GLI1,MMP21,ALX4,LEF1,MEIS1,HOXB9,HOXC10,ALX3,FOXC2,NKX2-1,LHX2,CHRDL1,GSX2,CCDC40,MSGN1,MYF6,NKD1,HES6,HHEX,SOSTDC1,HHIP,TP53,CRKL,SOX18,PCDH8,HES5,RELN,DPCD,MSX2,CYP26C1,GBX2,DAW1,DLL4,DMRT3,SCMH1,ISL1,INTU,SMARCD3,FOXB1,MYF5,C2CD3,MICAL2,CAPRIN2,BHLHE40,VANGL2,COBL,BMP4,HEY2,PCSK6
"Cluster 2"	GO:BP	regionalization	GO:0003002	FALSE	0.000635415	3.19694	435	1282	55	21031	NODAL,WNT8B,ARC,TLL1,SMO,WT1,CELSR2,WNT2B,TCF15,GLI1,MMP21,ALX4,LEF1,HOXB9,HOXC10,FOXC2,NKX2-1,LHX2,GSX2,CCDC40,MSGN1,MYF6,NKD1,HES6,HHEX,SOSTDC1,HHIP,TP53,CRKL,SOX18,PCDH8,HES5,RELN,DPCD,MSX2,CYP26C1,GBX2,DAW1,DLL4,DMRT3,SCMH1,ISL1,INTU,SMARCD3,FOXB1,MYF5,C2CD3,MICAL2,CAPRIN2,BHLHE40,VANGL2,COBL,BMP4,HEY2,PCSK6
"Cluster 2"	GO:BP	spinal cord development	GO:0021510	FALSE	0.00170552	2.76814	101	1282	21	21031	SMO,DRGX,HOXC10,SOX6,GDF7,SLIT1,GSX2,GRIA1,ISL2,VSTM5,LMO4,RELN,SOX11,DCC,MDGA2,DLL4,DMRT3,ISL1,INTU,FOXB1,PLXDC1
"Cluster 2"	GO:BP	regulation of blood circulation	GO:1903522	FALSE	0.00208236	2.68144	254	1282	37	21031	SCN5A,BIN1,AGTR1,KCNE1,SLC8A1,RGS4,OXTR,DLG1,KCNJ3,EDN2,HRH1,TNF,AGER,PTGS2,RYR2,CASQ2,JUP,HOPX,P2RX1,SCN4B,EDNRA,DMPK,AVPR2,KCNE4,KCNA5,KCNE5,MYH7,HRH2,TGFB2,NPPA,ISL1,PDE4B,TMEM38A,TNNI3,SLC4A3,KCNN2,HEY2
"Cluster 2"	GO:BP	neuron projection guidance	GO:0097485	FALSE	0.00350769	2.45498	249	1282	36	21031	MYPN,NTRK1,SMO,DRGX,UNC5C,B4GAT1,NKX2-1,PLEKHG4B,VAX1,LHX2,GDF7,SLIT1,EPHA5,NEXN,LHX9,CYFIP1,EDNRA,SEMA6A,ISL2,EPHA4,POU4F2,FGFR4,KIF5A,LMO4,RELN,DCC,DSCAM,GBX2,L1CAM,NRXN3,ISL1,TUBB2B,DPYSL5,EFNA4,ANOS1,VANGL2
"Cluster 2"	GO:BP	axon guidance	GO:0007411	FALSE	0.00350769	2.45498	249	1282	36	21031	MYPN,NTRK1,SMO,DRGX,UNC5C,B4GAT1,NKX2-1,PLEKHG4B,VAX1,LHX2,GDF7,SLIT1,EPHA5,NEXN,LHX9,CYFIP1,EDNRA,SEMA6A,ISL2,EPHA4,POU4F2,FGFR4,KIF5A,LMO4,RELN,DCC,DSCAM,GBX2,L1CAM,NRXN3,ISL1,TUBB2B,DPYSL5,EFNA4,ANOS1,VANGL2
"Cluster 2"	GO:BP	positive regulation of nervous system development	GO:0051962	FALSE	0.00376635	2.42408	292	1282	40	21031	BIN1,SPINT1,LRRN3,NTRK1,SMO,ZNF365,OXTR,HAP1,CLCF1,LRRC4B,BCL11A,HAPLN3,NGF,TNF,ISLR2,NTRK2,MYB,GSX2,IL1B,NR2E1,CYFIP1,SLITRK1,EPHA4,ACAN,POU4F2,VSTM5,RELN,SOX11,HAPLN1,DSCAM,L1CAM,CDKL5,PTN,SMARCD3,TIAM1,IST1,ST8SIA2,CAPRIN2,VEGFC,NIN
"Cluster 2"	GO:BP	cardiac muscle tissue development	GO:0048738	FALSE	0.00412157	2.38494	230	1282	34	21031	SCN5A,FGF20,WT1,SLC8A1,ALPK3,RGS4,GLI1,HDAC3,MYOCD,MEIS1,FZD7,PIM1,FOXC2,SOX6,RYR2,ERBB3,HOPX,GATA6,EDNRA,RARB,MYH7,MSX2,NRAP,TGFB2,DLL4,NPPA,ISL1,MYO18B,TNNI3,COL11A1,NPPB,NDUFV2,BMP4,HEY2
"Cluster 2"	GO:BP	synapse organization	GO:0050808	TRUE	0.00425024	2.37159	485	1282	57	21031	TMEM108,ALS2,ARC,LRRN3,CHRNA1,NTRK1,ZNF365,OXTR,DLG1,LZTS1,LRRC4B,SHANK2,TNF,NTRK2,CTNND2,NLGN4X,SLIT1,CHRDL1,CYFIP1,GRIPAP1,C5AR1,SLITRK1,FRRS1L,GRIA1,SYN1,DMPK,NPAS4,EPHA4,SNAPIN,RAB3A,CRKL,PCDH8,VSTM5,DLGAP3,RELN,CNTNAP1,DSCAM,SORT1,L1CAM,MTMR2,PFN2,NRXN3,CHD4,CDKL5,CHRNB1,TIAM1,NEDD9,ABHD17B,PCDH17,IL1RAPL2,ST8SIA2,CAPRIN2,CDH6,SIPA1L1,ACTBL2,RHOB,FARP1
"Cluster 2"	GO:BP	regulation of heart rate	GO:0002027	FALSE	0.00596465	2.22442	100	1282	20	21031	SCN5A,BIN1,KCNE1,SLC8A1,RGS4,KCNJ3,EDN2,TNF,RYR2,CASQ2,JUP,SCN4B,EDNRA,KCNE4,KCNA5,KCNE5,MYH7,NPPA,ISL1,HEY2
"Cluster 2"	GO:BP	sensory system development	GO:0048880	FALSE	0.00742448	2.12933	412	1282	50	21031	PDE6B,FREM2,WT1,WNT2B,TMEM215,DLG1,MEIS1,SPRED3,FOXC2,B9D1,VAX1,LCTL,LHX2,NTRK2,GNGT1,FAT1,FLT1,TFAP2A,CHRDL1,MDM1,FBN2,AQP5,COL5A2,MAB21L1,TGIF2,NR2E1,RARB,NKD1,TULP1,POU4F2,HES5,RHOJ,SOX11,SH3PXD2B,DSCAM,CDK20,TGFB2,MITF,CRYAB,DLL4,ISL1,PYGO2,SHROOM2,SMARCD3,MYF5,HCN1,MIP,SOX2,BFSP1,BMP4
"Cluster 2"	GO:BP	striated muscle tissue development	GO:0014706	FALSE	0.007823	2.10663	247	1282	35	21031	SCN5A,FGF20,WT1,SLC8A1,ALPK3,RGS4,GLI1,HDAC3,MYOCD,LEF1,MEIS1,FZD7,PIM1,FOXC2,SOX6,RYR2,ERBB3,HOPX,GATA6,EDNRA,RARB,MYH7,MSX2,NRAP,TGFB2,DLL4,NPPA,ISL1,MYO18B,TNNI3,COL11A1,NPPB,NDUFV2,BMP4,HEY2
"Cluster 2"	GO:BP	gliogenesis	GO:0042063	FALSE	0.00800969	2.09638	345	1282	44	21031	BIN1,SPINT1,SMO,ZNF365,ARHGEF10,CLCF1,LEF1,HAPLN3,NKX2-1,VAX1,TNF,AGER,NTRK2,PENK,MYB,SOX6,GSX2,FGF5,ERBB3,RAF1,IL1B,EIF2B5,NR2E1,ABCC8,MIOS,C5AR1,EPHA4,LIN28A,TP53,ACAN,CRKL,HES5,RELN,CNTNAP1,SYNE2,ANO1,SOX11,HAPLN1,TGFB2,PTN,TIAM1,SOX2,CD9,VEGFC
"Cluster 2"	GO:BP	cell fate commitment	GO:0045165	FALSE	0.00803462	2.09503	290	1282	39	21031	NODAL,WNT8B,SMO,WT1,CHD3,WNT2B,FZD7,HOXC10,FOXC2,TEAD3,ONECUT1,SLAMF6,NKX2-1,SOX6,GDF7,GSX2,NR2E1,PITX1,GATA6,MYF6,EDNRA,ISL2,SOSTDC1,TP53,RBBP4,TOX,SOX18,HES5,LMO4,MITF,DLL4,DMRT3,ISL1,CHD4,MYF5,SOX2,HOXA13,BMP4,HEY2
"Cluster 2"	GO:BP	eye development	GO:0001654	FALSE	0.00823745	2.08421	402	1282	49	21031	PDE6B,FREM2,WT1,WNT2B,TMEM215,DLG1,MEIS1,SPRED3,FOXC2,B9D1,VAX1,LCTL,LHX2,NTRK2,GNGT1,FAT1,FLT1,TFAP2A,CHRDL1,MDM1,FBN2,AQP5,COL5A2,MAB21L1,TGIF2,NR2E1,RARB,NKD1,TULP1,POU4F2,HES5,RHOJ,SOX11,SH3PXD2B,DSCAM,CDK20,TGFB2,MITF,CRYAB,DLL4,PYGO2,SHROOM2,SMARCD3,MYF5,HCN1,MIP,SOX2,BFSP1,BMP4
"Cluster 2"	GO:BP	blood vessel diameter maintenance	GO:0097746	FALSE	0.01017	1.99268	149	1282	25	21031	AGTR1,SLC8A1,P2RY2,OXTR,EDN2,FOXC2,NTS,HRH1,TNF,PTGS2,CBS,F2RL1,ADCY6,P2RX1,EDNRA,AVPR2,KCNA5,HTR1D,HBB,HTR1B,HRH2,NPPA,ADORA2B,NPPB,KCNMB1
"Cluster 2"	GO:BP	regulation of tube diameter	GO:0035296	FALSE	0.01017	1.99268	149	1282	25	21031	AGTR1,SLC8A1,P2RY2,OXTR,EDN2,FOXC2,NTS,HRH1,TNF,PTGS2,CBS,F2RL1,ADCY6,P2RX1,EDNRA,AVPR2,KCNA5,HTR1D,HBB,HTR1B,HRH2,NPPA,ADORA2B,NPPB,KCNMB1
"Cluster 2"	GO:BP	visual system development	GO:0150063	FALSE	0.0108868	1.9631	406	1282	49	21031	PDE6B,FREM2,WT1,WNT2B,TMEM215,DLG1,MEIS1,SPRED3,FOXC2,B9D1,VAX1,LCTL,LHX2,NTRK2,GNGT1,FAT1,FLT1,TFAP2A,CHRDL1,MDM1,FBN2,AQP5,COL5A2,MAB21L1,TGIF2,NR2E1,RARB,NKD1,TULP1,POU4F2,HES5,RHOJ,SOX11,SH3PXD2B,DSCAM,CDK20,TGFB2,MITF,CRYAB,DLL4,PYGO2,SHROOM2,SMARCD3,MYF5,HCN1,MIP,SOX2,BFSP1,BMP4
"Cluster 2"	GO:BP	regulation of tube size	GO:0035150	FALSE	0.0115085	1.93898	150	1282	25	21031	AGTR1,SLC8A1,P2RY2,OXTR,EDN2,FOXC2,NTS,HRH1,TNF,PTGS2,CBS,F2RL1,ADCY6,P2RX1,EDNRA,AVPR2,KCNA5,HTR1D,HBB,HTR1B,HRH2,NPPA,ADORA2B,NPPB,KCNMB1
"Cluster 2"	GO:BP	positive regulation of neurogenesis	GO:0050769	FALSE	0.0156795	1.80467	244	1282	34	21031	BIN1,SPINT1,SMO,ZNF365,HAP1,CLCF1,BCL11A,HAPLN3,NGF,TNF,ISLR2,NTRK2,MYB,GSX2,IL1B,NR2E1,CYFIP1,SLITRK1,EPHA4,ACAN,POU4F2,RELN,SOX11,HAPLN1,DSCAM,L1CAM,CDKL5,PTN,SMARCD3,TIAM1,IST1,CAPRIN2,VEGFC,NIN
"Cluster 2"	GO:BP	action potential	GO:0001508	TRUE	0.0178007	1.74956	144	1282	24	21031	SCN5A,BIN1,CHRNA1,KCNE1,PTPN3,SLC8A1,DLG1,KCNJ3,KCNMB3,NEDD4L,TNF,NTRK2,RYR2,JUP,P2RX1,GRIA1,SCN4B,KCNE4,KCNA5,CNTNAP1,KCNE5,HCN1,SLC4A3,KCNN2
"Cluster 2"	GO:BP	cardiac muscle cell action potential involved in contraction	GO:0086002	TRUE	0.0178661	1.74797	50	1282	13	21031	SCN5A,BIN1,KCNE1,DLG1,KCNJ3,NEDD4L,RYR2,JUP,SCN4B,KCNE4,KCNA5,KCNE5,KCNN2
"Cluster 2"	GO:BP	anterior/posterior pattern specification	GO:0009952	FALSE	0.019029	1.72058	225	1282	32	21031	NODAL,ARC,SMO,WT1,CELSR2,WNT2B,TCF15,ALX4,LEF1,HOXB9,HOXC10,FOXC2,MSGN1,MYF6,NKD1,HES6,HHEX,TP53,CRKL,PCDH8,HES5,MSX2,CYP26C1,GBX2,SCMH1,FOXB1,MYF5,BHLHE40,COBL,BMP4,HEY2,PCSK6
"Cluster 2"	GO:BP	regulation of myoblast differentiation	GO:0045661	FALSE	0.0214544	1.66848	74	1282	16	21031	PHF10,MYOCD,TRIP4,FLOT2,TNF,NMRK2,DPF3,ZFHX3,MYF6,SOSTDC1,CMTM5,MAP3K5,SMARCD3,MYF5,PLCB1,BMP4
"Cluster 2"	GO:BP	atrial cardiac muscle cell membrane repolarization	GO:0099624	TRUE	0.0239146	1.62134	10	1282	6	21031	SCN5A,KCNJ3,KCNA5,KCNE5,NPPA,KCNN2
"Cluster 2"	GO:BP	muscle tissue development	GO:0060537	FALSE	0.0277162	1.55727	420	1282	49	21031	SCN5A,FGF20,FOSL2,TCF21,CHRNA1,SMO,WT1,SLC8A1,ALPK3,RGS4,DLG1,GLI1,HDAC3,MYOCD,LEF1,MEIS1,FZD7,PIM1,FOXC2,VAX1,SOX6,MYL6,RYR2,ERBB3,HOPX,PITX1,GATA6,MYF6,EDNRA,RARB,BCL9,CNTNAP1,MYH7,SOX11,MSX2,NRAP,TGFB2,VRK3,DLL4,NPPA,ISL1,MYO18B,TNNI3,COL11A1,MYF5,NPPB,NDUFV2,BMP4,HEY2
"Cluster 2"	GO:BP	cardiac chamber development	GO:0003205	FALSE	0.0332608	1.47807	169	1282	26	21031	SCN5A,SALL4,SMO,MYOCD,FOXC2,RYR2,LUZP1,GATA6,EDNRA,TEK,TP53,LMO4,MYH7,SOX11,MSX2,TGFB2,CRELD1,DLL4,ISL1,SMARCD3,TNNI3,COL11A1,HOXA13,DCTN5,BMP4,HEY2
"Cluster 2"	GO:BP	regulation of heart contraction	GO:0008016	FALSE	0.0382412	1.41747	201	1282	29	21031	SCN5A,BIN1,KCNE1,SLC8A1,RGS4,DLG1,KCNJ3,EDN2,TNF,RYR2,CASQ2,JUP,HOPX,SCN4B,EDNRA,DMPK,KCNE4,KCNA5,KCNE5,MYH7,TGFB2,NPPA,ISL1,PDE4B,TMEM38A,TNNI3,SLC4A3,KCNN2,HEY2
"Cluster 2"	GO:BP	ventricular cardiac muscle cell action potential	GO:0086005	FALSE	0.048294	1.31611	33	1282	10	21031	SCN5A,BIN1,KCNE1,DLG1,KCNJ3,NEDD4L,RYR2,JUP,KCNE4,KCNE5
"Cluster 2"	GO:BP	muscle system process	GO:0003012	FALSE	0.0489193	1.31052	429	1282	49	21031	SCN5A,BIN1,CHRNA1,KCNE1,SLC8A1,RGS4,OXTR,DLG1,CNN1,KCNJ3,CAMK2G,MYOCD,MEIS1,EDN2,SYNM,NEDD4L,TNF,PTGS2,MYL6,RYR2,INPP5F,CASQ2,IL1B,JUP,ABCC8,P2RX1,GATA6,SCN4B,EDNRA,DMPK,KCNE4,TNNT1,MYH3,KCNA5,HTR1D,KCNE5,MYH7,CRYAB,NPPA,PDE4B,CHRNB1,TMEM38A,TIAM1,TNNI3,ADORA2B,NPNT,KCNN2,LTB4R,HEY2
"Cluster 3"	source	term_name	term_id	highlighted	adjusted_p_value	negative_log10_of_adjusted_p_value	term_size	query_size	intersection_size	effective_domain_size	intersections
"Cluster 3"	GO:BP	ribosome biogenesis	GO:0042254	TRUE	1.46311e-46	45.8347	322	2004	130	21031	EIF6,NPM1,NOL7,PES1,RPS19,DCAF13,RPS12,NOP2,EXOSC3,EXOSC1,GEMIN4,UTP11,CINP,PWP2,NHP2,EXOSC5,RPSA,SURF6,RPS24,POP4,RRP1B,EXOSC8,RPL14,UTP4,IMP4,RPS27,WDR46,NIP7,WDR55,BYSL,RPS21,PIH1D1,NOL6,RPL24,EXOSC2,IMP3,RPS25,GTF3A,FRG1,METTL5,LYAR,RPL7L1,RPS16,BMS1,UTP6,RPF1,MRM3,RRP9,EMG1,RPL26L1,SPATA5,RAN,EXOSC10,GRWD1,PWP1,ORAOV1,NLE1,NOP16,MRTO4,TRMT112,RPS8,PA2G4,ZNF622,DDX51,EIF4A3,ERI3,TFB1M,URB2,SA…
"Cluster 3"	GO:BP	ncRNA processing	GO:0034470	FALSE	6.08416e-40	39.2158	438	2004	145	21031	LAGE3,EIF6,ELAC2,PES1,RPS19,DCAF13,WDR4,AGO2,NOP2,EXOSC3,HNF1A,EXOSC1,TRMU,NSUN2,METTL2A,GEMIN4,UTP11,PWP2,URM1,NHP2,TRPT1,EXOSC5,INTS12,OSGEP,ELP5,RPS24,POP4,RRP1B,EXOSC8,PNPT1,LCMT2,DUS4L,RPL14,INTS5,UTP4,IMP4,RPS27,INTS4,TOE1,WDR46,WDR55,TRUB2,BYSL,RPS21,PIH1D1,NOL6,EXOSC2,ZCCHC8,TSEN54,IMP3,RPS25,GPAT2,FRG1,METTL5,LYAR,RPL7L1,RPS16,BMS1,ADAT1,UTP6,RPF1,RTCB,SRRT,MRM3,C14ORF166,RRP9,EMG1,POP1,…
"Cluster 3"	GO:BP	rRNA metabolic process	GO:0016072	FALSE	6.1274e-35	34.2127	263	2004	103	21031	EIF6,PES1,RPS19,DCAF13,NOP2,EXOSC3,EXOSC1,GEMIN4,UTP11,PWP2,NHP2,EXOSC5,PELO,GTF3C1,RPS24,POP4,RRP1B,EXOSC8,RPL14,UTP4,IMP4,RPS27,WDR46,WDR55,BYSL,DDX11,RPS21,PIH1D1,NOL6,SMARCA4,EXOSC2,IMP3,RPS25,GTF3A,FRG1,METTL5,LYAR,RPL7L1,RPS16,BMS1,UTP6,RPF1,MRM3,RRP9,EMG1,EXOSC10,IPPK,PWP1,MRTO4,MTOR,TRMT112,RPS8,PA2G4,DDX51,EIF4A3,ERI3,TFB1M,SART1,NOP10,NOP14,REXO4,GTF3C2,NOB1,FTSJ3,RRP8,SMARCB1,TCOF1,DHX…
"Cluster 3"	GO:BP	mitochondrial translation	GO:0032543	FALSE	5.96872e-34	33.2241	130	2004	70	21031	MRPL2,MRPS22,MRPL54,DARS2,MRPS6,MRPS9,MRPL47,MRPL24,MRPL23,MRPL46,GATB,MRPS17,MRPL30,MRPS11,MRPS5,TRUB2,LARS2,YARS2,MRPS10,MRPS18C,MRPL48,RPUSD3,MRPL58,TACO1,MRPS18B,MRPS33,MRPL10,MRPS18A,TARS2,MRPL35,MRPS21,NDUFA7,MRPS31,EARS2,MRPL40,MTG1,SARS2,MRPL17,MRPL20,MRPL3,MALSU1,MRPS24,MRPL39,MRPL18,TSFM,MRPS7,MRPL9,DAP3,CHCHD1,MRPS15,UQCC2,AARS2,MRPL21,MRPL27,MRPL15,MRPL16,MRPS26,MRPL13,MRPL14,MRPS16,M…
"Cluster 3"	GO:BP	mitochondrial gene expression	GO:0140053	FALSE	2.79894e-33	32.553	163	2004	78	21031	MRPL2,ELAC2,MRPS22,THAP11,MRPL54,DARS2,MRPS6,MRPS9,MRPL47,PNPT1,MRPL24,MRPL23,MRPL46,GATB,FASTKD5,MRPS17,MRPL30,MRPS11,MRPS5,TRUB2,LARS2,YARS2,MRPS10,MRPS18C,MRPL48,RPUSD3,MRPL58,TACO1,MRPS18B,MRPS33,MRPL10,MRPS18A,TARS2,MRPL35,MRPS21,NDUFA7,MRPS31,EARS2,TFB1M,MRPL40,MTG1,SARS2,MRPL17,MRPL20,MRPL3,MALSU1,MRPS24,MRPL39,MRPL18,TSFM,MRPS7,MRPL9,DAP3,CHCHD1,MRPS15,UQCC2,AARS2,MRPL21,MRPL27,MRPL15,MRP…
"Cluster 3"	GO:BP	rRNA processing	GO:0006364	FALSE	6.29592e-33	32.2009	224	2004	92	21031	EIF6,PES1,RPS19,DCAF13,NOP2,EXOSC3,EXOSC1,GEMIN4,UTP11,PWP2,NHP2,EXOSC5,RPS24,POP4,RRP1B,EXOSC8,RPL14,UTP4,IMP4,RPS27,WDR46,WDR55,BYSL,RPS21,PIH1D1,NOL6,EXOSC2,IMP3,RPS25,FRG1,METTL5,LYAR,RPL7L1,RPS16,BMS1,UTP6,RPF1,MRM3,RRP9,EMG1,EXOSC10,PWP1,MRTO4,TRMT112,RPS8,PA2G4,DDX51,EIF4A3,ERI3,TFB1M,SART1,NOP10,NOP14,REXO4,NOB1,FTSJ3,RRP8,DHX37,DKC1,NPM3,RPUSD2,SNU13,RRP12,FBL,WBP11,RBFA,BRIX1,RPS6,MRM2,…
"Cluster 3"	GO:BP	RNA localization	GO:0006403	TRUE	4.06184e-23	22.3913	197	2004	74	21031	MCM3AP,NUP58,THOC6,AKAP8L,NSUN2,DHX9,NUP188,CCT2,NHP2,SARNP,THOC5,UPF3B,PRPF6,KPNB1,PNPT1,NUP210,NUP107,NUP37,MAGOH,CCT7,MVP,CHTOP,DDX39A,KHSRP,PIH1D1,NOL6,PEG10,ALKBH5,TCP1,NUP85,AAAS,NXT1,RAE1,CCT6A,C14ORF166,WRAP53,RAN,EXOSC10,CCT4,SMG5,NUP98,PABPN1,NUP93,GLE1,RBM8A,RUVBL2,CCT3,NUP205,EIF4A3,IWS1,RUVBL1,CKAP5,SRSF7,NOP10,NUP88,MRPL18,STAU2,RBM15B,FLOT1,CCT8,UPF3A,DKC1,KHDRBS1,FBL,THOC3,CCT5,SR…
"Cluster 3"	GO:BP	ribosomal small subunit biogenesis	GO:0042274	FALSE	1.41759e-18	17.8485	101	2004	47	21031	NPM1,NOL7,RPS19,DCAF13,RPS12,UTP11,PWP2,RPSA,SURF6,RPS24,UTP4,IMP4,RPS27,WDR46,BYSL,RPS21,NOL6,IMP3,RPS25,RPS16,BMS1,UTP6,RRP9,EMG1,EXOSC10,RPS8,NOP14,NOB1,MRPS7,AATF,DHX37,RPS4X,SNU13,RPS15A,FBL,RPS6,XRCC5,NOP9,RRP36,NOL10,KRI1,NOL11,RPS23,METTL17,ABT1,ERAL1,NOP56
"Cluster 3"	GO:BP	ribosomal large subunit biogenesis	GO:0042273	FALSE	2.62785e-18	17.5804	75	2004	40	21031	EIF6,NPM1,PES1,NOP2,CINP,NHP2,SURF6,RPL14,NIP7,RPL24,GTF3A,RPL7L1,RPF1,RPL26L1,SPATA5,ORAOV1,NLE1,NOP16,MRTO4,ZNF622,MRPL20,MALSU1,FTSJ3,RPL6,SNU13,RPLP0,BRIX1,MRM2,GTPBP4,DHX30,EBNA1BP2,DDX28,WDR74,LAS1L,NVL,URB1,NOC2L,PPAN,RBM34,RPL23A
"Cluster 3"	GO:BP	RNA transport	GO:0050658	FALSE	6.86312e-15	14.1635	158	2004	55	21031	MCM3AP,NUP58,THOC6,AKAP8L,NSUN2,DHX9,NUP188,SARNP,THOC5,UPF3B,KPNB1,PNPT1,NUP210,NUP107,NUP37,MAGOH,MVP,CHTOP,DDX39A,KHSRP,NOL6,PEG10,ALKBH5,NUP85,AAAS,NXT1,RAE1,C14ORF166,RAN,SMG5,NUP98,PABPN1,NUP93,GLE1,RBM8A,NUP205,EIF4A3,IWS1,CKAP5,SRSF7,NUP88,MRPL18,RBM15B,FLOT1,UPF3A,KHDRBS1,THOC3,SRSF3,NUP35,DDX39B,DDX19A,IGF2BP3,NUTF2,MAGOHB,HNRNPA2B1
"Cluster 3"	GO:BP	nucleic acid transport	GO:0050657	FALSE	6.86312e-15	14.1635	158	2004	55	21031	MCM3AP,NUP58,THOC6,AKAP8L,NSUN2,DHX9,NUP188,SARNP,THOC5,UPF3B,KPNB1,PNPT1,NUP210,NUP107,NUP37,MAGOH,MVP,CHTOP,DDX39A,KHSRP,NOL6,PEG10,ALKBH5,NUP85,AAAS,NXT1,RAE1,C14ORF166,RAN,SMG5,NUP98,PABPN1,NUP93,GLE1,RBM8A,NUP205,EIF4A3,IWS1,CKAP5,SRSF7,NUP88,MRPL18,RBM15B,FLOT1,UPF3A,KHDRBS1,THOC3,SRSF3,NUP35,DDX39B,DDX19A,IGF2BP3,NUTF2,MAGOHB,HNRNPA2B1
"Cluster 3"	GO:BP	establishment of RNA localization	GO:0051236	FALSE	1.82203e-14	13.7394	161	2004	55	21031	MCM3AP,NUP58,THOC6,AKAP8L,NSUN2,DHX9,NUP188,SARNP,THOC5,UPF3B,KPNB1,PNPT1,NUP210,NUP107,NUP37,MAGOH,MVP,CHTOP,DDX39A,KHSRP,NOL6,PEG10,ALKBH5,NUP85,AAAS,NXT1,RAE1,C14ORF166,RAN,SMG5,NUP98,PABPN1,NUP93,GLE1,RBM8A,NUP205,EIF4A3,IWS1,CKAP5,SRSF7,NUP88,MRPL18,RBM15B,FLOT1,UPF3A,KHDRBS1,THOC3,SRSF3,NUP35,DDX39B,DDX19A,IGF2BP3,NUTF2,MAGOHB,HNRNPA2B1
"Cluster 3"	GO:BP	regulation of RNA splicing	GO:0043484	FALSE	6.40352e-14	13.1936	186	2004	59	21031	NPM1,FUS,RBM10,PQBP1,FAM50A,UPF3B,FXR2,RBM4,TRRAP,TRA2B,RRP1B,RBM15,U2AF2,SRPK1,MAGOH,USP22,SF3B5,RNPS1,CDK11B,PRMT5,TAF10,CLK2,KAT2A,CLK3,EXOSC10,SRSF9,NUP98,RBM8A,PCBP4,PUF60,SF3B4,SRRM4,SNW1,DAZAP1,ATXN7L3,SRSF7,TADA3,HNRNPF,SRSF2,SGF29,RBM15B,SUPT3H,ZPR1,UPF3A,RPS26,KHDRBS1,HNRNPH3,SRSF4,JMJD6,RBMX,PRPF19,TAF9,SRSF3,TAF5L,HNRNPK,WDR77,C1QBP,FXR1,HNRNPA2B1
"Cluster 3"	GO:BP	cytoplasmic translation	GO:0002181	FALSE	9.49443e-14	13.0225	156	2004	53	21031	RPS19,RPS12,DHX9,RPSA,RBM4,RPS24,RPL14,RPS27,RPL37A,RPS18,RPS21,RPL24,EIF2S2,RPS25,RPS16,RPL32,SYNCRIP,DRG2,EIF3G,RPL26L1,RPS3,METTL3,MTOR,EIF4A1,RPS27A,RPS8,RPS29,FTSJ1,RPL21,EIF3C,RPL6,RPL38,RPS26,RPS4X,RPS15A,UBA52,HNRNPD,RPL3,EIF3K,RPLP0,RPS6,RPS20,UNK,RPS23,RPL4,RPL27,EIF2B3,RPL23,PKM,EIF3I,EIF4G1,EIF3B,RPL23A
"Cluster 3"	GO:BP	protein folding	GO:0006457	TRUE	1.70307e-13	12.7688	217	2004	64	21031	DNAJB12,DNAJA3,HSPD1,FKBP4,CCT2,TRAP1,PPIF,PDCD5,HSPE1,NUDC,PFDN6,CCT7,KHSRP,HSP90AA1,HSPA9,TCP1,FKBP2,MPDU1,HSPA14,CCT6A,HSPA8,CCT4,NUDCD3,PTGES3L,HSPA4,RUVBL2,CCT3,DNAJC7,ERP27,CALR,HYOU1,MKKS,ERP29,HSPBP1,NFYC,HSPA5,NPPC,ARL2,DNAJB11,HSP90B1,CCT8,CHCHD4,TTC4,ZPR1,PDIA4,PFDN2,GRPEL1,NUDCD2,DNAJC2,TBCA,HYPK,PPIH,PPIA,DFFA,CCT5,QSOX2,DNAJB1,PFDN1,UNC45A,HSPH1,PPIL1,HSP90AB1,PPIL2,PDCL3
"Cluster 3"	GO:BP	nucleobase-containing compound transport	GO:0015931	FALSE	2.03496e-13	12.6914	229	2004	66	21031	MCM3AP,NUP58,THOC6,SLC35B1,AKAP8L,NSUN2,DHX9,NUP188,SARNP,THOC5,UPF3B,KPNB1,PNPT1,NUP210,NUP107,SLC35A2,NUP37,MAGOH,MVP,SLC19A1,CHTOP,DDX39A,KHSRP,NOL6,PEG10,ALKBH5,SLC25A5,NUP85,AAAS,LRRC8C,NXT1,RAE1,C14ORF166,RAN,SMG5,NUP98,PABPN1,SLC35B2,NUP93,GLE1,RBM8A,NUP205,EIF4A3,IWS1,SLC29A1,CKAP5,SRSF7,SLC25A25,NUP88,MRPL18,SLC35A4,RBM15B,FLOT1,SLC25A19,UPF3A,KHDRBS1,THOC3,SRSF3,NUP35,SLC29A4,DDX39B,DDX…
"Cluster 3"	GO:BP	regulation of mRNA metabolic process	GO:1903311	FALSE	3.3327e-13	12.4772	302	2004	78	21031	NPM1,FUS,AGO2,EXOSC3,APEX1,RBM10,HNRNPAB,CSDC2,DHX9,EXOSC5,UPF3B,FXR2,RBM4,DIS3L2,TRA2B,EXOSC8,RBM15,PNPT1,CNOT10,MEIOC,NT5C3B,U2AF2,SRPK1,FASTKD5,MAGOH,GTPBP1,KHSRP,RNPS1,EXOSC2,CDK11B,ALKBH5,PRMT5,MAPKAPK2,SYNCRIP,EXOSC10,METTL3,SRSF9,NUP98,RBM8A,PCBP4,PUF60,IKBKE,SF3B4,EIF4A3,IWS1,SRRM4,SNW1,DAZAP1,PAF1,SRSF7,SRSF2,ELAVL1,RBM15B,UPF3A,PKP3,KHDRBS1,TARDBP,PRR5L,SRSF4,JMJD6,CDK9,CNOT9,HNRNPD,RBM…
"Cluster 3"	GO:BP	tRNA metabolic process	GO:0006399	FALSE	7.35761e-13	12.1333	206	2004	61	21031	LAGE3,ELAC2,WDR4,EXOSC3,TRMU,NSUN2,DARS2,METTL2A,DTD1,URM1,TRPT1,OSGEP,GTF3C1,ELP5,POP4,EXOSC8,PNPT1,LCMT2,DUS4L,GATB,TRUB2,LARS2,YARS2,EXOSC2,TSEN54,ADAT1,RTCB,C14ORF166,POP1,EXOSC10,FARSB,KTI12,TRIM39-RPP21,TRMT112,ELP6,TARS2,PTGES3L-AARSD1,EARS2,CLP1,SARS2,FTSJ1,GTF3C2,TRMT6,POLR3E,TYW1,TYW1B,ELP4,FARSA,AARS2,METTL1,VARS,DUS2,VARS2,AKT1,WDR6,HARS2,POP5,HSD17B10,POLR2F,TRMT1,PUS1
"Cluster 3"	GO:BP	mRNA transport	GO:0051028	FALSE	9.72791e-13	12.012	128	2004	46	21031	MCM3AP,NUP58,THOC6,AKAP8L,NSUN2,DHX9,NUP188,SARNP,THOC5,UPF3B,NUP210,NUP107,NUP37,MAGOH,MVP,CHTOP,DDX39A,KHSRP,PEG10,ALKBH5,NUP85,AAAS,NXT1,RAE1,SMG5,NUP98,PABPN1,NUP93,GLE1,RBM8A,NUP205,EIF4A3,IWS1,SRSF7,NUP88,RBM15B,UPF3A,THOC3,SRSF3,NUP35,DDX39B,DDX19A,IGF2BP3,NUTF2,MAGOHB,HNRNPA2B1
"Cluster 3"	GO:BP	RNA modification	GO:0009451	FALSE	1.87721e-12	11.7265	182	2004	56	21031	ALKBH3,WDR4,NOP2,TRMU,HNRNPAB,NSUN2,SNRPD3,METTL2A,URM1,NHP2,SNRPD2,OSGEP,SNRPB,SNRPD1,ELP5,RBM15,LCMT2,DUS4L,APOBEC3F,TRUB2,ALKBH5,METTL5,RPUSD3,SYNCRIP,MRM3,EMG1,METTL3,SNRPF,KTI12,TRMT112,APOBEC3B,ELP6,TFB1M,NOP10,FTSJ1,SNRPG,FTSJ3,DNAJB11,RBM15B,TRMT6,TYW1,DKC1,TYW1B,RPUSD2,ELP4,FBL,JMJD6,METTL1,MRM2,MRM1,DUS2,AKT1,WDR6,HSD17B10,TRMT1,PUS1
"Cluster 3"	GO:BP	mitochondrion organization	GO:0007005	TRUE	1.54992e-11	10.8097	495	2004	104	21031	NDUFA8,TOMM22,AIFM1,DNAJA3,SAMM50,APOO,NDUFAF8,COA4,HSPD1,UQCRFS1,GABPB1,PGAM5,SPG7,MTFP1,PPIF,PDCD5,WDR45B,BCS1L,ECSIT,STOML2,VDAC1,NDUFS2,NDUFB9,HSP90AA1,HSPA9,FUNDC2,NDUFB8,SLC25A5,NDUFB4,SSBP1,TACO1,MAIP1,HDAC6,NDUFA9,KAT2A,CCAR2,PIM2,LIG3,NDUFB10,TIMM50,POLG2,PYCARD,TAZ,ATPAF2,TIMM10,NDUFB1,HSPA4,ADCK1,GPX1,MTX1,PLD6,MARK2,PARL,AMBRA1,CERS1,TIMM22,DYNLL1,COX20,PHB,UCP2,AFG3L2,GSK3A,PRELID1,C…
"Cluster 3"	GO:BP	nuclear export	GO:0051168	FALSE	2.01694e-11	10.6953	169	2004	52	21031	MCM3AP,EIF6,NPM1,THOC6,AKAP8L,RAPGEF3,NSUN2,DHX9,NUP188,SARNP,THOC5,TXN,NUP107,CDK5,MAGOH,CHTOP,DDX39A,NOL6,HSPA9,ALKBH5,NUP85,NXT1,RAE1,RAN,SMG5,UBE2I,NUP98,PABPN1,NUP93,GLE1,RBM8A,CALR,EIF4A3,IWS1,YWHAE,NUP88,XPO6,RBM15B,CHCHD4,KHDRBS1,DESI1,PARK7,THOC3,SRSF3,NOP9,DDX39B,DDX19A,SFN,NUTF2,MAGOHB,ANP32B,HNRNPA2B1
"Cluster 3"	GO:BP	regulation of mRNA processing	GO:0050684	TRUE	1.78076e-10	9.74939	134	2004	44	21031	NPM1,RBM10,DHX9,UPF3B,FXR2,RBM4,TRA2B,RBM15,U2AF2,SRPK1,MAGOH,RNPS1,CDK11B,PRMT5,EXOSC10,SRSF9,NUP98,RBM8A,PCBP4,PUF60,SF3B4,IWS1,SRRM4,SNW1,DAZAP1,PAF1,SRSF7,SRSF2,RBM15B,UPF3A,KHDRBS1,SRSF4,JMJD6,CDK9,RBMX,PRPF19,SRSF3,HNRNPK,WDR77,C1QBP,FXR1,MAGOHB,SAFB,HNRNPA2B1
"Cluster 3"	GO:BP	RNA export from nucleus	GO:0006405	FALSE	3.08528e-10	9.51071	91	2004	35	21031	MCM3AP,THOC6,AKAP8L,NSUN2,DHX9,NUP188,SARNP,THOC5,NUP107,MAGOH,CHTOP,DDX39A,NOL6,ALKBH5,NUP85,NXT1,RAE1,RAN,SMG5,NUP98,PABPN1,NUP93,GLE1,RBM8A,EIF4A3,IWS1,NUP88,RBM15B,KHDRBS1,THOC3,SRSF3,DDX39B,DDX19A,MAGOHB,HNRNPA2B1
"Cluster 3"	GO:BP	double-strand break repair	GO:0006302	FALSE	4.4139e-10	9.35518	309	2004	73	21031	DCLRE1A,FUS,PPP5C,RECQL5,HUS1B,NSMCE4A,POLA1,BABAM1,SMARCC1,ACTR5,MGMT,CHEK2,TRRAP,RAD51C,UBE2N,MEIOC,UHRF1,SMARCD1,VPS72,BCL7B,SENP3,ACTB,DDX11,MEIOB,ARID1A,SMARCA4,KDM1A,NSD2,MCM7,MRGBP,XRCC1,SFPQ,WRAP53,MAJIN,LIG3,ZMYND8,XRCC6,OTUB1,MUS81,RUVBL2,MCM6,VCP,MCM3,RUVBL1,MAD2L2,SWSAP1,KAT5,GINS2,BRD7,ABL1,UBQLN4,PARP2,PSMD14,ACTL6A,SMARCB1,TDP1,SMARCD2,TOP3A,FAN1,MCM2,PRPF19,RPA1,HMGB2,XRCC5,IFFO1,…
"Cluster 3"	GO:BP	nucleocytoplasmic transport	GO:0006913	FALSE	1.10201e-09	8.95782	334	2004	76	21031	MCM3AP,EIF6,NPM1,NUP58,THOC6,AKAP8L,RAPGEF3,NSUN2,DHX9,NUP188,SARNP,THOC5,RBM4,TXN,KPNB1,NUP210,NUP107,NUP37,CDK5,MAGOH,RGS14,CHTOP,DDX39A,RANBP1,HSP90AA1,NOL6,HSPA9,ALKBH5,IPO9,ANP32A,NUP85,AAAS,NXT1,RAE1,RAN,RANGRF,SMG5,UBE2I,NUP98,PABPN1,NUP93,GLE1,RBM8A,NUP205,CALR,EIF4A3,IWS1,YWHAE,NUP88,TNPO3,XPO6,ELAVL1,RBM15B,FERMT1,CHCHD4,ZPR1,KHDRBS1,DESI1,TARDBP,PARK7,THOC3,SRSF3,NUP35,NOP9,DDX39B,DDX1…
"Cluster 3"	GO:BP	nuclear transport	GO:0051169	FALSE	1.10201e-09	8.95782	334	2004	76	21031	MCM3AP,EIF6,NPM1,NUP58,THOC6,AKAP8L,RAPGEF3,NSUN2,DHX9,NUP188,SARNP,THOC5,RBM4,TXN,KPNB1,NUP210,NUP107,NUP37,CDK5,MAGOH,RGS14,CHTOP,DDX39A,RANBP1,HSP90AA1,NOL6,HSPA9,ALKBH5,IPO9,ANP32A,NUP85,AAAS,NXT1,RAE1,RAN,RANGRF,SMG5,UBE2I,NUP98,PABPN1,NUP93,GLE1,RBM8A,NUP205,CALR,EIF4A3,IWS1,YWHAE,NUP88,TNPO3,XPO6,ELAVL1,RBM15B,FERMT1,CHCHD4,ZPR1,KHDRBS1,DESI1,TARDBP,PARK7,THOC3,SRSF3,NUP35,NOP9,DDX39B,DDX1…
"Cluster 3"	GO:BP	U2-type prespliceosome assembly	GO:1903241	TRUE	1.86165e-09	8.7301	24	2004	17	21031	SF3A3,SNRPD3,PHF5A,SF3B6,SNRPD2,SNRPB,SNRPD1,SF3B5,DDX46,SF3A1,SNRPF,BUD13,SF3B4,SNRPG,SNRPB2,SF3B2,SNRPA1
"Cluster 3"	GO:BP	regulation of translation	GO:0006417	FALSE	2.01415e-09	8.69591	378	2004	82	21031	EIF6,NPM1,AGO2,DHX9,SHMT1,SARNP,UPF3B,PELO,FXR2,RBM4,ELP5,TRAP1,CNOT10,C6ORF52,GAPDH,MAGOH,TRUB2,ABCF1,ALKBH5,ILF3,METTL5,RPUSD3,METAP1,TACO1,SYNCRIP,PSTK,BZW2,RPS3,METTL3,CDC123,RBM8A,EIF2B4,MTOR,GCN1,ENC1,CALR,PRMT1,ELP6,PA2G4,EIF4A3,MTG1,TYMS,PPP1CA,MALSU1,RBM4B,RPS6KA1,TSFM,EIF3C,ELAVL1,EIF4H,TRNAU1AP,SLC35A4,TCOF1,EIF4E2,UPF3A,PYM1,RPL38,UQCC2,ELP4,RPS4X,KHDRBS1,EIF2B2,CNOT9,HNRNPD,EIF3K,UNK…
"Cluster 3"	GO:BP	RNA localization to Cajal body	GO:0090670	FALSE	3.08979e-09	8.51007	19	2004	15	21031	CCT2,NHP2,CCT7,TCP1,CCT6A,WRAP53,EXOSC10,CCT4,RUVBL2,CCT3,RUVBL1,NOP10,CCT8,DKC1,CCT5
"Cluster 3"	GO:BP	telomerase RNA localization to Cajal body	GO:0090671	FALSE	3.08979e-09	8.51007	19	2004	15	21031	CCT2,NHP2,CCT7,TCP1,CCT6A,WRAP53,EXOSC10,CCT4,RUVBL2,CCT3,RUVBL1,NOP10,CCT8,DKC1,CCT5
"Cluster 3"	GO:BP	RNA localization to nucleus	GO:0090685	FALSE	3.08979e-09	8.51007	19	2004	15	21031	CCT2,NHP2,CCT7,TCP1,CCT6A,WRAP53,EXOSC10,CCT4,RUVBL2,CCT3,RUVBL1,NOP10,CCT8,DKC1,CCT5
"Cluster 3"	GO:BP	telomerase RNA localization	GO:0090672	FALSE	3.08979e-09	8.51007	19	2004	15	21031	CCT2,NHP2,CCT7,TCP1,CCT6A,WRAP53,EXOSC10,CCT4,RUVBL2,CCT3,RUVBL1,NOP10,CCT8,DKC1,CCT5
"Cluster 3"	GO:BP	mRNA export from nucleus	GO:0006406	FALSE	6.45495e-09	8.19011	71	2004	29	21031	MCM3AP,THOC6,AKAP8L,NSUN2,SARNP,THOC5,NUP107,MAGOH,CHTOP,DDX39A,ALKBH5,NUP85,NXT1,RAE1,SMG5,PABPN1,NUP93,GLE1,RBM8A,EIF4A3,IWS1,NUP88,RBM15B,THOC3,SRSF3,DDX39B,DDX19A,MAGOHB,HNRNPA2B1
"Cluster 3"	GO:BP	ribosome assembly	GO:0042255	FALSE	9.27706e-09	8.03259	63	2004	27	21031	EIF6,NPM1,RPS19,NOP2,PWP2,RPSA,RPS27,NIP7,RPL24,NLE1,MRTO4,MRPL20,MRPS7,DHX37,RPL6,RPL38,RPLP0,BRIX1,MRM2,XRCC5,DHX30,DDX28,ABT1,C1QBP,PPAN,ERAL1,RPL23A
"Cluster 3"	GO:BP	positive regulation of telomerase RNA localization to Cajal body	GO:1904874	FALSE	1.12548e-08	7.94866	15	2004	13	21031	CCT2,NHP2,CCT7,TCP1,CCT6A,CCT4,RUVBL2,CCT3,RUVBL1,NOP10,CCT8,DKC1,CCT5
"Cluster 3"	GO:BP	regulation of mRNA splicing, via spliceosome	GO:0048024	FALSE	1.38399e-08	7.85887	112	2004	37	21031	NPM1,RBM10,UPF3B,FXR2,RBM4,TRA2B,RBM15,U2AF2,SRPK1,MAGOH,RNPS1,PRMT5,EXOSC10,SRSF9,NUP98,RBM8A,PCBP4,PUF60,SF3B4,SRRM4,SNW1,DAZAP1,SRSF7,SRSF2,RBM15B,UPF3A,KHDRBS1,SRSF4,JMJD6,RBMX,PRPF19,SRSF3,HNRNPK,WDR77,C1QBP,FXR1,HNRNPA2B1
"Cluster 3"	GO:BP	RNA catabolic process	GO:0006401	FALSE	2.05461e-08	7.68727	306	2004	69	21031	NPM1,FUS,ELAC2,AGO2,EXOSC3,EXOSC1,APEX1,RBM10,HNRNPAB,NSUN2,CSDC2,DHX9,RNASET2,EXOSC5,UPF3B,PELO,FXR2,DIS3L2,EXOSC8,PNPT1,CNOT10,MEIOC,NT5C3B,FASTKD5,SKIV2L,MAGOH,GTPBP1,KHSRP,EDC4,RNPS1,EXOSC2,ZCCHC8,ALKBH5,DXO,MAPKAPK2,SYNCRIP,POP1,EXOSC10,METTL3,SMG5,SLIRP,RBM8A,PCBP4,SND1,MRTO4,IKBKE,EIF4A3,LSM4,SMG9,ELAVL1,EDC3,ZPR1,UPF3A,PYM1,DKC1,LSM2,PKP3,TARDBP,PRR5L,CNOT9,HNRNPD,METTL1,HNRNPA0,TBRG4,AKT…
"Cluster 3"	GO:BP	regulation of telomerase RNA localization to Cajal body	GO:1904872	FALSE	2.58031e-08	7.58833	18	2004	14	21031	CCT2,NHP2,CCT7,TCP1,CCT6A,EXOSC10,CCT4,RUVBL2,CCT3,RUVBL1,NOP10,CCT8,DKC1,CCT5
"Cluster 3"	GO:BP	proteasomal protein catabolic process	GO:0010498	FALSE	2.72054e-08	7.56535	496	2004	96	21031	DNAJB12,DCAF13,FAF1,PSMF1,ASCC2,USP7,PSMC3,USP5,PSMD6,SMARCC1,PSMD4,GNA12,BCAP31,UBE2N,PSMB4,RNF180,FBXL14,PSMB1,ARRB2,PSMB6,USP13,TRPC4AP,PSMB7,FBXL12,UFD1L,PSMC4,PSMA4,ANAPC15,USP19,CSNK1E,NSFL1C,PSMC6,PSMD13,PSMD1,BAG6,SVIP,TRAF4,ANAPC7,CCAR2,SH3RF2,UCHL5,KCTD5,BRSK2,PSME2,ENC1,LAMP3,GPX1,RNF4,PSMD8,AMBRA1,VCP,EDEM2,AUP1,PSMA3,PLK3,APC,PSMB10,PSMA7,TTC36,KAT5,HSPBP1,PSMD11,ECSCR,UBQLN4,PSMB2,G…
"Cluster 3"	GO:BP	regulation of DNA repair	GO:0006282	FALSE	6.22127e-08	7.20612	216	2004	54	21031	FUS,RECQL5,BABAM1,DHX9,SMARCC1,ACTR5,MGMT,TRRAP,UBE2N,SMARCD1,VPS72,USP22,BCL7B,SF3B5,SENP3,ACTB,DDX11,ARID1A,SMARCA4,KDM1A,NSD2,MRGBP,XRCC1,TAF10,INO80C,WRAP53,KAT2A,UCHL5,RPS3,OTUB1,RUVBL2,PCNA,RUVBL1,MAD2L2,ATXN7L3,TADA3,KAT5,BRD7,ABL1,UBQLN4,SGF29,ACTL6A,SMARCB1,SMARCD2,SUPT3H,CDK9,UBE2V1,TAF9,FIGNL1,TAF5L,TFIP11,TRIM28,PARP1,MCRS1
"Cluster 3"	GO:BP	regulation of chromosome organization	GO:0033044	FALSE	6.76515e-08	7.16972	248	2004	59	21031	NSMCE4A,USP7,NCAPD2,SMARCC1,ACTR5,CCT2,PINX1,SMARCD1,CCT7,BAZ1B,ZNF207,BCL7B,ACTB,DDX11,ARID1A,SMARCA4,ZW10,ANAPC15,TCP1,XRCC1,CTCF,DYNC1LI1,CCT6A,INO80C,ANAPC7,UCHL5,EXOSC10,NUMA1,CCT4,SMG5,MNAT1,RUVBL2,CCT3,RNF4,RUVBL1,APC,MAD2L2,KAT5,BUB3,NCAPD3,BRD7,ACTL6A,SMARCB1,CCT8,SMARCD2,CDC20,DKC1,HNRNPD,MCM2,MAD2L1BP,CCT5,XRCC5,NABP2,TRIM28,ERCC1,PARP1,DUSP1,MCRS1,HNRNPA2B1
"Cluster 3"	GO:BP	chaperone-mediated protein folding	GO:0061077	FALSE	9.2769e-08	7.0326	73	2004	28	21031	DNAJB12,FKBP4,CCT2,TRAP1,PDCD5,HSPE1,PFDN6,CCT7,HSPA9,TCP1,FKBP2,HSPA14,CCT6A,HSPA8,CCT4,CCT3,DNAJC7,HSPA5,CCT8,PDIA4,PFDN2,DFFA,CCT5,DNAJB1,PFDN1,UNC45A,HSPH1,PDCL3
"Cluster 3"	GO:BP	mRNA catabolic process	GO:0006402	FALSE	1.13829e-07	6.94375	251	2004	59	21031	NPM1,FUS,AGO2,EXOSC3,APEX1,RBM10,HNRNPAB,CSDC2,DHX9,EXOSC5,UPF3B,PELO,FXR2,DIS3L2,EXOSC8,PNPT1,CNOT10,MEIOC,NT5C3B,FASTKD5,SKIV2L,MAGOH,GTPBP1,KHSRP,EDC4,RNPS1,EXOSC2,ALKBH5,DXO,MAPKAPK2,SYNCRIP,EXOSC10,METTL3,SMG5,RBM8A,PCBP4,SND1,MRTO4,IKBKE,EIF4A3,LSM4,SMG9,ELAVL1,EDC3,UPF3A,PYM1,LSM2,PKP3,TARDBP,PRR5L,CNOT9,HNRNPD,HNRNPA0,TBRG4,AKT1,IGF2BP3,FXR1,MAGOHB,DCPS
"Cluster 3"	GO:BP	positive regulation of establishment of protein localization to telomere	GO:1904851	TRUE	1.51175e-07	6.82052	10	2004	10	21031	CCT2,CCT7,TCP1,CCT6A,WRAP53,CCT4,CCT3,CCT8,DKC1,CCT5
"Cluster 3"	GO:BP	DNA conformation change	GO:0071103	FALSE	1.5188e-07	6.8185	94	2004	32	21031	RECQL5,ASCC2,CHTF8,DTD1,DHX9,GINS3,RFC5,DDX11,WRNIP1,MCM7,SSBP1,XRCC6,TOP1MT,MNAT1,RUVBL2,MCM6,MCM3,RUVBL1,GINS2,ABL1,TOP3B,TOP3A,HMGB3,MCM2,HMGB2,RFC4,XRCC5,HMGA1,DHX30,MCM5,RFC2,HNRNPA2B1
"Cluster 3"	GO:BP	telomere maintenance	GO:0000723	FALSE	1.53686e-07	6.81337	160	2004	44	21031	HUS1B,NSMCE4A,USP7,APEX1,ACTR5,CCT2,NHP2,RAD51C,PINX1,TERC,CCT7,HSP90AA1,TCP1,XRCC1,CCT6A,INO80C,WRAP53,UCHL5,EXOSC10,CCT4,XRCC6,SMG5,ORAOV1,RUVBL2,CCT3,PCNA,RUVBL1,MAD2L2,NOP10,ZBTB48,ACTL6A,CCT8,DKC1,HNRNPD,CCT5,RPA1,XRCC5,NABP2,TFIP11,ERCC1,PARP1,MCRS1,HSP90AB1,HNRNPA2B1
"Cluster 3"	GO:BP	aerobic respiration	GO:0009060	FALSE	1.54771e-07	6.81031	196	2004	50	21031	DGUOK,NDUFA8,IDH3A,SDHC,UQCRFS1,FH,PDHA1,CS,PPIF,PDHB,COQ9,COX5A,ADSL,STOML2,NDUFS2,NDUFB9,UQCR10,NDUFB8,NDUFB4,NDUFA9,UQCRC1,NDUFB10,ACLY,TAZ,NDUFB1,NDUFS6,ACO2,OGDHL,VCP,NDUFA7,SDHB,IDH3B,UQCRHL,ARL2,UQCC2,NDUFB3,UQCRH,NDUFAB1,FXN,CYC1,PARK7,NDUFS5,UQCRQ,NDUFA3,NDUFAF1,MDH2,SUCLG1,NDUFA6,NDUFC1,NDUFA10
"Cluster 3"	GO:BP	maturation of SSU-rRNA	GO:0030490	FALSE	1.67173e-07	6.77683	52	2004	23	21031	RPS19,DCAF13,PWP2,UTP4,IMP4,WDR46,BYSL,RPS21,IMP3,RPS16,BMS1,UTP6,RPS8,NOP14,NOB1,DHX37,SNU13,NOP9,RRP36,NOL10,KRI1,NOL11,ABT1
"Cluster 3"	GO:BP	regulation of amide metabolic process	GO:0034248	FALSE	1.71509e-07	6.76571	439	2004	86	21031	EIF6,NPM1,AGO2,DHX9,SHMT1,SARNP,UPF3B,PELO,FXR2,RBM4,ELP5,TRAP1,CNOT10,C6ORF52,GAPDH,MAGOH,ORMDL2,TRUB2,ABCF1,ALKBH5,CSNK1E,ILF3,METTL5,RPUSD3,METAP1,TACO1,SYNCRIP,PSTK,BZW2,RPS3,METTL3,CDC123,RBM8A,EIF2B4,MTOR,GCN1,ENC1,CALR,PRMT1,ELP6,PA2G4,EIF4A3,MTG1,TYMS,PPP1CA,MALSU1,RBM4B,RPS6KA1,TSFM,GSK3A,EIF3C,ELAVL1,EIF4H,TRNAU1AP,SLC35A4,TCOF1,EIF4E2,UPF3A,PYM1,RPL38,UQCC2,ELP4,RPS4X,KHDRBS1,EIF2B2,CN…
"Cluster 3"	GO:BP	cellular respiration	GO:0045333	FALSE	3.12796e-07	6.50474	244	2004	57	21031	DGUOK,NDUFA8,IDH3A,SDHC,UQCRFS1,FH,PDHA1,CS,TRAP1,PPIF,PNPT1,PDHB,COQ9,COX5A,ADSL,STOML2,NDUFS2,NDUFB9,UQCR10,NDUFB8,NDUFB4,NDUFA9,UQCRC1,NDUFB10,ACLY,POLG2,TAZ,NDUFB1,NDUFS6,ACO2,OGDHL,VCP,NDUFA7,SDHB,GPD1,SLC25A25,IDH3B,UQCRHL,ARL2,PRELID1,CHCHD4,UQCC2,NDUFB3,UQCRH,NDUFAB1,FXN,CYC1,PARK7,NDUFS5,UQCRQ,NDUFA3,NDUFAF1,MDH2,SUCLG1,NDUFA6,NDUFC1,NDUFA10
"Cluster 3"	GO:BP	NADH dehydrogenase complex assembly	GO:0010257	FALSE	4.3581e-07	6.3607	63	2004	25	21031	NDUFA8,AIFM1,NDUFAF8,BCS1L,ECSIT,NDUFS2,NDUFB9,NDUFB8,NDUFB4,NDUFA9,NDUFB10,TAZ,NDUFB1,NDUFB3,NDUFAB1,COA1,TIMM21,ACAD9,NDUFS5,NDUFAF2,NDUFA3,NDUFAF1,NDUFA6,NDUFC1,NDUFA10
"Cluster 3"	GO:BP	mitochondrial respiratory chain complex I assembly	GO:0032981	FALSE	4.3581e-07	6.3607	63	2004	25	21031	NDUFA8,AIFM1,NDUFAF8,BCS1L,ECSIT,NDUFS2,NDUFB9,NDUFB8,NDUFB4,NDUFA9,NDUFB10,TAZ,NDUFB1,NDUFB3,NDUFAB1,COA1,TIMM21,ACAD9,NDUFS5,NDUFAF2,NDUFA3,NDUFAF1,NDUFA6,NDUFC1,NDUFA10
"Cluster 3"	GO:BP	macromolecule methylation	GO:0043414	FALSE	5.60466e-07	6.25145	178	2004	46	21031	WDR4,NOP2,NSUN2,SNRPD3,METTL2A,MGMT,SNRPD2,SNRPB,SNRPD1,RBM15,LCMT2,HEMK1,NTMT1,METTL5,PRMT5,CTCF,MRM3,EMG1,METTL3,SNRPF,TRMT112,PRMT7,PRMT1,TFB1M,METTL22,MTA2,CARM1,FTSJ1,SNRPG,FTSJ3,RBM15B,TRMT6,BEND3,DNMT1,FBL,EEF2KMT,METTL1,MBD1,MRM2,MRM1,AKT1,WDR6,PARP1,HSD17B10,PRMT2,TRMT1
"Cluster 3"	GO:BP	mitochondrial respiratory chain complex assembly	GO:0033108	FALSE	6.40846e-07	6.19325	104	2004	33	21031	NDUFA8,AIFM1,SAMM50,NDUFAF8,COA4,UQCRFS1,BCS1L,ECSIT,NDUFS2,NDUFB9,NDUFB8,NDUFB4,TACO1,NDUFA9,NDUFB10,TAZ,NDUFB1,COX20,CHCHD4,UQCC2,NDUFB3,NDUFAB1,COA1,TIMM21,ACAD9,NDUFS5,NDUFAF2,NDUFA3,NDUFAF1,NDUFA6,COA3,NDUFC1,NDUFA10
"Cluster 3"	GO:BP	nucleoside triphosphate metabolic process	GO:0009141	FALSE	8.65743e-07	6.06261	270	2004	60	21031	DGUOK,NDUFA8,EIF6,AK2,HNF1A,SDHC,NME1,C14ORF2,GAPDH,STOML2,GTPBP1,NDUFS2,NDUFB9,NDUFB8,NDUFB4,PFKP,NDUFA9,ENO3,HSPA8,RAN,NDUFB10,TAZ,ALDOA,NDUFB1,NDUFS6,FOXK2,MTOR,OGDHL,DCTPP1,ENO1,VCP,FOXK1,NDUFA7,SDHB,TYMS,DTYMK,GPD1,SLC25A25,UCP2,ARL2,TMSB4X,BEND3,PGAM2,NDUFB3,NDUFAB1,TPI1,ATP5G1,NDUFS5,FIGNL1,NDUFA3,ITPA,CTPS1,RPTOR,CAD,NME1-NME2,NDUFA6,PARP1,PKM,NDUFC1,NDUFA10
"Cluster 3"	GO:BP	maturation of SSU-rRNA from tricistronic rRNA transcript (SSU-rRNA, 5.8S rRNA, LSU-rRNA)	GO:0000462	FALSE	9.04058e-07	6.0438	35	2004	18	21031	RPS19,DCAF13,PWP2,UTP4,WDR46,BYSL,RPS21,RPS16,BMS1,UTP6,RPS8,NOP14,DHX37,NOP9,RRP36,NOL10,KRI1,ABT1
"Cluster 3"	GO:BP	ATP synthesis coupled electron transport	GO:0042773	FALSE	9.35154e-07	6.02912	100	2004	32	21031	DGUOK,NDUFA8,SDHC,UQCRFS1,COQ9,COX5A,NDUFS2,NDUFB9,UQCR10,NDUFB8,NDUFB4,NDUFA9,UQCRC1,NDUFB10,TAZ,NDUFB1,NDUFS6,NDUFA7,SDHB,UQCRHL,NDUFB3,UQCRH,NDUFAB1,CYC1,PARK7,NDUFS5,UQCRQ,NDUFA3,NDUFAF1,NDUFA6,NDUFC1,NDUFA10
"Cluster 3"	GO:BP	mitochondrial ATP synthesis coupled electron transport	GO:0042775	FALSE	9.35154e-07	6.02912	100	2004	32	21031	DGUOK,NDUFA8,SDHC,UQCRFS1,COQ9,COX5A,NDUFS2,NDUFB9,UQCR10,NDUFB8,NDUFB4,NDUFA9,UQCRC1,NDUFB10,TAZ,NDUFB1,NDUFS6,NDUFA7,SDHB,UQCRHL,NDUFB3,UQCRH,NDUFAB1,CYC1,PARK7,NDUFS5,UQCRQ,NDUFA3,NDUFAF1,NDUFA6,NDUFC1,NDUFA10
"Cluster 3"	GO:BP	establishment of protein localization to mitochondrion	GO:0072655	FALSE	1.13809e-06	5.94382	117	2004	35	21031	TIMM17B,TOMM22,AIFM1,SAMM50,HSPD1,SAE1,BCAP31,TOMM40L,PDCD5,BCS1L,HSP90AA1,MAIP1,TOMM34,TIMM50,PITRM1,TIMM10,HSPA4,TIMM44,MTX1,PARL,TIMM22,PAM16,GSK3A,CHCHD4,UBL5,HAX1,GRPEL1,TIMM8B,TIMM21,MFN2,AKT1,TIMM23,TOMM40,MTCH2,TOMM6
"Cluster 3"	GO:BP	positive regulation of DNA metabolic process	GO:0051054	FALSE	1.34977e-06	5.86974	300	2004	64	21031	FUS,FAF1,EXOSC3,USP7,CHTF8,BABAM1,HNRNPAB,DHX9,SMARCC1,ACTR5,MGMT,CCT2,TRRAP,UBE2N,RFC5,SMARCD1,VPS72,CCT7,BCL7B,ACTB,DDX11,HSP90AA1,ARID1A,SMARCA4,TCP1,NSD2,MRGBP,SSBP1,XRCC1,SYNCRIP,CCT6A,INO80C,WRAP53,UCHL5,RPS3,CCT4,POLG2,CIZ1,RUVBL2,CCT3,PCNA,RUVBL1,MAD2L2,KAT5,BRD7,ACTL6A,SMARCB1,CCT8,SMARCD2,DKC1,HNRNPD,CCT5,RFC4,XRCC5,NABP2,RFC2,AKT1,TRIM28,ERCC1,PARP1,NVL,MCRS1,HSP90AB1,HNRNPA2B1
"Cluster 3"	GO:BP	energy derivation by oxidation of organic compounds	GO:0015980	FALSE	1.43563e-06	5.84296	335	2004	69	21031	DGUOK,NDUFA8,PGM2,IDH3A,GYS1,SDHC,UQCRFS1,FH,PDHA1,CS,TRAP1,PPIF,PNPT1,PDHB,COQ9,SLC37A4,COX5A,ADSL,STOML2,NDUFS2,NDUFB9,UQCR10,NDUFB8,NDUFB4,NDUFA9,UQCRC1,NDUFB10,ACLY,STK40,POLG2,TAZ,NDUFB1,NDUFS6,MTOR,ACO2,OGDHL,PHKG2,VCP,NDUFA7,SDHB,PPP1CA,GYS2,GPD1,SLC25A25,IDH3B,UQCRHL,GSK3A,ARL2,PRELID1,CHCHD4,UQCC2,NDUFB3,UQCRH,NDUFAB1,FXN,CYC1,PARK7,NDUFS5,NHLRC1,UQCRQ,NDUFA3,NDUFAF1,AKT1,MDH2,SUCLG1,GRB…
"Cluster 3"	GO:BP	regulation of establishment of protein localization to telomere	GO:0070203	FALSE	1.51952e-06	5.81829	11	2004	10	21031	CCT2,CCT7,TCP1,CCT6A,WRAP53,CCT4,CCT3,CCT8,DKC1,CCT5
"Cluster 3"	GO:BP	aerobic electron transport chain	GO:0019646	FALSE	1.97039e-06	5.70545	92	2004	30	21031	NDUFA8,SDHC,UQCRFS1,COQ9,COX5A,NDUFS2,NDUFB9,UQCR10,NDUFB8,NDUFB4,NDUFA9,UQCRC1,NDUFB10,NDUFB1,NDUFS6,NDUFA7,SDHB,UQCRHL,NDUFB3,UQCRH,NDUFAB1,CYC1,PARK7,NDUFS5,UQCRQ,NDUFA3,NDUFAF1,NDUFA6,NDUFC1,NDUFA10
"Cluster 3"	GO:BP	RNA methylation	GO:0001510	FALSE	1.97039e-06	5.70545	92	2004	30	21031	WDR4,NOP2,NSUN2,SNRPD3,METTL2A,SNRPD2,SNRPB,SNRPD1,RBM15,LCMT2,METTL5,MRM3,EMG1,METTL3,SNRPF,TRMT112,TFB1M,FTSJ1,SNRPG,FTSJ3,RBM15B,TRMT6,FBL,METTL1,MRM2,MRM1,AKT1,WDR6,HSD17B10,TRMT1
"Cluster 3"	GO:BP	non-membrane-bounded organelle assembly	GO:0140694	FALSE	2.03788e-06	5.69082	409	2004	79	21031	EIF6,NPM1,RPS19,DCAF13,NOP2,SMC1A,MSN,PWP2,CHEK2,RPSA,KPNB1,EZR,POLDIP2,CHMP4C,ACTG1,CSRP1,PLK2,RPS27,ZNF207,NIP7,RPL24,ALKBH5,CEP295,AAAS,CHMP7,MAPRE1,KAT2A,RPS3,NUMA1,LSM3,RCC1,ALMS1,NLE1,CHMP4B,MRTO4,TUBB,ATXN2L,TUBGCP3,CNTROB,RNF4,WRAP73,USP10,AUP1,SRF,WNK3,WDR1,MRPL20,LSM4,MRPS7,EDC3,DHX37,KIF9,CDC20,RPL6,RPL38,E2F4,JMJD6,SUGT1,RPLP0,BRIX1,MRM2,TUBGCP2,SMC3,XRCC5,HAUS1,GRB7,DHX30,DDX28,RPS23…
"Cluster 3"	GO:BP	protein localization to mitochondrion	GO:0070585	FALSE	2.06985e-06	5.68406	125	2004	36	21031	TIMM17B,TOMM22,AIFM1,SAMM50,HSPD1,SAE1,BCAP31,TOMM40L,PDCD5,BCS1L,HSP90AA1,MAIP1,TOMM34,TIMM50,PITRM1,TIMM10,HSPA4,ISG15,TIMM44,MTX1,PARL,TIMM22,PAM16,GSK3A,CHCHD4,UBL5,HAX1,GRPEL1,TIMM8B,TIMM21,MFN2,AKT1,TIMM23,TOMM40,MTCH2,TOMM6
"Cluster 3"	GO:BP	tRNA processing	GO:0008033	TRUE	2.32852e-06	5.63292	137	2004	38	21031	LAGE3,ELAC2,WDR4,TRMU,NSUN2,METTL2A,URM1,TRPT1,OSGEP,ELP5,POP4,PNPT1,LCMT2,DUS4L,TRUB2,TSEN54,ADAT1,RTCB,C14ORF166,POP1,KTI12,TRIM39-RPP21,TRMT112,ELP6,CLP1,FTSJ1,TRMT6,TYW1,TYW1B,ELP4,METTL1,DUS2,AKT1,WDR6,POP5,HSD17B10,TRMT1,PUS1
"Cluster 3"	GO:BP	DNA biosynthetic process	GO:0071897	FALSE	2.53578e-06	5.59589	192	2004	47	21031	POLD4,POLA1,CHTF8,CCT2,NHP2,ING5,PINX1,POLDIP2,TERC,RFC5,CCT7,HSP90AA1,POLE4,WRNIP1,TCP1,CCT6A,WRAP53,LIG3,EXOSC10,CCT4,POLG2,SMG5,CCT3,PCNA,TFDP1,VCP,USP10,CERS1,TYMS,MAD2L2,NOP10,PHB,NPPC,CCT8,DKC1,DNAJC2,HNRNPD,CCT5,RPA1,RFC4,XRCC5,RFC2,NVL,MCRS1,HSP90AB1,POLL,HNRNPA2B1
"Cluster 3"	GO:BP	recombinational repair	GO:0000725	FALSE	3.36793e-06	5.47264	181	2004	45	21031	FUS,RECQL5,HUS1B,NSMCE4A,TRRAP,RAD51C,UBE2N,UHRF1,VPS72,SENP3,ACTB,MEIOB,KDM1A,MCM7,MRGBP,XRCC1,SFPQ,WRAP53,LIG3,ZMYND8,XRCC6,MUS81,RUVBL2,MCM6,MCM3,RUVBL1,MAD2L2,SWSAP1,KAT5,GINS2,ABL1,UBQLN4,PSMD14,ACTL6A,TOP3A,FAN1,MCM2,RPA1,XRCC5,MCM5,NABP2,FIGNL1,PARP1,POLL,RAD51B
"Cluster 3"	GO:BP	protein targeting to mitochondrion	GO:0006626	FALSE	3.73862e-06	5.42729	105	2004	32	21031	TIMM17B,TOMM22,AIFM1,SAMM50,HSPD1,SAE1,BCAP31,TOMM40L,PDCD5,HSP90AA1,TOMM34,TIMM50,PITRM1,TIMM10,HSPA4,TIMM44,MTX1,PARL,TIMM22,PAM16,GSK3A,CHCHD4,UBL5,HAX1,GRPEL1,TIMM8B,TIMM21,MFN2,TIMM23,TOMM40,MTCH2,TOMM6
"Cluster 3"	GO:BP	ribonucleoside triphosphate metabolic process	GO:0009199	FALSE	4.52822e-06	5.34407	254	2004	56	21031	NDUFA8,EIF6,AK2,HNF1A,SDHC,NME1,C14ORF2,GAPDH,STOML2,GTPBP1,NDUFS2,NDUFB9,NDUFB8,NDUFB4,PFKP,NDUFA9,ENO3,HSPA8,RAN,NDUFB10,TAZ,ALDOA,NDUFB1,NDUFS6,FOXK2,MTOR,OGDHL,ENO1,VCP,FOXK1,NDUFA7,SDHB,GPD1,SLC25A25,UCP2,ARL2,TMSB4X,BEND3,PGAM2,NDUFB3,NDUFAB1,TPI1,ATP5G1,NDUFS5,FIGNL1,NDUFA3,ITPA,CTPS1,RPTOR,CAD,NME1-NME2,NDUFA6,PARP1,PKM,NDUFC1,NDUFA10
"Cluster 3"	GO:BP	chromosome segregation	GO:0007059	FALSE	5.55991e-06	5.25493	425	2004	80	21031	RECQL5,DCAF13,AKAP8L,SMC1A,NCAPD2,DCTN2,SMARCC1,VPS4A,CHEK2,DIS3L2,KPNB1,PINX1,MEIOC,POLDIP2,SRPK1,CHMP4C,SMARCD1,NTMT1,NUDC,NUP37,RGS14,BAZ1B,ZNF207,GEM,BCL7B,ACTB,MEIOB,NSL1,C9ORF78,ARID1A,SMARCA4,ZW10,ANAPC15,SLC25A5,AAAS,CTCF,NDEL1,TUBG2,DYNC1LI1,BAG6,CHMP7,MAPRE1,ANAPC7,MAJIN,RAN,RPS3,NUMA1,UBE2I,RCC1,CHMP4B,TUBB,TUBGCP3,CENPS,RNF4,WRAP73,APC,MAD2L2,KAT5,BUB3,NCAPD3,BRD7,TOP3B,ACTL6A,SMARCB1…
"Cluster 3"	GO:BP	DNA geometric change	GO:0032392	FALSE	7.46644e-06	5.12689	86	2004	28	21031	RECQL5,ASCC2,CHTF8,DTD1,DHX9,GINS3,RFC5,DDX11,WRNIP1,MCM7,SSBP1,XRCC6,MNAT1,RUVBL2,MCM6,MCM3,RUVBL1,GINS2,HMGB3,MCM2,HMGB2,RFC4,XRCC5,HMGA1,DHX30,MCM5,RFC2,HNRNPA2B1
"Cluster 3"	GO:BP	protein localization to nuclear body	GO:1903405	FALSE	8.33152e-06	5.07928	12	2004	10	21031	CCT2,CCT7,TCP1,CCT6A,WRAP53,CCT4,CCT3,CCT8,DKC1,CCT5
"Cluster 3"	GO:BP	protein localization to Cajal body	GO:1904867	TRUE	8.33152e-06	5.07928	12	2004	10	21031	CCT2,CCT7,TCP1,CCT6A,WRAP53,CCT4,CCT3,CCT8,DKC1,CCT5
"Cluster 3"	GO:BP	regulation of establishment of protein localization to chromosome	GO:0070202	FALSE	8.33152e-06	5.07928	12	2004	10	21031	CCT2,CCT7,TCP1,CCT6A,WRAP53,CCT4,CCT3,CCT8,DKC1,CCT5
"Cluster 3"	GO:BP	proteasome-mediated ubiquitin-dependent protein catabolic process	GO:0043161	FALSE	9.12598e-06	5.03972	400	2004	76	21031	DCAF13,FAF1,PSMF1,ASCC2,USP7,PSMC3,USP5,PSMD6,SMARCC1,PSMD4,GNA12,UBE2N,PSMB4,RNF180,FBXL14,PSMB1,ARRB2,PSMB6,TRPC4AP,PSMB7,FBXL12,UFD1L,PSMC4,PSMA4,ANAPC15,CSNK1E,NSFL1C,PSMC6,PSMD13,PSMD1,BAG6,TRAF4,ANAPC7,CCAR2,SH3RF2,UCHL5,KCTD5,RNF4,PSMD8,AMBRA1,VCP,PSMA3,PLK3,APC,PSMA7,TTC36,KAT5,HSPBP1,PSMD11,UBQLN4,PSMB2,GSK3A,PSMD14,FEM1A,TRIM45,CDC20,CDC26,UBXN1,PSMD3,PSMC5,DESI1,COMMD1,PSMD2,PSMB3,TAF9…
"Cluster 3"	GO:BP	purine ribonucleoside triphosphate metabolic process	GO:0009205	FALSE	1.20201e-05	4.92009	247	2004	54	21031	NDUFA8,EIF6,AK2,HNF1A,SDHC,NME1,C14ORF2,GAPDH,STOML2,GTPBP1,NDUFS2,NDUFB9,NDUFB8,NDUFB4,PFKP,NDUFA9,ENO3,HSPA8,RAN,NDUFB10,TAZ,ALDOA,NDUFB1,NDUFS6,FOXK2,MTOR,OGDHL,ENO1,VCP,FOXK1,NDUFA7,SDHB,GPD1,SLC25A25,UCP2,ARL2,TMSB4X,BEND3,PGAM2,NDUFB3,NDUFAB1,TPI1,ATP5G1,NDUFS5,FIGNL1,NDUFA3,ITPA,RPTOR,NME1-NME2,NDUFA6,PARP1,PKM,NDUFC1,NDUFA10
"Cluster 3"	GO:BP	purine nucleoside triphosphate metabolic process	GO:0009144	FALSE	1.24684e-05	4.90419	254	2004	55	21031	DGUOK,NDUFA8,EIF6,AK2,HNF1A,SDHC,NME1,C14ORF2,GAPDH,STOML2,GTPBP1,NDUFS2,NDUFB9,NDUFB8,NDUFB4,PFKP,NDUFA9,ENO3,HSPA8,RAN,NDUFB10,TAZ,ALDOA,NDUFB1,NDUFS6,FOXK2,MTOR,OGDHL,ENO1,VCP,FOXK1,NDUFA7,SDHB,GPD1,SLC25A25,UCP2,ARL2,TMSB4X,BEND3,PGAM2,NDUFB3,NDUFAB1,TPI1,ATP5G1,NDUFS5,FIGNL1,NDUFA3,ITPA,RPTOR,NME1-NME2,NDUFA6,PARP1,PKM,NDUFC1,NDUFA10
"Cluster 3"	GO:BP	nucleoside triphosphate biosynthetic process	GO:0009142	FALSE	1.27475e-05	4.89457	127	2004	35	21031	NDUFA8,HNF1A,SDHC,NME1,C14ORF2,STOML2,NDUFS2,NDUFB9,NDUFB8,NDUFB4,NDUFA9,NDUFB10,TAZ,ALDOA,NDUFB1,NDUFS6,ENO1,VCP,NDUFA7,SDHB,TYMS,DTYMK,TMSB4X,NDUFB3,NDUFAB1,ATP5G1,NDUFS5,NDUFA3,CTPS1,CAD,NME1-NME2,NDUFA6,PARP1,NDUFC1,NDUFA10
"Cluster 3"	GO:BP	double-strand break repair via homologous recombination	GO:0000724	FALSE	1.37171e-05	4.86274	176	2004	43	21031	FUS,RECQL5,HUS1B,NSMCE4A,TRRAP,RAD51C,UBE2N,UHRF1,VPS72,SENP3,ACTB,MEIOB,KDM1A,MCM7,MRGBP,XRCC1,SFPQ,WRAP53,LIG3,ZMYND8,MUS81,RUVBL2,MCM6,MCM3,RUVBL1,MAD2L2,SWSAP1,KAT5,GINS2,ABL1,UBQLN4,PSMD14,ACTL6A,TOP3A,FAN1,MCM2,RPA1,MCM5,NABP2,FIGNL1,PARP1,POLL,RAD51B
"Cluster 3"	GO:BP	respiratory electron transport chain	GO:0022904	FALSE	1.5374e-05	4.81321	122	2004	34	21031	DGUOK,NDUFA8,SDHC,UQCRFS1,COQ9,COX5A,NDUFS2,NDUFB9,UQCR10,NDUFB8,NDUFB4,NDUFA9,UQCRC1,NDUFB10,POLG2,TAZ,NDUFB1,NDUFS6,NDUFA7,SDHB,GPD1,UQCRHL,NDUFB3,UQCRH,NDUFAB1,CYC1,PARK7,NDUFS5,UQCRQ,NDUFA3,NDUFAF1,NDUFA6,NDUFC1,NDUFA10
"Cluster 3"	GO:BP	telomere organization	GO:0032200	FALSE	2.0528e-05	4.68765	191	2004	45	21031	HUS1B,NSMCE4A,USP7,APEX1,ACTR5,CCT2,NHP2,RAD51C,PINX1,TERC,CCT7,HSP90AA1,TCP1,XRCC1,CCT6A,INO80C,WRAP53,UCHL5,EXOSC10,CCT4,XRCC6,SMG5,ORAOV1,RUVBL2,CCT3,PCNA,RUVBL1,MAD2L2,NOP10,HAT1,ZBTB48,ACTL6A,CCT8,DKC1,HNRNPD,CCT5,RPA1,XRCC5,NABP2,TFIP11,ERCC1,PARP1,MCRS1,HSP90AB1,HNRNPA2B1
"Cluster 3"	GO:BP	ribose phosphate biosynthetic process	GO:0046390	FALSE	2.35527e-05	4.62796	238	2004	52	21031	COASY,NDUFA8,PFAS,AK2,HNF1A,SDHC,NME1,PDHA1,PDHB,C14ORF2,ADSL,STOML2,ELOVL1,ACOT7,NDUFS2,NDUFB9,NDUFB8,NDUFB4,G6PD,NDUFA9,NDUFB10,ACLY,TAZ,ALDOA,NDUFB1,NDUFS6,ENO1,VCP,NDUFA7,SDHB,PAICS,UMPS,NPPC,TMSB4X,GCDH,NDUFB3,NDUFAB1,ATP5G1,MTHFD1,PRPSAP2,NDUFS5,UPP1,NDUFA3,CTPS1,CAD,DHODH,NME1-NME2,NDUFA6,GMPS,PARP1,NDUFC1,NDUFA10
"Cluster 3"	GO:BP	ribonucleoside triphosphate biosynthetic process	GO:0009201	FALSE	2.92751e-05	4.5335	119	2004	33	21031	NDUFA8,HNF1A,SDHC,NME1,C14ORF2,STOML2,NDUFS2,NDUFB9,NDUFB8,NDUFB4,NDUFA9,NDUFB10,TAZ,ALDOA,NDUFB1,NDUFS6,ENO1,VCP,NDUFA7,SDHB,TMSB4X,NDUFB3,NDUFAB1,ATP5G1,NDUFS5,NDUFA3,CTPS1,CAD,NME1-NME2,NDUFA6,PARP1,NDUFC1,NDUFA10
"Cluster 3"	GO:BP	DNA replication	GO:0006260	FALSE	3.07118e-05	4.51269	281	2004	58	21031	RECQL5,FAF1,POLD4,POLA1,DNAJA3,CHTF8,DTD1,DHX9,ACTR5,CINP,NASP,ING5,GINS3,RFC5,DDX11,POLE4,WRNIP1,MCM7,SSBP1,REPIN1,INO80C,UCHL5,LIG3,GRWD1,POLG2,CIZ1,TOP1MT,MUS81,RUVBL2,PCNA,MCM6,CENPS,CHAF1B,MCM3,RUVBL1,GINS2,CARM1,ORC1,SSRP1,ACTL6A,ZPR1,DNAJC2,CDK9,MCM2,TTF1,GTPBP4,RPA1,SMC3,RFC4,HMGA1,MCM5,RBBP7,RFC2,SUPT16H,PARP1,MCRS1,POLL,TIPIN
"Cluster 3"	GO:BP	positive regulation of protein localization to chromosome, telomeric region	GO:1904816	FALSE	3.29946e-05	4.48156	13	2004	10	21031	CCT2,CCT7,TCP1,CCT6A,WRAP53,CCT4,CCT3,CCT8,DKC1,CCT5
"Cluster 3"	GO:BP	methylation	GO:0032259	FALSE	3.46716e-05	4.46003	268	2004	56	21031	WDR4,NOP2,TRMU,NSUN2,SNRPD3,METTL2A,MGMT,SNRPD2,SNRPB,SNRPD1,RBM15,LCMT2,HEMK1,COQ3,NTMT1,SMYD4,NSD2,METTL5,PRMT5,CTCF,MRM3,EMG1,PRDM15,METTL3,SNRPF,TRMT112,PRMT7,PRMT1,TFB1M,TYMS,PRDM11,METTL22,MTA2,CARM1,FTSJ1,SNRPG,FTSJ3,RRP8,RBM15B,TRMT6,BEND3,DNMT1,FBL,EEF2KMT,METTL1,MBD1,MRM2,MRM1,METTL17,AKT1,WDR6,PARP1,HSD17B10,SMYD5,PRMT2,TRMT1
"Cluster 3"	GO:BP	mitochondrial electron transport, NADH to ubiquinone	GO:0006120	FALSE	3.68211e-05	4.4339	51	2004	20	21031	NDUFA8,COQ9,NDUFS2,NDUFB9,NDUFB8,NDUFB4,NDUFA9,NDUFB10,NDUFB1,NDUFS6,NDUFA7,NDUFB3,NDUFAB1,PARK7,NDUFS5,NDUFA3,NDUFAF1,NDUFA6,NDUFC1,NDUFA10
"Cluster 3"	GO:BP	ribosomal large subunit assembly	GO:0000027	FALSE	3.89392e-05	4.40961	26	2004	14	21031	EIF6,NOP2,RPL24,NLE1,MRTO4,MRPL20,RPL6,RPLP0,BRIX1,MRM2,DHX30,DDX28,PPAN,RPL23A
"Cluster 3"	GO:BP	oxidative phosphorylation	GO:0006119	FALSE	4.55636e-05	4.34138	145	2004	37	21031	DGUOK,NDUFA8,SDHC,UQCRFS1,PPIF,COQ9,COX5A,STOML2,NDUFS2,NDUFB9,UQCR10,NDUFB8,NDUFB4,NDUFA9,UQCRC1,NDUFB10,TAZ,NDUFB1,NDUFS6,VCP,NDUFA7,SDHB,UQCRHL,UQCC2,NDUFB3,UQCRH,NDUFAB1,FXN,CYC1,PARK7,NDUFS5,UQCRQ,NDUFA3,NDUFAF1,NDUFA6,NDUFC1,NDUFA10
"Cluster 3"	GO:BP	ATP metabolic process	GO:0046034	FALSE	5.14995e-05	4.2882	223	2004	49	21031	NDUFA8,EIF6,AK2,HNF1A,SDHC,C14ORF2,GAPDH,STOML2,NDUFS2,NDUFB9,NDUFB8,NDUFB4,PFKP,NDUFA9,ENO3,HSPA8,NDUFB10,TAZ,ALDOA,NDUFB1,NDUFS6,FOXK2,MTOR,OGDHL,ENO1,VCP,FOXK1,NDUFA7,SDHB,GPD1,SLC25A25,UCP2,ARL2,TMSB4X,BEND3,PGAM2,NDUFB3,NDUFAB1,TPI1,ATP5G1,NDUFS5,FIGNL1,NDUFA3,RPTOR,NDUFA6,PARP1,PKM,NDUFC1,NDUFA10
"Cluster 3"	GO:BP	regulation of mRNA catabolic process	GO:0061013	FALSE	6.13935e-05	4.21188	191	2004	44	21031	NPM1,FUS,AGO2,EXOSC3,APEX1,RBM10,HNRNPAB,CSDC2,DHX9,EXOSC5,FXR2,DIS3L2,EXOSC8,PNPT1,CNOT10,MEIOC,NT5C3B,FASTKD5,MAGOH,GTPBP1,KHSRP,EXOSC2,ALKBH5,MAPKAPK2,SYNCRIP,METTL3,RBM8A,PCBP4,IKBKE,EIF4A3,ELAVL1,UPF3A,PKP3,TARDBP,PRR5L,CNOT9,HNRNPD,HNRNPA0,TBRG4,AKT1,IGF2BP3,FXR1,MAGOHB,DCPS
"Cluster 3"	GO:BP	ribonucleotide biosynthetic process	GO:0009260	FALSE	6.21665e-05	4.20644	231	2004	50	21031	COASY,NDUFA8,PFAS,AK2,HNF1A,SDHC,NME1,PDHA1,PDHB,C14ORF2,ADSL,STOML2,ELOVL1,ACOT7,NDUFS2,NDUFB9,NDUFB8,NDUFB4,NDUFA9,NDUFB10,ACLY,TAZ,ALDOA,NDUFB1,NDUFS6,ENO1,VCP,NDUFA7,SDHB,PAICS,UMPS,NPPC,TMSB4X,GCDH,NDUFB3,NDUFAB1,ATP5G1,MTHFD1,NDUFS5,UPP1,NDUFA3,CTPS1,CAD,DHODH,NME1-NME2,NDUFA6,GMPS,PARP1,NDUFC1,NDUFA10
"Cluster 3"	GO:BP	spindle organization	GO:0007051	FALSE	7.03768e-05	4.15257	205	2004	46	21031	DCAF13,SMC1A,DCTN2,CHEK2,KPNB1,EZR,POLDIP2,CHMP4C,NTMT1,PLK2,NUDC,RGS14,ZNF207,RANBP1,PTPA,TRIM36,AAAS,TUBG2,RAE1,STMN1,CHMP7,MAPRE1,RAN,RPS3,NUMA1,FSD1,RCC1,CHMP4B,TUBB,TUBGCP3,RNF4,WRAP73,VCP,PLK3,CKAP5,TACC2,CDC20,TPPP,SUGT1,TUBGCP2,SMC3,HAUS1,MYH9,TUBGCP5,HAUS4,TUBG1
"Cluster 3"	GO:BP	positive regulation of protein localization to Cajal body	GO:1904871	FALSE	7.3293e-05	4.13494	11	2004	9	21031	CCT2,CCT7,TCP1,CCT6A,CCT4,CCT3,CCT8,DKC1,CCT5
"Cluster 3"	GO:BP	regulation of protein localization to Cajal body	GO:1904869	FALSE	7.3293e-05	4.13494	11	2004	9	21031	CCT2,CCT7,TCP1,CCT6A,CCT4,CCT3,CCT8,DKC1,CCT5
"Cluster 3"	GO:BP	nucleotide biosynthetic process	GO:0009165	FALSE	7.6485e-05	4.11642	295	2004	59	21031	COASY,DGUOK,NDUFA8,PFAS,AK2,HNF1A,AK6,NAXD,SDHC,SHMT1,NME1,PDHA1,PDHB,C14ORF2,ADSL,STOML2,ELOVL1,ACOT7,NDUFS2,NDUFB9,NDUFB8,NDUFB4,NDUFA9,NDUFB10,ACLY,TAZ,ALDOA,NDUFB1,NDUFS6,ENO1,VCP,NDUFA7,SDHB,TYMS,DTYMK,PAICS,UMPS,NPPC,TMSB4X,GCDH,FLAD1,NDUFB3,NDUFAB1,ATP5G1,MTHFD1,PRPSAP2,PNP,NDUFS5,UPP1,NDUFA3,CTPS1,CAD,DHODH,NME1-NME2,NDUFA6,GMPS,PARP1,NDUFC1,NDUFA10
"Cluster 3"	GO:BP	nucleoside phosphate biosynthetic process	GO:1901293	FALSE	9.8448e-05	4.00679	297	2004	59	21031	COASY,DGUOK,NDUFA8,PFAS,AK2,HNF1A,AK6,NAXD,SDHC,SHMT1,NME1,PDHA1,PDHB,C14ORF2,ADSL,STOML2,ELOVL1,ACOT7,NDUFS2,NDUFB9,NDUFB8,NDUFB4,NDUFA9,NDUFB10,ACLY,TAZ,ALDOA,NDUFB1,NDUFS6,ENO1,VCP,NDUFA7,SDHB,TYMS,DTYMK,PAICS,UMPS,NPPC,TMSB4X,GCDH,FLAD1,NDUFB3,NDUFAB1,ATP5G1,MTHFD1,PRPSAP2,PNP,NDUFS5,UPP1,NDUFA3,CTPS1,CAD,DHODH,NME1-NME2,NDUFA6,GMPS,PARP1,NDUFC1,NDUFA10
"Cluster 3"	GO:BP	protein localization to nucleoplasm	GO:1990173	FALSE	0.000105545	3.97656	14	2004	10	21031	CCT2,CCT7,TCP1,CCT6A,WRAP53,CCT4,CCT3,CCT8,DKC1,CCT5
"Cluster 3"	GO:BP	purine ribonucleoside triphosphate biosynthetic process	GO:0009206	FALSE	0.000105843	3.97534	113	2004	31	21031	NDUFA8,HNF1A,SDHC,NME1,C14ORF2,STOML2,NDUFS2,NDUFB9,NDUFB8,NDUFB4,NDUFA9,NDUFB10,TAZ,ALDOA,NDUFB1,NDUFS6,ENO1,VCP,NDUFA7,SDHB,TMSB4X,NDUFB3,NDUFAB1,ATP5G1,NDUFS5,NDUFA3,NME1-NME2,NDUFA6,PARP1,NDUFC1,NDUFA10
"Cluster 3"	GO:BP	ribose phosphate metabolic process	GO:0019693	FALSE	0.000119833	3.92142	485	2004	84	21031	COASY,NDUFA8,EIF6,PFAS,AK2,ACOT9,HNF1A,SDHC,NME1,PDHA1,PMVK,PDHB,C14ORF2,GAPDH,ADSL,TJP2,STOML2,ELOVL1,ACOT7,GTPBP1,NDUFS2,NDUFB9,NDUFB8,NDUFB4,G6PD,PFKP,NDUFA9,ENO3,HSPA8,RAN,NDUFB10,ACLY,TKT,TAZ,ALDOA,NDUFB1,NDUFS6,FOXK2,MTOR,OGDHL,RPEL1,ENO1,VCP,FOXK1,NDUFA7,EPHA2,SDHB,GPD1,SLC25A25,PAICS,UMPS,UCP2,NPPC,ARL2,TMSB4X,GCDH,BEND3,PGAM2,NDUFB3,SULT1B1,NDUFAB1,HINT1,TPI1,ATP5G1,MTHFD1,PRPSAP2,PNP,ND…
"Cluster 3"	GO:BP	ATP biosynthetic process	GO:0006754	FALSE	0.000121411	3.91574	102	2004	29	21031	NDUFA8,HNF1A,SDHC,C14ORF2,STOML2,NDUFS2,NDUFB9,NDUFB8,NDUFB4,NDUFA9,NDUFB10,TAZ,ALDOA,NDUFB1,NDUFS6,ENO1,VCP,NDUFA7,SDHB,TMSB4X,NDUFB3,NDUFAB1,ATP5G1,NDUFS5,NDUFA3,NDUFA6,PARP1,NDUFC1,NDUFA10
"Cluster 3"	GO:BP	maturation of 5.8S rRNA	GO:0000460	FALSE	0.000124545	3.90467	36	2004	16	21031	EIF6,PES1,EXOSC3,EXOSC8,RPS21,EXOSC2,RPF1,EXOSC10,ERI3,NOP14,FTSJ3,NOP9,KRI1,LAS1L,ABT1,URB1
"Cluster 3"	GO:BP	DNA duplex unwinding	GO:0032508	FALSE	0.000130299	3.88506	80	2004	25	21031	RECQL5,ASCC2,CHTF8,DTD1,DHX9,GINS3,RFC5,DDX11,WRNIP1,MCM7,SSBP1,XRCC6,MNAT1,RUVBL2,MCM6,MCM3,RUVBL1,GINS2,MCM2,RFC4,XRCC5,HMGA1,DHX30,MCM5,RFC2
"Cluster 3"	GO:BP	purine nucleoside triphosphate biosynthetic process	GO:0009145	FALSE	0.000132232	3.87866	114	2004	31	21031	NDUFA8,HNF1A,SDHC,NME1,C14ORF2,STOML2,NDUFS2,NDUFB9,NDUFB8,NDUFB4,NDUFA9,NDUFB10,TAZ,ALDOA,NDUFB1,NDUFS6,ENO1,VCP,NDUFA7,SDHB,TMSB4X,NDUFB3,NDUFAB1,ATP5G1,NDUFS5,NDUFA3,NME1-NME2,NDUFA6,PARP1,NDUFC1,NDUFA10
"Cluster 3"	GO:BP	protein-DNA complex disassembly	GO:0032986	FALSE	0.000175655	3.75534	21	2004	12	21031	SMARCC1,SMARCD1,ARID1A,SMARCA4,GRWD1,NFE2,SSRP1,SMARCB1,SMARCD2,HMGA1,SUPT16H,RPL23
"Cluster 3"	GO:BP	maturation of 5.8S rRNA from tricistronic rRNA transcript (SSU-rRNA, 5.8S rRNA, LSU-rRNA)	GO:0000466	FALSE	0.000222631	3.65241	25	2004	13	21031	PES1,EXOSC3,EXOSC8,RPS21,EXOSC2,EXOSC10,ERI3,NOP14,FTSJ3,NOP9,KRI1,ABT1,URB1
"Cluster 3"	GO:BP	DNA-templated transcription elongation	GO:0006354	FALSE	0.000239798	3.62015	135	2004	34	21031	RECQL5,NELFE,SUPT5H,SART3,ELOF1,THOC5,NELFCD,INTS12,MED11,POLR2I,INTS5,INTS4,MED27,MED29,MED24,BRD4,CCAR2,ZMYND8,ELOA,IWS1,PAF1,SUPT4H1,TSFM,GLYR1,MED9,ELP4,MED18,POLR1E,CDK9,DDX39B,HMGN1,SUPT16H,INTS7,PARP1
"Cluster 3"	GO:BP	establishment of protein localization to telomere	GO:0070200	FALSE	0.000241792	3.61656	18	2004	11	21031	CCT2,CCT7,TCP1,CCT6A,WRAP53,CCT4,CCT3,CCT8,DKC1,CCT5,NABP2
"Cluster 3"	GO:BP	regulation of DNA biosynthetic process	GO:2000278	FALSE	0.000252962	3.59695	117	2004	31	21031	CHTF8,CCT2,ING5,PINX1,RFC5,CCT7,HSP90AA1,TCP1,CCT6A,WRAP53,EXOSC10,CCT4,POLG2,SMG5,CCT3,PCNA,TFDP1,CERS1,NPPC,CCT8,DKC1,DNAJC2,HNRNPD,CCT5,RFC4,XRCC5,RFC2,NVL,MCRS1,HSP90AB1,HNRNPA2B1
"Cluster 3"	GO:BP	regulation of protein localization to chromosome, telomeric region	GO:1904814	FALSE	0.000289413	3.53848	15	2004	10	21031	CCT2,CCT7,TCP1,CCT6A,WRAP53,CCT4,CCT3,CCT8,DKC1,CCT5
"Cluster 3"	GO:BP	electron transport chain	GO:0022900	FALSE	0.000326962	3.4855	175	2004	40	21031	DGUOK,NDUFA8,THAP11,QDPR,DHRS2,SDHC,UQCRFS1,COQ9,COX5A,NDUFS2,NDUFB9,UQCR10,NDUFB8,NDUFB4,NDUFA9,UQCRC1,NDUFB10,POLG2,TAZ,ALDH4A1,NDUFB1,NDUFS6,NDUFA7,SDHB,GPD1,IDH3B,UQCRHL,NDUFB3,UQCRH,NDUFAB1,CYC1,PARK7,NDUFS5,UQCRQ,NDUFA3,NDUFAF1,NDUFA6,ME2,NDUFC1,NDUFA10
"Cluster 3"	GO:BP	positive regulation of mRNA metabolic process	GO:1903313	FALSE	0.000334818	3.47519	143	2004	35	21031	AGO2,EXOSC3,DHX9,EXOSC5,UPF3B,FXR2,DIS3L2,TRA2B,EXOSC8,PNPT1,CNOT10,NT5C3B,GTPBP1,KHSRP,EXOSC2,ALKBH5,PRMT5,SYNCRIP,EXOSC10,METTL3,NUP98,SF3B4,SNW1,DAZAP1,PAF1,UPF3A,TARDBP,PRR5L,CNOT9,HNRNPD,RBMX,PRPF19,WDR77,FXR1,DCPS
"Cluster 3"	GO:BP	positive regulation of DNA repair	GO:0045739	FALSE	0.000366147	3.43634	131	2004	33	21031	FUS,BABAM1,DHX9,SMARCC1,ACTR5,MGMT,TRRAP,UBE2N,SMARCD1,VPS72,BCL7B,ACTB,DDX11,ARID1A,SMARCA4,MRGBP,XRCC1,INO80C,WRAP53,UCHL5,RPS3,RUVBL2,PCNA,RUVBL1,MAD2L2,KAT5,BRD7,ACTL6A,SMARCB1,SMARCD2,TRIM28,PARP1,MCRS1
"Cluster 3"	GO:BP	mitochondrial membrane organization	GO:0007006	FALSE	0.00038548	3.414	113	2004	30	21031	TOMM22,SAMM50,APOO,SPG7,PPIF,PDCD5,BCS1L,HSP90AA1,HSPA9,SLC25A5,MAIP1,TIMM50,TAZ,TIMM10,HSPA4,ADCK1,MTX1,TIMM22,AFG3L2,GSK3A,CHCHD3,IMMT,TIMM8B,VDAC2,DNAJC11,MFN2,TOMM40,MTCH2,LETM1,TOMM6
"Cluster 3"	GO:BP	nucleosome disassembly	GO:0006337	FALSE	0.000524573	3.28019	19	2004	11	21031	SMARCC1,SMARCD1,ARID1A,SMARCA4,GRWD1,NFE2,SSRP1,SMARCB1,SMARCD2,HMGA1,SUPT16H
"Cluster 3"	GO:BP	mitochondrial transport	GO:0006839	FALSE	0.000559745	3.25201	185	2004	41	21031	TIMM17B,TOMM22,AIFM1,SAMM50,SLC25A20,HSPD1,SPG7,TOMM40L,PPIF,PNPT1,PDCD5,VDAC1,HSP90AA1,SLC25A5,MAIP1,TIMM50,TIMM10,HSPA4,TIMM44,MTX1,SFXN1,SMDT1,TIMM22,CCDC51,UCP2,PAM16,MRPL18,AFG3L2,GSK3A,CHCHD4,GRPEL1,TIMM8B,TIMM21,VDAC2,SFXN2,TIMM23,TOMM40,MTCH2,LETM1,TOMM6,BHLHA15
"Cluster 3"	GO:BP	ribonucleotide metabolic process	GO:0009259	FALSE	0.00057604	3.23955	471	2004	80	21031	COASY,NDUFA8,EIF6,PFAS,AK2,ACOT9,HNF1A,SDHC,NME1,PDHA1,PMVK,PDHB,C14ORF2,GAPDH,ADSL,TJP2,STOML2,ELOVL1,ACOT7,GTPBP1,NDUFS2,NDUFB9,NDUFB8,NDUFB4,PFKP,NDUFA9,ENO3,HSPA8,RAN,NDUFB10,ACLY,TAZ,ALDOA,NDUFB1,NDUFS6,FOXK2,MTOR,OGDHL,ENO1,VCP,FOXK1,NDUFA7,EPHA2,SDHB,GPD1,SLC25A25,PAICS,UMPS,UCP2,NPPC,ARL2,TMSB4X,GCDH,BEND3,PGAM2,NDUFB3,SULT1B1,NDUFAB1,HINT1,TPI1,ATP5G1,MTHFD1,PNP,NDUFS5,UPP1,FIGNL1,NDUFA3…
"Cluster 3"	GO:BP	DNA recombination	GO:0006310	FALSE	0.000582599	3.23463	334	2004	62	21031	FUS,RECQL5,HUS1B,NSMCE4A,EXOSC3,APEX1,HSPD1,ACTR5,TRRAP,RAD51C,UBE2N,UHRF1,VPS72,SENP3,ACTB,MEIOB,KDM1A,NSD2,MCM7,MRGBP,XRCC1,SFPQ,INO80C,WRAP53,UCHL5,MAJIN,LIG3,ZMYND8,XRCC6,MUS81,RUVBL2,MCM6,CENPS,MCM3,RUVBL1,NONO,MAD2L2,SWSAP1,KAT5,GINS2,ABL1,UBQLN4,IL7R,PSMD14,ACTL6A,TOP3A,FAN1,HMGB3,HIST1H1E,MCM2,RPA1,HMGB2,XRCC5,MCM5,NABP2,FIGNL1,APEX2,ERCC1,PARP1,MCRS1,POLL,RAD51B
"Cluster 3"	GO:BP	positive regulation of transcription of nucleolar large rRNA by RNA polymerase I	GO:1901838	FALSE	0.000633022	3.19858	10	2004	8	21031	DDX11,PIH1D1,SMARCA4,IPPK,PWP1,MTOR,SMARCB1,NOL11
"Cluster 3"	GO:BP	negative regulation of mRNA splicing, via spliceosome	GO:0048025	FALSE	0.000673506	3.17166	23	2004	12	21031	NPM1,RBM10,U2AF2,RNPS1,SRSF9,PCBP4,SRSF7,SRSF4,RBMX,HNRNPK,C1QBP,HNRNPA2B1
"Cluster 3"	GO:BP	regulation of telomere maintenance	GO:0032204	FALSE	0.000895385	3.04799	105	2004	28	21031	NSMCE4A,USP7,ACTR5,CCT2,PINX1,CCT7,TCP1,XRCC1,CCT6A,INO80C,UCHL5,EXOSC10,CCT4,SMG5,RUVBL2,CCT3,RUVBL1,ACTL6A,CCT8,DKC1,HNRNPD,CCT5,XRCC5,NABP2,ERCC1,PARP1,MCRS1,HNRNPA2B1
"Cluster 3"	GO:BP	purine ribonucleotide biosynthetic process	GO:0009152	FALSE	0.000970592	3.01296	216	2004	45	21031	COASY,NDUFA8,PFAS,AK2,HNF1A,SDHC,NME1,PDHA1,PDHB,C14ORF2,ADSL,STOML2,ELOVL1,ACOT7,NDUFS2,NDUFB9,NDUFB8,NDUFB4,NDUFA9,NDUFB10,ACLY,TAZ,ALDOA,NDUFB1,NDUFS6,ENO1,VCP,NDUFA7,SDHB,PAICS,NPPC,TMSB4X,GCDH,NDUFB3,NDUFAB1,ATP5G1,MTHFD1,NDUFS5,NDUFA3,NME1-NME2,NDUFA6,GMPS,PARP1,NDUFC1,NDUFA10
"Cluster 3"	GO:BP	sister chromatid segregation	GO:0000819	FALSE	0.000979074	3.00918	230	2004	47	21031	AKAP8L,SMC1A,NCAPD2,DCTN2,SMARCC1,VPS4A,CHEK2,DIS3L2,KPNB1,PINX1,POLDIP2,CHMP4C,SMARCD1,NUDC,BAZ1B,ZNF207,BCL7B,ACTB,NSL1,ARID1A,SMARCA4,ZW10,ANAPC15,AAAS,TUBG2,DYNC1LI1,CHMP7,MAPRE1,ANAPC7,RAN,NUMA1,CHMP4B,WRAP73,APC,MAD2L2,KAT5,BUB3,NCAPD3,BRD7,ACTL6A,SMARCB1,SMARCD2,CDC20,MAD2L1BP,SMC3,DUSP1,TUBG1
"Cluster 3"	GO:BP	establishment of protein localization to mitochondrial membrane	GO:0090151	FALSE	0.00109493	2.96061	32	2004	14	21031	TOMM22,SAMM50,PDCD5,BCS1L,HSP90AA1,MAIP1,TIMM10,HSPA4,MTX1,TIMM22,TIMM8B,TOMM40,MTCH2,TOMM6
"Cluster 3"	GO:BP	nuclear-transcribed mRNA catabolic process	GO:0000956	FALSE	0.0011916	2.92387	131	2004	32	21031	AGO2,EXOSC3,HNRNPAB,DHX9,EXOSC5,UPF3B,PELO,DIS3L2,EXOSC8,CNOT10,NT5C3B,SKIV2L,MAGOH,EDC4,RNPS1,EXOSC2,DXO,SYNCRIP,EXOSC10,SMG5,RBM8A,MRTO4,EIF4A3,LSM4,SMG9,EDC3,UPF3A,PYM1,CNOT9,HNRNPD,MAGOHB,DCPS
"Cluster 3"	GO:BP	import into the mitochondrion	GO:0170036	FALSE	0.00121507	2.9154	46	2004	17	21031	TIMM17B,TOMM40L,PNPT1,VDAC1,MAIP1,TIMM50,TIMM44,SFXN1,SMDT1,PAM16,MRPL18,AFG3L2,GRPEL1,TIMM21,SFXN2,TIMM23,TOMM40
"Cluster 3"	GO:BP	negative regulation of RNA splicing	GO:0033119	FALSE	0.00121829	2.91425	28	2004	13	21031	NPM1,RBM10,U2AF2,RNPS1,SRSF9,PCBP4,SRSF7,RPS26,SRSF4,RBMX,HNRNPK,C1QBP,HNRNPA2B1
"Cluster 3"	GO:BP	establishment of protein localization to chromosome	GO:0070199	FALSE	0.00121829	2.91425	28	2004	13	21031	CCT2,CCT7,TCP1,CCT6A,WRAP53,CCT4,RUVBL2,CCT3,SGF29,CCT8,DKC1,CCT5,NABP2
"Cluster 3"	GO:BP	alternative mRNA splicing, via spliceosome	GO:0000380	TRUE	0.0012582	2.90025	72	2004	22	21031	DHX9,PQBP1,FXR2,RBM4,TRA2B,RBM15,TNFAIP8L2-SCNM1,MAGOH,RNPS1,KDM1A,RBM17,SFPQ,SRSF9,RBM8A,PUF60,HNRNPM,SRRM4,SRSF2,RBM15B,KHDRBS1,RBMX,FXR1
"Cluster 3"	GO:BP	transcription initiation at RNA polymerase II promoter	GO:0006367	FALSE	0.00136928	2.86351	151	2004	35	21031	HNF1A,POLR2D,MED11,POLR2I,SMARCD1,VPS72,MED27,WDR5,ARID1A,SMARCA4,MED29,MED24,PSMC6,TAF10,ASH2L,ELOA,MDC1,TRMT112,SRF,BRD7,SGF29,SMARCB1,GLYR1,MED9,MED18,CDK4,TAF7L,CDK9,TAF9,TAF3,USP21,CCNH,ERCC1,NOC2L,RBM14
"Cluster 3"	GO:BP	telomere maintenance via telomere lengthening	GO:0010833	FALSE	0.00153928	2.81268	84	2004	24	21031	CCT2,NHP2,PINX1,TERC,CCT7,HSP90AA1,TCP1,CCT6A,WRAP53,EXOSC10,CCT4,SMG5,CCT3,NOP10,ZBTB48,CCT8,DKC1,CCT5,RPA1,XRCC5,PARP1,MCRS1,HSP90AB1,HNRNPA2B1
"Cluster 3"	GO:BP	regulation of double-strand break repair	GO:2000779	FALSE	0.00171397	2.766	133	2004	32	21031	FUS,RECQL5,SMARCC1,MGMT,TRRAP,UBE2N,SMARCD1,VPS72,BCL7B,SENP3,ACTB,DDX11,ARID1A,SMARCA4,KDM1A,NSD2,MRGBP,WRAP53,OTUB1,RUVBL2,RUVBL1,MAD2L2,KAT5,BRD7,ABL1,UBQLN4,ACTL6A,SMARCB1,SMARCD2,FIGNL1,TFIP11,PARP1
"Cluster 3"	GO:BP	regulation of protein modification by small protein conjugation or removal	GO:1903320	TRUE	0.00184858	2.73316	242	2004	48	21031	NPM1,PIAS3,DNAJA3,SAE1,UBE2N,RNF180,PINX1,ARRB2,U2AF2,CDK5,AIMP2,HSP90AA1,KDM1A,NXN,PHF23,SH3RF2,RPS3,UBE2I,TNIP1,COPS7A,ISG15,CENPS,TNFAIP3,VCP,BEX2,GPS2,MAD2L2,TTC36,HSPBP1,ABL1,HSPA5,GSK3A,CDC20,UBXN1,COMMD1,DAXX,COPS6,UBB,UBE2V1,PARK7,GTPBP4,PPIA,NHLRC1,COPS3,AKT1,CDK5RAP3,RPL23,HSP90AB1
"Cluster 3"	GO:BP	mitochondrial transmembrane transport	GO:1990542	FALSE	0.00208069	2.68179	97	2004	26	21031	TIMM17B,AIFM1,SLC25A20,HSPD1,TOMM40L,PNPT1,VDAC1,SLC25A5,MAIP1,TIMM50,TIMM44,SFXN1,SMDT1,CCDC51,UCP2,PAM16,MRPL18,AFG3L2,CHCHD4,GRPEL1,TIMM21,SFXN2,TIMM23,TOMM40,LETM1,BHLHA15
"Cluster 3"	GO:BP	negative regulation of mRNA processing	GO:0050686	FALSE	0.00215969	2.66561	25	2004	12	21031	NPM1,RBM10,U2AF2,RNPS1,SRSF9,PCBP4,SRSF7,SRSF4,RBMX,HNRNPK,C1QBP,HNRNPA2B1
"Cluster 3"	GO:BP	protein stabilization	GO:0050821	TRUE	0.00217674	2.66219	215	2004	44	21031	NPM1,PFN1,DNAJA3,USP7,HSPD1,CCT2,TNIP2,CHEK2,USP13,GAPDH,PFDN6,CCT7,ZNF207,IP6K2,HSP90AA1,PIH1D1,USP19,TCP1,BAG6,CCT6A,PIM2,CCT4,RUVBL2,CCT3,CALR,RUVBL1,SWSAP1,PHB,FLOT1,CCT8,PFDN2,HYPK,UXT,TAF9,PARK7,GTPBP4,CCT5,ZBED3,RPL23,CCNH,PHB2,HSP90AB1,PDCL3,TTI1
"Cluster 3"	GO:BP	regulation of protein stability	GO:0031647	FALSE	0.00219082	2.65939	324	2004	59	21031	NPM1,PFN1,DNAJA3,USP7,HSPD1,CCT2,TNIP2,CHEK2,PINX1,USP13,GAPDH,PFDN6,CCT7,ZNF207,IP6K2,HSP90AA1,PIH1D1,USP19,TCP1,HDAC6,BAG6,CCT6A,KAT2A,CCAR2,PIM2,HSPA8,CCT4,PYCARD,MTOR,RUVBL2,CCT3,CALR,RUVBL1,TADA2A,TADA3,SWSAP1,PHB,FLOT1,CCT8,PFDN2,RNF5,HYPK,UXT,TARDBP,KDM8,SUGT1,TAF9,PARK7,GTPBP4,CCT5,ZBED3,NF2,DDOST,RPL23,CCNH,PHB2,HSP90AB1,PDCL3,TTI1
"Cluster 3"	GO:BP	inner mitochondrial membrane organization	GO:0007007	FALSE	0.00236529	2.62612	43	2004	16	21031	SAMM50,APOO,BCS1L,HSPA9,MAIP1,TAZ,TIMM10,ADCK1,MTX1,TIMM22,AFG3L2,CHCHD3,IMMT,TIMM8B,DNAJC11,LETM1
"Cluster 3"	GO:BP	purine-containing compound biosynthetic process	GO:0072522	FALSE	0.00246983	2.60733	266	2004	51	21031	COASY,DGUOK,NDUFA8,PFAS,AK2,PGM2,HNF1A,NAXD,SDHC,SHMT1,NME1,PDHA1,PDHB,C14ORF2,ADSL,STOML2,ELOVL1,ACOT7,NDUFS2,NDUFB9,NDUFB8,NDUFB4,NDUFA9,NDUFB10,ACLY,TAZ,ALDOA,NDUFB1,NDUFS6,ENO1,VCP,NDUFA7,SDHB,PAICS,NPPC,TMSB4X,GCDH,NDUFB3,NDUFAB1,ATP5G1,MTHFD1,PRPSAP2,PNP,NDUFS5,NDUFA3,NME1-NME2,NDUFA6,GMPS,PARP1,NDUFC1,NDUFA10
"Cluster 3"	GO:BP	positive regulation of chromosome organization	GO:2001252	FALSE	0.00250581	2.60105	110	2004	28	21031	NCAPD2,ACTR5,CCT2,CCT7,DDX11,TCP1,CCT6A,INO80C,UCHL5,NUMA1,CCT4,RUVBL2,CCT3,RUVBL1,KAT5,NCAPD3,ACTL6A,CCT8,DKC1,HNRNPD,MAD2L1BP,CCT5,XRCC5,NABP2,TRIM28,ERCC1,MCRS1,HNRNPA2B1
"Cluster 3"	GO:BP	regulation of mitotic cell cycle	GO:0007346	FALSE	0.00251689	2.59914	496	2004	81	21031	CPSF3,HUS1B,PDXP,CKS1B,BRSK1,BABAM1,SMARCC1,VPS4A,CHEK2,RAD51C,PINX1,MEIOC,PLK5,POLDIP2,CHMP4C,SMARCD1,TFAP4,PLK2,USP22,RPRM,ZNF207,UBD,BCL7B,ACTB,ARID1A,SMARCA4,CDK11B,ZW10,ANAPC15,PRMT5,TOM1L2,DYNC1LI1,BRD4,CTDSP1,ANAPC7,PIM2,RCC1,MDC1,NLE1,MNAT1,MUS81,PSME2,ECD,TFDP1,AMBRA1,YWHAE,KLHL18,PLK3,APC,MAD2L2,RAD9B,BUB3,ORC1,BRD7,ABL1,FOXA1,AATF,ACTL6A,SMARCB1,SMARCD2,CDC20,CDC26,LRP5,CDK4,TP73,LSM10…
"Cluster 3"	GO:BP	purine ribonucleotide metabolic process	GO:0009150	FALSE	0.00287117	2.54194	450	2004	75	21031	COASY,NDUFA8,EIF6,PFAS,AK2,ACOT9,HNF1A,SDHC,NME1,PDHA1,PMVK,PDHB,C14ORF2,GAPDH,ADSL,TJP2,STOML2,ELOVL1,ACOT7,GTPBP1,NDUFS2,NDUFB9,NDUFB8,NDUFB4,PFKP,NDUFA9,ENO3,HSPA8,RAN,NDUFB10,ACLY,TAZ,ALDOA,NDUFB1,NDUFS6,FOXK2,MTOR,OGDHL,ENO1,VCP,FOXK1,NDUFA7,EPHA2,SDHB,GPD1,SLC25A25,PAICS,UCP2,NPPC,ARL2,TMSB4X,GCDH,BEND3,PGAM2,NDUFB3,SULT1B1,NDUFAB1,HINT1,TPI1,ATP5G1,MTHFD1,PNP,NDUFS5,FIGNL1,NDUFA3,ITPA,RPTO…
"Cluster 3"	GO:BP	positive regulation of telomere maintenance	GO:0032206	FALSE	0.00318252	2.49723	70	2004	21	21031	ACTR5,CCT2,CCT7,TCP1,CCT6A,INO80C,UCHL5,CCT4,RUVBL2,CCT3,RUVBL1,ACTL6A,CCT8,DKC1,HNRNPD,CCT5,XRCC5,NABP2,ERCC1,MCRS1,HNRNPA2B1
"Cluster 3"	GO:BP	regulation of post-translational protein modification	GO:1901873	FALSE	0.0034145	2.46667	247	2004	48	21031	NPM1,PIAS3,DNAJA3,SAE1,UBE2N,RNF180,PINX1,ARRB2,U2AF2,CDK5,AIMP2,HSP90AA1,KDM1A,NXN,PHF23,SH3RF2,RPS3,UBE2I,TNIP1,COPS7A,ISG15,CENPS,TNFAIP3,VCP,BEX2,GPS2,MAD2L2,TTC36,HSPBP1,ABL1,HSPA5,GSK3A,CDC20,UBXN1,COMMD1,DAXX,COPS6,UBB,UBE2V1,PARK7,GTPBP4,PPIA,NHLRC1,COPS3,AKT1,CDK5RAP3,RPL23,HSP90AB1
"Cluster 3"	GO:BP	rRNA modification	GO:0000154	FALSE	0.00409201	2.38806	35	2004	14	21031	NOP2,NHP2,METTL5,MRM3,EMG1,TRMT112,TFB1M,NOP10,FTSJ3,DKC1,RPUSD2,FBL,MRM2,MRM1
"Cluster 3"	GO:BP	intrinsic apoptotic signaling pathway	GO:0097193	TRUE	0.00410309	2.38689	315	2004	57	21031	QRICH1,AIFM1,MAPK8IP1,CHEK2,BCAP31,TRAP1,PPIF,DIABLO,SOD1,PLAGL2,AEN,KDM1A,HDAC1,MAGEA6,SFPQ,BAG6,CCAR2,RPS3,PYCARD,BRSK2,IKBKE,GPX1,HYOU1,MAPK7,PARL,ZNF622,ENO1,EPHA2,PTPN2,SNW1,NONO,ERP29,PTPMT1,ABL1,STK24,CASP6,RRP8,SHISA5,DAB2IP,BCL2L2-PABPN1,DAXX,TP73,HINT1,UBB,VDAC2,TAF9,PARK7,RTKN2,PPIA,HIPK2,FIGNL1,AKT1,HNRNPK,SFN,PARP1,NOC2L,PTPN1
"Cluster 3"	GO:BP	regulation of proteasomal protein catabolic process	GO:0061136	FALSE	0.00420446	2.37629	192	2004	40	21031	PSMF1,USP7,PSMC3,USP5,SMARCC1,GNA12,RNF180,USP13,PSMC4,USP19,CSNK1E,PSMC6,BAG6,CCAR2,SH3RF2,UCHL5,PSME2,LAMP3,GPX1,VCP,PLK3,TTC36,HSPBP1,ECSCR,UBQLN4,GSK3A,PSMD14,DAB2IP,CDC20,UBXN1,PSMC5,DESI1,COMMD1,UBB,TAF9,PARK7,PSME3,AKT1,PSMC2,HSP90AB1
"Cluster 3"	GO:BP	proton motive force-driven ATP synthesis	GO:0015986	FALSE	0.00447507	2.3492	77	2004	22	21031	NDUFA8,SDHC,C14ORF2,STOML2,NDUFS2,NDUFB9,NDUFB8,NDUFB4,NDUFA9,NDUFB10,NDUFB1,NDUFS6,NDUFA7,SDHB,NDUFB3,NDUFAB1,ATP5G1,NDUFS5,NDUFA3,NDUFA6,NDUFC1,NDUFA10
"Cluster 3"	GO:BP	outer mitochondrial membrane organization	GO:0007008	FALSE	0.0046723	2.33047	15	2004	9	21031	TOMM22,SAMM50,PDCD5,HSP90AA1,HSPA4,MTX1,TOMM40,MTCH2,TOMM6
"Cluster 3"	GO:BP	protein insertion into mitochondrial outer membrane	GO:0045040	FALSE	0.0046723	2.33047	15	2004	9	21031	TOMM22,SAMM50,PDCD5,HSP90AA1,HSPA4,MTX1,TOMM40,MTCH2,TOMM6
"Cluster 3"	GO:BP	proton motive force-driven mitochondrial ATP synthesis	GO:0042776	FALSE	0.00475642	2.32272	66	2004	20	21031	NDUFA8,SDHC,STOML2,NDUFS2,NDUFB9,NDUFB8,NDUFB4,NDUFA9,NDUFB10,NDUFB1,NDUFS6,NDUFA7,SDHB,NDUFB3,NDUFAB1,NDUFS5,NDUFA3,NDUFA6,NDUFC1,NDUFA10
"Cluster 3"	GO:BP	negative regulation of mRNA metabolic process	GO:1903312	FALSE	0.00479719	2.31901	101	2004	26	21031	NPM1,FUS,RBM10,HNRNPAB,DHX9,MEIOC,U2AF2,RNPS1,MAPKAPK2,SYNCRIP,SRSF9,PCBP4,IKBKE,SRSF7,ELAVL1,UPF3A,PKP3,TARDBP,SRSF4,HNRNPD,RBMX,HNRNPA0,IGF2BP3,HNRNPK,C1QBP,HNRNPA2B1
"Cluster 3"	GO:BP	regulation of protein-containing complex assembly	GO:0043254	FALSE	0.00497719	2.30302	417	2004	70	21031	PFN1,FAF1,FKBP4,MSN,CALY,GBA2,TMSB15B,TRIOBP,CARD8,PREB,SLC39A12,CAPZB,HSP90AA1,TMC8,STX1A,CAMSAP1,PSMC6,LCAT,HDAC6,STMN1,MAPRE1,SVIP,ARPC2,HSPA8,RPS3,VPS16,NUMA1,MET,PYCARD,SPTBN5,EML2,ATAT1,MTOR,ISG15,IKBKE,RNF4,AMBRA1,VCP,MKKS,RHOC,TMSB10,CKAP5,MAPK8,ABL1,HSPA5,CORO1A,ARL2,FERMT1,FBLIM1,TMSB4X,DAB2IP,KIF9,HAX1,GFAP,COTL1,TPPP,JMJD6,VDAC2,PARK7,HAUS1,ADD1,PAK1,TFIP11,ARPC5L,VASP,HAUS4,EIF4G1,DH…
"Cluster 3"	GO:BP	regulation of RNA stability	GO:0043487	FALSE	0.00548501	2.26082	187	2004	39	21031	NPM1,FUS,AGO2,EXOSC3,APEX1,RBM10,NSUN2,CSDC2,DHX9,EXOSC5,FXR2,DIS3L2,EXOSC8,PNPT1,CNOT10,MEIOC,NT5C3B,FASTKD5,KHSRP,EXOSC2,ALKBH5,DXO,MAPKAPK2,SYNCRIP,METTL3,PCBP4,IKBKE,ELAVL1,DKC1,TARDBP,CNOT9,HNRNPD,METTL1,HNRNPA0,TBRG4,AKT1,IGF2BP3,FXR1,DCPS
"Cluster 3"	GO:BP	nuclear chromosome segregation	GO:0098813	FALSE	0.00558381	2.25307	318	2004	57	21031	DCAF13,AKAP8L,SMC1A,NCAPD2,DCTN2,SMARCC1,VPS4A,CHEK2,DIS3L2,KPNB1,PINX1,MEIOC,POLDIP2,CHMP4C,SMARCD1,NUDC,BAZ1B,ZNF207,GEM,BCL7B,ACTB,MEIOB,NSL1,C9ORF78,ARID1A,SMARCA4,ZW10,ANAPC15,AAAS,TUBG2,DYNC1LI1,BAG6,CHMP7,MAPRE1,ANAPC7,MAJIN,RAN,NUMA1,CHMP4B,WRAP73,APC,MAD2L2,KAT5,BUB3,NCAPD3,BRD7,ACTL6A,SMARCB1,SMARCD2,CDC20,PMF1,MAD2L1BP,SMC3,DUSP1,SYCE2,PTTG1,TUBG1
"Cluster 3"	GO:BP	RNA 3'-end processing	GO:0031123	TRUE	0.00565982	2.2472	108	2004	27	21031	CPSF3,ELAC2,EXOSC3,POLR2D,CSTF2,EXOSC5,INTS12,EXOSC8,PNPT1,INTS5,TOE1,RPS21,EXOSC2,EXOSC10,WDR33,ERI3,CLP1,PAF1,RPRD1A,DKC1,FBL,CDK9,LSM10,SYMPK,INTS7,CPSF4,HSD17B10
"Cluster 3"	GO:BP	positive regulation of translation	GO:0045727	FALSE	0.00569271	2.24468	140	2004	32	21031	EIF6,NPM1,AGO2,DHX9,UPF3B,FXR2,RBM4,TRUB2,ABCF1,METTL5,RPUSD3,SYNCRIP,METTL3,CDC123,MTOR,PRMT1,EIF4A3,EIF3C,ELAVL1,SLC35A4,UPF3A,PYM1,UQCC2,RPS4X,KHDRBS1,HNRNPD,LARP4,C1QBP,FXR1,PKM,COA3,EIF4G1
"Cluster 3"	GO:BP	regulation of protein catabolic process	GO:0042176	FALSE	0.00624383	2.20455	365	2004	63	21031	FAF1,PSMF1,USP7,PSMC3,USP5,SMARCC1,MSN,CHEK2,GNA12,RNF180,EZR,USP13,PLK2,HSP90AA1,PSMC4,USP19,CSNK1E,PSMC6,PSMD1,BAG6,CCAR2,SH3RF2,UCHL5,PSME2,RGP1,LAMP3,GPX1,TNFAIP3,SNF8,VCP,ANXA2,PLK3,APC,MAD2L2,BANP,TTC36,PHB,HSPBP1,CSNK2A3,ECSCR,WDR91,UBQLN4,GSK3A,PSMD14,DAB2IP,CDC20,GFAP,UBXN1,PSMD3,PSMC5,DESI1,COMMD1,TSPAN17,PSMD2,UBB,TAF9,PARK7,PSME3,AKT1,PSMC2,CDK5RAP3,HSP90AB1,PACSIN3
"Cluster 3"	GO:BP	translational initiation	GO:0006413	FALSE	0.00675587	2.17032	128	2004	30	21031	EIF6,NPM1,AGO2,RBM4,EIF1AD,EIF2S2,ABCF1,BZW2,EIF3G,RPS3,METTL3,CDC123,EIF2B4,ORAOV1,MTOR,EIF4A1,PPP1CA,EIF3C,EIF4H,EIF4E2,GMPPA,KHDRBS1,EIF2B2,EIF3K,BZW1,EIF2B3,EIF3I,EIF4G1,DHX33,EIF3B
"Cluster 3"	GO:BP	DNA-templated transcription initiation	GO:0006352	FALSE	0.00721169	2.14196	189	2004	39	21031	HNF1A,POLR2D,GTF3C1,MED11,POLR2I,SMARCD1,VPS72,MED27,WDR5,ARID1A,NAT14,SMARCA4,MED29,MED24,PSMC6,TAF10,ASH2L,ELOA,MDC1,TRMT112,SRF,TFB1M,BRD7,SGF29,SMARCB1,GLYR1,MED9,MED18,CDK4,TAF7L,POLR1E,CDK9,TAF9,TAF3,USP21,CCNH,ERCC1,NOC2L,RBM14
"Cluster 3"	GO:BP	protein localization to chromosome, telomeric region	GO:0070198	FALSE	0.00784534	2.10539	32	2004	13	21031	CCT2,PINX1,CCT7,TCP1,CCT6A,WRAP53,CCT4,CCT3,CCT8,DKC1,CCT5,XRCC5,NABP2
"Cluster 3"	GO:BP	regulation of proteolysis involved in protein catabolic process	GO:1903050	FALSE	0.00855707	2.06767	233	2004	45	21031	PSMF1,USP7,PSMC3,USP5,SMARCC1,GNA12,QRICH2,RNF180,USP13,PSMC4,USP19,CSNK1E,PSMC6,BAG6,CCAR2,SH3RF2,UCHL5,PSME2,LAMP3,GPX1,VCP,PLK3,TTC36,HSPBP1,ECSCR,UBQLN4,GSK3A,PSMD14,DAB2IP,CDC20,UBXN1,PSMC5,DESI1,COMMD1,UBB,TAF9,PARK7,IKBKG,HIPK2,PSME3,AKT1,PSMC2,RPL23,HSP90AB1,PDCL3
"Cluster 3"	GO:BP	regulation of DNA replication	GO:0006275	FALSE	0.00867517	2.06172	123	2004	29	21031	FAF1,CHTF8,DHX9,ACTR5,ING5,RFC5,WRNIP1,MCM7,SSBP1,INO80C,UCHL5,LIG3,POLG2,CIZ1,RUVBL2,PCNA,MCM6,MCM3,RUVBL1,ACTL6A,MCM2,TTF1,GTPBP4,SMC3,RFC4,MCM5,RFC2,MCRS1,TIPIN
"Cluster 3"	GO:BP	transcription initiation-coupled chromatin remodeling	GO:0045815	FALSE	0.00896855	2.04728	37	2004	14	21031	SMARCD1,VPS72,WDR5,ARID1A,SMARCA4,ASH2L,TRMT112,BRD7,SGF29,SMARCB1,GLYR1,USP21,NOC2L,RBM14
"Cluster 3"	GO:BP	rRNA transcription	GO:0009303	FALSE	0.00896855	2.04728	37	2004	14	21031	GTF3C1,DDX11,PIH1D1,SMARCA4,GTF3A,IPPK,PWP1,MTOR,GTF3C2,SMARCB1,TCOF1,NPM3,POLR1E,NOL11
"Cluster 3"	GO:BP	positive regulation of double-strand break repair	GO:2000781	FALSE	0.00917158	2.03756	86	2004	23	21031	FUS,SMARCC1,MGMT,TRRAP,UBE2N,SMARCD1,VPS72,BCL7B,ACTB,DDX11,ARID1A,SMARCA4,MRGBP,WRAP53,RUVBL2,RUVBL1,MAD2L2,KAT5,BRD7,ACTL6A,SMARCB1,SMARCD2,PARP1
"Cluster 3"	GO:BP	maturation of LSU-rRNA	GO:0000470	FALSE	0.00962223	2.01672	28	2004	12	21031	EIF6,PES1,NOP2,NHP2,RPL7L1,RPF1,FTSJ3,SNU13,GTPBP4,LAS1L,URB1,RBM34
"Cluster 3"	GO:BP	negative regulation of catabolic process	GO:0009895	FALSE	0.0101258	1.99457	347	2004	60	21031	FUS,MFSD2A,PSMF1,USP7,RBM10,HNRNPAB,NSUN2,DHX9,SMARCC1,CLEC16A,QRICH2,MEIOC,POLDIP2,MAPKAPK2,PHF23,MAGEA6,SYNCRIP,BAG6,CCAR2,UCHL5,MET,SLIRP,FOXK2,RGP1,MTOR,IKBKE,LAMP3,FOXK1,ANXA2,MAD2L2,BANP,TTC36,PHB,UBQLN4,GSK3A,ELAVL1,DAB2IP,UPF3A,DKC1,UBXN1,PKP3,RNF5,TARDBP,HNRNPD,METTL1,TAF9,PARK7,HNRNPA0,DFFA,HIPK2,FMC1,AKT1,IGF2BP3,RPTOR,CDK5RAP3,RPL23,WDR6,EIF4G1,HSP90AB1,PDCL3
"Cluster 3"	GO:BP	regulation of protein ubiquitination	GO:0031396	FALSE	0.0106884	1.97109	199	2004	40	21031	NPM1,DNAJA3,UBE2N,RNF180,PINX1,ARRB2,U2AF2,CDK5,AIMP2,HSP90AA1,KDM1A,NXN,PHF23,SH3RF2,RPS3,ISG15,CENPS,TNFAIP3,BEX2,GPS2,MAD2L2,TTC36,HSPBP1,ABL1,HSPA5,GSK3A,CDC20,UBXN1,COMMD1,DAXX,UBB,UBE2V1,PARK7,GTPBP4,PPIA,NHLRC1,AKT1,CDK5RAP3,RPL23,HSP90AB1
"Cluster 3"	GO:BP	purine nucleotide biosynthetic process	GO:0006164	FALSE	0.0108469	1.96469	257	2004	48	21031	COASY,DGUOK,NDUFA8,PFAS,AK2,HNF1A,NAXD,SDHC,NME1,PDHA1,PDHB,C14ORF2,ADSL,STOML2,ELOVL1,ACOT7,NDUFS2,NDUFB9,NDUFB8,NDUFB4,NDUFA9,NDUFB10,ACLY,TAZ,ALDOA,NDUFB1,NDUFS6,ENO1,VCP,NDUFA7,SDHB,PAICS,NPPC,TMSB4X,GCDH,NDUFB3,NDUFAB1,ATP5G1,MTHFD1,PRPSAP2,NDUFS5,NDUFA3,NME1-NME2,NDUFA6,GMPS,PARP1,NDUFC1,NDUFA10
"Cluster 3"	GO:BP	transcription elongation by RNA polymerase II	GO:0006368	FALSE	0.0111262	1.95365	118	2004	28	21031	RECQL5,NELFE,SUPT5H,SART3,ELOF1,NELFCD,INTS12,MED11,POLR2I,INTS5,INTS4,MED27,MED29,MED24,BRD4,ZMYND8,ELOA,IWS1,PAF1,SUPT4H1,GLYR1,MED9,ELP4,MED18,CDK9,SUPT16H,INTS7,PARP1
"Cluster 3"	GO:BP	positive regulation of stem cell population maintenance	GO:1902459	TRUE	0.0126796	1.89689	48	2004	16	21031	BRMS1,TEAD4,SMARCC1,SMARCD1,KDM2B,BCL7B,ACTB,ARID1A,SMARCA4,HDAC1,SAP30,ACTL6A,SMARCB1,BRD9,RBBP7,HDAC2
"Cluster 3"	GO:BP	regulation of DNA-templated DNA replication	GO:0090329	FALSE	0.0126796	1.89689	48	2004	16	21031	CHTF8,RFC5,WRNIP1,MCM7,SSBP1,LIG3,POLG2,CIZ1,PCNA,MCM6,MCM3,MCM2,RFC4,MCM5,RFC2,TIPIN
"Cluster 3"	GO:BP	transcription by RNA polymerase I	GO:0006360	FALSE	0.0130465	1.88451	70	2004	20	21031	BAZ1B,DDX11,PIH1D1,SMARCA4,LYAR,POLR1D,MYO1C,IPPK,PWP1,MTOR,CARM1,SMARCB1,TCOF1,POLR2H,BEND3,POLR1E,TTF1,NOL11,DHX33,POLR2F
"Cluster 3"	GO:BP	positive regulation of DNA biosynthetic process	GO:2000573	FALSE	0.0130465	1.88451	70	2004	20	21031	CHTF8,CCT2,RFC5,CCT7,HSP90AA1,TCP1,CCT6A,WRAP53,CCT4,POLG2,CCT3,PCNA,CCT8,DKC1,CCT5,RFC4,XRCC5,RFC2,NVL,HSP90AB1
"Cluster 3"	GO:BP	DNA modification	GO:0006304	FALSE	0.0132588	1.8775	100	2004	25	21031	ALKBH3,ASCC2,EXOSC3,USP7,APEX1,HNRNPAB,ALKBH2,MGMT,EXOSC5,HEMK1,APOBEC3F,SMUG1,PRMT5,CTCF,SYNCRIP,APOBEC3B,MTA2,PARP2,NTHL1,BEND3,DNMT1,MBD1,TDG,TRIM28,PARP1
"Cluster 3"	GO:BP	telomere maintenance via telomerase	GO:0007004	FALSE	0.0165486	1.78124	71	2004	20	21031	CCT2,NHP2,PINX1,TERC,CCT7,HSP90AA1,TCP1,CCT6A,WRAP53,EXOSC10,CCT4,SMG5,CCT3,NOP10,CCT8,DKC1,CCT5,RPA1,XRCC5,HSP90AB1
"Cluster 3"	GO:BP	tRNA modification	GO:0006400	FALSE	0.0167269	1.77659	95	2004	24	21031	WDR4,TRMU,NSUN2,METTL2A,URM1,OSGEP,ELP5,LCMT2,DUS4L,KTI12,TRMT112,ELP6,FTSJ1,TRMT6,TYW1,TYW1B,ELP4,METTL1,DUS2,AKT1,WDR6,HSD17B10,TRMT1,PUS1
"Cluster 3"	GO:BP	microtubule polymerization	GO:0046785	TRUE	0.0167269	1.77659	95	2004	24	21031	FKBP4,GBA2,SLC39A12,ZNF207,CAMSAP1,NDEL1,TUBG2,STMN1,MAPRE1,RPS3,NUMA1,MET,EML2,TUBGCP3,CKAP5,ABL1,ARL2,TPPP,TUBGCP2,HAUS1,TUBGCP5,PAK1,HAUS4,TUBG1
"Cluster 3"	GO:BP	positive regulation of gene expression, epigenetic	GO:0141137	FALSE	0.0184475	1.73406	39	2004	14	21031	SMARCD1,VPS72,WDR5,ARID1A,SMARCA4,ASH2L,TRMT112,BRD7,SGF29,SMARCB1,GLYR1,USP21,NOC2L,RBM14
"Cluster 3"	GO:BP	protein localization to nucleus	GO:0034504	FALSE	0.0187148	1.72782	315	2004	55	21031	NPM1,NUP58,NUP188,CCT2,TXN,KPNB1,PINX1,NUP107,CDK5,CCT7,BYSL,HSP90AA1,TCP1,IPO9,NUP85,CCT6A,WRAP53,RAN,MFHAS1,RANGRF,CCT4,CIZ1,NUP98,NUP93,MTOR,CCT3,CALR,YWHAE,PAF1,BANP,NUP88,TNPO3,ARL2,ELAVL1,FERMT1,CCT8,ZPR1,DKC1,TARDBP,RAP1GDS1,PARK7,CCT5,NUP35,NF2,AKT1,CDK5RAP3,TAF3,RPL23,NUTF2,TRIM28,PARP1,NVL,IPO4,PHB2,MCRS1
"Cluster 3"	GO:BP	regulation of cell cycle phase transition	GO:1901987	FALSE	0.0191153	1.71862	433	2004	70	21031	CPSF3,NPM1,HUS1B,BRSK1,BABAM1,NSUN2,SMARCC1,VPS4A,CHEK2,THOC5,RAD51C,PINX1,PLK5,CHMP4C,SMARCD1,TFAP4,PLK2,ZNF207,UBD,BCL7B,ACTB,ARID1A,SMARCA4,ZW10,ANAPC15,DYNC1LI1,BRD4,CTDSP1,ANAPC7,CCAR2,MDC1,MNAT1,MUS81,PSME2,ECD,TFDP1,AMBRA1,KLHL18,PLK3,APC,PAF1,MAD2L2,RAD9B,BUB3,ORC1,BRD7,ACTL6A,SMARCB1,SMARCD2,CDC20,CDK4,LSM10,PRPF19,MAD2L1BP,PSME3,ATF5,NABP2,DDX39B,AKT1,RPTOR,CDK5RAP3,CCNH,INTS7,DUSP1,PHB…
"Cluster 3"	GO:BP	scaRNA localization to Cajal body	GO:0090666	FALSE	0.0195509	1.70883	5	2004	5	21031	CCT2,TCP1,WRAP53,CCT4,DKC1
"Cluster 3"	GO:BP	DNA unwinding involved in DNA replication	GO:0006268	FALSE	0.0198535	1.70216	21	2004	10	21031	RECQL5,GINS3,MCM7,SSBP1,MCM6,MCM3,GINS2,MCM2,HMGA1,MCM5
"Cluster 3"	GO:BP	nucleolar large rRNA transcription by RNA polymerase I	GO:0042790	FALSE	0.0198535	1.70216	21	2004	10	21031	DDX11,PIH1D1,SMARCA4,IPPK,PWP1,MTOR,SMARCB1,TCOF1,POLR1E,NOL11
"Cluster 3"	GO:BP	regulation of stem cell population maintenance	GO:2000036	FALSE	0.0208776	1.68032	72	2004	20	21031	BRMS1,TEAD4,SMARCC1,SMARCD1,KDM2B,BCL7B,LOXL2,ACTB,ARID1A,SMARCA4,HDAC1,KAT2A,SAP30,ELAVL1,ACTL6A,SMARCB1,BRD9,RBBP7,HDAC2,TAF5L
"Cluster 3"	GO:BP	nucleotide-excision repair	GO:0006289	FALSE	0.0214257	1.66906	84	2004	22	21031	HUS1B,USP7,SMARCC1,POLR2I,SMARCD1,GTF2H4,BCL7B,ACTB,ARID1A,SMARCA4,MNAT1,KAT5,BRD7,ACTL6A,SMARCB1,SMARCD2,NTHL1,FAN1,COMMD1,RPA1,ERCC1,POLL
"Cluster 3"	GO:BP	telomere maintenance in response to DNA damage	GO:0043247	FALSE	0.0228222	1.64164	30	2004	12	21031	APEX1,ACTR5,XRCC1,INO80C,UCHL5,RUVBL2,RUVBL1,MAD2L2,ACTL6A,TFIP11,ERCC1,MCRS1
"Cluster 3"	GO:BP	regulation of DNA-templated transcription elongation	GO:0032784	FALSE	0.0232621	1.63335	103	2004	25	21031	RECQL5,NELFE,SUPT5H,THOC5,NELFCD,INTS12,MED11,INTS5,INTS4,MED27,MED29,MED24,BRD4,CCAR2,ZMYND8,SUPT4H1,TSFM,MED9,MED18,CDK9,DDX39B,HMGN1,SUPT16H,INTS7,PARP1
"Cluster 3"	GO:BP	protein polymerization	GO:0051258	FALSE	0.0239823	1.62011	287	2004	51	21031	GPX4,PFN1,FKBP4,GBA2,DIAPH1,TMSB15B,TRIOBP,SLC39A12,ZNF207,CAPZB,MSRB1,HSP90AA1,CAMSAP1,NDEL1,TUBG2,STMN1,MAPRE1,ARPC2,RPS3,NUMA1,ARPC4,MET,PYCARD,SPTBN5,EML2,CHMP4B,MTOR,TUBGCP3,AMBRA1,MKKS,TMSB10,CKAP5,ABL1,CORO1A,ARL2,TMSB4X,HAX1,COTL1,TPPP,VDAC2,TUBGCP2,HAUS1,ADD1,TUBGCP5,PAK1,ARPC5L,VASP,HAUS4,PLEKHG2,TUBG1,GRB2
"Cluster 3"	GO:BP	positive regulation of transcription by RNA polymerase I	GO:0045943	FALSE	0.0253698	1.59568	35	2004	13	21031	BAZ1B,DDX11,PIH1D1,SMARCA4,LYAR,MYO1C,IPPK,PWP1,MTOR,CARM1,SMARCB1,NOL11,DHX33
"Cluster 3"	GO:BP	tricarboxylic acid cycle	GO:0006099	TRUE	0.0253698	1.59568	35	2004	13	21031	IDH3A,SDHC,FH,PDHA1,CS,PDHB,ACLY,ACO2,OGDHL,SDHB,IDH3B,MDH2,SUCLG1
"Cluster 3"	GO:BP	RNA-templated DNA biosynthetic process	GO:0006278	FALSE	0.026202	1.58167	73	2004	20	21031	CCT2,NHP2,PINX1,TERC,CCT7,HSP90AA1,TCP1,CCT6A,WRAP53,EXOSC10,CCT4,SMG5,CCT3,NOP10,CCT8,DKC1,CCT5,RPA1,XRCC5,HSP90AB1
"Cluster 3"	GO:BP	mitotic cell cycle phase transition	GO:0044772	FALSE	0.0334086	1.47614	432	2004	69	21031	CPSF3,HUS1B,CKS1B,BRSK1,ENSA,CDKN3,BABAM1,SMARCC1,VPS4A,CHEK2,RAD51C,PINX1,PLK5,CHMP4C,SMARCD1,TFAP4,PLK2,ZNF207,UBD,BCL7B,ACTB,ARID1A,SMARCA4,RPL24,ZW10,ANAPC15,TAF10,DYNC1LI1,CHMP7,BRD4,CTDSP1,ANAPC7,PIM2,RCC1,BRSK2,CHMP4B,MNAT1,PSME2,ECD,TFDP1,AMBRA1,KLHL18,PLK3,APC,MAD2L2,BUB3,ORC1,BRD7,ACTL6A,SMARCB1,SMARCD2,CDC20,KHDRBS1,CDK4,KDM8,LSM10,MAD2L1BP,NES,PSME3,NABP2,AKT1,RPTOR,CDK5RAP3,CCNH,DUSP…
"Cluster 3"	GO:BP	negative regulation of protein modification process	GO:0031400	FALSE	0.033687	1.47254	400	2004	65	21031	NPM1,PIAS3,MAPK8IP1,ENSA,DNAJA3,HNF1A,CADM1,BDKRB1,PINX1,DBI,ARRB2,U2AF2,TFAP4,CDK5,ITGB1BP1,RGS14,MVP,PTPA,NXN,G6PD,HDAC6,VPS25,C14ORF166,CTDSP1,SH3RF2,MFHAS1,RPS3,SOCS3,PWP1,PYCARD,ISG15,HINT2,TNFAIP3,BEX2,PTPN2,PPP2R5D,GPS2,YWHAE,APC,MAD2L2,TTC36,CORO1C,ABL1,DAB2IP,PRKRIP1,UBXN1,LRP5,TPPP,TARDBP,PRR5L,PARK7,GTPBP4,PPIA,YWHAG,ZBED3,GADD45A,HDAC2,NF2,AKT1,CDK5RAP3,SFN,RPL23,DUSP1,PTPN1,EIF4G1
"Cluster 3"	GO:BP	ubiquinone biosynthetic process	GO:0006744	TRUE	0.0347874	1.45858	18	2004	9	21031	COQ9,COQ2,COQ3,NDUFA9,COQ8B,UBIAD1,COQ6,ADCK2,PDSS1
"Cluster 3"	GO:BP	quinone biosynthetic process	GO:1901663	FALSE	0.0347874	1.45858	18	2004	9	21031	COQ9,COQ2,COQ3,NDUFA9,COQ8B,UBIAD1,COQ6,ADCK2,PDSS1
"Cluster 3"	GO:BP	cristae formation	GO:0042407	FALSE	0.0347874	1.45858	18	2004	9	21031	SAMM50,APOO,TAZ,ADCK1,AFG3L2,CHCHD3,IMMT,DNAJC11,LETM1
"Cluster 3"	GO:BP	positive regulation of amide metabolic process	GO:0034250	FALSE	0.0358823	1.44512	166	2004	34	21031	EIF6,NPM1,AGO2,DHX9,UPF3B,FXR2,RBM4,TRUB2,ABCF1,CSNK1E,METTL5,RPUSD3,SYNCRIP,METTL3,CDC123,MTOR,PRMT1,EIF4A3,GSK3A,EIF3C,ELAVL1,SLC35A4,UPF3A,PYM1,UQCC2,RPS4X,KHDRBS1,HNRNPD,LARP4,C1QBP,FXR1,PKM,COA3,EIF4G1
"Cluster 3"	GO:BP	mitochondrial RNA metabolic process	GO:0000959	FALSE	0.0403199	1.39448	52	2004	16	21031	ELAC2,THAP11,DARS2,PNPT1,FASTKD5,YARS2,SLIRP,TARS2,EARS2,TFB1M,SARS2,AARS2,TBRG4,MRPL12,HSD17B10,PUS1
"Cluster 3"	GO:BP	regulation of mRNA stability	GO:0043488	FALSE	0.0407322	1.39006	174	2004	35	21031	NPM1,FUS,AGO2,EXOSC3,APEX1,RBM10,CSDC2,DHX9,EXOSC5,FXR2,DIS3L2,EXOSC8,PNPT1,CNOT10,MEIOC,NT5C3B,FASTKD5,KHSRP,EXOSC2,ALKBH5,MAPKAPK2,SYNCRIP,METTL3,PCBP4,IKBKE,ELAVL1,TARDBP,CNOT9,HNRNPD,HNRNPA0,TBRG4,AKT1,IGF2BP3,FXR1,DCPS
"Cluster 3"	GO:BP	7-methylguanosine cap hypermethylation	GO:0036261	TRUE	0.043919	1.35735	8	2004	6	21031	SNRPD3,SNRPD2,SNRPB,SNRPD1,SNRPF,SNRPG
"Cluster 3"	GO:BP	tRNA aminoacylation for mitochondrial protein translation	GO:0070127	FALSE	0.043919	1.35735	8	2004	6	21031	DARS2,YARS2,TARS2,EARS2,SARS2,AARS2
"Cluster 3"	GO:BP	regulation of mitotic cell cycle phase transition	GO:1901990	FALSE	0.0440689	1.35587	332	2004	56	21031	CPSF3,HUS1B,BRSK1,BABAM1,SMARCC1,VPS4A,CHEK2,RAD51C,PINX1,PLK5,CHMP4C,SMARCD1,TFAP4,PLK2,ZNF207,UBD,BCL7B,ACTB,ARID1A,SMARCA4,ZW10,ANAPC15,DYNC1LI1,BRD4,CTDSP1,ANAPC7,MNAT1,PSME2,ECD,TFDP1,AMBRA1,KLHL18,PLK3,APC,MAD2L2,BUB3,ORC1,BRD7,ACTL6A,SMARCB1,SMARCD2,CDC20,CDK4,LSM10,MAD2L1BP,PSME3,NABP2,AKT1,RPTOR,CDK5RAP3,CCNH,DUSP1,PHB2,EIF4G1,PRMT2,RAD51B
"Cluster 3"	GO:BP	mitotic sister chromatid segregation	GO:0000070	FALSE	0.0447122	1.34957	189	2004	37	21031	AKAP8L,SMC1A,NCAPD2,DCTN2,VPS4A,CHEK2,DIS3L2,KPNB1,PINX1,POLDIP2,CHMP4C,NUDC,BAZ1B,ZNF207,NSL1,ZW10,ANAPC15,AAAS,TUBG2,DYNC1LI1,CHMP7,MAPRE1,ANAPC7,RAN,NUMA1,CHMP4B,WRAP73,APC,MAD2L2,KAT5,BUB3,NCAPD3,CDC20,MAD2L1BP,SMC3,DUSP1,TUBG1
"Cluster 3"	GO:BP	microtubule cytoskeleton organization involved in mitosis	GO:1902850	FALSE	0.0467578	1.33015	168	2004	34	21031	SMC1A,DCTN2,CHEK2,KPNB1,POLDIP2,DYNLT1,CHMP4C,PLK2,NUDC,ZNF207,PTPA,ZW10,NSFL1C,AAAS,NDEL1,TUBG2,RAE1,STMN1,CHMP7,MAPRE1,RAN,NUMA1,FSD1,RCC1,CHMP4B,WRAP73,VCP,PLK3,CKAP5,KAT5,TACC2,CDC20,SMC3,TUBG1
"Cluster 3"	GO:BP	regulation of protein polymerization	GO:0032271	FALSE	0.0476436	1.322	204	2004	39	21031	PFN1,FKBP4,GBA2,TMSB15B,TRIOBP,SLC39A12,CAPZB,HSP90AA1,CAMSAP1,STMN1,MAPRE1,ARPC2,RPS3,NUMA1,MET,PYCARD,SPTBN5,EML2,MTOR,AMBRA1,MKKS,TMSB10,CKAP5,ABL1,CORO1A,ARL2,TMSB4X,HAX1,COTL1,TPPP,VDAC2,HAUS1,ADD1,PAK1,ARPC5L,VASP,HAUS4,PLEKHG2,GRB2
"Cluster 3"	GO:BP	mitotic nuclear division	GO:0140014	FALSE	0.0490174	1.30965	279	2004	49	21031	PDXP,AKAP8L,SMC1A,NCAPD2,DCTN2,VPS4A,CHEK2,DIS3L2,KPNB1,PINX1,POLDIP2,CHMP4C,NUDC,BAZ1B,ZNF207,RANBP1,NSL1,BANF1,RPL24,ZW10,ANAPC15,NSFL1C,PRMT5,AAAS,TOM1L2,NDEL1,TUBG2,DYNC1LI1,CHMP7,MAPRE1,ANAPC7,RAN,NUMA1,UBE2I,RCC1,CHMP4B,WRAP73,APC,MAD2L2,KAT5,BUB3,NCAPD3,CDC20,LRP5,MAD2L1BP,SMC3,DUSP1,PHB2,TUBG1
"Cluster 7"	source	term_name	term_id	highlighted	adjusted_p_value	negative_log10_of_adjusted_p_value	term_size	query_size	intersection_size	effective_domain_size	intersections
"Cluster 7"	GO:BP	chromosome segregation	GO:0007059	FALSE	3.13267e-36	35.5041	425	2315	148	21031	DSN1,CENPE,CDCA5,FANCD2,SYCE1L,KIF22,PLK1,MSH5,TOP2A,MIS18A,INCENP,KIF2C,KIF14,NCAPG,HAUS7,STIL,MAP1S,CCDC61,NAA60,CENPM,HJURP,KNL1,CDCA2,KIF18A,SPC24,SPC25,CENPN,TACC3,CHMP6,TUBGCP6,STAG3,CSNK1D,MAD1L1,BRCA1,SGO1,P3H4,KIF4A,ZWILCH,KLHL22,CDCA8,ECT2,CENPO,ZWINT,BCL7C,RCC2,DLGAP5,CENPX,CENPL,CENPP,KNTC1,ANAPC5,MND1,PSMC3IP,DMC1,ASPM,KIF18B,NDC1,SKA1,RACGAP1,PRC1,PPP2R1A,CEP192,TTK,MKI67,EML3,ANAPC…
"Cluster 7"	GO:BP	nuclear division	GO:0000280	FALSE	5.92924e-34	33.227	447	2315	149	21031	DSN1,MASTL,CENPE,CDCA5,FANCD2,CUL7,SYCE1L,PKMYT1,KIF22,PLK1,MSH5,TOP2A,INCENP,CCDC8,SPHK1,KIF2C,FZR1,CDC25C,KIF14,PIN1,EME1,NCAPG,FBXO43,CCDC61,KNL1,PPP2R2D,CDCA2,KIF18A,SPC24,SPC25,CHMP6,STAG3,MAD1L1,RAD51,SGO1,P3H4,KIF4A,ZWILCH,KLHL22,CDCA8,ZWINT,FANCA,DLGAP5,BORA,CENPX,KNTC1,ANAPC5,REEP4,MND1,PSMC3IP,EGF,RAD51AP1,TGFB1,DMC1,ASPM,KIF18B,NDC1,SKA1,RACGAP1,ANLN,PRC1,PPP2R1A,CEP192,FANCM,TTK,MKI67…
"Cluster 7"	GO:BP	organelle fission	GO:0048285	FALSE	1.3919e-33	32.8564	495	2315	158	21031	DSN1,MASTL,CENPE,CDCA5,FANCD2,CUL7,SYCE1L,PKMYT1,KIF22,PLK1,MSH5,TOP2A,INCENP,CCDC8,SPHK1,KIF2C,FZR1,CDC25C,KIF14,PIN1,EME1,NCAPG,FBXO43,CCDC61,KNL1,PPP2R2D,CDCA2,KIF18A,SPC24,SPC25,CHMP6,STAG3,MAD1L1,RAD51,SGO1,P3H4,KIF4A,ZWILCH,MTFR2,KLHL22,CDCA8,ZWINT,MUL1,FANCA,DLGAP5,BORA,CENPX,RALBP1,KNTC1,ANAPC5,REEP4,MND1,PSMC3IP,EGF,RAD51AP1,TGFB1,DMC1,ASPM,KIF18B,NDC1,SKA1,RACGAP1,ANLN,PRC1,PPP2R1A,CEP1…
"Cluster 7"	GO:BP	mitotic nuclear division	GO:0140014	FALSE	6.82548e-32	31.1659	279	2315	110	21031	DSN1,CENPE,CDCA5,CUL7,PKMYT1,KIF22,PLK1,INCENP,CCDC8,SPHK1,KIF2C,CDC25C,KIF14,PIN1,NCAPG,FBXO43,CCDC61,KNL1,PPP2R2D,CDCA2,KIF18A,SPC24,SPC25,CHMP6,MAD1L1,KIF4A,ZWILCH,KLHL22,CDCA8,ZWINT,DLGAP5,BORA,KNTC1,ANAPC5,REEP4,EGF,TGFB1,KIF18B,SKA1,RACGAP1,ANLN,PRC1,PPP2R1A,CEP192,TTK,MKI67,EML3,ANAPC11,SH2B1,KIF23,NUSAP1,BIRC5,CDK1,FBXW5,TPX2,SKA3,CEP85,AURKA,SMC2,OBSL1,CTDP1,NCAPH2,NDE1,SPDL1,PSRC1,AURKB…
"Cluster 7"	GO:BP	nuclear chromosome segregation	GO:0098813	FALSE	2.67658e-27	26.5724	318	2315	112	21031	DSN1,CENPE,CDCA5,FANCD2,SYCE1L,KIF22,PLK1,MSH5,TOP2A,INCENP,KIF2C,KIF14,NCAPG,MAP1S,CCDC61,KNL1,KIF18A,SPC24,SPC25,TACC3,CHMP6,STAG3,MAD1L1,SGO1,P3H4,KIF4A,ZWILCH,KLHL22,CDCA8,ECT2,ZWINT,BCL7C,RCC2,DLGAP5,KNTC1,ANAPC5,MND1,PSMC3IP,DMC1,ASPM,KIF18B,NDC1,SKA1,RACGAP1,PRC1,PPP2R1A,CEP192,TTK,EML3,ANAPC11,KIF23,NUSAP1,BIRC5,CCNB2,CDK1,TPX2,SKA3,AURKA,SMC2,NCAPH2,TEX11,SPDL1,BRIP1,PSRC1,AURKB,CDC6,KIF…
"Cluster 7"	GO:BP	mitotic sister chromatid segregation	GO:0000070	FALSE	4.56015e-25	24.341	189	2315	80	21031	DSN1,CENPE,CDCA5,KIF22,PLK1,INCENP,KIF2C,KIF14,NCAPG,CCDC61,KNL1,KIF18A,SPC24,SPC25,CHMP6,MAD1L1,KIF4A,ZWILCH,KLHL22,CDCA8,ZWINT,DLGAP5,KNTC1,ANAPC5,KIF18B,SKA1,RACGAP1,PRC1,PPP2R1A,CEP192,TTK,EML3,ANAPC11,KIF23,NUSAP1,BIRC5,CDK1,TPX2,SKA3,SMC2,NCAPH2,SPDL1,PSRC1,AURKB,KIF11,RAD21,NUF2,BUB1B,SPAG5,UBE2C,ANKRD53,CENPF,CENPI,CDT1,CENPK,TRIP13,KIFC1,KATNB1,NCAPH,NDC80,MAD2L1,KMT5A,CHMP1A,KIFC2,KNSTR…
"Cluster 7"	GO:BP	regulation of mitotic cell cycle	GO:0007346	FALSE	7.55615e-24	23.1217	496	2315	141	21031	CENPE,CDCA5,FANCD2,CUL7,PKMYT1,PLK1,BLM,INCENP,CCDC8,SPHK1,RAD9A,FZR1,CDC25C,KIF14,PIN1,EME1,CDC25A,FBXO43,STIL,WNT10B,FBXO31,KNL1,CDKN2D,CDCA2,RRM2,CLSPN,RPA3,SPC24,RFWD3,SPC25,TMEM8B,PIM3,ZFYVE19,TAOK2,MAD1L1,BRCA1,TREX1,CDKN2C,ZWILCH,FZD3,RBM38,TOPBP1,DGKZ,KLHL22,CDCA8,MBLAC1,DBF4B,ZWINT,BCL7C,RCC2,DLGAP5,BORA,KNTC1,ANAPC5,CASP2,EGF,PPP2CA,TGFB1,GMNN,ANLN,E2F7,E4F1,TTK,MKI67,TCF3,HES1,ANAPC11,…
"Cluster 7"	GO:BP	sister chromatid segregation	GO:0000819	FALSE	3.16896e-23	22.4991	230	2315	87	21031	DSN1,CENPE,CDCA5,KIF22,PLK1,TOP2A,INCENP,KIF2C,KIF14,NCAPG,CCDC61,KNL1,KIF18A,SPC24,SPC25,TACC3,CHMP6,MAD1L1,KIF4A,ZWILCH,KLHL22,CDCA8,ZWINT,BCL7C,DLGAP5,KNTC1,ANAPC5,KIF18B,SKA1,RACGAP1,PRC1,PPP2R1A,CEP192,TTK,EML3,ANAPC11,KIF23,NUSAP1,BIRC5,CDK1,TPX2,SKA3,SMC2,NCAPH2,SPDL1,PSRC1,AURKB,CDC6,KIF11,RAD21,NUF2,BUB1B,SPAG5,UBE2C,ANKRD53,CENPF,CENPI,CDT1,CHFR,CENPK,TRIP13,KIFC1,KATNB1,NCAPH,NDC80,MAD…
"Cluster 7"	GO:BP	regulation of cell cycle phase transition	GO:1901987	FALSE	4.62098e-22	21.3353	433	2315	126	21031	CENPE,CDCA5,FANCD2,TIMELESS,PKMYT1,PLK1,BLM,INCENP,DYRK3,RAD9A,TIPRL,FZR1,CDC25C,KIF14,EME1,CDC25A,STIL,CDC45,WNT10B,FBXO31,KNL1,CDKN2D,RRM2,CLSPN,SPC24,RFWD3,SPC25,ZFYVE19,TAOK2,DNA2,MAD1L1,BRCA1,RAD51,TREX1,CDKN2C,ZWILCH,TELO2,RBM38,TOPBP1,DGKZ,KLHL22,CDCA8,MBLAC1,DBF4B,ZWINT,BCL7C,RCC2,DLGAP5,KNTC1,ANAPC5,CASP2,PPP2CA,TGFB1,ANLN,E2F7,ATRIP,PAGR1,TTK,TCF3,ANAPC11,BIRC5,CDK1,ERCC2,AURKA,EME2,SPD…
"Cluster 7"	GO:BP	mitotic cell cycle phase transition	GO:0044772	FALSE	4.34792e-21	20.3617	432	2315	124	21031	MASTL,CENPE,CDCA5,PKMYT1,PLK1,BLM,INCENP,FOXM1,CCNA2,FZR1,CDC25C,KIF14,CDC25A,STIL,IQGAP3,WNT10B,FBXO31,KNL1,DNM2,CDKN2D,PPP2R2D,RRM2,CLSPN,SPC24,RFWD3,SPC25,TACC3,ZFYVE19,MELK,TAOK2,MAD1L1,BRCA1,TREX1,CDKN2C,ZWILCH,RBM38,TOPBP1,DGKZ,KLHL22,CDCA8,MBLAC1,DBF4B,ZWINT,BCL7C,RCC2,DLGAP5,KNTC1,ANAPC5,CASP2,PPP2CA,TGFB1,ANLN,E2F7,CALM3,TTK,TCF3,ANAPC11,BIRC5,CCNB2,CDK1,ERCC2,CCND3,AURKA,CTDP1,SPDL1,DBF…
"Cluster 7"	GO:BP	DNA replication	GO:0006260	FALSE	8.19616e-19	18.0864	281	2315	91	21031	CHAF1A,TIMELESS,BLM,CCNA2,TK1,ORC3,PTMS,EME1,CDC45,PIF1,RNASEH1,POLE2,POLQ,RTEL1-TNFRSF6B,RRM2,RPA3,RFWD3,MCM8,POLA2,ORC6,MGME1,RFC3,DNA2,GINS1,BRCA1,RAD51,TREX1,POLG,MCM4,TOPBP1,NT5M,S100A11,POLD1,DBF4B,CENPX,PPP2CA,RNASEH2A,GMNN,FAM111B,E2F7,FEN1,PPP2R1A,MCM10,E4F1,FANCM,POLE3,PRIM1,NFIC,RECQL4,GLI2,LRWD1,CDK1,WDR18,EME2,DBF4,BRCA2,RTEL1,PCLAF,CDC6,ENDOG,POLD2,DONSON,RRM1,INO80B,CHTF18,CDT1,TFP…
"Cluster 7"	GO:BP	regulation of mitotic cell cycle phase transition	GO:1901990	FALSE	3.01073e-18	17.5213	332	2315	100	21031	CENPE,CDCA5,PLK1,BLM,INCENP,FZR1,CDC25C,KIF14,CDC25A,STIL,WNT10B,FBXO31,KNL1,CDKN2D,RRM2,CLSPN,SPC24,RFWD3,SPC25,ZFYVE19,TAOK2,MAD1L1,BRCA1,TREX1,CDKN2C,ZWILCH,RBM38,TOPBP1,DGKZ,KLHL22,CDCA8,MBLAC1,DBF4B,ZWINT,BCL7C,RCC2,DLGAP5,KNTC1,ANAPC5,CASP2,PPP2CA,TGFB1,ANLN,E2F7,TTK,TCF3,ANAPC11,BIRC5,CDK1,ERCC2,AURKA,SPDL1,AURKB,CDC6,MRNIP,RAD21,NUF2,GTSE1,BUB1B,UBE2C,CENPF,DONSON,RRM1,PKD1,PML,CHFR,TRIP1…
"Cluster 7"	GO:BP	regulation of mitotic nuclear division	GO:0007088	FALSE	3.5369e-18	17.4514	118	2315	54	21031	CUL7,PKMYT1,PLK1,INCENP,CCDC8,SPHK1,CDC25C,PIN1,FBXO43,KNL1,CDCA2,SPC24,SPC25,MAD1L1,ZWILCH,KLHL22,CDCA8,ZWINT,DLGAP5,BORA,KNTC1,ANAPC5,EGF,TTK,MKI67,ANAPC11,SH2B1,NUSAP1,BIRC5,FBXW5,AURKA,OBSL1,SPDL1,AURKB,RAD21,NUF2,BUB1B,UBE2C,CENPF,AURKAIP1,TRIP13,CUL9,NDC80,MAD2L1,KIF20B,NUP62,NEK2,BUB1,XRCC3,FBXO5,CCNB1,ESPL1,GEN1,DAPK3
"Cluster 7"	GO:BP	DNA-templated DNA replication	GO:0006261	FALSE	5.69689e-17	16.2444	162	2315	63	21031	TIMELESS,BLM,TK1,ORC3,EME1,CDC45,POLE2,POLQ,RFWD3,MCM8,POLA2,ORC6,MGME1,RFC3,DNA2,GINS1,BRCA1,RAD51,POLG,MCM4,TOPBP1,POLD1,DBF4B,CENPX,GMNN,E2F7,FEN1,MCM10,FANCM,POLE3,PRIM1,RECQL4,LRWD1,WDR18,EME2,DBF4,BRCA2,RTEL1,CDC6,ENDOG,POLD2,DONSON,RRM1,CHTF18,CDT1,TICRR,WIZ,TRAIP,CDK2,CDC34,TONSL,GINS4,POLRMT,LIG1,ATAD5,UPF1,POLE,WDHD1,FBXO5,ASF1A,GEN1,RBBP8,PNKP
"Cluster 7"	GO:BP	cell cycle checkpoint signaling	GO:0000075	FALSE	1.71422e-16	15.7659	197	2315	70	21031	FANCD2,TIMELESS,PLK1,BLM,INCENP,RAD9A,TIPRL,FZR1,EME1,CDC45,FBXO31,KNL1,CLSPN,SPC24,RFWD3,SPC25,ZFYVE19,TAOK2,DNA2,MAD1L1,BRCA1,RAD51,TREX1,ZWILCH,TELO2,RBM38,TOPBP1,DGKZ,KLHL22,CDCA8,ZWINT,KNTC1,CASP2,E2F7,ATRIP,TTK,BIRC5,CDK1,EME2,SPDL1,BRIP1,BRCA2,DOT1L,AURKB,CDC6,MRNIP,NUF2,GTSE1,BUB1B,CENPF,DONSON,PML,RHNO1,CDT1,CHFR,TRIP13,TICRR,CEP63,PIDD1,NDC80,CDK2,MAD2L1,E2F1,BUB1,XRCC3,CCNB1,DTL,GEN1,R…
"Cluster 7"	GO:BP	regulation of nuclear division	GO:0051783	FALSE	8.09378e-16	15.0918	147	2315	58	21031	CUL7,PKMYT1,PLK1,INCENP,CCDC8,SPHK1,FZR1,CDC25C,PIN1,FBXO43,KNL1,CDCA2,SPC24,SPC25,MAD1L1,ZWILCH,KLHL22,CDCA8,ZWINT,DLGAP5,BORA,KNTC1,ANAPC5,EGF,RAD51AP1,TTK,MKI67,ANAPC11,SH2B1,NUSAP1,BIRC5,FBXW5,AURKA,OBSL1,SPDL1,AURKB,RAD21,NUF2,BUB1B,UBE2C,CENPF,AURKAIP1,TRIP13,CUL9,NDC80,MAD2L1,KIF20B,NUP62,SIRT2,NEK2,BUB1,XRCC3,GPR3,FBXO5,CCNB1,ESPL1,GEN1,DAPK3
"Cluster 7"	GO:BP	negative regulation of cell cycle phase transition	GO:1901988	FALSE	2.35023e-15	14.6289	260	2315	81	21031	FANCD2,TIMELESS,PKMYT1,PLK1,BLM,INCENP,RAD9A,TIPRL,FZR1,EME1,CDC45,FBXO31,KNL1,CDKN2D,CLSPN,SPC24,RFWD3,SPC25,ZFYVE19,TAOK2,DNA2,MAD1L1,BRCA1,RAD51,TREX1,ZWILCH,TELO2,RBM38,TOPBP1,DGKZ,KLHL22,CDCA8,ZWINT,KNTC1,CASP2,E2F7,ATRIP,TTK,BIRC5,CDK1,EME2,SPDL1,BRIP1,BRCA2,DOT1L,AURKB,CDC6,MRNIP,RAD21,NUF2,GTSE1,BUB1B,CENPF,DONSON,PML,RHNO1,CDT1,CHFR,TRIP13,TICRR,RBL1,CEP63,PIDD1,NDC80,MIIP,APBB1,CDK2,MAD…
"Cluster 7"	GO:BP	regulation of chromosome separation	GO:1905818	FALSE	2.77723e-15	14.5564	74	2315	39	21031	PLK1,INCENP,NCAPG,KNL1,SPC24,SPC25,MAD1L1,ZWILCH,KLHL22,CDCA8,ZWINT,DLGAP5,KNTC1,ANAPC5,TTK,ANAPC11,BIRC5,SMC2,NCAPH2,SPDL1,AURKB,RAD21,NUF2,BUB1B,UBE2C,CENPF,CHFR,TRIP13,NCAPH,NDC80,MAD2L1,NCAPG2,BUB1,XRCC3,FBXO5,CCNB1,ESPL1,GEN1,SMC4
"Cluster 7"	GO:BP	negative regulation of cell cycle	GO:0045786	FALSE	6.02729e-15	14.2199	388	2315	104	21031	CREB3,FANCD2,TIMELESS,PKMYT1,PLK1,BLM,INCENP,RAD9A,TIPRL,FZR1,MEN1,EME1,FBXO43,TAF6,CDC45,FBXO31,KNL1,RUNX3,CDKN2D,CLSPN,SPC24,RFWD3,SPC25,TP53I13,ZFYVE19,TAOK2,DNA2,MAD1L1,BRCA1,RAD51,TREX1,ZWILCH,TELO2,FZD3,RBM38,TOPBP1,DGKZ,KLHL22,CDCA8,ZWINT,NAA10,KNTC1,CASP2,GMNN,E2F7,ATRIP,TTK,BIRC5,ZBTB17,CDK1,RNF167,EME2,SPDL1,BRIP1,BRCA2,DOT1L,AURKB,SUV39H1,CDC6,MRNIP,RAD21,NUF2,SCRIB,MAPK12,GTSE1,BUB1B,…
"Cluster 7"	GO:BP	regulation of chromosome segregation	GO:0051983	FALSE	1.88751e-14	13.7241	129	2315	52	21031	CENPE,PLK1,INCENP,KIF2C,NCAPG,KNL1,CDCA2,SPC24,SPC25,TACC3,MAD1L1,ZWILCH,KLHL22,CDCA8,ZWINT,BCL7C,RCC2,DLGAP5,KNTC1,ANAPC5,TTK,MKI67,ANAPC11,BIRC5,CDK1,SMC2,NCAPH2,SPDL1,AURKB,CDC6,RAD21,NUF2,BUB1B,UBE2C,CENPF,CHFR,TRIP13,NCAPH,NDC80,MAD2L1,ANAPC2,RAD18,SIRT2,NCAPG2,BUB1,XRCC3,FBXO5,CCNB1,ESPL1,DPF1,GEN1,SMC4
"Cluster 7"	GO:BP	chromosome separation	GO:0051304	FALSE	2.08334e-14	13.6812	81	2315	40	21031	PLK1,INCENP,NCAPG,KNL1,SPC24,SPC25,MAD1L1,ZWILCH,KLHL22,CDCA8,ZWINT,DLGAP5,KNTC1,ANAPC5,PPP2R1A,TTK,ANAPC11,BIRC5,SMC2,NCAPH2,SPDL1,AURKB,RAD21,NUF2,BUB1B,UBE2C,CENPF,CHFR,TRIP13,NCAPH,NDC80,MAD2L1,NCAPG2,BUB1,XRCC3,FBXO5,CCNB1,ESPL1,GEN1,SMC4
"Cluster 7"	GO:BP	negative regulation of cell cycle process	GO:0010948	FALSE	3.0373e-14	13.5175	302	2315	87	21031	FANCD2,TIMELESS,PKMYT1,PLK1,BLM,INCENP,RAD9A,TIPRL,FZR1,EME1,FBXO43,CDC45,FBXO31,KNL1,CDKN2D,CLSPN,SPC24,RFWD3,SPC25,ZFYVE19,TAOK2,DNA2,MAD1L1,BRCA1,RAD51,TREX1,ZWILCH,TELO2,RBM38,TOPBP1,DGKZ,KLHL22,CDCA8,ZWINT,NAA10,KNTC1,CASP2,E2F7,ATRIP,TTK,BIRC5,CDK1,EME2,SPDL1,BRIP1,BRCA2,DOT1L,AURKB,CDC6,MRNIP,RAD21,NUF2,GTSE1,BUB1B,CENPF,DONSON,AURKAIP1,PML,RHNO1,CDT1,CHFR,TRIP13,TICRR,RBL1,CEP63,PIDD1,NDC…
"Cluster 7"	GO:BP	metaphase chromosome alignment	GO:0051310	FALSE	4.82254e-14	13.3167	102	2315	45	21031	DSN1,CENPE,CDCA5,KIF22,INCENP,KIF2C,KIF14,MAP1S,KNL1,KIF18A,SPC24,SPC25,CHMP6,MAD1L1,SGO1,ZWILCH,CDCA8,ECT2,ZWINT,RCC2,KNTC1,SKA1,RACGAP1,EML3,BIRC5,SKA3,SPDL1,PSRC1,AURKB,NUF2,SPAG5,ANKRD53,CENPF,TTL,CDT1,KIFC1,FAM83D,NDC80,CHMP1A,KNSTRN,NUP62,TRAPPC12,SIRT2,NEK2,CCNB1
"Cluster 7"	GO:BP	mitotic cell cycle checkpoint signaling	GO:0007093	FALSE	7.96111e-14	13.099	146	2315	55	21031	FANCD2,PLK1,BLM,INCENP,RAD9A,FZR1,EME1,FBXO31,KNL1,CLSPN,SPC24,RFWD3,SPC25,ZFYVE19,TAOK2,MAD1L1,BRCA1,TREX1,ZWILCH,RBM38,TOPBP1,DGKZ,KLHL22,CDCA8,ZWINT,KNTC1,CASP2,E2F7,TTK,BIRC5,CDK1,EME2,SPDL1,AURKB,CDC6,MRNIP,NUF2,GTSE1,BUB1B,CENPF,DONSON,PML,CHFR,TRIP13,TICRR,PIDD1,NDC80,CDK2,MAD2L1,BUB1,XRCC3,CCNB1,DTL,GEN1,RBBP8
"Cluster 7"	GO:BP	mitotic sister chromatid separation	GO:0051306	FALSE	9.02684e-14	13.0445	62	2315	34	21031	PLK1,INCENP,KNL1,SPC24,SPC25,MAD1L1,ZWILCH,KLHL22,CDCA8,ZWINT,DLGAP5,KNTC1,ANAPC5,PPP2R1A,TTK,ANAPC11,BIRC5,NCAPH2,SPDL1,AURKB,RAD21,NUF2,BUB1B,UBE2C,CENPF,TRIP13,NDC80,MAD2L1,BUB1,XRCC3,FBXO5,CCNB1,ESPL1,GEN1
"Cluster 7"	GO:BP	establishment of organelle localization	GO:0051656	FALSE	1.25437e-13	12.9016	486	2315	118	21031	DSN1,LYN,CENPE,CDCA5,KIF22,PLK1,INCENP,KIF2C,PDPK1,KIF14,TMEM201,MAP1S,SAPCD2,GPSM1,SDC1,KNL1,DNM2,FHOD1,CDR2L,TLE6,KIF18A,SPC24,SPC25,BICD2,ATP13A2,PLA2G3,FAM91A1,CHMP6,CSNK1D,TRAPPC9,SEC16A,MAD1L1,SGO1,ZWILCH,BORCS8,BORCS6,CDCA8,ECT2,ZWINT,BLOC1S4,TRAPPC10,ENKD1,RCC2,LMNA,TRAPPC5,NECTIN2,KNTC1,SKA1,RACGAP1,STT3A-AS1,TRIM46,SUN2,EML3,YKT6,CLN3,NUSAP1,BIRC5,RAB11B,MYO7A,STK25,LMNB1,CROCC,SKA3,LLG…
"Cluster 7"	GO:BP	positive regulation of cell cycle process	GO:0090068	FALSE	2.03501e-13	12.6914	257	2315	77	21031	CDCA5,INCENP,SPHK1,DYRK3,CDC25C,KIF14,NCAPG,CDC25A,STIL,WNT10B,KNL1,RRM2,MAD1L1,CIT,CDCA8,ECT2,MBLAC1,DBF4B,RCC2,DLGAP5,ANAPC5,EGF,RAD51AP1,TGFB1,RACGAP1,E2F7,FEN1,PAGR1,PLK4,ANAPC11,SH2B1,KIF23,NUSAP1,BIRC5,CDK1,AURKA,SMC2,NCAPH2,DBF4,AURKB,CDC6,RAD21,SPAG5,UBE2C,DDRGK1,RRM1,SLF2,RHNO1,PPP1R35,WIZ,NCAPH,FAM83D,NDC80,CDK10,MAD2L1,CENPJ,KIF20B,CDC25B,RAD18,MEPCE,NUP62,LSM11,SIRT2,ATAD5,EZH2,NCAPG2…
"Cluster 7"	GO:BP	chromosome localization	GO:0050000	FALSE	4.41624e-13	12.3549	124	2315	49	21031	DSN1,CENPE,CDCA5,KIF22,INCENP,KIF2C,KIF14,MAP1S,KNL1,KIF18A,SPC24,SPC25,CHMP6,MAD1L1,SGO1,ZWILCH,CDCA8,ECT2,ZWINT,RCC2,LMNA,DLGAP5,KNTC1,SKA1,RACGAP1,EML3,BIRC5,SKA3,NDE1,SPDL1,PSRC1,AURKB,NUF2,SPAG5,ANKRD53,CENPF,TTL,CDT1,KIFC1,KATNB1,FAM83D,NDC80,CHMP1A,KNSTRN,NUP62,TRAPPC12,SIRT2,NEK2,CCNB1
"Cluster 7"	GO:BP	positive regulation of cell cycle	GO:0045787	FALSE	5.81166e-13	12.2357	349	2315	93	21031	CDCA5,INCENP,SPHK1,DYRK3,CDC25C,KIF14,NCAPG,CDC25A,STIL,WNT10B,KNL1,RRM2,SPDYE5,MAD1L1,CIT,CDCA8,ECT2,MBLAC1,DBF4B,RCC2,DLGAP5,ANAPC5,EGF,RAD51AP1,TGFB1,RACGAP1,E2F7,FEN1,PAGR1,PLK4,TCF3,HES1,ANAPC11,SH2B1,KIF23,NUSAP1,BIRC5,CDK1,CCND3,AURKA,SMC2,NCAPH2,DBF4,BRCA2,PSRC1,AURKB,CDC6,EIF4EBP1,RAD21,HCFC1,HSF1,SPAG5,UBE2C,DDRGK1,RRM1,SLF2,PKD1,TTL,RHNO1,RAD23A,RARA,PPP1R35,WIZ,NCAPH,FAM83D,NDC80,MARK…
"Cluster 7"	GO:BP	microtubule cytoskeleton organization involved in mitosis	GO:1902850	FALSE	1.17422e-12	11.9303	168	2315	58	21031	CENPE,PLK1,INCENP,STIL,MAP1S,SAPCD2,GPSM1,CCDC61,SPC25,TACC3,CHMP6,KIF4A,CDCA8,FAM110A,ENKD1,DLGAP5,BORA,PCNT,RACGAP1,PRC1,CEP192,TTK,SUN2,EML3,KIF23,NUSAP1,BIRC5,CDK1,TPX2,AURKA,NDE1,SPDL1,PSRC1,AURKB,CENPA,KIF11,NUF2,ANKRD53,PKD1,KIFC1,NDC80,CENPH,MAD2L1,CENPJ,CHMP1A,KIFC2,MYBL2,GOLGA2,INPPL1,NUP62,NEK2,KIF4B,MECP2,FLNA,CCNB1,ESPL1,HTT,WDR62
"Cluster 7"	GO:BP	regulation of mitotic sister chromatid separation	GO:0010965	FALSE	1.1867e-12	11.9257	59	2315	32	21031	PLK1,INCENP,KNL1,SPC24,SPC25,MAD1L1,ZWILCH,KLHL22,CDCA8,ZWINT,DLGAP5,KNTC1,ANAPC5,TTK,ANAPC11,BIRC5,SPDL1,AURKB,RAD21,NUF2,BUB1B,UBE2C,CENPF,TRIP13,NDC80,MAD2L1,BUB1,XRCC3,FBXO5,CCNB1,ESPL1,GEN1
"Cluster 7"	GO:BP	establishment of chromosome localization	GO:0051303	FALSE	3.16494e-12	11.4996	116	2315	46	21031	DSN1,CENPE,CDCA5,KIF22,INCENP,KIF2C,KIF14,MAP1S,KNL1,KIF18A,SPC24,SPC25,CHMP6,MAD1L1,SGO1,ZWILCH,CDCA8,ECT2,ZWINT,RCC2,KNTC1,SKA1,RACGAP1,EML3,BIRC5,SKA3,NDE1,SPDL1,PSRC1,AURKB,NUF2,SPAG5,ANKRD53,CENPF,TTL,CDT1,KIFC1,FAM83D,NDC80,CHMP1A,KNSTRN,NUP62,TRAPPC12,SIRT2,NEK2,CCNB1
"Cluster 7"	GO:BP	spindle organization	GO:0007051	FALSE	9.47149e-12	11.0236	205	2315	64	21031	CENPE,PLK1,INCENP,HAUS7,STIL,MAP1S,CCDC61,SPC25,TACC3,CHMP6,TUBGCP6,CSNK1D,KIF4A,CDCA8,FAM110A,DLGAP5,BORA,PCNT,ASPM,RACGAP1,PRC1,PPP2R1A,CEP192,TTK,SUN2,EML3,KIF23,BIRC5,AUNIP,CCNB2,TPX2,AURKA,PSRC1,AURKB,KIF11,NUF2,SPAG5,ANKRD53,LIMK2,PKD1,KIFC1,CEP63,HAUS5,NDC80,CENPH,CENPJ,CHMP1A,KIFC2,HAUS8,KNSTRN,MYBL2,GOLGA2,NUP62,NEK2,HAUS6,KIF4B,MECP2,FBXO5,FLNA,CEP72,CCNB1,ESPL1,WDR62,LZTS2
"Cluster 7"	GO:BP	negative regulation of mitotic cell cycle phase transition	GO:1901991	FALSE	1.29578e-11	10.8875	181	2315	59	21031	PLK1,BLM,INCENP,FZR1,FBXO31,KNL1,CLSPN,SPC24,RFWD3,SPC25,ZFYVE19,TAOK2,MAD1L1,BRCA1,TREX1,ZWILCH,RBM38,TOPBP1,DGKZ,KLHL22,CDCA8,ZWINT,KNTC1,CASP2,E2F7,TTK,BIRC5,CDK1,SPDL1,AURKB,CDC6,MRNIP,RAD21,NUF2,GTSE1,BUB1B,CENPF,DONSON,PML,CHFR,TRIP13,TICRR,RBL1,PIDD1,NDC80,MIIP,CDK2,MAD2L1,TPRA1,EZH2,BUB1,XRCC3,FBXO5,CDK2AP2,CCNB1,DTL,GEN1,RBBP8,DACT1
"Cluster 7"	GO:BP	negative regulation of chromosome segregation	GO:0051985	FALSE	2.72707e-11	10.5643	50	2315	28	21031	PLK1,INCENP,KNL1,SPC24,SPC25,MAD1L1,ZWILCH,KLHL22,CDCA8,ZWINT,KNTC1,TTK,BIRC5,SPDL1,AURKB,RAD21,NUF2,BUB1B,CENPF,CHFR,TRIP13,NDC80,MAD2L1,BUB1,XRCC3,FBXO5,CCNB1,GEN1
"Cluster 7"	GO:BP	negative regulation of metaphase/anaphase transition of cell cycle	GO:1902100	FALSE	2.72707e-11	10.5643	50	2315	28	21031	PLK1,INCENP,KNL1,SPC24,SPC25,MAD1L1,ZWILCH,KLHL22,CDCA8,ZWINT,KNTC1,TTK,BIRC5,SPDL1,AURKB,RAD21,NUF2,BUB1B,CENPF,CHFR,TRIP13,NDC80,MAD2L1,BUB1,XRCC3,FBXO5,CCNB1,GEN1
"Cluster 7"	GO:BP	negative regulation of chromosome separation	GO:1905819	FALSE	2.72707e-11	10.5643	50	2315	28	21031	PLK1,INCENP,KNL1,SPC24,SPC25,MAD1L1,ZWILCH,KLHL22,CDCA8,ZWINT,KNTC1,TTK,BIRC5,SPDL1,AURKB,RAD21,NUF2,BUB1B,CENPF,CHFR,TRIP13,NDC80,MAD2L1,BUB1,XRCC3,FBXO5,CCNB1,GEN1
"Cluster 7"	GO:BP	meiotic cell cycle	GO:0051321	FALSE	2.91367e-11	10.5356	290	2315	79	21031	MASTL,FANCD2,SYCE1L,PKMYT1,PLK1,MSH5,TOP2A,INCENP,FZR1,CDC25C,EME1,CDC25A,FBXO43,EXO1,KNL1,KIF18A,TUBGCP6,STAG3,PRR19,RAD51,SGO1,P3H4,SMC1B,ZWINT,FANCA,CENPX,ANAPC5,MND1,PSMC3IP,RAD51AP1,PPP2CA,DMC1,ASPM,NDC1,PPP2R1A,FANCM,TTK,SUN2,ANAPC11,BIRC5,CCNB2,AURKA,SMC2,NCAPH2,TEX11,EME2,BRIP1,BRCA2,SPIRE2,RAD21,NUF2,XRCC2,SIRT7,RAD54L,CHFR,TRIP13,NCAPH,CKS2,NDC80,CDK2,TESMIN,ANAPC2,CDC25B,EHMT2,RAD54B,G…
"Cluster 7"	GO:BP	meiotic nuclear division	GO:0140013	FALSE	6.3599e-11	10.1965	197	2315	61	21031	MASTL,FANCD2,SYCE1L,PLK1,MSH5,TOP2A,INCENP,FZR1,EME1,FBXO43,KNL1,KIF18A,STAG3,RAD51,SGO1,P3H4,ZWINT,FANCA,CENPX,MND1,PSMC3IP,RAD51AP1,DMC1,ASPM,NDC1,PPP2R1A,FANCM,TTK,BIRC5,CCNB2,AURKA,SMC2,NCAPH2,TEX11,EME2,BRIP1,BRCA2,SPIRE2,RAD21,NUF2,SIRT7,RAD54L,CHFR,TRIP13,NCAPH,CKS2,NDC80,TESMIN,CDC25B,EHMT2,RAD54B,GOLGA2,SIRT2,GPR3,FBXO5,ANKLE1,ESPL1,HSPA2,SLX4,RAD51D,SMC4
"Cluster 7"	GO:BP	negative regulation of mitotic metaphase/anaphase transition	GO:0045841	FALSE	7.04937e-11	10.1518	48	2315	27	21031	PLK1,INCENP,KNL1,SPC24,SPC25,MAD1L1,ZWILCH,KLHL22,CDCA8,ZWINT,KNTC1,TTK,BIRC5,SPDL1,AURKB,RAD21,NUF2,BUB1B,CENPF,TRIP13,NDC80,MAD2L1,BUB1,XRCC3,FBXO5,CCNB1,GEN1
"Cluster 7"	GO:BP	negative regulation of mitotic sister chromatid separation	GO:2000816	FALSE	7.04937e-11	10.1518	48	2315	27	21031	PLK1,INCENP,KNL1,SPC24,SPC25,MAD1L1,ZWILCH,KLHL22,CDCA8,ZWINT,KNTC1,TTK,BIRC5,SPDL1,AURKB,RAD21,NUF2,BUB1B,CENPF,TRIP13,NDC80,MAD2L1,BUB1,XRCC3,FBXO5,CCNB1,GEN1
"Cluster 7"	GO:BP	negative regulation of sister chromatid segregation	GO:0033046	FALSE	7.04937e-11	10.1518	48	2315	27	21031	PLK1,INCENP,KNL1,SPC24,SPC25,MAD1L1,ZWILCH,KLHL22,CDCA8,ZWINT,KNTC1,TTK,BIRC5,SPDL1,AURKB,RAD21,NUF2,BUB1B,CENPF,TRIP13,NDC80,MAD2L1,BUB1,XRCC3,FBXO5,CCNB1,GEN1
"Cluster 7"	GO:BP	negative regulation of mitotic sister chromatid segregation	GO:0033048	FALSE	7.04937e-11	10.1518	48	2315	27	21031	PLK1,INCENP,KNL1,SPC24,SPC25,MAD1L1,ZWILCH,KLHL22,CDCA8,ZWINT,KNTC1,TTK,BIRC5,SPDL1,AURKB,RAD21,NUF2,BUB1B,CENPF,TRIP13,NDC80,MAD2L1,BUB1,XRCC3,FBXO5,CCNB1,GEN1
"Cluster 7"	GO:BP	metaphase/anaphase transition of cell cycle	GO:0044784	FALSE	2.73115e-10	9.56365	97	2315	39	21031	CENPE,PLK1,INCENP,KNL1,SPC24,SPC25,TACC3,MAD1L1,ZWILCH,KLHL22,CDCA8,ZWINT,BCL7C,DLGAP5,KNTC1,ANAPC5,TTK,ANAPC11,BIRC5,SPDL1,AURKB,CDC6,RAD21,NUF2,BUB1B,UBE2C,CENPF,CHFR,TRIP13,NDC80,MAD2L1,ANAPC2,BUB1,XRCC3,FBXO5,CCNB1,ESPL1,DPF1,GEN1
"Cluster 7"	GO:BP	meiotic cell cycle process	GO:1903046	FALSE	2.99355e-10	9.52381	219	2315	64	21031	MASTL,FANCD2,SYCE1L,PKMYT1,PLK1,MSH5,TOP2A,INCENP,FZR1,CDC25C,EME1,CDC25A,FBXO43,KNL1,KIF18A,STAG3,RAD51,SGO1,P3H4,ZWINT,FANCA,CENPX,MND1,PSMC3IP,RAD51AP1,DMC1,ASPM,NDC1,PPP2R1A,FANCM,TTK,BIRC5,CCNB2,AURKA,SMC2,NCAPH2,TEX11,EME2,BRIP1,BRCA2,SPIRE2,RAD21,NUF2,SIRT7,RAD54L,CHFR,TRIP13,NCAPH,CKS2,NDC80,TESMIN,CDC25B,EHMT2,RAD54B,GOLGA2,SIRT2,GPR3,FBXO5,ANKLE1,ESPL1,HSPA2,SLX4,RAD51D,SMC4
"Cluster 7"	GO:BP	spindle checkpoint signaling	GO:0031577	FALSE	3.64863e-10	9.43787	47	2315	26	21031	PLK1,INCENP,KNL1,SPC24,SPC25,MAD1L1,ZWILCH,KLHL22,CDCA8,ZWINT,KNTC1,TTK,BIRC5,SPDL1,AURKB,NUF2,BUB1B,CENPF,CHFR,TRIP13,NDC80,MAD2L1,BUB1,XRCC3,CCNB1,GEN1
"Cluster 7"	GO:BP	regulation of mitotic sister chromatid segregation	GO:0033047	FALSE	3.70365e-10	9.43137	54	2315	28	21031	PLK1,INCENP,KNL1,SPC24,SPC25,MAD1L1,ZWILCH,KLHL22,CDCA8,ZWINT,KNTC1,TTK,BIRC5,CDK1,SPDL1,AURKB,RAD21,NUF2,BUB1B,CENPF,TRIP13,NDC80,MAD2L1,BUB1,XRCC3,FBXO5,CCNB1,GEN1
"Cluster 7"	GO:BP	metaphase/anaphase transition of mitotic cell cycle	GO:0007091	FALSE	4.59817e-10	9.33741	94	2315	38	21031	CENPE,PLK1,INCENP,KNL1,SPC24,SPC25,TACC3,MAD1L1,ZWILCH,KLHL22,CDCA8,ZWINT,BCL7C,DLGAP5,KNTC1,ANAPC5,TTK,ANAPC11,BIRC5,SPDL1,AURKB,CDC6,RAD21,NUF2,BUB1B,UBE2C,CENPF,TRIP13,NDC80,MAD2L1,ANAPC2,BUB1,XRCC3,FBXO5,CCNB1,ESPL1,DPF1,GEN1
"Cluster 7"	GO:BP	negative regulation of mitotic cell cycle	GO:0045930	FALSE	5.01675e-10	9.29958	232	2315	66	21031	FANCD2,PLK1,BLM,INCENP,RAD9A,FZR1,EME1,FBXO31,KNL1,CLSPN,SPC24,RFWD3,SPC25,ZFYVE19,TAOK2,MAD1L1,BRCA1,TREX1,ZWILCH,FZD3,RBM38,TOPBP1,DGKZ,KLHL22,CDCA8,ZWINT,KNTC1,CASP2,E2F7,TTK,BIRC5,CDK1,EME2,SPDL1,AURKB,CDC6,MRNIP,RAD21,NUF2,SCRIB,GTSE1,BUB1B,CENPF,DONSON,AURKAIP1,PML,CHFR,TRIP13,TICRR,RBL1,PIDD1,NDC80,MIIP,CDK2,MAD2L1,TPRA1,EZH2,BUB1,XRCC3,FBXO5,CDK2AP2,CCNB1,DTL,GEN1,RBBP8,DACT1
"Cluster 7"	GO:BP	regulation of sister chromatid segregation	GO:0033045	FALSE	7.50342e-10	9.12474	104	2315	40	21031	CENPE,PLK1,INCENP,KNL1,SPC24,SPC25,TACC3,MAD1L1,ZWILCH,KLHL22,CDCA8,ZWINT,BCL7C,DLGAP5,KNTC1,ANAPC5,TTK,ANAPC11,BIRC5,CDK1,SPDL1,AURKB,CDC6,RAD21,NUF2,BUB1B,UBE2C,CENPF,CHFR,TRIP13,NDC80,MAD2L1,ANAPC2,BUB1,XRCC3,FBXO5,CCNB1,ESPL1,DPF1,GEN1
"Cluster 7"	GO:BP	mitotic spindle organization	GO:0007052	FALSE	1.18102e-09	8.92774	133	2315	46	21031	CENPE,PLK1,INCENP,STIL,MAP1S,CCDC61,SPC25,TACC3,CHMP6,KIF4A,CDCA8,FAM110A,DLGAP5,BORA,PCNT,RACGAP1,PRC1,CEP192,TTK,SUN2,EML3,KIF23,BIRC5,TPX2,AURKA,PSRC1,AURKB,KIF11,NUF2,ANKRD53,PKD1,KIFC1,NDC80,CENPH,CENPJ,CHMP1A,KIFC2,MYBL2,GOLGA2,NUP62,NEK2,KIF4B,MECP2,FLNA,CCNB1,WDR62
"Cluster 7"	GO:BP	negative regulation of mitotic nuclear division	GO:0045839	FALSE	1.20912e-09	8.91753	56	2315	28	21031	PLK1,INCENP,KNL1,SPC24,SPC25,MAD1L1,ZWILCH,KLHL22,CDCA8,ZWINT,KNTC1,TTK,BIRC5,SPDL1,AURKB,RAD21,NUF2,BUB1B,CENPF,AURKAIP1,TRIP13,NDC80,MAD2L1,BUB1,XRCC3,FBXO5,CCNB1,GEN1
"Cluster 7"	GO:BP	regulation of chromosome organization	GO:0033044	FALSE	1.48567e-09	8.82808	248	2315	68	21031	CENPE,PLK1,TOP2A,INCENP,MAP2K7,NCAPG,GTF2H2,PIF1,KNL1,SPC24,SPC25,TACC3,MAD1L1,ZWILCH,KLHL22,TEN1,CDCA8,ZWINT,BCL7C,LMNA,DLGAP5,NAA10,KNTC1,ANAPC5,FEN1,TTK,ANAPC11,BIRC5,CDK1,SMC2,NCAPH2,SPDL1,SIRT6,AURKB,RTEL1,CDC6,RAD21,NUF2,BUB1B,UBE2C,CENPF,INO80B,SLF2,PML,CHFR,TFPT,TRIP13,NCAPH,NDC80,CDK2,MAD2L1,ACD,ANAPC2,TRAPPC12,NEK2,UPF1,INO80E,NCAPG2,BUB1,XRCC3,FBXO5,CCNB1,ESPL1,DPF1,GEN1,PNKP,SLX4,SMC4
"Cluster 7"	GO:BP	regulation of metaphase/anaphase transition of cell cycle	GO:1902099	FALSE	1.71804e-09	8.76497	93	2315	37	21031	CENPE,PLK1,INCENP,KNL1,SPC24,SPC25,MAD1L1,ZWILCH,KLHL22,CDCA8,ZWINT,BCL7C,DLGAP5,KNTC1,ANAPC5,TTK,ANAPC11,BIRC5,SPDL1,AURKB,CDC6,RAD21,NUF2,BUB1B,UBE2C,CENPF,CHFR,TRIP13,NDC80,MAD2L1,BUB1,XRCC3,FBXO5,CCNB1,ESPL1,DPF1,GEN1
"Cluster 7"	GO:BP	attachment of spindle microtubules to kinetochore	GO:0008608	FALSE	1.76847e-09	8.7524	53	2315	27	21031	DSN1,CENPE,INCENP,KIF2C,KNL1,SPC24,SPC25,MAD1L1,SGO1,ZWILCH,CDCA8,ECT2,RCC2,KNTC1,SKA1,RACGAP1,BIRC5,SKA3,AURKB,NUF2,SPAG5,CDT1,NDC80,KNSTRN,SIRT2,NEK2,CCNB1
"Cluster 7"	GO:BP	cell cycle G2/M phase transition	GO:0044839	FALSE	1.84275e-09	8.73453	154	2315	50	21031	MASTL,PKMYT1,PLK1,BLM,DYRK3,FOXM1,CCNA2,FZR1,CDC25C,KIF14,CDC25A,WNT10B,DNM2,CLSPN,ZFYVE19,MELK,TAOK2,BRCA1,TOPBP1,DBF4B,RCC2,CALM3,CCNB2,CDK1,AURKA,AURKB,CDC6,MRNIP,RAD21,CENPF,DONSON,RRM1,CHFR,TICRR,NDC80,MIIP,CDK2,CDK10,CCDC57,FBXL15,CDC25B,ATAD5,MECP2,FBXO5,CCNB1,DTL,HSPA2,CDKN2A,RBBP8,AKAP8
"Cluster 7"	GO:BP	spindle assembly checkpoint signaling	GO:0071173	FALSE	1.85704e-09	8.73118	46	2315	25	21031	PLK1,INCENP,KNL1,SPC24,SPC25,MAD1L1,ZWILCH,KLHL22,CDCA8,ZWINT,KNTC1,TTK,BIRC5,SPDL1,AURKB,NUF2,BUB1B,CENPF,TRIP13,NDC80,MAD2L1,BUB1,XRCC3,CCNB1,GEN1
"Cluster 7"	GO:BP	mitotic spindle checkpoint signaling	GO:0071174	FALSE	1.85704e-09	8.73118	46	2315	25	21031	PLK1,INCENP,KNL1,SPC24,SPC25,MAD1L1,ZWILCH,KLHL22,CDCA8,ZWINT,KNTC1,TTK,BIRC5,SPDL1,AURKB,NUF2,BUB1B,CENPF,TRIP13,NDC80,MAD2L1,BUB1,XRCC3,CCNB1,GEN1
"Cluster 7"	GO:BP	mitotic spindle assembly checkpoint signaling	GO:0007094	FALSE	1.85704e-09	8.73118	46	2315	25	21031	PLK1,INCENP,KNL1,SPC24,SPC25,MAD1L1,ZWILCH,KLHL22,CDCA8,ZWINT,KNTC1,TTK,BIRC5,SPDL1,AURKB,NUF2,BUB1B,CENPF,TRIP13,NDC80,MAD2L1,BUB1,XRCC3,CCNB1,GEN1
"Cluster 7"	GO:BP	regulation of mitotic metaphase/anaphase transition	GO:0030071	FALSE	2.90318e-09	8.53713	90	2315	36	21031	CENPE,PLK1,INCENP,KNL1,SPC24,SPC25,MAD1L1,ZWILCH,KLHL22,CDCA8,ZWINT,BCL7C,DLGAP5,KNTC1,ANAPC5,TTK,ANAPC11,BIRC5,SPDL1,AURKB,CDC6,RAD21,NUF2,BUB1B,UBE2C,CENPF,TRIP13,NDC80,MAD2L1,BUB1,XRCC3,FBXO5,CCNB1,ESPL1,DPF1,GEN1
"Cluster 7"	GO:BP	interstrand cross-link repair	GO:0036297	TRUE	3.11955e-09	8.50591	40	2315	23	21031	FANCD2,FANCC,FANCE,FANCB,RFWD3,MCM8,RAD51,FANCA,CENPX,EXO5,RAD51AP1,FANCM,FAAP24,C1ORF112,FANCL,FANCI,FANCG,FAAP20,DCLRE1B,XRCC3,FAAP100,NEIL3,RAD51D
"Cluster 7"	GO:BP	negative regulation of nuclear division	GO:0051784	FALSE	6.70357e-09	8.17369	63	2315	29	21031	PLK1,INCENP,FBXO43,KNL1,SPC24,SPC25,MAD1L1,ZWILCH,KLHL22,CDCA8,ZWINT,KNTC1,TTK,BIRC5,SPDL1,AURKB,RAD21,NUF2,BUB1B,CENPF,AURKAIP1,TRIP13,NDC80,MAD2L1,BUB1,XRCC3,FBXO5,CCNB1,GEN1
"Cluster 7"	GO:BP	negative regulation of chromosome organization	GO:2001251	FALSE	1.92652e-08	7.71523	95	2315	36	21031	PLK1,TOP2A,INCENP,PIF1,KNL1,SPC24,SPC25,MAD1L1,ZWILCH,KLHL22,TEN1,CDCA8,ZWINT,NAA10,KNTC1,TTK,BIRC5,SPDL1,AURKB,RTEL1,RAD21,NUF2,BUB1B,CENPF,PML,TRIP13,NDC80,MAD2L1,ACD,BUB1,XRCC3,FBXO5,CCNB1,ESPL1,GEN1,SLX4
"Cluster 7"	GO:BP	G2/M transition of mitotic cell cycle	GO:0000086	FALSE	8.66637e-08	7.06216	138	2315	44	21031	MASTL,PKMYT1,PLK1,BLM,FOXM1,CCNA2,FZR1,CDC25C,KIF14,CDC25A,WNT10B,DNM2,CLSPN,ZFYVE19,MELK,TAOK2,BRCA1,TOPBP1,DBF4B,RCC2,CALM3,CDK1,AURKA,AURKB,CDC6,MRNIP,RAD21,CENPF,DONSON,RRM1,CHFR,TICRR,MIIP,CDK2,CCDC57,FBXL15,CDC25B,MECP2,FBXO5,CCNB1,DTL,HSPA2,CDKN2A,RBBP8
"Cluster 7"	GO:BP	regulation of cell cycle G2/M phase transition	GO:1902749	FALSE	1.87949e-07	6.72596	116	2315	39	21031	PKMYT1,PLK1,BLM,DYRK3,FZR1,CDC25C,KIF14,CDC25A,WNT10B,CLSPN,ZFYVE19,TAOK2,BRCA1,TOPBP1,DBF4B,RCC2,CDK1,AURKA,AURKB,CDC6,MRNIP,RAD21,CENPF,DONSON,RRM1,CHFR,TICRR,MIIP,CDK2,CDK10,CDC25B,ATAD5,MECP2,FBXO5,CCNB1,DTL,HSPA2,CDKN2A,RBBP8
"Cluster 7"	GO:BP	DNA recombination	GO:0006310	FALSE	2.08051e-07	6.68183	334	2315	78	21031	FANCD2,TIMELESS,MSH5,TOP2A,BLM,PGBD5,EME1,CDC45,PIF1,EXO1,POLQ,RTEL1-TNFRSF6B,FANCB,RPA3,EXOSC6,RFWD3,PARPBP,MCM8,BRCA1,RAD51,TREX1,MCM4,TOPBP1,CCR6,CENPX,MND1,PSMC3IP,RAD51AP1,DMC1,HDAC10,FEN1,PAGR1,FANCM,TCF3,RECQL4,AUNIP,PPP4C,KDM4D,IL27RA,ERCC2,TEX11,EME2,SIRT6,BRIP1,BRCA2,MAGEF1,RTEL1,MRNIP,RAD21,ENDOG,XRCC2,INO80B,SLF2,KMT5C,RAD54L,RHNO1,PIAS4,TFPT,TRIP13,TONSL,GINS4,KMT5A,ZGRF1,LIG1,RAD54B…
"Cluster 7"	GO:BP	centrosome cycle	GO:0007098	FALSE	3.32747e-07	6.47789	138	2315	43	21031	CEP152,PLK1,HAUS7,STIL,CEP131,BRCA1,SGO1,CEP192,PLK4,RTTN,CDK1,FBXW5,CROCC,CEP85,AURKA,NDE1,BRCA2,PCLAF,KIF11,TUBA1A,XRCC2,RAB6C,CEP63,PPP1R35,HAUS5,NDC80,MARK4,CDK2,CCDC57,CENPJ,CHMP1A,CEP76,HAUS8,GOLGA2,NUP62,NEK2,HAUS6,XRCC3,FES,CEP72,CCNF,GEN1,WDR62
"Cluster 7"	GO:BP	double-strand break repair	GO:0006302	FALSE	4.80489e-07	6.31832	309	2315	73	21031	OGG1,CDCA5,FANCD2,TIMELESS,PLK1,BLM,FOXM1,MTA1,EME1,CDC45,POLQ,RTEL1-TNFRSF6B,FANCB,RPA3,ZBTB7A,RFWD3,PARPBP,MCM8,DNA2,BRCA1,RAD51,MCM4,BCL7C,RAD51AP1,DMC1,ATRIP,FEN1,FANCM,RECQL4,HPF1,AUNIP,PPP4C,KDM4D,EME2,SIRT6,BRIP1,BRCA2,SPIRE2,MAGEF1,RTEL1,MRNIP,RAD21,HSF1,XRCC2,SLF2,KMT5C,PML,RAD54L,RHNO1,PIAS4,TRIP13,TONSL,GINS4,KMT5A,ZGRF1,DCLRE1B,GGN,RAD54B,ESCO2,EP400,DMAP1,AP5S1,XRCC3,AP5Z1,ANKLE1,NUD…
"Cluster 7"	GO:BP	DNA integrity checkpoint signaling	GO:0031570	FALSE	5.5645e-07	6.25457	140	2315	43	21031	FANCD2,TIMELESS,PLK1,BLM,RAD9A,TIPRL,FZR1,EME1,CDC45,FBXO31,CLSPN,RFWD3,TAOK2,DNA2,BRCA1,RAD51,TREX1,TELO2,RBM38,TOPBP1,DGKZ,CASP2,E2F7,ATRIP,CDK1,EME2,BRIP1,BRCA2,DOT1L,CDC6,MRNIP,GTSE1,DONSON,PML,RHNO1,CDT1,TICRR,CEP63,PIDD1,CDK2,E2F1,DTL,WDR76
"Cluster 7"	GO:BP	meiosis I cell cycle process	GO:0061982	FALSE	5.5645e-07	6.25457	140	2315	43	21031	FANCD2,SYCE1L,PKMYT1,PLK1,MSH5,TOP2A,CDC25C,EME1,CDC25A,KNL1,STAG3,RAD51,P3H4,ZWINT,CENPX,MND1,PSMC3IP,RAD51AP1,DMC1,NDC1,FANCM,BIRC5,CCNB2,AURKA,TEX11,EME2,BRIP1,BRCA2,RAD21,SIRT7,RAD54L,TRIP13,CKS2,NDC80,CDC25B,EHMT2,RAD54B,FBXO5,ANKLE1,ESPL1,HSPA2,SLX4,RAD51D
"Cluster 7"	GO:BP	centromere complex assembly	GO:0034508	FALSE	8.74403e-07	6.05829	28	2315	17	21031	CENPE,MIS18A,HJURP,CENPN,CENPO,DLGAP5,CENPX,CENPP,KNTC1,CENPT,OIP5,CENPA,CENPF,CENPI,CENPK,CENPH,TRAPPC12
"Cluster 7"	GO:BP	positive regulation of chromosome segregation	GO:0051984	FALSE	8.74403e-07	6.05829	28	2315	17	21031	INCENP,NCAPG,MAD1L1,CDCA8,RCC2,BIRC5,CDK1,SMC2,NCAPH2,AURKB,CDC6,NCAPH,RAD18,SIRT2,NCAPG2,CCNB1,SMC4
"Cluster 7"	GO:BP	meiotic chromosome segregation	GO:0045132	FALSE	1.08916e-06	5.96291	93	2315	33	21031	FANCD2,SYCE1L,PLK1,MSH5,KNL1,STAG3,SGO1,P3H4,ZWINT,MND1,PSMC3IP,DMC1,ASPM,NDC1,PPP2R1A,TTK,CCNB2,AURKA,SMC2,NCAPH2,TEX11,BRIP1,NUF2,SIRT7,CHFR,TRIP13,NCAPH,NDC80,EHMT2,GOLGA2,FBXO5,ESPL1,SMC4
"Cluster 7"	GO:BP	regulation of G2/M transition of mitotic cell cycle	GO:0010389	FALSE	1.26471e-06	5.89801	103	2315	35	21031	PLK1,BLM,FZR1,CDC25C,KIF14,CDC25A,WNT10B,CLSPN,ZFYVE19,TAOK2,BRCA1,TOPBP1,DBF4B,RCC2,CDK1,AURKA,AURKB,CDC6,MRNIP,RAD21,CENPF,DONSON,RRM1,CHFR,TICRR,MIIP,CDK2,CDC25B,MECP2,FBXO5,CCNB1,DTL,HSPA2,CDKN2A,RBBP8
"Cluster 7"	GO:BP	microtubule organizing center organization	GO:0031023	FALSE	1.31235e-06	5.88195	154	2315	45	21031	CEP152,PLK1,HAUS7,STIL,CCDC61,CEP131,BRCA1,SGO1,CCDC78,CEP192,PLK4,RTTN,CDK1,FBXW5,CROCC,CEP85,AURKA,NDE1,BRCA2,PCLAF,KIF11,TUBA1A,XRCC2,RAB6C,CEP63,PPP1R35,HAUS5,NDC80,MARK4,CDK2,CCDC57,CENPJ,CHMP1A,CEP76,HAUS8,GOLGA2,NUP62,NEK2,HAUS6,XRCC3,FES,CEP72,CCNF,GEN1,WDR62
"Cluster 7"	GO:BP	meiosis I	GO:0007127	FALSE	2.86421e-06	5.543	131	2315	40	21031	FANCD2,SYCE1L,PLK1,MSH5,TOP2A,EME1,KNL1,STAG3,RAD51,P3H4,ZWINT,CENPX,MND1,PSMC3IP,RAD51AP1,DMC1,NDC1,FANCM,BIRC5,CCNB2,AURKA,TEX11,EME2,BRIP1,BRCA2,RAD21,SIRT7,RAD54L,TRIP13,CKS2,NDC80,CDC25B,EHMT2,RAD54B,FBXO5,ANKLE1,ESPL1,HSPA2,SLX4,RAD51D
"Cluster 7"	GO:BP	negative regulation of organelle organization	GO:0010639	FALSE	4.13876e-06	5.38313	361	2315	79	21031	PLK1,TOP2A,SHANK1,INCENP,SCIN,EVI5L,FBXO43,PIF1,KNL1,SPC24,SPC25,CKAP2,MAD1L1,BRCA1,ZWILCH,ARHGEF18,FLII,KLHL22,TEN1,CDCA8,ZWINT,BAK1,MUL1,LMNA,PHLDB2,NAA10,KNTC1,TTK,NOL3,STT3A-AS1,KIF24,TSPO,TBCD,TSC2,BIRC5,TPX2,SPDL1,AURKB,DIAPH3,RTEL1,APC2,RAD21,NUF2,BUB1B,CENPF,CORO1B,AURKAIP1,LIMK2,MID1IP1,PML,MPHOSPH9,TRIP13,SPTB,BOK,KATNB1,NDC80,CDK10,MAD2L1,ACD,PINK1,EHMT2,PRRT2,VILL,CARMIL2,SPTBN2,FZD9,…
"Cluster 7"	GO:BP	mitotic metaphase chromosome alignment	GO:0007080	FALSE	4.50189e-06	5.34661	61	2315	25	21031	CENPE,CDCA5,KIF22,INCENP,KIF2C,KIF14,KIF18A,CHMP6,MAD1L1,CDCA8,SKA1,EML3,BIRC5,SKA3,SPDL1,PSRC1,AURKB,NUF2,ANKRD53,CDT1,KIFC1,NDC80,CHMP1A,NUP62,CCNB1
"Cluster 7"	GO:BP	cell cycle DNA replication	GO:0044786	FALSE	5.20679e-06	5.28343	45	2315	21	21031	BLM,TK1,CDC45,DNA2,GINS1,RAD51,MCM4,DBF4B,GMNN,E2F7,FEN1,DBF4,BRCA2,RTEL1,DONSON,CDT1,WIZ,LIG1,ATAD5,UPF1,FBXO5
"Cluster 7"	GO:BP	kinetochore organization	GO:0051383	FALSE	5.62933e-06	5.24954	21	2315	14	21031	CENPE,DLGAP5,CENPX,KNTC1,CENPT,SMC2,CENPA,NUF2,CENPF,CENPK,NDC80,CENPH,TRAPPC12,SMC4
"Cluster 7"	GO:BP	cytokinesis	GO:0000910	FALSE	6.53892e-06	5.18449	189	2315	50	21031	CUL7,PLK1,ALKBH4,INCENP,KIF14,PIN1,IQGAP3,ARF1,KLHL21,ZFYVE19,CHMP6,CKAP2,KIF4A,CIT,CDCA8,ECT2,PLEC,GIT1,RACGAP1,ANLN,E2F7,PRC1,RAB11FIP3,CALM3,KIF23,NUSAP1,BIRC5,RAB35,AURKA,BRCA2,SPIRE2,AURKB,CENPA,CDC6,BIN3,ANKRD53,DCTN3,KIF20B,CDC25B,CHMP1A,NUP62,MYO19,KIF4B,CEP55,GIPC1,AHCTF1,CFL1,ESPL1,KLHDC8B,LZTS2
"Cluster 7"	GO:BP	positive regulation of mitotic cell cycle	GO:0045931	FALSE	8.89213e-06	5.05099	120	2315	37	21031	CDCA5,SPHK1,CDC25C,CDC25A,STIL,WNT10B,RRM2,MAD1L1,MBLAC1,DBF4B,RCC2,DLGAP5,ANAPC5,TGFB1,HES1,ANAPC11,CDK1,AURKA,BRCA2,CDC6,EIF4EBP1,HSF1,UBE2C,RRM1,TTL,CDK10,CCDC57,CENPJ,CDC25B,MEPCE,LSM11,MECP2,FBXO5,CCNB1,ESPL1,DTL,HSPA2
"Cluster 7"	GO:BP	mitochondrion organization	GO:0007005	TRUE	1.35547e-05	4.86791	495	2315	98	21031	ATG4B,TIMM13,NDUFC2,COX17,MAP1LC3A,ATG2A,PIF1,SHARPIN,NDUFA13,NDUFB2,TOMM5,ATP13A2,SCO2,ATAD3A,HIGD2A,MGME1,NDUFB7,DNA2,BAD,SELENON,NDUFS7,MSTO1,POLG,MTFR2,NDUFA11,NDUFAF3,FOXRED1,BAK1,MUL1,LMNA,PLEC,RALBP1,NECTIN2,TMEM223,UQCC3,NDUFB11,PLAUR,TIMM29,CLUH,CTTN,NOL3,FIS1,CHCHD2,TSPO,LONP1,INF2,PET100,ARHGAP11B,TSC2,FKBP8,NDUFA2,AURKA,CDC37,ROMO1,SDHAF1,COX19,MAP1LC3B2,ALKBH7,ATG4D,ENDOG,STPG1,HTRA2…
"Cluster 7"	GO:BP	non-membrane-bounded organelle assembly	GO:0140694	FALSE	1.37236e-05	4.86253	409	2315	85	21031	CEP152,CENPE,PLK1,INCENP,MYL9,HAUS7,STIL,CCDC61,TPM1,RPS5,CHMP6,TUBGCP6,CSNK1D,BRCA1,KIF4A,FLII,FSCN1,CDCA8,PLEC,DLGAP5,CENPX,KNTC1,FLNC,CCDC78,ADPRHL1,ASPM,RACGAP1,ANLN,PRC1,CEP192,PLK4,EML3,KIF23,BIRC5,CENPT,CCNB2,RTTN,MPV17L2,TPX2,RRP7A,CEP85,AURKA,OBSL1,AURKB,DIAPH3,CENPA,DBNL,KIF11,TRAF7,OBSCN,SPAG5,CENPF,CENPK,KIFC1,CEP63,PPP1R35,HAUS5,NDC80,CENPH,CDK2,CCDC57,MRPS2,CENPJ,RPS15,CHMP1A,KIFC2,…
"Cluster 7"	GO:BP	regulation of attachment of spindle microtubules to kinetochore	GO:0051988	FALSE	1.39041e-05	4.85686	22	2315	14	21031	INCENP,ZWILCH,CDCA8,ECT2,RCC2,KNTC1,RACGAP1,BIRC5,AURKB,SPAG5,KNSTRN,SIRT2,NEK2,CCNB1
"Cluster 7"	GO:BP	positive regulation of cell cycle phase transition	GO:1901989	FALSE	1.58656e-05	4.79954	112	2315	35	21031	CDCA5,DYRK3,CDC25C,CDC25A,STIL,WNT10B,RRM2,MAD1L1,MBLAC1,DBF4B,RCC2,DLGAP5,ANAPC5,TGFB1,PAGR1,ANAPC11,CDK1,CDC6,UBE2C,DDRGK1,RRM1,FAM83D,CDK10,CENPJ,CDC25B,MEPCE,LSM11,ATAD5,EZH2,MECP2,FBXO5,CCNB1,ESPL1,DTL,HSPA2
"Cluster 7"	GO:BP	spindle assembly	GO:0051225	FALSE	1.66044e-05	4.77978	133	2315	39	21031	PLK1,INCENP,HAUS7,STIL,CCDC61,CHMP6,TUBGCP6,CSNK1D,KIF4A,CDCA8,ASPM,RACGAP1,PRC1,CEP192,EML3,KIF23,BIRC5,CCNB2,TPX2,AURKA,AURKB,KIF11,SPAG5,KIFC1,CEP63,HAUS5,NDC80,CENPJ,CHMP1A,KIFC2,HAUS8,MYBL2,GOLGA2,NEK2,HAUS6,KIF4B,FBXO5,FLNA,LZTS2
"Cluster 7"	GO:BP	spindle elongation	GO:0051231	FALSE	2.07181e-05	4.68365	14	2315	11	21031	INCENP,KIF4A,CDCA8,RACGAP1,PRC1,PPP2R1A,KIF23,BIRC5,AURKB,KIF11,KIF4B
"Cluster 7"	GO:BP	signal transduction in response to DNA damage	GO:0042770	FALSE	2.92977e-05	4.53317	197	2315	50	21031	FANCD2,PLK1,BLM,DYRK3,FOXM1,RAD9A,TIPRL,FZR1,EME1,FBXO31,CLSPN,RFWD3,TAOK2,BRCA1,RAD51,TREX1,TELO2,RBM38,TOPBP1,DGKZ,CASP2,E2F7,ATRIP,SNAI1,CDK1,RPS6KA6,EME2,BRIP1,BRCA2,DOT1L,MRNIP,MAPK12,GTSE1,DONSON,MIF,PML,RHNO1,TICRR,CEP63,PIDD1,CDK2,E2F1,KMT5A,ATAD5,HIC1,DTL,CDKN2A,ZNHIT1,BID,WDR76
"Cluster 7"	GO:BP	nuclear DNA replication	GO:0033260	FALSE	3.56194e-05	4.44831	41	2315	19	21031	BLM,TK1,CDC45,DNA2,GINS1,RAD51,MCM4,DBF4B,GMNN,FEN1,DBF4,BRCA2,RTEL1,DONSON,CDT1,WIZ,LIG1,ATAD5,UPF1
"Cluster 7"	GO:BP	DNA damage checkpoint signaling	GO:0000077	FALSE	3.59218e-05	4.44464	131	2315	38	21031	FANCD2,PLK1,BLM,RAD9A,TIPRL,FZR1,EME1,FBXO31,CLSPN,RFWD3,TAOK2,BRCA1,RAD51,TREX1,TELO2,RBM38,TOPBP1,DGKZ,CASP2,E2F7,ATRIP,CDK1,EME2,BRIP1,BRCA2,DOT1L,MRNIP,GTSE1,DONSON,PML,RHNO1,TICRR,CEP63,PIDD1,CDK2,E2F1,DTL,WDR76
"Cluster 7"	GO:BP	recombinational repair	GO:0000725	FALSE	3.70476e-05	4.43124	181	2315	47	21031	TIMELESS,BLM,CDC45,POLQ,RTEL1-TNFRSF6B,FANCB,RPA3,RFWD3,PARPBP,MCM8,BRCA1,RAD51,MCM4,RAD51AP1,DMC1,FEN1,FANCM,RECQL4,AUNIP,PPP4C,KDM4D,SIRT6,BRCA2,MAGEF1,RTEL1,MRNIP,RAD21,XRCC2,SLF2,RAD54L,RHNO1,PIAS4,TONSL,GINS4,KMT5A,ZGRF1,RAD54B,EP400,DMAP1,AP5S1,XRCC3,AP5Z1,ANKLE1,GEN1,RBBP8,SLX4,RAD51D
"Cluster 7"	GO:BP	positive regulation of chromosome separation	GO:1905820	FALSE	3.92953e-05	4.40566	30	2315	16	21031	INCENP,NCAPG,MAD1L1,CDCA8,DLGAP5,ANAPC5,ANAPC11,BIRC5,SMC2,NCAPH2,AURKB,UBE2C,NCAPH,NCAPG2,ESPL1,SMC4
"Cluster 7"	GO:BP	homologous recombination	GO:0035825	FALSE	4.42603e-05	4.35399	67	2315	25	21031	FANCD2,MSH5,TOP2A,EME1,BRCA1,RAD51,TOPBP1,CENPX,MND1,PSMC3IP,RAD51AP1,DMC1,HDAC10,FANCM,TEX11,EME2,BRIP1,RAD21,RAD54L,TRIP13,RAD54B,ANKLE1,RBBP8,SLX4,RAD51D
"Cluster 7"	GO:BP	centrosome duplication	GO:0051298	FALSE	9.77396e-05	4.00993	74	2315	26	21031	CEP152,STIL,CEP131,BRCA1,CEP192,PLK4,RTTN,FBXW5,CEP85,NDE1,BRCA2,RAB6C,CEP63,PPP1R35,NDC80,CDK2,CCDC57,CENPJ,CHMP1A,CEP76,NUP62,XRCC3,CEP72,CCNF,GEN1,WDR62
"Cluster 7"	GO:BP	DNA-templated DNA replication maintenance of fidelity	GO:0045005	FALSE	0.000107325	3.9693	56	2315	22	21031	TIMELESS,BLM,EME1,POLQ,RFWD3,MCM8,DNA2,BRCA1,RAD51,POLD1,CENPX,FANCM,EME2,BRCA2,RTEL1,DONSON,TRAIP,TONSL,POLE,ASF1A,GEN1,RBBP8
"Cluster 7"	GO:BP	positive regulation of mitotic cell cycle phase transition	GO:1901992	FALSE	0.000111755	3.95173	89	2315	29	21031	CDCA5,CDC25C,CDC25A,STIL,WNT10B,RRM2,MAD1L1,MBLAC1,DBF4B,RCC2,DLGAP5,ANAPC5,TGFB1,ANAPC11,CDK1,CDC6,UBE2C,RRM1,CDK10,CENPJ,CDC25B,MEPCE,LSM11,MECP2,FBXO5,CCNB1,ESPL1,DTL,HSPA2
"Cluster 7"	GO:BP	double-strand break repair via homologous recombination	GO:0000724	FALSE	0.000123571	3.90808	176	2315	45	21031	TIMELESS,BLM,CDC45,POLQ,RTEL1-TNFRSF6B,FANCB,RPA3,RFWD3,PARPBP,MCM8,BRCA1,RAD51,MCM4,RAD51AP1,DMC1,FEN1,FANCM,RECQL4,AUNIP,PPP4C,KDM4D,SIRT6,BRCA2,MAGEF1,RTEL1,MRNIP,RAD21,XRCC2,SLF2,RAD54L,PIAS4,TONSL,GINS4,KMT5A,RAD54B,EP400,DMAP1,AP5S1,XRCC3,AP5Z1,ANKLE1,GEN1,RBBP8,SLX4,RAD51D
"Cluster 7"	GO:BP	mitotic cytokinesis	GO:0000281	FALSE	0.00014766	3.83074	90	2315	29	21031	CUL7,PLK1,INCENP,IQGAP3,ARF1,CHMP6,CKAP2,KIF4A,CIT,CDCA8,ECT2,RACGAP1,ANLN,KIF23,NUSAP1,BIRC5,RAB35,AURKB,CENPA,ANKRD53,KIF20B,CHMP1A,NUP62,KIF4B,CEP55,CFL1,ESPL1,KLHDC8B,LZTS2
"Cluster 7"	GO:BP	positive regulation of spindle checkpoint	GO:0090232	FALSE	0.000148855	3.82724	13	2315	10	21031	INCENP,KNL1,MAD1L1,CDCA8,BIRC5,AURKB,NDC80,MAD2L1,XRCC3,GEN1
"Cluster 7"	GO:BP	microtubule polymerization or depolymerization	GO:0031109	FALSE	0.000283287	3.54777	135	2315	37	21031	KIF2C,CDK5R1,HAUS7,MAP1S,KIF18A,TUBGCP6,CKAP2,CSNK1D,GIT1,KIF18B,SKA1,NCKAP5L,CEP192,KIF24,TBCD,TPX2,SKA3,NDE1,STMN3,PSRC1,DIAPH3,APC2,TUBA1A,ANKRD53,GAS2L1,MID1IP1,KATNB1,HAUS5,CCDC57,CENPJ,HAUS8,GOLGA2,HAUS6,MECP2,FBXO5,FES,SSNA1
"Cluster 7"	GO:BP	mitotic spindle midzone assembly	GO:0051256	FALSE	0.00029042	3.53697	11	2315	9	21031	INCENP,KIF4A,CDCA8,RACGAP1,PRC1,KIF23,BIRC5,AURKB,KIF4B
"Cluster 7"	GO:BP	cytoskeleton-dependent cytokinesis	GO:0061640	FALSE	0.000308565	3.51065	119	2315	34	21031	CUL7,PLK1,ALKBH4,INCENP,IQGAP3,ARF1,CHMP6,CKAP2,KIF4A,CIT,CDCA8,ECT2,PLEC,RACGAP1,ANLN,KIF23,NUSAP1,BIRC5,RAB35,SPIRE2,AURKB,CENPA,BIN3,ANKRD53,DCTN3,KIF20B,CHMP1A,NUP62,KIF4B,CEP55,CFL1,ESPL1,KLHDC8B,LZTS2
"Cluster 7"	GO:BP	spindle midzone assembly	GO:0051255	FALSE	0.000469196	3.32865	14	2315	10	21031	INCENP,KIF4A,CDCA8,RACGAP1,PRC1,KIF23,BIRC5,AURKB,KIF4B,LZTS2
"Cluster 7"	GO:BP	mitotic DNA integrity checkpoint signaling	GO:0044774	FALSE	0.000741124	3.13011	91	2315	28	21031	FANCD2,PLK1,BLM,RAD9A,FZR1,EME1,FBXO31,CLSPN,RFWD3,TAOK2,BRCA1,TREX1,RBM38,TOPBP1,DGKZ,CASP2,E2F7,CDK1,EME2,CDC6,MRNIP,GTSE1,DONSON,PML,TICRR,PIDD1,CDK2,DTL
"Cluster 7"	GO:BP	regulation of cytokinesis	GO:0032465	FALSE	0.000954312	3.02031	92	2315	28	21031	PLK1,INCENP,KIF14,PIN1,KLHL21,ZFYVE19,CIT,CDCA8,ECT2,GIT1,RACGAP1,E2F7,PRC1,RAB11FIP3,CALM3,KIF23,BIRC5,AURKA,BRCA2,AURKB,CDC6,ANKRD53,KIF20B,CDC25B,NUP62,MYO19,GIPC1,AHCTF1
"Cluster 7"	GO:BP	mitotic DNA damage checkpoint signaling	GO:0044773	FALSE	0.000993409	3.00287	87	2315	27	21031	FANCD2,PLK1,BLM,RAD9A,FZR1,EME1,FBXO31,CLSPN,RFWD3,TAOK2,BRCA1,TREX1,RBM38,TOPBP1,DGKZ,CASP2,E2F7,CDK1,EME2,MRNIP,GTSE1,DONSON,PML,TICRR,PIDD1,CDK2,DTL
"Cluster 7"	GO:BP	positive regulation of cell cycle G2/M phase transition	GO:1902751	FALSE	0.00101806	2.99222	32	2315	15	21031	DYRK3,CDC25C,CDC25A,WNT10B,DBF4B,RCC2,CDK1,RRM1,CDC25B,ATAD5,MECP2,FBXO5,CCNB1,DTL,HSPA2
"Cluster 7"	GO:BP	positive regulation of mitotic cell cycle spindle assembly checkpoint	GO:0090267	FALSE	0.00104724	2.97995	12	2315	9	21031	INCENP,MAD1L1,CDCA8,BIRC5,AURKB,NDC80,MAD2L1,XRCC3,GEN1
"Cluster 7"	GO:BP	mitotic spindle elongation	GO:0000022	FALSE	0.00104724	2.97995	12	2315	9	21031	INCENP,KIF4A,CDCA8,RACGAP1,PRC1,KIF23,BIRC5,AURKB,KIF4B
"Cluster 7"	GO:BP	meiotic cell cycle phase transition	GO:0044771	FALSE	0.00126778	2.89696	15	2315	10	21031	PKMYT1,CDC25C,CDC25A,KNL1,ZWINT,TTK,CCNB2,CHFR,NDC80,CDC25B
"Cluster 7"	GO:BP	reciprocal meiotic recombination	GO:0007131	FALSE	0.00155175	2.80918	59	2315	21	21031	FANCD2,MSH5,TOP2A,EME1,RAD51,CENPX,MND1,PSMC3IP,RAD51AP1,DMC1,FANCM,TEX11,EME2,BRIP1,RAD21,RAD54L,TRIP13,RAD54B,ANKLE1,SLX4,RAD51D
"Cluster 7"	GO:BP	reciprocal homologous recombination	GO:0140527	FALSE	0.00155175	2.80918	59	2315	21	21031	FANCD2,MSH5,TOP2A,EME1,RAD51,CENPX,MND1,PSMC3IP,RAD51AP1,DMC1,FANCM,TEX11,EME2,BRIP1,RAD21,RAD54L,TRIP13,RAD54B,ANKLE1,SLX4,RAD51D
"Cluster 7"	GO:BP	regulation of spindle checkpoint	GO:0090231	FALSE	0.00191414	2.71803	22	2315	12	21031	INCENP,KNL1,MAD1L1,CDCA8,ZWINT,BIRC5,AURKB,NDC80,MAD2L1,XRCC3,CCNB1,GEN1
"Cluster 7"	GO:BP	DNA duplex unwinding	GO:0032508	TRUE	0.00230649	2.63705	80	2315	25	21031	IGHMBP2,TOP2A,BLM,GTF2H2,CDC45,PIF1,POLQ,RTEL1-TNFRSF6B,MCM8,RFC3,DNA2,GINS1,RAD51,TREX1,MCM4,FANCM,RECQL4,ERCC2,BRIP1,RTEL1,CHTF18,GINS4,ZGRF1,RAD54B,UPF1
"Cluster 7"	GO:BP	positive regulation of cell cycle checkpoint	GO:1901978	FALSE	0.00253896	2.59534	19	2315	11	21031	INCENP,KNL1,MAD1L1,TELO2,CDCA8,BIRC5,AURKB,NDC80,MAD2L1,XRCC3,GEN1
"Cluster 7"	GO:BP	mitotic chromosome condensation	GO:0007076	FALSE	0.00253896	2.59534	19	2315	11	21031	CDCA5,PLK1,NCAPG,NUSAP1,SMC2,NCAPH2,NCAPH,KMT5A,CHMP1A,AKAP8,SMC4
"Cluster 7"	GO:BP	regulation of microtubule-based process	GO:0032886	FALSE	0.00279889	2.55301	264	2315	56	21031	PLK1,PHLDB1,CDK5R1,ERBB2,HAUS7,STIL,MAP1S,KIF18A,CEP131,BICD2,TACC3,CHMP6,CKAP2,BRCA1,CCR6,BORA,PHLDB2,GIT1,SKA1,PLK4,STT3A-AS1,TRIM46,EML3,TBCD,FBXW5,TPX2,SKA3,AURKA,STMN3,PSRC1,DIAPH3,APC2,SPAG5,ANKRD53,GAS2L1,MID1IP1,PKD1,RAB6C,KATNB1,PPP1R35,HAUS5,MARK4,CENPJ,CHMP1A,CEP76,HAUS8,NUP62,STK11,HAUS6,MECP2,XRCC3,FES,CCNF,CDK2AP2,GEN1,WDR62
"Cluster 7"	GO:BP	cell cycle G1/S phase transition	GO:0044843	FALSE	0.00393423	2.40514	241	2315	52	21031	CCNA2,KIF14,CDC25A,STIL,IQGAP3,FBXO31,CDKN2D,RRM2,RFWD3,TREX1,CDKN2C,RBM38,DGKZ,MBLAC1,BCL7C,CASP2,PPP2CA,E2F7,PAGR1,TCF3,CDK1,CCND3,DBF4,CDC6,EIF4EBP1,GTSE1,DDRGK1,MAP3K11,RRM1,RASSF1,PKD1,PML,RBL1,FAM83D,PIDD1,APBB1,CDK2,CDK10,CDC34,E2F1,ZNF324,CENPJ,MEPCE,LSM11,EZH2,POLE,CDK2AP2,DPF1,CDKN2A,RBBP8,DACT1,BID
"Cluster 7"	GO:BP	centriole assembly	GO:0098534	FALSE	0.00411955	2.38515	48	2315	18	21031	CEP152,STIL,CCDC61,BRCA1,CCDC78,CEP192,PLK4,RTTN,CEP85,CEP63,PPP1R35,CDK2,CCDC57,CENPJ,CEP76,NUP62,CEP72,WDR62
"Cluster 7"	GO:BP	regulation of cell cycle checkpoint	GO:1901976	FALSE	0.00411955	2.38515	48	2315	18	21031	INCENP,KNL1,RFWD3,MAD1L1,BRCA1,RAD51,TELO2,CDCA8,ZWINT,BIRC5,BRCA2,AURKB,NDC80,MAD2L1,XRCC3,CCNB1,GEN1,WDR76
"Cluster 7"	GO:BP	mitotic spindle assembly	GO:0090307	FALSE	0.00535467	2.27127	73	2315	23	21031	PLK1,INCENP,CCDC61,CHMP6,KIF4A,CDCA8,RACGAP1,PRC1,CEP192,EML3,KIF23,BIRC5,TPX2,AURKB,KIF11,KIFC1,CHMP1A,KIFC2,MYBL2,GOLGA2,NEK2,KIF4B,FLNA
"Cluster 7"	GO:BP	replication fork processing	GO:0031297	FALSE	0.00584393	2.23329	49	2315	18	21031	BLM,EME1,POLQ,RFWD3,DNA2,BRCA1,RAD51,CENPX,FANCM,EME2,BRCA2,RTEL1,DONSON,TRAIP,TONSL,ASF1A,GEN1,RBBP8
"Cluster 7"	GO:BP	attachment of mitotic spindle microtubules to kinetochore	GO:0051315	FALSE	0.0064776	2.18859	24	2315	12	21031	CENPE,INCENP,KIF2C,MAD1L1,CDCA8,SKA1,BIRC5,SKA3,AURKB,NUF2,CDT1,NDC80
"Cluster 7"	GO:BP	kinetochore assembly	GO:0051382	FALSE	0.00666249	2.17636	17	2315	10	21031	CENPE,DLGAP5,CENPX,KNTC1,CENPT,CENPA,CENPF,CENPK,CENPH,TRAPPC12
"Cluster 7"	GO:BP	protein localization to cytoskeleton	GO:0044380	FALSE	0.00693468	2.15897	59	2315	20	21031	STIL,KLHL21,CEP131,CSNK1D,RAB11FIP3,CEP192,TTK,FAM83H,AURKA,SPAG5,GAS2L1,CEP83,FAM83D,MARK4,PPP1R9B,KIF20B,ABHD17A,DVL1,NUP62,CEP72
"Cluster 7"	GO:BP	regulation of DNA replication	GO:0006275	FALSE	0.00697844	2.15624	123	2315	32	21031	TIMELESS,BLM,CCNA2,ORC3,RFC3,DNA2,MCM4,S100A11,DBF4B,PPP2CA,GMNN,E2F7,PPP2R1A,POLE3,GLI2,CDK1,DBF4,CDC6,ENDOG,INO80B,CHTF18,CDT1,TFPT,TICRR,WIZ,CDK2,EHMT2,ESCO2,ID3,ATAD5,INO80E,FBXO5
"Cluster 7"	GO:BP	regulation of mitotic cell cycle spindle assembly checkpoint	GO:0090266	FALSE	0.00960138	2.01767	21	2315	11	21031	INCENP,KNL1,MAD1L1,CDCA8,BIRC5,AURKB,NDC80,MAD2L1,XRCC3,CCNB1,GEN1
"Cluster 7"	GO:BP	regulation of mitotic spindle checkpoint	GO:1903504	FALSE	0.00960138	2.01767	21	2315	11	21031	INCENP,KNL1,MAD1L1,CDCA8,BIRC5,AURKB,NDC80,MAD2L1,XRCC3,CCNB1,GEN1
"Cluster 7"	GO:BP	DNA replication initiation	GO:0006270	FALSE	0.00985661	2.00627	37	2315	15	21031	ORC3,CDC45,POLA2,ORC6,MCM4,TOPBP1,GMNN,MCM10,PRIM1,LRWD1,CDC6,CDT1,TICRR,CDK2,CDC34
"Cluster 7"	GO:BP	DNA geometric change	GO:0032392	FALSE	0.0101224	1.99472	86	2315	25	21031	IGHMBP2,TOP2A,BLM,GTF2H2,CDC45,PIF1,POLQ,RTEL1-TNFRSF6B,MCM8,RFC3,DNA2,GINS1,RAD51,TREX1,MCM4,FANCM,RECQL4,ERCC2,BRIP1,RTEL1,CHTF18,GINS4,ZGRF1,RAD54B,UPF1
"Cluster 7"	GO:BP	positive regulation of G2/M transition of mitotic cell cycle	GO:0010971	FALSE	0.0115448	1.93761	29	2315	13	21031	CDC25C,CDC25A,WNT10B,DBF4B,RCC2,CDK1,RRM1,CDC25B,MECP2,FBXO5,CCNB1,DTL,HSPA2
"Cluster 7"	GO:BP	regulation of microtubule cytoskeleton organization	GO:0070507	FALSE	0.0150417	1.8227	163	2315	38	21031	PLK1,PHLDB1,CDK5R1,HAUS7,STIL,MAP1S,KIF18A,BICD2,TACC3,CHMP6,CKAP2,BORA,PHLDB2,GIT1,SKA1,EML3,TBCD,TPX2,SKA3,STMN3,PSRC1,DIAPH3,APC2,SPAG5,ANKRD53,GAS2L1,MID1IP1,PKD1,KATNB1,HAUS5,CENPJ,CHMP1A,HAUS8,NUP62,HAUS6,MECP2,FES,CDK2AP2
"Cluster 7"	GO:BP	G1/S transition of mitotic cell cycle	GO:0000082	FALSE	0.0151512	1.81955	213	2315	46	21031	CCNA2,KIF14,CDC25A,STIL,IQGAP3,FBXO31,CDKN2D,RRM2,RFWD3,TREX1,CDKN2C,RBM38,DGKZ,MBLAC1,BCL7C,CASP2,PPP2CA,E2F7,TCF3,CDK1,CCND3,DBF4,CDC6,EIF4EBP1,GTSE1,RRM1,PKD1,PML,RBL1,PIDD1,CDK2,CDK10,CDC34,E2F1,ZNF324,CENPJ,MEPCE,LSM11,EZH2,POLE,CDK2AP2,DPF1,CDKN2A,RBBP8,DACT1,BID
"Cluster 7"	GO:BP	endosomal transport	GO:0016197	TRUE	0.0173696	1.76021	286	2315	57	21031	TOM1,TBC1D10A,MICALL1,MAGEL2,TBC1D10B,ATP6AP1,ARFRP1,EHD2,LMTK2,PLA2G3,CHMP6,SNX8,TRAPPC10,SGSM2,AKAP5,RNF126,RAB11FIP3,TBC1D17,STX10,MICALL2,YKT6,RILP,CCDC22,MVB12A,PTPN23,MAP2K2,RAB11B,EHD4,MVB12B,WASHC1,RAB35,DIAPH3,SCRIB,AP5B1,LAPTM4B,VPS51,RAB6C,GGA3,VPS28,ALS2CL,AP3D1,VPS37B,AGAP2,BAIAP3,GGA1,CHMP1A,NDRG4,WDR81,UBXN6,AP5S1,HOOK2,PLEKHJ1,HGS,AP5Z1,FLNA,CLTCL1,VPS37D
"Cluster 7"	GO:BP	protein localization to condensed chromosome	GO:1903083	FALSE	0.0174672	1.75778	15	2315	9	21031	KNL1,ZWILCH,RCC2,KNTC1,TTK,CDK1,SPDL1,AURKB,TRAPPC12
"Cluster 7"	GO:BP	protein localization to kinetochore	GO:0034501	TRUE	0.0174672	1.75778	15	2315	9	21031	KNL1,ZWILCH,RCC2,KNTC1,TTK,CDK1,SPDL1,AURKB,TRAPPC12
"Cluster 7"	GO:BP	centriole replication	GO:0007099	FALSE	0.0176611	1.75298	43	2315	16	21031	CEP152,STIL,BRCA1,CEP192,PLK4,RTTN,CEP85,CEP63,PPP1R35,CDK2,CCDC57,CENPJ,CEP76,NUP62,CEP72,WDR62
"Cluster 7"	GO:BP	regulation of meiotic cell cycle phase transition	GO:1901993	FALSE	0.0194638	1.71077	12	2315	8	21031	PKMYT1,CDC25C,CDC25A,KNL1,ZWINT,TTK,CHFR,CDC25B
"Cluster 7"	GO:BP	cytokinetic process	GO:0032506	FALSE	0.0249282	1.60331	44	2315	16	21031	ALKBH4,IQGAP3,ARF1,CHMP6,ECT2,PLEC,RACGAP1,ANLN,SPIRE2,AURKB,BIN3,KIF20B,CHMP1A,NUP62,CEP55,KLHDC8B
"Cluster 7"	GO:BP	DNA replication checkpoint signaling	GO:0000076	FALSE	0.0256915	1.59021	19	2315	10	21031	TIMELESS,RAD9A,CDC45,CLSPN,DNA2,TOPBP1,CDC6,DONSON,CDT1,TICRR
"Cluster 7"	GO:BP	positive regulation of mitotic sister chromatid separation	GO:1901970	FALSE	0.0256915	1.59021	19	2315	10	21031	INCENP,MAD1L1,CDCA8,DLGAP5,ANAPC5,ANAPC11,BIRC5,AURKB,UBE2C,ESPL1
"Cluster 7"	GO:BP	mitochondrial membrane organization	GO:0007006	FALSE	0.0270039	1.56857	113	2315	29	21031	TIMM13,NDUFA13,TOMM5,BAD,BAK1,MUL1,UQCC3,TIMM29,NOL3,ARHGAP11B,ROMO1,ALKBH7,STPG1,SIVA1,BOK,TIMM8A,MTCH1,CHCHD6,PINK1,NAIF1,CNP,FZD9,RHOT2,HIP1R,TMEM11,ZNF205,CHCHD10,TMEM102,BID
"Cluster 7"	GO:BP	regulation of mitochondrial membrane permeability	GO:0046902	FALSE	0.0285639	1.54418	54	2315	18	21031	BAD,BAK1,MUL1,NOL3,ARHGAP11B,ALKBH7,STPG1,SIVA1,BOK,NAIF1,CNP,FZD9,RHOT2,HIP1R,ZNF205,CHCHD10,TMEM102,BID
"Cluster 7"	GO:BP	G2/MI transition of meiotic cell cycle	GO:0008315	FALSE	0.031153	1.5065	7	2315	6	21031	PKMYT1,CDC25C,CDC25A,CCNB2,NDC80,CDC25B
"Cluster 7"	GO:BP	response to ionizing radiation	GO:0010212	TRUE	0.0406446	1.391	139	2315	33	21031	FANCD2,BLM,RAD9A,MEN1,MTA1,RFWD3,BRCA1,RAD51,TREX1,TOPBP1,ECT2,BAK1,RAD51AP1,TGFB1,EEF1D,ITGB6,KDM4D,HRAS,BRCA2,BRAT1,MRNIP,HSF1,XRCC2,RRM1,PML,RAD54L,RHNO1,TICRR,GATA3,BBC3,RAD54B,STK11,MECP2
"Cluster 7"	GO:BP	CENP-A containing chromatin assembly	GO:0034080	FALSE	0.0478475	1.32014	10	2315	7	21031	MIS18A,HJURP,CENPN,CENPP,OIP5,CENPA,CENPI
"Cluster 7"	GO:BP	chromatin remodeling at centromere	GO:0031055	FALSE	0.0478475	1.32014	10	2315	7	21031	MIS18A,HJURP,CENPN,CENPP,OIP5,CENPA,CENPI
"Cluster 7"	GO:BP	meiotic chromosome separation	GO:0051307	FALSE	0.0478475	1.32014	10	2315	7	21031	KNL1,ZWINT,TTK,NCAPH2,CHFR,NCAPH,ESPL1
"Cluster 9"	source	term_name	term_id	highlighted	adjusted_p_value	negative_log10_of_adjusted_p_value	term_size	query_size	intersection_size	effective_domain_size	intersections
"Cluster 9"	GO:BP	Golgi vesicle transport	GO:0048193	FALSE	7.95505e-15	14.0994	301	2553	93	21031	SPAST,ARF4,PLPP3,GOLPH3L,MIA2,MIA3,COPZ2,SCAMP1,BBS1,BET1,TFG,VAPA,TRAPPC8,TMED2,STEAP2,MON2,SEC24A,CCDC91,PRKCI,EPS15,WIPI1,AP1AR,KDELR2,LAMP1,GABARAPL2,USO1,RAB33B,SAR1A,BCAP29,GOLPH3,CEP19,RAB8B,SEC22C,RAB1A,PKDCC,VAMP5,VAMP2,MPPE1,GOLGA5,AP3S1,GOLT1B,YIPF4,GAS1,COG6,TMED5,SEC24B,YIPF6,GOLGA7,VAMP3,VPS13C,RAB10,CTAGE1,GCC2,SAR1B,LMAN1,VPS54,SLC10A7,NAPG,SEC22B,ATP9B,ACSL3,RAB2A,SNAP23,COG5,TRA…
"Cluster 9"	GO:BP	vesicle organization	GO:0016050	FALSE	8.01867e-09	8.0959	364	2553	92	21031	CAV2,RAB29,STAM2,GOLPH3L,PLEKHA3,MIA3,CHMP5,BET1,TFG,VAPA,TRAPPC8,TMED2,SEC24A,PRKCI,STX12,VAMP4,EPS15,AP3B1,EEA1,BLOC1S5,SNX19,RAB22A,SERPINE2,USO1,VTA1,SAR1A,AP1S2,STX3,GOLPH3,RAB8B,TBPL1,LYST,SCARB2,COL4A3BP,HOOK3,BLOC1S6,RAB1A,SYT1,CHMP2B,USP50,WASHC4,CLCN3,VAMP2,TMCC1,ATP6V1A,ATP6AP2,AP3S1,AGFG1,YIPF4,RUBCNL,SEC24B,VAMP3,WASL,STAM,SAR1B,PAFAH1B1,PIKFYVE,SEC22B,SNAP23,TRAPPC6B,SEC23A,RAB14,CC…
"Cluster 9"	GO:BP	Golgi organization	GO:0007030	FALSE	1.32439e-08	7.87798	153	2553	51	21031	AKAP9,RAB29,GOLPH3L,GORASP2,BET1,TRAPPC8,TMED2,DYM,ATP8B4,VAMP4,UBXN2B,USO1,RAB33B,GOLPH3,RAB1A,ARFGEF1,CDC42,VCPIP1,GOLGA5,YIPF4,COG6,TMED5,GCC2,LMAN1,SEC22B,RAB2A,GOLGB1,COG5,ATL3,ZNF501,GOLGA8N,ARHGAP21,PI4K2B,CSNK1A1,ATP8B2,TMED10,GOLGA8M,BAG5,RAB2B,ARL1,RAB30,LRRK2,TMED7,YIPF5,TRAPPC11,VPS13B,DYNC2H1,LYSMD3,HACE1,CAMSAP2,BLZF1
"Cluster 9"	GO:BP	proteasomal protein catabolic process	GO:0010498	FALSE	8.78796e-08	7.05611	496	2553	112	21031	LTN1,RHOBTB3,TRIM2,STYX,ZYG11B,UBE2G1,UBE2D3,HERPUD1,SUMO2,UBE2K,RCHY1,SOCS4,UBR3,KLHDC10,MTM1,MAN1A1,AXIN2,CRBN,OS9,ATE1,GABARAPL2,UBXN2B,FBXW11,CAMLG,KBTBD7,FEM1C,SIAH1,BAG2,DAB2,SOCS5,FBXL17,SH3BGRL,FBXL20,RNFT1,PJA2,WWP1,GABARAP,TRIM13,FBXL3,KLHL40,APPBP2,RMND5A,UFL1,KLHDC1,FBXW7,KLHDC2,XBP1,GLMN,TMX1,NHLRC3,WDR26,SPOPL,SOCS6,HFE,TMTC3,UBE2D1,PHF20L1,WAC,PPP2CB,UBQLN2,DDIT3,NUPR1,FMR1,CUL4B,O…
"Cluster 9"	GO:BP	phospholipid biosynthetic process	GO:0008654	FALSE	1.35501e-07	6.86806	254	2553	69	21031	CHPT1,MBOAT2,PIGX,PIGB,PIGA,SCP2,LPCAT3,SERINC1,VAPA,SOCS4,MTM1,DHRS7B,ITPKB,MTMR7,SAMD8,PIGM,IMPAD1,PLSCR1,SOCS5,GGPS1,ORMDL1,ABHD4,EFR3A,PTEN,MPPE1,ATM,CEPT1,XBP1,SPTLC1,ATG14,SOCS6,AGPAT4,GPAM,PIGC,IMPA1,HEXB,SOCS2,PIK3CA,PIK3R1,PIKFYVE,SLC30A5,ACSL3,FABP3,LCLAT1,LPGAT1,TTC7A,SACM1L,TPTE2,PI4K2B,FAR1,SGMS1,PGAP1,INPP1,SH3YL1,SLC44A1,PIGN,SMG1,UVRAG,SLC44A3,MTMR6,SERAC1,PIGK,CRLS1,SYNJ1,DGKE,CH…
"Cluster 9"	GO:BP	macroautophagy	GO:0016236	FALSE	3.31636e-07	6.47934	325	2553	81	21031	STAM2,SNX14,VPS26A,ATG12,CHMP5,RAB3GAP2,PAFAH1B2,MAP1LC3C,STX12,WIPI1,MTM1,GABARAPL2,UBXN2B,VTA1,UBA5,RAB33B,LIX1L,SNX18,RAB1A,ADCY10,GNAI3,CHMP2B,GABARAP,DNAJC16,TRIM13,MAP3K7,GABARAPL1,ULK2,UFL1,ATP6V1A,ATG4C,RB1CC1,WDFY3,SCOC,ATM,SESN1,TP53INP1,SPTLC1,ATG14,RUBCNL,STAM,VPS13C,RAB23,WAC,ATG2B,PIK3CA,UBQLN2,PIKFYVE,LAMP2,NUPR1,SEC22B,OGT,ATG5,IFT20,MAP1LC3B,ATP6V1G1,DCN,SH3GLB1,ARL8B,USP30,TBC1D…
"Cluster 9"	GO:BP	endosomal transport	GO:0016197	FALSE	8.54462e-07	6.06831	286	2553	73	21031	RHOBTB3,LEPROTL1,RAB29,STAM2,PLEKHA3,VPS26A,CHMP5,STX12,TMEM87B,VAMP4,EPS15,EEA1,SPAG9,HEATR5A,VTA1,DAB2,RAB8B,LYST,SCARB2,COL4A3BP,SNX18,HOOK3,CHMP2B,WASHC4,TMCC1,SNX16,GOLT1B,ATG14,RAB21,VAMP3,STAM,RAB10,SNX9,GCC2,VPS54,CMTM6,PIKFYVE,ACAP2,ARF6,ARHGAP8,DENND1B,CLN5,RAB14,ABCA1,RAB9A,ARL8B,CLTC,MYO1D,SNX6,RAB11A,SNX4,ARL1,ANKRD50,LRRK2,SNX3,RAB5A,VPS4B,RAB6A,AP5M1,VPS13B,TMEM50B,VPS36,BVES,LEPRO…
"Cluster 9"	GO:BP	endoplasmic reticulum to Golgi vesicle-mediated transport	GO:0006888	FALSE	1.78654e-06	5.74799	133	2553	43	21031	SPAST,ARF4,MIA2,MIA3,BET1,TFG,VAPA,TRAPPC8,TMED2,SEC24A,KDELR2,USO1,SAR1A,BCAP29,SEC22C,RAB1A,MPPE1,GOLT1B,YIPF4,GAS1,TMED5,SEC24B,YIPF6,CTAGE1,SAR1B,LMAN1,SEC22B,RAB2A,TRAPPC6B,SEC23A,RNF139,IER3IP1,SEC24D,TMED10,SEC31A,PGAP1,SEC22A,LRRK2,TMED7,YIPF5,TRAPPC11,CTAGE9,GOPC
"Cluster 9"	GO:BP	vacuole organization	GO:0007033	FALSE	2.57768e-06	5.58877	232	2553	62	21031	ZKSCAN3,PPP3CB,ATG12,CHMP5,RAB3GAP2,TMEM106B,MAP1LC3C,STX12,TPP1,WIPI1,AP3B1,MTM1,LAMP1,GABARAPL2,UBXN2B,RAB33B,SCARB2,SNX18,HOOK3,RAB1A,CHMP2B,GABARAP,TMEM165,DNAJC16,GABARAPL1,ULK2,ATP6V1A,ATP6AP2,ATG4C,RB1CC1,TP53INP1,ATG14,MAN2A1,CREG1,HEXB,RAB23,LIPA,VPS54,ATG2B,UBQLN2,PIKFYVE,LAMP2,NUPR1,SEC22B,ATG5,IFT20,CLN5,RAB14,MAP1LC3B,ABCA1,SH3GLB1,ARL8B,TBC1D12,MFSD8,FNIP1,SNX4,ATF2,LRRK2,RAB5A,VPS4…
"Cluster 9"	GO:BP	phospholipid metabolic process	GO:0006644	FALSE	3.44202e-06	5.46319	381	2553	88	21031	SGPP1,SMPDL3A,CHPT1,PLPP3,MBOAT2,IPMK,PIGX,PIGB,PIGA,SCP2,LPCAT3,SERINC1,VAPA,CHRM5,SOCS4,MTM1,DHRS7B,ITPKB,MTMR7,SAMD8,PIGM,IMPAD1,PLSCR1,GPCPD1,NAAA,SOCS5,GGPS1,ORMDL1,ABHD4,EFR3A,NAPEPLD,PLA2G10,PTEN,OSBPL8,MPPE1,ATM,CEPT1,XBP1,SPTLC1,ATG14,SOCS6,AGPAT4,GPAM,PIGC,IMPA1,HEXB,SOCS2,PAFAH1B1,PIK3CA,PIK3R1,DDHD1,PIKFYVE,SLC30A5,ACSL3,PLPP1,FABP3,PLA2G12A,LCLAT1,MTMR9,LPGAT1,TTC7A,SACM1L,PNPLA8,TPT…
"Cluster 9"	GO:BP	proteasome-mediated ubiquitin-dependent protein catabolic process	GO:0043161	FALSE	4.08657e-06	5.38864	400	2553	91	21031	LTN1,RHOBTB3,TRIM2,STYX,ZYG11B,UBE2G1,UBE2D3,SUMO2,UBE2K,RCHY1,SOCS4,UBR3,KLHDC10,MTM1,AXIN2,CRBN,UBXN2B,FBXW11,CAMLG,KBTBD7,FEM1C,SIAH1,DAB2,SOCS5,FBXL17,SH3BGRL,FBXL20,PJA2,WWP1,GABARAP,TRIM13,FBXL3,KLHL40,APPBP2,RMND5A,UFL1,KLHDC1,FBXW7,KLHDC2,GLMN,NHLRC3,WDR26,SPOPL,HFE,UBE2D1,PHF20L1,WAC,PPP2CB,UBQLN2,DDIT3,OGT,WWTR1,ANAPC13,FBXL5,USP9X,PEX12,KLHL42,UBE3A,KLHL20,FEM1B,PSMD10,MAP1A,SIAH2,ARIH…
"Cluster 9"	GO:BP	glycerophospholipid metabolic process	GO:0006650	FALSE	8.2194e-06	5.08516	300	2553	73	21031	CHPT1,MBOAT2,IPMK,PIGX,PIGB,PIGA,LPCAT3,SERINC1,CHRM5,SOCS4,MTM1,DHRS7B,ITPKB,MTMR7,PIGM,IMPAD1,PLSCR1,GPCPD1,NAAA,SOCS5,ABHD4,EFR3A,NAPEPLD,PLA2G10,PTEN,OSBPL8,MPPE1,ATM,CEPT1,ATG14,SOCS6,AGPAT4,GPAM,PIGC,IMPA1,SOCS2,PAFAH1B1,PIK3CA,PIK3R1,DDHD1,PIKFYVE,SLC30A5,ACSL3,FABP3,LCLAT1,MTMR9,LPGAT1,TTC7A,SACM1L,PNPLA8,TPTE2,PI4K2B,FAR1,INPP5B,GDE1,PGAP1,INPP1,SH3YL1,SLC44A1,PIGN,SMG1,UVRAG,SLC44A3,MTM…
"Cluster 9"	GO:BP	Wnt signaling pathway	GO:0016055	FALSE	1.41652e-05	4.84878	452	2553	98	21031	SPIN1,KLF4,PLPP3,RNF138,DAAM1,IFT80,PKD2,RBMS3,RSPO1,FGF2,ZBTB33,TBX18,AXIN2,FGF9,CRBN,FBXW11,STK3,RNF146,SIAH1,CDC73,RAC1,TMEM237,DAB2,ZRANB1,FZD6,TLE2,DKK2,FOXO1,KLF15,GNAQ,PTEN,OTULIN,DIXDC1,CDC42,RECK,GLI3,TCF7L2,ATP6AP2,LGR4,NPHP3,RSPO3,SNAI2,PPM1A,MDFIC,CALCOCO1,SMAD4,TMEM64,MAGI2,GREM1,PYGO1,XIAP,KANK1,CPE,APP,STRN,DDIT3,CTHRC1,TMEM170B,TNKS2,WNT16,GPC4,WWTR1,IFT20,WNK1,FZD4,ROR1,USP34,TLR…
"Cluster 9"	GO:BP	phosphatidylinositol metabolic process	GO:0046488	FALSE	1.63404e-05	4.78674	157	2553	46	21031	IPMK,PIGX,PIGB,PIGA,CHRM5,SOCS4,MTM1,ITPKB,MTMR7,PIGM,IMPAD1,SOCS5,EFR3A,PTEN,MPPE1,ATM,ATG14,SOCS6,PIGC,IMPA1,SOCS2,PIK3CA,PIK3R1,DDHD1,PIKFYVE,SLC30A5,LCLAT1,MTMR9,LPGAT1,TTC7A,SACM1L,TPTE2,PI4K2B,INPP5B,PGAP1,INPP1,SH3YL1,PIGN,SMG1,UVRAG,MTMR6,PIGK,SYNJ1,DGKE,PIK3C2A,PIGF
"Cluster 9"	GO:BP	cell-cell signaling by wnt	GO:0198738	FALSE	1.79728e-05	4.74539	454	2553	98	21031	SPIN1,KLF4,PLPP3,RNF138,DAAM1,IFT80,PKD2,RBMS3,RSPO1,FGF2,ZBTB33,TBX18,AXIN2,FGF9,CRBN,FBXW11,STK3,RNF146,SIAH1,CDC73,RAC1,TMEM237,DAB2,ZRANB1,FZD6,TLE2,DKK2,FOXO1,KLF15,GNAQ,PTEN,OTULIN,DIXDC1,CDC42,RECK,GLI3,TCF7L2,ATP6AP2,LGR4,NPHP3,RSPO3,SNAI2,PPM1A,MDFIC,CALCOCO1,SMAD4,TMEM64,MAGI2,GREM1,PYGO1,XIAP,KANK1,CPE,APP,STRN,DDIT3,CTHRC1,TMEM170B,TNKS2,WNT16,GPC4,WWTR1,IFT20,WNK1,FZD4,ROR1,USP34,TLR…
"Cluster 9"	GO:BP	connective tissue development	GO:0061448	FALSE	2.85057e-05	4.54507	291	2553	70	21031	MBOAT2,OSR2,PDGFD,BBS1,IFT80,SPG20,PUM2,NFIB,FGF2,CYTL1,SMAD5,LOX,BMPR2,DHRS7B,AXIN2,FGF9,TRPS1,TGFBR1,SNX19,IMPAD1,MEX3C,NKX3-2,SIK3,ACVRL1,NFIA,HOXA5,PKDCC,RASAL2,NCOA2,ZMPSTE24,GLI3,ZEB1,BMPR1A,XBP1,TAPT1,GLG1,SNAI2,GREM1,FTO,TGFBR2,LIPA,PIK3CA,COL3A1,PGRMC2,EVC,MEF2C,RUNX1,THRA,SULF2,ARRDC3,SLC26A2,EFEMP1,ATF2,ITGB8,MAF,IL6R,BBS4,TWSG1,GHR,MAPK14,PRKAA1,VPS13B,TBL1XR1,EIF2AK3,CSF1,LNPK,SFRP2,…
"Cluster 9"	GO:BP	glycerophospholipid biosynthetic process	GO:0046474	FALSE	3.32341e-05	4.47842	208	2553	55	21031	CHPT1,PIGX,PIGB,PIGA,LPCAT3,SOCS4,MTM1,DHRS7B,ITPKB,MTMR7,PIGM,IMPAD1,PLSCR1,SOCS5,ABHD4,EFR3A,PTEN,MPPE1,ATM,CEPT1,ATG14,SOCS6,AGPAT4,GPAM,PIGC,IMPA1,SOCS2,PIK3CA,PIK3R1,PIKFYVE,SLC30A5,ACSL3,FABP3,LCLAT1,TTC7A,SACM1L,TPTE2,PI4K2B,FAR1,PGAP1,INPP1,SH3YL1,SLC44A1,PIGN,SMG1,UVRAG,SLC44A3,MTMR6,PIGK,CRLS1,SYNJ1,DGKE,DGKH,PIK3C2A,PIGF
"Cluster 9"	GO:BP	response to transforming growth factor beta	GO:0071559	FALSE	5.75578e-05	4.2399	267	2553	65	21031	CAV2,PDGFD,FNDC4,ROCK2,TSC22D1,SMAD5,SKIL,LOX,NR3C1,TGFBR1,ARID4A,ZFP36L2,SMAD2,KDM6A,SPRED1,DAB2,ACVRL1,MAP3K7,YES1,ZEB1,BMPR1A,NREP,ARID4B,XBP1,ADAM17,MSTN,GLG1,PPM1A,SMAD4,THBS1,HTRA1,TGFBR2,APAF1,PPARA,COL3A1,FNTA,RNF111,CD109,CITED2,MEF2C,OGT,LIMS1,FMOD,USP9X,APPL2,LEMD3,APPL1,SNX6,TGFBR3,FBN1,SDCBP,ITGB8,TWSG1,MXRA5,LEFTY1,ZNF451,WNT2,TRIM33,SAP30L,SLC2A10,ZFP36L1,BRMS1L,ACVR1,SIRT1,SPRY1
"Cluster 9"	GO:BP	glycerolipid biosynthetic process	GO:0045017	FALSE	8.80215e-05	4.05541	247	2553	61	21031	CHPT1,PIGX,PIGB,PIGA,LPCAT3,SOCS4,MTM1,DHRS7B,ITPKB,MTMR7,PIGM,IMPAD1,PLSCR1,SOCS5,ABHD4,EFR3A,PTEN,MPPE1,FBXW7,CNEP1R1,ATM,CEPT1,ATG14,SOCS6,AGPAT4,GPAM,PIGC,IMPA1,SOCS2,PIK3CA,PIK3R1,PIKFYVE,SLC30A5,ACSL3,FABP3,LCLAT1,LPGAT1,TTC7A,SACM1L,TPTE2,MOGAT1,PI4K2B,FAR1,PGAP1,INPP1,SH3YL1,SLC44A1,PIGN,SMG1,UVRAG,SLC44A3,MTMR6,PIGK,CRLS1,SYNJ1,DGKE,AVIL,DGKH,PIK3C2A,PIGF,SIRT1
"Cluster 9"	GO:BP	phosphatidylinositol biosynthetic process	GO:0006661	FALSE	8.80657e-05	4.05519	129	2553	39	21031	PIGX,PIGB,PIGA,SOCS4,MTM1,ITPKB,MTMR7,PIGM,IMPAD1,SOCS5,EFR3A,PTEN,MPPE1,ATM,ATG14,SOCS6,PIGC,IMPA1,SOCS2,PIK3CA,PIK3R1,PIKFYVE,SLC30A5,TTC7A,SACM1L,TPTE2,PI4K2B,PGAP1,INPP1,SH3YL1,PIGN,SMG1,UVRAG,MTMR6,PIGK,SYNJ1,DGKE,PIK3C2A,PIGF
"Cluster 9"	GO:BP	glycerolipid metabolic process	GO:0046486	FALSE	0.000126718	3.89716	391	2553	85	21031	CHPT1,MBOAT2,IPMK,PIGX,PIGB,PIGA,LPCAT3,SERINC1,CHRM5,SOCS4,MTM1,DHRS7B,ITPKB,MTMR7,PIGM,IMPAD1,PLSCR1,GPCPD1,NAAA,SOCS5,ABHD4,EFR3A,NAPEPLD,PLA2G10,PTEN,OSBPL8,MPPE1,FBXW7,CNEP1R1,ATM,CEPT1,ATG14,SOCS6,AGPAT4,GPAM,PIGC,IMPA1,SOCS2,LIPA,PAFAH1B1,PIK3CA,PIK3R1,DDHD1,PIKFYVE,SLC30A5,ACSL3,FABP3,LCLAT1,MTMR9,DDHD2,LPGAT1,TTC7A,SACM1L,PNPLA8,TPTE2,MOGAT1,PI4K2B,FAR1,INPP5B,GDE1,PGAP1,INPP1,SH3YL1,SLC…
"Cluster 9"	GO:BP	cellular response to transforming growth factor beta stimulus	GO:0071560	FALSE	0.000311384	3.5067	261	2553	62	21031	CAV2,PDGFD,TSC22D1,SMAD5,SKIL,LOX,NR3C1,TGFBR1,ARID4A,ZFP36L2,SMAD2,KDM6A,SPRED1,DAB2,ACVRL1,MAP3K7,YES1,ZEB1,BMPR1A,NREP,ARID4B,XBP1,ADAM17,MSTN,GLG1,PPM1A,SMAD4,THBS1,HTRA1,TGFBR2,APAF1,PPARA,COL3A1,FNTA,RNF111,CD109,CITED2,MEF2C,OGT,LIMS1,FMOD,USP9X,APPL2,LEMD3,APPL1,SNX6,TGFBR3,FBN1,SDCBP,ITGB8,TWSG1,LEFTY1,ZNF451,WNT2,TRIM33,SAP30L,SLC2A10,ZFP36L1,BRMS1L,ACVR1,SIRT1,SPRY1
"Cluster 9"	GO:BP	cellular response to peptide	GO:1901653	FALSE	0.000399406	3.39859	364	2553	79	21031	LEPROTL1,CAV2,KLF4,CACNA2D1,PHIP,JAK2,SOS1,KAT2B,CHMP5,ROCK2,SIK2,ACE,CYP1B1,PRKCI,DENND4C,SCNN1A,ATP2B1,USO1,KDM6A,NCK1,KLF3,FER,ZNF106,SHOC2,PDK4,ARID1B,FOXO1,KLF15,CYP11A1,NCOA2,OSBPL8,MAP3K7,VAMP2,PRNP,AP3S1,XBP1,MSTN,RPS6KB1,RAB10,SOCS2,TLR4,KANK1,IDE,PIK3CA,APP,PIK3R1,PPP3CA,TSHR,OGT,ITGA4,LHCGR,CRHBP,GJA1,STAT5A,APPL2,RAB31,MDM2,NR4A3,RHOQ,APPL1,FOXO4,SNX6,GAB1,FBN1,SOS2,CPEB2,GHR,EEF2K,PR…
"Cluster 9"	GO:BP	transforming growth factor beta receptor signaling pathway	GO:0007179	FALSE	0.000416458	3.38043	206	2553	52	21031	CAV2,TSC22D1,SMAD5,SKIL,LOX,TGFBR1,ARID4A,SMAD2,SPRED1,DAB2,ACVRL1,MAP3K7,ZEB1,BMPR1A,NREP,ARID4B,XBP1,ADAM17,MSTN,GLG1,PPM1A,SMAD4,THBS1,HTRA1,TGFBR2,PPARA,COL3A1,FNTA,RNF111,CD109,CITED2,OGT,FMOD,USP9X,APPL2,LEMD3,APPL1,SNX6,TGFBR3,FBN1,SDCBP,ITGB8,TWSG1,LEFTY1,ZNF451,TRIM33,SAP30L,SLC2A10,BRMS1L,ACVR1,SIRT1,SPRY1
"Cluster 9"	GO:BP	post-Golgi vesicle-mediated transport	GO:0006892	FALSE	0.000451671	3.34518	106	2553	33	21031	GOLPH3L,SCAMP1,BBS1,STEAP2,MON2,CCDC91,EPS15,WIPI1,AP1AR,LAMP1,GOLPH3,PKDCC,VAMP5,VAMP2,AP3S1,GOLGA7,VAMP3,VPS13C,RAB10,VPS54,ACSL3,SNAP23,RP2,RAB14,KLHL20,RAB31,EXOC8,AP3S2,EXOC5,LYPLA1,ARFGEF2,GOPC,BLZF1
"Cluster 9"	GO:BP	endoplasmic reticulum organization	GO:0007029	FALSE	0.000566379	3.24689	102	2553	32	21031	CAV2,MIA3,ATL1,LPCAT3,RNF112,VAPA,RAB3GAP2,TMED2,TRAM1L1,RTN4,CAMLG,TMEM170A,COL4A3BP,TRAM1,VCPIP1,TMCC1,TMEM33,REEP3,MMGT1,RAB10,REEP5,LMAN1,WNK1,ATL3,TOR1AIP2,SEC31A,LRRK2,POLR2M,EIF2AK3,LNPK,ESYT2,RAB18
"Cluster 9"	GO:BP	response to peptide hormone	GO:0043434	FALSE	0.000577257	3.23863	429	2553	89	21031	LEPROTL1,CAV2,PHIP,JAK2,SOS1,KAT2B,ROCK2,SIK2,ACE,CYP1B1,PRKCI,PFKFB1,DENND4C,SCNN1A,ATP2B1,USO1,KDM6A,NCK1,TNFSF10,FER,ZNF106,SHOC2,PDK4,ARID1B,FOXO1,KLF15,CYP11A1,NCOA2,OSBPL8,MAP3K7,VAMP2,CDKN1B,AP3S1,XBP1,MSTN,BTG1,CHUK,RPS6KB1,VPS13C,RAB10,EPM2AIP1,SOCS2,KANK1,IDE,PIK3CA,PPARA,PIK3R1,COL3A1,PPP3CA,TSHR,TWIST2,OGT,LHCGR,CRHBP,STAT5A,STXBP3,APPL2,RAB31,TLR2,MDM2,NR4A3,GCNT1,RHOQ,TFF1,APPL1,LRP…
"Cluster 9"	GO:BP	autophagosome assembly	GO:0000045	FALSE	0.000735812	3.13323	113	2553	34	21031	ATG12,RAB3GAP2,MAP1LC3C,STX12,WIPI1,MTM1,GABARAPL2,UBXN2B,RAB33B,SNX18,RAB1A,GABARAP,GABARAPL1,ULK2,ATG4C,RB1CC1,TP53INP1,ATG14,RAB23,ATG2B,UBQLN2,PIKFYVE,NUPR1,SEC22B,ATG5,IFT20,MAP1LC3B,SH3GLB1,TBC1D12,SNX4,LRRK2,RAB5A,TMEM39A,SNX7
"Cluster 9"	GO:BP	canonical Wnt signaling pathway	GO:0060070	FALSE	0.0010134	2.99422	305	2553	68	21031	KLF4,RBMS3,RSPO1,FGF2,TBX18,AXIN2,FGF9,STK3,RNF146,SIAH1,DAB2,FZD6,TLE2,DKK2,FOXO1,GNAQ,PTEN,OTULIN,DIXDC1,RECK,GLI3,TCF7L2,ATP6AP2,LGR4,NPHP3,RSPO3,SNAI2,PPM1A,SMAD4,TMEM64,GREM1,PYGO1,XIAP,KANK1,DDIT3,CTHRC1,TMEM170B,TNKS2,WNT16,WWTR1,IFT20,WNK1,FZD4,USP34,SIAH2,SULF2,RYK,CCNY,CSNK1G3,CSNK1A1,SEMA5A,LRP6,CDK14,YAP1,LRRK2,BICC1,RAB5A,VPS4B,MAPK14,UBE2B,UBAC2,WNT2,TBL1XR1,IGFBP4,SCYL2,GSKIP,TNKS,…
"Cluster 9"	GO:BP	autophagosome organization	GO:1905037	FALSE	0.00113907	2.94345	120	2553	35	21031	ATG12,RAB3GAP2,MAP1LC3C,STX12,WIPI1,MTM1,GABARAPL2,UBXN2B,RAB33B,SNX18,RAB1A,GABARAP,DNAJC16,GABARAPL1,ULK2,ATG4C,RB1CC1,TP53INP1,ATG14,RAB23,ATG2B,UBQLN2,PIKFYVE,NUPR1,SEC22B,ATG5,IFT20,MAP1LC3B,SH3GLB1,TBC1D12,SNX4,LRRK2,RAB5A,TMEM39A,SNX7
"Cluster 9"	GO:BP	homophilic cell adhesion via plasma membrane adhesion molecules	GO:0007156	TRUE	0.00120991	2.91725	168	2553	44	21031	PCDH18,PECAM1,PALLD,CDHR3,PCDHGB3,PTPRM,PCDHB16,PCDHGB6,DSG3,PCDHB2,NPTN,PCDHGA2,PCDHGA12,PCDHGA11,PCDHGA1,PCDHB12,PCDHGC5,PCDHGC3,PCDHB15,PCDHGC4,PCDHB9,PCDHGA5,PCDHGA9,PCDHB14,PCDHGB4,PCDHGA4,PCDHGA3,PCDHGA10,PCDHGA6,PCDHGB7,PCDHB10,CADM3,PCDHGB1,PCDHGB5,PCDHGB2,NECTIN4,PCDHB11,CDH26,PCDHGA7,PCDHGA8,FAT4,PCDHB6,DCHS2,PCDHB7
"Cluster 9"	GO:BP	vesicle cargo loading	GO:0035459	FALSE	0.00135223	2.86895	34	2553	16	21031	MIA2,MIA3,TMED2,SEC24A,AP3B1,SAR1A,RAB1A,AP3S1,SEC24B,CTAGE1,SEC23A,SEC24D,TMED10,SEC31A,AP3S2,CTAGE9
"Cluster 9"	GO:BP	chondrocyte differentiation	GO:0002062	FALSE	0.0014173	2.84854	121	2553	35	21031	MBOAT2,OSR2,IFT80,NFIB,CYTL1,BMPR2,AXIN2,FGF9,TRPS1,TGFBR1,SNX19,IMPAD1,MEX3C,NKX3-2,ACVRL1,PKDCC,GLI3,BMPR1A,GLG1,SNAI2,GREM1,TGFBR2,COL3A1,MEF2C,RUNX1,SULF2,SLC26A2,EFEMP1,ATF2,MAF,TWSG1,MAPK14,EIF2AK3,LNPK,SFRP2
"Cluster 9"	GO:BP	endosome organization	GO:0007032	FALSE	0.00146944	2.83285	96	2553	30	21031	STAM2,PLEKHA3,CHMP5,VAMP4,EEA1,RAB22A,VTA1,SCARB2,COL4A3BP,HOOK3,CHMP2B,USP50,WASHC4,CLCN3,TMCC1,ATP6V1A,ATP6AP2,STAM,PI4K2B,PDCD6IP,EXOC8,RAB11A,SNX3,PLEKHF2,VPS4B,SYNJ1,VPS36,RAB27A,VPS37A,ARFGEF2
"Cluster 9"	GO:BP	cellular response to peptide hormone stimulus	GO:0071375	FALSE	0.00190744	2.71955	304	2553	67	21031	LEPROTL1,CAV2,PHIP,JAK2,SOS1,KAT2B,ROCK2,SIK2,ACE,CYP1B1,PRKCI,DENND4C,SCNN1A,ATP2B1,USO1,KDM6A,NCK1,FER,ZNF106,SHOC2,PDK4,ARID1B,FOXO1,CYP11A1,NCOA2,OSBPL8,MAP3K7,VAMP2,AP3S1,XBP1,MSTN,RPS6KB1,RAB10,SOCS2,KANK1,IDE,PIK3CA,PIK3R1,PPP3CA,TSHR,OGT,LHCGR,CRHBP,STAT5A,APPL2,RAB31,MDM2,NR4A3,RHOQ,APPL1,FOXO4,GAB1,FBN1,SOS2,CPEB2,GHR,EEF2K,PRKAA1,LEPROT,EIF4EBP2,ZFP36L1,NFE2L2,GLP2R,PIK3C2A,SGCB,SIRT1,…
"Cluster 9"	GO:BP	vesicle-mediated transport to the plasma membrane	GO:0098876	FALSE	0.00287377	2.54155	151	2553	40	21031	GOLPH3L,VPS26A,BBS1,STEAP2,STX12,VAMP4,EPS15,STX3,GOLPH3,RAB8B,SCARB2,PKDCC,VAMP5,VAMP2,GOLGA7,VAMP3,RAB10,CMTM6,ACAP2,ACSL3,ARF6,ARHGAP8,DENND1B,RAB14,RAB31,EXOC8,RAB11A,SNX4,ANKRD50,SNX3,VPS13B,EXOC5,BVES,LYPLA1,ARFGEF2,ATP9A,GOPC,SNX7,STX16,BLZF1
"Cluster 9"	GO:BP	regulation of proteasomal ubiquitin-dependent protein catabolic process	GO:0032434	FALSE	0.00356775	2.44761	136	2553	37	21031	STYX,ZYG11B,SUMO2,UBE2K,RCHY1,SOCS4,MTM1,AXIN2,CAMLG,DAB2,SOCS5,GABARAP,KLHL40,UFL1,GLMN,HFE,PHF20L1,WAC,UBQLN2,OGT,USP9X,PSMD10,MAP1A,ARIH1,MDM2,CSNK1A1,USP38,RNF19A,BAG5,LRRK2,PIAS1,RYBP,SUMO1,ANKIB1,TRIB2,RNF217,RAD23B
"Cluster 9"	GO:BP	regulation of proteasomal protein catabolic process	GO:0061136	FALSE	0.00408976	2.3883	192	2553	47	21031	STYX,ZYG11B,SUMO2,UBE2K,RCHY1,SOCS4,MTM1,AXIN2,GABARAPL2,CAMLG,BAG2,DAB2,SOCS5,RNFT1,GABARAP,KLHL40,UFL1,FBXW7,GLMN,TMX1,HFE,TMTC3,PHF20L1,WAC,UBQLN2,NUPR1,FMR1,OGT,USP9X,PSMD10,MAP1A,TMF1,ARIH1,MDM2,CSNK1A1,USP38,RNF19A,BAG5,LRRK2,PIAS1,RYBP,SUMO1,ANKIB1,TRIB2,RNF217,RAD23B,ATXN3
"Cluster 9"	GO:BP	lipoprotein metabolic process	GO:0042157	FALSE	0.00520287	2.28376	122	2553	34	21031	APOL6,PIGX,PIGB,PIGA,RAB3GAP2,ZDHHC9,ZDHHC6,PIGM,CLIP3,ITGAV,MPPE1,RB1CC1,ABHD10,ATM,PPM1A,PIGC,GOLGA7,LIPA,PPARA,SLC30A5,ZDHHC17,APOL3,ABCA1,APOL1,ABHD17C,PGAP1,PIGN,MTTP,PIGK,ZDHHC20,APOL4,LYPLA1,ZDHHC21,PIGF
"Cluster 9"	GO:BP	regulation of Wnt signaling pathway	GO:0030111	FALSE	0.00682245	2.16606	327	2553	69	21031	SPIN1,PLPP3,IFT80,RBMS3,RSPO1,FGF2,TBX18,AXIN2,FGF9,CRBN,STK3,RNF146,CDC73,TMEM237,DAB2,ZRANB1,FZD6,TLE2,DKK2,FOXO1,KLF15,GNAQ,OTULIN,DIXDC1,RECK,GLI3,TCF7L2,ATP6AP2,LGR4,NPHP3,RSPO3,SNAI2,PPM1A,MDFIC,SMAD4,TMEM64,GREM1,XIAP,KANK1,APP,DDIT3,CTHRC1,TMEM170B,TNKS2,WWTR1,IFT20,WNK1,USP34,TLR2,SIAH2,SULF2,CCNY,CSNK1G3,CSNK1A1,SEMA5A,CDK14,YAP1,LRRK2,SNX3,BICC1,MAPK14,UBE2B,UBAC2,TBL1XR1,IGFBP4,SCYL2,…
"Cluster 9"	GO:BP	transforming growth factor beta receptor superfamily signaling pathway	GO:0141091	FALSE	0.00812235	2.09032	341	2553	71	21031	CAV2,UBE2D3,SPG20,TSC22D1,SMAD5,SKIL,LOX,BMPR2,FGF9,TGFBR1,CTDSPL2,ARID4A,SMAD2,SPRED1,DAB2,ACVRL1,NFIA,MAP3K7,ZEB1,BMPR1A,NREP,ARID4B,XBP1,ADAM17,MSTN,GLG1,GREM2,PPM1A,HFE,SMAD4,THBS1,MAGI2,GREM1,HTRA1,TGFBR2,XIAP,PDCD4,UBE2D1,PPARA,COL3A1,FNTA,RNF111,CD109,CITED2,OGT,FMOD,USP9X,ACVR2A,APPL2,LEMD3,APPL1,SNX6,TGFBR3,FBN1,SDCBP,ATF2,ITGB8,FSTL1,TWSG1,TOB1,LEFTY1,ZNF451,TRIM33,SAP30L,SLC2A10,BRMS1L…
"Cluster 9"	GO:BP	regulation of canonical Wnt signaling pathway	GO:0060828	FALSE	0.0088628	2.05243	250	2553	56	21031	RBMS3,RSPO1,FGF2,TBX18,AXIN2,FGF9,STK3,RNF146,DAB2,FZD6,TLE2,DKK2,FOXO1,GNAQ,OTULIN,RECK,GLI3,TCF7L2,ATP6AP2,LGR4,NPHP3,RSPO3,SNAI2,PPM1A,SMAD4,TMEM64,GREM1,XIAP,KANK1,DDIT3,CTHRC1,TMEM170B,TNKS2,WWTR1,IFT20,WNK1,USP34,SIAH2,SULF2,CCNY,CSNK1G3,CSNK1A1,SEMA5A,CDK14,YAP1,LRRK2,BICC1,MAPK14,UBE2B,UBAC2,TBL1XR1,IGFBP4,SCYL2,GSKIP,TNKS,SFRP2
"Cluster 9"	GO:BP	regulation of transmembrane receptor protein serine/threonine kinase signaling pathway	GO:0090092	FALSE	0.0100411	1.99822	263	2553	58	21031	CAV2,JAK2,UBE2D3,SPG20,TSC22D1,SKIL,LOX,BMPR2,FGF9,TGFBR1,CTDSPL2,ARID4A,SMAD2,SPRED1,DAB2,ACVRL1,ZEB1,BMPR1A,NREP,ARID4B,XBP1,ADAM17,GLG1,GREM2,PPM1A,HFE,SMAD4,THBS1,MAGI2,GREM1,HTRA1,TGFBR2,XIAP,UBE2D1,PPARA,RNF111,CD109,CITED2,OGT,ACVR2A,LEMD3,SNX6,TGFBR3,FBN1,SDCBP,FSTL1,TWSG1,TOB1,ZNF451,TRIM33,SAP30L,SLC2A10,BRMS1L,BMPER,SFRP2,ACVR1,SIRT1,SPRY1
"Cluster 9"	GO:BP	vacuolar transport	GO:0007034	FALSE	0.0130535	1.88427	171	2553	42	21031	LEPROTL1,STAM2,CHMP5,TMEM106B,CCDC91,AP3B1,MTM1,LAMP1,VTA1,LYST,SCARB2,HOOK3,CHMP2B,SNX16,AP3S1,ATG14,DTX3L,STAM,VPS13C,GCC2,LIPA,VPS54,PCDHGA3,HGSNAT,LAMP2,LHCGR,PSAP,ARL8B,NCOA4,LRRK2,PLEKHF2,VPS4B,AP3S2,TMEM50B,VPS36,LEPROT,NDFIP2,NDFIP1,VPS37A,SCYL2,VPS13D,TMEM50A
"Cluster 9"	GO:BP	regulation of vacuole organization	GO:0044088	FALSE	0.015395	1.81262	57	2553	20	21031	PPP3CB,RAB3GAP2,TMEM106B,WIPI1,MTM1,SCARB2,SNX18,UBQLN2,PIKFYVE,NUPR1,SEC22B,IFT20,SH3GLB1,TBC1D12,FNIP1,SNX4,LRRK2,RAB5A,TMEM39A,SNX7
"Cluster 9"	GO:BP	cartilage development	GO:0051216	FALSE	0.0162703	1.7886	213	2553	49	21031	MBOAT2,OSR2,BBS1,IFT80,NFIB,FGF2,CYTL1,SMAD5,BMPR2,AXIN2,FGF9,TRPS1,TGFBR1,SNX19,IMPAD1,MEX3C,NKX3-2,SIK3,ACVRL1,NFIA,HOXA5,PKDCC,ZMPSTE24,GLI3,ZEB1,BMPR1A,TAPT1,GLG1,SNAI2,GREM1,TGFBR2,COL3A1,EVC,MEF2C,RUNX1,THRA,SULF2,SLC26A2,EFEMP1,ATF2,ITGB8,MAF,TWSG1,GHR,MAPK14,EIF2AK3,LNPK,SFRP2,STC1
"Cluster 9"	GO:BP	regulation of ubiquitin-dependent protein catabolic process	GO:2000058	FALSE	0.01783	1.74885	173	2553	42	21031	STYX,ZYG11B,SUMO2,UBE2K,RCHY1,SOCS4,MTM1,AXIN2,CAMLG,DAB2,SOCS5,PTEN,GABARAP,KLHL40,UFL1,FBXW7,GLMN,HFE,TMEM168,PHF20L1,WAC,UBQLN2,OGT,USP9X,UBE3A,PSMD10,MAP1A,ARIH1,MDM2,RNF139,CSNK1A1,USP38,RNF19A,BAG5,LRRK2,PIAS1,RYBP,SUMO1,ANKIB1,TRIB2,RNF217,RAD23B
"Cluster 9"	GO:BP	cell-cell adhesion via plasma-membrane adhesion molecules	GO:0098742	FALSE	0.0179922	1.74492	280	2553	60	21031	PCDH18,PECAM1,PALLD,KLF4,CDHR3,PCDHGB3,PTPRM,PCDHB16,CLDN23,PCDHGB6,DSG3,PCDHB2,PSG5,NPTN,PCDHGA2,PCDHGA12,PCDHGA11,PCDHGA1,CD164,PCDHB12,PCDHGC5,PCDHGC3,PCDHB15,PCDHGC4,MAP2K5,PCDHB9,EFNA5,PCDHGA5,PCDHGA9,CLDN12,TGFBR2,PCDHB14,PCDHGB4,PCDHGA4,PCDHGA3,PCDHGA10,PCDHGA6,PCDHGB7,PCDHB10,CADM3,PCDHGB1,PCDHGB5,GPC4,WNK1,PCDHGB2,ITGB2,NECTIN4,PCDHB11,CDH26,PCDHGA7,MAPK14,IL1RAP,PCDHGA8,CLDN22,FAT4,PCDH…
"Cluster 9"	GO:BP	membrane lipid metabolic process	GO:0006643	FALSE	0.0183818	1.73561	208	2553	48	21031	SGPP1,SMPDL3A,PLPP3,SUMF1,PIGX,PIGB,PIGA,ST6GALNAC6,ASAH1,SERINC1,VAPA,CYP1B1,GALC,SAMD8,PIGM,KDSR,NAAA,TM9SF2,ORMDL1,COL4A3BP,GAL3ST4,ARV1,MPPE1,DEGS1,SPTLC1,PIGC,HEXB,VPS54,HACD2,GLB1,SLC30A5,PLPP1,B4GALT5,PSAP,ELOVL3,SGMS1,ELOVL4,SPTSSA,PGAP1,ITGB8,PIGN,ACER3,PRKAA1,PIGK,CERS6,ST6GALNAC5,PRKD3,PIGF
"Cluster 9"	GO:BP	muscle cell proliferation	GO:0033002	TRUE	0.0183818	1.73561	208	2553	48	21031	FOXJ2,CAV2,KLF4,JAK2,PDGFD,PDE1A,ELANE,FGF2,BMPR2,ANGPT1,FGF9,TGFBR1,IRAK4,SERPINF2,PTEN,MAP3K7,CDKN1B,TCF7L2,BMPR1A,XBP1,MSTN,THBS1,RPS6KB1,PDCD4,TLR4,PIK3CA,PIK3R1,DDIT3,CITED2,MEF2C,RUNX1,GNA13,FOXC1,GJA1,KCNK2,PRKG1,PAXBP1,MDM2,NR4A3,SAV1,TGFBR3,YAP1,IL6R,MAPK14,FRS2,WNT2,AKIRIN1,ID2
"Cluster 9"	GO:BP	regulation of protein catabolic process	GO:0042176	FALSE	0.0264673	1.57729	365	2553	73	21031	FMN2,STYX,ADRA2A,RNF128,ZYG11B,SUMO2,UBE2K,RCHY1,SOCS4,TIMP2,UBR3,MTM1,AXIN2,CTSA,GABARAPL2,CYP51A1,SERPINE2,CAMLG,BAG2,MYCBP2,DAB2,SOCS5,FBXL20,FOXO1,MDM4,RNFT1,GABARAP,KLHL40,UFL1,CDKN1B,FBXW7,GLMN,TMX1,HFE,SMAD4,TMTC3,SNX9,PHF20L1,IDE,WAC,UBQLN2,NUPR1,SEC22B,FMR1,CUL4B,IRAK3,OGT,FBXL5,MYLIP,USP9X,PSMD10,MAP1A,TMF1,ARIH1,MDM2,CSNK1A1,USP38,RNF19A,MFSD8,BAG5,LRRK2,SNX3,PIAS1,RYBP,SUMO1,ANKIB1,TR…
"Cluster 9"	GO:BP	protein localization to cell periphery	GO:1990778	FALSE	0.0303222	1.51824	360	2553	72	21031	CACNB2,RAB29,GOLPH3L,BBIP1,SCP2,ADAM10,BBS1,GORASP2,IFT80,ROCK2,FCHO2,TMED2,MAP7,KCNB1,PRKCI,DENND4C,RAP1A,EFCAB7,LZTFL1,CLIP3,STX3,DAB2,GOLPH3,EPB41L2,RAB8B,WDR19,SCARB2,AR,PKDCC,EFR3A,BAG4,VAMP5,VAMP2,PPP2R5A,PRNP,GOLGA7,VAMP3,RAB10,ANK2,TTC8,DPP6,PIK3R1,NUMB,PGRMC1,ACSL3,ATP1B1,CNPY4,OGT,GPC4,ARF6,IFT20,WNK1,SEC23A,PTCH1,TTC7A,PSMD10,RAB31,CLTC,RAB11FIP2,RAP2A,RHOQ,APPL1,LRP6,RAB11A,ARL6IP5,PI…
"Cluster 9"	GO:BP	transmembrane receptor protein serine/threonine kinase signaling pathway	GO:0007178	FALSE	0.0341082	1.46714	374	2553	74	21031	CAV2,JAK2,UBE2D3,SPG20,TSC22D1,SMAD5,SKIL,LOX,BMPR2,FGF9,TGFBR1,CTDSPL2,ARID4A,SMAD2,SPRED1,DAB2,ACVRL1,NFIA,MAP3K7,ZEB1,BMPR1A,NREP,ARID4B,XBP1,ADAM17,MSTN,GLG1,GREM2,PPM1A,HFE,SMAD4,THBS1,MAGI2,GREM1,HTRA1,TGFBR2,XIAP,PDCD4,UBE2D1,PPARA,COL3A1,FNTA,RNF111,CD109,CITED2,OGT,WWTR1,FMOD,USP9X,ACVR2A,APPL2,LEMD3,APPL1,SNX6,TGFBR3,FBN1,SDCBP,ATF2,ITGB8,FSTL1,TWSG1,MAPK14,TOB1,LEFTY1,ZNF451,TRIM33,SAP…
"Cluster 9"	GO:BP	cytosolic transport	GO:0016482	FALSE	0.0368021	1.43413	138	2553	35	21031	RHOBTB3,RAB29,PLEKHA3,VPS26A,MON2,CCDC91,TMEM87B,EPS15,WIPI1,AP1AR,LAMP1,SPAG9,HEATR5A,COL4A3BP,GOLT1B,VAMP3,VPS13C,GCC2,VPS54,PIKFYVE,CLN5,RAB14,KLHL20,RAB9A,ARL8B,CLTC,SNX6,ARL1,LRRK2,SNX3,RAB6A,ARFIP1,ATP9A,STX16,TBC1D23
"Cluster 9"	GO:BP	regulation of autophagy	GO:0010506	FALSE	0.0422689	1.37398	357	2553	71	21031	ZKSCAN3,VPS26A,ATG12,CAMKK2,WDR41,RAB3GAP2,RAB39B,PAFAH1B2,WIPI1,MTM1,CTSA,TRIM23,TAB3,DRAM2,MID2,SNX18,FOXO1,ADCY10,GNAI3,TRIM13,MAP3K7,ZMPSTE24,ULK2,UFL1,ATP6V1A,FBXW7,RB1CC1,SCOC,ATM,SESN1,TP53INP1,XBP1,SPTLC1,ERCC4,ATG14,VPS13C,DAPK2,WAC,PIK3CA,UBQLN2,DDIT3,NUPR1,SEC22B,ATG5,WNK1,GPR137B,PSAP,MTMR9,ATP6V1G1,DCN,RRAGC,SH3GLB1,CCNY,USP30,MTDH,SNX6,MFSD8,EXOC8,SNX4,LRRK2,ATP6V0A2,UVRAG,PRKAA1,TM…
"Cluster 9"	GO:BP	response to insulin	GO:0032868	FALSE	0.0433738	1.36277	263	2553	56	21031	CAV2,PHIP,SOS1,KAT2B,SIK2,PRKCI,PFKFB1,DENND4C,ATP2B1,USO1,NCK1,TNFSF10,FER,ZNF106,PDK4,FOXO1,KLF15,NCOA2,OSBPL8,VAMP2,AP3S1,XBP1,MSTN,RPS6KB1,VPS13C,RAB10,EPM2AIP1,KANK1,IDE,PIK3CA,PPARA,PIK3R1,TWIST2,OGT,STXBP3,APPL2,RAB31,TLR2,GCNT1,RHOQ,APPL1,FOXO4,KCNJ8,GAB1,SOS2,CPEB2,GHR,MAPK14,EEF2K,PRKAA1,EIF4EBP2,ZFP36L1,PIK3C2A,SGCB,SIRT1,ADM
"Cluster 9"	GO:BP	lipid transport	GO:0006869	FALSE	0.0435007	1.3615	435	2553	83	21031	ABCC3,SGPP1,ABCG1,TMEM30B,APOL6,PRELID3B,ABCA5,EEPD1,PLEKHA8,SCP2,LPCAT3,OSBPL1A,PITPNA,VAPA,ACE,SEC24A,XKR9,ATP8B4,STX12,ATP11B,PLSCR4,PLSCR1,BDKRB2,DAB2,ITGAV,SCARB2,COL4A3BP,PLA2G10,OSBPL8,ARV1,AQP9,SLC27A3,ABCA6,ANO6,PDZD8,THBS1,RPS6KB1,VPS13C,SAR1B,LIPA,VPS54,ATG2B,PPARA,SLC10A7,ATP9B,ACSL3,FABP3,PLA2G12A,LHCGR,PSAP,PTCH1,ABCB4,APOL3,ABCA1,FZD4,PNPLA8,ARL8B,APOL1,TMF1,ATP8B2,LRP6,KCNJ8,ABCD2…
"Cluster 9"	GO:BP	regulation of proteolysis involved in protein catabolic process	GO:1903050	FALSE	0.0462884	1.33453	233	2553	51	21031	STYX,ZYG11B,SUMO2,UBE2K,RCHY1,SOCS4,MTM1,AXIN2,GABARAPL2,CAMLG,BAG2,DAB2,SOCS5,RNFT1,PTEN,GABARAP,KLHL40,UFL1,FBXW7,GLMN,TMX1,HFE,TMTC3,TMEM168,PHF20L1,WAC,UBQLN2,NUPR1,FMR1,OGT,USP9X,UBE3A,PSMD10,MAP1A,TMF1,ARIH1,MDM2,RNF139,CSNK1A1,USP38,RNF19A,BAG5,LRRK2,PIAS1,RYBP,SUMO1,ANKIB1,TRIB2,RNF217,RAD23B,ATXN3
"Cluster 10"	source	term_name	term_id	highlighted	adjusted_p_value	negative_log10_of_adjusted_p_value	term_size	query_size	intersection_size	effective_domain_size	intersections
"Cluster 10"	GO:BP	protein polyubiquitination	GO:0000209	FALSE	3.20021e-06	5.49482	261	1983	57	21031	SKP1,UBR5,TRAF6,PELI2,BTRC,CTNNB1,TRIM21,MKRN1,TRIM22,ANAPC10,NMI,TPP2,RFPL1,RNF165,UBE2E3,TRIM44,UBE4B,TRIM5,CUL3,ERCC8,TOPORS,DDB2,HECTD1,DDX3X,TRIP12,NPEPPS,SASH1,RNF185,FBXO38,RNF213,SPOP,ARRDC4,ITCH,UBE2R2,UBE3D,FBXO22,ANAPC4,FBXO4,UBE2D4,UBE2Q1,PARK2,TRAF3IP2,CDC16,TRAF5,RNF144B,DZIP3,TRIM38,RFFL,UBE2H,RNF114,LNPEP,RNF41,UBE2L6,FBXO9,RNF20,TRIM32,FOXF2
"Cluster 10"	GO:BP	fatty acid metabolic process	GO:0006631	FALSE	2.18594e-05	4.66036	397	1983	74	21031	CPT2,UCP3,FMO4,LEP,ADH5,LPIN2,ACSL4,ADH4,PRKAG1,DCAF5,MLYCD,PLA2G4A,LONP2,PPARG,RPP14,TNXB,ADTRP,AIG1,SNCA,ACADSB,ETFBKMT,EHHADH,CAV1,CBR4,OLAH,HSD17B4,CYP4V2,PEX7,HACL1,INSIG2,MUT,ALOX15,ALDH3A2,LIPC,PDK1,ACSS1,ACACA,PCCA,PEX5,ACSBG2,PEX2,ACSS2,USP48,ETFDH,PRKAG2,PANK2,ACAD11,PDK2,NUDT7,CYP2U1,ETFA,PLA2G5,ERLIN2,ABHD5,PIBF1,OXSM,AASDH,ACAT1,LPIN1,HACD4,ACADM,ACOT4,CROT,AMACR,NR1H3,PPARGC1A,AVPR1…
"Cluster 10"	GO:BP	lipid oxidation	GO:0034440	FALSE	0.000465952	3.33166	115	1983	30	21031	CPT2,FMO4,LEP,ADH5,ADH4,MLYCD,LONP2,PPARG,ETFBKMT,EHHADH,HSD17B4,CYP4V2,PEX7,HACL1,ALOX15,PEX5,PEX2,ETFDH,APOD,PRKAG2,ACAD11,ETFA,ACAT1,ACADM,CROT,AMACR,PPARGC1A,HADHB,ECHDC2,IRS1
"Cluster 10"	GO:BP	fatty acid oxidation	GO:0019395	TRUE	0.000469786	3.3281	109	1983	29	21031	CPT2,FMO4,LEP,ADH5,ADH4,MLYCD,LONP2,PPARG,ETFBKMT,EHHADH,HSD17B4,CYP4V2,PEX7,HACL1,ALOX15,PEX5,PEX2,ETFDH,PRKAG2,ACAD11,ETFA,ACAT1,ACADM,CROT,AMACR,PPARGC1A,HADHB,ECHDC2,IRS1
"Cluster 10"	GO:BP	epithelial cell proliferation	GO:0050673	TRUE	0.000861285	3.06485	441	1983	75	21031	EGFR,WNT5A,FGF1,LEP,BTRC,APLN,CTNNB1,PRKCA,PDCD6,VDR,ECM1,ZEB2,IL6,KDM5B,PPARG,CFLAR,CCL24,NOTCH2,IFT172,CDKN1A,VEGFD,CAV1,STK4,HAS2,LAMB1,IFT74,SP1,FLCN,PSEN1,STXBP4,SMAD3,PIK3CB,STAT6,MCC,IFT52,ZNF304,OSR1,GDF5,ROBO1,PEX2,PGR,RBPJ,CASK,COL8A1,WDR48,CDH13,MTA3,SYNJ2BP,VEGFA,IGFBP5,KIT,PTPRK,TACSTD2,CDKN2B,F3,IFT57,FST,HIF1A,STAT3,STAT1,SERPINB1,ATP7A,NF1,SRSF6,VEGFB,IL12A,CDK6,KLF9,BTK,HGF,NR2F2…
"Cluster 10"	GO:BP	fatty acid catabolic process	GO:0009062	FALSE	0.00110161	2.95797	107	1983	28	21031	CPT2,LEP,LPIN2,MLYCD,LONP2,ADTRP,AIG1,ETFBKMT,EHHADH,HSD17B4,PEX7,HACL1,PCCA,PEX5,PEX2,USP48,ETFDH,ACAD11,NUDT7,ETFA,ACAT1,LPIN1,ACADM,CROT,AMACR,HADHB,ECHDC2,IRS1
"Cluster 10"	GO:BP	macromolecule methylation	GO:0043414	FALSE	0.00114145	2.94254	178	1983	39	21031	METTL14,PRMT9,FAM98B,MTRR,THUMPD3,RNMT,THADA,ZC3H13,TRMT5,ETFBKMT,RLF,TRDMT1,TRMT10A,TRMT12,DIMT1,TRMO,KMT2E,FOS,TYW3,TFB2M,METTL8,MPHOSPH8,METTL18,PRMT3,SETD2,EEF1AKMT1,SMARCA5,BAZ2A,THUMPD2,KMT2A,BCDIN3D,MTO1,NSUN3,TRMT11,SLC25A26,CMTR1,METTL16,NSUN4,SMCHD1
"Cluster 10"	GO:BP	microtubule-based transport	GO:0099111	FALSE	0.00124689	2.90417	213	1983	44	21031	NME5,AGTPBP1,LRPPRC,CLUAP1,STAU1,IFT88,RSPH4A,RHOT1,ACTR10,COPG2,WDR35,TRAK1,IFT172,MGARP,IFT81,IFT74,MAP1B,ICK,NEK10,IFT52,CFAP43,MAP2,FYCO1,KIFAP3,MREG,CCDC39,SPG11,SPEF2,OPA1,STK36,RABL2A,IFT57,FEZ1,SUN1,HIF1A,ROPN1L,CCDC103,HSBP1,TTC21A,AP3M1,KIF13A,DST,TTLL1,TTC21B
"Cluster 10"	GO:BP	monocarboxylic acid catabolic process	GO:0072329	FALSE	0.00354531	2.45035	132	1983	31	21031	CPT2,IDS,LEP,LPIN2,HEXA,MLYCD,LONP2,ADTRP,AIG1,ETFBKMT,EHHADH,HSD17B4,PEX7,HACL1,PCCA,PEX5,PEX2,USP48,ETFDH,ACAD11,IDNK,NUDT7,ETFA,ACAT1,LPIN1,ACADM,CROT,AMACR,HADHB,ECHDC2,IRS1
"Cluster 10"	GO:BP	response to nutrient levels	GO:0031667	TRUE	0.006106	2.21424	496	1983	79	21031	SGIP1,SSTR3,EGFR,SORL1,NNT,BCL10,SETDB1,UCP3,LEP,ADRB1,KDM4A,EIF2S1,OTC,CTSK,RRAGD,RRAGA,PRKAG1,VDR,MLYCD,ZEB2,PPARG,EIF2AK1,TNFRSF11B,BCKDHB,TNRC6A,CDKN1A,PIK3C3,CAV1,USP33,EIF2A,BBS2,OMA1,IL15RA,SPX,STC2,TSSK1B,FOS,SP1,FLCN,MAP1B,ATG7,IGF1R,WNT4,EP300,TBC1D5,FBP1,PIK3R4,ALB,PEX2,SIRT5,TSC1,HCRT,PRKAG2,FBXO22,IFI16,ACVR1C,BECN1,PDK2,VPS41,BCAS3,RXRB,EIF2AK4,CPS1,H6PD,CDKN2B,RRAGB,NCOA1,BMP8A,ACA…
"Cluster 10"	GO:BP	canonical NF-kappaB signal transduction	GO:0007249	TRUE	0.0075768	2.12051	309	1983	55	21031	CARD16,DHX36,WNT5A,TRAF6,BCL10,PELI2,NFKB1,PRKCE,BTRC,CTNNB1,TRIM21,TRIM22,SNIP1,NFKBIA,ANKRD17,SECTM1,ECM1,RFPL1,CFLAR,RHOA,TRIM52,TRIM5,CAV1,AZI2,TLR6,TNFRSF10B,OPTN,IRAK1BP1,EP300,IFIT5,TIRAP,CX3CR1,CASP1,FYN,TBK1,PPM1B,RIPK1,ATP2C1,EDA2R,VEGFA,NEK6,PARK2,TRAF3IP2,ZDHHC13,TRAF5,ZC3HAV1,CASP8,STAT1,TRIM38,ASH1L,ALPK1,BTK,TAB2,TRIM32,RHOH
"Cluster 10"	GO:BP	lipid modification	GO:0030258	FALSE	0.00835964	2.07781	192	1983	39	21031	CPT2,FMO4,LEP,ADH5,ADH4,MLYCD,LONP2,PPARG,MBOAT4,ETFBKMT,EHHADH,HSD17B4,CYP4V2,PEX7,HACL1,A3GALT2,ALOX15,RNF213,PEX5,PEX2,ETFDH,APOD,PRKAG2,MTMR1,ACAD11,ETFA,B3GALT1,FIG4,ACAT1,ACADM,CROT,AMACR,PPARGC1A,HADHB,DGKA,ECHDC2,INPP4B,IRS1,MTMR3
"Cluster 10"	GO:BP	regulation of autophagy	GO:0010506	FALSE	0.0089396	2.04868	357	1983	61	21031	EXOC4,LEP,TRIM21,CISD1,KDM4A,VPS35,TRIM22,RRAGD,RRAGA,SLC35D3,RFPL1,MTCL1,SNCA,CALCOCO2,TPCN1,DRAM1,PIK3C3,TRIM5,EIF4G2,DCAF12,USP33,ORMDL3,OPTN,LEPR,ATP6V1B2,FLCN,PIK3CB,RAB3GAP1,EP300,IL4,SETD2,FYCO1,PIK3R4,TBK1,SCFD1,TSC1,IFI16,GSK3B,BECN1,EIF2AK4,PARK2,MCL1,RRAGB,FEZ1,ATP6V1E2,HIF1A,DAPK1,STAT3,ATP6V1C1,UBQLN1,DEPTOR,TRIM38,TIGAR,HGF,TAB2,RNF41,ATP6V1G2,EXOC1,ATF6,MTMR3,TRIM32
"Cluster 10"	GO:BP	positive regulation of canonical NF-kappaB signal transduction	GO:0043123	FALSE	0.00923167	2.03472	207	1983	41	21031	CARD16,DHX36,TRAF6,BCL10,PELI2,PRKCE,CTNNB1,TRIM21,TRIM22,ANKRD17,SECTM1,ECM1,RFPL1,CFLAR,RHOA,TRIM52,TRIM5,CAV1,TLR6,TNFRSF10B,IFIT5,TIRAP,CX3CR1,CASP1,FYN,TBK1,RIPK1,ATP2C1,EDA2R,VEGFA,NEK6,PARK2,TRAF3IP2,ZDHHC13,TRAF5,ZC3HAV1,CASP8,TRIM38,ALPK1,TAB2,TRIM32
"Cluster 10"	GO:BP	organic acid catabolic process	GO:0016054	FALSE	0.0106535	1.97251	252	1983	47	21031	CPT2,PON1,IDS,LEP,LPIN2,OTC,ACAD8,HEXA,MTRR,MLYCD,LONP2,ADTRP,AIG1,MTHFS,BCKDHB,ACADSB,HIBADH,ETFBKMT,AASS,EHHADH,HSD17B4,PEX7,HACL1,GNPDA1,ATP2B4,PON3,MCCC1,PCCA,PEX5,PEX2,USP48,ETFDH,ACAD11,IDNK,HMGCL,NUDT7,ETFA,MCCC2,ACAT1,LPIN1,ACADM,ACOT4,CROT,AMACR,HADHB,ECHDC2,IRS1
"Cluster 10"	GO:BP	carboxylic acid catabolic process	GO:0046395	FALSE	0.0106535	1.97251	252	1983	47	21031	CPT2,PON1,IDS,LEP,LPIN2,OTC,ACAD8,HEXA,MTRR,MLYCD,LONP2,ADTRP,AIG1,MTHFS,BCKDHB,ACADSB,HIBADH,ETFBKMT,AASS,EHHADH,HSD17B4,PEX7,HACL1,GNPDA1,ATP2B4,PON3,MCCC1,PCCA,PEX5,PEX2,USP48,ETFDH,ACAD11,IDNK,HMGCL,NUDT7,ETFA,MCCC2,ACAT1,LPIN1,ACADM,ACOT4,CROT,AMACR,HADHB,ECHDC2,IRS1
"Cluster 10"	GO:BP	regulation of innate immune response	GO:0045088	FALSE	0.0113532	1.94488	415	1983	68	21031	PARP14,PAK2,HLA-A,WNT5A,TRAF6,AP1G1,BCL10,PRKCE,DHX58,PYHIN1,LEP,TRIM21,EPG5,PIK3R6,IFIH1,NFKBIA,SAMHD1,ANKRD17,NMI,COLEC12,TRAFD1,PPARG,PUM1,IRF1,TRIM5,CAV1,TLR6,FPR2,DDX3X,SLC15A3,SERPINB9,RNF185,PTPN11,ADAR,CTSS,EP300,TIRAP,SCIMP,ZNFX1,CASP1,IPO5,FYN,TBK1,POLR3C,MATR3,IFI16,GIGYF2,PLA2G5,ERAP1,DDX60,CFH,TOMM70,ZC3HAV1,CASP8,UBQLN1,COLEC10,IL12A,NR1H3,USP15,PPP6C,ALPK1,N4BP1,STAT5B,BTK,IFI35,NF…
"Cluster 10"	GO:BP	methylation	GO:0032259	FALSE	0.0119796	1.92156	268	1983	49	21031	SETDB1,METTL14,PRMT9,EZH1,FAM98B,MTRR,THUMPD3,RNMT,THADA,ZC3H13,TRMT5,ETFBKMT,RLF,TRDMT1,TRMT10A,TRMT12,DIMT1,TRMO,KMT2E,FOS,TYW3,TFB2M,METTL8,MPHOSPH8,METTL18,PRMT3,SETD9,SETD2,EEF1AKMT1,SMARCA5,INMT,METTL23,BAZ2A,THUMPD2,KMT2A,BCDIN3D,MTO1,NSUN3,TRMT11,SETD5,MTR,SLC25A26,NSD1,ASH1L,CMTR1,METTL16,NSUN4,KDM2A,SMCHD1
"Cluster 10"	GO:BP	regulation of epithelial cell proliferation	GO:0050678	FALSE	0.0154244	1.81179	363	1983	61	21031	EGFR,WNT5A,FGF1,LEP,APLN,CTNNB1,PRKCA,PDCD6,VDR,ECM1,KDM5B,PPARG,CFLAR,CCL24,NOTCH2,IFT172,VEGFD,CAV1,STK4,HAS2,LAMB1,IFT74,SP1,FLCN,STXBP4,SMAD3,MCC,IFT52,ZNF304,OSR1,GDF5,ROBO1,PEX2,PGR,RBPJ,CASK,WDR48,CDH13,MTA3,SYNJ2BP,VEGFA,PTPRK,TACSTD2,CDKN2B,F3,IFT57,HIF1A,STAT3,STAT1,ATP7A,NF1,SRSF6,VEGFB,IL12A,CDK6,KLF9,BTK,NR2F2,ST8SIA1,THBS4,RGN
"Cluster 10"	GO:BP	regulation of canonical NF-kappaB signal transduction	GO:0043122	FALSE	0.0224724	1.64835	274	1983	49	21031	CARD16,DHX36,WNT5A,TRAF6,BCL10,PELI2,PRKCE,BTRC,CTNNB1,TRIM21,TRIM22,NFKBIA,ANKRD17,SECTM1,ECM1,RFPL1,CFLAR,RHOA,TRIM52,TRIM5,CAV1,TLR6,TNFRSF10B,OPTN,IFIT5,TIRAP,CX3CR1,CASP1,FYN,TBK1,PPM1B,RIPK1,ATP2C1,EDA2R,VEGFA,NEK6,PARK2,TRAF3IP2,ZDHHC13,TRAF5,ZC3HAV1,CASP8,STAT1,TRIM38,ASH1L,ALPK1,TAB2,TRIM32,RHOH
"Cluster 10"	GO:BP	establishment of mitochondrion localization, microtubule-mediated	GO:0034643	FALSE	0.0257672	1.58893	26	1983	11	21031	AGTPBP1,LRPPRC,RHOT1,ACTR10,TRAK1,MGARP,MAP1B,OPA1,FEZ1,HIF1A,HSBP1
"Cluster 10"	GO:BP	mitochondrion transport along microtubule	GO:0047497	TRUE	0.0257672	1.58893	26	1983	11	21031	AGTPBP1,LRPPRC,RHOT1,ACTR10,TRAK1,MGARP,MAP1B,OPA1,FEZ1,HIF1A,HSBP1
"Cluster 10"	GO:BP	positive regulation of hydrolase activity	GO:0051345	FALSE	0.0284958	1.54522	378	1983	62	21031	EGFR,BCL10,ADRB1,PDCD6,RFPL1,DLC1,VSIR,PPARG,CCL24,RHOA,SNCA,RALGAPA1,PKP4,RAPGEF6,TBC1D20,USP6NL,GPR65,DDX3X,ARHGEF7,BCL2L13,MUT,SMAD3,PERP,MYO9A,RAB3GAP1,BLID,NTF3,ARHGAP6,S100A10,RAPGEF2,CASP1,FYN,ROBO1,PDGFRB,TBC1D30,TSC1,EVI5,IFI16,ACVR1C,GSK3B,DOCK9,SLC11A2,MBP,KIT,PLA2G5,ARHGAP42,F3,IFT57,RIC1,DAPK1,CASP8,STAT3,PIP5K1A,RPS27L,WRN,NF1,MAP4K4,NR1H3,AVPR1A,ASAP2,DOCK11,DOCK7
"Cluster 10"	GO:BP	ER-nucleus signaling pathway	GO:0006984	TRUE	0.0297332	1.52676	46	1983	15	21031	EIF2S1,TMCO1,C12ORF49,EIF2A,CCDC47,INSIG2,RPAP2,GSK3B,ATG10,PPP1R15B,ATP2A2,ERLIN2,MBTPS1,MBTPS2,ATF6
"Cluster 10"	GO:BP	microtubule-based movement	GO:0007018	FALSE	0.030154	1.52065	427	1983	68	21031	IGBP1,CYB5D1,NME5,AGTPBP1,LRPPRC,TCTE1,CFAP61,IQCG,CLUAP1,STAU1,IFT88,RSPH4A,RHOT1,ACTR10,TSSK4,COPG2,WDR35,TRAK1,STARD9,IFT172,TTC12,MGARP,TMEM232,DNALI1,BBS2,IFT81,IFT74,EFCAB1,MAP1B,ICK,NEK10,IFT52,ATP2B4,CFAP43,MAP2,FYCO1,TEKT3,KTN1,KIFAP3,MREG,CCDC39,KIF16B,SPG11,SPEF2,OPA1,KIF6,DRC1,STK36,KIF13B,RABL2A,CFAP70,TTLL9,IFT57,FEZ1,SUN1,HIF1A,ROPN1L,CCDC103,HSBP1,TTC21A,ASH1L,AP3M1,KIF13A,DST,TTL…
"Cluster 10"	GO:BP	cytoskeleton-dependent intracellular transport	GO:0030705	FALSE	0.0360324	1.44331	211	1983	40	21031	AGTPBP1,LRPPRC,CLUAP1,STAU1,IFT88,RHOT1,ACTR10,COPG2,WDR35,TRAK1,IFT172,PPFIA2,MGARP,MYO1B,IFT81,IFT74,MAP1B,ICK,IFT52,MYO5C,MAP2,FYCO1,KIFAP3,MREG,MYO1E,SPG11,OPA1,KIF13B,RABL2A,IFT57,FEZ1,SUN1,HIF1A,HSBP1,TTC21A,AP3M1,KIF13A,DST,PRICKLE1,TTC21B
"Cluster 10"	GO:BP	response to virus	GO:0009615	TRUE	0.0392011	1.4067	406	1983	65	21031	PDE12,DHX36,TRAF6,NFKB1,SLFN11,DHX58,TRIM21,TRIM22,IFIH1,SAMHD1,NMI,IL6,ISG20,IFIT3,TRIM52,IRF1,TRIM44,TRIM5,LGALS8,AZI2,IRF2,DDX3X,APOBEC3G,RNF185,SELENOK,SMAD3,TPT1,ATG7,ADAR,IFIT5,IL4,CRCP,ZNFX1,SETD2,G3BP1,CASP1,TBK1,POLR3C,ITCH,NPC2,PPM1B,IFI16,BECN1,JAK1,SERINC3,NMBR,IFI44,EIF2AK4,TRAF3IP2,POU2F2,DDX60,MORC3,TOMM70,ZC3HAV1,HIF1A,DDX60L,CHMP3,STAT1,IL12A,CDK6,TRIM38,DDX17,EXOC1,TRIM32,IFIT2
"Cluster 10"	GO:BP	fatty acid beta-oxidation	GO:0006635	FALSE	0.0430998	1.36552	76	1983	20	21031	CPT2,LEP,MLYCD,LONP2,ETFBKMT,EHHADH,HSD17B4,PEX7,PEX5,PEX2,ETFDH,ACAD11,ETFA,ACAT1,ACADM,CROT,AMACR,HADHB,ECHDC2,IRS1
