# Supplementary material for: Broad repression of DNA repair genes in senescent cells identified by integration of transcriptomic data
Source: Nucleic Acids Res. 2024 Dec 31;53(1):gkae1257. doi: 10.1093/nar/gkae1257 (PMC11724277; doi:10.1093/nar/gkae1257)
Supplement: gkae1257_Supplemental_Files [file gkae1257_supplemental_files.zip › Suppl_Table_6_Transcription_Factors_analysis.xlsx]

## Sheet: TF enrichment
TF enrichment using TF from "ENCODE_and_ChEA" database
Enrichment were performed on DNA-repair genes found to be down-regulated in our meta-analysis (Sheet number 2)
Related to Figure 3E (Y-axis)
NAME	Adjusted P-value
E2F4	2.06e-55
E2F6	1.2e-19
E2F1	6.69e-12
NFYB	1.16e-09
NFYA	1.7e-08
SIN3A	1.91e-08
CREB1	2.93e-08
MAX	2.93e-08
BRCA1	8.64e-08
TAF1	3.12e-07
ELF1	4.03e-06
YY1	2.26e-05
ATF2	2.26e-05
MYC	5.56e-05
SP1	0.000318
GABPA	0.000501
FOS	0.000951
PBX3	0.000951
SRF	0.00336127
IRF3	0.00406481
USF1	0.00406481
FOXM1	0.00423942
CREB1	0.00451596
PML	0.0073081
SP2	0.00929554
BCLAF1	0.012135
NRF1	0.0133783
ZBTB33	0.0139367
ATF3	0.0432401
FLI1	0.0478514
ZC3H11A	0.0609542
NR2C2	0.0662598
FOXA1	0.0701763
STAT3	0.0857105
ZNF384	0.0868973
MYC	0.106213
SPI1	0.109345
USF2	0.112011
KLF4	0.126427
IRF1	0.139304
UBTF	0.139304
ZBTB7A	0.142936
SPI1	0.142936
CEBPD	0.149533
CHD1	0.166907
CEBPB	0.224142
TP53	0.227279
CBX3	0.271347
TAF7	0.271347
BHLHE40	0.277862
RUNX1	0.280927
POU5F1	0.285788
RFX5	0.286652
SOX2	0.293415
TRIM28	0.408304
TCF3	0.478764
TCF3	0.593095
MYOD1	0.630701
FOXP2	0.66804
PPARG	0.66804
EGR1	0.66804
VDR	0.69913
EGR1	0.69913
YY1	0.724563
TCF7L2	0.724563
SIX5	0.724563
AR	0.724563
KAT2A	0.724563
RELA	0.749944
RAD21	0.750407
STAT5A	0.750407
CTCF	0.755094
SMC3	0.78955
TRIM28	0.80091
NFIC	0.828449
RCOR1	0.828449
PPARD	0.828449
ERG	0.842431
NANOG	0.850857
NFE2L2	0.851088
FOXA2	0.851992
ZMIZ1	0.855168
GATA2	0.855168
HDAC2	0.856157
STAT3	0.856157
SALL4	0.866932
HNF4A	0.885469
SMAD4	0.913852
NELFE	0.913852
GATA1	0.937353
BCL3	0.937353
EZH2	0.974801
REST	0.985132
REST	0.999996
TP63	0.999996
SUZ12	0.999996

## Sheet: DNA-repair down INPUT
DNA-repair genes down-regulated during senescence (from Suppl. Table 3B, DNA_REPAIR pathway leading Edge). This list was used as input for the TF enrichment in sheet 1.
Name
DCLRE1B
H2AX
DCLRE1A
FEN1
DCLRE1C
MRE11
RIF1
MCM8
MCM9
TONSL
HMGB2
NUCKS1
SMC5
SMC6
BRCA1
HMGB1
BRCA2
PRPF19
TENT4A
HPF1
EME1
KAT5
PAXX
SMARCAD1
NBN
KPNA2
CYREN
GEN1
PARP1
PARP2
RMI1
ACTR5
NSMCE2
SETMAR
LIG3
BAZ1B
SPIDR
RNF168
MMS22L
RAD51D
SFPQ
RAD51C
UBE2V2
DNA2
BLM
VCP
PAXIP1
PRKDC
CDCA5
RAD54B
RAD51AP1
RECQL4
BRIP1
MAPK8
MTA1
SLX4
RNF138
RAD21
NSD2
RBBP8
NHEJ1
BARD1
POLQ
XRCC6
XRCC4
KDM4D
XRCC5
XRCC2
XRCC3
RPA1
XRCC1
PALB2
SEM1
MAD2L2
POLA1
PPP5C
RAD51
TDP1
RFWD3
RPA3
NABP2
UBE2N
AUNIP
TRIP13
BAP1
PCNA
OGG1
UNG
POLD3
POLD1
TDG
POLD2
POLE
POLG
PRMT6
RFC5
RFC3
RFC4
LIG1
RFC1
RFC2
APEX2
HMGA2
NEIL3
APEX1
ISY1
COPS7B
POLR2C
POLR2D
POLR2G
RPS27A
HMGN1
AQR
USP7
FANCC
RAD23A
CHD1L
COMMD1
GTF2H3
RBX1
CUL4A
COPS3
COPS6
ERCC2
ERCC8
MMS19
ZNF830
CUL4B
SETD2
RNASEH2A
MLH1
MSH6
MSH2
EXO1
MSH3
ABL1
FAAP24
USP1
ATRIP
FAAP100
TOP3B
FANCI
RMI2
CENPX
FANCM
TOP3A
FANCA
FANCB
FANCE
FANCG
FANCF
FANCD2
UBE2T
TELO2
RAD54L
TOPBP1
SSBP1
POLE2
POLE3

## Sheet: TF fold change during senescenc
This present the Fold change of each TF during senescence using Suppl. Table 4 data
Related to Figure 3E (X-axis) and 3F
NAME	Adj.P.value	log2FoldChange
E2F4	2.06e-55	-1.2584
E2F6	1.2e-19	-1.573
E2F1	6.69e-12	-5.6617
NFYB	1.16e-09	-1.43
NFYA	1.7e-08	-2.3836
SIN3A	1.91e-08	-2.0471
BRCA1	8.64e-08	-4.8089
ELF1	4.03e-06	0.93461
MYC	0.106213	-1.9007
MYC	5.56e-05	-1.9007
SP1	0.000318	-1.5987
FOS	0.000951	0.35073
PBX3	0.000951	-2.0283
SRF	0.00336127	-2.6811
USF1	0.00406481	-0.27868
FOXM1	0.00423942	-8.1928
BCLAF1	0.012135	-1.5926
NRF1	0.0133783	-1.5917
ATF3	0.0432401	4.0639
FLI1	0.0478514	-1.4511
NR2C2	0.0662598	-2.3669
FOXA1	0.0701763	1.8071
STAT3	0.0857105	1.5792
STAT3	0.856157	1.5792
SPI1	0.142936	0.76177
SPI1	0.109345	0.76177
USF2	0.112011	0.20704
KLF4	0.126427	1.6846
IRF1	0.139304	1.466
UBTF	0.139304	-2.2276
ZBTB7A	0.142936	0.62972
CEBPD	0.149533	1.5493
CHD1	0.166907	-2.2353
CEBPB	0.224142	1.7679
TP53	0.227279	-1.7091
CBX3	0.271347	-1.9745
TAF7	0.271347	0.78847
BHLHE40	0.277862	0.063356
TRIM28	0.80091	-2.7472
TRIM28	0.408304	-2.7472
TCF3	0.593095	-3.3386
TCF3	0.478764	-3.3386
FOXP2	0.66804	-0.02175
PPARG	0.66804	-1.5983
EGR1	0.66804	-1.8641
EGR1	0.69913	-1.8641
VDR	0.69913	0.82073
SIX5	0.724563	0.11893
RAD21	0.750407	-2.9331
STAT5A	0.750407	1.4165
CTCF	0.755094	-2.6731
SMC3	0.78955	-2.5783
NFIC	0.828449	-1.4554
PPARD	0.828449	-1.7633
NFE2L2	0.851088	0.20526
ZMIZ1	0.855168	-1.9265
GATA2	0.855168	-2.2829
HDAC2	0.856157	-2.0523
SALL4	0.866932	0.75105
SMAD4	0.913852	-1.4806
BCL3	0.937353	-0.83366
EZH2	0.974801	-6.7433
SUZ12	0.999996	-2.2151
