# Supplementary material for: Broad repression of DNA repair genes in senescent cells identified by integration of transcriptomic data
Source: Nucleic Acids Res. 2024 Dec 31;53(1):gkae1257. doi: 10.1093/nar/gkae1257 (PMC11724277; doi:10.1093/nar/gkae1257)
Supplement: gkae1257_Supplemental_Files [file gkae1257_supplemental_files.zip › Suppl_Table_4_MetaAnalysis_and_Enrichment.xlsx]

## Sheet: Description
Supplementary table 4: Tables regrouping the different meta-analysis strategies
This excel table regroups the differents approaches used to perform meta-analysis and integrates the selected datasets in a super-dataset.
The selected dataset used as input for the meta-analysis can be found in Supp. Fig. 3B.
The approached are REM = Random Effect Model, Fisher method, Stouffer method, FEM = Fixed Effect Model. Comparaison between the methods can be found in Supp. Fig. 2C.
The REM method was selected as it was the most stringent method and used in Fig. 2.
The GSEA enrichment results can be found in the "REM GSEA KEGG enrichment" and "REM GSEA GOBP enrichment" sheet in this files.
The ORA enrichment results can be found in the "REM ORA KEGG enrichment" and "REM ORA GOBP enrichment" sheet in this files.
This analysis was performed using expressanalyst tool:
Liu, P., Ewald, J., Pang, Z. et al. ExpressAnalyst: A unified platform for RNA-sequencing analysis in non-model species. Nat Commun 14, 2995 (2023). https://doi.org/10.1038/s41467-023-38785-y

## Sheet: REM
Method: Random Effect Model (REM)
EntrezID	Name	GSE3356 INPUT_FC	GSE63577 HFF_FC	GSE63577 WI38_FC	GSE72407 ETO INPUT_FC	GSE109700_Input_FC	GSE132369 INPUT_FC	GSE132370 INPUT_FC	GSE168994_INPUT_FC	GSE175533_IRIS_INPUT_FC	GSE175533_RS_INPUT_FC	GSE3356 INPUT_Pval	GSE63577 HFF_Pval	GSE63577 WI38_Pval	GSE72407 ETO INPUT_Pval	GSE109700_Input_Pval	GSE132369 INPUT_Pval	GSE132370 INPUT_Pval	GSE168994_INPUT_Pval	GSE175533_IRIS_INPUT_Pval	GSE175533_RS_INPUT_Pval	CombinedES	Pval
2305	FOXM1	-5983.5	-4599.2	-4892.4	-3825.6	-5815.6	-6332.1	-6721.9	-5911	-5982	-4993.2	0.043912	0.0023801	0.015114	7.5e-10	0.0034693	0.0031589	0.02174	0.019585	0.0091709	0.00039229	-8.1928	1.28e-09
4001	LMNB1	-6949.2	-3798.1	-4706.1	-3975.1	-8618.8	-6692.6	-7874.3	-6650.4	-5861.4	-4020.1	0.048954	0.004984	0.012198	5.29e-10	0.0037673	0.0014031	0.016366	0.023937	0.01857	0.00022227	-7.941	1.31e-08
1058	CENPA	-1075.6	-595.44	-851.8	-396.42	-1379.9	-1114.3	-1320.5	-1243.6	-1029.4	-808.6	0.042346	0.0031235	0.010525	2.6e-08	0.0037191	0.0011099	0.010758	0.025593	0.010657	0.0033675	-7.8557	1.28e-09
81610	FAM83D	-3251	-1814.6	-2536.7	-1651.5	-4034.9	-2866.3	-3419.8	-3134.2	-2997.5	-2163.1	0.048439	0.0039538	0.011317	2.76e-09	0.0040908	0.00087144	0.019885	0.016391	0.013379	0.00061157	-7.8488	1.28e-09
55143	CDCA8	-3584.4	-2233.7	-3109.9	-2227.2	-4336.1	-3614.1	-4164.5	-3658.5	-3711.2	-3123.8	0.056222	0.0036994	0.014737	3.93e-09	0.0035824	0.0018533	0.017235	0.021451	0.013837	0.0001609	-7.7293	1.28e-09
9133	CCNB2	-3788.1	-2440.2	-3369.4	-1759.3	-5658.3	-3879	-4906.3	-4250	-3818.6	-2827.8	0.042934	0.0046785	0.016	5.29e-10	0.0046844	0.001727	0.018332	0.022972	0.011903	0.00019377	-7.7106	7.32e-09
9212	AURKB	-2803.7	-1504	-2154	-1291.5	-3272.2	-2807.5	-3011.6	-2465	-2535.1	-2021.2	0.042346	0.0050918	0.01026	2.27e-09	0.0037191	0.0011965	0.024827	0.022061	0.013431	0.00024536	-7.6418	1.42e-09
147841	SPC24	-2588.2	-1052.1	-1295.7	-851.69	-3295.5	-1602.7	-1920.7	-1706.2	-1627	-1142.6	0.050084	0.0052504	0.016067	3.93e-09	0.0034693	0.0019337	0.012478	0.019449	0.013531	2.3e-05	-7.6371	1.32e-09
55355	HJURP	-4239.4	-1992.4	-3288.6	-1910.8	-4539.3	-3621.3	-3752.4	-3707.8	-3422.2	-2560.4	0.042748	0.0047371	0.014594	2.65e-09	0.0040651	0.0013674	0.022519	0.028678	0.013371	0.00048599	-7.482	1.28e-09
4176	MCM7	-12930	-8943.7	-9773.4	-6976.8	-19842	-14967	-15725	-10930	-13983	-11077	0.042934	0.0039588	0.0172	4.03e-09	0.0037191	0.002451	0.018458	0.028597	0.013488	0.00028354	-7.441	1.28e-09
701	BUB1B	-5875.1	-2392.5	-3989.1	-2147.2	-6612.1	-4453.5	-5170.1	-4326.6	-4420.3	-3282.8	0.048439	0.0043813	0.013339	4.42e-09	0.0045954	0.0017381	0.020565	0.015379	0.011987	0.0007821	-7.4277	1.28e-09
79968	WDR76	-2299.4	-1195.7	-1603.6	-1441.2	-3642.8	-2328.1	-2625.9	-2260.8	-2211.3	-1385.5	0.064124	0.0074	0.02053	5.29e-10	0.0044808	0.00089781	0.013974	0.019449	0.0083193	0.0027507	-7.4276	1.42e-09
1031	CDKN2C	-1630.9	-729.85	-1112.5	-888.08	-1527.7	-1617.8	-1782.6	-1734.9	-1359.7	-978.03	0.042346	0.0074937	0.0089381	1.55e-08	0.0035824	0.0036878	0.01524	0.027287	0.011171	0.0015819	-7.4263	1.28e-09
4171	MCM2	-4344.1	-3834.8	-3404.9	-3257.8	-7379.3	-5765.2	-6115.3	-4896.6	-5415.1	-4608.3	0.042346	0.004567	0.014981	3.93e-09	0.0049038	0.0014031	0.010793	0.028968	0.016335	0.00018485	-7.4226	1.28e-09
23397	NCAPH	-2987.2	-1613.1	-2328.1	-1359.2	-3941.1	-2856.5	-3155.4	-2781.4	-2659.5	-2131.5	0.042934	0.0046263	0.016067	2.05e-08	0.0035824	0.0014715	0.01434	0.019449	0.012089	0.00048222	-7.4205	1.28e-09
9837	GINS1	-1395.3	-813.13	-1182.2	-1146.9	-2013.6	-1170	-1673.5	-1626.4	-1429.5	-1070.2	0.042346	0.0048364	0.017353	2.38e-08	0.0037191	0.0015578	0.0093147	0.015467	0.011389	0.0030729	-7.3569	1.28e-09
22974	TPX2	-14618	-8247.5	-10498	-6043.3	-16283	-12323	-14628	-12369	-12929	-9693.3	0.042934	0.0043668	0.015755	2.65e-09	0.0041755	0.0020619	0.018443	0.028375	0.018231	0.00055407	-7.3243	1.28e-09
9833	MELK	-4439	-2089.2	-3104.5	-2177.6	-5064	-3985.1	-4464.9	-4074.9	-4025.4	-2913.2	0.042934	0.0049979	0.01678	3.23e-09	0.0049737	0.0033062	0.012404	0.029582	0.016679	0.000713	-7.2222	1.28e-09
10112	KIF20A	-9549.5	-6892.2	-7207.7	-3482.3	-14629	-8415.4	-11233	-9521	-9291.2	-6558.6	0.051596	0.00446	0.015886	6.43e-09	0.0039611	0.0014896	0.019849	0.019885	0.01462	2.71e-05	-7.175	1.32e-09
51512	GTSE1	-3087	-2216.8	-2790	-1832.3	-3499.8	-3123	-3611	-3583	-3250.1	-2687	0.042346	0.0054017	0.0090199	1.05e-08	0.0044954	0.0025812	0.019983	0.019058	0.013488	2.6e-05	-7.1689	1.28e-09
8438	RAD54L	-986.4	-709.38	-927.65	-622.2	-1060.8	-1094.4	-1135.3	-935.92	-986.62	-774.6	0.042346	0.0019876	0.012184	1.84e-07	0.0039086	0.0022169	0.012478	0.030456	0.0072046	0.0014762	-7.1157	1.28e-09
9055	PRC1	-14283	-7693.7	-10063	-5648.3	-19556	-12428	-14777	-10294	-11545	-7221.5	0.044811	0.0042553	0.015336	2.76e-09	0.0040984	0.0033062	0.025302	0.024716	0.016001	0.00027198	-7.0521	1.28e-09
2175	FANCA	-1938.3	-1379.6	-1610.7	-1028.3	-2091.9	-1816.5	-1889.9	-1750.8	-1514.3	-1142.2	0.048894	0.0059058	0.015755	1.79e-08	0.0041755	0.0021378	0.0090585	0.019782	0.018831	0.00098282	-7.0499	1.28e-09
991	CDC20	-4848	-4680.8	-5824.8	-4005.6	-12664	-7231.2	-8645.3	-8964.3	-9955.1	-7760.7	0.042346	0.0042813	0.015014	5.66e-09	0.0037191	0.0013522	0.025897	0.025662	0.016267	0.00022603	-7.0071	1.42e-09
332	BIRC5	-6888.5	-4745.3	-5897.5	-3596	-9393.3	-6762.2	-8230.2	-6694.1	-7485.7	-4829.2	0.042346	0.0035619	0.014292	4.03e-09	0.0039611	0.001878	0.027032	0.025761	0.018239	0.00026616	-7.0003	1.42e-09
10403	NDC80	-3167.4	-1760.8	-2151.7	-950.88	-3791.1	-2355.5	-3038.5	-2549.6	-2462.7	-1736.1	0.048439	0.0029229	0.017754	2.65e-09	0.0064966	0.0015854	0.017431	0.024716	0.018193	0.0008106	-6.9757	1.32e-09
5347	PLK1	-5044.5	-3558.6	-4197.9	-3280.5	-5539.1	-5475.5	-5942.1	-5354.1	-5228.7	-4351.9	0.042346	0.0035069	0.012473	7.26e-09	0.003904	0.0035488	0.028017	0.024716	0.015428	7.09e-05	-6.9578	1.32e-09
9156	EXO1	-1938.4	-995.37	-1428.4	-1020	-2481.9	-1539	-1827.5	-1543.3	-1576.3	-986.38	0.042346	0.0039863	0.02053	4.88e-08	0.0057163	0.002451	0.0062196	0.028597	0.0058965	0.0017793	-6.9424	1.28e-09
55247	NEIL3	-870.83	-513.06	-638.47	-327.03	-1148.5	-639.1	-870.79	-874.65	-881.01	-643.53	0.042346	0.0030644	0.022488	3.23e-09	0.0068145	0.00087144	0.0090478	0.025371	0.020975	0.0013033	-6.9071	4.26e-08
4175	MCM6	-3144.4	-3441.3	-2566	-3392.2	-5558.7	-5098.4	-5318.2	-4684.5	-4227.6	-2727.5	0.042934	0.004721	0.043924	2.27e-09	0.0047111	0.0014031	0.010653	0.028375	0.01149	0.0029114	-6.8908	1.33e-08
113130	CDCA5	-2771.9	-1952.7	-2418.9	-2002.8	-2952.9	-2802.7	-3055.2	-2880.1	-2811.8	-2282.3	0.042346	0.0050534	0.016998	3.93e-09	0.0034107	0.0059358	0.020629	0.026382	0.01847	0.00098282	-6.8555	1.28e-09
11004	KIF2C	-6546	-2927	-4315	-2456.8	-8233	-5429.7	-6486.5	-5078.2	-5146.9	-4566.6	0.042346	0.0033705	0.014937	3.87e-08	0.0039611	0.002524	0.01614	0.028968	0.017854	3.62e-06	-6.8354	1.28e-09
83879	CDCA7	-1341	-1264.2	-1589.8	-1002.8	-2173.4	-1628.2	-2015.4	-1762.1	-1895.4	-1276.1	0.042346	0.0044672	0.020539	4.03e-09	0.0040908	0.0010594	0.015896	0.015379	0.022113	0.0013336	-6.8349	1.42e-09
3835	KIF22	-4233.9	-2151.3	-2548.4	-1632.7	-5722.1	-4153.2	-4737.5	-4281.6	-4045.4	-3169.7	0.04285	0.0040782	0.02053	2.48e-08	0.0040908	0.00288	0.018443	0.0253	0.011903	0.00022227	-6.8286	1.28e-09
29127	RACGAP1	-7224.9	-4674	-6250.8	-3850.1	-11115	-6814.5	-8388.8	-7223.7	-8333.9	-6302.9	0.042346	0.004983	0.019211	2.48e-08	0.0042499	0.0019714	0.01764	0.019437	0.013431	0.00098954	-6.8224	1.28e-09
128239	IQGAP3	-7315.1	-5109.5	-5110.9	-1801.5	-8675.9	-6112.7	-6095.6	-5511.4	-5829.6	-3622.2	0.042934	0.0045484	0.016174	7.28e-09	0.0038729	0.0022386	0.025151	0.019437	0.01847	0.00038189	-6.8156	1.29e-09
4174	MCM5	-4528.3	-4568.2	-4302.8	-3995.8	-7422.3	-6613.7	-6771.4	-5720.1	-6367.8	-4955.3	0.042346	0.004567	0.016067	2.87e-08	0.0046711	0.0025777	0.01074	0.030456	0.018563	2.71e-05	-6.7941	1.28e-09
4288	MKI67	-19504	-13334	-14320	-9984.2	-17498	-15105	-16767	-17104	-16439	-12022	0.042934	0.0049744	0.015026	3.81e-08	0.0040596	0.0014204	0.01948	0.016586	0.015801	0.0024253	-6.7706	1.28e-09
4605	MYBL2	-2949.4	-2318.5	-2318.3	-2043.9	-2621	-3066.7	-3047.9	-2859.5	-2516.6	-1807.3	0.042748	0.0035562	0.018443	2.58e-08	0.0037957	0.0024797	0.022284	0.038383	0.011903	2.3e-05	-6.7472	1.29e-09
55388	MCM10	-2714.9	-1247.2	-1908	-1550	-3633.5	-1984.1	-2609.3	-1659.7	-2164.6	-1158.1	0.049867	0.0060653	0.01713	1.92e-08	0.0045175	0.0022169	0.012268	0.015467	0.019195	0.0025256	-6.7455	1.28e-09
2146	EZH2	-2283.8	-1488.7	-1901.6	-1013	-3106.8	-2287	-2606.6	-2247	-2463.9	-1510.3	0.047328	0.0050739	0.0097583	2.13e-07	0.0040908	0.0025777	0.011129	0.023774	0.012662	0.00071873	-6.7433	1.28e-09
7083	TK1	-4663.4	-5218.4	-4613.5	-3479	-5135.5	-6048.6	-6160.7	-5816.4	-5749.9	-4819.2	0.047328	0.0029691	0.021283	2.35e-08	0.004162	0.0022475	0.022286	0.03008	0.013379	0.00050297	-6.729	1.28e-09
29128	UHRF1	-4150.4	-3294.5	-3118.5	-4101.8	-7507	-5485.1	-5614.9	-6803.2	-6052.5	-4831.4	0.042934	0.006358	0.02372	5.82e-09	0.0055086	0.0014476	0.018285	0.019585	0.011248	0.00048222	-6.6884	1.32e-09
5427	POLE2	-616.01	-420.7	-585.78	-301.73	-879.13	-644.89	-773.92	-693.32	-660.96	-483.3	0.071366	0.0053549	0.010416	1.49e-07	0.0054792	0.0021834	0.0062196	0.030456	0.007461	0.0046101	-6.6847	1.28e-09
10460	TACC3	-4162.9	-3826.9	-4760.7	-2982.8	-5547.6	-5524.8	-5820.8	-5895.1	-5625.2	-4326.5	0.042346	0.0033712	0.014779	4.08e-08	0.0037191	0.0023354	0.029083	0.023952	0.012842	0.0001396	-6.6418	1.32e-09
51514	DTL	-3471.7	-1619	-2646.3	-2321.2	-4397.1	-3075.3	-3360.1	-2630	-3252.9	-2117.9	0.050084	0.0063165	0.021259	1.69e-08	0.0043215	0.0017541	0.011208	0.017686	0.019923	0.0013749	-6.6414	1.28e-09
990	CDC6	-3102.5	-2180.2	-3083.1	-2533.3	-4615.9	-3271.1	-3571.1	-3005.1	-3347.1	-1609.1	0.057473	0.0057101	0.018721	1.27e-08	0.0048085	0.0030211	0.019983	0.027959	0.01393	0.0029267	-6.6407	1.28e-09
9493	KIF23	-8418.4	-4885.1	-6306.3	-3946.3	-9050.8	-7216.3	-7931.5	-6975.7	-7259.7	-3291.2	0.057473	0.0046816	0.021844	6.44e-09	0.0051036	0.0018646	0.017235	0.018665	0.017103	0.0044802	-6.6017	1.28e-09
221150	SKA3	-2198.7	-1114.2	-1570.9	-1200.5	-2130.3	-1970	-2184.8	-2112.3	-1787.4	-1434.8	0.047328	0.0036778	0.014737	4.14e-08	0.0045793	0.0016625	0.019983	0.022826	0.019576	0.00019377	-6.5777	1.28e-09
83461	CDCA3	-2770.2	-1730.2	-2336.6	-930.72	-3636.3	-2885.3	-3300.7	-2976.9	-2874.1	-2132.2	0.047551	0.0043259	0.012995	6.83e-08	0.0035824	0.0020276	0.024524	0.023172	0.016001	0.00015599	-6.572	1.29e-09
8914	TIMELESS	-3283.3	-2481.5	-2759.3	-2083.7	-3793	-3462.7	-3732.1	-3232.8	-3193.7	-2721.2	0.042346	0.0057453	0.025257	1.29e-08	0.0035824	0.0013522	0.01524	0.022666	0.020942	0.000713	-6.5681	1.62e-09
2289	FKBP5	-1268.1	-1264.1	-1108.9	-841.57	-1636.5	-1241.5	-1746.4	-1799.3	-1597.7	-1366.7	0.042934	0.0030208	0.027836	1.08e-07	0.0040908	0.0018533	0.0069185	0.01481	0.012121	0.0010191	-6.5571	1.4e-09
10615	SPAG5	-9549.9	-4224.5	-6404	-3242.9	-12053	-7407.1	-8889.2	-6897	-7937.4	-5681.7	0.048439	0.004567	0.018037	1.55e-08	0.0037191	0.0027922	0.026006	0.027051	0.018309	0.00022227	-6.5487	1.32e-09
51659	GINS2	-1105	-1099.2	-1387.4	-1108.5	-2267.2	-1653.1	-1775.1	-1657.7	-1730.4	-1391.6	0.042346	0.0022009	0.019639	2.59e-08	0.0039809	0.004336	0.01715	0.029995	0.02366	0.0007821	-6.5308	1.28e-09
79801	SHCBP1	-5638.3	-3495.8	-5156.9	-3150.1	-6373.3	-5038.3	-5974.4	-5352.7	-5459.2	-3801.5	0.042748	0.0055721	0.014314	3.76e-08	0.0044593	0.0022386	0.022386	0.024307	0.01747	0.0028143	-6.5234	1.28e-09
890	CCNA2	-7891.5	-3377.9	-5312.3	-3523.7	-9558.6	-5576.1	-7877.3	-6815.8	-6638.3	-4081.2	0.042748	0.0043325	0.018689	1.4e-08	0.0062681	0.0015397	0.016409	0.019449	0.019756	0.00022227	-6.5124	1.42e-09
24137	KIF4A	-4109.6	-2153.9	-3567.5	-2171.3	-6417.4	-3511.1	-4633.8	-4059.8	-4440.2	-3453.2	0.042346	0.0036655	0.018481	7.7e-08	0.0040908	0.0041479	0.018197	0.028968	0.01489	0.00095686	-6.5077	1.28e-09
4172	MCM3	-6502.9	-5440.1	-5063	-5133.8	-11842	-8829.1	-9628.9	-7149.5	-7214.7	-5400	0.042934	0.0048364	0.025811	1.12e-07	0.0037751	0.0022179	0.012027	0.028968	0.011485	0.00048599	-6.494	1.28e-09
9582	APOBEC3B	-350.78	-570.34	-574.17	-364.25	-657.83	-550.45	-673	-804.02	-710.21	-740.6	0.042346	0.0029691	0.014983	3.19e-07	0.0039248	0.0022169	0.012478	0.03008	0.013556	0.00026633	-6.4695	1.28e-09
6241	RRM2	-12054	-9428.8	-11445	-7238	-14240	-12238	-13929	-13762	-13463	-10318	0.04285	0.0039393	0.015028	1.65e-07	0.0044399	0.0024072	0.015552	0.023136	0.016267	0.0012648	-6.4647	1.28e-09
891	CCNB1	-11435	-6631.5	-9422.4	-4440.7	-16848	-9470	-12729	-10072	-11633	-9175.8	0.04333	0.0030644	0.019103	3.93e-09	0.0051549	0.002494	0.03044	0.023819	0.019588	0.0004268	-6.4401	1.68e-09
146909	KIF18B	-2178.4	-1424.3	-1900.9	-1261.5	-2566.7	-2345.1	-2510.6	-2520.2	-2126.4	-1566.2	0.042346	0.004984	0.0096673	2.73e-07	0.0040908	0.0012656	0.014465	0.019449	0.014022	2.71e-05	-6.43	1.52e-09
699	BUB1	-6865	-3371.1	-4568.7	-2181.2	-9134.8	-5245.5	-6937.9	-5259.9	-6062.6	-3998	0.042748	0.0055721	0.016126	5.96e-08	0.004825	0.0010913	0.019983	0.019782	0.016335	0.0013259	-6.4116	1.28e-09
81620	CDT1	-1163.4	-923.27	-1096.4	-943.78	-1149.2	-1428.2	-1433.8	-1263.5	-1316.3	-1004.3	0.042934	0.004702	0.015976	3.93e-09	0.0098902	0.002524	0.021042	0.036258	0.015375	0.0001396	-6.4037	1.7e-09
7153	TOP2A	-35027	-15531	-22242	-8588.4	-38020	-22538	-29054	-26468	-25782	-13712	0.04333	0.0048864	0.016212	9.86e-08	0.0061717	0.0013522	0.0093147	0.019449	0.015624	0.0038241	-6.3983	1.28e-09
8318	CDC45	-1632.2	-1174.8	-1560.5	-917.84	-2394.4	-1647.3	-1744.5	-1469.8	-1608.5	-1167.3	0.060819	0.0063165	0.017031	4.49e-08	0.0037191	0.0051292	0.018092	0.021054	0.018336	0.00037945	-6.3926	1.28e-09
2177	FANCD2	-2907.1	-1312.7	-1904	-903.71	-4172.9	-2068.5	-2582	-2243.6	-2210.6	-1492	0.048439	0.0052144	0.016451	1.91e-07	0.0045928	0.0024612	0.01215	0.028968	0.01426	0.0018641	-6.3827	1.28e-09
55771	PRR11	-4298.6	-3940.9	-5829.1	-3293.2	-7607.2	-4482.2	-6637.7	-6421.1	-6959.3	-5591.4	0.056232	0.0058483	0.016212	5.07e-08	0.0040015	0.0052229	0.025117	0.024298	0.013556	0.0015747	-6.3772	1.28e-09
10635	RAD51AP1	-1146.3	-926.92	-1257.8	-593.08	-1665.2	-942.21	-1469.4	-1250.4	-1412.5	-950.35	0.042346	0.0048864	0.017353	1.33e-07	0.0052607	0.0040202	0.0090585	0.017686	0.013379	0.0042034	-6.3648	1.28e-09
54443	ANLN	-34076	-15539	-22163	-12084	-36547	-25454	-30632	-25794	-26154	-14310	0.042934	0.0054017	0.016607	7.51e-08	0.0051642	0.0015397	0.016533	0.015498	0.016001	0.0043437	-6.3255	1.28e-09
11130	ZWINT	-4337.4	-3308.7	-4053.7	-2645.2	-5524.2	-3995.7	-5048.7	-4345.8	-4179.5	-3349.5	0.052392	0.0052991	0.020158	2.38e-08	0.0037191	0.0025998	0.018443	0.028345	0.025818	0.0028773	-6.3098	1.28e-09
9319	TRIP13	-3498.3	-2253.6	-3170.8	-1623.3	-4819.8	-2887.2	-3569.9	-3211.1	-3464.2	-2636.5	0.042346	0.0039463	0.017585	9.86e-08	0.0040908	0.0033067	0.027725	0.025761	0.012121	0.00041877	-6.2971	1.28e-09
51203	NUSAP1	-6909.3	-3767.9	-4829	-2062.4	-8687.2	-5185.7	-6816.4	-6118.1	-5349.3	-3705.7	0.048642	0.0030208	0.014172	2.53e-07	0.0044554	0.00081065	0.014527	0.019585	0.020666	0.0007821	-6.2517	1.33e-09
200916	RPL22L1	-2135.4	-4120.8	-3915.7	-2598.5	-4841.2	-2901.3	-3292.4	-2122.9	-3623.2	-3297.5	0.097236	0.0025095	0.016451	3.23e-09	0.0046514	0.0033931	0.02227	0.044833	0.034474	0.0027871	-6.2228	1.42e-09
3978	LIG1	-2149.7	-1934.5	-1828.4	-1169.1	-2595.3	-2225.8	-2505.1	-2074.7	-1999	-1810.8	0.04333	0.0050565	0.016891	2.98e-07	0.0041872	0.0027262	0.0090585	0.023866	0.018718	0.00075948	-6.1888	1.28e-09
93323	HAUS8	-647.61	-398.86	-657.35	-532.57	-893.79	-773.2	-841.51	-706.73	-717.99	-445.54	0.050563	0.0053131	0.018603	2.13e-07	0.0041755	0.0052337	0.018332	0.025425	0.010657	0.0019017	-6.1804	1.28e-09
10535	RNASEH2A	-1686.8	-1669.5	-1804.6	-1165.7	-2729.9	-2063	-2298.8	-1938.9	-2179.8	-1978.5	0.060346	0.0046089	0.018661	2.48e-08	0.0035992	0.0021543	0.032101	0.024786	0.020843	0.00022227	-6.1779	1.76e-09
9700	ESPL1	-2666	-1289.1	-1504.2	-414.45	-2616.9	-2321.3	-2544.3	-2318.2	-1848.3	-1222.9	0.042346	0.0035326	0.02844	0.0045988	0.0040908	0.0022169	0.0093147	0.020623	0.0074367	0.00027198	-6.1705	0.00075598
55215	FANCI	-4979.8	-2994.3	-3683.4	-2004.8	-5739.4	-4067.9	-4904.7	-4223.8	-4100	-2974.9	0.048894	0.0050739	0.023549	6.31e-08	0.0054423	0.0022515	0.01074	0.019437	0.016247	0.0064136	-6.1644	1.28e-09
5983	RFC3	-1765.3	-1166.2	-1727.7	-1114	-2075.9	-1589.9	-2132.7	-1681.8	-1852.1	-1383	0.048642	0.0063916	0.018421	2.64e-08	0.0046711	0.0014105	0.01074	0.023395	0.023769	0.0081293	-6.1307	1.28e-09
11113	CIT	-4834.2	-2947.2	-3358.7	-1723.6	-4603.7	-3720.3	-4376.2	-3946.3	-3394.2	-2989.4	0.042346	0.0033929	0.014598	1.91e-07	0.0041411	0.002361	0.019983	0.019449	0.02129	0.00022227	-6.1278	1.32e-09
4998	ORC1	-1378.7	-647.56	-970.78	-883.64	-2041.2	-1343	-1535.6	-1136.5	-1200.8	-908.01	0.048894	0.01214	0.019619	7.51e-08	0.0041257	0.0033103	0.0093147	0.019585	0.017311	0.0015478	-6.1074	1.28e-09
4173	MCM4	-8697.3	-6890.9	-6615.8	-4995.6	-12530	-9303	-10432	-9839.3	-8986.8	-6586.2	0.049891	0.007083	0.027198	7.75e-08	0.0047408	0.0018646	0.012027	0.016988	0.018189	0.00090455	-6.0954	1.28e-09
3151	HMGN2	-1351.7	-4507.5	-3600.2	-3023	-10562	-3250.2	-4188.8	-10676	-9824.6	-8717.3	0.047703	0.0029691	0.031737	7.51e-08	0.0040908	0.0036573	0.018332	0.019585	0.018349	0.00093784	-6.0936	1.28e-09
79733	E2F8	-534.55	-355.98	-346.78	-210.68	-567.51	-475.29	-535.6	-501.31	-366.8	-221.21	0.042346	0.0018325	0.0086916	1.44e-06	0.0041665	0.0016518	0.018332	0.017931	0.0061125	0.00092618	-6.0932	1.72e-09
5732	PTGER2	-2052.5	-342.82	-1849.4	-888.95	-2280	-1826.2	-2454.8	-2140.7	-1284.3	-1625.6	0.044476	0.0018065	0.020158	1.55e-08	0.0045079	0.0024679	0.017431	0.030141	0.041487	0.0007821	-6.0826	4.02e-09
8208	CHAF1B	-1149.8	-868.49	-1087.6	-1007.5	-1607.7	-1474.3	-1505	-1282.2	-1222.8	-895.92	0.042346	0.0057152	0.02845	1.04e-07	0.0040336	0.0013522	0.013998	0.028968	0.018336	0.00022227	-6.0657	1.72e-09
3832	KIF11	-8753.6	-3956.7	-5414.5	-3082.8	-9172.7	-6524	-8219.7	-7197.1	-6473.1	-2955.6	0.042934	0.0057089	0.015755	1.05e-07	0.0062775	0.00049773	0.011452	0.01481	0.016151	0.0065024	-6.0556	1.28e-09
55723	ASF1B	-1592.5	-1317.2	-1208.2	-1050.3	-2116	-1769.1	-1839.9	-1824	-1505.6	-1259.9	0.057679	0.0047468	0.015976	3.02e-07	0.0034697	0.0016952	0.016643	0.019585	0.020666	0.00019377	-6.0472	1.6e-09
54892	NCAPG2	-5656.9	-3822.1	-5051.5	-2354.9	-7187.3	-5625.9	-6559.1	-5869.9	-5488	-4082.1	0.042748	0.0064557	0.020237	2.85e-07	0.0049038	0.0014715	0.013558	0.020154	0.013771	0.0013257	-6.0312	1.28e-09
4085	MAD2L1	-1546.9	-1546.6	-2502.9	-1328.6	-3578.4	-1705.3	-3140.4	-2704.3	-3046.2	-2160	0.042346	0.0053121	0.012928	3.82e-08	0.0065998	0.00089781	0.015552	0.0071427	0.022678	0.0082116	-6.0266	1.28e-09
151648	SGO1	-824.11	-369.04	-553.35	-348	-912.59	-562.59	-766.95	-614.61	-618.59	-409.74	0.042346	0.0062768	0.015278	7.51e-08	0.0050316	0.0016597	0.018633	0.032874	0.026391	0.0018378	-6.0252	1.28e-09
1033	CDKN3	-1270	-1333.8	-1480.4	-584.5	-2236.5	-1502.6	-1947.7	-1741.3	-1724.6	-1504.6	0.050212	0.0038054	0.012198	8.83e-08	0.0050715	0.0016176	0.024491	0.025662	0.028496	0.00056502	-6.0178	1.32e-09
3148	HMGB2	-7374.9	-4693.9	-7203.6	-3340	-13756	-8269.7	-11073	-9455.3	-9293	-7056.1	0.042346	0.0054286	0.022471	1.62e-07	0.0038023	0.00087144	0.010709	0.023172	0.02598	0.00086599	-5.9748	1.89e-09
55872	PBK	-3496.3	-2065	-3277.4	-1223.2	-4625.3	-3190	-4306.9	-3568.5	-3744.2	-2623.6	0.042346	0.0044564	0.016067	1.76e-07	0.0061121	0.00081065	0.016409	0.015467	0.017719	0.0051577	-5.9664	1.28e-09
5198	PFAS	-3164.1	-2407.6	-2280.2	-2041.8	-3682.6	-3146.7	-3195.9	-2731.7	-2754.6	-2618	0.059412	0.0055721	0.028729	4.88e-08	0.0052291	0.0022386	0.018332	0.019585	0.021948	0.00086752	-5.9341	1.28e-09
5888	RAD51	-1008.2	-613.3	-855	-819.33	-1375.9	-1091.6	-1174.9	-872.03	-988.4	-551.4	0.050963	0.0032553	0.018721	6e-08	0.0041078	0.003278	0.026508	0.039405	0.028766	0.0019314	-5.9278	1.28e-09
11065	UBE2C	-2849.8	-1704.2	-2830.7	-1901.7	-5042.7	-3711	-4020.6	-4142	-4041.9	-3369.2	0.049925	0.0050004	0.014983	7.73e-08	0.0034107	0.0022456	0.037646	0.025662	0.021298	0.00048554	-5.9191	1.72e-09
116832	RPL39L	-587.57	-593.2	-631.08	-535.79	-971.34	-889	-925.93	-759	-799.93	-721.37	0.08953	0.0052313	0.028658	4.33e-08	0.0052615	0.0028773	0.025117	0.029706	0.017719	0.00074566	-5.9014	1.28e-09
4751	NEK2	-1714.7	-1100.6	-1600	-716.08	-3013.2	-1595.9	-2507.1	-2066.4	-2069.1	-1387.3	0.052855	0.0039588	0.013698	6.63e-07	0.0052298	0.0022386	0.015896	0.015467	0.016001	0.0040144	-5.8784	1.28e-09
580	BARD1	-1851.8	-618.97	-1028.2	-965.09	-2096.1	-1198.9	-1595	-1248.7	-1243.1	-580.39	0.057676	0.0078036	0.015755	4.17e-07	0.0057515	0.00087144	0.010709	0.024716	0.01181	0.0054048	-5.8589	1.28e-09
2189	FANCG	-1620.2	-1033.8	-1186.1	-876.79	-2133.8	-1680.5	-1856.9	-1487.7	-1603.7	-1182.2	0.048439	0.0057783	0.035899	1.3e-07	0.0040908	0.0025776	0.015663	0.036835	0.017427	0.0011108	-5.8518	1.28e-09
157313	CDCA2	-5194.1	-2021.5	-2652.1	-1001.8	-5727.2	-2489.2	-3901.5	-3056.3	-3431.8	-1988.4	0.042934	0.0049979	0.013241	1.38e-06	0.0063135	0.0016463	0.011208	0.019585	0.0063804	0.00079922	-5.849	1.42e-09
5424	POLD1	-1690.4	-1443.3	-1507.3	-1204.8	-1884.9	-1992	-2041.9	-1722.6	-1734	-1465	0.047328	0.0043325	0.01333	1.62e-07	0.0084541	0.0034909	0.015896	0.037816	0.02543	0.0012118	-5.8388	1.28e-09
63967	CLSPN	-5720.2	-1776.4	-3083.5	-2725.6	-7384.5	-3585.9	-4162.1	-3091.6	-4329.5	-2580.4	0.052903	0.0066811	0.014981	5.35e-07	0.0052291	0.0019337	0.015374	0.012897	0.013642	0.0044164	-5.8353	1.28e-09
5426	POLE	-3447.7	-2630.8	-2708	-1898.2	-3576.9	-3438.7	-3342.9	-3043.4	-2618.6	-1988.8	0.049925	0.0056172	0.024088	2.4e-07	0.004271	0.0030993	0.014612	0.023774	0.022777	0.00085165	-5.8185	1.28e-09
79019	CENPM	-640.15	-690.65	-703.34	-405.96	-841.48	-720.28	-842.82	-718.18	-840.34	-844.88	0.042346	0.003381	0.014594	3.58e-07	0.0056785	0.0030358	0.018751	0.030815	0.021004	0.00020046	-5.8157	1.32e-09
54478	PIMREG	-1835.4	-1603.5	-1794.4	-1050.3	-2909.6	-2164.2	-2598.9	-2326.7	-2474.3	-2077.2	0.042346	0.0048864	0.022296	1.79e-07	0.0034107	0.0022386	0.028566	0.028968	0.019274	0.00034974	-5.786	1.8e-09
5010	CLDN11	-8027.8	-7264	-8966.4	-9965	-7059.7	-9467.5	-10414	-10025	-10400	-9236.6	0.042346	0.0017313	0.017754	1.01e-09	0.012434	0.019879	0.037987	0.038231	0.01412	0.00048554	-5.7857	1.07e-05
2091	FBL	-2699.7	-4035.9	-3496.5	-2952.5	-4464.8	-4506.2	-4307	-3659.7	-4249.1	-4494.6	0.042748	0.003644	0.024317	1.62e-07	0.0035824	0.0027397	0.029586	0.037539	0.0201	0.00056834	-5.7743	1.52e-09
1870	E2F2	-345.53	-257.6	-251.81	-132.55	-499.24	-316.22	-393.47	-267.53	-195.12	-118.6	0.059468	0.0077978	0.016067	0.0010548	0.0034693	0.0024364	0.01074	0.01993	0.0061037	0.002228	-5.7738	8.55e-05
10024	TROAP	-1828.8	-1243.3	-1489.5	-735.78	-1964.7	-1766.3	-1967.9	-1924.3	-1429.2	-1151.8	0.035902	0.0046861	0.011852	1.45e-06	0.0039086	0.0014031	0.017235	0.02625	0.01424	0.00026836	-5.7695	1.97e-09
55789	DEPDC1B	-1092.2	-546.61	-678.25	-325.92	-1340.1	-797.33	-1097.1	-899.15	-888.97	-665.05	0.057987	0.0033997	0.01533	1.88e-06	0.0056578	0.0016146	0.01524	0.018665	0.0031249	0.0024253	-5.7573	1.52e-09
387103	CENPW	-1184.9	-843.2	-1274.4	-707.12	-1717.1	-1345.8	-1529.9	-1218.4	-1314.3	-1257.1	0.042346	0.0053131	0.017263	1.49e-08	0.0012783	0.004454	0.03044	0.030456	0.040152	0.002083	-5.7501	6.68e-09
7112	TMPO	-10170	-5683.8	-8047.7	-4580	-14462	-8012.1	-12581	-9283.3	-10035	-6734	0.048439	0.0058182	0.017771	3.84e-07	0.0046913	0.0006991	0.0093147	0.0068676	0.024207	0.0031516	-5.7412	1.64e-09
10376	TUBA1B	-22437	-38044	-43759	-35346	-125590	-49446	-56789	-83550	-101120	-94530	0.06924	0.0037604	0.03413	9.37e-08	0.0040908	0.0021272	0.025624	0.031499	0.021108	0.0030838	-5.7189	1.28e-09
64151	NCAPG	-6472	-2753	-4373.4	-2371.2	-7164.7	-5064.6	-6320.2	-5527	-5376.2	-3498.1	0.050212	0.0045484	0.012198	7.09e-07	0.0085525	0.00081065	0.012478	0.012797	0.016698	0.0030683	-5.6934	1.4e-09
1869	E2F1	-1639.9	-1028.2	-1396.5	-1297.6	-2690.7	-2166	-2137.4	-1565.7	-2136.5	-731.46	0.062738	0.0059579	0.020814	5.07e-08	0.0037191	0.0065242	0.029572	0.024307	0.021004	0.0077339	-5.6617	1.28e-09
5557	PRIM1	-613.63	-399.46	-624.56	-280.49	-1210	-714.92	-921.26	-615.52	-784.79	-606.82	0.080493	0.013054	0.020358	1.17e-07	0.0053949	0.00082313	0.0025245	0.019449	0.021298	0.00079922	-5.6426	6.57e-08
56992	KIF15	-2781.5	-1131.8	-1592.3	-693.66	-3453.8	-1942	-2303.8	-1888.4	-1647.1	-938.28	0.050084	0.005161	0.027218	3.23e-07	0.0056872	0.0006991	0.0090585	0.01743	0.022174	0.002522	-5.6292	1.89e-09
81624	DIAPH3	-4229.1	-2705.7	-3159	-2418.3	-4702	-3951.9	-4300.4	-3426.4	-3869.3	-1817.2	0.061159	0.0055977	0.027522	6.5e-08	0.0079224	0.0011616	0.015234	0.018253	0.020212	0.0081482	-5.6113	1.29e-09
10036	CHAF1A	-2686.4	-1860.1	-2125.1	-1802.6	-3548.2	-2934.4	-2900.3	-2394.2	-2491.4	-1769.1	0.048642	0.0052461	0.02904	1.78e-07	0.0041434	0.0032031	0.029316	0.030734	0.018193	0.000303	-5.6071	1.42e-09
9088	PKMYT1	-1027.8	-983.55	-1008.3	-778.47	-594.63	-1192.5	-1246.6	-1213.8	-1079.4	-915.61	0.042748	0.0057969	0.016067	1.28e-07	0.016682	0.0030211	0.011019	0.038043	0.016369	2.6e-05	-5.6011	2.31e-09
51435	SCARA3	-10857	-5290.5	-7284.2	-8809.1	-9105.4	-11759	-11553	-11629	-9214.4	-8718.4	0.042934	0.004984	0.07347	4.21e-08	0.0039831	0.002524	0.014222	0.026817	0.028771	0.00072011	-5.59	4.4e-07
3184	HNRNPD	-3145.2	-6518.6	-5993.3	-5808	-2677.9	-7509.3	-7505.2	-7203.5	-7022.4	-6716.8	0.042346	0.0034054	0.034348	1.62e-07	0.0058943	0.0015578	0.019121	0.034002	0.021629	0.0032369	-5.5839	1.32e-09
9918	NCAPD2	-10020	-7067.6	-7724.6	-3915.1	-13585	-9509	-10942	-10020	-10083	-7586.1	0.042934	0.0067926	0.018037	8.76e-07	0.0037191	0.0022386	0.015552	0.026382	0.021948	0.00051589	-5.577	1.56e-09
139886	SPIN4	-461.62	-115.28	-329.18	-420.12	-413.93	-413.87	-518.43	-493.48	-443.89	-324.36	0.042346	0.13809	0.049092	4.42e-09	0.0040908	0.0014031	0.0093147	0.01993	0.017667	0.0080427	-5.5503	0.00027898
993	CDC25A	-1474.8	-752.84	-1056	-959.94	-2491.2	-1232.1	-1401.6	-1242.7	-1656.4	-1052.5	0.042346	0.0086263	0.021072	1.65e-07	0.0037191	0.0069803	0.021042	0.025429	0.027616	0.0022616	-5.5056	1.28e-09
5422	POLA1	-1984.6	-1385.9	-1314.1	-1037.7	-2371.6	-1767.8	-1853.1	-1590.2	-1738	-1083.4	0.048642	0.0057245	0.015742	1.5e-06	0.0052354	0.0020239	0.0093147	0.026382	0.01857	0.0055061	-5.5051	1.28e-09
1663	DDX11	-467.63	-571.25	-972.45	-577.31	-2004.7	-903.4	-970.79	-1515.5	-1435.2	-962.96	0.043109	0.0059567	0.012488	1.87e-06	0.004271	0.0058416	0.013676	0.025174	0.018736	0.00027425	-5.4908	1.42e-09
55165	CEP55	-7008.9	-3991.6	-5756.8	-2462.6	-9588.9	-5596.9	-7705.6	-6249.4	-6394.1	-3550.7	0.059645	0.0041582	0.01642	9.52e-07	0.004825	0.001195	0.026604	0.019449	0.016277	0.0047198	-5.49	1.28e-09
4522	MTHFD1	-2577.8	-3873.9	-3286.2	-2518.7	-4264.7	-3704.1	-3739.9	-4184.5	-4061.1	-3938.6	0.056232	0.0053549	0.04226	1.03e-07	0.0043215	0.0046175	0.024017	0.027547	0.021599	0.0029106	-5.4863	1.28e-09
79172	CENPO	-2362.6	-1178.1	-1506.3	-1405.3	-2507.7	-2155.2	-2230.9	-1742.3	-1972.7	-1445.3	0.048439	0.0042168	0.025598	9.18e-07	0.0039248	0.0040661	0.023261	0.023828	0.016706	0.00048222	-5.4625	1.5e-09
55536	CDCA7L	-1312.4	-1437.6	-1057	-1132.8	-2502.4	-1713.1	-1583.2	-1308.2	-1308.5	-1142.6	0.042934	0.0074059	0.051351	5.15e-08	0.0045453	0.002335	0.02046	0.036835	0.021987	0.0011801	-5.443	1.94e-09
9232	PTTG1	-2305.9	-2890	-4127	-1455.6	-8324	-4215.8	-5066.4	-4547.8	-5339.7	-4998.4	0.050602	0.0018325	0.015278	1.44e-06	0.0040651	0.002451	0.028677	0.015467	0.019274	0.00037945	-5.4319	2.8e-09
51053	GMNN	-1735.8	-975.67	-1675.5	-1154.4	-2446.5	-2057.7	-2231.9	-1797.3	-1845.4	-1259.8	0.042934	0.0076127	0.020493	4e-07	0.0048351	0.0013522	0.014252	0.019449	0.032705	0.0012648	-5.4233	1.72e-09
284403	WDR62	-1938.2	-1132.1	-1568.9	-823.33	-2054.9	-1905.4	-2102.6	-1816.9	-1735.9	-1400.6	0.042346	0.0056355	0.0080993	1.43e-06	0.0041755	0.0064982	0.022781	0.022061	0.021456	0.00037945	-5.4087	1.56e-09
10606	PAICS	-4394.7	-8221.6	-8610.4	-5663.5	-11784	-7852.4	-8458.2	-8620.7	-10675	-9496.2	0.048439	0.0046785	0.02438	2.86e-07	0.0057391	0.0022622	0.035046	0.038512	0.018747	0.0028656	-5.4023	1.28e-09
2237	FEN1	-2811.2	-2440	-2980.7	-2370.7	-5183	-3957.8	-4076.6	-3941.5	-3869.6	-2665	0.044746	0.0067148	0.019333	3.66e-07	0.0040908	0.0029265	0.032104	0.012897	0.02419	0.0014887	-5.4012	1.42e-09
9627	SNCAIP	-1021	-41.825	-356.8	-633.98	-950.42	-963.5	-894.14	-828.42	-704.24	-460.22	0.065253	0.01386	0.024361	1.23e-07	0.0043215	0.0028773	0.025624	0.030082	0.022732	0.00075103	-5.3999	1.43e-09
6491	STIL	-2635.1	-1117.9	-1597.9	-1221.2	-2742.8	-1804.3	-2196.5	-1839.8	-2120.2	-1220.8	0.048439	0.0066256	0.035294	3.88e-07	0.0064997	0.0027115	0.017634	0.027959	0.017648	0.0017165	-5.3824	1.28e-09
54982	CLN6	-1399.1	-1200	-1180.2	-1062.4	-1623.8	-1415.6	-1551.8	-1511	-1407.7	-1604.3	0.042748	0.0030644	0.025627	1.55e-06	0.0037191	0.0054874	0.018633	0.023952	0.018786	0.0015096	-5.3776	1.42e-09
157570	ESCO2	-1350.6	-625.86	-883.03	-559.74	-1634.8	-857.02	-1166.5	-1051.8	-1049.6	-549.28	0.042346	0.0043259	0.013089	3.03e-06	0.0061277	0.0011448	0.0063167	0.020623	0.018089	0.0028682	-5.369	2.68e-09
3776	KCNK2	-874.14	-1784.6	-1142.5	-639.39	-1373.5	-1396.3	-718.14	-177.58	-1754.2	-1812.9	0.092616	0.0036305	0.014939	2.2e-07	0.0046785	0.0022386	0.074061	0.039737	0.0053836	0.0025491	-5.3672	2.37e-09
995	CDC25C	-1146.6	-386.32	-675.35	-276.91	-1518.5	-856.24	-1109.2	-953.13	-845.25	-639.09	0.042018	0.0057539	0.012995	4.47e-06	0.0040908	0.0029942	0.014547	0.030456	0.012656	0.003359	-5.3654	1.42e-09
26227	PHGDH	-3753.3	-3034.2	-2664.9	-3895.9	-2721.8	-4974.3	-4881.2	-3715.7	-3916.8	-4163.1	0.048894	0.0060979	0.034316	1.34e-07	0.0095445	0.0024679	0.0085233	0.033501	0.028058	0.0007821	-5.3602	2.47e-09
83990	BRIP1	-3635.2	-1373.8	-1959.3	-1829.5	-3889.7	-1977.6	-2773.4	-1885	-2146	-895.91	0.050084	0.0044289	0.013764	2.84e-07	0.0078673	0.0011423	0.029603	0.025118	0.021337	0.0098339	-5.3253	1.29e-09
9787	DLGAP5	-6820.9	-3373.8	-4781.6	-1865.4	-8666.5	-5324.1	-7222.3	-5567	-5577.7	-3663.7	0.042934	0.0045484	0.015755	1.61e-06	0.0075749	0.00081065	0.020703	0.016586	0.016191	0.0020915	-5.3238	1.71e-09
6470	SHMT1	-522.92	-658.46	-533.97	-408.04	-783.72	-730.43	-724.34	-709.74	-663.56	-812.55	0.059412	0.0046311	0.017263	8.33e-07	0.0039248	0.0019714	0.0093147	0.016988	0.045268	0.0021962	-5.3172	2.95e-09
7468	NSD2	-13622	-8509.3	-10065	-5821.9	-17703	-14118	-14347	-11709	-13101	-10056	0.042748	0.005932	0.021206	2.08e-06	0.0037191	0.0018646	0.021705	0.023774	0.016277	0.00053896	-5.2947	2.18e-09
84823	LMNB2	-13080	-11079	-10425	-9051	-14640	-14578	-15079	-14605	-13311	-10159	0.048439	0.0061251	0.024876	5.58e-07	0.0052277	0.0022386	0.025897	0.027547	0.023088	0.00048222	-5.2918	1.56e-09
220042	DDIAS	-1388.2	-702.02	-1241.9	-634.74	-1611.3	-1181.5	-1413.3	-1059.8	-1231	-785.39	0.052795	0.0086857	0.013042	1.37e-06	0.0066468	0.0016146	0.020287	0.019449	0.018789	0.0044751	-5.2748	1.28e-09
440081	DDX12P	-169.34	-292.71	-430.73	-275.98	-684.77	-395.74	-402.88	-614.89	-446.51	-279.33	0.076978	0.010519	0.013194	2.28e-06	0.0056071	0.0067389	0.0051628	0.039767	0.013484	0.0013033	-5.2587	1.56e-09
55038	CDCA4	-1595.4	-1258.9	-1324.9	-1091.8	-1989.6	-1881.9	-1749.4	-1586.3	-1681	-1178.6	0.042748	0.0051677	0.019847	6.24e-07	0.0047111	0.0029245	0.029599	0.043192	0.027443	0.00055407	-5.2503	1.52e-09
55013	MCUB	-743.92	-567.72	-458.17	-540.73	-1028.2	-894.05	-962.68	-659.89	-846.98	-836.82	0.042346	0.0025095	0.059285	1.42e-07	0.0070617	0.0011296	0.018458	0.037073	0.019082	0.0041592	-5.2439	2.73e-09
26271	FBXO5	-2895.2	-1135.6	-2081.6	-1324.4	-3159.5	-2426.9	-2850.6	-2503.1	-2290	-1357.9	0.048439	0.0025433	0.012198	4.5e-06	0.0068355	0.0024521	0.01524	0.016391	0.017108	0.0023189	-5.2377	1.76e-09
7516	XRCC2	-547.71	-270.84	-506.31	-362.73	-784.33	-385.14	-571.58	-454.58	-579.44	-361.69	0.042748	0.0049088	0.016354	2.96e-06	0.0049737	0.00089781	0.0062196	0.015618	0.020504	0.0052677	-5.228	2.8e-09
84296	GINS4	-1571.3	-1555	-1754.2	-962.65	-2280.5	-1708.8	-1956.8	-1771.7	-1587.4	-1654.6	0.08682	0.0042463	0.030914	9.68e-07	0.0037191	0.0022179	0.02006	0.023172	0.028018	0.0018641	-5.2203	1.84e-09
64858	DCLRE1B	-1116.5	-429.01	-795.11	-812.03	-1203	-1059	-1037.2	-981.73	-1007.3	-781.4	0.042346	0.010014	0.04889	1.03e-07	0.0037191	0.0052734	0.037224	0.019449	0.0083907	0.00050152	-5.2153	3.71e-09
5933	RBL1	-2316.2	-944.62	-1407.2	-1018	-2733.5	-1865.6	-2174.1	-1980.5	-1875.7	-865.3	0.047328	0.010211	0.037708	2.6e-07	0.0054286	0.0010913	0.012027	0.01743	0.01878	0.0086604	-5.2053	1.7e-09
1786	DNMT1	-8851.8	-8276.2	-8254.8	-5942.1	-9431.6	-9913.9	-9575.9	-9603.6	-9413.8	-9003.3	0.052927	0.0052822	0.030733	2.67e-06	0.0042384	0.0025776	0.017634	0.024819	0.01463	0.00081321	-5.1852	1.76e-09
10293	TRAIP	-532.08	-297.61	-449.99	-338.03	-766.93	-529.55	-634.29	-576.37	-548.17	-415.84	0.064748	0.012325	0.024337	1.73e-06	0.0035824	0.0027922	0.015867	0.031132	0.017127	0.0012587	-5.1785	1.72e-09
9768	PCLAF	-1916.4	-1953.8	-2092.6	-1010.8	-2450.3	-1654.9	-2596.9	-2050	-2316.8	-1909	0.042346	0.0019403	0.015152	6.67e-06	0.0034107	0.0015854	0.0093147	0.018498	0.016355	0.0065514	-5.1459	5.37e-09
54821	ERCC6L	-2190.7	-755.92	-1451.5	-730.42	-2485.7	-1625.7	-1956	-1555.9	-1775.8	-920.58	0.050084	0.0033929	0.016817	2.54e-06	0.0053698	0.001195	0.0093147	0.033025	0.030452	0.0052477	-5.1385	1.97e-09
357	SHROOM2	-526.79	-121.24	-606.76	-609.76	-144.36	-726.47	-582.56	-578.89	-565.17	-377.91	0.084681	0.0051837	0.017754	1.27e-08	0.013287	0.0071298	0.1397	0.052329	0.0055521	0.0018654	-5.1338	3.39e-06
899	CCNF	-4344.9	-1406.4	-1599.7	-1150	-4910.5	-2706.3	-3711.2	-3056.9	-2462.2	-1839.3	0.043912	0.0029691	0.017229	8.91e-06	0.0037191	0.0023872	0.010953	0.024716	0.013531	0.00019377	-5.0954	7.25e-09
29089	UBE2T	-1913.4	-958.11	-1519.5	-1048.5	-3049.7	-1926.7	-2112.8	-1873.8	-1992.7	-1167.4	0.056147	0.0086584	0.036447	1.06e-06	0.0040908	0.0033028	0.021884	0.01993	0.020856	0.0013259	-5.0816	1.7e-09
84798	C19orf48	-1873	-1945	-1825.8	-1291.6	-2422.8	-1917.8	-2205.6	-1556.2	-2140.3	-1762.4	0.042748	0.0063429	0.032858	1.31e-06	0.0063694	0.0034249	0.026109	0.036235	0.013771	0.00075103	-5.0783	1.52e-09
9585	KIF20B	-5459.5	-2629.1	-3809.1	-1123.5	-5413.9	-3426.4	-4933	-3976.7	-4102.2	-2333	0.048439	0.0043002	0.018105	0.0074697	0.0093853	0.00087144	0.0092022	0.018665	0.01573	0.0022616	-5.0677	0.00056031
89958	SAPCD2	-562.14	-704.92	-679.77	-336.05	-747	-818.71	-872.48	-898.38	-827.17	-760.55	0.049053	0.0046263	0.017671	4.05e-06	0.0044399	0.0019161	0.034314	0.022202	0.011418	0.00040898	-5.0536	3.27e-09
5118	PCOLCE	-5508.3	-5866.8	-5932.8	-5988.5	-3018	-7039.5	-6564.8	-5605.7	-4785.2	-6508.1	0.042748	0.0074105	0.031602	8.43e-09	0.012094	0.0048166	0.027083	0.090636	0.029341	0.00019377	-5.0496	6.96e-08
283431	GAS2L3	-2831.4	-1211.1	-1758.4	-579.37	-3352.7	-1308.3	-2481.5	-2115.8	-2175.2	-1538.6	0.042934	0.0052991	0.014564	8.02e-06	0.0045793	0.00087144	0.013998	0.017931	0.015544	0.004071	-5.045	2.98e-09
145508	CEP128	-983.84	-403.27	-652.8	-364.79	-940.89	-808.85	-887.61	-743.07	-727.78	-441.14	0.042934	0.0030836	0.014937	4.7e-06	0.0044554	0.0018646	0.013676	0.019384	0.032061	0.0033564	-5.044	2.8e-09
6240	RRM1	-10672	-6697.9	-8431.2	-4291.3	-12769	-9933.9	-10445	-8971.3	-9769.8	-7902.6	0.064322	0.0068416	0.028831	2.62e-06	0.0050575	0.003346	0.017165	0.028968	0.020239	0.0026486	-5.0373	1.32e-09
83903	HASPIN	-834.81	-220.93	-368.83	-357.62	-982.78	-567.31	-604.9	-463.23	-575.7	-469.39	0.047995	0.01204	0.0089381	5.3e-06	0.0040908	0.0029258	0.022484	0.033907	0.014368	0.00098282	-5.0172	2.16e-09
641	BLM	-1650.5	-499.89	-1020	-640.59	-1961.9	-1119.8	-1413	-977.22	-1161	-729.78	0.035902	0.0062533	0.017203	3.35e-06	0.0052291	0.0016597	0.0069185	0.027204	0.031801	0.0019664	-5.0014	3.81e-09
2521	FUS	-4625.1	-10758	-7794.5	-10489	-2234.7	-12710	-12667	-12691	-12347	-10967	0.042748	0.0050695	0.09157	4.68e-08	0.0047111	0.0022386	0.031308	0.028968	0.017273	0.0042955	-4.9978	4.74e-09
5984	RFC4	-1624.8	-1024.5	-1480.6	-887.61	-2576.8	-1807.9	-1887.8	-1461.9	-1706.8	-1115.1	0.042346	0.0055339	0.021955	4.44e-06	0.0049223	0.0014105	0.016889	0.027547	0.021948	0.00098282	-4.9889	2.73e-09
29028	ATAD2	-6843.7	-3813.5	-5456.7	-2987.2	-9434.5	-5237.8	-6584.4	-5040.4	-6310.6	-3186	0.062345	0.0085782	0.017739	3.89e-06	0.0051967	0.0027922	0.0078159	0.023172	0.022305	0.0060875	-4.9847	1.7e-09
64946	CENPH	-898.14	-718.21	-846.7	-391.88	-1358.7	-856.1	-1273.4	-1020.1	-924.91	-754.98	0.043109	0.0022009	0.017554	5.03e-06	0.0097034	0.0014105	0.010793	0.019449	0.020373	0.0019885	-4.9745	3.91e-09
195828	ZNF367	-926.38	-732.39	-710.66	-603.58	-1183.7	-1034.3	-1046.3	-960.28	-1022.6	-482.87	0.042346	0.0096793	0.028192	9.38e-08	0.0046324	0.00089781	0.032208	0.016586	0.028032	0.012756	-4.9705	2.69e-09
150468	CKAP2L	-3332.2	-2020.8	-2633.3	-1373.5	-3176.5	-2896.9	-3175.4	-2933.4	-2951.9	-1800.9	0.044746	0.0046109	0.015135	8.06e-06	0.0057137	0.0023739	0.017638	0.025868	0.018322	0.0014816	-4.9637	2.18e-09
3178	HNRNPA1	-996.74	-10984	-8435.5	-5498.4	-21842	-4660.3	-4317.4	-24753	-23578	-24720	0.048954	0.0057911	0.051807	7.52e-07	0.0039809	0.0018533	0.03044	0.028968	0.020597	0.0020235	-4.9637	2.73e-09
253714	MMS22L	-2206.7	-806.09	-1451	-916.05	-2584.2	-1281.4	-1922.5	-1332.6	-1727.4	-929.36	0.082079	0.011511	0.022244	3.98e-07	0.0092057	0.00081065	0.0025245	0.027287	0.020695	0.013396	-4.9235	3.54e-09
5757	PTMA	-2913	-14349	-12461	-10927	-33402	-11052	-9835	-28752	-27308	-28232	0.035902	0.0019789	0.026076	2.48e-06	0.0035648	0.0016597	0.040491	0.026382	0.026236	0.00027425	-4.9208	1.12e-06
79075	DSCC1	-588.92	-310.27	-612.46	-336.92	-856.45	-512.65	-779.84	-564.62	-742.59	-427.89	0.092908	0.0090441	0.010586	5.33e-06	0.010353	0.002361	0.01685	0.019437	0.0098748	0.0059298	-4.9076	1.56e-09
642	BLMH	-1006.5	-1169	-1169.5	-1095	-1462.7	-1424.9	-1395.9	-1274.3	-1205	-955.42	0.1138	0.0086322	0.041521	3.39e-07	0.0058286	0.0050915	0.032176	0.024716	0.025968	0.0024253	-4.8839	1.42e-09
2491	CENPI	-2400.5	-923.58	-1745.2	-879.3	-2972.9	-1658.2	-1883.5	-1779.6	-1961.4	-1531.2	0.071373	0.011928	0.018402	2.62e-06	0.0063135	0.00094495	0.01524	0.026596	0.026746	0.0020872	-4.8811	2.25e-09
90381	TICRR	-1168.5	-652.47	-663.81	-444.73	-1124.5	-866.98	-963.08	-905.48	-753.64	-712.17	0.042346	0.0064472	0.017688	0.00015524	0.0040336	0.0016952	0.019639	0.035459	0.0094763	0.00022227	-4.8789	1.08e-05
55320	MIS18BP1	-2817.1	-1736	-1818.4	-333.47	-3109.2	-1663	-2450.1	-1805.8	-2206.4	-1375.5	0.057473	0.0063403	0.016045	0.14398	0.0093266	0.001619	0.010927	0.019585	0.020239	0.0027507	-4.8656	0.0013803
7272	TTK	-3567.7	-1320.6	-2227.5	-954.24	-4223.1	-2451.1	-3367.3	-2805.9	-3075.7	-2432.3	0.044476	0.0053793	0.0089829	0.00028931	0.0063789	0.0006991	0.018458	0.018665	0.018831	0.00078814	-4.8289	4.1e-05
81831	NETO2	-2137	-753.59	-1867.5	116.76	-2127.5	-1883.7	-2310.6	-970.68	-1795.5	-1732.3	0.042346	0.0063454	0.019823	0.70011	0.0072607	0.0027459	0.021679	0.019058	0.014696	0.0019017	-4.8124	0.0072593
672	BRCA1	-2568.9	-1675	-1715	-1009.3	-3340.9	-1707.1	-2304.4	-2097.2	-2067.3	-915.42	0.059412	0.0091383	0.017404	4.45e-06	0.0045453	0.0046107	0.0065737	0.017931	0.019442	0.012745	-4.8089	1.97e-09
3619	INCENP	-3628	-1991.9	-2060.2	-1527.4	-3651.5	-2979.7	-3304.4	-2785.9	-2649.1	-1838.9	0.042934	0.0056564	0.021283	8.89e-06	0.0041872	0.0037536	0.019934	0.027265	0.020239	0.00095686	-4.8051	2.69e-09
100128191	TMPO-AS1	-228.07	-130.36	-149.36	-109.12	-202.31	-217.67	-232.65	-209.62	-157.47	-114.91	0.059412	0.0023338	0.021006	0.00011231	0.0044399	0.0014715	0.0079688	0.024819	0.012842	0.0053019	-4.793	2.2e-06
3925	STMN1	-13908	-13493	-17878	-8895.4	-25695	-20706	-23933	-20182	-19752	-20412	0.05406	0.0040847	0.032184	3.29e-06	0.0049006	0.0014775	0.016617	0.025118	0.035609	0.00075103	-4.7815	4.5e-09
10189	ALYREF	-2661	-2325.3	-2152.4	-2212.5	-3671.7	-3175.6	-3421.9	-2740.3	-2984	-2302.6	0.050084	0.0057089	0.047917	1.03e-06	0.0054299	0.0067106	0.029316	0.024276	0.027419	0.0021672	-4.759	1.72e-09
84722	PSRC1	-2241.3	-975.25	-1354	-886.63	-2583	-1951.2	-2243.2	-2175.1	-1892.4	-1479.5	0.048439	0.0050004	0.02053	1.12e-05	0.0040651	0.0033062	0.0259	0.026382	0.01517	0.000303	-4.7465	4.66e-09
983	CDK1	-5017.3	-2342.8	-4151.6	-1437.5	-6291.6	-3866.2	-5233.2	-4620.7	-4492.2	-3141.6	0.042748	0.0048604	0.017754	1.19e-05	0.0072564	0.0011099	0.01116	0.01743	0.016823	0.0049871	-4.7421	3.81e-09
1719	DHFR	-194.47	-1124.1	-987.13	-556.3	-3854.7	-744.21	-975.23	-3299.2	-2803.8	-2361.3	0.070592	0.0046682	0.027522	8.27e-06	0.0056785	0.0022169	0.018332	0.024819	0.016698	0.00019377	-4.7412	4.67e-09
79915	ATAD5	-1433.3	-548	-804.16	-378.58	-1443.4	-913.2	-1073.7	-863.18	-880.75	-370.05	0.042934	0.007083	0.016615	0.0011594	0.0070836	0.00026194	0.013998	0.021521	0.01426	0.0012321	-4.7323	0.00020093
25886	POC1A	-1325.8	-882.73	-1013.9	-698.85	-1646.5	-1380	-1474.8	-1460	-1414	-1201	0.035902	0.0086097	0.021319	5.69e-06	0.0040908	0.0028062	0.03237	0.024716	0.017667	0.00055407	-4.7287	3.81e-09
3161	HMMR	-3640.7	-1503	-2444.1	-903.74	-4881.5	-2256	-3800.4	-2779.3	-3179.3	-1774.8	0.042934	0.0055721	0.0094267	9.4e-06	0.0079578	0.0015854	0.017235	0.0098516	0.026321	0.0038164	-4.724	3.42e-09
4212	MEIS2	-820.02	-1076.2	-1079.7	-870.6	-949.95	-1216.5	-1224.4	-887.62	-840.69	-885.34	0.078969	0.014273	0.018037	2.06e-06	0.0052185	0.0011043	0.012404	0.055004	0.040305	0.0048059	-4.7217	2.49e-09
54058	C21orf58	-693.95	-425.6	-587.65	-179.23	-755.72	-610.56	-673.95	-669.67	-511.98	-321.94	0.042346	0.0079094	0.02053	0.0064023	0.0044593	0.0032031	0.010793	0.030111	0.021629	0.0012248	-4.7087	0.00018085
3149	HMGB3	-1929	-1028.4	-1883.1	-1791.8	-4688.8	-2496	-3281.5	-3364.6	-3129.2	-1545.3	0.048642	0.0075483	0.035646	1.33e-06	0.0044399	0.00089781	0.024073	0.016619	0.039348	0.0060977	-4.6986	3.16e-09
1373	CPS1	-634.63	-396.64	-476.59	-428.81	-779.53	-454.85	-501.19	-612.42	-601.31	-429.66	0.042346	0.011822	0.042601	1.76e-07	0.0057992	0.010232	0.039952	0.084183	0.020115	0.0059088	-4.6797	1.47e-09
80020	FOXRED2	-681.4	-640.43	-742.45	-520.46	-544.33	-595.6	-823.53	-859.25	-660.84	-900.75	0.048439	0.0051308	0.020032	2.62e-06	0.0039125	0.0095503	0.017634	0.019585	0.055451	0.0016138	-4.6762	3.42e-09
154141	MBOAT1	-426.85	-363.49	-125.52	-364.12	-553.33	-515.71	-457.67	-480.83	-391.25	-247.88	0.1153	0.027187	0.26907	1.01e-07	0.0049383	0.002335	0.0079688	0.06503	0.016191	0.0045866	-4.6749	7.24e-05
4893	NRAS	-4728.5	-4220.7	-4158	-4628	-5876	-5254.6	-5549.4	-5307.5	-5555.5	-4496.7	0.077212	0.0071693	0.050158	5.35e-07	0.0057515	0.001619	0.036946	0.028206	0.0221	0.009367	-4.6721	1.89e-09
81930	KIF18A	-3049.1	-819.39	-1761.3	-803.75	-3457.2	-1835.3	-2728.9	-2069.7	-2349.9	-1034.7	0.042346	0.0059841	0.017263	0.0039643	0.0080611	0.0006991	0.0092022	0.019449	0.019129	0.0039606	-4.6721	0.00038719
54492	NEURL1B	-1617	-892.28	-857.85	-389.31	-2091.5	-1698.3	-1803.9	-1670.2	-1260.6	-1147.5	0.042346	0.0097739	0.011852	4.75e-05	0.0042018	0.0019714	0.018751	0.012797	0.0063804	0.00049659	-4.6709	3.39e-07
374393	FAM111B	-1425.7	-1246.2	-1559.8	-864.89	-2530.6	-1881.9	-2023.3	-1923.9	-1853.2	-811.91	0.095409	0.0044543	0.014691	0.00082496	0.0090109	0.0020234	0.0076252	0.019585	0.016446	0.0028656	-4.667	3.07e-05
23594	ORC6	-1224.3	-731.07	-1240.3	-915.07	-1782.8	-1055.4	-1309	-1422.4	-1424.7	-876.19	0.04333	0.0037296	0.03038	1.01e-05	0.0037191	0.0034507	0.021042	0.030428	0.023678	0.0033534	-4.6617	3.2e-09
3980	LIG3	-1671.1	-928.4	-1225	-1145.1	-1990.6	-1644.3	-1658.6	-1029.9	-1539.5	-1245.2	0.082479	0.015689	0.05322	3.12e-07	0.0048724	0.0056107	0.02501	0.043112	0.032417	0.0044164	-4.654	1.72e-09
3930	LBR	-3609.7	-1330.6	-2934.7	-1996.9	-5866.3	-3478.5	-4619.9	-4210.4	-4605.4	-3548.9	0.048439	0.022196	0.042065	9.75e-07	0.0049021	0.0011616	0.012027	0.020623	0.023791	0.0072876	-4.6521	3.54e-09
79682	CENPU	-2167	-1691.1	-2379.3	-913.36	-3386.6	-2276.7	-2809.1	-2063.7	-2703.5	-1740.5	0.047328	0.0042339	0.020658	1.57e-05	0.0050362	0.0029585	0.014618	0.025761	0.024286	0.0021723	-4.6499	3.71e-09
64785	GINS3	-680.51	-535.09	-601.87	-360.15	-945.11	-700.17	-764.88	-620.98	-700.06	-470.54	0.042934	0.0046861	0.01956	2.62e-05	0.0028089	0.0033103	0.014527	0.021521	0.012842	0.0022418	-4.6402	8.63e-09
11013	TMSB15A	-410.2	-150.5	-442.81	-314.37	-745.71	-579.79	-626.69	-496.2	-621.22	-680.69	0.042934	0.0050323	0.016212	9.05e-06	0.0044399	0.0023368	0.016533	0.026874	0.040161	0.00039229	-4.6386	6.55e-09
5393	EXOSC9	-2169.2	-1451.9	-1944.3	-1681.2	-3190.2	-2003.8	-2607.5	-2049.2	-2267.2	-1147	0.062345	0.0057967	0.033088	5.75e-06	0.0058572	0.0045931	0.010709	0.026726	0.025218	0.008528	-4.633	1.76e-09
5982	RFC2	-1330.3	-1210.5	-1271.5	-876.61	-2514.6	-1836.6	-1916.8	-1605.1	-1898.7	-1330.3	0.048954	0.0029548	0.023217	1.96e-05	0.0041578	0.0061813	0.017634	0.034018	0.015497	0.00086752	-4.6318	4.64e-09
286827	TRIM59	-3825	-906.17	-1663.1	-1379.4	-4360.5	-2713.5	-3412.9	-2199.9	-2878.3	-1674.1	0.050212	0.0096765	0.020982	7.48e-06	0.0066468	0.0018646	0.0090216	0.025781	0.021004	0.0083732	-4.6315	2.8e-09
27316	RBMX	-3542.5	-3406.4	-3880.7	-5796.9	-12557	-6396.4	-8003.4	-10392	-10294	-8259.9	0.069425	0.012281	0.092941	3.82e-07	0.0054337	0.00081065	0.014252	0.024819	0.020076	0.0042711	-4.6305	6.86e-09
3764	KCNJ8	-403.05	662.04	-467.52	-438.66	-784.24	-586.55	-367.52	-1.2812	-765.66	-509.09	0.062126	0.0026616	0.011356	5.3e-07	0.0062652	0.0016518	0.010241	0.94859	0.0050518	0.005092	-4.6277	0.011441
23354	HAUS5	-711.21	-556.71	-611.18	-509.6	-825.67	-779.19	-861.48	-651.86	-615.13	-602.83	0.042934	0.026032	0.024632	2.35e-07	0.0052363	0.0027962	0.0078159	0.026613	0.073978	0.002243	-4.6264	2.87e-07
9735	KNTC1	-5344.7	-1993.4	-2997.7	-1272.1	-6634	-4002.1	-4135.7	-3498.2	-3880.1	-1735.7	0.061159	0.0082328	0.027022	7.26e-06	0.0098097	0.0014105	0.0062499	0.024819	0.018231	0.0054894	-4.6127	3.87e-09
3070	HELLS	-2516.9	-913.38	-1394.1	-782.2	-2584.5	-1448.1	-1901.1	-1434.5	-1767.3	-1029.6	0.042346	0.0050917	0.023478	1.45e-05	0.0073576	0.0027922	0.0041138	0.020146	0.016001	0.0050915	-4.6077	5.41e-09
91607	SLFN11	-2977.9	-2761	-2322.6	-2391	-4535.4	-3114.1	-3262.8	-636.93	-3060.5	-1108.2	0.048439	0.0056564	0.035858	3.2e-07	0.0047931	0.0046518	0.018714	0.33513	0.012732	0.016464	-4.6075	3.43e-09
80178	TEDC2	-360.68	-265.91	-375.39	-277.84	-457.1	-436.37	-475.81	-393.09	-453.3	-393.23	0.042748	0.0068383	0.027318	1.39e-05	0.0062769	0.0070676	0.013507	0.03008	0.013556	0.00075948	-4.6003	3.4e-09
80071	CCDC15	-495.13	-265.9	-378.5	-4.0972	-568.11	-285.81	-428.25	-409.28	-436.18	-310.57	0.045154	0.0091354	0.028471	0.95244	0.0040908	0.0050915	0.012478	0.036147	0.020239	0.0050915	-4.6001	0.0035031
56944	OLFML3	-1530.1	-1944.1	-2364.2	-2522.8	-737.44	-2746.2	-2188.4	-1344.9	-2561.6	-3018.1	0.096344	0.0096505	0.022871	5.66e-09	0.18363	0.012183	0.024073	0.11167	0.015802	0.00080852	-4.5851	6.9e-05
10733	PLK4	-2733.2	-1190.3	-2076.2	-956.56	-3006.3	-2513.8	-2616.1	-2394.4	-2289	-1259.5	0.042934	0.0037296	0.015924	1.83e-05	0.0067171	0.00087144	0.015867	0.017513	0.021564	0.003446	-4.5827	6.21e-09
1111	CHEK1	-2393	-1607.6	-1713.9	-1278.1	-3243.6	-2262.3	-2693.7	-2261.8	-2551.6	-1547.5	0.049891	0.0056484	0.040352	4.05e-06	0.0054792	0.0019714	0.021162	0.025174	0.022092	0.011408	-4.5808	1.97e-09
10940	POP1	-1328.5	-1226.7	-1413.4	-1269.8	-1819.7	-1478.8	-1559.2	-1544.8	-1508.5	-1188	0.08719	0.0105	0.045405	3.49e-06	0.0042853	0.0052136	0.022599	0.02212	0.012436	0.011177	-4.5772	1.66e-09
57650	CIP2A	-3791.2	-1802.6	-3059.1	-1317.5	-4171.5	-2834.1	-3726.4	-3108.2	-3395.5	-2244.5	0.062126	0.0084044	0.0195	1.11e-05	0.0083687	0.00087144	0.015055	0.015467	0.020695	0.0030365	-4.5746	4.1e-09
5902	RANBP1	-1514.9	-2910.3	-3865.7	-2579.1	-6531.9	-3356.7	-3849.4	-4626.7	-5134.9	-3112.1	0.061762	0.011515	0.028121	3.45e-06	0.0040908	0.004531	0.030125	0.038383	0.029932	0.0057572	-4.5741	1.6e-09
3014	H2AX	-3332.6	-2919.8	-3231.7	-2424.8	-2996.6	-4684.4	-4767.8	-5047.1	-4359.9	-3898.2	0.042346	0.0095303	0.019458	3.46e-06	0.0066971	0.0024797	0.037313	0.028968	0.028032	0.00040898	-4.5696	3.72e-09
57082	KNL1	-6991.5	-2220.4	-3503.9	-1492.4	-7107.5	-3268	-4476.9	-4420.8	-3848.5	-1837.7	0.052795	0.0062692	0.018462	1.54e-05	0.0070997	0.00094495	0.010549	0.0094542	0.022678	0.0039736	-4.5574	5.84e-09
6626	SNRPA	-1978.6	-1985.1	-1438.5	-1482.1	-2507.7	-2385	-2417.5	-2265	-2182	-1882.5	0.064124	0.0044289	0.10901	3.26e-07	0.0037191	0.0059358	0.034326	0.044993	0.022732	0.0032055	-4.5408	6.33e-09
3015	H2AZ1	-7361.8	-10830	-16190	-6378.9	-25563	-13758	-19037	-16600	-19705	-16106	0.048439	0.0057245	0.020636	1.39e-05	0.0039809	0.0018646	0.023971	0.024716	0.028468	0.0042302	-4.5402	3.91e-09
80174	DBF4B	-827.68	-551.19	-675.12	-431.79	-902.02	-771.68	-906.68	-865.26	-794.92	-550.02	0.042346	0.0075368	0.037708	6.26e-06	0.0039611	0.0033103	0.02624	0.023937	0.026445	0.00080852	-4.5371	4.7e-09
11151	CORO1A	-118.26	-173.95	-194.49	-153.24	-146.32	-206.74	-201.15	-167.21	-237.64	-245.39	0.081337	0.0054017	0.016067	1.86e-05	0.0088694	0.0068691	0.023983	0.053874	0.0062885	0.00079922	-4.5297	3.42e-09
2271	FH	-2320.6	-3000.9	-3068.4	-2625.7	-4620.7	-3889.8	-3581.3	-3264.1	-3830.8	-3946.5	0.082372	0.0098915	0.062654	4.51e-06	0.005949	0.0033614	0.017939	0.037259	0.015339	0.0042291	-4.5107	2.27e-09
64425	POLR1E	-1308.2	-1783	-1846.8	-1570.4	-2545.4	-1586.6	-1675.4	-1378.6	-1821.7	-1829.3	0.12712	0.0074573	0.033033	6.63e-07	0.0064575	0.010552	0.033431	0.030428	0.046914	0.0020541	-4.5099	1.84e-09
71	ACTG1	-62419	-177530	-153790	-192680	-245390	-209140	-155430	-82805	-219450	-179170	0.14026	0.0047202	0.047156	4.44e-07	0.0047719	0.0068691	0.042726	0.18045	0.02346	0.0043077	-4.5043	2.48e-09
29781	NCAPH2	-2346.3	-1673.6	-1790.1	-1448.5	-3170.4	-2838.5	-2938.6	-2205.7	-2488.1	-1796.1	0.048439	0.0073753	0.022382	1.14e-05	0.0048085	0.0040832	0.020629	0.032682	0.034181	0.002183	-4.4971	2.8e-09
23178	PASK	-516.49	-394.25	-425.49	-315.26	-638.97	-574.58	-608.5	-566.3	-480.91	-397.76	0.042934	0.0042395	0.021679	0.00013055	0.0041665	0.00081065	0.0097399	0.029995	0.030814	0.0026281	-4.4964	5.53e-06
4678	NASP	-4126.8	-4241.9	-5280.1	-2883.4	-7353.6	-6185.3	-6394.3	-5827.5	-5770.6	-3451.9	0.042934	0.0049182	0.028252	2.47e-05	0.0042842	0.0018533	0.018332	0.03008	0.018053	0.0030365	-4.4821	5.41e-09
7443	VRK1	-1098.3	-639.71	-1127.3	-712.69	-1566.9	-1145.4	-1300	-961.88	-1249.7	-755.83	0.057473	0.0099022	0.023852	5.74e-06	0.0067171	0.0019337	0.011019	0.01743	0.012089	0.025315	-4.4732	3.52e-09
3182	HNRNPAB	-4090.6	-4867.2	-6183.4	-6092.7	-9368.2	-9016.1	-8442.3	-7992.2	-8309.2	-5977.3	0.068075	0.0069982	0.040519	2.04e-06	0.0040336	0.0022386	0.036374	0.034455	0.031152	0.012056	-4.4708	2.48e-09
84057	MND1	-272.57	-207.68	-296.08	-141.03	-397.49	-270.46	-322.31	-314.71	-295.41	-290.88	0.042934	0.0086968	0.013339	2.55e-05	0.0048966	0.0083123	0.01715	0.028968	0.018053	0.00061136	-4.4669	4.66e-09
7430	EZR	-3689.2	-8853.6	-7666.9	-8506.6	-15561	-11434	-11554	-7503	-13549	-9963.6	0.32259	0.0055829	0.032087	1.47e-06	0.0044554	0.0080863	0.033174	0.027702	0.024012	0.0042955	-4.4662	2.63e-09
3838	KPNA2	-11709	-7049	-11982	-6813.3	-22312	-13285	-16222	-17907	-16506	-11086	0.048463	0.0090775	0.032405	7.98e-06	0.0049021	0.0036007	0.032065	0.028968	0.02129	0.0058538	-4.4582	1.9e-09
5985	RFC5	-1300	-831.76	-1076.7	-635.48	-2082.1	-1385.6	-1515.7	-1268.5	-1194	-1013.7	0.06924	0.008461	0.01069	2.86e-05	0.0040908	0.0014031	0.012027	0.029995	0.028977	0.0025488	-4.4481	9.46e-09
23234	DNAJC9	-1867.4	-1466.8	-2341.9	-1331.5	-5324.7	-2742.1	-3500.7	-3625.4	-4049	-2369.8	0.061762	0.0066741	0.02086	2.6e-05	0.0042853	0.004219	0.020611	0.021321	0.02082	0.0026885	-4.4453	3.81e-09
1062	CENPE	-9563.8	-3557.2	-5560.4	-1347.9	-9757.2	-4566	-7063.2	-5607.1	-6253.7	-2906.9	0.050212	0.0065728	0.018687	0.0090143	0.010261	0.0006991	0.016522	0.024298	0.01857	0.00064373	-4.4371	0.00067979
7298	TYMS	-738.36	-1257.4	-1195.7	-671.23	-711.95	-1348.7	-1347.1	-1371.7	-1235.2	-1079.3	0.042346	0.0063485	0.016181	3.15e-05	0.0037191	0.0049322	0.029388	0.031225	0.015928	0.00055407	-4.3847	9.45e-09
55732	C1orf112	-1121.8	-451.74	-644.13	-501.91	-1400.2	-901.66	-1113.1	-997.96	-1057.1	-856.38	0.096178	0.0092093	0.045612	1.64e-05	0.006704	0.0045718	0.012027	0.020154	0.011485	0.0017165	-4.3845	4.72e-09
1164	CKS2	-1745.6	-1718.6	-3077.4	-935.63	-5260.4	-2066.3	-3311	-3151.7	-3890.7	-3420.8	0.042346	0.0029691	0.020413	0.00023075	0.0037191	0.0046175	0.013507	0.024276	0.026236	0.0017724	-4.372	2.79e-06
9928	KIF14	-4263.2	-1845.7	-2610	-886.4	-4616.1	-2290.7	-3545.9	-2686.8	-2946.6	-1146.3	0.04333	0.0049134	0.011356	0.00052757	0.0073137	0.0016952	0.011055	0.018665	0.015375	0.005069	-4.3693	4.47e-06
79902	NUP85	-1886	-1256.2	-1474.8	-1195	-2820	-2245.5	-2224.3	-1688.2	-1994.1	-1607.9	0.080493	0.0095208	0.059729	1.44e-05	0.0041434	0.004493	0.01685	0.037333	0.011143	0.0029518	-4.3687	4.5e-09
26147	PHF19	-3290.8	-2292.4	-2193.8	-1836.6	-4431.3	-3783.4	-3978	-3353.2	-3603.7	-2374.2	0.052927	0.0082894	0.032087	1.87e-05	0.0037191	0.0037871	0.022985	0.028968	0.023791	0.0022752	-4.3668	4.74e-09
2187	FANCB	-768.85	-325.14	-533.73	-307.68	-846.57	-414.62	-600.03	-536.92	-582.19	-232.68	0.048642	0.012373	0.021072	2.09e-05	0.010729	0.0029942	0.0090216	0.027265	0.014932	0.0021672	-4.3609	6.36e-09
11178	LZTS1	-1013.4	-773.09	-736.83	-771.16	-877.5	-1016.7	-983.93	-129.33	-642.06	-697.73	0.051816	0.0095077	0.069135	1.66e-07	0.0031221	0.0089756	0.062717	0.0355	0.032845	0.00075103	-4.3605	1.02e-07
29941	PKN3	-647.41	-453.41	-593.03	-345.81	-787.51	-824.11	-803.92	-731.98	-580.27	-528.57	0.042934	0.0090074	0.019277	2.97e-05	0.0044399	0.0014715	0.027725	0.017182	0.013379	0.00093784	-4.3576	1.04e-08
6502	SKP2	-1347	-1689.1	-1124.5	-1263.6	-2430	-1441	-1714.4	-2235.7	-1021.5	-934.16	0.073958	0.01526	0.11632	4.06e-08	0.0056207	0.002152	0.0025245	0.03008	0.07298	0.013819	-4.3569	8.33e-05
558	AXL	-36447	-33506	-26762	-18606	-59964	-43691	-39294	-17785	-42295	-34927	0.11137	0.0070603	0.03578	1.52e-05	0.0039831	0.0031147	0.03044	0.070588	0.016679	0.00088174	-4.3523	4.84e-09
91975	ZNF300	-564.18	-717.49	-693.17	-329.93	-849.02	-637.64	-636.46	-720.53	-706.02	-443.14	0.057168	0.0017313	0.01713	0.0010261	0.0056631	0.00081065	0.0090585	0.016586	0.023769	0.016634	-4.3462	0.00019766
84790	TUBA1C	-9231.8	-13151	-18702	-15540	-38853	-22219	-24332	-30624	-32186	-29533	0.06924	0.0065728	0.047174	3.28e-06	0.0037191	0.0064234	0.054315	0.03441	0.028445	0.0045062	-4.334	3.4e-09
146956	EME1	-693.7	-442.51	-517.5	-257.32	-997.18	-614.23	-764.17	-560	-572.19	-450.75	0.059427	0.012422	0.03272	0.00042191	0.0035824	0.00094495	0.0062196	0.019782	0.040996	0.00018847	-4.3317	0.00090847
84515	MCM8	-2261	-1169.6	-1781	-927.28	-3005.1	-1579.6	-1870.6	-1647.1	-2038.4	-856.69	0.064773	0.0066617	0.020942	2.87e-05	0.0049876	0.0033622	0.021773	0.021458	0.020188	0.0081035	-4.329	3.2e-09
22929	SEPHS1	-821.81	-1221.8	-1282.7	-1212.2	-2684.1	-1783.7	-2171.7	-2272.1	-1993.5	-1774.1	0.082372	0.0065728	0.080101	2.54e-06	0.0040908	0.0044295	0.026841	0.022161	0.034792	0.0050356	-4.3285	4.02e-09
78995	HROB	-483.75	-282.13	-288.16	-234.07	-520.79	-404.78	-421.43	-322.3	-368.7	-299.7	0.055251	0.0036434	0.047052	1.22e-05	0.0029582	0.0078802	0.018633	0.023136	0.030605	0.00089662	-4.3273	1.03e-08
10721	POLQ	-2728.5	-1339.5	-1974.6	-796.54	-3080.9	-1741.1	-2119.8	-1983	-2150.4	-1160.3	0.035902	0.011182	0.016358	4.2e-05	0.0049684	0.0014031	0.012268	0.023365	0.012486	0.0053019	-4.3258	9.82e-09
55159	RFWD3	-3884.9	-2264.4	-3026.7	-1925.1	-4759.4	-3276.8	-3747	-3142.8	-3584.3	-2834.9	0.067102	0.0086323	0.026756	2.01e-05	0.0046913	0.0040895	0.022286	0.029803	0.029482	0.0034918	-4.3204	3.27e-09
359845	RFLNB	-2906	-2068.6	-1925	-2534.4	-2569.3	-3168.1	-2775.8	-2154.3	-2885.3	-1717.3	0.067209	0.018993	0.030359	2.81e-06	0.0085976	0.0037771	0.03905	0.14492	0.014236	0.0015722	-4.3098	3.2e-09
3609	ILF3	-11405	-12415	-11919	-9196.7	-15609	-15833	-15391	-14920	-14428	-13036	0.052795	0.0063612	0.040854	2.01e-05	0.004879	0.0033062	0.022386	0.028968	0.023769	0.0018654	-4.3044	4.77e-09
4670	HNRNPM	-7169.3	-9249.5	-7786.7	-7210.5	-7817.1	-10394	-11016	-10986	-10093	-8945.7	0.04333	0.0047487	0.046795	8.79e-06	0.0047111	0.0030874	0.036349	0.022849	0.026637	0.0070246	-4.2966	3.67e-09
347240	KIF24	-829.72	-383.97	-447.44	-377.88	-845.07	-610.71	-670.29	-627.29	-580.5	-411.78	0.059645	0.018122	0.028872	1.55e-05	0.0041434	0.0096248	0.024083	0.032874	0.016191	0.0040144	-4.2859	2.8e-09
1723	DHODH	-227.05	-245.16	-174.47	-200.38	-423.25	-290.57	-299.79	-280.55	-333.31	-213.14	0.068973	0.0062699	0.097416	3.15e-06	0.0046115	0.0058293	0.025302	0.033657	0.016614	0.010574	-4.2857	3.43e-09
39	ACAT2	-720.84	-1040.5	-649.86	-1794.1	-1280.2	-1944.8	-1823.3	-2248.4	-1823.8	-2540.4	0.20563	0.0037494	0.17585	5.3e-07	0.0061137	0.0035504	0.030911	0.019585	0.020093	0.0012495	-4.2854	2.72e-06
55157	DARS2	-1863.8	-1519.4	-1681.3	-1220	-2911.9	-2277.9	-2407.3	-2080.3	-2292.7	-1821.6	0.050084	0.0031896	0.047394	1.88e-05	0.0048659	0.0035944	0.02019	0.022061	0.027879	0.0036412	-4.2797	5.85e-09
7004	TEAD4	-638.99	-870.2	-491.98	-639.18	-1147.6	-1039.8	-1009.7	-900.19	-977.53	-707.35	0.070592	0.0054286	0.054426	1.55e-05	0.0037191	0.0027708	0.02823	0.029273	0.022092	0.0031594	-4.2776	6.29e-09
22995	CEP152	-1857.8	-656.74	-1116.5	-66.576	-2232	-1127.7	-1330.3	-1024.2	-1110.4	-285.65	0.059412	0.0065728	0.020656	0.67538	0.0051549	0.0018646	0.0062196	0.046513	0.021406	0.02287	-4.2744	0.0040712
55635	DEPDC1	-3294.8	-1962.6	-3378.4	-1325.3	-6438	-2306.6	-4210.8	-4476.5	-4642.7	-2135.3	0.050563	0.0050004	0.015755	4.3e-05	0.0073768	0.00087144	0.017634	0.016391	0.021987	0.0043688	-4.2611	1.02e-08
201725	C4orf46	-1328.6	573.71	-1296.1	-969.18	-1618.5	-1309.4	-1654.7	-1333.8	-1452.9	-1073.2	0.047328	0.012198	0.015077	1.61e-05	0.0049388	0.0013153	0.014012	0.019058	0.024249	0.0047631	-4.2591	0.0097166
27346	TMEM97	-898.6	-906.67	-923.3	-681.49	-1581.8	-901.39	-1048.5	-1158	-1107.9	-1323.2	0.082372	0.011884	0.047865	1.1e-05	0.005404	0.0052362	0.010927	0.018665	0.02962	0.00050297	-4.2486	7.54e-09
790	CAD	-3256.4	-3371.7	-3104.4	-3190.6	-5221.9	-4652.1	-4338.8	-4067.6	-4486.7	-4215.9	0.081337	0.0066635	0.061945	1.12e-05	0.0050067	0.0068214	0.025633	0.025761	0.02321	0.0029164	-4.2481	3.54e-09
150771	ITPRIPL1	-206.68	-189.88	-184.41	-80.896	-417.65	-261.09	-206.07	-228.78	-157.23	-150.23	0.060346	0.0024775	0.014243	0.00078463	0.0040908	0.0081655	0.018332	0.021791	0.019347	0.0024253	-4.247	4.78e-06
10541	ANP32B	-846.47	-3721.4	-3078.6	-2687.1	-748.14	-3948.1	-3962.1	-3937.3	-3658.3	-3555.6	0.063623	0.0025095	0.045943	1.39e-05	0.0056622	0.0025002	0.025767	0.037675	0.033166	0.0059298	-4.2399	4.7e-09
56265	CPXM1	-255.61	-337.21	-245.37	-30.995	-296.21	-223.99	-262.35	-1.9229	-201.85	-182.53	0.042748	0.0017313	0.013614	0.014236	0.0034693	0.0062701	0.03834	0.91119	0.0082253	0.000713	-4.2379	0.0026067
124222	PAQR4	-586.35	-391.82	-403.09	-553.28	-857.49	-814.67	-857.76	-759.01	-647.62	-451.89	0.085572	0.0090717	0.059739	1.76e-05	0.0041663	0.0040555	0.019822	0.026223	0.020373	0.0031507	-4.2201	5e-09
259266	ASPM	-16378	-7056.9	-8447.8	-2596.2	-16920	-7506.6	-11660	-10384	-10359	-4620.8	0.045154	0.0064871	0.018481	0.00099887	0.0085746	0.0016597	0.014924	0.012797	0.019576	0.00098557	-4.2185	2.79e-05
55839	CENPN	-2999.4	-2130.2	-2593.8	-1282.8	-4274.4	-2639.8	-3298.4	-2989.7	-3169.4	-2334.9	0.061255	0.0070229	0.017754	6.15e-05	0.0047111	0.0043289	0.018428	0.01993	0.018521	0.00055407	-4.2059	1.17e-08
118980	SFXN2	-152.41	-237.12	-151.62	-145.61	-272.88	-178.66	-171.68	-166.4	-143.96	-179.21	0.11153	0.0030644	0.087211	6.84e-06	0.0039248	0.0024353	0.026906	0.042579	0.027616	0.0044074	-4.2039	8.48e-09
6421	SFPQ	-12360	-13227	-8906.8	-10116	-17300	-13978	-14635	-14847	-14836	-10851	0.084555	0.0063137	0.1105	2.54e-06	0.0054792	0.0022386	0.029385	0.028498	0.022678	0.0073678	-4.2033	5.45e-09
5764	PTN	-3439.3	978.44	-3092.8	-2639.5	-2779.5	-3892.9	-3994.5	-3615.9	-2238.6	-1156	0.043854	0.023187	0.016354	1.11e-06	0.0040908	0.0022359	0.010927	0.030428	0.043436	0.015607	-4.1932	0.0087433
84141	EVA1A	-1015.5	-699.71	-1588.7	-1311.5	-2349.7	-2082.1	-1791.5	-1418.6	-2168.7	-975.18	0.14522	0.057912	0.021319	3.97e-07	0.0057391	0.0041181	0.031806	0.051754	0.019605	0.018203	-4.1921	3.81e-09
54742	LY6K	-243.03	-600.85	-243.54	-62.444	-52.697	-299.64	-313.06	-667.99	-404.18	-152.67	0.050084	0.007843	0.014572	0.40779	0.0052858	0.0047005	0.059699	0.022093	0.019909	0.0014816	-4.1916	0.0022237
6382	SDC1	-2899.6	-3521.8	-3265.1	241.71	-4146.3	-4266	-4070.9	-2254.6	-4508.1	-4159.9	0.043274	0.010012	0.030475	0.57337	0.0087737	0.0029942	0.020565	0.039108	0.020429	0.0028143	-4.191	0.0068435
6839	SUV39H1	-985.59	-554.58	-615.57	-400.87	-1177.4	-1050.4	-1099.6	-914.16	-1002.8	-823.91	0.078278	0.0043817	0.027022	0.0011756	0.0037673	0.0039826	0.020036	0.034886	0.026845	0.00033967	-4.1898	3.57e-05
6749	SSRP1	-9387.2	-9220.9	-8200.7	-5335.5	-13024	-10868	-11983	-9159.1	-10482	-9571.4	0.049862	0.0036434	0.031493	5.94e-05	0.0037191	0.002524	0.020676	0.028345	0.015928	0.0010191	-4.1882	1.99e-08
55135	WRAP53	-668.4	-464.6	-545.04	77.251	-1173.1	-821.33	-914	-772.93	-819.93	-643.21	0.053132	0.012746	0.057168	0.43017	0.0034107	0.0058116	0.023543	0.015467	0.014382	0.004618	-4.1843	0.010308
221303	FAM162B	-274.79	-297.78	-77.984	-170.17	-405.13	-286.39	-298.05	-302.16	-357.49	-429.01	0.069975	0.0030644	0.37526	6.94e-06	0.0035824	0.007623	0.015867	0.049749	0.043867	0.0014415	-4.1798	0.000156
9980	DOP1B	-1339.1	-1584.5	-1510.4	-1356.7	-2376.8	-2094.8	-1785.4	-1173.4	-1963	-2021.2	0.12321	0.011098	0.039671	8.83e-06	0.0051745	0.002524	0.036946	0.058989	0.028816	0.00074029	-4.1762	4.9e-09
5827	PXMP2	-357.98	-401.75	-336.67	-279.55	-494.72	-482.78	-441.98	-494.4	-281.63	-372.1	0.048439	0.0033659	0.018037	4.93e-06	0.0039756	0.0024612	0.028566	0.019449	0.15153	0.0049212	-4.1747	7.87e-07
5763	PTMS	-3017.9	-6223.4	-5645.1	-6108.4	-4350.1	-7270.4	-6812.4	-6600.6	-6630.6	-5437.4	0.070888	0.0054017	0.037467	1.45e-05	0.0034107	0.0053576	0.061431	0.046252	0.018239	0.0027507	-4.1726	7e-09
2013	EMP2	-3185.4	-2356.1	-1119.5	2262	-3680.8	-2652.6	-2830.3	-2374.2	-2153.8	-1240	0.050084	0.004825	0.085375	2.34e-05	0.0039451	0.0055276	0.032156	0.031789	0.022116	0.0043831	-4.1666	0.051667
6432	SRSF7	-3405.3	-4062.2	-3794.7	-3947.1	-6891.8	-5306.5	-5493.4	-5072.8	-5358.4	-2780.2	0.080746	0.0056484	0.079679	3.94e-06	0.0044593	0.0025776	0.030005	0.021595	0.02419	0.017546	-4.1574	4.91e-09
9134	CCNE2	-896.73	-611.1	-933.02	-692.8	-1176.2	-766.99	-1081.3	-838.55	-961.49	-557.76	0.048703	0.0052387	0.018209	5.41e-05	0.0068948	0.001619	0.0095002	0.034598	0.021948	0.0099102	-4.1486	9.56e-09
84733	CBX2	-401.41	-97.721	-308.13	-263.93	-606.32	-421.02	-477.36	-398.05	-377.54	-389.65	0.085572	0.0087996	0.011317	6.91e-05	0.0046711	0.006089	0.017235	0.037539	0.020373	0.00022227	-4.1476	1.36e-08
91057	CCDC34	-500.79	-398.2	-487.57	-325.17	-687.92	-581.1	-650.53	-627.56	-588.74	-493.96	0.050084	0.0048733	0.048137	1.67e-05	0.0059281	0.0025562	0.017156	0.016988	0.043478	0.0033092	-4.1451	8.26e-09
6426	SRSF1	-11040	-10329	-9625	-10069	-17973	-12673	-15378	-13834	-13696	-8740.3	0.08541	0.0089062	0.078347	5.8e-06	0.0044399	0.0019191	0.021773	0.025761	0.026391	0.013307	-4.1319	5.2e-09
10926	DBF4	-840.98	-762.21	-1157.1	-408.75	-2085	-920.08	-1254.2	-1670.5	-1599.1	-1155.5	0.042346	0.0069509	0.020004	4.43e-05	0.010316	0.00097595	0.012191	0.024819	0.021162	0.0070464	-4.1229	1.05e-08
1841	DTYMK	-2025.9	-1922.4	-2091	-1099.4	-3006.4	-2792.1	-3030.1	-2945.2	-2815.9	-2849.7	0.059412	0.0056414	0.026424	4.2e-05	0.0040908	0.0024521	0.030603	0.029995	0.031933	0.0014071	-4.0997	1.13e-08
63922	CHTF18	-1143.3	-1025	-1247	-545.1	-1101.7	-1357.9	-1392.9	-1084.5	-1127.4	-788.31	0.042346	0.0072213	0.013005	2.11e-05	0.022112	0.0014294	0.018485	0.029706	0.036444	0.002081	-4.099	1.13e-08
51805	COQ3	-280.96	-346.09	-364.73	-267.92	-600.17	-490.43	-552.86	-567.25	-516.92	-534.51	0.10147	0.00703	0.079327	1.86e-05	0.0067135	0.002451	0.014527	0.043376	0.016001	0.0065547	-4.0984	5.99e-09
10052	GJC1	-4413.3	-1956.4	-3347.2	-3376.4	-5109.9	-4343	-4030.6	-1229	-4475.6	-3774.5	0.074379	0.012952	0.023493	4.21e-05	0.0048109	0.0019337	0.016634	0.064187	0.028018	0.0037979	-4.0952	6.85e-09
26586	CKAP2	-7235.1	-3016.8	-5064.1	-2208.7	-8323.9	-5505	-7860.8	-6097.3	-7271.3	-3288.3	0.049891	0.0094334	0.02808	3.94e-05	0.0086143	0.0015397	0.015867	0.015467	0.017311	0.0095563	-4.0929	6.85e-09
54898	ELOVL2	-872.88	-43.964	-506.27	-710.89	-502.97	-904.49	-878.11	149.51	-275.88	-391.78	0.04333	0.021546	0.017435	8.37e-07	0.0041434	0.0033103	0.028185	0.23176	0.041487	0.0012248	-4.0915	7.02e-05
55010	PARPBP	-933.08	-448.02	-682.46	-322.53	-1214.8	-805.75	-1081.4	-842.54	-808.07	-535.47	0.042346	0.0091064	0.029082	1.47e-05	0.0087518	0.00081065	0.018633	0.028968	0.040672	0.0096934	-4.0876	6.29e-09
1104	RCC1	-2357.4	-2485.1	-2544.3	-792.69	-4223.9	-3292.8	-3347.4	-2852.5	-3333.4	-2558.8	0.059645	0.0074489	0.02845	0.0048601	0.0037191	0.0018646	0.040851	0.028345	0.016272	0.0019062	-4.0873	0.0001405
79047	KCTD15	-646.09	-374.35	-570.26	-596.31	-495	-599.76	-612.14	-434.36	-545.19	-419.99	0.0746	0.0098599	0.017229	8.76e-07	0.028214	0.011841	0.043638	0.0254	0.059612	0.0040144	-4.0801	4.07e-09
8458	TTF2	-1710.5	-915.47	-1042.4	-887.08	-2241.6	-1299.1	-1565.3	-1324.5	-1317.1	-855.96	0.064773	0.013309	0.057095	6.42e-06	0.0047488	0.0056649	0.012478	0.019437	0.033053	0.019624	-4.0759	4.5e-09
8833	GMPS	-2394.3	-2479	-2267.9	-1690.6	-3550	-3074	-3108.8	-2097.5	-2766	-2284.4	0.082372	0.0070915	0.057867	1.56e-05	0.0093482	0.0045081	0.020594	0.049865	0.027644	0.0068787	-4.0743	3.27e-09
10657	KHDRBS1	-4293.4	-5412.3	-5058.3	-4668.3	-6696.8	-7474.4	-7675.6	-7050.1	-6906.8	-5987.5	0.05861	0.0062768	0.070621	2.22e-05	0.0054792	0.0031403	0.02501	0.028968	0.027099	0.0042955	-4.0379	6.85e-09
84131	CEP78	-1389.8	55.766	-1136.7	-957.61	-2078.6	-1299.9	-1637.7	-1258	-1381.8	-826.3	0.097691	0.7949	0.035858	1.83e-06	0.0073576	0.0023739	0.010653	0.039618	0.027966	0.0071356	-4.0283	0.0015244
126382	NR2C2AP	-354.76	-254.94	-252	-282.56	-516.56	-394.08	-432.31	-227.67	-359.14	-270.5	0.042346	0.029851	0.032104	6.43e-06	0.0040336	0.0035916	0.026847	0.026596	0.054229	0.0026486	-4.027	9.56e-09
8975	USP13	-2099	-1079.1	-984.63	-1599.9	-2068	-2217.3	-2096.4	-2124.4	-1849.8	-1658.6	0.08104	0.0075782	0.22823	6.74e-07	0.0046711	0.0025562	0.021042	0.023977	0.051184	0.0070852	-4.0234	1.75e-06
154796	AMOT	-821.55	-212.81	-867.33	-457.03	-924.56	-817.97	-916.27	-602.03	-900.84	-960.72	0.06924	0.010591	0.017094	0.00012066	0.0044593	0.0036878	0.01724	0.046821	0.013556	0.0012648	-4.0205	1.66e-08
29893	PSMC3IP	-468.57	-370.57	-471.42	-323.98	-564.44	-399.63	-491.05	-423.82	-526.06	-350.43	0.048642	0.0052991	0.029864	2.36e-05	0.0047374	0.016401	0.061431	0.037539	0.013556	0.00079888	-4.0132	8.48e-09
1163	CKS1B	-251.98	-585.33	-1044.1	-289.97	-3574	-456.79	-839.83	-2433	-2679.1	-2267.6	0.048439	0.0038849	0.022698	0.00039489	0.0037191	0.0045205	0.026218	0.03008	0.015624	0.00094218	-4.0109	1.25e-06
26030	PLEKHG3	-396.61	-465.58	-377.82	-205.87	-641.08	-511.06	-499.11	-400.92	-407.7	-342.67	0.06984	0.0063675	0.037039	0.0085154	0.0042011	0.0020239	0.023204	0.027702	0.027419	0.0019664	-3.9954	0.00014434
5892	RAD51D	-348.88	-303.73	-301.07	-325.06	-451.49	-435.44	-429.67	-373.54	-357.14	-293.71	0.11663	0.012	0.052809	8.69e-06	0.0058815	0.0082411	0.024017	0.062231	0.047104	0.0067142	-3.9916	2.86e-09
1063	CENPF	-26333	-9335.2	-13309	-4568.7	-27332	-14355	-18619	-15345	-17285	-8496.7	0.048439	0.0052941	0.018129	0.0001216	0.0051209	0.00089781	0.016366	0.015467	0.020975	0.0040717	-3.9875	2.97e-08
25758	KIAA1549L	-1861.5	-1443.1	-1643.9	-1414.5	-1580.6	-1678.3	-1628.8	-1835.5	-1960.3	-1827.8	0.051596	0.053043	0.016998	8.02e-06	0.011111	0.0088197	0.026604	0.027287	0.025818	0.0043532	-3.9757	4.72e-09
3146	HMGB1	-2043	-3343.8	-5846.7	-4029.7	-22771	-3988.5	-7025.9	-18191	-17600	-15262	0.071699	0.0095077	0.03548	5.94e-05	0.0041755	0.00081065	0.013756	0.017931	0.027879	0.0043529	-3.9722	2.19e-08
4521	NUDT1	-488.96	-647.83	-632.79	-498.94	-821.49	-805.96	-800.56	-741.92	-699.63	-688.88	0.080676	0.0058321	0.046316	3.74e-05	0.0044755	0.0018646	0.032156	0.02462	0.033541	0.0025488	-3.9657	1.26e-08
63979	FIGNL1	-1630.2	-1063	-1362.2	-744.67	-2236.5	-1306.6	-1721.1	-1281.6	-1469.3	-745.64	0.047328	0.0074738	0.026076	5.27e-05	0.0049021	0.0012915	0.011452	0.019449	0.035609	0.011257	-3.9627	1.45e-08
114787	GPRIN1	-1014.5	-487.27	-766.84	405.96	-1106.7	-1108.5	-1081.1	-710.84	-913.03	-731.26	0.060984	0.023486	0.046294	0.020519	0.0037191	0.0037489	0.036552	0.015467	0.023607	0.0016501	-3.9517	0.025414
25788	RAD54B	-820.84	-284.12	-649.58	-378.31	-911	-674.22	-797.81	-643.09	-698.37	-547.41	0.04333	0.011154	0.012473	9.26e-05	0.0056982	0.0018533	0.012027	0.016988	0.034004	0.0048059	-3.9426	2.16e-08
9688	NUP93	-3162.5	-2059.5	-2089	-1756.9	-4983	-3517.6	-3432.6	-2731.6	-3323.7	-2692.9	0.07214	0.0062768	0.079387	1.5e-05	0.0045079	0.0091937	0.031516	0.03376	0.032042	0.0078583	-3.9369	4.74e-09
10381	TUBB3	-5471.1	-6316.6	-6154.6	5350.8	-7881.3	-6943.4	-9358.9	-7569.7	-7636.2	-9910.1	0.05683	0.0055419	0.044009	0.0010096	0.0054959	0.0070208	0.026443	0.028968	0.065212	0.00098954	-3.934	0.036856
388524	RPSAP58	-42.31	-422.01	-326.79	-1000.4	-1900.3	-920.26	-748.68	-988.41	-1060.3	-1638.6	0.2419	0.0050739	0.022193	1.09e-05	0.0037191	0.0089581	0.079276	0.032682	0.030543	0.0032863	-3.9311	9.74e-09
3921	RPSA	-1378.7	-15196	-10844	-10553	-33305	-6167.9	-5972.7	-24848	-25249	-30870	0.13772	0.0052822	0.050141	3.21e-06	0.0045175	0.0087329	0.080878	0.064438	0.047418	0.0031241	-3.9273	6.85e-09
664709	HNRNPA1P10	-211.47	-122.73	-61.724	-290.61	-360.16	-401.19	-397.39	-553.69	-382.55	-391.73	0.047169	0.01414	0.1599	3.01e-06	0.0034107	0.0011296	0.029316	0.021521	0.027644	0.0065744	-3.9215	1.12e-06
10432	RBM14	-1859	-1295.2	-1627	-1593.2	-2531.4	-2318.9	-2355.1	-2126.3	-2522	-2548.3	0.050084	0.017018	0.052817	2.87e-05	0.0054286	0.0050866	0.034565	0.029995	0.015801	0.00055407	-3.9211	1.13e-08
675	BRCA2	-2095.1	-562.9	-1001.3	-548.92	-1927.8	-1049.8	-1416.3	-1340.8	-1293.1	-537.47	0.044811	0.0099315	0.015755	0.005643	0.0077704	0.0024612	0.023543	0.016586	0.015069	0.0039324	-3.9207	3.92e-05
114614	MIR155HG	-194.93	-64.894	-220.13	0	-204.37	-159.14	-208.2	-200.81	-213.06	-193.84	0.11306	0.0037296	0.026349	1	0.0067171	0.015543	0.0078159	0.035706	0.048855	0.0050622	-3.9151	0.0045228
8877	SPHK1	-2409.7	-3107.2	-1458	515.52	-2752.9	-3248.6	-2350.1	-677.63	-2532.5	-1892.7	0.047328	0.0056355	0.013005	0.42126	0.0084891	0.0078207	0.081207	0.082372	0.015012	0.0028143	-3.9115	0.0073874
7171	TPM4	-18816	-32654	-41004	-42665	-46540	-47822	-36549	-35578	-45664	-43752	0.1221	0.016251	0.057297	1.02e-06	0.0054317	0.0046175	0.071412	0.13199	0.039737	0.0072457	-3.9092	5.05e-09
11222	MRPL3	-1730.5	-2380.2	-2445.4	-2246.7	-3641.6	-2872.2	-3092.3	-2619.1	-3093.9	-1842.4	0.080034	0.0067583	0.059587	5.03e-06	0.0077252	0.0051117	0.025832	0.019585	0.039025	0.033845	-3.909	4.74e-09
64105	CENPK	-1191.8	-859.33	-1235.8	-498.83	-1426.6	-977.89	-1295.6	-1252.5	-1287.3	-922.33	0.047328	0.0040838	0.013399	0.0001867	0.0079224	0.0027648	0.016533	0.019449	0.013459	0.0072876	-3.908	2.43e-08
3955	LFNG	-79.607	-121.89	-78.96	-88.941	-114.58	-114.49	-138.74	-121.08	-115.32	-109.62	0.099765	0.03018	0.014937	6.23e-05	0.0093391	0.0053817	0.020165	0.045354	0.0099341	0.0014488	-3.9051	1.15e-08
6790	AURKA	-4118.3	-3994.7	-4369.1	-1594.1	-9198.6	-3494.3	-5234.3	-5506.5	-6115.3	-4292.7	0.053336	0.0048941	0.020914	9.8e-05	0.0047427	0.0058047	0.037854	0.024819	0.019576	0.00027198	-3.9048	2.41e-08
23649	POLA2	-1821.1	-1129.6	-1548.9	-895.8	-1947.1	-1910.1	-1956.4	-1721.7	-1777.2	-1550.1	0.042346	0.0086584	0.030174	8.64e-05	0.0039252	0.0031767	0.019885	0.028968	0.031933	0.001544	-3.904	2.19e-08
88455	ANKRD13A	-6851.2	-7975.1	-8245.7	-7429.8	-10098	-10096	-8633.7	-3305.5	-6706.7	-6521.5	0.15433	0.015541	0.051462	6.3e-07	0.0065213	0.0022169	0.026847	0.23617	0.073525	0.0038512	-3.8992	1.19e-08
55345	ZGRF1	-1247.8	-473.65	-735.79	-298.04	-1408.4	-814.37	-963.02	-725.41	-831.99	-442.65	0.050084	0.0024775	0.038761	0.0031059	0.0082258	0.00026194	0.01017	0.049193	0.034494	0.0055097	-3.8972	0.00028203
10051	SMC4	-15767	-7914.2	-13259	-4691.9	-18388	-14145	-17269	-14926	-14605	-7279.6	0.042346	0.0070196	0.014568	0.00014985	0.0061924	0.0006991	0.014527	0.015467	0.021004	0.0039556	-3.8876	4.98e-08
440590	ZYG11A	-328.37	-291.97	-184.21	-87.934	-424.66	-264.85	-300.9	-256.45	-196.27	-137.86	0.075019	0.0057967	0.02445	0.0037946	0.0051549	0.002241	0.02826	0.024298	0.028445	0.00079922	-3.8863	6.06e-05
6636	SNRPF	-562.03	-1153.3	-1180.9	-836.8	-1509.5	-1453.7	-1369	-1391.3	-1280	-890.24	0.042934	0.0046608	0.054495	7.1e-06	0.0041755	0.0025777	0.042561	0.03008	0.05005	0.022725	-3.8826	9.46e-09
64943	NT5DC2	-4758	-1953.6	-4795.6	-5157.9	-4462.6	-6248.1	-5435.8	-5295.3	-5437.6	-4832.6	0.059645	0.062208	0.032198	1.88e-06	0.004825	0.0049646	0.07408	0.040817	0.024435	0.0021723	-3.88	1.26e-08
6418	SET	-3875.4	-5981.8	-6638.4	-7340.6	-24691	-8314.1	-9170.7	-14808	-17393	-14293	0.081337	0.0081691	0.084849	1.73e-05	0.0053638	0.0019656	0.030845	0.030957	0.035973	0.005192	-3.8769	9.56e-09
2250	FGF5	-2296.7	-8218.1	-8501	-6951.1	-9463.4	-9718.7	-7744	-6337.6	-9855.3	-8984.3	0.11236	0.0099388	0.074859	4.51e-06	0.0062681	0.0016936	0.063584	0.028345	0.024807	0.013782	-3.8743	6.85e-09
2736	GLI2	-991.78	-741.8	-887.22	-975.51	-789.78	-1061.4	-982.89	-917.63	-1045.5	-502.18	0.11203	0.030849	0.035678	3.08e-07	0.02108	0.0085628	0.040381	0.034002	0.028648	0.032116	-3.86	4.68e-09
55706	NDC1	-5003.5	-1723.4	-2971.7	-1342.8	-6039.8	-3487	-5016.3	-4955.1	-4562	-2328.5	0.051596	0.0075663	0.035034	9.25e-05	0.0059281	0.0018646	0.012404	0.018964	0.020695	0.012031	-3.8597	1.55e-08
8871	SYNJ2	-4622.5	-2938.2	-2958.1	-3746.9	-6005.4	-5277.4	-4642	-4549.5	-4537.7	-3397.4	0.081337	0.011291	0.10841	1.77e-05	0.0050715	0.0022386	0.029316	0.033528	0.02163	0.0043079	-3.8583	1.18e-08
79807	GSTCD	-1052.5	-427.35	-747.9	-571.71	-1537.2	-866.3	-1119.3	-777.18	-976.37	-620.8	0.07091	0.010068	0.028658	8.6e-05	0.0052282	0.0080264	0.017224	0.030099	0.023769	0.012032	-3.8567	5.99e-09
6541	SLC7A1	-4000.6	-5084.9	-4141.5	-3954.5	-5109.6	-5609.8	-5108.4	-2929.4	-5393.9	-4268.4	0.1178	0.009229	0.017094	0.00010339	0.0064966	0.0077116	0.025302	0.049246	0.028279	0.005156	-3.8544	5.92e-09
221184	CPNE2	-1031	-928.84	-950.49	-687.22	-1178.9	-1380.4	-1310.4	-1188.5	-1098.7	-1207.1	0.047328	0.0053969	0.031525	0.00039943	0.0043137	0.0023428	0.028566	0.027305	0.02202	0.00028866	-3.8544	3.29e-06
83596	BCL2L12	-397.84	-512.47	-565.61	-229.74	-561.08	-641.42	-667.19	-700.64	-662.24	-613.88	0.05429	0.0040838	0.040507	0.028241	0.0049021	0.004336	0.052347	0.022826	0.018231	0.0017482	-3.8444	0.00036948
9414	TJP2	-4999.8	-3188.9	-5654.7	-3297.5	-12192	-7188.3	-7179.6	-8305.6	-9871.8	-4766.2	0.092161	0.005479	0.027022	0.00011733	0.0041055	0.0035193	0.025302	0.031995	0.0282	0.0089929	-3.8419	1.13e-08
7041	TGFB1I1	-1795.9	-3585.6	-2853.4	-3986.5	-2577.6	-4343.5	-3497.5	-3405.1	-3841.8	-3876.6	0.16055	0.0069509	0.082402	1.59e-07	0.013653	0.0079275	0.10775	0.092044	0.025647	0.0012097	-3.8384	2.93e-08
9816	URB2	-1118.6	-859.42	-921.49	-845.24	-1695.1	-1149.2	-1238.2	-1060.1	-1299.9	-1196.4	0.10221	0.007266	0.052463	6.07e-05	0.0060758	0.0059204	0.027131	0.019449	0.026637	0.0050483	-3.8373	7.43e-09
6427	SRSF2	-5697	-5485.9	-4700.7	-5493	-9337.3	-8697.1	-8933.8	-7624.6	-7546.8	-3924.2	0.068257	0.010312	0.13303	4.24e-06	0.0039756	0.0022515	0.029874	0.026382	0.034792	0.01287	-3.8354	1.49e-08
90768	TENM3-AS1	-201.73	-36.546	-226.39	-220.59	-111.35	-234.3	-219.77	-149.68	-293.5	-325.29	0.1085	0.021001	0.016358	3.49e-05	0.015299	0.0046914	0.050986	0.048254	0.010247	0.00074566	-3.8336	1.13e-08
100507127	LINC00707	-187.2	-57.189	-139.13	31.78	-549.66	-71.987	-349.07	-111.3	-475.42	-139.16	0.10323	0.0049296	0.015755	0.22916	0.0052858	0.030359	0.034519	0.029803	0.013531	0.0098418	-3.8287	0.0094722
27340	UTP20	-3303.2	-2566.6	-2712.1	-1986.7	-3676.7	-2863.5	-2893.5	-2858.4	-3199.5	-2815.1	0.072917	0.012975	0.045001	5.49e-05	0.0079737	0.0027922	0.016687	0.023937	0.025598	0.010228	-3.8257	7.66e-09
1978	EIF4EBP1	-1289	-1413.2	-1323.8	-1351.5	-1780.7	-1926.1	-1706.4	-1226.5	-1547.3	-1462.6	0.063817	0.0066256	0.031359	2.62e-05	0.0037673	0.0046635	0.050846	0.057396	0.06013	0.0047973	-3.8253	1.05e-08
79962	DNAJC22	-523.54	-492.98	-491.11	-370.74	-553.66	-512.35	-570.18	-633.23	-568.27	-544.68	0.052927	0.0037296	0.030017	3.62e-05	0.033522	0.0082706	0.0093147	0.030456	0.032304	0.00079888	-3.8174	2.37e-08
2735	GLI1	-110.49	-102.85	-96.284	-98.342	-174.71	-179.19	-181.22	-177.08	-149.37	-147.96	0.1117	0.004217	0.053266	0.0058677	0.0054792	0.0050744	0.021042	0.068343	0.011845	0.0012535	-3.8154	5.37e-05
151246	SGO2	-3159.4	-1515.3	-2431.6	-711.54	-3257.4	-2120.3	-3005.9	-2502.1	-2632.9	-1540.2	0.042346	0.007113	0.018421	0.0094424	0.0085392	0.0022814	0.022386	0.017182	0.03038	0.0029267	-3.8063	9.99e-05
54069	MIS18A	-690.53	-501.3	-698.98	-370.16	-875.56	-759.95	-869.06	-770.78	-791.15	-549.54	0.048642	0.0072104	0.026254	0.0001831	0.0041055	0.0037871	0.013998	0.019885	0.026099	0.0054719	-3.8044	2.58e-08
83540	NUF2	-2531.9	-1590.3	-2210.8	-667.54	-3438.9	-2315.3	-2738.7	-2473	-2557	-1630.8	0.042346	0.004217	0.015755	0.00018231	0.0068566	0.0006991	0.019849	0.024819	0.022649	0.0051814	-3.8022	4.94e-08
79187	FSD1	-289.12	-474.87	-310.23	-372.52	-503.11	-457.85	-373.96	-159.16	-437	-432.87	0.10767	0.0049736	0.075004	1.54e-06	0.0066468	0.010756	0.065101	0.27806	0.034396	0.0017482	-3.8007	1.22e-08
116461	TSEN15	-890.3	-892.7	-867.87	-1197	-1598	-1624.1	-1608.1	-1692.6	-1575	-1343.1	0.1058	0.019835	0.13303	2.06e-06	0.0081909	0.0017456	0.01147	0.024307	0.039004	0.012357	-3.8002	1.75e-08
23310	NCAPD3	-3902.1	-2246.2	-2936.3	-1646.7	-5124.6	-3635.6	-3955.6	-3583	-3740.5	-2369.5	0.065608	0.0095938	0.030886	0.00016444	0.0040908	0.0027962	0.014614	0.027547	0.023791	0.0053265	-3.8	2.35e-08
839	CASP6	-488	-154.4	-441.28	-465.34	-706.28	-602.3	-597.06	-603.13	-583.07	-626.68	0.12773	0.15133	0.071401	2.01e-07	0.0045609	0.007788	0.027334	0.023937	0.05183	0.0028143	-3.7902	5.28e-06
55326	AGPAT5	-2167.1	-915.05	-1482.4	9.3037	-3296.8	-1409.1	-2299	-1381.4	-2090.9	-1138.2	0.048439	0.0077329	0.019184	0.98066	0.0051921	0.002361	0.034925	0.035272	0.02598	0.018697	-3.7885	0.0045146
142	PARP1	-5689.1	-6964.1	-5967.7	-4221.4	-10449	-8767.1	-8098.3	-8023.5	-7018.2	-6711	0.068973	0.0057245	0.05116	7.9e-05	0.0041517	0.0039412	0.038117	0.028968	0.02738	0.0047631	-3.7792	1.4e-08
6387	CXCL12	-2429.2	-11199	-463.35	-127.36	-17042	-693.66	-5084.4	-1246.6	-12045	-250.51	0.042346	0.0020739	0.018037	0.25579	0.0040908	0.0082595	0.018731	0.018823	0.028576	0.044546	-3.7787	0.002234
8317	CDC7	-912.19	-431.12	-796.54	-313.51	-1182.1	-878.51	-978.73	-965.62	-825.64	-496.08	0.042934	0.0048907	0.023263	0.00021759	0.0050615	0.0031096	0.0093147	0.024307	0.017592	0.011205	-3.7772	3.73e-08
4150	MAZ	-6058.9	-3588.8	-3636.8	-4491.5	-6805.6	-7294	-6693	-5615.7	-6080.4	-4421.3	0.052927	0.009229	0.042038	8.18e-05	0.0040908	0.0028341	0.054386	0.034121	0.01393	0.001242	-3.7674	2.65e-08
55619	DOCK10	-2282.9	-2347.1	-2191.4	-2107	-2383.8	-2433.5	-2386.6	-2487.7	-2345.2	-1406	0.11724	0.01322	0.049136	1.64e-05	0.0063422	0.0029942	0.010653	0.028375	0.03698	0.03846	-3.7505	1.04e-08
60	ACTB	-28736	-179670	-142480	-191770	-216260	-222320	-162970	-134760	-179270	-167040	0.20684	0.0057152	0.089759	1.87e-06	0.0042731	0.0074417	0.068559	0.13927	0.041927	0.0059298	-3.7473	1.11e-08
84444	DOT1L	-1372.5	-1507.4	-1530.6	-423.16	-1418.8	-1681	-1695.8	-1116.4	-1706.8	-1638.2	0.060346	0.0087423	0.020487	0.30478	0.0063694	0.0095067	0.025897	0.11852	0.024249	0.0007821	-3.7456	0.0014247
8463	TEAD2	-1917.4	-726.34	-1225.1	-1701.6	-2521.3	-2247.5	-2141.6	-1569.4	-1696.5	-1285.4	0.07041	0.012913	0.086688	1.18e-05	0.0037191	0.0033103	0.047304	0.035289	0.04713	0.0044802	-3.7455	1.51e-08
5214	PFKP	-12639	-6637.3	-10026	-12492	-15544	-13288	-6845.3	-4406.2	-12009	-5898.3	0.098388	0.0080286	0.03268	1.91e-07	0.0062366	0.017015	0.25028	0.22448	0.015779	0.0073241	-3.7446	5.62e-07
27436	EML4	-2055.1	-2842.6	-2882.5	-2368.4	-3917.2	-3129.6	-2988.9	-1954.5	-2862.5	-2290.7	0.21108	0.011033	0.065103	3.73e-06	0.011592	0.0052497	0.019983	0.073679	0.063112	0.014641	-3.7441	5.35e-09
202	CRYBG1	-1055.3	-1211.9	-850.86	-276.49	-32.828	-1115.7	-1235.8	-431.1	-824.47	-910.74	0.042346	0.004984	0.024632	0.023817	0.71519	0.0036007	0.012027	0.039758	0.0047099	0.0014737	-3.7427	0.0032149
8243	SMC1A	-6916.9	-4550.6	-6005.4	-3895.3	-6396.1	-6384.1	-7218.5	-7402.7	-6409.9	-4627.1	0.068973	0.0092505	0.028252	0.0001306	0.0040908	0.0064143	0.020629	0.026726	0.027609	0.013074	-3.7418	1.12e-08
6428	SRSF3	-6469.6	-8058	-5897	-6260.3	-13508	-10113	-11209	-11558	-10895	-7852.7	0.07129	0.0062236	0.12991	2.34e-05	0.0048609	0.0020239	0.02254	0.0211	0.029984	0.0080714	-3.7301	2.19e-08
56852	RAD18	-1615.7	-1572.9	-1360.8	-890.97	-1945	-1407.5	-1534.4	-1156.6	-1636.6	-990.64	0.085965	0.0075313	0.038044	0.00011025	0.0058943	0.00081065	0.019121	0.027654	0.024875	0.011602	-3.7277	2.03e-08
23224	SYNE2	-2848.3	-1051.8	-1364.7	-407.74	-2784.2	-1583.5	-1403.7	-2383.8	-2073	-1277.1	0.048642	0.0079043	0.045002	0.065689	0.0046361	0.0043289	0.018485	0.008736	0.016335	0.013819	-3.7168	0.00040937
7398	USP1	-4898.7	-2247.7	-2989.1	-2200.3	-5805	-4811.1	-5501.8	-3728.2	-4228.8	-1649.6	0.045585	0.0069757	0.032825	9.35e-05	0.01243	0.00081065	0.012027	0.020623	0.022113	0.015047	-3.7095	2.64e-08
148206	ZNF714	-756.8	118.05	-747.36	-379.28	-1521	-361.97	-814.98	-899.78	-794.25	-396.94	0.073958	0.32252	0.022373	7.54e-05	0.0045512	0.0046107	0.013998	0.019449	0.043568	0.00507	-3.7047	0.0036346
633	BGN	-2032.1	-5579.5	-5266.5	-4889.4	-691.13	-5079.2	-2962.6	1926.9	-2933.6	-1339.7	0.042748	0.0032835	0.017688	1.39e-07	0.18376	0.010941	0.14238	0.04478	0.029909	0.0050508	-3.7043	0.00036064
11144	DMC1	-101.83	-116.82	-80.491	8.3772	-134.09	-55.702	-116.25	-31.089	-116.95	-83.789	0.097982	0.0025816	0.040826	0.47486	0.0054231	0.015092	0.027131	0.11886	0.029975	0.0025256	-3.7006	0.0075753
151963	MB21D2	-788.52	-721.29	-753.28	-710.57	-849.27	-1030.9	-827.69	-359.19	-890.15	-787.75	0.13937	0.010734	0.027022	2.97e-05	0.013711	0.0021834	0.050246	0.20556	0.02274	0.0053019	-3.6975	8.48e-09
3159	HMGA1	-2800.8	-26399	-28986	7332.4	-35249	-26021	-21981	-34661	-41060	-45071	0.16036	0.0045484	0.038683	0.15092	0.0041755	0.011206	0.064318	0.034018	0.019274	0.00022227	-3.696	0.018553
79960	JADE1	-1476	-1348.8	-1175	-1073.2	-1235.8	-1509	-1326.2	1207.9	-1182.6	-998.2	0.10934	0.0052882	0.040526	5.58e-06	0.03139	0.010114	0.037224	0.094601	0.038769	0.0072278	-3.6798	1.48e-08
4900	NRGN	-473.37	-366.38	-586.03	-286	-85.016	-633.61	-639.56	-717.6	-574.54	-507.8	0.053132	0.0018065	0.01713	0.00024962	0.008901	0.010268	0.031038	0.036994	0.012296	0.00086599	-3.6767	5.46e-08
5111	PCNA	-2803	-3365.6	-3770.7	-1859.4	-5768	-4295.5	-5240.2	-4289.8	-3867	-1781	0.042934	0.0086857	0.052102	3.08e-05	0.0065286	0.0034479	0.014527	0.023774	0.034516	0.04249	-3.6686	1.37e-08
1265	CNN2	-3807.2	-9609.9	-8107.1	-10331	-9602.8	-11606	-8538.2	-7074.8	-5346.3	-8575	0.24804	0.0037469	0.093236	6.09e-08	0.0056071	0.0041479	0.11122	0.11777	0.24221	0.003446	-3.6655	0.00020351
55055	ZWILCH	-2590.3	-1509.8	-2323.4	-1016	-3221.8	-2273.9	-2942.8	-2516.5	-2696.1	-1718.6	0.042748	0.0081151	0.027105	0.00018146	0.0057039	0.00087144	0.016533	0.019449	0.019477	0.0157	-3.6586	3.75e-08
348110	ARPIN	-838.91	-618.22	-400.88	-939.82	-1040.8	-1178.7	-1188.9	-1220.3	-746.16	-986.84	0.10883	0.019662	0.3216	1.88e-06	0.0056269	0.0051206	0.024201	0.024819	0.041734	0.0027528	-3.6575	3.61e-06
11073	TOPBP1	-4241.9	-1945.1	-2855.6	-1988.1	-4746.8	-3916.5	-4195.9	-3276	-3553.5	-1429.2	0.059468	0.012857	0.046294	8.74e-05	0.0066426	0.0015618	0.012404	0.019585	0.014073	0.025389	-3.6569	2.44e-08
92312	MEX3A	-1153.5	-120.01	-573.22	-699.65	-1256.4	-835.3	-1144.7	-548.12	-790.34	-939.83	0.050084	0.013671	0.072505	3.39e-05	0.0037191	0.0063909	0.03044	0.072189	0.048265	0.0019839	-3.6564	1.98e-08
6187	RPS2	-557.13	-16242	-9786.5	-13734	-29015	-8495.6	-4680.1	-26719	-26940	-36516	0.083199	0.0063954	0.052898	4.98e-06	0.0059237	0.0043596	0.095822	0.074849	0.074508	0.0011397	-3.6506	2.35e-08
84319	CMSS1	-839.9	-296.93	-895.44	74.032	-1264.4	-845.54	-1015.8	-759.12	-960.02	-609.62	0.063369	0.062257	0.01484	0.50751	0.0049737	0.0019024	0.012478	0.025425	0.038036	0.0152	-3.6463	0.0097547
4628	MYH10	-7298.2	-2445.2	-5235	-6189.7	-6743.4	-7763.6	-7151.1	-4797.8	-3174.4	-4942.1	0.072358	0.22457	0.081127	8.14e-08	0.0062561	0.0033067	0.02006	0.040205	0.22776	0.0081095	-3.6431	0.00025202
1138	CHRNA5	-104.34	-67.033	-109.12	-12.66	-87.927	-90.23	-106.87	-23.483	-115.38	-120.78	0.075443	0.0076314	0.042891	0.58427	0.0047408	0.014691	0.011129	0.19128	0.026981	0.0022965	-3.6407	0.00256
23603	CORO1C	-11152	-19287	-18666	-20959	-25396	-25260	-20366	-9354.7	-21679	-22295	0.21556	0.01295	0.085854	3.41e-07	0.0054792	0.0041296	0.072394	0.14782	0.059153	0.011138	-3.6322	1.57e-08
5167	ENPP1	-2327.9	-781.94	-2279.6	-1561.6	-2429.2	-2629.2	-2694	-1732.1	-2406	-3123.4	0.070888	0.026542	0.017094	0.00016393	0.0060305	0.0033614	0.01434	0.028488	0.034476	0.0023912	-3.63	3.32e-08
56479	KCNQ5	-594.38	-573.54	-534.11	-368.75	-513.82	-448.54	-519.66	-326.88	-582.81	-365.14	0.042748	0.0064223	0.0058464	0.00034997	0.0049184	0.0039405	0.030712	0.028597	0.019007	0.011205	-3.6233	4.65e-08
731220	RFX8	-372.68	-279.71	-337.69	59.095	-317.18	-366.23	-344.62	-281.73	-347.34	-254.09	0.04333	0.014749	0.028658	0.46582	0.0045079	0.0055022	0.054651	0.0253	0.027752	0.0061294	-3.617	0.0090019
6632	SNRPD1	-1141.2	-1484.8	-1893.3	-1283.1	-3306.1	-2128.3	-2278.2	-2462.2	-2413.5	-1823	0.11705	0.0066109	0.049882	6.81e-05	0.0043439	0.0037124	0.03352	0.027889	0.045032	0.015187	-3.6167	1.25e-08
9955	HS3ST3A1	-745.09	-766.31	-822.69	-49.545	-804.03	-662.3	-675.79	-438	-918.72	-920.55	0.048642	0.0075378	0.017754	0.82875	0.0051549	0.0089049	0.094789	0.031871	0.029932	0.0028656	-3.6043	0.0034852
2925	GRPR	-365.03	-5.9192	-561.52	-462.03	-1003.2	-898.86	-408.22	-140.2	-516.51	-185.47	0.068973	0.40981	0.034649	1.06e-06	0.0045005	0.00091318	0.016903	0.036593	0.051974	0.028415	-3.6025	0.00025923
23421	ITGB3BP	-627.38	-129.28	-592	-247.08	-685.48	-492.11	-670.34	-571.87	-667.97	-548.9	0.062338	0.11765	0.026349	1.12e-05	0.023333	0.0014476	0.015651	0.057396	0.014932	0.0020628	-3.6019	1.48e-07
54962	TIPIN	-366.45	-357.47	-483.71	-367.52	-1009.9	-467.63	-615.81	-496.37	-709.03	-245.29	0.14669	0.0066635	0.080186	7.13e-06	0.0069621	0.0022169	0.032938	0.024716	0.03038	0.061751	-3.5988	1.55e-08
4796	TONSL	-716.83	-752.28	-717.08	-536.78	-820.89	-968.84	-979.32	-912.02	-759.9	-616.4	0.068973	0.012629	0.06543	5.2e-05	0.014057	0.0066863	0.017728	0.036593	0.047351	0.004118	-3.5967	1.17e-08
115290	FBXO17	-316.18	-466.42	-402.11	-500.24	-822.59	-631.29	-609.63	-540.02	-627.2	-562.32	0.08272	0.02595	0.1022	2.54e-06	0.0045079	0.010968	0.032938	0.034018	0.056885	0.022943	-3.5895	1.03e-08
54780	NSMCE4A	-644.64	-493.39	-501.68	-226.46	-1141.3	-944.71	-899.92	-775.44	-758.85	-682	0.14235	0.012132	0.073248	0.092631	0.0045175	0.0033197	0.018485	0.019437	0.025344	0.0024366	-3.5894	0.00077598
165055	CCDC138	-343.94	-124.91	-229.87	-81.332	-377.36	-220.47	-305.6	-233.45	-240.64	-106.26	0.073958	0.0036434	0.028192	0.0090939	0.016698	0.0033177	0.01088	0.03008	0.030452	0.005382	-3.588	6.95e-05
10813	UTP14A	-659.19	-988.42	-870.07	-759.65	-1295.4	-966.89	-899.93	-1099.9	-1017.3	-937.63	0.081738	0.0069509	0.034386	5.46e-05	0.0063416	0.0075398	0.062486	0.02157	0.059775	0.0035012	-3.5861	1.45e-08
10592	SMC2	-5381.6	-2808.7	-4303.1	-824.31	-6000.3	-3776.9	-5451	-4395.5	-4760.5	-2738.4	0.050514	0.01313	0.031362	0.11833	0.014581	0.0036573	0.010709	0.025425	0.022678	0.0078199	-3.5841	0.00064038
55920	RCC2	-2058.7	-2067.6	-2575.6	-981.75	-5117.9	-3692.1	-3567.6	-2962.8	-3720.4	-2814	0.09398	0.0082227	0.048681	0.1715	0.0045954	0.0084625	0.043983	0.054479	0.018769	0.00090608	-3.5807	0.00088905
10426	TUBGCP3	-843.97	-686.41	-778.29	-531	-1306.3	-1158	-1155	-976.5	-989.88	-766.13	0.097495	0.0090304	0.03166	0.0038393	0.0047111	0.0052136	0.01342	0.021521	0.019982	0.0039556	-3.5793	9.75e-06
10236	HNRNPR	-6067.8	-6441.2	-7380.5	-2152.6	-11253	-9071.9	-10142	-8351.9	-9379.8	-5955.3	0.091983	0.0078173	0.04913	0.10772	0.0047719	0.0014031	0.020901	0.027287	0.026363	0.012712	-3.5757	0.00070913
23404	EXOSC2	-1546.1	-1323.7	-1343.9	-534.83	-2416.5	-1474.5	-1724.4	-1563.2	-1749.5	-1340.5	0.065444	0.0064849	0.060863	0.016208	0.0046206	0.0033614	0.03081	0.032534	0.030055	0.00075948	-3.5681	0.00026618
1736	DKC1	-2505.2	-2643	-2802.9	-2041.6	-3675.8	-3189.3	-3297.7	-2734.7	-3316.9	-2400	0.068973	0.0068916	0.045079	0.0001629	0.0043215	0.0051303	0.036743	0.023774	0.025971	0.013846	-3.5642	1.76e-08
90417	KNSTRN	-2908.1	-1304.1	-2370.8	-865.47	-4649.1	-2598.6	-3186.5	-2542.7	-2724.8	-1934	0.051596	0.0055335	0.018421	0.00035187	0.0044399	0.0066395	0.034435	0.027434	0.028058	0.001183	-3.5623	5.99e-08
3037	HAS2	-5075.8	-1422.7	-4424.5	-5586.4	-12371	-4288	635.36	1835.8	-11164	-7279.2	0.06924	0.009567	0.007016	7.58e-06	0.0066435	0.030096	0.80819	0.032682	0.0086383	0.0098259	-3.5617	0.0028829
8061	FOSL1	-4209	-4826.9	-5136.1	-802.79	-2302.9	-5839.9	-5232.6	-3751.9	-6008.6	-6020.1	0.057473	0.0079608	0.040924	0.43325	0.0045079	0.0086276	0.06715	0.082305	0.01681	0.0011708	-3.5608	0.0021334
5425	POLD2	-1690.3	-3493.5	-2846.1	-2020.8	-4233.2	-3653.4	-3745.2	-4002.4	-3520.7	-3908.1	0.074379	0.0048326	0.046333	0.00013606	0.0045079	0.0073251	0.041459	0.034874	0.041689	0.00098282	-3.5592	3.33e-08
4436	MSH2	-2222	-1711.2	-1705.3	-1159.3	-3324.5	-2209.8	-2730.5	-2097.3	-2518.7	-1274.8	0.053568	0.0093534	0.056366	4.29e-05	0.0081925	0.0022169	0.0090585	0.022826	0.035521	0.041251	-3.5539	2.88e-08
642846	LOC642846	-100.74	-138.98	-167.94	-103.01	-435.4	-186.66	-223.59	-341.78	-206.89	-127.72	0.096308	0.014198	0.016067	0.0094339	0.0052858	0.0050585	0.018751	0.043192	0.020429	0.0042155	-3.5487	1.88e-05
994	CDC25B	-4672.3	-3401.9	-3370.2	-1713.4	-4712.8	-4922.8	-5471	-5739.4	-3862.7	-4396.8	0.042346	0.0057152	0.057452	0.00017096	0.0038018	0.0034507	0.03044	0.035406	0.033289	0.00093784	-3.5482	6.95e-08
100127983	C8orf88	-228.02	-134.89	-183.16	-133.25	-228.35	-213.97	-211.61	-175.4	-193.91	-202.08	0.051596	0.020704	0.065939	7.82e-05	0.0061875	0.0051816	0.025726	0.039499	0.037785	0.0013297	-3.5462	2.22e-08
55559	HAUS7	-532.55	-575.44	-492.13	-287.47	-688.32	-715.5	-651.04	-485.24	-553.44	-541.27	0.054017	0.0057846	0.048165	0.019971	0.0037705	0.0027922	0.03044	0.042747	0.052782	0.0022307	-3.5456	0.00033585
6664	SOX11	-2468.2	-46.908	-1370.1	-1018	-2501	-1721.9	-2122	-1189.8	-1925.4	-1922.2	0.042346	0.01864	0.021045	0.00034373	0.0035824	0.0025777	0.019639	0.01481	0.031171	0.0021376	-3.5376	3.42e-07
2023	ENO1	-54203	-77132	-56086	-65427	-141530	-105740	-86122	-96803	-81794	-67194	0.12693	0.0057332	0.065392	2.42e-05	0.0040908	0.012374	0.12047	0.041765	0.023053	0.0067948	-3.5375	1.68e-08
1809	DPYSL3	-8634	-2595.2	-1757.1	-8419.2	-7313	-10536	-10099	-5011.3	-4424	-5713.5	0.080493	0.044492	0.47016	3.67e-07	0.0052291	0.0049333	0.0335	0.13104	0.053132	0.0025184	-3.534	0.00013224
79866	BORA	-733.69	-404.21	-434.8	-212.57	-865.18	-578.78	-660.15	-646.05	-560.79	-398	0.063817	0.0033579	0.03268	0.00037905	0.0082153	0.0022386	0.025292	0.023952	0.021599	0.0047973	-3.5285	6.02e-08
343099	CCDC18	-1311.8	-843.8	-928.65	-190.58	-1370.5	-712.22	-1117.7	-986.02	-916.23	-389.96	0.042346	0.0077514	0.051197	0.14276	0.015168	0.0013995	0.017235	0.019058	0.023088	0.0070464	-3.5283	0.0014032
3021	H3-3B	-7412.9	-7736.5	-8508.8	-8740.7	-19228	-14847	-16017	-13916	-15928	-12326	0.06924	0.015889	0.10227	5.18e-05	0.0051418	0.0033067	0.032104	0.036484	0.034908	0.0080437	-3.5247	1.68e-08
348654	GEN1	-1592.6	-1069.2	-1061	-535.9	-1622.8	-1167.1	-1452.3	-1620.1	-1251.2	-570.85	0.06924	0.0098214	0.029871	0.01229	0.0135	0.0014031	0.017634	0.022061	0.019168	0.0054323	-3.519	8.08e-05
2178	FANCE	-590.25	-434.29	-294.57	-489.91	-1030.1	-850.02	-792.76	-671.97	-722.83	-641.19	0.044642	0.0086322	0.13816	0.00026529	0.0029582	0.003446	0.018332	0.028968	0.041037	0.00098954	-3.5166	3.74e-05
23642	SNHG1	-2377.6	-2229.3	-2646.6	134.39	-3454.5	-1916.2	-2236.9	-1596.8	-2773.4	-1459.1	0.078969	0.0062113	0.031899	0.68171	0.008224	0.010336	0.03909	0.036877	0.026236	0.0084361	-3.5089	0.004998
57486	NLN	-1535.8	-2280.2	-2189	-2306.5	-3655.5	-2240.9	-2115.1	-1621.4	-3218.4	-881.39	0.18431	0.0082972	0.058663	2.63e-07	0.0069904	0.0052141	0.047336	0.073564	0.02393	0.25588	-3.5088	1.7e-06
8479	HIRIP3	-502.4	-400.75	-462.71	-360.86	-654.15	-716.77	-709.5	-688.68	-691.1	-539.73	0.057679	0.019713	0.0553	0.0010685	0.0034107	0.0033062	0.017634	0.035702	0.016698	0.0021672	-3.5046	8.76e-06
6573	SLC19A1	-592.71	-506.04	-483.67	-432.55	-688.21	-765.54	-789.56	-594.57	-678.97	-549.58	0.050212	0.014241	0.089691	0.0001017	0.010531	0.0033103	0.027861	0.040835	0.021004	0.0046129	-3.5041	2.16e-08
5935	RBM3	-3615.3	-8295	-4313.9	-7609.4	-8544	-8381.2	-8378.5	-8949.4	-6965.6	-8667.8	0.21521	0.0052173	0.22554	5.94e-06	0.0046913	0.0052136	0.054482	0.03821	0.030452	0.0026122	-3.4982	1.41e-07
1718	DHCR24	1533.5	-7872.2	-6011	-8283	-5602.9	-6406.8	-6123.4	-8652.4	-9177.3	-11833	0.61864	0.020717	0.068939	5.43e-07	0.0085746	0.010376	0.042967	0.020245	0.026226	0.0042235	-3.4923	1.31e-05
2242	FES	-207.87	-230.54	-168.69	-220.55	-275.77	-295.9	-309.47	-152.38	-254.03	-256.18	0.052795	0.015331	0.09057	2.54e-05	0.021201	0.0063749	0.025255	0.095065	0.043568	0.0016138	-3.4905	1.75e-08
387882	C12orf75	-5520.8	-7664.2	-7488.4	-6316.6	-8554.6	-8279.1	-7087.1	-1780	-7769.6	-4283.5	0.10528	0.011903	0.023603	6.12e-06	0.010243	0.0047005	0.044336	0.49398	0.030804	0.045706	-3.4902	1.44e-08
164284	APCDD1L	-2917.8	-596.31	-4567.5	3745.5	-6916.5	-3653.8	-5565.5	-1174.6	-5809.2	-37.21	0.051596	0.0040838	0.015936	0.00021501	0.0039809	0.0070559	0.022599	0.037539	0.023088	0.9202	-3.4901	0.045815
55972	SLC25A40	-483.08	-309.65	-351.62	-349.76	-528.74	-470.49	-559.48	-529.51	-459.99	-278.67	0.05429	0.037644	0.096129	1.63e-06	0.0057515	0.0070828	0.015651	0.034002	0.064486	0.046228	-3.4851	2.45e-08
11169	WDHD1	-2499.6	-1116.8	-1933.1	-946.96	-3240.9	-2058.8	-2458.4	-2127.8	-2325.5	-1236.1	0.042346	0.009083	0.019176	0.00045202	0.006919	0.0014715	0.0093147	0.01481	0.019442	0.010574	-3.4823	1.11e-07
129787	TMEM18	-580.14	-574.02	-577.25	-515.99	-862.11	-837.25	-714.32	-767.64	-738.42	-363.26	0.10909	0.011498	0.088628	1.23e-05	0.0089124	0.0077076	0.072886	0.023867	0.03057	0.026052	-3.4803	9.7e-09
126282	TNFAIP8L1	-458.99	-486.97	-479.55	-381.79	-929.94	-901.6	-849.75	-758	-632.32	-652.3	0.079268	0.0067862	0.036536	0.00022836	0.0037191	0.0047005	0.03044	0.042711	0.045703	0.00043706	-3.4801	7.46e-08
2956	MSH6	-3654.8	-2471.8	-2440.3	-2695.7	-6466.3	-4895.2	-4376.3	-2029.5	-3959	-1887	0.12067	0.019042	0.087655	9.02e-06	0.0075012	0.0055276	0.039847	0.1121	0.034396	0.038241	-3.4797	8.63e-09
54475	NLE1	-535.07	-664.9	-552.07	-592.65	-992.62	-716.53	-697.51	-573.22	-763.57	-740.97	0.077212	0.0063544	0.076784	5.58e-05	0.0037191	0.016289	0.054148	0.063179	0.044484	0.0047107	-3.4765	1.99e-08
27085	MTBP	-608.92	-360.39	-415.14	-170.87	-733.17	-452.3	-557.37	-474.2	-498.51	-293.39	0.075443	0.0050445	0.048478	0.002528	0.012494	0.0016625	0.0062196	0.028071	0.019274	0.010193	-3.4716	3.13e-05
29980	DONSON	-1246.9	-909.62	-1079	-769.7	-1739	-1386.3	-1467.5	-1282.3	-1423.7	-657.44	0.068075	0.01526	0.035696	0.00016492	0.0055506	0.004781	0.026257	0.046688	0.016001	0.035766	-3.4713	1.75e-08
161198	CLEC14A	-715.14	-26.698	-585.81	-520.56	-498.92	-1029.2	-943.8	-1.2816	-247.22	-561.66	0.14007	0.025631	0.016067	7.41e-06	0.004271	0.0018646	0.052718	0.93685	0.039874	0.00027425	-3.4668	0.00016099
55093	WDYHV1	-357.99	-211.05	-306.64	-358.58	-566.35	-457.99	-428.7	-313.12	-436.2	-313.67	0.13305	0.021631	0.042891	4.28e-05	0.0082563	0.0058047	0.047555	0.063084	0.051317	0.015903	-3.4528	7.75e-09
6932	TCF7	-337.71	-329.5	-220.34	307.06	-97.254	-313.48	-340.5	-364.53	-323.31	-416.47	0.061159	0.0066635	0.13816	0.000469	0.0099614	0.011262	0.046623	0.019449	0.013556	0.00085143	-3.4429	0.05525
57604	TRMT9B	-201.75	-208.28	-246.94	-126.85	-183.94	-162.71	-191.94	-169.04	-232.73	-185.69	0.092091	0.030215	0.014564	0.0001762	0.0047111	0.0027922	0.018751	0.032682	0.02511	0.033484	-3.4419	3.38e-08
115004	CGAS	-358.79	-148.12	-229.83	-273.73	-408.51	-250.26	-284.41	-153.33	-299.51	-248.41	0.042346	0.027382	0.092137	2.2e-05	0.0047427	0.027515	0.020668	0.12168	0.037299	0.00074566	-3.441	2.92e-08
55379	LRRC59	-6475.3	-10815	-8410	-10033	-13865	-11910	-10435	-8272.7	-10861	-5162	0.15341	0.0059353	0.071837	1.42e-05	0.0052354	0.011358	0.079221	0.034018	0.029975	0.042993	-3.4396	1.24e-08
1894	ECT2	-6872.6	-2516.1	-4488.5	-1032.2	-8816.6	-5131.8	-6908.7	-5135.9	-6108.3	-2906.9	0.060614	0.010074	0.026855	0.12856	0.0069065	0.0013046	0.020905	0.025918	0.026847	0.022337	-3.4301	0.00078903
1019	CDK4	-3785.4	-2905.4	-4290.6	-3260.4	-5826.1	-5572.3	-5517.9	-5650.3	-4776.8	-6616.4	0.063369	0.01952	0.060171	9.43e-05	0.0040908	0.0043735	0.030467	0.03241	0.064223	0.0030365	-3.4292	3.7e-08
5725	PTBP1	-7796.1	-9648.4	-7679.5	-7698.8	-11700	-12148	-10867	-11353	-10923	-9559.3	0.085935	0.007654	0.071612	0.00020433	0.005404	0.0052136	0.043011	0.036235	0.029992	0.0032758	-3.4235	3.24e-08
730101	LOC730101	-161.18	-726.8	-558.67	-345.35	-594.98	-594.18	-421.17	705.89	-534.48	-507.39	0.20634	0.0032263	0.014939	1.1e-05	0.017711	0.018829	0.029388	0.072257	0.13006	0.0029518	-3.4137	1.76e-07
79000	AUNIP	-310.46	-163.02	-214.73	-153.96	-432.01	-225.36	-285.52	-263.26	-231.84	-181.13	0.057987	0.011749	0.054408	0.00046496	0.0056071	0.0035193	0.015795	0.065694	0.0087969	0.0013033	-3.4135	1.14e-07
285643	KIF4B	-186.89	-98.955	-144.7	-97.618	-167.53	-176.48	-185.67	-42.142	-96.703	-40.636	0.05577	0.0036655	0.0087727	0.00080742	0.0069621	0.0026072	0.024827	0.094741	0.010141	0.0087702	-3.4129	1.41e-07
10212	DDX39A	-3396.9	-2639	-3092.3	-1440.4	-4148.8	-3597.8	-3984.7	-3636.5	-3713.6	-3786.2	0.042934	0.0049182	0.030395	0.00060255	0.0047408	0.0083175	0.032156	0.032682	0.017984	0.0007821	-3.4051	1.13e-07
10392	NOD1	-255.37	-223.52	-170.6	-206.47	-344.01	-325.89	-287.51	-229.86	-169.26	-210.51	0.11413	0.0033659	0.11522	5.41e-05	0.0099614	0.0020276	0.011019	0.059081	0.070939	0.0050483	-3.4042	7.4e-08
389610	XKR5	-116.99	-80.804	-78.402	-23.05	-116.85	-79.364	-111.45	-50.476	-95.222	-114.09	0.07129	0.0045219	0.013052	0.0041877	0.0042388	0.027763	0.014723	0.090991	0.036599	0.0024268	-3.4016	1.86e-05
54930	HAUS4	-791.08	-484.67	-317.27	-480.72	-1279.8	-882.13	-1051.6	-747.42	-599.5	-454.21	0.051596	0.017303	0.1887	4.89e-05	0.0043439	0.0079275	0.017897	0.038027	0.027026	0.0072974	-3.3957	4.26e-08
158	ADSL	-1800	-2377.8	-2083.9	-1791.1	-3621.9	-2875.4	-2642.4	-2415.2	-2378.3	-2495.5	0.16654	0.0074406	0.076181	6.18e-05	0.0052291	0.0078451	0.05587	0.032959	0.059555	0.0064688	-3.3939	1.8e-08
84930	MASTL	-2006.3	-1014.8	-1188.7	-628.35	-2622.4	-1698.9	-1736.1	-1228.5	-1400.4	-723.65	0.068075	0.0079169	0.034196	0.00069756	0.0053731	0.0033177	0.022165	0.040598	0.021227	0.0031737	-3.3883	8.35e-08
64399	HHIP	-966.24	-9.5268	-102.44	-1578.8	2289.7	-1943.6	-884.5	-24.992	-1402.9	-496.15	0.042934	0.27387	0.015976	3.27e-09	0.015285	0.0080863	0.11851	0.42621	0.015928	0.0013679	-3.3877	0.026853
10969	EBNA1BP2	-2275.9	-4052.7	-3023.4	-2007	-4888	-3597.1	-3677.7	-3133.2	-4016	-2291.6	0.10462	0.0057089	0.069918	8.32e-05	0.0039809	0.0081989	0.040491	0.032874	0.046085	0.02831	-3.3871	2.2e-08
7913	DEK	-10453	-7205.8	-8716.4	-4215.7	-15436	-11294	-13800	-9673	-12535	-6650.8	0.052927	0.0095924	0.032104	0.016153	0.0059237	0.00089781	0.017431	0.034392	0.025935	0.015021	-3.3829	0.0001081
65003	MRPL11	-719.58	-1085.5	-871.53	-781.47	-1235.6	-1127.9	-1022.6	-1082.2	-1072.9	-1214	0.089842	0.0075365	0.088386	9.34e-05	0.0044399	0.0043909	0.069066	0.038418	0.033195	0.00061136	-3.3795	6.56e-08
5523	PPP2R3A	-1490.9	-2317.8	-2665.4	-764.77	-3330.9	-2825.2	-2642.1	-1810.3	-3241.7	-2859.6	0.31113	0.010314	0.035177	0.080586	0.0073361	0.0031096	0.016533	0.034002	0.023088	0.0059246	-3.3762	0.00036138
1854	DUT	-1241.1	-1929	-1494.2	-1037.4	-2623.7	-2222.2	-2518.4	-2137.9	-2162.5	-1077.3	0.08272	0.0084292	0.070487	0.00015484	0.0067713	0.0043735	0.018714	0.039873	0.040522	0.025291	-3.373	2.35e-08
115106	HAUS1	-460.5	-660.63	-567.75	-630.18	-1585.7	-942.71	-1141.1	-1039.6	-1028.4	-775.83	0.066054	0.0054296	0.1406	0.00013587	0.0046785	0.0074514	0.016533	0.027547	0.032239	0.010181	-3.3725	5.26e-08
54901	CDKAL1	-723.95	-287.54	-362.76	-302.13	-812.23	-647.02	-605.41	-524.52	-579.49	-572.74	0.068973	0.036622	0.077839	0.000176	0.005016	0.0027056	0.018485	0.028345	0.021004	0.0045844	-3.3695	6e-08
6611	SMS	-1658.1	-4071.7	-7496.8	-5580.7	-19653	-5033.7	-4753.2	-8293.1	-10377	-5204.2	0.1178	0.0052991	0.041923	1.36e-05	0.0051921	0.0079677	0.097888	0.12426	0.062889	0.038339	-3.3639	1.75e-08
221914	GPC2	-181.3	-71.569	-169.9	-114.31	-156.14	-182.49	-180.14	-126.26	-158.05	-104.23	0.081337	0.017344	0.044044	0.00020257	0.0046913	0.010282	0.032243	0.03891	0.053029	0.0016501	-3.3631	3.45e-08
11100	HNRNPUL1	-8168.7	-8348.2	-7049.9	-5351.7	-7858.2	-9317	-9301.4	-8633.6	-8526.4	-8561.4	0.075426	0.0074253	0.072581	0.00025659	0.0040908	0.0051292	0.036743	0.029803	0.035985	0.0014762	-3.3619	7.4e-08
23450	SF3B3	-8184.5	-8074	-6553.6	-3139.9	-11326	-8477.7	-8490.2	-8331.4	-8721	-8978.7	0.081337	0.0067322	0.06124	0.014821	0.0046785	0.0082595	0.022612	0.032376	0.026957	0.0019318	-3.3616	7.11e-05
26528	DAZAP1	-2736.6	-3576.5	-3068.6	-2284.8	-3860.1	-3972.5	-3731.4	-3178.2	-3811.3	-3406.7	0.076052	0.0052991	0.058969	0.00033119	0.0054792	0.0054852	0.043506	0.047357	0.0314	0.0027507	-3.3609	5.08e-08
1763	DNA2	-1090.1	-339.9	-708.5	-337.3	-1272.4	-827.43	-1083.7	-704.72	-845.51	-514.17	0.050084	0.013942	0.047469	0.00059396	0.0097034	0.0022386	0.0059367	0.019817	0.015544	0.0051814	-3.3599	5.8e-07
11331	PHB2	-3579.1	-4326.4	-3464.4	-3480.7	-5898.2	-5007.3	-4688.4	-3397.6	-4450.9	-4914.1	0.098864	0.0073012	0.10362	6.76e-05	0.0040908	0.0092587	0.050297	0.10832	0.051184	0.003359	-3.3559	3.24e-08
286826	LIN9	-713.17	-308.27	-479.78	-246.77	-864.4	-521.03	-719.85	-565.04	-603.31	-343.88	0.042346	0.0078036	0.020711	0.004289	0.0084037	0.0017033	0.012478	0.01743	0.051536	0.0079906	-3.3472	2.89e-05
8815	BANF1	-412.99	-1951	-1703.3	-1257.5	-2220.2	-1820.2	-1976.5	-2486.4	-2238.3	-2258	0.12094	0.0080883	0.070148	0.00012434	0.0034107	0.011214	0.050741	0.032874	0.047205	0.0081568	-3.3464	3.09e-08
6929	TCF3	-2788	-2893.9	-3044.9	-2348.9	-3381.5	-4101.5	-3931.6	-2655	-3647	-3240.5	0.090173	0.0087119	0.047081	0.00025675	0.010664	0.0052229	0.046916	0.086093	0.034339	0.0024253	-3.3386	3.1e-08
7023	TFAP4	-300.69	-215.86	-209.28	-12.886	-404.46	-305.81	-391.69	-349.73	-294.41	-371.01	0.051596	0.00666	0.082319	0.84185	0.0065929	0.010848	0.036867	0.019449	0.032793	0.00075103	-3.3333	0.0060384
26472	PPP1R14B	-1162.3	-2604.1	-2696.7	-2112.7	-4872.9	-3167.2	-3105.8	-4053.3	-4685.3	-4798.5	0.042748	0.0065567	0.041519	0.0004066	0.0052282	0.0068628	0.05463	0.027547	0.028771	0.0026486	-3.3331	6.55e-08
10436	EMG1	-988.54	-897.1	-1042.9	-36.93	-1697.5	-1128.2	-1250.2	-847.52	-1269.6	-1222.7	0.06924	0.015919	0.052837	0.87972	0.0040908	0.010775	0.034061	0.038036	0.03563	0.0056392	-3.3292	0.0032818
8420	SNHG3	-1273.6	-2072.1	-1825	-390.73	-2464.7	-1471.7	-1188.2	-1355.8	-1982.2	-1230.3	0.075222	0.0056414	0.046609	0.071533	0.0047719	0.0070001	0.11172	0.02625	0.016272	0.0024253	-3.3251	0.00062972
4082	MARCKS	-5079	4065.3	-4641.4	-5789.7	-6187.4	-6059.2	-6893.6	-4145	-6798.5	-5169.3	0.095249	0.057516	0.069135	9.64e-08	0.0047408	0.021543	0.033167	0.094411	0.024898	0.016151	-3.3185	0.0059522
146857	SLFN13	-145.32	-228.05	-70.108	-26.045	-244.85	-132.24	-130.4	8.3165	-161.31	-71.552	0.11974	0.0044767	0.016036	0.063823	0.005949	0.0076985	0.01074	0.7676	0.01904	0.017659	-3.3131	0.001429
5932	RBBP8	-1727.7	-1132	-1162.4	-284.78	-1819.6	-1757.6	-1642.3	-1317.1	-1516.5	-679.79	0.050186	0.0078036	0.041462	0.33728	0.027716	0.0025777	0.017235	0.024716	0.01489	0.02149	-3.3128	0.0017347
113115	MTFR2	-360.76	-254.23	-308.92	-191.78	-386	-393.16	-397	-410.41	-344.11	-318.75	0.051596	0.0086263	0.018091	0.00040155	0.0078083	0.0047652	0.015867	0.025662	0.083016	0.0066566	-3.31	7.42e-08
84904	ARHGEF39	-202.56	-175.64	-110.58	-12.621	-375.53	-190.36	-238.15	-193.93	-152.38	-100.99	0.13937	0.0088157	0.11816	0.673	0.0059281	0.011668	0.017728	0.1098	0.0051226	0.0097945	-3.3086	0.002279
283643	TEDC1	-404.57	-258.15	-348.27	-222.84	-322.82	-445.89	-464.4	-401.5	-408.25	-341.69	0.057473	0.0072599	0.019217	0.00054897	0.024313	0.0027708	0.020129	0.028207	0.026914	0.00080914	-3.308	1.38e-07
89891	WDR34	-1500.4	-1665.2	-1072.6	-1006.8	-1653.2	-2059	-2140.1	-2039.2	-1737	-1518.2	0.072314	0.0048864	0.065392	0.00053253	0.0079767	0.0032158	0.026508	0.023952	0.02129	0.0017829	-3.3074	1.22e-07
11064	CNTRL	-1840.3	-867.91	-898.84	-441.07	-2184	-1412.4	-1733	-1553.5	-1190.1	-492.38	0.062954	0.0063214	0.044891	0.0017383	0.0045793	0.00094495	0.015896	0.027189	0.018361	0.016283	-3.3069	3.66e-06
25903	OLFML2B	-114.02	-230.42	-254.06	-145.53	-139.26	-264.11	-191.76	-38.2	-253.19	-283.72	0.11236	0.008355	0.02569	0.00042747	0.0057676	0.0033576	0.070619	0.084548	0.022305	0.0014415	-3.3007	7.59e-08
10360	NPM3	-471.28	-792.85	-557.22	-612.76	-923.89	-757.02	-711.39	-538.43	-711.93	-625.11	0.057473	0.0032635	0.12967	4.62e-05	0.0041258	0.0033062	0.053832	0.047641	0.070713	0.009149	-3.2999	7.05e-08
84206	MEX3B	-754.12	-77.516	-462.18	-605.93	-702.96	-684.48	-805	-14.073	-662.5	-459.01	0.042934	0.037985	0.021072	1.7e-05	0.0091292	0.007857	0.025302	0.91088	0.044558	0.0032333	-3.298	7.39e-08
55270	NUDT15	-992.02	-887.83	-1263.6	-681.81	-1872.4	-1397.4	-1661.9	-1526.4	-1521.3	-783.78	0.061458	0.014693	0.034649	0.00025183	0.0048293	0.0006991	0.020896	0.029273	0.045127	0.023006	-3.2971	7.34e-08
162681	C18orf54	-843.95	-152.06	-644.28	-432.17	-813.24	-655.62	-892.63	-747.3	-787.65	-677.35	0.052903	0.096367	0.023944	0.00016892	0.0053362	0.0027922	0.0025245	0.038037	0.040384	0.0062969	-3.2915	1.98e-06
79707	NOL9	-1672.5	-709.54	-346.39	6.6978	-2144.9	-978.08	-931.52	-1032.6	-796.59	-840.16	0.1178	0.013246	0.10643	0.98679	0.0051967	0.0064143	0.023543	0.036005	0.01954	0.012716	-3.2903	0.0034302
6949	TCOF1	-3325.4	-2532.2	-2484.4	-1735.4	-4701.2	-3606.3	-3908.9	-2726.7	-3524.7	-3075.2	0.086496	0.017792	0.045546	0.00055075	0.0041755	0.011002	0.018732	0.035702	0.029257	0.0028656	-3.2859	6.76e-08
6591	SNAI2	-1167.5	-1656.7	-1437.4	-1493.6	-760.31	-1559.2	-995.41	-1463.1	-1294.9	-1565.2	0.10761	0.0055913	0.05438	9.02e-07	0.031238	0.01182	0.16338	0.11316	0.080649	0.0084442	-3.2855	3.93e-08
2130	EWSR1	-3464.5	-7058.5	-4517.9	-5916.3	-8526	-7625.2	-6832.5	-8277.2	-7710.1	-6039.4	0.11912	0.0080659	0.17176	6.28e-05	0.0040651	0.0075583	0.056812	0.029995	0.028718	0.0097594	-3.285	4.54e-08
1468	SLC25A10	-419.58	-554.3	-505.5	-26.794	-627.3	-485.74	-634.32	-586.09	-486.34	-661.77	0.10372	0.0069036	0.028362	0.796	0.0058572	0.014479	0.041566	0.031598	0.076367	0.00093272	-3.2774	0.0040384
89797	NAV2	-2973.2	-3335.8	-3147.5	-785.73	-2469.4	-2673.5	-2242.5	-2313.8	-2843.2	-3908.9	0.042934	0.0063214	0.023743	0.0080361	0.0048724	0.0065991	0.05447	0.025662	0.041586	0.00080852	-3.2773	6.89e-05
11091	WDR5	-1241.8	-1544.8	-1317.6	-1154.1	-2137.7	-1973.1	-1883.6	-1768.6	-1635.7	-1510.2	0.10319	0.0070915	0.070487	0.00021239	0.0040908	0.0071523	0.03757	0.04418	0.057303	0.012271	-3.2765	3.51e-08
3837	KPNB1	-16749	-16227	-14491	-12367	-27395	-20388	-19708	-16730	-17578	-15052	0.10677	0.0086456	0.080967	0.00017308	0.0056631	0.0076214	0.041712	0.033943	0.055768	0.0098684	-3.2751	2.62e-08
115572	TENT5B	-331.48	-167.5	-264.12	-192.04	-303.77	-414.6	-394.45	-392.24	-308.19	-339.76	0.079075	0.027615	0.047865	0.00038095	0.0051745	0.0010913	0.022203	0.072541	0.020975	0.00028354	-3.2751	3.13e-07
55809	TRERF1	-1173.2	-1358.8	-974.49	-478.37	-1120.8	-1420.1	-1427.7	-1230.4	-1443.9	-1440.9	0.14912	0.0091055	0.10732	0.078728	0.0047719	0.014328	0.017634	0.053437	0.014469	0.0029164	-3.2739	0.00036177
441459	ANKRD18B	-121.75	-268.29	-305.66	-187.1	-509.71	-224.53	-378.1	-488.63	-497.97	-374.92	0.071373	0.0088815	0.038683	0.0057783	0.014053	0.0024521	0.022386	0.017182	0.020239	0.0020547	-3.2712	2.39e-05
11339	OIP5	-437.02	-310.29	-385.94	-184.27	-573.87	-390.33	-483.36	-435.39	-452.46	-347.92	0.042346	0.003652	0.032087	0.0006861	0.0054792	0.0022515	0.037224	0.036593	0.037696	0.0054027	-3.2685	1.3e-07
9631	NUP155	-4532.5	-1614.9	-2074.2	-1192	-5368.2	-2695.5	-2884.4	-2047.7	-2870.6	-1957.3	0.06924	0.016189	0.032087	0.00089436	0.0070427	0.0065242	0.014391	0.041194	0.01904	0.0073916	-3.2678	7.34e-08
5901	RAN	-4535.3	-10259	-9356.4	-8078.5	-23116	-11232	-12077	-14530	-16119	-10647	0.11799	0.0061902	0.076318	5.58e-05	0.0053482	0.0081093	0.065693	0.03008	0.056761	0.032373	-3.2675	2.28e-08
54865	GPATCH4	-1129.5	-1723.7	-1553.1	-741.64	-1834.1	-1513.8	-1638.3	-1475.5	-1815.6	-1569.8	0.121	0.0028654	0.047081	0.022348	0.0040908	0.01005	0.043854	0.036765	0.022436	0.0058424	-3.2659	8.47e-05
113174	SAAL1	-621.49	-352.62	-485.04	-224.8	-935.6	-712.87	-798.05	-731.06	-707.99	-526.6	0.042346	0.0081556	0.036261	0.051143	0.0058943	0.0073519	0.029833	0.035289	0.028602	0.0071437	-3.2631	0.00010969
6624	FSCN1	-5567.5	-7641.6	-8040.2	-9196	-6926.3	-10479	-7209.3	-7468.6	-9077.4	-10419	0.11679	0.0063612	0.034649	5.27e-06	0.032884	0.010365	0.1955	0.11238	0.054344	0.0015671	-3.2595	5.69e-08
6434	TRA2B	-5424.3	-5533.8	-4417.2	-3192	-7200.9	-6379.4	-6682.6	-6108.3	-6024.9	-4218.2	0.070592	0.0075374	0.10106	0.00026384	0.0045793	0.0021378	0.02624	0.01775	0.035609	0.01213	-3.2594	8.3e-08
55835	CENPJ	-2061.3	-708.67	-1452.2	-824.38	-2345.5	-1698.6	-1683.6	-1473.9	-1597.4	-307.44	0.042934	0.014938	0.030886	0.00017428	0.005016	0.0026051	0.021705	0.033217	0.025413	0.084741	-3.2592	6.39e-08
10714	POLD3	-1706.9	-910.22	-1113.7	-609.12	-2218.1	-1610.3	-1653.3	-1134.4	-1293.5	-648.15	0.052927	0.010068	0.049625	0.00079905	0.0054231	0.0037428	0.01074	0.037199	0.029196	0.004484	-3.2534	1.48e-07
23511	NUP188	-4837.8	-3639.7	-3347.1	-1515.3	-5747.9	-4741	-4822	-4585.5	-4881.5	-5154.8	0.095181	0.010622	0.082838	0.11692	0.0044593	0.011176	0.025565	0.03008	0.02913	0.0026891	-3.2513	0.00051611
23028	KDM1A	-3633.7	-2681.7	-2612.9	-2672.9	-6004.3	-4848.4	-4311.7	-2432.1	-3554.1	-1944	0.096594	0.0083922	0.10106	0.00021431	0.0057391	0.0065338	0.039251	0.089952	0.028824	0.014177	-3.2497	2.86e-08
7570	ZNF22	-1417.5	-471.84	-1061.6	-775.65	-1925.8	-1737.6	-1621.4	-1324.8	-1559	-1102.6	0.068557	0.013596	0.05193	0.00047053	0.0067742	0.0034507	0.04762	0.030456	0.026391	0.0048646	-3.2493	5.84e-08
84811	BUD13	-811.74	-390.79	-417.36	-431.52	-1048.1	-948.58	-848.62	-591.65	-691.64	-541.62	0.08407	0.0047371	0.11861	0.00022351	0.0047408	0.0057184	0.040983	0.11017	0.030799	0.005032	-3.2483	6.56e-08
84547	PGBD1	-688.03	-157.07	-355.86	-454.57	-1090	-770.06	-825.22	-606.33	-651.48	-526.91	0.12544	0.024655	0.12618	0.0002339	0.0046913	0.0065242	0.024491	0.049246	0.011678	0.0061261	-3.2482	6.33e-08
2316	FLNA	-85875	-122310	-97267	-119110	-71294	-140430	-101250	-94441	-114670	-113450	0.27539	0.0082515	0.069739	9.46e-07	0.17737	0.0056649	0.067673	0.061221	0.032985	0.0043532	-3.2473	4.66e-07
65061	CDK15	-309.92	-1097.9	552.97	-740.45	-578.83	-1014.9	-910.08	-1194.4	31.28	-893.08	0.36304	0.0055348	0.22485	5.65e-06	0.010635	0.0022386	0.0093147	0.04048	0.91991	0.0015721	-3.2469	0.024089
220988	HNRNPA3	-1524.1	-5261.1	-4399.1	-4224	-2324	-4495.1	-4621.9	-6847.1	-5623.2	-5587.6	0.068557	0.0053686	0.11117	0.00012961	0.011023	0.0044524	0.040491	0.030141	0.033541	0.023275	-3.2406	3.58e-08
26499	PLEK2	-190.44	-210.97	-93.084	199.22	-213.25	-112.86	-191.75	-94.718	-179.79	-92.061	0.14497	0.0030644	0.021034	9.18e-07	0.0048222	0.022227	0.029265	0.071381	0.03057	0.012163	-3.2391	0.10093
871	SERPINH1	-14169	-22145	-22395	-22480	-9271.2	-25722	-20194	-11037	-17948	-12631	0.14478	0.0061385	0.028658	4.5e-07	0.17702	0.0049029	0.088696	0.18762	0.052632	0.014346	-3.2359	6.1e-07
7086	TKT	-4134.7	-8481	-6788.3	-6421.1	-8154.4	-8916	-6774.9	-10265	-8758.2	-9131.6	0.10135	0.011464	0.092309	0.00011796	0.0082258	0.011992	0.072693	0.03147	0.036574	0.0075898	-3.2352	2.21e-08
153478	PLEKHG4B	-395.62	-7.2134	-223.3	-267.57	-388.67	-329.96	-387.87	-42.119	-282.4	0.94948	0.042346	0.51951	0.012473	2.12e-06	0.0078625	0.0079677	0.012478	0.14671	0.020014	0.98266	-3.2343	0.0036872
219855	SLC37A2	-130.72	-183.54	-195.86	265.62	-190.78	-165.28	-153.81	-227.76	-345.49	-578.18	0.12633	0.0024126	0.164	0.002506	0.0040908	0.04166	0.032104	0.036593	0.047728	0.0012648	-3.2333	0.040347
92675	DTD1	-726.21	-1330	-733.29	-1187.5	-1330.2	-1460	-1302	-1202.2	-1357.2	-1454.6	0.18137	0.0047468	0.26278	6.47e-06	0.0062681	0.010116	0.061197	0.11031	0.053376	0.0059776	-3.2245	6.55e-08
285267	ZNF619	-170.48	-82.808	-118.47	-103.83	-332.05	-215.22	-199.18	-235.84	-180.44	-223.02	0.18209	0.042177	0.038088	0.034564	0.0040908	0.0064489	0.014636	0.01993	0.011903	0.0091672	-3.221	0.00022544
23598	PATZ1	-794.89	-432.78	-371.22	-450.37	-892.78	-953.46	-868.29	-843.67	-833.41	-820.7	0.051596	0.023158	0.15801	0.00035481	0.0045928	0.0025641	0.028566	0.022061	0.012606	0.0015169	-3.2189	3.98e-06
6419	SETMAR	-195.31	-295.87	-218.54	-262.08	-371.83	-320	-321.3	-301.96	-281.85	-93.266	0.094215	0.01264	0.10643	1.03e-06	0.014954	0.0034964	0.027271	0.034121	0.067094	0.14405	-3.2179	7.6e-08
143888	POGLUT3	-4246.2	2028.7	-2597.8	-3831.1	-3156.2	-5012.2	-4887.7	-5197.2	-4350.2	238.07	0.07091	0.11044	0.095812	3.1e-08	0.066235	0.001572	0.014252	0.026726	0.011318	0.76244	-3.2171	0.033565
3400	ID4	-441.84	-259.32	-258.8	403.15	-589.05	-94.914	-542.68	-140.17	-536.79	-128.15	0.042346	0.01804	0.0061265	0.00058574	0.0049021	0.11573	0.022386	0.034536	0.020766	0.025307	-3.2163	0.053001
90861	JPT2	-2974.7	-3535.2	-3876.8	-2564.4	-5361.9	-4822.9	-4732.8	-3054.8	-4295.4	-4034.6	0.16661	0.0048653	0.047081	0.00043404	0.0059237	0.004514	0.053231	0.083701	0.039025	0.0026457	-3.2148	7.32e-08
57472	CNOT6	-1050.3	-1011.2	-875.8	130.38	-1288.2	-1027.5	-1283.9	-1015	-1092.7	-1029.2	0.070592	0.0070915	0.10106	0.72172	0.0070873	0.010654	0.028566	0.034002	0.033926	0.0087539	-3.2128	0.0053564
5578	PRKCA	-3117.2	-3889.8	-3163.1	-3594.9	-4336.6	-4344.3	-3619.4	-3906.5	-3808.6	-4462.3	0.15209	0.028711	0.11491	4.83e-05	0.0052282	0.0057632	0.039251	0.037114	0.076963	0.0067658	-3.2055	3.55e-08
1466	CSRP2	-1297.8	2176.1	-1751.8	-2240.1	-2507.9	-2476.6	-1541.5	34.352	-1332.7	-1956.3	0.07091	0.0025937	0.032004	5.07e-08	0.005949	0.0054285	0.09651	0.94859	0.11888	0.0025513	-3.1947	0.018906
63901	FAM111A	-3089.8	-2124.5	-1732.1	-1172.7	-4318.4	-2713.1	-2517.6	-2778.9	-2656.6	-566.25	0.075052	0.0097925	0.060704	0.00019488	0.0064108	0.0021834	0.025628	0.028597	0.023012	0.073958	-3.1946	6.83e-08
64710	NUCKS1	-20224	-7334.6	-10093	-13371	-24312	-19743	-22924	-18795	-13004	-6147.7	0.07091	0.049367	0.13712	3.23e-06	0.0064796	0.0016952	0.018485	0.023952	0.056228	0.067258	-3.1925	1.02e-07
10365	KLF2	-235.87	-563.39	-350.55	-652.81	-467.13	-740.63	-439.54	-23.44	-736.82	-456.32	0.14912	0.065887	0.071489	7.9e-08	0.007651	0.0087664	0.24274	0.89644	0.020014	0.0051518	-3.1904	0.00023951
221687	RNF182	-602.15	-275.31	-446.47	98.152	-1002.6	-824.95	-651.22	-401.82	-693.96	-447.59	0.097691	0.009229	0.080105	0.28058	0.0039248	0.0039162	0.06671	0.067048	0.040842	0.0086986	-3.1903	0.01127
27339	PRPF19	-2329.8	-2490.1	-2001.8	-666.36	-1778.2	-2959.7	-2962.7	-2720.8	-2450.8	-2899.3	0.07091	0.0081151	0.09216	0.24196	0.0037191	0.006089	0.037912	0.041084	0.053845	0.0038136	-3.1837	0.0015707
27101	CACYBP	-1396	-2118.1	-3462.1	-1129.7	-6311.1	-3013.5	-3393.9	-4393.2	-4834.1	-2649	0.092933	0.0077608	0.026756	0.007127	0.0050281	0.001931	0.021628	0.025425	0.025839	0.012576	-3.1827	1.12e-05
55622	TTC27	-816.09	-868.42	-646.42	-574.15	-1149.3	-1006.6	-895.04	-757.3	-966.34	-781.48	0.12543	0.01077	0.099901	0.00028239	0.010595	0.0076437	0.056301	0.082503	0.011903	0.0097007	-3.1729	3.8e-08
28960	DCPS	-379.25	-423.8	-418.63	-424.8	-683.17	-597.36	-574.23	-620.79	-470.53	-519.25	0.14374	0.021481	0.094167	0.0001187	0.0040651	0.0047947	0.051411	0.043187	0.057563	0.00079922	-3.1718	9.09e-08
10389	SCML2	-182.9	-108.92	-145.77	-37.386	-233.62	-131.34	-188.57	-187.79	-211.77	-115.5	0.087781	0.021374	0.036306	0.042094	0.0056617	0.0096277	0.012027	0.03807	0.0087685	0.020905	-3.1684	0.00012788
192111	PGAM5	-1082.9	-1116.9	-1020.9	554.34	-2325.3	-1251.7	-1536.2	-1273.9	-1368.7	-1064.3	0.08272	0.01073	0.072832	0.06522	0.0041517	0.012615	0.034687	0.017686	0.048197	0.0089821	-3.1672	0.021926
51642	MRPL48	-393.33	-313.8	-461.56	-492.21	-910.61	-718.82	-605.14	-642.75	-776.36	-559.82	0.13325	0.033606	0.082379	0.0001062	0.0047719	0.0068245	0.078089	0.048784	0.02811	0.014566	-3.1608	2.98e-08
55166	CENPQ	-543.02	-339.25	-489.61	-282.02	-887.78	-572.3	-653.17	-316.7	-619.41	-531.52	0.042934	0.0074018	0.068516	0.00034814	0.01554	0.0014406	0.025897	0.067054	0.045286	0.012182	-3.1608	7.1e-08
5394	EXOSC10	-2687.6	-2591.3	-2306.8	-1752.8	-4217.7	-3439.7	-3039.9	-2782.4	-3185	-2270	0.11888	0.00671	0.097416	0.00057803	0.0057039	0.0061622	0.028566	0.020154	0.028018	0.0084994	-3.1571	8.24e-08
10576	CCT2	-8124.3	-8539.5	-9919.6	-5470	-14984	-9856.1	-10407	-8274	-11446	-8910.1	0.10785	0.0072104	0.049798	0.00059265	0.0060481	0.0082276	0.056027	0.036235	0.037377	0.0097594	-3.1539	4.98e-08
80312	TET1	-330.45	-107.84	-187.89	-197.65	-264.3	-222.93	-274.5	-288.54	-209.97	-195.73	0.12441	0.15659	0.08139	4.95e-06	0.059161	0.0046175	0.026404	0.06648	0.018884	0.0051577	-3.1534	9.09e-08
11340	EXOSC8	-1131.9	-736.96	-1037.8	-509.77	-1970	-1376.2	-1598.2	-1281.6	-1497.8	-1159.2	0.060346	0.0091183	0.064352	0.0010841	0.0051209	0.0052749	0.016668	0.029177	0.027563	0.0045453	-3.1529	1.76e-07
94239	H2AZ2	-5906.2	-2950	-3863.3	-2379.1	-8185.9	-6106.5	-7501.6	-6953.4	-5595.3	-5068.6	0.047328	0.014546	0.041664	0.0017255	0.0045453	0.0014031	0.018332	0.024819	0.038596	0.0040924	-3.1526	2.35e-06
11198	SUPT16H	-4931.2	-5587.2	-5651.7	-2232.5	-9964.4	-6925.4	-7262.6	-7091.9	-7756.2	-6057.2	0.086763	0.0094165	0.057992	0.046802	0.0061875	0.0048972	0.01948	0.033679	0.030242	0.0082233	-3.1509	0.00010569
10656	KHDRBS3	-341.91	-733.92	-558.4	-448.38	-889.5	-884	-598.5	-357.83	-866.6	-872.6	0.15743	0.0059628	0.038054	0.00099385	0.0045928	0.0031096	0.063326	0.045354	0.011903	0.0028656	-3.1419	2.3e-07
130574	LYPD6	-337.62	300.86	-53.987	-162.65	-343.47	-349.4	-321.4	-161.98	-181.96	-211.62	0.048446	0.0068717	0.10526	1.18e-05	0.0098839	0.0051292	0.010793	0.17755	0.045101	0.0019822	-3.1351	0.0085612
6877	TAF5	-470.34	-136.34	-269.05	-38.993	-638.98	-330.23	-476.59	-346.97	-309.06	-247.48	0.10933	0.046532	0.014939	0.57076	0.0068145	0.0049379	0.017235	0.035578	0.042872	0.021237	-3.1344	0.0018915
23414	ZFPM2	-1057	-795.17	-887.42	-973.35	-79.909	-1090.1	-1005.1	-874.91	-1021.6	602.62	0.098864	0.0048864	0.07512	7.51e-08	0.82734	0.0080187	0.025309	0.073979	0.023751	0.048228	-3.1325	0.020611
3608	ILF2	-6281.3	-5236.9	-6640.8	-4409.9	-12481	-8846.4	-9412.9	-7187.5	-9566.4	-6576.2	0.06924	0.0092505	0.083322	0.00045352	0.0044593	0.0070066	0.051076	0.037333	0.03735	0.010136	-3.131	6.57e-08
1633	DCK	-1706.9	-562.19	-1494.3	-978.59	-2138	-1394.6	-1978.5	-1252.7	-1892.4	-855.61	0.053568	0.050964	0.045405	0.00015021	0.0088859	0.0050585	0.01524	0.049413	0.034894	0.051383	-3.1286	5.06e-08
199221	DZIP1L	-395.46	-382.54	-322.63	-302.17	-391.04	-431.04	-291.14	-252.18	-381.33	-296.32	0.17645	0.012351	0.094507	6.36e-05	0.0044593	0.006089	0.13631	0.20768	0.016614	0.0079237	-3.1276	6.37e-08
81929	SEH1L	-807.72	-1650.9	-1219.1	-1058.7	-2022	-1658.5	-1714.4	-1511.9	-1737.7	-1299.8	0.12734	0.0054296	0.10101	0.00045952	0.0047408	0.0033177	0.034608	0.020033	0.032799	0.014899	-3.1247	1.03e-07
79892	MCMBP	-3800	-2317.8	-2368.4	-1677.1	-5672	-4546.6	-4586.7	-3286.8	-3844.3	-1625.5	0.092908	0.016822	0.078564	0.00033187	0.0068623	0.0028737	0.023971	0.03147	0.033231	0.033141	-3.1234	6e-08
9654	TTLL4	-686.14	-530.86	-554.36	-155.59	-727.21	-644.61	-578.27	-634.4	-685.44	-566.74	0.13325	0.0062316	0.068939	0.39671	0.0041755	0.025603	0.050256	0.05006	0.014236	0.0073872	-3.1175	0.0011345
10055	SAE1	-4867.7	-4882.7	-4991.4	-4404.3	-8548.9	-6661.2	-6691.5	-6427.3	-5895.1	-6180.7	0.085669	0.011322	0.074548	0.00021586	0.0040908	0.010902	0.066014	0.037592	0.073457	0.0056228	-3.1167	6.3e-08
10046	MAMLD1	-451.27	-717.05	-304.83	-160.2	-221.52	-726.48	-577.53	-527.22	-677.06	-786.86	0.10743	0.0055721	0.32487	0.18252	0.0039863	0.0012456	0.054758	0.019437	0.025935	0.0022752	-3.1143	0.0051845
708	C1QBP	-1661.5	-3147.8	-2333.8	-1921.5	-4088.9	-2783.9	-2738.4	-2998.5	-3253.7	-2529.9	0.10324	0.005489	0.056763	0.00066204	0.0040908	0.010654	0.063192	0.040759	0.032799	0.0086604	-3.113	8.16e-08
4811	NID1	-7261.9	-7415.1	-6271.2	-5121.7	-4471.8	-7590.8	-6280.1	-440.67	-5037.8	-3229.4	0.068973	0.0050004	0.022141	5.55e-05	0.02031	0.0058084	0.08425	0.91341	0.030887	0.003359	-3.1122	1.54e-07
10682	EBP	-609.04	-575.23	-409.4	-509.47	-996.37	-772.74	-834.13	-859.68	-881.55	-1073.7	0.085669	0.010856	0.15881	0.00039943	0.0037191	0.010116	0.028185	0.025174	0.019082	0.0021723	-3.1113	2.11e-07
57122	NUP107	-3104.1	-1545.1	-2240.7	-1153.3	-4165.1	-2923.9	-3355.6	-2513.9	-2893.6	-1851.6	0.057473	0.014859	0.041625	0.00095144	0.006329	0.0021849	0.012712	0.028968	0.041376	0.011787	-3.106	1.67e-07
64793	CEP85	-1250.9	-493.98	-711.65	-465.62	-1653.8	-895.29	-1230.4	-1258.4	-1086.5	-434.2	0.084084	0.018966	0.054084	0.00070509	0.0042987	0.010549	0.010241	0.028597	0.033926	0.018003	-3.1055	1.06e-07
260425	MAGI3	-924.6	-243.96	-445.93	-591.53	-1055.4	-785.15	-810.94	-529.75	-746.09	-240.1	0.10724	0.054993	0.11663	3.17e-05	0.0082153	0.0031096	0.010927	0.053268	0.009227	0.085597	-3.1055	1.27e-07
26032	SUSD5	-542.88	-381.42	-405.49	-474.61	-537.4	-525.23	-461.98	-253.95	-523.03	-270.16	0.072314	0.011154	0.10827	7.7e-06	0.0051418	0.014383	0.052999	0.049925	0.02579	0.19719	-3.1039	7.32e-08
109	ADCY3	-1436.8	-1134.7	-918.23	-1155.6	-1984.7	-1783.3	-1106.7	-1395.8	-896.56	-1429.3	0.042346	0.057962	0.071299	9.38e-05	0.0052858	0.0047965	0.073547	0.047074	0.040009	0.00048222	-3.1038	1.22e-07
79723	SUV39H2	-898.04	-418.67	-590.42	-338.11	-1243.5	-734.89	-895.4	-790.67	-789.43	-467.36	0.047995	0.011515	0.040616	0.00081003	0.0078362	0.0037082	0.025292	0.018665	0.042513	0.01794	-3.1002	9.38e-08
3033	HADH	-169.22	-422.11	-4.625	-616.83	-783.73	-767.33	-716.54	-810.38	-497.8	-620.45	0.13691	0.16515	0.99265	1.76e-07	0.0065702	0.0068628	0.028434	0.035053	0.16244	0.010181	-3.0963	0.0019581
79980	DSN1	-1276.1	-622.88	-980.22	-568.57	-1875.6	-1330	-1575.7	-1282.9	-1233.9	-420.93	0.062126	0.026809	0.056802	0.00030161	0.005663	0.0021849	0.01524	0.028597	0.030111	0.05326	-3.0955	1.05e-07
81931	ZNF93	-354.95	-145.63	-424.3	-248.39	-711.56	-335.19	-285.14	-279.9	-512.58	-267.72	0.048894	0.01313	0.020914	0.0010554	0.0057391	0.0019337	0.069848	0.043262	0.022092	0.0026579	-3.0945	2.49e-07
84920	ALG10	-253.28	-101.01	-174.16	-154.13	-347.02	-100.32	-200.77	-203.35	-252.43	-218.68	0.11974	0.015399	0.032658	0.0012981	0.0061855	0.014624	0.015867	0.036765	0.027629	0.00074566	-3.0878	1.94e-07
1017	CDK2	-6509.2	-1984	-4404.9	854.86	-8839	-3640.7	-5406.6	-5297.5	-6028.8	-3704.3	0.057987	0.015859	0.030886	0.042176	0.0041514	0.065296	0.068342	0.028968	0.029586	0.00096096	-3.0873	0.030262
1431	CS	-2234.9	-4125.5	-3909.5	-3016.1	-4728.4	-4829.3	-4595.4	-5454.1	-5327.5	-5495.5	0.14338	0.010901	0.08409	0.00075662	0.0048085	0.0081192	0.03115	0.038398	0.033931	0.0049212	-3.087	9.34e-08
2275	FHL3	-342.42	-725.32	-174.43	-663.4	-462.4	-732.01	-651.92	-435.98	218.96	-478.76	0.18703	0.0036434	0.44657	8.11e-07	0.0043439	0.010941	0.072279	0.075188	0.15777	0.0072167	-3.0858	0.010931
9610	RIN1	-1109.7	-1589.8	-983.77	1043.4	-960.09	-1463.3	-1585.8	-1662.2	-1372.5	-1491.1	0.084835	0.0072599	0.1175	0.00014987	0.020569	0.013639	0.032156	0.042027	0.032221	0.0025488	-3.0752	0.060856
51225	ABI3	-145.55	-0.86565	-87.577	-51.58	-100.59	-165.24	-161.12	-115.82	-161.43	-154.8	0.088502	0.91041	0.0080373	0.065704	0.0064256	0.011229	0.01074	0.11167	0.023088	0.00079922	-3.0721	0.0047188
9315	NREP	-790.79	675.92	-2948.1	-3534.8	1737.3	-3553.4	-2020.4	-767.75	-3069.9	-4082.8	0.28566	0.33102	0.026312	3.93e-09	0.16151	0.0040832	0.039772	0.3791	0.029865	0.00089713	-3.0717	0.038028
6175	RPLP0	-4040.8	-34495	-23027	-18262	-51740	-16959	-12707	-28988	-32770	-50714	0.10221	0.0050917	0.075999	0.00011701	0.0051967	0.0078446	0.095789	0.10832	0.093217	0.0019318	-3.071	1.07e-07
23468	CBX5	-13121	-3856.9	-4955.8	-5728.9	-12308	-10322	-11950	-10661	-9501.8	-8592.4	0.057473	0.028425	0.061121	0.001011	0.0048293	0.0022814	0.013571	0.019449	0.019588	0.0063303	-3.071	3.08e-07
25896	INTS7	-1069.2	-834.6	-919.69	-525.13	-1188.3	-1116.5	-1179.1	-1026.2	-1132.4	-1031.2	0.084835	0.0058067	0.032035	0.0023396	0.0075092	0.0046107	0.017634	0.025761	0.02321	0.0046286	-3.0691	3.46e-07
28969	BZW2	-1650.3	-2744.8	-2335.2	-1539.3	-2885.8	-2013.2	-1631.2	-1251.1	-1835.3	-1976.7	0.13056	0.0058969	0.040519	0.00017711	0.0079224	0.009774	0.084801	0.10274	0.10816	0.0084689	-3.0673	4.98e-08
10445	MCRS1	-1423.3	-1498.4	-871.56	-1424.3	-2586.4	-2121.1	-2100.1	-1903.7	-1776.1	-1544.2	0.081431	0.015326	0.19297	0.00014726	0.0044399	0.0069866	0.051918	0.028597	0.041376	0.0074361	-3.0665	9.27e-08
51460	SFMBT1	-215.93	-158.94	-148.12	-19.276	-192.52	-235.99	-250.33	-202.78	-213.87	-187.3	0.10278	0.0051144	0.12768	0.71269	0.037669	0.0091811	0.0078159	0.023136	0.024723	0.008086	-3.0647	0.0049465
6228	RPS23	-3720.4	-12504	-9314.6	-10337	-20014	-11848	-8227.5	-10224	-9565.6	-14531	0.12618	0.00671	0.078328	7.13e-06	0.0048966	0.0080091	0.1479	0.064491	0.20162	0.0075551	-3.0641	1.26e-07
1293	COL6A3	-179780	-62324	-155230	-153570	-114660	-182450	-149150	63858	-107250	-69557	0.1008	0.036897	0.025437	3.37e-06	0.013925	0.0068717	0.10499	0.50205	0.059052	0.0031507	-3.0639	1.15e-05
11278	KLF12	-1173.6	-1120.9	-1190	-537.9	-1124.6	-1264.8	-1170.7	-817.69	-1133.2	-1003.2	0.14994	0.011222	0.039355	0.090832	0.010357	0.0031096	0.021393	0.14823	0.025496	0.0071191	-3.062	0.00019643
6122	RPL3	-4442	-29552	-19417	-20823	-31571	-23307	-16802	-23773	-23868	-31320	0.10245	0.005479	0.12585	3.09e-05	0.0051549	0.0083123	0.12908	0.10274	0.093637	0.0062357	-3.0588	8.99e-08
9760	TOX	-168.23	209.49	-302.98	-105.08	-47.995	-102.3	-190.29	-387.69	-294.23	-180.01	0.052392	0.0039588	0.045002	0.00010708	0.016731	0.040328	0.03044	0.017513	0.0062435	0.011923	-3.0541	0.00046903
57647	DHX37	-1148	-1399.5	-1180.2	-952.34	-1640.4	-1562.3	-1393.8	-1339.7	-1599.6	-1471.4	0.095973	0.0063485	0.061703	0.00074471	0.01163	0.0085416	0.076308	0.030914	0.021004	0.003359	-3.0503	1.13e-07
8986	RPS6KA4	-1445.4	-1970.2	-1314.4	-1498.1	-1994.3	-2351.8	-2209.9	-2434.7	-2155.6	-2118	0.1178	0.015358	0.10225	0.00042191	0.0097735	0.0070445	0.049087	0.027968	0.039192	0.0047198	-3.0502	6.97e-08
54908	SPDL1	-3213	-1900.3	-2746.6	-1960.5	-3275.5	-2541.7	-3019.5	-2493.8	-3057.6	-1300.1	0.050212	0.0050445	0.016212	0.0026074	0.011573	0.006089	0.017634	0.030914	0.023791	0.0079198	-3.0492	3.39e-07
87178	PNPT1	-833.59	-1040.9	-1016.6	-936.82	-1840.3	-1021.5	-1090.8	-374.85	-1255	-590.68	0.13122	0.019449	0.13656	2.48e-05	0.010498	0.012703	0.049557	0.080096	0.059969	0.051789	-3.0488	2.66e-08
54976	C20orf27	-405.23	-1155.7	-940.08	-835.69	-1113.6	-956.83	-1137.9	-1074.3	-1007.6	-1029.9	0.19303	0.0055829	0.092216	5.24e-05	0.009066	0.029273	0.070795	0.076407	0.092519	0.012396	-3.0458	3.29e-08
1622	DBI	-1397.7	-1842.4	-1908.9	-2242.9	-2483.9	-2986.5	-2274.3	-3078.9	-1211.4	-3068.6	0.13643	0.0079764	0.15629	4.27e-06	0.0037191	0.0070559	0.11387	0.034886	0.33069	0.0075193	-3.0431	5.18e-05
4957	ODF2	-3057.1	-2230.2	-2002.1	-2172.9	-3889.2	-2786.5	-3092.5	-2784.7	-2021.9	-619.91	0.085863	0.0065093	0.10884	5.48e-05	0.0047176	0.0088062	0.043871	0.030914	0.083195	0.073587	-3.0409	7.24e-08
9662	CEP135	-1038.4	-433.54	-684.65	-64.074	-1096.2	-827.01	-985.74	-784.02	-817.99	-336.51	0.082337	0.01259	0.043049	0.76924	0.0091878	0.0049379	0.018332	0.021181	0.029482	0.054699	-3.0359	0.0030895
10165	SLC25A13	-886.94	-341.14	-503.89	-584.32	-1059	-934.53	-880	-943.17	-708.44	-829.2	0.12292	0.0699	0.16356	7.93e-05	0.0040908	0.007788	0.055256	0.03008	0.019611	0.0097435	-3.0347	9.48e-08
814	CAMK4	-186.78	-49.385	-135.97	-96.719	-9.817	-172.65	-176.5	-170.53	-177.71	-181.62	0.11169	0.01969	0.02014	0.013449	0.71917	0.003446	0.020676	0.030428	0.0028858	0.0051206	-3.0318	0.0022265
9221	NOLC1	-2620.9	-3377.9	-2856.6	-208.6	-3912.2	-3026.3	-3258.7	-3189.3	-3572.9	-2442.2	0.065159	0.0055599	0.066237	0.79749	0.0052291	0.010654	0.065893	0.029202	0.024762	0.019306	-3.0316	0.0029436
25927	CNRIP1	-1248.8	-708.02	-584.29	-889.89	-1444.2	-1409.8	-1362	-1560.3	-1344	-874.15	0.058459	0.02773	0.19183	7.26e-05	0.0088636	0.006135	0.056222	0.032466	0.045435	0.013001	-3.0283	6.22e-08
328	APEX1	-2591.6	-3501.2	-3048.7	-2069.6	-3626.2	-3716.7	-3897.1	-3596.9	-3697.1	-3792.1	0.10292	0.0072599	0.097629	0.00051712	0.0042018	0.0090458	0.04692	0.030456	0.059741	0.0077339	-3.0236	1.06e-07
10137	RBM12	-2850.9	-2719.3	-2261.4	-1814.3	-3772.8	-3304.4	-3280.1	-2316.7	-3151.9	-2653.4	0.14977	0.010519	0.12146	0.00036847	0.010685	0.0044524	0.039895	0.033102	0.044341	0.011667	-3.0225	6.76e-08
51602	NOP58	-2122.5	-2674.6	-2883.6	-62.486	-3624.2	-2800	-2601.3	-2580.7	-3121.8	-2369	0.10891	0.0055829	0.047592	0.94518	0.0081925	0.0070158	0.063675	0.03441	0.041789	0.014453	-3.0212	0.0031417
59345	GNB4	-4712.7	-3031.1	-3768.1	-3443.2	-5116.3	-3733.6	-4656.7	-1500.9	-3787.9	-3235.1	0.077212	0.011525	0.050325	0.00049407	0.0078464	0.0046107	0.031629	0.16225	0.063649	0.021838	-3.0209	6.38e-08
254251	LCORL	-757.65	-332.63	-406.09	77.735	-788.62	-517.13	-652.99	-516.13	-624.54	-340.8	0.092556	0.01635	0.11861	0.66009	0.0068145	0.0085409	0.017235	0.029371	0.018336	0.035444	-3.0177	0.0066784
9401	RECQL4	-1191.2	-1128.3	-1199.8	-469.2	-1336.2	-1324.6	-1501.7	-1310	-1286	-916.85	0.059412	0.0064046	0.022471	0.0022636	0.018171	0.0052666	0.01764	0.028968	0.025285	0.0021723	-3.0176	4.27e-07
51071	DERA	-874.5	-774.6	-886.78	-707.23	-1552.8	-1390.3	-1382.7	-1235.1	-1195	-1078.9	0.1166	0.021856	0.11857	0.00031463	0.0054792	0.0038438	0.029316	0.059552	0.060469	0.012271	-3.0137	7.74e-08
9498	SLC4A8	-329.1	-469.25	-826.11	-491.24	-885.54	-599.71	-777.49	-504.55	-869.61	-871.79	0.49594	0.032918	0.03268	0.00047068	0.0062561	0.010426	0.050731	0.038094	0.011903	0.0048621	-3.0096	1.15e-07
29843	SENP1	-1212.2	-576.33	-788.45	-627.18	-1295.2	-1081	-1243	-1091.7	-1035.2	-761.8	0.057987	0.02092	0.058384	0.0013415	0.0073613	0.0049379	0.012191	0.026382	0.028797	0.0094391	-3.0091	2.03e-07
9900	SV2A	-1536.7	-1113.4	-1068.9	-1290.6	-590.5	-1732.8	-1258.8	-1183.3	-1482	-2032.3	0.060984	0.014904	0.12514	2.11e-05	0.093168	0.009725	0.089489	0.059216	0.021004	0.00046244	-3.0086	1.45e-07
6628	SNRPB	-5074.2	-5115.6	-4344.1	-1725.9	-8125.4	-7203.9	-7401.9	-6053.1	-7262.7	-6604.2	0.05027	0.0065728	0.089018	0.030328	0.0047408	0.010439	0.035806	0.041188	0.027644	0.0030491	-3.0064	0.00011921
57545	CC2D2A	-598.82	-741.42	-211.06	-747.7	-680.71	-830.29	-796.8	-913.79	-751.25	-862.97	0.19069	0.011884	0.63887	1.06e-05	0.034247	0.0065242	0.022781	0.029296	0.046027	0.0068196	-3.0005	1.92e-05
83541	FAM110A	-179.6	-183.3	-121.56	-54.83	-156.02	-182.61	-184.72	-174.54	-179.12	-132.73	0.080746	0.01482	0.043952	0.15136	0.011624	0.0072365	0.066934	0.067958	0.016335	0.0021723	-2.9949	0.00047422
9495	AKAP5	-73.909	-56.48	-45.514	-65.295	-66.237	-53.347	-69.593	-69.442	-59.427	-25.986	0.11236	0.01482	0.12006	3.11e-06	0.015814	0.024989	0.03044	0.04103	0.069535	0.15814	-2.9945	6.83e-08
219844	HYLS1	-691.64	-430.97	-316.54	-141.65	-894.12	-555.87	-641.97	-706.29	-666.77	-189.53	0.096178	0.014783	0.048558	0.051444	0.0049737	0.0045657	0.025563	0.032874	0.034126	0.0091096	-2.9936	0.00010161
1000	CDH2	-8990.3	1912.6	-4223.1	-8232.6	9875.8	-7873	-7645.2	-3028.7	-9878.9	-1362	0.047328	0.15735	0.02497	1.88e-07	0.055564	0.0037526	0.020676	0.03881	0.015198	0.085716	-2.9882	0.055146
102659353	THRIL	-175.31	-109.34	-145.54	-195.76	-320.62	-162.91	-213.63	-234.76	-209.67	-154.12	0.1895	0.0611	0.050133	0.00045192	0.009392	0.018182	0.016409	0.039694	0.024249	0.017062	-2.9857	6.1e-08
2176	FANCC	-444.56	-383.43	-361.87	-373.4	-553.72	-614.62	-615.69	-535.17	-487.6	-397.34	0.10364	0.0097202	0.11713	0.00070509	0.0074133	0.0021834	0.020036	0.034704	0.046011	0.011258	-2.9836	1.76e-07
5168	ENPP2	-163.47	-3014	-811.54	-85.094	-373.21	-190.29	-171.47	-1.2831	-1005.3	-1781.9	0.051596	0.0029691	0.039303	0.2108	0.0058943	0.011584	0.058138	0.95536	0.019816	0.0018378	-2.9797	0.0033307
10498	CARM1	-1254	-2031.8	-1690	-1917	-2477.9	-2592.6	-2445.8	-1912.6	-2160.6	-2205.1	0.24026	0.012867	0.12746	0.00016937	0.005016	0.020732	0.049087	0.097769	0.060761	0.0068815	-2.978	5.62e-08
11226	GALNT6	-1255.2	-2695.7	-2911.3	-2104	-2109.8	-2350.6	-1337.8	789.97	-2866	-3106.9	0.39216	0.0042682	0.023549	3.49e-06	0.029051	0.042753	0.28607	0.073592	0.021161	0.0016711	-2.9779	0.00020743
7517	XRCC3	-551.55	-624.43	-638.46	-380.34	-1015.3	-866.93	-865.74	-468.11	-954.02	-827.27	0.11552	0.0097926	0.064282	0.0016335	0.0091043	0.0022386	0.022267	0.086745	0.024014	0.0015269	-2.9757	3.56e-07
51154	MRTO4	-1481.9	-2176.4	-2328.2	-1014.5	-3869.8	-2438.6	-2642.5	-2386.7	-3215.9	-2999.4	0.096308	0.0067322	0.050947	0.0036993	0.0034146	0.011206	0.0315	0.032468	0.027644	0.0022645	-2.9724	3.16e-06
8629	JRK	-1055.8	-1002.7	-751.33	-642.9	-1295.1	-1155.8	-1099.4	-1381.5	-723.87	-944.93	0.080107	0.017362	0.089607	0.00051739	0.0049571	0.0054463	0.022614	0.028968	0.094599	0.0031928	-2.9721	2.1e-07
286151	FBXO43	-97.494	-89.783	-90.743	-36.155	-121.87	-74.809	-117.07	-110.79	-94.727	-64.027	0.11204	0.01017	0.03305	0.0031677	0.0057039	0.014035	0.016366	0.034002	0.017689	0.0069248	-2.9635	3.13e-07
2122	MECOM	-1017.2	-415.16	-918.69	-115.35	-1280.7	-914.72	-1009.7	-888.63	-883.82	-927.75	0.077292	0.01046	0.078094	0.54866	0.0057391	0.0074514	0.022267	0.043187	0.057944	0.015476	-2.9619	0.001548
26774	SNORD80	243.53	-195.29	-199.05	-43.775	-263.74	-140.05	-115.15	-120.59	-227.08	-175.33	0.2317	0.0030644	0.026871	0.13129	0.018508	0.0021272	0.048668	0.20302	0.017532	0.0026579	-2.9561	0.0056794
56993	TOMM22	-1128.2	-1847.4	-1843.6	-460.85	-2889.5	-2031.7	-1930.3	-2182.9	-2200	-2271.5	0.14585	0.0096274	0.047782	0.21838	0.0038772	0.0094043	0.076555	0.028212	0.046546	0.0038241	-2.953	0.0010677
84617	TUBB6	-3054.9	-14920	-14679	-14255	-16096	-17601	-12590	-4249.4	-17876	-15455	0.6903	0.0068717	0.057925	6.81e-06	0.010562	0.015609	0.16748	0.43892	0.02421	0.005221	-2.9498	4.99e-07
132320	SCLT1	-1095.8	-675.65	-901.14	-468.94	-1224.1	-1017.4	-1080.6	-618.62	-952.69	-570.16	0.047586	0.0087119	0.017723	0.0036597	0.0084	0.0069803	0.020165	0.034995	0.024966	0.0091509	-2.9479	3.94e-07
55714	TENM3	-2979.8	-28.788	-2251.3	-2526.5	653.08	-2992.1	-2593.5	-2259.4	-2766.5	-2942.5	0.081887	0.71385	0.025009	2.93e-06	0.26256	0.0025002	0.062081	0.045881	0.029975	0.0029049	-2.9463	0.014198
6188	RPS3	-4798.2	-22456	-16542	-13906	-25946	-18496	-11907	-13598	-16093	-22880	0.10497	0.004217	0.093096	4.09e-05	0.0035824	0.0078696	0.15653	0.12281	0.12727	0.0059298	-2.9455	2.56e-07
6119	RPA3	-402.65	-580.92	-464.79	-180.6	-885.68	-604.91	-669.52	-602.08	-647.93	-584.61	0.042748	0.0023338	0.040847	0.0030839	0.0042018	0.0061813	0.021705	0.035163	0.03057	0.012144	-2.9428	1.01e-06
23240	TMEM131L	-382.21	-527.09	-452.9	-381.09	-423.46	-467.95	-329.25	-258.63	-508.34	-417.61	0.22588	0.0073214	0.08156	5.52e-05	0.014928	0.028528	0.15701	0.11511	0.034516	0.018635	-2.9408	4.24e-08
29904	EEF2K	-878.8	-1747.6	-466.47	-1420.3	-2033.7	-1064.4	-1145.7	-825.99	-536.48	-950.26	0.21063	0.0040838	0.40213	2.81e-06	0.0048835	0.013187	0.048092	0.10006	0.16077	0.021072	-2.9397	1.29e-05
10856	RUVBL2	-2497.3	-3742.5	-3044.3	-1066.9	-4360.2	-3638.3	-3600.5	-3298.3	-3690.2	-3090.4	0.098015	0.0062278	0.042065	0.054798	0.0052221	0.0075014	0.073115	0.0355	0.030551	0.0058144	-2.9387	0.00012935
6134	RPL10	-1373.6	-17786	-14413	-10790	-23332	-6349.2	-4250	-12663	-16903	-25431	0.13983	0.0050445	0.087605	4.16e-05	0.0046785	0.011559	0.11744	0.18214	0.15821	0.005069	-2.9381	1.47e-07
8125	ANP32A	-1572.2	-2145	-2394.6	-1206.3	-3849.3	-3217.7	-3187.4	-2709.1	-3264.6	-2482.8	0.082372	0.0096795	0.085272	0.014304	0.0043565	0.0027262	0.026847	0.023932	0.034494	0.0075193	-2.9374	5.26e-05
11174	ADAMTS6	-1901.8	-1915.4	-1226.6	-596.01	-1949.1	-2030.8	-919.99	1203.6	-1752.9	-882.12	0.061255	0.0047468	0.024188	0.001268	0.020241	0.006775	0.069744	0.047074	0.019347	0.0062969	-2.9366	3.58e-07
90293	KLHL13	-314.62	-270.42	-352.08	-44.273	-373.66	-221.85	-429.68	-14.69	-379.85	-351.83	0.047328	0.0030644	0.068939	0.28412	0.0053844	0.020364	0.0076252	0.29669	0.036056	0.014533	-2.935	0.0026614
79913	ACTR5	-313.89	-239.57	-225.14	-217.05	-432.07	-348.22	-376.41	-292.69	-370.21	-300.76	0.069975	0.024513	0.19772	0.00026765	0.0076224	0.013664	0.04557	0.021595	0.023718	0.012668	-2.934	9.4e-08
5885	RAD21	-8603.6	-3827	-7386.8	-1309.3	-12319	-9911.3	-11114	-7116.1	-10144	-5785.5	0.065444	0.054869	0.04847	0.28238	0.006042	0.0032031	0.017303	0.047153	0.029747	0.016058	-2.9331	0.0011305
10951	CBX1	-1304.1	-2315.6	-3284.4	-2205.4	-5278.5	-3494.2	-3512.8	-2062.6	-4066.3	-1734.3	0.12589	0.012249	0.059587	0.00034814	0.0056422	0.0062701	0.058215	0.12372	0.039025	0.068835	-2.9321	6.95e-08
55722	CEP72	-180.39	-122.42	-158.78	-44.588	-239.05	-141.11	-192.48	-144.09	-165.97	-130.99	0.097184	0.0063344	0.025309	0.25275	0.0057391	0.013047	0.048339	0.067958	0.089241	0.0064687	-2.9315	0.00060462
4147	MATN2	-758.03	-1854.8	-1228	-220.66	-1679.3	-1116.6	-1117.7	304.8	-1565.3	-1381.9	0.11705	0.004322	0.04889	0.040756	0.0054959	0.0067949	0.062699	0.26852	0.020373	0.0048327	-2.9295	0.0013129
51263	MRPL30	-514	-966.93	-992.86	-770.54	-1433.7	-1028.4	-1004.7	-1302.7	-1134	-1067.9	0.18495	0.0095562	0.098625	0.00081423	0.0058943	0.0056765	0.039673	0.024716	0.046129	0.012457	-2.928	1.26e-07
86	ACTL6A	-2185.3	-1769.2	-1924.8	-1133.8	-3599.4	-2744.6	-3082.9	-2305.4	-2372.4	-2061.2	0.079951	0.0087856	0.058081	0.0019616	0.0061078	0.0058619	0.026582	0.028206	0.048733	0.0078267	-2.9269	2.45e-07
8847	DLEU2	-113.65	-80.063	-117.41	-18.813	-193.93	-46.031	-102.16	-151.77	-161.98	-133.9	0.097675	0.027356	0.028658	0.22893	0.0057328	0.049273	0.033335	0.030456	0.021004	0.0019906	-2.9255	0.00085251
22976	PAXIP1	-571.77	-502.76	-433.03	-281.26	-732.65	-623.7	-674.3	-569.24	-496.18	-382.35	0.091351	0.0084941	0.076784	0.0025781	0.0050175	0.006135	0.018485	0.028968	0.022678	0.0053229	-2.9249	4.64e-07
10452	TOMM40	-850.06	-1975.4	-1716.4	-1415.6	-3270.4	-2004.1	-2106.3	-2647.2	-2858.7	-2097.9	0.086979	0.0066109	0.076885	0.0011733	0.0047719	0.016388	0.067948	0.025998	0.028468	0.0078936	-2.9238	1.65e-07
26150	RIBC2	-10.662	-90.518	-65.339	-69.349	-100.43	-85.616	-74.788	-42.671	-53.271	-35.352	0.65316	0.0030836	0.087109	0.0001222	0.0043565	0.0037428	0.056321	0.11986	0.041954	0.027936	-2.9219	1.92e-07
23020	SNRNP200	-5365.1	-6552.8	-5048.1	-1597	-6590	-7244.1	-6799.4	-6998.3	-6655.1	-7213.9	0.10542	0.014635	0.10343	0.34381	0.0065286	0.010596	0.033881	0.03767	0.034331	0.0040924	-2.9207	0.0009661
5396	PRRX1	-4374.8	-4421.2	-4584.7	-2148.5	-2489	-4473.1	-4799.5	-770.47	-2998.6	-4818.6	0.048439	0.009042	0.02183	0.0017692	0.010243	0.0019337	0.015552	0.028968	0.09119	0.0044802	-2.9205	8.59e-07
55775	TDP1	-1633.3	-699.36	-990.37	-524.54	-2511.2	-1713.3	-1543.9	-1418.6	-1414.6	-1161.1	0.082951	0.019094	0.070487	0.016757	0.0045198	0.0053494	0.043294	0.019437	0.021004	0.0026734	-2.9199	6.85e-05
4301	AFDN	-1835.8	-1215.2	-1444.6	238.76	-2520.9	-2123.5	-1771.9	-611.58	-1698.5	-1702.6	0.11046	0.025212	0.096481	0.65094	0.0068174	0.0059611	0.032938	0.15211	0.037958	0.0028656	-2.9198	0.0070769
51700	CYB5R2	-316.45	-308.85	-220.78	-212.23	-316.77	-257.64	-218.04	-39.467	-244.84	-305.21	0.042934	0.012301	0.07736	0.00014987	0.0070786	0.0077897	0.073488	0.23703	0.11853	0.0087059	-2.9188	9.01e-08
6202	RPS8	-2330.3	-17067	-13334	-12597	-25161	-12057	-7981.4	-12733	-10781	-15624	0.10954	0.0067926	0.081838	3.23e-05	0.0040908	0.010452	0.11288	0.13772	0.21576	0.010136	-2.917	1.58e-07
23590	PDSS1	-215.43	-207.42	-282.2	-127.52	-402.89	-279.74	-318.39	-302.04	-324.98	-266.78	0.13772	0.0067023	0.04847	0.039513	0.0057039	0.0078266	0.021515	0.034002	0.029566	0.011555	-2.9161	4.78e-05
1002	CDH4	-398.76	-160.49	-60.633	-391.86	-710.86	-500.64	-234.52	-110.6	-551.18	-537.22	0.054332	0.0071952	0.54488	2.12e-05	0.022316	0.0089756	0.074266	0.077784	0.040163	0.0019639	-2.9158	1.42e-05
134265	AFAP1L1	-1092.3	-193.17	-942.5	-388.1	-1390.6	-1290	-887.71	-425.38	-1075.3	-1128.8	0.10497	0.012281	0.022471	0.083636	0.0054317	0.010691	0.11623	0.10327	0.020179	0.0026579	-2.9157	0.00028784
7064	THOP1	-1947.2	-2060.1	-1991.7	-615.99	-2711.1	-2316	-2403	-2180.3	-2330	-1875.5	0.085669	0.0083437	0.05698	0.20049	0.0056982	0.013751	0.059839	0.039305	0.041196	0.0033605	-2.9113	0.0005598
23170	TTLL12	-1491.2	-1385.1	-1347.5	-1056.1	-1713.8	-1725.6	-1675.7	-1273.7	-1258.9	-1583.1	0.052795	0.010816	0.026709	0.0020218	0.0091738	0.010089	0.032104	0.028597	0.061701	0.0026579	-2.9112	2.88e-07
9184	BUB3	-5466.4	-6128.3	-6079	-971.46	-10267	-6016.9	-6119.6	-5286	-8207.9	-3840.5	0.070888	0.0058882	0.039763	0.23142	0.0062431	0.0058369	0.083912	0.034121	0.030238	0.018686	-2.9108	0.00065909
30833	NT5C	-445.83	-577.87	-248.17	-440.18	-534.59	-547.39	-564.15	-586.13	-495.61	-494.24	0.11487	0.0080194	0.33378	0.00014847	0.0078451	0.014403	0.034519	0.082799	0.042437	0.0081035	-2.9076	1.45e-07
835	CASP2	-1500.4	-885.29	-1133.9	-771.42	-1246.2	-1417.3	-1552.8	-1464.9	-1370.5	-1355.7	0.042346	0.014094	0.054408	0.0023909	0.0048293	0.0054736	0.017143	0.030456	0.038548	0.0026457	-2.9067	5.99e-07
83695	RHNO1	-1108	-706.94	-637.31	-750.98	-1606.2	-1247.4	-1324	-1253.8	-981.1	-193.32	0.069425	0.013058	0.1738	1.77e-05	0.0039756	0.003346	0.022386	0.031675	0.063651	0.32911	-2.9049	6.24e-05
79023	NUP37	-822.06	-851.29	-484.81	-532.61	-1551.7	-1060.2	-1119.9	-1013.2	-1042.5	-784.05	0.08321	0.0074243	0.15601	0.00072794	0.0074748	0.0050915	0.029891	0.035005	0.046914	0.013417	-2.9038	1.79e-07
8829	NRP1	-9207.5	-4283.8	-10468	-802.17	-11068	-9893.4	-9822.3	-4721	-10791	-12344	0.10319	0.12548	0.022193	0.64268	0.0077185	0.012494	0.032176	0.030758	0.032947	0.0026729	-2.9029	0.0028425
57673	BEND3	-253.55	-167.64	-125.36	0.9489	-381.77	-308.18	-294.23	-192.61	-232.06	-244.91	0.080493	0.025973	0.18301	0.99054	0.0037191	0.011514	0.032104	0.027654	0.040133	0.0024253	-2.9029	0.0078333
64131	XYLT1	-3516.7	-2804.2	-3098.5	-2708.5	-2733	-2801.7	-2132.8	-2232.2	-2916.7	-993.92	0.060346	0.0076195	0.022009	7.87e-05	0.0090685	0.017151	0.16964	0.029573	0.033328	0.124	-2.9019	1.2e-07
100129792	CCDC152	-103.69	-178.41	-138.49	-40.75	-122.88	-46.71	-144.28	-146.84	-157.31	-159.05	0.076978	0.0022009	0.03595	0.0073421	0.0051841	0.065536	0.010398	0.037539	0.046427	0.0061883	-2.8984	4.52e-05
3181	HNRNPA2B1	-20636	-25154	-23497	-15232	-20595	-29108	-29149	-27717	-26909	-17061	0.068973	0.0060247	0.055839	0.0017528	0.0047719	0.0021543	0.029599	0.027287	0.02598	0.036053	-2.8981	4.02e-07
3187	HNRNPH1	-10846	-8551.6	-6915.7	-6111.5	-13948	-11458	-13228	-11917	-12777	-7750.8	0.064322	0.0092348	0.20365	0.00061206	0.0049223	0.0030273	0.01947	0.033943	0.026674	0.022334	-2.8976	3.41e-07
84986	ARHGAP19	-1261.1	-233.33	-773.76	-471.62	-1336.6	-1056.2	-1237.6	-718.75	-1091.5	-801.63	0.042346	0.13395	0.052219	0.00047073	0.0044954	0.002451	0.020668	0.075869	0.032304	0.0033758	-2.8969	4.72e-07
3068	HDGF	-6966.3	-8457.5	-6491.6	5643.3	-13224	-9698.2	-9072.3	-8573.8	-9451	-6770.6	0.086844	0.0072151	0.096257	0.0049674	0.0029582	0.014012	0.13108	0.057481	0.032831	0.010461	-2.8937	0.042969
116028	RMI2	-293.78	-149.98	-179.13	-253.33	-704.8	-578.71	-532.36	-243.68	-51.682	-264.97	0.082372	0.034462	0.14569	4.44e-06	0.00693	0.0016597	0.032176	0.14892	0.53294	0.013547	-2.8936	9.33e-05
50509	COL5A3	-2008.5	-1392.5	-1481.8	-1828.9	-319.02	-1988.1	-1459.3	86.49	-5.9167	-229.16	0.042934	0.01386	0.017684	5.42e-06	0.0041257	0.01228	0.18691	0.29067	0.92262	0.0018128	-2.8883	0.008009
9079	LDB2	-397.48	17.83	-847.75	-593.29	-793.96	-894.31	-830.87	442.65	-931.49	-818.99	0.23869	0.87284	0.040811	8.84e-05	0.0055827	0.0047879	0.029136	0.30195	0.011903	0.0025072	-2.8881	0.0061516
23013	SPEN	-1657.8	-1633.3	-1424.8	424.97	-1086.7	-1508.9	-1525.1	-859.82	-1576.5	-1439.1	0.11705	0.0093199	0.046085	0.40131	0.0087458	0.016559	0.057768	0.073161	0.043514	0.0093583	-2.8881	0.0074524
4736	RPL10A	-1425.6	-13022	-8016	-8429.9	-19013	-7390.6	-5041.4	-9679	-8201.6	-14450	0.12027	0.0051641	0.11706	1.83e-05	0.0046711	0.0090452	0.12274	0.085977	0.25653	0.0052631	-2.8843	5.17e-07
9794	MAML1	-992.44	-1045.9	-827.1	-356.91	-1170.6	-1372.6	-1309	-1119.2	-1118	-1251.3	0.15433	0.015331	0.10292	0.27028	0.0048351	0.0065511	0.030876	0.069207	0.051507	0.0012321	-2.8838	0.0014532
7408	VASP	-1787	-3367.8	-2623	-3163.9	-3293.6	-3718.8	-2476.2	-1073.2	-3097.6	-2294.3	0.26963	0.0085633	0.081484	2.29e-05	0.005862	0.016409	0.19232	0.40859	0.05037	0.011711	-2.8813	1.03e-07
26289	AK5	-1033.1	-1204.2	-841.8	-1931.3	-1906	-2070	-1634.4	-2001.7	971.65	-1719.4	0.19333	0.033026	0.42353	1.4e-07	0.0054792	0.0068245	0.058595	0.050845	0.25013	0.016659	-2.8798	0.0091756
7027	TFDP1	-1494.3	-3106.1	-2878.2	-3201.6	-5791.7	-4297	-4002.4	-4505.2	-4083.2	-2001.3	0.14026	0.028402	0.15763	4.91e-05	0.0040908	0.0053494	0.077065	0.036149	0.055481	0.059929	-2.8797	1.15e-07
1984	EIF5A	-3152.7	-13737	-11986	-3657.6	-15803	-9792.6	-10154	-14314	-14622	-14056	0.088409	0.0045052	0.03413	0.14593	0.0044593	0.018198	0.10381	0.032874	0.041689	0.0058933	-2.8786	0.00060376
22856	CHSY1	-2890.1	-1899.4	-2372.5	-2326.8	-2160.9	-2919.3	-2325.5	68.072	-2306.9	-2127.7	0.082372	0.0082325	0.041084	1.42e-05	0.068296	0.0040535	0.095886	0.91713	0.050903	0.0058538	-2.8782	3.03e-06
407975	MIR17HG	-282.88	-192.8	-186.33	-24.373	-308.25	-152.37	-182.69	-129.38	-272.44	-79.603	0.050514	0.0020739	0.016707	0.35784	0.005121	0.037697	0.15092	0.05061	0.0083858	0.030382	-2.8778	0.0030331
149773	APCDD1L-DT	-57.586	-46.043	-456.78	149.91	-557.15	-132.39	-183.79	-112.52	-453.42	235.69	0.12646	0.015077	0.012737	0.027631	0.0040908	0.0056968	0.015896	0.028968	0.061374	0.012753	-2.8774	0.088363
23204	ARL6IP1	-9944.4	-3393.9	-5856.1	257.36	-14903	-7260.2	-11877	-8686.8	-9614.3	-5205.4	0.054846	0.017864	0.099663	0.7842	0.0066995	0.0033576	0.03044	0.025992	0.03944	0.024391	-2.8766	0.0074413
10459	MAD2L2	-832.3	-1126.4	-569.21	-126.91	-1498.4	-1210.8	-1282	-897.7	-824.71	-722.21	0.068382	0.0063383	0.2089	0.55016	0.0040336	0.0080264	0.025302	0.048225	0.065213	0.011117	-2.8708	0.0031173
84902	CEP89	-601.43	-544.97	-464.53	-497.88	-900.87	-620.04	-590.04	-573.8	-685.72	-369.66	0.12693	0.015066	0.14549	0.0002119	0.0046913	0.018004	0.068375	0.036516	0.020373	0.06225	-2.8695	9.65e-08
23636	NUP62	-2442.3	-2075.7	-2060	-1463.1	-2674	-2794.7	-2724.2	-2556.6	-2608.7	-2580.5	0.08541	0.010951	0.070149	0.0020829	0.0046913	0.0073163	0.043854	0.040216	0.036544	0.0021723	-2.8686	3.9e-07
340075	ARSI	-929.26	-386	-312.09	482.41	-1248.5	-621.88	-975.6	-130.1	-824.67	-841.25	0.042346	0.0062316	0.19865	0.010154	0.0096289	0.019114	0.026948	0.55833	0.009227	0.00048222	-2.8686	0.049334
8193	DPF1	-154.74	-145.37	-189.79	-136.78	-196.4	-144.01	-181.94	-200.55	-195.86	-176.6	0.10626	0.0076127	0.030032	0.0016864	0.0059281	0.047967	0.049104	0.045385	0.040889	0.0043437	-2.8683	1.99e-07
23306	NEMP1	-2791.3	-944.34	-1880.2	-1000.5	-3093	-959.37	-2297.3	-2146.4	-2384.2	-1767.6	0.070888	0.030359	0.054495	0.00063819	0.0059997	0.093493	0.01524	0.04352	0.038454	0.0065579	-2.8624	1.63e-07
9894	TELO2	-816.11	-1178.4	-749.67	-859.61	-1055.2	-1341.3	-1357.6	-1326.2	-1148.8	-1213.8	0.068973	0.0069757	0.15726	0.00043333	0.026695	0.011127	0.035046	0.055674	0.055609	0.0014071	-2.8595	2.12e-07
64841	GNPNAT1	-1375.5	-1711.2	-2276	-2071.7	-3284.3	-2523.6	-2323.9	-2028.3	-2868.2	-1364.6	0.093766	0.016103	0.081838	0.00018173	0.0061226	0.0042261	0.089975	0.028597	0.041376	0.090357	-2.8583	1.22e-07
79833	GEMIN6	-308.58	-304.94	-322.86	-99.163	-711.77	-397.24	-502.14	-393.75	-487.19	-399.38	0.16571	0.016049	0.10292	0.22893	0.0047719	0.0041959	0.021042	0.048784	0.041854	0.010841	-2.856	0.00073759
79159	NOL12	-385.35	-567.76	-499.35	-129.19	-685.81	-599.54	-596.67	-648.32	-549.32	-504.89	0.1178	0.004702	0.058832	0.23939	0.0071661	0.010654	0.048774	0.028968	0.044781	0.010998	-2.8559	0.00052937
501	ALDH7A1	-635.68	-1316.1	-815.44	-1002.4	-1101.3	-1340.5	-1295.5	-1554.6	-1066.5	-1569	0.15326	0.012986	0.18134	0.00018217	0.01691	0.013566	0.029316	0.043531	0.10918	0.004456	-2.8555	1.26e-07
10060	ABCC9	-510.25	967.35	-562.76	-127.13	-851.8	-573.28	-476.63	-10.889	-854.4	-432.88	0.091272	0.0017313	0.030951	0.0078431	0.0074465	0.0041959	0.019983	0.66812	0.013495	0.031295	-2.8539	0.0038911
3418	IDH2	-2103.4	-2455.8	-1464.6	-2184.2	-2476.8	-2586.3	-2161.2	136.22	-14.799	-361.29	0.064916	0.0055829	0.10683	5.07e-08	0.0041755	0.0061221	0.067467	0.92814	0.99037	0.27327	-2.8539	0.0084515
3145	HMBS	-509.1	-950.82	-693.88	-619.41	-911.05	-1016.5	-1078.1	-953.7	-952.14	-883.07	0.059645	0.0080194	0.10952	0.0015094	0.0044399	0.0091638	0.036194	0.052162	0.048762	0.0058424	-2.8533	3.08e-07
54939	COMMD4	-1208.8	-1539.4	-989.41	-1022.1	-1885.5	-1655.3	-1890.2	-1834.9	-1386.9	-1981.3	0.051907	0.0065728	0.17581	0.00046591	0.0051921	0.0040361	0.032537	0.035375	0.09635	0.0030516	-2.8494	4.97e-07
27338	UBE2S	-984.9	-1669	-2078.9	-1500	-5660.1	-2678.6	-2974.9	-5224.8	-5291.9	-4539.8	0.042346	0.013383	0.024759	0.0017025	0.0045079	0.0062701	0.11513	0.03807	0.02707	0.0015146	-2.8491	6.38e-07
80119	PIF1	-762.08	-445.12	-435.52	-175.41	-915.39	-716.09	-789.73	-801.18	-469.08	-149.08	0.042934	0.010358	0.050275	0.0021202	0.0037115	0.0039213	0.020629	0.040075	0.066134	0.010971	-2.849	5.85e-07
84250	SLF1	-901.84	-321.68	-497.33	-395.8	-1034.6	-562.02	-874.5	-625.44	-734.91	-291.29	0.042934	0.024245	0.094745	0.00083803	0.0119	0.0040416	0.0062196	0.019437	0.016039	0.039204	-2.8471	4.6e-07
808	CALM3	-7855.5	-10387	-8966.6	-6420	-11065	-10547	-9648.5	-6262.1	-7578.3	-6847.5	0.091204	0.0061302	0.068939	0.0002714	0.0037191	0.011089	0.10064	0.14785	0.092058	0.025516	-2.8454	1.45e-07
57418	WDR18	-570.37	-835.23	-573.31	-603	-686.01	-927.55	-846.69	-866.51	-733.15	-810.74	0.10662	0.0082791	0.079525	0.00079364	0.017784	0.0080187	0.065125	0.066037	0.054266	0.00051589	-2.8448	2.37e-07
5188	GATB	-295.42	-680.56	-327.81	-365.33	-744.42	-580.13	-571.56	-602.01	-553.08	-687.3	0.11439	0.0096264	0.22378	0.00048774	0.0052858	0.0080863	0.04939	0.11275	0.039795	0.007048	-2.8432	2.01e-07
29102	DROSHA	-1534.2	-1527.6	-1288.6	-1352	-1759.7	-1715.9	-1628.3	-1864.1	-1622.4	-1281.9	0.12526	0.011412	0.10473	0.00050225	0.0057163	0.0186	0.070152	0.04821	0.058403	0.021255	-2.8422	8.24e-08
9125	CNOT9	-2863.5	-1412.8	-1777.8	-820.38	-3383.5	-2841.4	-2839.1	-2380.1	-2791.3	-2035.7	0.080833	0.031125	0.098602	0.081485	0.0045793	0.0043289	0.023854	0.047066	0.028638	0.0072843	-2.8396	0.00032158
51450	PRRX2	-788.22	-1136.8	-257.34	-959.89	-1127.6	-413.32	-953.61	-1103.5	-834.49	479.98	0.042934	0.010992	0.32728	4.67e-06	0.0099057	0.0088273	0.035806	0.036495	0.046011	0.0066662	-2.8381	0.0060816
54433	GAR1	-332.88	-463.49	-382.26	-394.7	-308.55	-595.69	-560.03	-556.86	-535.39	-467.31	0.045154	0.0095562	0.11861	0.00068253	0.0054792	0.0037428	0.04096	0.031102	0.052807	0.037866	-2.8335	2.21e-07
79776	ZFHX4	-1583.8	-1067.1	-1267.3	-1052.2	-2002.9	-1409.9	-1887.8	-2118.3	-2213.9	-2090	0.11236	0.10374	0.074877	0.00082949	0.0061161	0.0062095	0.032591	0.022738	0.016001	0.0022965	-2.8318	4.28e-07
10949	HNRNPA0	-2781.7	-1130.1	-2152.6	-3709.8	-4431.2	-5243	-4983.6	-4624.3	-4144.5	-3117	0.048748	0.17157	0.18265	2.01e-05	0.0049737	0.0042351	0.042355	0.051057	0.060776	0.019168	-2.8279	2.69e-07
8836	GGH	-1693.2	-674.69	-2123.9	-1118.3	-2159.3	-2258.8	-2382.9	-2002.9	-2195.9	-2117.4	0.072314	0.15111	0.026756	0.00076293	0.006919	0.0037428	0.024017	0.040075	0.041385	0.0095688	-2.8276	3.27e-07
10849	CD3EAP	-145.73	-126.04	-216.98	-202.3	-313.31	-135.19	-144.52	-192.13	-278.54	-265.12	0.18463	0.026218	0.027247	0.00032246	0.00117	0.053199	0.11343	0.028173	0.044774	0.0029335	-2.8253	3.09e-07
55003	PAK1IP1	-806.94	-765.04	-968.47	-571.87	-1437.9	-1220.6	-1120.4	-1122.9	-1128.8	-1280.7	0.10933	0.0071564	0.062149	0.0032002	0.0069065	0.0039405	0.035806	0.019585	0.033231	0.0043792	-2.8229	6.04e-07
7026	NR2F2	-154.65	-6232.4	-4564.1	-4182.7	-925.95	-4382.7	-5497.8	-5279.6	-5001.6	-6350.9	0.85087	0.0044576	0.04674	7.33e-05	0.065055	0.025812	0.048151	0.025868	0.052017	0.0021855	-2.8221	2.78e-07
51166	AADAT	-281.32	-107.83	-203.71	-269.72	-236.56	-328.84	-347.25	-362.1	-303.96	-274.34	0.068384	0.13315	0.20718	2.86e-05	0.022705	0.0050915	0.015896	0.027265	0.057489	0.014712	-2.8201	2.6e-07
8642	DCHS1	-2830.7	537.31	-2356.8	-2518.9	-1611.1	-3032.2	-2297.3	1102.6	-2632.3	-2197.7	0.068973	0.047748	0.054505	1.55e-05	0.0044399	0.012051	0.096881	0.18055	0.0070076	0.0027704	-2.8194	0.028918
9889	ZBED4	-1166.4	-745.18	-1065.6	-420.6	-1422	-1250.3	-1221.3	-945.92	-1080.2	-1135.5	0.13122	0.012918	0.033088	0.18296	0.0056982	0.015325	0.049557	0.024716	0.053883	0.0048059	-2.8174	0.00038626
5947	RBP1	-297.54	11.249	-66.823	-232.59	-164.51	-219.19	-293.3	0.25615	-206	-281.19	0.064214	0.14123	0.02907	4.09e-05	0.0070456	0.035275	0.013571	0.98864	0.023678	0.00079888	-2.8167	0.01608
9879	DDX46	-2976.3	-2736.8	-2510	-778.54	-3252.9	-2966.8	-3248.9	-2999.3	-2982.4	-2010.2	0.06924	0.0082328	0.086449	0.28238	0.0065235	0.0064143	0.023204	0.029572	0.028468	0.04993	-2.8145	0.00095833
2118	ETV4	-624.48	-507.16	-549.75	625.52	-607.82	-709.82	-568.6	-232.82	-634.87	-704.44	0.094071	0.0050739	0.068939	5.01e-05	0.0063132	0.019002	0.15907	0.30318	0.020975	0.0017165	-2.8144	0.077354
10579	TACC2	-709.73	-258.28	-521.95	582.71	-416.35	-758.38	-654.86	-682.73	-593.15	-708.76	0.050084	0.02571	0.13793	0.00049398	0.0037191	0.0090778	0.094752	0.034121	0.051003	0.0050891	-2.8142	0.066591
494115	RBMXL1	-338.7	-542.13	-351.17	-379.88	-541.49	-588.26	-592.96	-490.49	-519.58	-329.71	0.12111	0.0069573	0.14633	0.00072794	0.0099057	0.003346	0.013998	0.016988	0.020504	0.062828	-2.8139	4.34e-07
79077	DCTPP1	-580.16	-860.76	-656.05	-663.85	-1259.8	-959.73	-974.57	-758.31	-1012.6	-712.25	0.073023	0.0067148	0.11538	0.00039676	0.0031221	0.025603	0.084693	0.037539	0.05694	0.019765	-2.8114	2.08e-07
11157	LSM6	-207.42	-222.94	-181.91	-266.9	-434.11	-391.07	-415.57	-379.07	-256.83	-198.34	0.14277	0.022012	0.21533	4.15e-05	0.0069063	0.0040535	0.021679	0.040835	0.20141	0.024867	-2.8067	2.61e-07
122769	LRR1	-998.92	-449.24	-702.63	-331.01	-1319.4	-1004.9	-1176.9	-933.31	-862.92	-615.89	0.06924	0.018561	0.070487	0.0027866	0.0060273	0.0040288	0.021042	0.02157	0.038993	0.0078277	-2.8062	4.91e-07
27258	LSM3	-511	-1038.9	-1085.6	-598.91	-1981.3	-1189.8	-1382.9	-1372.8	-1214.9	-606.13	0.13159	0.009229	0.084436	0.00021239	0.0046913	0.0046204	0.030229	0.038081	0.10424	0.11648	-2.8061	2.28e-07
23246	BOP1	-1082.9	-1809.5	-1682.4	-1094	-1828.1	-1945.8	-1911.2	-1810.6	-1796.7	-1471.5	0.13115	0.0089169	0.052072	0.00099932	0.021824	0.014311	0.08425	0.032466	0.053371	0.01094	-2.8059	1.09e-07
7431	VIM	-61853	-106450	-88538	-75003	-124620	-123270	-121280	-66393	-88116	-116030	0.32677	0.005479	0.087298	0.00038708	0.0068623	0.01622	0.032364	0.2247	0.10716	0.0069515	-2.8038	1.6e-07
8607	RUVBL1	-1659.9	-2636.9	-1772.9	-1431	-3446.5	-2528	-2746.8	-2491.2	-2709.4	-1673.1	0.11032	0.0059031	0.16406	0.00083749	0.0044399	0.011163	0.053414	0.03166	0.032611	0.02501	-2.8038	2.47e-07
400506	KNOP1	-497.38	-345	-430.76	-399.08	-741.29	-584.1	-524.28	-173.98	-492.08	-266.88	0.12646	0.014893	0.083301	0.00025659	0.007297	0.012108	0.071085	0.36072	0.02421	0.065148	-2.8025	9.23e-08
503569	RGMB-AS1	344.08	-451.81	-555.59	-343.71	-561.11	-496.66	-223.87	584.53	-466.61	-240.52	0.39983	0.0094611	0.035858	3.23e-05	0.01038	0.045928	0.12157	0.079377	0.026282	0.0071268	-2.802	1.41e-05
3991	LIPE	-102.56	-144.21	-88.101	-3.3879	-86.598	-130.89	-122.64	-137.63	-106.38	-126.01	0.13391	0.0022009	0.067446	0.92092	0.048559	0.0056649	0.048003	0.034608	0.06191	0.00098954	-2.8019	0.0088416
6546	SLC8A1	-2533.3	1900.6	-1484.7	-2290.4	-2816.1	-2534.6	-1920.9	-1976.3	-1644.3	65.668	0.12507	0.011829	0.09211	8.14e-09	0.026654	0.0021834	0.018458	0.034018	0.11388	0.93319	-2.8016	0.048464
284992	CCDC150	-275.41	-202.52	-207.77	-51.253	-305.18	-207.64	-208.23	-224.68	-251.85	-67.785	0.062019	0.0048364	0.077839	0.12099	0.0037191	0.01628	0.029316	0.036235	0.0083907	0.12109	-2.7994	0.0012917
9343	EFTUD2	-3033.9	-4083.5	-2815.8	-606.89	-6349.6	-4891.8	-4335.5	-4684.1	-4475.6	-4303.7	0.13279	0.0050739	0.1257	0.4692	0.0044808	0.018559	0.065361	0.046365	0.030995	0.006567	-2.798	0.0017201
79613	TANGO6	-273.13	-460.05	-453.51	-664.08	-916.18	-908.68	-741.78	-806.75	-578.62	-641.13	0.62828	0.052527	0.16104	1.01e-05	0.0062807	0.0052669	0.065693	0.028968	0.08476	0.020661	-2.7974	2.03e-07
644961	ACTG1P20	-420.12	-270.34	-202.76	-342.62	-20.834	-339.28	-312.95	-200.98	-66.643	-68.117	0.17267	0.010234	0.015203	4.48e-06	0.46712	0.0076853	0.073488	0.14212	0.082607	0.027794	-2.7974	4.11e-06
60678	EEFSEC	-208.59	-318.82	-238.6	-202.2	-216.44	-375.87	-345.06	-376.24	-283.32	-223.99	0.11032	0.0081339	0.052613	0.0034233	0.0067814	0.0033103	0.057768	0.029582	0.027629	0.0054223	-2.795	5.72e-07
5116	PCNT	-2592.2	-1936	-1482.2	-408.5	-2561.3	-2051.3	-2238.8	-2154.3	-2188	-1727.2	0.064773	0.019966	0.11705	0.28797	0.0084733	0.012895	0.024083	0.036235	0.038993	0.0029518	-2.7935	0.0010704
10785	WDR4	-475.8	-653.23	-714.15	-463.6	-842.52	-705.55	-811.84	-780.93	-872.44	-844.55	0.081841	0.0074489	0.033755	0.0055371	0.0044444	0.010873	0.040399	0.028133	0.017854	0.0029187	-2.7893	1.18e-06
8110	DPF3	-201.32	-1342.7	-1023.3	-185.47	-1359.3	-1423	-1115.7	-659.06	-795.34	-1046.2	0.57977	0.0036994	0.049291	0.32878	0.0037191	0.0064143	0.035391	0.13301	0.077476	0.0052113	-2.7886	0.0029936
11135	CDC42EP1	-1259.2	-1950.8	-1718.2	-1574.3	-1192.4	-2389.2	-1996.4	-2061	-2199.8	-1468.7	0.14819	0.017198	0.061872	0.00075422	0.045512	0.0061807	0.092571	0.061672	0.018884	0.013685	-2.7879	1.27e-07
54974	THG1L	-403.76	-421	-259.66	-113.97	-577.25	-476.49	-410.33	-408.23	-349.39	-257.83	0.12238	0.0027815	0.12394	0.18873	0.004117	0.0015854	0.039862	0.098941	0.063859	0.014478	-2.7876	0.0021052
6652	SORD	-106.67	-407.25	-255.27	-359.22	-513.03	-247.32	-314.94	-448.73	-415.58	-460.23	0.21846	0.011182	0.23546	1.62e-05	0.0045928	0.044024	0.066779	0.047495	0.11584	0.02746	-2.7872	1.46e-07
54919	DNAAF5	-709.87	-810.85	-462.96	-579.37	-695.53	-901.77	-819.28	-834.94	-535.41	-803.49	0.10497	0.0066109	0.19375	0.00017518	0.0042842	0.0081339	0.060328	0.05549	0.162	0.0036806	-2.7872	4.34e-07
729440	CCDC61	-115.76	-142.17	-129.26	-159.37	-190.83	-227.08	-205.64	-127.82	-177.58	-155.3	0.18604	0.015864	0.15509	0.00044212	0.014973	0.0057638	0.034974	0.22452	0.047047	0.01468	-2.7865	1.17e-07
201161	CENPV	-335.9	-210.47	-386.57	-410.12	-722.41	-607.38	-376.15	-104.39	-495.7	-566.93	0.080493	0.024121	0.10795	0.00018662	0.0042853	0.0039412	0.089002	0.4855	0.059196	0.0044164	-2.7845	3.09e-07
25902	MTHFD1L	-1743.5	-1940.3	-1603.4	-1523.6	-2426.7	-2659.3	-2343.9	-1321.5	-2212.6	-2072.9	0.1429	0.0389	0.10742	0.00069667	0.012026	0.010654	0.043003	0.077168	0.0572	0.0084097	-2.783	1.05e-07
9786	KIAA0586	-1605	-756.82	-847.57	-276.13	-1638.5	-1155.1	-1462.9	-1483	-1262.8	-954.51	0.048439	0.014693	0.12015	0.16574	0.011543	0.0027351	0.012478	0.019585	0.039504	0.016826	-2.7826	0.0012195
162655	ZNF519	-170.32	-30.443	-159.58	-90.003	-179.46	-78.289	-143.31	-122.14	-140.66	-100.85	0.053134	0.35907	0.017229	0.00077478	0.011201	0.02166	0.0090585	0.028968	0.031397	0.0043453	-2.7813	3.82e-05
4869	NPM1	-2137.6	-22292	-17471	-8268.2	-38963	-9142.6	-10196	-26893	-28485	-30983	0.059468	0.0042463	0.058801	0.0028417	0.0062169	0.0070273	0.035282	0.031102	0.062002	0.010834	-2.7809	4.87e-07
55702	YJU2	-334.14	-427.68	-246.46	-358.99	-516.89	-529.68	-457.68	-430.25	-487.09	-471.26	0.059412	0.009125	0.17586	0.00099752	0.0068815	0.0051304	0.06879	0.024819	0.031345	0.0037491	-2.7793	4.91e-07
7090	TLE3	-1269.1	-409.02	-707.94	383.23	-1433.7	-776.05	-990.83	-940.4	-1038.5	-618.73	0.071373	0.0086584	0.058443	0.11992	0.0055939	0.067277	0.12734	0.034536	0.024886	0.0052479	-2.7733	0.019036
84126	ATRIP	-491.58	-232.03	-334.1	-141.94	-674.39	-501.18	-559.09	-465.14	-439.82	-264.34	0.12441	0.026598	0.058826	0.1839	0.0053698	0.0083142	0.036885	0.038241	0.028875	0.0086986	-2.7711	0.00030504
126374	WTIP	-345.15	-358.94	-338.86	-584.55	-608.15	-728.3	-450.67	-618.06	-643.6	-612.29	0.04333	0.040503	0.16972	8.11e-05	0.016488	0.007623	0.13608	0.11908	0.051176	0.0073872	-2.7703	1.43e-07
11123	RCAN3	-330.8	-217.13	-169.71	-466.09	-788.32	-587.29	-668.15	-612.64	-505.02	-270.61	0.33018	0.053177	0.1986	5.56e-05	0.0054423	0.0039727	0.040491	0.034018	0.067844	0.035741	-2.7686	1.87e-07
51177	PLEKHO1	-3284.5	-1429.3	-2185.3	-1116	-3821.9	-3752.1	-2836.8	-1657.1	-2641.5	-2616.9	0.075496	0.0068738	0.069303	0.12382	0.0040908	0.0070725	0.12088	0.11561	0.041102	0.0025428	-2.7643	0.0010022
23089	PEG10	-2914.2	-3180.3	-2479.2	2716.7	-3194.4	85.947	-1989.8	-2754.5	-3343.6	-3474.9	0.072358	0.0061611	0.026153	0.00047053	0.0044055	0.95328	0.19838	0.031296	0.013292	0.0024581	-2.764	0.068223
292	SLC25A5	-1164.4	-5392.3	-4678.5	-2184.9	-6114.8	-4233.3	-4489.4	-5058.7	-5380	-5694.7	0.090009	0.004463	0.063351	0.0045461	0.0051397	0.0069803	0.032364	0.028968	0.037945	0.0044507	-2.754	1.05e-06
5499	PPP1CA	-2600.8	-4204.4	-2615.4	-1887.3	-4953	-4512.5	-4075.8	-4736.2	-3872	-4235.2	0.12396	0.0044543	0.10842	0.027299	0.0040336	0.0077509	0.068261	0.034608	0.046736	0.0029441	-2.7538	0.00023916
5931	RBBP7	-4190.6	-3970.6	-4164	-915.36	-6244.7	-5599.3	-5533.2	-5887.7	-4959.8	-3476.3	0.083199	0.0095026	0.058979	0.18048	0.0087829	0.0046204	0.037713	0.025662	0.040028	0.020529	-2.7515	0.00039276
6194	RPS6	-6217.9	-26244	-19961	-18278	-35530	-17916	-10947	-14517	-15146	-22591	0.11584	0.0048864	0.11538	4.2e-05	0.0047523	0.012032	0.15661	0.091196	0.2413	0.0075193	-2.7514	3.87e-07
2618	GART	-2062.3	-2671.9	-2212.2	-620.59	-3781	-2177.6	-2228.5	-2136.4	-2832	-2827	0.10684	0.0086584	0.051974	0.13885	0.0066468	0.020771	0.04424	0.023937	0.034407	0.0063846	-2.7513	0.00022543
115703	ARHGAP33	-389.44	-392.12	-411.49	-184.5	-252.93	-475.16	-476.29	-381.31	-277.24	-246.5	0.042346	0.010524	0.042065	0.0016941	0.010874	0.0036007	0.01948	0.052436	0.14902	0.0069281	-2.7498	5.96e-07
7358	UGDH	-1830.4	-2065.9	-2006.7	-2366.9	-2836.9	-2629.1	-2333.3	-2379.4	-2774.7	-632.3	0.17515	0.029269	0.074064	1.64e-05	0.0082744	0.0096989	0.07669	0.039682	0.028176	0.38149	-2.7496	2.65e-07
100505678	STARD4-AS1	-463.23	-514.6	-646.04	-541.59	583.31	-669.61	-457.77	19.246	-590.68	-494.14	0.17884	0.024245	0.031525	3.35e-07	0.018984	0.0044673	0.066198	0.68693	0.032048	0.0057232	-2.7495	0.02101
84815	MGC12916	-209.54	-107.52	-220.14	-8.112	-184.38	-90.736	-162.03	-39.483	-216.45	-281.89	0.060984	0.015918	0.018037	0.81216	0.0066759	0.14969	0.024372	0.099458	0.056191	0.0019664	-2.749	0.0046047
1434	CSE1L	-9436.5	-5689.8	-7725.4	-2555.9	-13603	-8653.4	-10496	-7774.2	-9208.5	-5591.9	0.058606	0.011808	0.049291	0.018501	0.0086338	0.0019337	0.020629	0.024716	0.034792	0.013361	-2.7482	2.85e-05
57211	ADGRG6	-2784.6	-1360.5	-1141.2	-679.16	-5287.5	-1075.9	-1205.4	-915.06	-2782.8	-1629.1	0.050084	0.0095256	0.018755	0.0054904	0.0069183	0.007623	0.063997	0.10826	0.013451	0.0039533	-2.748	1.07e-06
6472	SHMT2	-3559.9	-4278.2	-3512	-3271	-5919.2	-5463.7	-4956.8	-3405.5	-3791.5	-1632.8	0.095584	0.0055419	0.077938	0.00056879	0.0048941	0.014015	0.035361	0.067054	0.078062	0.098963	-2.7473	2.21e-07
10155	TRIM28	-9352.8	-11020	-8517.7	-5093.1	-14473	-12628	-13450	-11699	-11521	-11857	0.08412	0.0073729	0.053327	0.0071456	0.0054853	0.0090635	0.033335	0.034002	0.03057	0.0010579	-2.7472	3.64e-06
8407	TAGLN2	-7460.9	-11098	-11300	-10323	-15176	-17306	-16030	-15651	-15671	-8591	0.099765	0.0078974	0.068741	0.0017554	0.0046785	0.0083142	0.067468	0.047153	0.032568	0.0458	-2.7446	2.8e-07
90379	DCAF15	-828.2	-693.66	-718.54	-290.6	-940.75	-930.83	-961.22	-779.46	-945.97	-674.39	0.090009	0.0046263	0.054887	0.048392	0.0096896	0.016429	0.032104	0.036484	0.025536	0.0068577	-2.7427	5.45e-05
10492	SYNCRIP	-5553.5	-7675.1	-7564.7	-3093	-9481.3	-7574.6	-8365	-8648.4	-8632.9	-8183.4	0.10319	0.0080414	0.058	0.081623	0.0066468	0.0051206	0.035391	0.028345	0.052499	0.011205	-2.7418	0.00015516
1789	DNMT3B	-213.21	-181.59	-160.95	-152.81	-216.67	-200.09	-143.86	-168.57	-102.72	-121.74	0.10761	0.010795	0.083824	8.59e-05	0.0037191	0.010775	0.10527	0.14099	0.24776	0.017181	-2.7397	2.72e-07
200933	FBXO45	-813.94	-483.8	-728.8	-232.95	-1187.5	-642.16	-908.93	-624.65	-785.09	-478.45	0.10012	0.0063675	0.046999	0.13852	0.0063694	0.0035944	0.027271	0.034886	0.062759	0.040528	-2.7376	0.00045223
83451	ABHD11	-255.35	-356.88	-359.1	-248.04	-467.6	-331.36	-351.55	-398.81	-396.89	-450.57	0.1153	0.0074714	0.10403	0.0011003	0.0041055	0.0080264	0.064493	0.06507	0.097936	0.007072	-2.7373	3.66e-07
64965	MRPS9	-450.73	-546.32	-422.52	-436.67	-778.69	-726.05	-687.59	-647.08	-571.03	-413.63	0.078765	0.017619	0.14203	0.0006254	0.0055506	0.0052141	0.03044	0.049246	0.087456	0.03628	-2.7368	2.44e-07
2553	GABPB1	-1109.3	-626.35	-1038.1	-121.92	-1713.1	-1177.8	-1280	-770.22	-1247.5	-613.61	0.10933	0.011829	0.049165	0.47479	0.0090109	0.0054463	0.042138	0.043515	0.037826	0.033661	-2.735	0.00097173
8801	SUCLG2	-423	-1305	-863.79	-1025.1	-1734.6	-1221.3	-1185.3	-1152.4	-1187.2	-1410.4	0.15191	0.014545	0.19043	0.00017764	0.010037	0.011559	0.060711	0.15247	0.12083	0.010975	-2.7336	1.34e-07
3185	HNRNPF	-5749.7	-7241.4	-4436.9	-3602.4	-10158	-7715.5	-8084.7	-7561.5	-6545	-6219.5	0.10435	0.0071952	0.15081	0.0017867	0.0040908	0.0087094	0.038576	0.029658	0.052807	0.0080291	-2.7316	5.46e-07
65005	MRPL9	-829.72	-1091.1	-856.41	-714.18	-1576.9	-1346.3	-1227.9	-1108.4	-1311.8	-1006	0.17145	0.009229	0.10129	0.0018241	0.0041755	0.010336	0.062998	0.031025	0.04791	0.0093536	-2.7312	3.39e-07
8898	MTMR2	-1743.1	-1542.5	-1418.9	-1276.1	-1807	-2096.8	-1935.5	-1835.2	-1901.9	-1119.3	0.08412	0.019848	0.091458	0.0016429	0.017411	0.0022169	0.043291	0.03881	0.028279	0.024607	-2.7306	2.84e-07
121441	NEDD1	-2135.5	-1349.9	-1191.5	-1121.6	-2823.2	-1927.3	-2349.7	-1345.4	-1811.8	-694.86	0.089923	0.035064	0.076946	0.001291	0.015483	0.002335	0.015867	0.045331	0.028692	0.048475	-2.73	3.39e-07
3704	ITPA	-625.32	-1155.4	-805.64	-776.49	-1195	-1340.7	-1060.6	-1191.2	-1302.6	-1492.2	0.1379	0.0064258	0.12958	0.0010705	0.0041584	0.011186	0.10766	0.02157	0.037696	0.0033675	-2.7291	5.72e-07
51645	PPIL1	-944.47	-477.46	-776.75	-836.14	-1942.7	-1458.1	-1499	-1460.1	-1262.2	-1143.4	0.081431	0.080852	0.15082	0.00038095	0.004766	0.0051206	0.049497	0.029273	0.061144	0.010124	-2.7282	3.03e-07
79612	NAA16	-412.44	-515.61	-502.42	13.541	-558.21	-439.22	-529.44	-537.56	-492.66	-234.67	0.042346	0.016501	0.043933	0.92654	0.015489	0.0080264	0.012404	0.028968	0.049477	0.064429	-2.7265	0.0067917
860	RUNX2	-449.56	-168.18	-295.63	-229.15	-274.93	-457.17	-482.86	-490.74	-386.87	-423.72	0.092908	0.066843	0.098808	0.048763	0.0040908	0.0066395	0.026189	0.028345	0.029909	0.0028005	-2.7251	0.00046267
9733	SART3	-1826.1	-1529.4	-1300.7	114.14	-2881.1	-1939.2	-2171.4	-1438.6	-1862.6	-1475.4	0.12108	0.017272	0.12522	0.80028	0.0047696	0.0086713	0.039119	0.063453	0.052881	0.013336	-2.7239	0.0050455
5036	PA2G4	-1841.8	-5856.5	-5441	-2003.5	-8008.5	-4072.6	-4724.3	-6259.2	-6543.8	-5212.2	0.1036	0.006842	0.047174	0.034676	0.0045079	0.010654	0.038945	0.039499	0.039608	0.0069724	-2.7215	3.81e-05
83987	CCDC8	-550.93	-267.08	-561.52	-587.34	-769.83	-489.12	-526.01	29.423	-305.59	-663.33	0.046505	0.12134	0.050035	6.55e-07	0.0048032	0.081087	0.031639	0.59918	0.26196	0.0030516	-2.7202	0.0014427
254042	METAP1D	-72.206	-215.92	-149.96	-174.13	-198.67	-227.25	-175.91	-262.46	-200.86	-197	0.58574	0.016427	0.1879	0.00027109	0.0087717	0.0062175	0.046815	0.028968	0.056098	0.0098912	-2.7178	2.63e-07
23173	METAP1	-1731.3	-1908.2	-2049.6	-1087.3	-2296.1	-2194.8	-2233.1	-1985.1	-2331.2	-2217.7	0.09091	0.0086584	0.04924	0.0052703	0.01072	0.01059	0.032711	0.028968	0.033931	0.010178	-2.7153	4.95e-07
64427	TTC31	-388.84	-428.19	-363.7	-369.12	-432.33	-530.31	-472.96	-361.03	-515.76	-454.32	0.19544	0.018637	0.23536	0.0003344	0.011959	0.023033	0.060498	0.19518	0.02274	0.010916	-2.7141	1.42e-07
11243	PMF1	-260.32	-182.33	-64.724	-221.28	-504.99	-446.02	-404.08	-321.27	-395.83	-393.52	0.11236	0.0067462	0.48678	0.0013646	0.0040908	0.0070001	0.055535	0.048842	0.034984	0.0040144	-2.7133	6.22e-05
399664	MEX3D	-1286	-380.18	-470.01	-1038.9	-1157.8	-1434.6	-1219.6	-824.91	-1109.5	-859.24	0.077539	0.11072	0.22995	3.67e-05	0.0059237	0.004336	0.099807	0.075982	0.065267	0.0036091	-2.7112	4.71e-07
10383	TUBB4B	-5468.2	-14727	-13435	-6759.1	-23512	-22766	-23110	-23272	-21569	-18400	0.061837	0.0094631	0.084897	0.0041841	0.0049184	0.0059204	0.041388	0.03175	0.034248	0.0048646	-2.71	9.24e-07
6599	SMARCC1	-5840.7	-4455.7	-4124.2	-2770.7	-6732.7	-5423	-5378.4	-4741.3	-4645.3	-5042.4	0.081337	0.0078416	0.064352	0.0045526	0.0050621	0.0064239	0.034549	0.036495	0.052893	0.0048741	-2.7076	9.1e-07
8884	SLC5A6	-1115.9	-983.44	-668.39	-720.71	-1662.2	-1129.9	-1171.8	-1223.8	-1324.4	-1273.8	0.06924	0.0095938	0.1477	0.0018218	0.0040908	0.021433	0.059562	0.025174	0.023088	0.0026672	-2.7075	7.65e-07
646	BNC1	-795.42	-393.98	-186.2	165.6	-1982.8	-310.11	-104.95	12.833	-505.33	-176.46	0.04333	0.009042	0.0031782	0.025579	0.0037191	0.013861	0.71724	0.50018	0.012926	0.0073678	-2.7075	0.054505
55794	DDX28	-199.45	-235.66	-144.62	70.956	-268.86	-260.34	-249.2	-249.86	-222.25	-248.08	0.1149	0.0074714	0.24594	0.21654	0.0092584	0.019804	0.02624	0.022061	0.076798	0.0050744	-2.7064	0.016261
124245	ZC3H18	-927.62	-1405.3	-1056.9	-142.52	-1710.4	-1636.5	-1548.2	-1546.2	-1335.1	-1256.8	0.048954	0.0060247	0.10671	0.7121	0.0067602	0.013399	0.067211	0.031132	0.059438	0.0074098	-2.7061	0.0030604
91687	CENPL	-871.07	-300.7	-460.55	-347.15	-1087.6	-660.33	-756.61	-747	-694.41	-308.03	0.12396	0.031115	0.056825	0.0024274	0.0052291	0.0078802	0.044451	0.0211	0.021045	0.040133	-2.7046	3.42e-07
132014	IL17RE	-160.21	-400.47	-92.233	-20.974	-377.3	-342.52	-254.39	-179.23	-403	-422.36	0.064322	0.0086584	0.42108	0.55803	0.0045079	0.0096269	0.073115	0.037333	0.024286	0.00022227	-2.7036	0.0093181
4325	MMP16	-1074.8	-745.36	-776.53	20.227	-645.91	-518.1	-938.57	-987.54	-1054.6	-840.67	0.073958	0.0087754	0.046531	0.95089	0.058923	0.019099	0.054008	0.021451	0.021004	0.0094042	-2.7025	0.0045859
6635	SNRPE	-387.5	-1382.6	-1502.6	-639.94	-2562.9	-952.93	-1228	-1687.8	-2002.7	-1959.6	0.081337	0.0037296	0.059108	0.019574	0.011069	0.0027262	0.032186	0.050363	0.043542	0.0083609	-2.701	2.99e-05
396	ARHGDIA	-7241	-10616	-9607.6	-9462.9	-5576.9	-14597	-12906	-12770	-12722	-14177	0.14586	0.009263	0.10465	0.0011911	0.01551	0.010452	0.093536	0.054252	0.050991	0.0025184	-2.6996	3.05e-07
79017	GGCT	-570.11	-624.44	-726.73	-532.04	-1047.5	-772.08	-809.95	-854.16	-645.37	-227.99	0.11236	0.0081695	0.045247	0.00083612	0.0069382	0.0033103	0.048524	0.049115	0.046427	0.16451	-2.6978	3.9e-07
7762	ZNF215	-205.99	-208.31	-210.17	-165.11	-199.26	-212.31	-204.06	-166.31	-139.11	-75.319	0.053568	0.01371	0.020032	0.00014218	0.0090177	0.01715	0.012478	0.059552	0.17565	0.21821	-2.6976	4.8e-07
2752	GLUL	-2850.8	-3136.1	1943.8	-2699.5	-6600.7	-4502.2	-3562	-3723.4	-3369.9	-5641.8	0.1145	0.053331	0.32789	7.78e-05	0.0044554	0.011478	0.050036	0.044082	0.07953	0.0028656	-2.6973	0.0047099
29899	GPSM2	-1860.2	-306.05	-1115.9	-323.28	-2350	-1834.3	-1712.8	-1454	-1045.6	-1426.3	0.042748	0.042501	0.028658	0.0044758	0.0054231	0.0035916	0.04384	0.028345	0.02424	0.0037193	-2.6945	1.32e-06
84542	KIAA1841	-698.53	-289	-404.77	-486.67	-900.08	-673.63	-764.43	-730.83	-717.28	-210.1	0.060976	0.024043	0.11122	0.00027708	0.0081126	0.0049379	0.034649	0.01993	0.030452	0.20179	-2.6929	3.7e-07
5558	PRIM2	-820.13	-255.39	-978.81	-520.34	-1859.4	-758.71	-558.92	-915.82	113.71	-1180.7	0.093549	0.2598	0.064781	2.93e-05	0.0051208	0.0036945	0.049557	0.044415	0.88039	0.0064175	-2.6922	0.0026067
5050	PAFAH1B3	-511.28	-702.31	-436.58	-286.69	-728.39	-750.76	-818.15	-739.87	-713.5	-906.28	0.050084	0.003652	0.041536	0.0067387	0.011253	0.0086262	0.048767	0.034856	0.043375	0.000919	-2.6917	4.92e-06
55280	CWF19L1	-1066.4	-542.37	-612.42	-569.78	-1527.2	-965.99	-1059.1	-939.03	-922.29	-842.45	0.048439	0.039666	0.11135	0.0019611	0.0052291	0.0086336	0.018351	0.018665	0.044379	0.0015325	-2.691	1.04e-06
7552	ZNF711	-267.01	-49.216	-258.96	-81.43	-292.35	-231.39	-254.34	-28.732	-282.46	-110.88	0.06594	0.012503	0.015755	0.053423	0.011302	0.0023739	0.013059	0.22498	0.035985	0.076812	-2.6885	0.00035141
6273	S100A2	-203	-33.449	-156.03	87.483	-370.2	-243.73	-281.73	-165.39	-201.65	-187.57	0.069975	0.37318	0.044164	0.076738	0.0011982	0.010773	0.026595	0.10733	0.047044	0.0034592	-2.6872	0.035702
100131211	NEMP2	-263.58	-222.72	-92.495	5.2002	-289.74	-282.11	-262.84	-305.04	-260.59	-168.34	0.12292	0.0059324	0.2748	0.94433	0.018858	0.0077897	0.037299	0.025761	0.03294	0.0088612	-2.6857	0.0057089
79805	VASH2	-87.519	6.4654	-58.776	-66.297	-76.963	-68.633	-83.454	-77.291	-67.426	-73.058	0.1455	0.40657	0.030978	0.00037602	0.0051209	0.0052366	0.031503	0.050363	0.052807	0.02591	-2.6838	0.0017748
55759	WDR12	-837.7	-545.43	-864.2	-174.63	-1586.8	-917.96	-1124.6	-1068.3	-1198.4	-1035.1	0.11126	0.012342	0.10122	0.3855	0.0056071	0.015589	0.037224	0.019585	0.036444	0.012716	-2.6835	0.00091386
9196	KCNAB3	-57.154	-123.27	-107.92	-42.734	-114.66	-108.91	-117.29	-122.91	-95.841	-49.967	0.38254	0.0034905	0.040519	0.08981	0.0040908	0.043427	0.016889	0.042747	0.063048	0.0084942	-2.6819	0.0005598
471	ATIC	-744.42	-1752	-1036	-1490.1	-612.29	-1855.6	-1787.7	-2015.8	-1828.9	-1129.2	0.045154	0.011912	0.3251	4.26e-05	0.0070617	0.011713	0.059037	0.034002	0.038141	0.14702	-2.6812	4e-07
6722	SRF	-1360.2	-1835.4	-1430.3	-1959.1	-2003	-2292.1	-1489.5	-1253.9	-1461.8	-1600.9	0.28343	0.026813	0.11491	1.86e-05	0.0047408	0.0088753	0.23524	0.1108	0.15089	0.0072156	-2.6811	3.58e-07
29925	GMPPB	-668.54	-547.5	-668.22	-675.31	-919.77	-901.02	-853.99	-624.5	-825.74	-588.01	0.15094	0.034313	0.089985	0.00040644	0.013328	0.016574	0.074871	0.059988	0.067764	0.047523	-2.6795	9.34e-08
8697	CDC23	-1171.2	-935.22	-888.5	-696.51	-1472.1	-1324.4	-1303.4	-941.29	-893.08	-706.49	0.12292	0.023273	0.1361	0.00064161	0.010037	0.0068781	0.029316	0.12573	0.077081	0.043625	-2.6795	1.79e-07
619571	SNORD96A	90.36	-91.51	-66.097	-4.1874	-132.85	-50.941	-56.096	-57.843	-109.07	-67.114	0.46321	0.0039863	0.050374	0.7309	0.0047482	0.0098232	0.093084	0.056916	0.030665	0.0059294	-2.6788	0.0088563
54517	PUS7	-1105.9	-909.29	-1061.3	-525.88	-1889.8	-1327.2	-1177.1	-962.54	-1127	-572.48	0.12172	0.0060331	0.038621	0.0044284	0.0069621	0.0022456	0.041543	0.01993	0.040028	0.029339	-2.6784	9e-07
84233	TMEM126A	-430.01	-341.06	-357.25	-440.11	-768.7	-743.64	-703.35	-664.92	-668.23	-466.77	0.13325	0.011749	0.22535	0.00038726	0.0057163	0.0022814	0.039673	0.028809	0.057814	0.060999	-2.6777	4.36e-07
10664	CTCF	-2021.8	-761.56	-1079.8	-274.41	-2493	-1969.8	-2093.3	-2195.3	-2015.7	-1489.5	0.064322	0.068716	0.13042	0.45963	0.0046913	0.0050845	0.033378	0.025119	0.027443	0.0091323	-2.6731	0.0026848
375484	SIMC1	-215.36	-174.21	-173.19	-246.45	-275.59	-246.52	-261.84	-191	-265.32	-129.08	0.081337	0.082154	0.17585	9.65e-06	0.0045793	0.027729	0.067618	0.15797	0.032061	0.15158	-2.669	2.78e-07
84678	KDM2B	-1479.3	-1002.3	-768.47	-819.49	-1707.5	-1449.1	-1554.6	-1522.2	-1162.6	-1359.9	0.072314	0.010567	0.14203	0.0031059	0.0048659	0.0044235	0.025897	0.034995	0.04713	0.004429	-2.6676	1.24e-06
2171	FABP5	-15.797	-406.03	-500.58	-124.26	-987.74	-23.318	-17.565	-280.49	-1093.2	-1215.8	0.58954	0.0025095	0.027522	0.00021067	0.0050174	0.13632	0.17072	0.037021	0.02726	0.001597	-2.6669	3.15e-05
56978	PRDM8	-1342.8	830.13	-893.68	-39.974	-1225.9	-1391.6	-1274.3	-520.25	-1345.8	-1290.2	0.04333	0.0033961	0.086742	0.86372	0.0052354	0.0071298	0.053404	0.019817	0.023977	0.003001	-2.6661	0.05638
8543	LMO4	-2967.9	334.57	-2440.9	-1540.2	-8669.7	-3335.5	-3367.8	851.32	-6768.9	-3827.7	0.13122	0.10692	0.019339	0.0031174	0.0051418	0.0052602	0.036946	0.14492	0.030001	0.0014816	-2.6638	0.024137
72	ACTG2	8958.2	-1140.7	-9666.4	-8585.8	-6321.2	-9122.7	-1689.2	5486.4	-4901	-3475	0.19623	0.0064037	0.021526	2.89e-06	0.0045928	0.011685	0.7761	0.20403	0.047047	0.027429	-2.6613	0.0085733
166378	SPATA5	-1441	-102.21	-345.39	-257.38	-1615.6	-612.73	-790.8	-621.19	-887.21	-467.31	0.077539	0.10368	0.1115	0.087074	0.0055939	0.0033177	0.016687	0.038758	0.021004	0.0087688	-2.6598	0.00074085
100129543	ZNF730	-156.42	-35.13	-107.63	-54.476	-284.1	-50.49	-107.62	-87.864	-116.44	-85.531	0.097718	0.016747	0.006962	0.0063223	0.010826	0.010526	0.034069	0.081523	0.052912	0.0048059	-2.6574	1.08e-06
51134	CEP83	-502.1	-377.72	-474.36	-155.89	-560.14	-458.96	-490.76	-443.58	-468.03	-229.42	0.06924	0.01076	0.030043	0.18274	0.023354	0.002361	0.01764	0.017931	0.039606	0.076545	-2.6571	0.0011019
8570	KHSRP	-4314.1	-5532.2	-4648.7	-3240.4	-4393.5	-6053.6	-6084.6	-6149	-5329.3	-5543	0.055935	0.0050412	0.065175	0.0052311	0.0040908	0.0096909	0.040955	0.039499	0.047418	0.0025595	-2.6556	1.79e-06
91368	CDKN2AIPNL	-211.06	-309.46	-538.37	9.9003	-904.46	-468.16	-529.01	-581.27	-718.28	-570.3	0.096344	0.044932	0.053558	0.94258	0.0044593	0.017427	0.061431	0.036304	0.065394	0.0032019	-2.6538	0.0061458
5094	PCBP2	-1670.2	-5578.9	-3927.9	-3923.9	-3316.1	-5925.4	-5164.9	-5257.9	-5238.9	-5430.5	0.06924	0.0052741	0.17914	0.0011607	0.0047408	0.011206	0.078401	0.083932	0.05868	0.011328	-2.651	4.81e-07
143244	EIF5AL1	-33.803	-579.32	-544.88	-147.37	-685.15	-311.06	-512.4	-378.29	-576.69	-495.27	0.39046	0.0024126	0.03305	0.29876	0.0012783	0.015515	0.079707	0.050328	0.071349	0.0075193	-2.6468	0.0039623
285753	CEP57L1	-466.94	-343.09	-444.44	-136.49	-976.84	-409.24	-638.66	-271.02	-682	-227.97	0.10063	0.017483	0.059725	0.23284	0.01139	0.0047005	0.0093147	0.12626	0.045127	0.030004	-2.6456	0.00080899
79746	ECHDC3	-106.5	-228.61	-74.533	-122.5	-231.61	-260.92	-215.41	80.804	-241.68	-263.34	0.16811	0.009146	0.35632	0.0035575	0.0051549	0.002451	0.045387	0.40641	0.016001	0.0031179	-2.6437	0.0019623
2012	EMP1	-2225.8	-7352	-7801	-1951.5	-7753.4	-10817	-7587.6	-8636	-10552	-11527	0.44456	0.01374	0.083718	0.30926	0.0069339	0.0064014	0.056812	0.049117	0.027459	0.0039695	-2.6423	0.0012383
8971	H1-10	-1758.8	-1369.7	-1113.4	491.41	-1504.4	-2348.1	-2220.2	-1377.3	-1954	-1444.6	0.068143	0.019458	0.077839	0.20445	0.020096	0.0078451	0.056497	0.1745	0.034476	0.0068581	-2.6411	0.01419
8880	FUBP1	-3406.5	-2939.2	-2928	-2325	-6056.3	-3952.8	-4177	-2474.5	-4210.1	-1289.4	0.10579	0.02027	0.11976	0.00098494	0.0051209	0.0094524	0.018332	0.09275	0.040488	0.10927	-2.6396	3.9e-07
3191	HNRNPL	-5335.1	-7257.2	-4618.3	-4588.2	-13522	-7775.8	-6937.8	-7945.6	-7391.3	-6569.4	0.077437	0.0073338	0.1406	0.0027857	0.0037191	0.012143	0.039862	0.048254	0.055151	0.0073188	-2.6373	9.19e-07
55178	MRM3	-301.01	-328.71	-367.46	338.32	-549.64	-365.74	-410.67	-284.39	-456.6	-423.46	0.12292	0.0052991	0.047644	0.00025511	0.0091272	0.076944	0.064206	0.14644	0.015502	0.0157	-2.6349	0.064726
79711	IPO4	-1733.2	-2538.1	-2033.7	-1195.2	-2793.8	-1586	-2063	-1939.1	-2222.7	-2445.3	0.13055	0.0052504	0.046627	0.0051657	0.0053482	0.027292	0.076267	0.035706	0.023769	0.0034592	-2.6339	1.05e-06
4927	NUP88	-2057.6	-1078.8	-1421	-933.96	-3150.8	-2228.3	-2344.3	-1889.7	-1972.1	-1225.1	0.10135	0.025679	0.088297	0.003413	0.0097549	0.0088008	0.032364	0.026382	0.045198	0.016265	-2.6324	4.09e-07
2820	GPD2	-2641.3	-1529.8	-2040.3	-1348.1	-3056.4	-2084.6	-2549.3	-2414.9	-2552.7	1156.9	0.079512	0.019066	0.062966	0.00075474	0.0088471	0.0050744	0.01685	0.021838	0.049407	0.1078	-2.6312	0.0066161
88745	RRP36	-1169.5	-1449.5	-1406.2	-541.11	-2557.7	-1999.1	-1864.2	-1814	-1972.8	-1854.3	0.23196	0.0081795	0.096809	0.17593	0.0040908	0.010947	0.074001	0.041534	0.043274	0.00308	-2.6305	0.00088188
79870	BAALC	-568.88	-77.302	-496.81	-123.44	-122.68	-546.84	-500.66	35.809	-238.23	-614.01	0.042346	0.010014	0.020358	0.32844	0.0060831	0.0061221	0.069744	0.50612	0.058626	0.00019377	-2.6303	0.012208
4603	MYBL1	-2536.4	-274.95	-2272.9	-1994.9	-2950	-1669.1	-2862	-819.54	-2677.9	-1067.8	0.064773	0.37097	0.049798	4.45e-05	0.0064966	0.014546	0.049104	0.14578	0.033864	0.082949	-2.6284	4.04e-07
8624	PSMG1	-645.17	-983.45	-777.87	-544.43	-1234.8	-1121.2	-1132.9	-1114	-891.19	-571.03	0.096178	0.0054554	0.12647	0.0017927	0.0089232	0.0040832	0.029891	0.032841	0.051432	0.060821	-2.6277	6.24e-07
54468	MIOS	-692.27	-761.52	-647.98	-453.29	-1173.7	-935.89	-819.94	-837.77	-872.49	-670.84	0.16708	0.0086857	0.072178	0.004861	0.01384	0.0019337	0.027679	0.036235	0.039514	0.013466	-2.6264	9.15e-07
10291	SF3A1	-1952.9	-2474.8	-2082.4	-198.36	-2176.4	-2558.5	-2464.7	-2594.9	-2271.1	-2164.6	0.10883	0.005735	0.096809	0.78878	0.0043215	0.019335	0.067791	0.037114	0.064158	0.012784	-2.6237	0.0032525
375444	C5orf34	-401.44	-164.11	-269.59	-80.088	-497.37	-331.66	-433.73	-357.99	-371.49	-135.33	0.06924	0.039651	0.045983	0.12329	0.0068432	0.0030993	0.012619	0.020154	0.02579	0.083033	-2.623	0.00095495
23658	LSM5	-642.2	-229.52	-718.02	-557.98	-1362.7	-957.37	-1278.4	-1092.4	-1126.3	-881.85	0.08104	0.25191	0.092137	0.00020171	0.0045793	0.0014031	0.016767	0.033332	0.060433	0.03691	-2.6191	2.23e-06
26995	TRUB2	-366.77	-776.66	-543.14	379.47	-828.26	-602.86	-499.99	-698.19	-736.55	-908.3	0.2074	0.0079764	0.11755	0.055812	0.0047064	0.031983	0.14391	0.036835	0.030551	0.0047584	-2.6174	0.024988
9785	DHX38	-1833.9	-3162.2	-1882.4	460.82	-3784.8	-2868.6	-2198.6	-2196.1	-2544.7	-2362.2	0.15571	0.0043002	0.12514	0.51512	0.0045512	0.017151	0.10011	0.056916	0.073146	0.0067142	-2.6169	0.010339
1729	DIAPH1	-3079.6	-3138	-3173	-625.39	-3639.8	-3871.5	-3400.6	-4258.3	-4134.5	-4263.6	0.090306	0.015851	0.06077	0.52455	0.0048293	0.032036	0.09549	0.037266	0.033231	0.0044751	-2.616	0.0018368
9949	AMMECR1	-753.72	-861.53	-725.65	-83.827	-705.15	-773.66	-852.32	-316.8	-612.55	-467.68	0.12511	0.0060247	0.049798	0.72948	0.012494	0.0027262	0.028097	0.11582	0.079105	0.048782	-2.6126	0.0030007
9128	PRPF4	-1974.8	-1545.2	-1670.3	284.48	-3228.6	-1620.8	-1972.1	-1587.6	-2229	-1500.9	0.10533	0.01414	0.087184	0.4772	0.0046086	0.033437	0.063513	0.040684	0.040996	0.014469	-2.6103	0.008885
4208	MEF2C	-185.87	-135.56	-172.94	-108.41	-130.53	-250.2	-195.11	-182.19	-262.21	-252.71	0.1342	0.02571	0.090783	0.10275	0.0078208	0.0081618	0.055082	0.034608	0.01017	0.0069795	-2.6099	0.00023702
23580	CDC42EP4	-1371.5	-1400.5	155.22	518.2	-1682.6	-1705.9	-1658.3	-1760.3	-1117.1	-1052.3	0.09348	0.012609	0.77552	0.035279	0.0050281	0.010654	0.034435	0.052288	0.030551	0.010181	-2.6093	0.035126
79595	SAP130	-936.08	-706.34	-738.11	-571.33	-862.51	-884.58	-952.34	-810.69	-850.88	-933.88	0.060984	0.017344	0.10177	0.0039832	0.0040908	0.01941	0.026595	0.036005	0.054654	0.0059298	-2.608	9.48e-07
23518	R3HDM1	-675.45	-953.48	-831.99	-318.63	-473.96	-951.42	-951.54	-1051.4	-927.82	-721.74	0.084835	0.0095938	0.083718	0.21029	0.011377	0.0064749	0.043854	0.024575	0.029523	0.020093	-2.6073	0.00041614
115560	ZNF501	-183.03	-151.04	-139.58	-29.595	-208.55	-100.3	-172.35	-77.444	-169.77	-190.51	0.052795	0.0020264	0.067085	0.38956	0.0062266	0.13806	0.016533	0.057268	0.045622	0.01426	-2.6071	0.0029785
24140	FTSJ1	-766.36	-1130.1	-996.65	-1032.9	-1604.4	-1593.3	-1157.1	-618.52	-1419.8	-1099.4	0.23336	0.012227	0.085155	0.0018078	0.013133	0.0099944	0.10044	0.14206	0.043568	0.010124	-2.6058	2.72e-07
51678	MPP6	-390.99	-382.2	-397.68	-261.96	-368.4	-373.64	-440.49	-385.1	-441.63	-251.78	0.12321	0.009146	0.047195	0.0020673	0.036277	0.0050915	0.021679	0.062223	0.012089	0.12867	-2.6018	7.68e-07
57697	FANCM	-853.35	-181.68	-506.01	-168.52	-931.03	-476.19	-741.12	-682.47	-655.13	-240.27	0.054341	0.08523	0.056517	0.25229	0.010223	0.0043752	0.01074	0.022061	0.017441	0.049492	-2.6009	0.0021543
81611	ANP32E	-4438.5	-2575.1	-3376.1	-1941.8	-4412	-4155.2	-5094.8	-4570.6	-4080.8	-1099.2	0.048439	0.0081411	0.051417	0.014723	0.0043229	0.0022386	0.023543	0.022202	0.038548	0.17706	-2.5971	0.00023945
84908	FAM136A	-283.46	-888.17	-709.43	-577.06	-927.32	-785.66	-727.92	-947.19	-769.44	-796.39	0.2317	0.010048	0.10464	0.001863	0.0071136	0.020116	0.079335	0.043112	0.061144	0.013594	-2.5943	3.02e-07
50861	STMN3	-557.18	66.776	-648.84	-672.91	-307.42	-810.55	-802.92	-388.01	-765.24	-189.02	0.042346	0.0082879	0.030886	9.04e-06	0.082648	0.0029055	0.022386	0.15375	0.022202	0.15933	-2.5935	0.011076
7791	ZYX	-1926.6	-11505	-6957.1	-9999.4	-4956.2	-11831	-6273	-7587.8	-6009.6	-10597	0.59548	0.0034265	0.16802	9.28e-06	0.011461	0.0067805	0.31464	0.1167	0.162	0.0037249	-2.593	0.00021368
401541	CENPP	-113.49	-75.032	-110.31	-52.97	-134.18	-131.65	-143.4	-142.65	-119.51	-109.18	0.13293	0.026534	0.057489	0.0027781	0.025725	0.0034964	0.012478	0.028071	0.093171	0.0040804	-2.5921	1.16e-06
55183	RIF1	-5018.4	-2570	-2952.2	-887.58	-5045.5	-2864.6	-3720.3	-2275.1	-3547.9	-1072.8	0.082951	0.015212	0.060844	0.32643	0.020569	0.0041959	0.024491	0.042165	0.020975	0.060329	-2.5919	0.00092455
9847	C2CD5	-766.32	-571.6	-622.17	-646.81	-1017.9	-1075.7	-1067.7	-1117.6	-984.87	-724.41	0.10135	0.10735	0.12828	0.00047033	0.019553	0.0030125	0.012478	0.034995	0.050638	0.045798	-2.5903	5.45e-07
11124	FAF1	-1657.5	-1103.2	-952.83	-850.25	-1908.4	-1816.3	-1618	-1299.3	-1593.7	-1302	0.097779	0.028622	0.19537	0.0020612	0.0053334	0.004493	0.054315	0.064294	0.030478	0.010574	-2.5896	7.07e-07
9517	SPTLC2	-1562.2	-1876.7	-2251.7	-2720	-3991.5	-3498.3	-2413.3	-2065.1	-3695.3	-2611.8	0.4908	0.092462	0.082187	0.00020705	0.028222	0.0085665	0.07408	0.12311	0.044995	0.022531	-2.5895	1.72e-07
23195	MDN1	-2629.2	-2271.1	-2227.2	-589.43	-2754.2	-1542.7	-1308.4	-2229	-2423.6	-2645.3	0.15988	0.020419	0.08333	0.34641	0.0090177	0.0047879	0.055707	0.035609	0.040408	0.0077212	-2.5893	0.00082307
284119	CAVIN1	12426	-30967	-22318	-29599	-29849	-34929	-24273	-22037	-34058	-24449	0.58051	0.020154	0.13577	1.64e-05	0.021106	0.018018	0.15986	0.16443	0.033895	0.030185	-2.5871	4.42e-07
5634	PRPS2	-1147.1	-1188.5	-747.75	-743.95	-1641.4	-837.02	-872.75	974.8	-1112.6	-878.06	0.10364	0.004577	0.131	0.00054759	0.0045793	0.027252	0.11361	0.27647	0.033231	0.0047584	-2.5868	1.24e-05
3054	HCFC1	-3650.8	-2804.8	-2273.7	-1281.2	-3250.9	-3733.3	-3592.5	-3233.9	-3100.2	-3064	0.076978	0.019957	0.10101	0.15291	0.0057391	0.0087092	0.033735	0.032682	0.052807	0.0065744	-2.5866	0.0003802
81	ACTN4	-10246	-18315	-5190.2	-17448	-15470	-18863	-12412	-13532	-18994	-15435	0.21694	0.0093233	0.59208	1.94e-06	0.024689	0.021918	0.22376	0.068649	0.035161	0.038958	-2.5862	1.74e-05
10477	UBE2E3	-987.03	-428.36	-2279.7	-98.872	-2314.4	-2385.1	-2802.6	-2749.8	-2691.8	-2643.5	0.10131	0.29067	0.056553	0.88208	0.0063999	0.0034964	0.025117	0.043515	0.042092	0.0097007	-2.5855	0.0057793
26278	SACS	-11785	-8890.5	-9569.1	-2821.4	-10464	-8496.2	-7242.4	-3405.3	-9073.1	-4686.3	0.085965	0.011471	0.038436	0.27443	0.019389	0.0027096	0.031629	0.089308	0.044266	0.035198	-2.5851	0.00061628
2000	ELF4	-867.54	-930.24	-901.53	-777.25	-1103.3	-1313.4	-1298	-1165.1	-1219	-1132.8	0.16571	0.012492	0.07512	0.0080306	0.0045954	0.015491	0.032208	0.052272	0.021004	0.0045866	-2.5826	1.47e-06
100293516	ZNF587B	-248.9	-238.11	-227.39	222.8	-421.88	-241.77	-206.94	-193.37	-286.92	-236.08	0.18604	0.0086323	0.068177	0.00061921	0.0084437	0.023466	0.040851	0.0254	0.059196	0.015391	-2.582	0.065974
56952	PRTFDC1	-657.32	-607.92	-470.23	-252.38	-715.05	-769.11	-824.25	-762.07	-718.82	-466.75	0.073934	0.0092161	0.12248	0.0030908	0.0075957	0.0033177	0.025545	0.059239	0.025818	0.065946	-2.5801	9.85e-07
9126	SMC3	-4285.8	-2918.2	-3509.9	-908.26	-6361.5	-5142.2	-5278.9	-4086.8	-4278	-1287	0.057679	0.016056	0.06113	0.32639	0.012216	0.0025776	0.015896	0.039773	0.040067	0.085035	-2.5783	0.0017143
3189	HNRNPH3	-2723.7	-2768.9	-3106.2	-2155.3	-1172.1	-3625.2	-3625.8	-3437.2	-3371.1	-2033.6	0.057679	0.020717	0.063113	0.0020402	0.0038729	0.0064489	0.036089	0.047124	0.046011	0.11018	-2.577	7.93e-07
22948	CCT5	-9364.2	-11344	-12360	-3989	-23683	-14930	-15755	-13766	-16407	-10909	0.10319	0.0068347	0.061562	0.057688	0.0058159	0.0071784	0.045142	0.034856	0.031456	0.014557	-2.575	6.22e-05
7222	TRPC3	-249.28	-32.225	-82.355	-83.774	-224.16	-213.26	-219.04	-232.02	-110.97	-33.806	0.048439	0.011587	0.18542	0.0029305	0.006549	0.0029258	0.014614	0.0211	0.027443	0.030157	-2.5745	1.85e-06
51199	NIN	-5787.2	-4043.3	-3268.6	225.61	-6477.6	-4407.5	-5071	-5063.5	-5124.3	-2267.9	0.10542	0.011916	0.15419	0.89438	0.0076197	0.0077076	0.026501	0.019585	0.046289	0.048037	-2.5701	0.006084
80010	RMI1	-474.34	-243.54	-710.68	-351.09	-836.4	-860.9	-980.96	-698.04	-837.58	-425.2	0.042346	0.079901	0.025803	0.0069618	0.0063114	0.0006991	0.011129	0.023774	0.037194	0.081907	-2.5688	0.00022943
7334	UBE2N	-1416.3	-2011.6	-2161.6	-1984.6	-3756.6	-2925.9	-2312.4	-2913.7	-2922.7	-2245.1	0.095458	0.019862	0.15709	0.00049338	0.0091043	0.0071298	0.12976	0.039618	0.081702	0.03697	-2.5661	3.2e-07
50628	GEMIN4	-1038	-1248.7	-769.68	-262.71	-1708	-1331.8	-1251.9	-1023.5	-1327.4	-1235.9	0.10251	0.0086097	0.17195	0.29411	0.0056432	0.011665	0.052321	0.029995	0.061612	0.0047489	-2.564	0.0013348
64764	CREB3L2	-6146.9	-5503.4	-4497	-1990.6	-4523.8	-5925.9	-5454.2	-2093.4	-5795.5	-3931.2	0.084555	0.0067148	0.063534	0.18547	0.0053482	0.008739	0.055535	0.27101	0.026226	0.022512	-2.5626	0.00040937
4627	MYH9	-12940	-70797	-58553	-68782	-45786	-76370	-42975	40454	-56258	-53925	0.83491	0.006358	0.060844	5.35e-07	0.1182	0.0094128	0.24758	0.2406	0.051115	0.0074869	-2.5625	0.0016275
196294	IMMP1L	-51.991	-46.176	-65.034	-60.895	-105.96	-101.91	-93.223	-100.12	-85.825	-39.522	0.21798	0.022607	0.068741	0.0012403	0.0095445	0.00965	0.033414	0.039698	0.0939	0.084673	-2.562	3.13e-07
9987	HNRNPDL	-6099.9	-7262.7	-5907.4	-4594.3	-9302.9	-9160.5	-8849.7	-6571.5	-8002	-3699.8	0.1178	0.0075891	0.12126	0.0023604	0.0074068	0.0022169	0.022599	0.094989	0.047203	0.06982	-2.5617	9.54e-07
8480	RAE1	-901.63	-956.12	-821.6	277.37	-1500.6	-1124.8	-1153.5	-1223.1	-1239.3	-879.01	0.13574	0.0091354	0.17606	0.22358	0.0069439	0.016139	0.052319	0.042149	0.035521	0.027811	-2.5607	0.013159
8175	SF3A2	-789.28	-866.49	-838.19	-582.35	-518.55	-988.09	-984.19	-579.59	-878.76	-859.51	0.042748	0.0065352	0.049759	0.0048144	0.018754	0.012043	0.041712	0.31604	0.044001	0.0057632	-2.5603	9.1e-07
7533	YWHAH	-4837.9	-2702.4	-4540.5	-3003.8	-6509.6	-6498.3	-5560.3	-3193.3	-6225.4	-3513.4	0.14109	0.032211	0.046333	0.0032441	0.0060147	0.0079297	0.092477	0.10588	0.037531	0.028834	-2.558	4.27e-07
2303	FOXC2	-78.44	-196.61	-46.187	-239.73	-52.863	-277.17	-133.42	-118.81	-226.33	-277.57	0.23623	0.028373	0.59526	2.97e-07	0.079884	0.0046107	0.34356	0.13713	0.08476	0.0015721	-2.5571	0.0019444
55319	TMA16	-483.19	-635.91	-644.36	-455.22	-965.66	-837.8	-943.25	-674.42	-796.03	-333.55	0.12292	0.0054017	0.079748	0.0038456	0.005949	0.0014031	0.017431	0.023866	0.033895	0.073156	-2.5568	2.32e-06
56652	TWNK	-376.49	-431.71	-332.84	192.11	-451.92	-271.51	-306.86	-401.77	-449.53	-444.57	0.14436	0.0017313	0.059301	0.084042	0.0062807	0.11804	0.19967	0.030957	0.025304	0.0057032	-2.5563	0.030638
1677	DFFB	-98.02	-162.75	-62.904	-113.17	-195.57	-194.09	-178.54	-192.61	-112.64	-170.29	0.16817	0.0082522	0.48652	0.012513	0.0034107	0.012051	0.024139	0.083475	0.040124	0.0060875	-2.5548	0.00040141
114991	ZNF618	-1413	-407.02	-912.44	-1059.3	-813.86	-1517.8	-1455.6	-1557.3	-986.49	-1355.1	0.092556	0.19287	0.15082	0.00052627	0.0049337	0.0031441	0.022985	0.03125	0.067094	0.0042302	-2.5544	1.64e-06
409	ARRB2	-150.51	-261.53	-196.17	23.314	-300.75	-207.22	-189.02	-144.06	-176.04	-166.06	0.067694	0.0068319	0.091651	0.69518	0.0026127	0.03248	0.10586	0.075169	0.023556	0.024563	-2.5542	0.011659
3927	LASP1	-3707.7	-15230	-7664.4	-15767	-15493	-18340	-11237	-16249	-13111	-14332	0.64635	0.011584	0.34102	5.12e-06	0.0049684	0.011298	0.2111	0.069607	0.089573	0.02175	-2.5539	2.06e-05
65108	MARCKSL1	-3126.9	-1460.9	-2430.7	-1801	-3599	-4089.5	-3855.3	-2621.8	-3366.5	-4655.2	0.057679	0.0068399	0.11228	0.032249	0.0045323	0.0069803	0.077596	0.069944	0.081213	0.00035812	-2.5539	0.00059872
54801	HAUS6	-1092.1	-839.77	-1045.7	-496.02	-2879.2	-1107	-1389.7	-1521.1	-1978.9	-716.85	0.042748	0.0072013	0.092137	0.11314	0.010176	0.0022622	0.016409	0.054084	0.030799	0.11211	-2.5522	0.0010082
2192	FBLN1	-5514.2	16544	-8997.8	-13605	-5208.1	-17775	-10711	-3734.9	2644.7	-1967.1	0.044476	0.0021016	0.079497	3.29e-08	0.0050362	0.0054463	0.067791	0.37106	0.19368	0.038011	-2.5522	0.085961
10915	TCERG1	-2476	-2102.6	-2099.1	-812.11	-3184.4	-2668.6	-2834.7	-2430.5	-2745.6	-1558.3	0.13007	0.019078	0.11816	0.073499	0.0070398	0.0046175	0.01524	0.048696	0.026981	0.020093	-2.5511	0.00017423
26520	TIMM9	-323.73	-336.45	-386.5	-264.04	-434.67	-441.79	-432.83	-282.83	-415.36	-371.53	0.15739	0.0064195	0.088424	0.003669	0.0068623	0.0072635	0.0614	0.07985	0.070108	0.021802	-2.5507	6.1e-07
273	AMPH	-353.75	-243.93	-403.92	-273.51	-33.672	-392.14	-338.77	3.836	-344	-458.57	0.048439	0.010648	0.038621	0.00063388	0.39875	0.0031767	0.033791	0.81751	0.026226	0.0044802	-2.5495	0.00070661
2971	GTF3A	-982.08	-836.15	-989.51	-1136.4	-2900.1	-2331.7	-2042.7	-1864.7	-2406.5	-2027.7	0.14534	0.097572	0.25266	0.0006081	0.0066927	0.0095503	0.058641	0.065349	0.035227	0.0079466	-2.5484	5.23e-07
4904	YBX1	-855.84	-11791	-9859.6	-7897.3	-24465	-6286.8	-5544.2	-19835	-18906	-22928	0.12087	0.0052697	0.075516	0.0034426	0.0043137	0.0079315	0.13328	0.039565	0.050959	0.0026891	-2.5469	1.89e-06
57805	CCAR2	-2633.5	-2999.6	-1433.7	-129.12	-3634.8	-3322.9	-3274.2	-3353.7	-2863.6	-3031	0.11413	0.010117	0.33028	0.87903	0.0048559	0.011664	0.056027	0.031465	0.053376	0.006278	-2.5451	0.0053046
6925	TCF4	-2210.6	-351.36	-1428.6	-1694.7	-415.96	-1991.5	-2021.1	-1142.6	-1753.2	-1045.8	0.056232	0.68564	0.059952	1.57e-05	0.67425	0.0052337	0.027744	0.072809	0.019274	0.025119	-2.5442	0.0015468
84816	RTN4IP1	-253.27	-236.44	-200.42	-108.7	-422.12	-364.96	-369.53	-306.61	-285.64	-286.33	0.094756	0.014174	0.15124	0.046397	0.0083361	0.0033931	0.017634	0.034852	0.073607	0.0058933	-2.5433	0.00024834
9329	GTF3C4	-789.59	-896.27	-669	170.86	-1114	-855.04	-887.47	-743.31	-872.16	-740.11	0.22569	0.024002	0.13499	0.55852	0.0042842	0.023675	0.050529	0.061358	0.033776	0.0074278	-2.5426	0.0081908
9410	SNRNP40	-1498.3	-861.43	-980.56	-506.01	-2658.5	-1748.9	-1825	-1773.3	-1711.6	-1388.7	0.068147	0.014831	0.11491	0.016118	0.0048293	0.0073584	0.026265	0.032874	0.036949	0.0044074	-2.542	1.9e-05
57228	SMAGP	-393.43	-544.34	-582.73	-35.193	-573.49	-600.16	-511.42	-441.31	-595.3	-483.41	0.11487	0.0094334	0.032277	0.81205	0.0045512	0.024177	0.12318	0.18258	0.044001	0.012753	-2.5378	0.0026218
93594	TBC1D31	-576.32	-244.49	-290.99	-34.562	-693.78	-425.37	-481.32	-425.79	-371.31	-164.06	0.084249	0.019514	0.075984	0.5581	0.0098868	0.0034918	0.01524	0.10366	0.049455	0.059205	-2.5375	0.0023091
23760	PITPNB	-911.52	-1750.8	-1798.4	-1345.8	-779.22	-1922.2	-1756.3	-1431.2	-1643.4	-1017.2	0.24961	0.007849	0.046184	0.00069064	0.020332	0.0095822	0.063457	0.11923	0.081817	0.15002	-2.5337	3.25e-07
83463	MXD3	-478.58	-424.42	-293.72	-133.6	-383.71	-503.92	-557.09	-556.53	-455.83	-346.86	0.052927	0.010519	0.069332	0.010047	0.017633	0.0051292	0.012423	0.029803	0.01661	0.013232	-2.533	2.98e-06
402055	SRRD	-359.04	-253.42	-399	140.08	-617.93	-479.92	-485.78	-372.44	-401.34	-469.09	0.19762	0.031202	0.060002	0.3241	0.0078509	0.028772	0.073547	0.076065	0.026226	0.0078439	-2.5317	0.009757
1108	CHD4	-8252.7	-6886.1	-5349.3	-475.16	-12746	-9365.6	-9039.7	-8395.6	-7800.7	-8808.5	0.16944	0.022006	0.15785	0.83772	0.0048293	0.018853	0.032065	0.034002	0.063329	0.0057232	-2.5316	0.003602
6723	SRM	-1027	-2259.3	-1878.6	-2150.6	-1692.9	-2359.4	-1982.4	-2010.3	-2214.3	-938.11	0.076978	0.0089968	0.13752	2.86e-05	0.0062326	0.028333	0.17363	0.080689	0.065933	0.23992	-2.5315	5.43e-07
23165	NUP205	-5791	-2611	-3707.6	-1477.4	-7117.2	-4741.2	-4908.6	-3475.4	-4960.2	-3788.3	0.098015	0.022083	0.061714	0.011178	0.0075749	0.0076912	0.017431	0.034536	0.028323	0.0064986	-2.5306	2.3e-06
56931	DUS3L	-484.38	-591.48	-476.06	-258.89	-581.19	-591.55	-553.33	-607.36	-617.92	-592.68	0.10497	0.0063612	0.032087	0.0095303	0.011143	0.016447	0.071889	0.029572	0.02321	0.0011708	-2.5278	2.64e-06
83743	GRWD1	-1194.1	-1356.7	-1289.1	-734.21	-1775.8	-1562.4	-1686	-1586	-1704.6	-1702.1	0.09348	0.0096058	0.059315	0.0082249	0.0059281	0.015267	0.054042	0.028968	0.043478	0.0018641	-2.5271	2.02e-06
2123	EVI2A	-85.167	-33.335	-65.724	1.8835	-50.442	-96.225	-107.78	-129.69	-100.39	-142.73	0.21735	0.080654	0.02053	0.94192	0.1185	0.0074213	0.017143	0.028968	0.043373	0.0028656	-2.5257	0.0083765
3251	HPRT1	-317.43	-906.61	-721.3	-35.727	-754.11	-869.71	-962.06	-1040.1	-883.44	-608.89	0.042934	0.0062135	0.082962	0.80817	0.0099149	0.0054463	0.040883	0.030456	0.058259	0.072463	-2.5251	0.0044473
25906	ANAPC15	-170.36	-262.27	-184.32	-168.91	-280.05	-268.35	-282.45	-259.29	-178.66	-147.21	0.089998	0.0092	0.078205	0.0021533	0.0061078	0.010116	0.034519	0.034002	0.19994	0.028161	-2.5245	8.38e-07
57492	ARID1B	-1279.4	-1225.1	-816.18	211.58	-1390.9	-1536.1	-1368.6	-1231.2	-1455.8	-1539.7	0.1178	0.026218	0.16998	0.64355	0.0068623	0.017338	0.058864	0.018665	0.045064	0.0029164	-2.524	0.010627
118472	ZNF511	-395.13	-380.86	-276.57	-307.06	-567.44	-592.85	-539.06	-513.42	-444.04	-397.64	0.05577	0.039308	0.20554	0.0042144	0.0068432	0.0055207	0.042967	0.033943	0.013531	0.0016455	-2.5201	9.62e-06
10198	MPHOSPH9	-1771.8	-754.51	-788.34	-216.39	-2202.1	-1025.1	-1331.4	-1291.9	-1013	-315.38	0.050174	0.015584	0.11861	0.27294	0.0073272	0.001619	0.01074	0.012797	0.030035	0.13621	-2.5196	0.0051619
7520	XRCC5	-15623	-11629	-11606	-6937.5	-24373	-17331	-17659	-16124	-16757	-12501	0.1178	0.014163	0.11305	0.0066176	0.0079224	0.0066422	0.035773	0.033528	0.042662	0.013398	-2.5185	1.11e-06
27301	APEX2	-589.61	-553.38	-568.35	-100.6	-824.59	-656.92	-710.99	-671.16	-619.49	-586.15	0.10433	0.018693	0.068759	0.57903	0.0035824	0.021976	0.067062	0.065925	0.074553	0.0060977	-2.5171	0.0026067
55651	NHP2	-504.74	-1775	-1331.5	-110.68	-2206.4	-1375.3	-1348.1	-1670.3	-1834.7	-1752.6	0.082372	0.0068717	0.090535	0.75833	0.0041872	0.019544	0.10021	0.07032	0.067161	0.0095604	-2.5162	0.0032698
3397	ID1	-2758.6	-3229.7	-2784.5	2191.2	-2520.7	-1264.8	-2494.6	-2686.7	-3171.1	-400.32	0.042934	0.0045219	0.014085	0.00087252	0.010046	0.11444	0.041792	0.025761	0.027629	0.27349	-2.5161	0.073471
3150	HMGN1	-1026.1	-2860.4	-2518.1	-2273.8	-7725.4	-3982.2	-4052.4	-5060.3	-5776.3	-4138.3	0.13325	0.026434	0.14358	0.0028504	0.0040908	0.004396	0.039293	0.077514	0.058058	0.025607	-2.5134	9.02e-07
2113	ETS1	-3384.6	-4068.1	-4237.6	-1485.9	-5142.8	-5477.1	-3434.8	5195.5	-5309.6	-4430.9	0.14534	0.0089065	0.054408	0.11321	0.010046	0.0085023	0.12145	0.1043	0.020893	0.0064106	-2.5114	0.0010317
57690	TNRC6C	-569.95	-351.45	-190.25	-63.525	-496.28	-488.06	-499.17	-497.91	-403.26	-508.19	0.075383	0.020291	0.37368	0.6808	0.0040908	0.0037678	0.032156	0.017524	0.11087	0.0033534	-2.5109	0.010307
494143	CHAC2	-131.18	-155.77	-189.3	-61.532	-224.1	-158.72	-209.03	-191.08	-192.14	-93.927	0.085863	0.0048364	0.048743	0.11894	0.005404	0.0047822	0.026595	0.026596	0.075109	0.12101	-2.5106	0.00086346
6637	SNRPG	-87.41	-678.81	-892.29	-653.61	-2421.2	-958.83	-803.26	-1671.4	-1590.1	-1288.7	0.16854	0.010499	0.072305	0.0047573	0.0049383	0.010654	0.044059	0.027968	0.074115	0.033758	-2.51	8.5e-07
54556	ING3	-339.03	-316.59	-335.48	-43.863	-498.67	-414.71	-420.43	-424.06	-422.59	-150.91	0.13983	0.013661	0.094418	0.69176	0.013838	0.007514	0.046973	0.047074	0.024371	0.037532	-2.5097	0.0016035
5272	SERPINB9	-389.7	-281.56	-195.74	135.03	-356.15	-346.93	-376	-394.5	-156.46	-106.8	0.087711	0.05161	0.158	0.067084	0.0086302	0.0078544	0.025897	0.047102	0.1859	0.0021723	-2.5092	0.029785
11168	PSIP1	-2923.2	-3011.3	-2937.4	-1521.8	-5129.2	-3687.2	-4624.3	-3660.4	-4000.9	-1114.4	0.057473	0.0096676	0.070371	0.0056675	0.0066468	0.0040832	0.012478	0.034856	0.028468	0.083049	-2.5086	2.46e-06
172	AFG3L1P	-240.98	-297.14	-249	-9.4817	-358.72	-294.59	-263.49	-376.47	-262.53	-250.87	0.10767	0.014826	0.1406	0.89265	0.0073047	0.0030993	0.066545	0.047962	0.076402	0.010139	-2.5082	0.0046177
22823	MTF2	-874.2	-445.24	-487.25	-152.57	-1079.4	-613.96	-814.16	-392.79	-732.33	-235.03	0.052795	0.0096274	0.099521	0.39311	0.0084475	0.009937	0.015651	0.12901	0.034819	0.070011	-2.5073	0.0013603
25926	NOL11	-1599.2	-1303.1	-1730.3	-585.76	-2788.1	-2076.9	-2455.8	-2252.8	-2252.4	-1045.9	0.11177	0.010886	0.076086	0.13619	0.0077365	0.0038565	0.020056	0.015467	0.041212	0.071683	-2.507	0.00056364
55705	IPO9	-4186.4	-3455.9	-3035.6	-2194.8	-6270.8	-5603.3	-5368.2	-4807	-5224.6	-4820.9	0.11204	0.028373	0.11566	0.0073939	0.0051921	0.0033614	0.02694	0.031851	0.025971	0.0056769	-2.5064	2.69e-06
9697	TRAM2	5871.8	-11033	-8633	-10125	-6804.1	-11432	-4833.4	7126.7	-9939.2	-9777.9	0.49021	0.010795	0.058692	7.23e-07	0.046592	0.011851	0.27768	0.27229	0.052978	0.0068577	-2.5045	0.0026164
2739	GLO1	-1929	-3168.5	-3088.9	-2604.2	-6040.6	-3944.3	-4335	-2738.1	-2348.3	-3287	0.27793	0.02886	0.17999	5.43e-05	0.0094686	0.010577	0.060454	0.071935	0.27373	0.061844	-2.503	4.09e-07
11137	PWP1	-1047	-1837.6	-1264.1	-1350.5	-2259.5	-2224.2	-1823.8	-1686.7	-1824.3	-1330.3	0.36802	0.0069085	0.1939	0.00061873	0.012804	0.010868	0.088696	0.063375	0.059438	0.048339	-2.5014	3.98e-07
10556	RPP30	-814.04	-541.23	-611.86	-65.024	-1266.1	-916.37	-1004	-845.36	-921.55	-667.95	0.081337	0.04667	0.11515	0.74973	0.0065543	0.0054198	0.040381	0.028597	0.070633	0.0082023	-2.5001	0.003693
5883	RAD9A	-225.94	-196.18	-205.94	103.45	-254.37	-170.22	-256.42	-164.18	-190.31	-184.11	0.092908	0.015066	0.054495	0.081044	0.0095801	0.14129	0.034979	0.024307	0.074177	0.0056197	-2.4998	0.025533
6837	MED22	-1020.3	-718.34	-586.31	-911.8	-1542.1	-1507.4	-1522.2	-1468.4	-1068.8	-1214.7	0.16571	0.038652	0.3517	0.00061672	0.0067814	0.010947	0.027735	0.015467	0.089178	0.011187	-2.4996	9.01e-07
3192	HNRNPU	-16480	-14548	-11656	-8020.3	-24301	-21165	-20630	-20480	-19277	-13427	0.085669	0.011387	0.1029	0.0087404	0.0062681	0.0030273	0.032269	0.028597	0.031905	0.014596	-2.4996	2.36e-06
5355	PLP2	-1449.1	-2141	-2050.6	-927.6	-2292.8	-2115.4	-2420.2	-2289.2	-2303.3	-2641.9	0.12094	0.0057332	0.05166	0.046397	0.0063519	0.037459	0.06464	0.047027	0.0344	0.0010571	-2.499	0.000107
7739	ZNF185	-129.01	-494.13	-48.496	319.44	-1157.1	-250.29	-135.33	-555.7	-997.37	-758.71	0.1915	0.0047772	0.58657	0.0015503	0.0040908	0.028223	0.24922	0.032115	0.019281	0.0013592	-2.4973	0.068512
4148	MATN3	-180.1	217.13	-264.79	-353.03	-574.43	-542.41	-536.08	-114.33	-302.89	191.86	0.1239	0.0040838	0.057697	2.48e-05	0.0047487	0.0029055	0.017235	0.44917	0.0096155	0.037128	-2.4969	0.09986
26155	NOC2L	-1158.5	-3382.2	-2270.6	808.15	-4719.9	-2316.5	-2838.9	-2920.6	-3782.2	-2930.6	0.12518	0.0050444	0.12107	0.33538	0.0061121	0.044462	0.075536	0.03008	0.047889	0.015385	-2.4926	0.013169
8625	RFXANK	-398.77	-613.77	-475.95	-499.52	-651.22	-671.17	-509.7	-550.57	-419.41	-599.99	0.19032	0.006626	0.14097	0.00085026	0.0052291	0.012043	0.12711	0.072521	0.15986	0.0040139	-2.4901	1.04e-06
84842	HPDL	-65.73	-86.95	-64.55	-19.933	-108.1	-85.563	-108.09	-36.172	-85.579	-59.916	0.26597	0.0034213	0.057925	0.2212	0.011201	0.017745	0.037018	0.19937	0.061357	0.0045453	-2.4893	0.00065841
79080	CCDC86	-746.2	-1499.4	-1441.5	-61.661	-1105.1	-1195.7	-1318	-1555.7	-1712.4	-1816.6	0.08412	0.0069705	0.058951	0.86172	0.0078464	0.087288	0.15702	0.035114	0.024759	0.0032252	-2.486	0.0054151
10465	PPIH	-536.87	-603.98	-625.67	-236.54	-1050.4	-659.72	-783.37	-653.11	-693.23	-574.47	0.085129	0.0062533	0.034221	0.011517	0.0041665	0.010654	0.047713	0.03008	0.068573	0.005636	-2.4858	3.59e-06
2539	G6PD	-1542.7	-3972.7	-3473.3	-3816	-1945.2	-5029.9	-3131.6	-5985.3	-2029.4	-2091.8	0.14505	0.0050444	0.16595	4.84e-05	0.0091846	0.0053916	0.12908	0.027607	0.16575	0.16337	-2.4857	1.04e-06
134728	IRAK1BP1	-87.558	-74.717	-29.071	-72.591	-133.39	-100.46	-114.13	-102.14	-107.27	-61.42	0.15795	0.09356	0.37429	7.02e-05	0.0056085	0.0067949	0.017165	0.14437	0.079196	0.067574	-2.4846	9.72e-07
4144	MAT2A	-4087.4	-5356.1	-4474.9	-3142.7	-5523.1	-6668.2	-6103.9	-7845.7	-6552.7	-5466.6	0.11439	0.01083	0.17289	0.0064343	0.0066995	0.0052362	0.037713	0.028597	0.030804	0.01053	-2.4845	1.99e-06
84300	UQCC2	-529.1	-923.73	-704.07	-479.57	-1840.9	-1038	-978.61	-967.95	-819.46	-883.39	0.10251	0.009018	0.17209	0.00053892	0.0034693	0.01005	0.086231	0.018665	0.154	0.047027	-2.4832	1.12e-06
84529	C15orf41	-352.8	-319.37	-347.7	-341.6	-397.48	-468.18	-417.87	-417.94	-4.1006	-213.82	0.16817	0.053976	0.095288	1.42e-05	0.0046913	0.0029258	0.039325	0.036593	0.99028	0.13733	-2.4826	0.0012369
5433	POLR2D	-928.43	-1023.3	-989.79	-391.35	-1792	-1143.5	-1458.6	-1360	-1321.4	-1017.3	0.13899	0.012802	0.08913	0.09882	0.0044593	0.0096675	0.042324	0.025918	0.054059	0.0087878	-2.4821	0.00019745
84318	CCDC77	-697.77	-228.1	-469.15	49.488	-808.83	-430.18	-655.44	-625.84	-503.33	-30.647	0.079307	0.017351	0.038683	0.55036	0.0059818	0.0079201	0.013998	0.035287	0.05682	0.72756	-2.4814	0.016084
6631	SNRPC	-870.13	-2012	-1754.3	-637.71	-3251.7	-2243.7	-2312.8	-2433.2	-2725	-2944.2	0.10768	0.0083875	0.14295	0.11492	0.0039086	0.019067	0.068375	0.046857	0.049107	0.00308	-2.481	0.0006575
3843	IPO5	-13273	-6331.9	-10862	-6268.8	-19920	-16470	-13582	-10323	-16422	-9796	0.11002	0.07921	0.061704	0.0063954	0.0084449	0.0070828	0.033019	0.034874	0.024595	0.017443	-2.4807	1.22e-06
6294	SAFB	-1553.5	-1507.1	-1101.9	-742.78	-2004.6	-1936.2	-2057.3	-1899.6	-1878.5	-1547.3	0.05733	0.0064046	0.18755	0.10818	0.0047931	0.015544	0.02624	0.037525	0.049907	0.014612	-2.4799	0.00041422
65243	ZFP69B	-168.43	-117.06	-107.95	28.789	-126.17	-130.34	-165.59	-149.94	-132.89	-123.46	0.10292	0.011915	0.08767	0.58187	0.018689	0.011851	0.030005	0.066585	0.10301	0.019612	-2.4794	0.0068401
2547	XRCC6	-3905.7	-11685	-10940	-2110.8	-18438	-10983	-11423	-13803	-13151	-11345	0.1178	0.010014	0.081482	0.29768	0.0054949	0.011206	0.056125	0.040958	0.051658	0.017862	-2.479	0.00052246
23682	RAB38	-199.43	-35.26	-168.26	179.5	-413.89	-172.4	-193.07	-271.11	-452.26	-473.23	0.12507	0.61076	0.059241	0.0010678	0.0047719	0.030062	0.11062	0.020623	0.0061125	0.0028143	-2.4782	0.075446
9904	RBM19	-1038	-1511.1	-1092.6	-320.62	-1573.9	-1224.8	-1109.2	-1290	-1502.6	-1726	0.12219	0.0092216	0.10813	0.27604	0.0045928	0.037268	0.077181	0.028345	0.035047	0.0046444	-2.4729	0.0010721
27166	PRELID1	-240.67	-888.06	-968.26	-522.74	-1674.3	-1182.7	-1059.4	-1264.5	-1383.3	-1559.9	0.13325	0.022435	0.066911	0.091614	0.0034107	0.0089262	0.095894	0.056505	0.050776	0.0034592	-2.4696	0.00050744
3090	HIC1	-940.4	-953.07	-422.96	-882.11	-271.07	-912.32	-695.9	-896.96	-817.63	-653.28	0.059307	0.0086387	0.16541	4.31e-06	0.28567	0.016701	0.26687	0.12032	0.078062	0.011205	-2.4682	1.05e-05
6602	SMARCD1	-1392	-1682.3	-1045.9	-1014.6	-1819.2	-1882.8	-1681.4	-1695.5	-1491.4	-1708.6	0.15433	0.0090078	0.20405	0.0020266	0.0045079	0.014421	0.078341	0.047853	0.091803	0.0048327	-2.467	1.3e-06
9300	SNORD28	-129.08	-48.314	-65.233	0.84246	-117.83	-44.308	-61.839	-51.475	-89.269	-30.93	0.19909	0.025565	0.099397	0.94782	0.0084733	0.014598	0.038979	0.058209	0.026845	0.028445	-2.467	0.0030927
6124	RPL4	-4721.7	-31792	-20293	-15580	-51274	-19916	-13877	-27590	-29452	-34716	0.11169	0.0054862	0.13699	0.0021564	0.0052354	0.011206	0.12123	0.082839	0.10361	0.0070337	-2.4666	1.21e-06
6938	TCF12	-4880.6	-4052.1	-4405	-2617	-5987.3	-4890.9	-5793.3	-5376.6	-4574.4	-612.95	0.092908	0.012353	0.076283	0.0025759	0.0080364	0.0060072	0.010709	0.022061	0.035763	0.61286	-2.4653	0.00024834
5591	PRKDC	-15436	-12186	-11732	-4354.2	-12559	-12650	-11893	-14323	-13659	-12468	0.092556	0.014831	0.071612	0.092459	0.015186	0.0036958	0.052999	0.01993	0.034365	0.0082354	-2.4649	0.00016995
23476	BRD4	-1557.2	-1652.1	-1199	470.82	-1124.2	-1557.8	-1375.3	-1507.9	-1503.9	-1554.9	0.060865	0.0054296	0.14328	0.32176	0.0072324	0.037252	0.12711	0.060921	0.052807	0.0054048	-2.4623	0.015352
4000	LMNA	-10505	-28674	-18378	-13887	-25296	-32092	-30106	-29245	-24856	-29699	0.28014	0.011915	0.12758	0.0047814	0.016241	0.0066422	0.046623	0.036235	0.052901	0.0044339	-2.4606	1.32e-06
415116	PIM3	-739.05	-468.63	-564.08	714.19	-886.26	-918.2	-721.02	-263.05	-769.49	-882.86	0.076535	0.068657	0.069739	0.00059364	0.0076224	0.011206	0.090499	0.53477	0.018336	0.0013033	-2.4602	0.076152
83858	ATAD3B	-341.22	-842.15	-558.56	-465.2	-931.99	-704.69	-662.76	-916.96	-974.27	-783.9	0.20064	0.010485	0.072285	0.0049235	0.03782	0.035589	0.073118	0.028968	0.022317	0.004794	-2.4591	9.5e-07
222194	RSBN1L	-586.81	-408.6	-307.96	-77.588	-755.41	-446.67	-531.17	-416.64	-439.81	-327.6	0.085034	0.014721	0.18542	0.54122	0.0089852	0.012373	0.012027	0.038603	0.079205	0.017649	-2.4582	0.0025663
57510	XPO5	-1756.6	-1600.8	-1631.5	-494.26	-2801.8	-1443.2	-1757.4	-1827.5	-2198	-2229	0.19692	0.017365	0.078413	0.24659	0.0064399	0.078618	0.040977	0.029593	0.020239	0.0023189	-2.4581	0.00094814
54487	DGCR8	-1390.2	-1317.5	-1519.9	-810.5	-1755.1	-1796.1	-1588.8	-1534.7	-1440.7	-1205	0.10743	0.011248	0.035034	0.014341	0.0047111	0.0068628	0.069744	0.048713	0.035179	0.0051148	-2.4579	3.68e-06
6132	RPL8	-5694.8	-20984	-16821	-13014	-17014	-16300	-12285	-12441	-13048	-19027	0.13182	0.0040216	0.073778	0.00062876	0.0095984	0.020309	0.21297	0.13563	0.1914	0.0061489	-2.4574	9.91e-07
3190	HNRNPK	-3638.5	-11758	-7838.5	-9759.9	-24644	-15618	-14595	-18406	-19057	-13199	0.12601	0.021743	0.31764	0.0010757	0.0051549	0.0068717	0.056377	0.049246	0.050285	0.048853	-2.457	9.19e-07
55684	RABL6	-1525.9	-2453	-2037.9	-1793.3	-2973	-2962.7	-2684.6	-2571.7	-2376.1	-2383.8	0.14759	0.009042	0.12198	0.0036682	0.012652	0.013566	0.093849	0.068515	0.07242	0.004449	-2.4561	9.66e-07
8487	GEMIN2	-160.03	-151.84	-132.25	-118.3	-274.34	-238.41	-264.13	-190.19	-215.07	-139.36	0.14026	0.0089579	0.11857	0.0039608	0.0078231	0.0033062	0.0078159	0.15788	0.048001	0.053932	-2.4539	2.37e-06
85444	LRRCC1	-568.5	-230.03	-234.68	-288.22	-591.97	-557.64	-654.77	-595.61	-501.35	-241.99	0.042346	0.032744	0.22214	0.0028369	0.01205	0.0011043	0.013676	0.042021	0.036412	0.015719	-2.4524	2.96e-06
2542	SLC37A4	-237.7	-380.51	-77.155	-240.63	-590.23	-450.55	-352.04	-132.65	-295.65	-406.83	0.31244	0.016568	0.6421	0.00043629	0.0047427	0.014831	0.070586	0.4227	0.017314	0.0013679	-2.4486	0.00023079
5469	MED1	-2300.1	-2191.4	-1909.9	-270.93	-2321.8	-2112	-2214.9	-2143.1	-2455.7	-1974.8	0.12886	0.014629	0.11515	0.71258	0.011525	0.022171	0.050256	0.031465	0.026637	0.017453	-2.4468	0.0015756
55210	ATAD3A	-555.22	-1087	-670.56	-710.86	-1049.4	-981.12	-935.86	-1134.2	-1059.7	-837.82	0.084835	0.0071505	0.2059	0.0017482	0.017621	0.012895	0.044451	0.060933	0.059438	0.071607	-2.4458	7.04e-07
23255	MTCL1	-2114	-1553.2	-1238	-2522	-2735.7	-2747.9	-2222	-2331.7	152.67	-494.1	0.13812	0.040329	0.31722	2.15e-07	0.011111	0.0074833	0.062097	0.066741	0.91135	0.32827	-2.4439	0.004385
3615	IMPDH2	-3061.6	-6952.8	-4025.8	-1708.6	-8076.8	-6200.3	-5803.3	-4188.1	-4490.1	-4975.8	0.16258	0.0050739	0.13968	0.0062856	0.0047488	0.010941	0.049557	0.068674	0.064814	0.010338	-2.4397	1.87e-06
5538	PPT1	-1140.7	-1833.7	-1721.1	-444.87	-1954.7	-2083.9	-1829.3	-2080.6	-1751.3	-1732.3	0.14026	0.012267	0.067444	0.27125	0.028465	0.0065511	0.04557	0.03361	0.040009	0.010566	-2.4397	0.00043237
517	ATP5MC2	-1402.7	-3401.9	-2067.9	-2066.9	-3738.1	-2806.6	-2387.5	-1870.2	-2132.6	-3189.8	0.12118	0.0057453	0.16887	0.00037853	0.0023628	0.023297	0.14403	0.25872	0.15149	0.0098438	-2.4396	1.43e-06
64745	METTL17	-552.75	-595.76	-555.39	-300.98	-766.74	-749.95	-715.01	-570.04	-615.12	-519.31	0.11048	0.010622	0.10158	0.0090448	0.0058119	0.011201	0.025628	0.060375	0.067984	0.01715	-2.4392	1.74e-06
5099	PCDH7	-1253.2	1375.2	-1477.5	-1338.7	-703.03	-1560.7	-1516	-584.09	-1502.3	1253.5	0.20968	0.0014874	0.016067	2.5e-05	0.32268	0.0020239	0.032269	0.042227	0.007461	0.0099775	-2.4385	0.10572
10613	ERLIN1	-2556.1	-1990.2	-2002.9	-1751.9	-4137.7	-2887.4	-2687.8	-2964.7	-3189.9	-1085.2	0.08719	0.042647	0.17449	0.0004299	0.0052185	0.021305	0.086006	0.034802	0.040996	0.16008	-2.4374	6.13e-07
4744	NEFH	-192.03	-196.75	-261.54	-49.899	-536.17	-183.17	-219.7	-8.3285	-242.17	-232.63	0.055138	0.0057245	0.027978	0.4504	0.0039086	0.082871	0.12669	0.55406	0.026236	0.00079922	-2.4357	0.0077048
90233	ZNF551	-362.92	-210.98	-306.7	-70.731	-441.46	-263.63	-228.31	-299.33	-311.52	-262.46	0.10808	0.017798	0.047514	0.34631	0.010589	0.0086713	0.078171	0.033963	0.083306	0.0064136	-2.4356	0.0008148
25914	RTTN	-1605.6	-855.29	-1100.5	246.28	-1982.9	-855.71	-522.85	-283.47	-1220.3	-727.94	0.090843	0.011328	0.041483	0.18718	0.0056567	0.042784	0.28243	0.16588	0.019923	0.015048	-2.4343	0.016469
10953	TOMM34	-1431.2	-3070.4	-2033.3	2020.5	-3295.8	-1304.4	-2105.6	-1108.2	-2641.9	-2537	0.14026	0.0054369	0.064712	4.92e-05	0.0049021	0.084171	0.0852	0.079078	0.071671	0.010102	-2.4338	0.088363
8665	EIF3F	-511.93	-4550.7	-1891.3	-2945	-5745.7	-4024.6	-2023.8	-3689.5	-4149.6	-6689.4	0.22717	0.0037296	0.21523	0.0010335	0.0066245	0.0095942	0.14051	0.11111	0.08293	0.002209	-2.4319	1.91e-06
705	BYSL	-457.21	-906.12	-898.57	109.51	-1265.4	-895.42	-902.52	-852.44	-1116.9	-1122.1	0.12864	0.0096505	0.071067	0.67318	0.0047269	0.058739	0.14882	0.024298	0.053071	0.0048509	-2.429	0.010432
10243	GPHN	-212.32	-246.84	-101.77	-24.364	-98.435	-240.54	-252.36	-54.499	-205.78	-248.81	0.12317	0.009562	0.23314	0.75242	0.017233	0.0025777	0.018801	0.23463	0.093134	0.0051518	-2.4284	0.0059349
1660	DHX9	-6995.6	-6833.7	-6981.1	-4183.6	-15199	-10065	-9507	-10114	-11206	-8974.9	0.096178	0.019767	0.10981	0.010167	0.0079065	0.007154	0.037018	0.028968	0.040264	0.012436	-2.4254	2.04e-06
23212	RRS1	-1204.9	-1258.2	-1726.4	-777.81	-709	-1272.5	-1576.3	-1209.3	-1425.5	-2059.9	0.048642	0.0058483	0.043264	0.0057536	0.0061312	0.032194	0.094413	0.035706	0.092878	0.0016646	-2.4219	2.79e-06
55329	MNS1	-170.75	-149.29	-158.76	-96.371	-227.4	-174.54	-228.6	-114.06	-134.96	-68.705	0.07091	0.0051971	0.048844	0.01064	0.0303	0.016725	0.0079688	0.1031	0.053376	0.0086337	-2.4206	3.67e-06
4665	NAB2	-2076.8	-2017.8	-1435.4	-1200.8	-3097.6	-2296.2	-2506.3	-2185	-2802.7	-2774	0.08486	0.011412	0.11375	0.011902	0.0054109	0.014738	0.039862	0.055838	0.028058	0.0024253	-2.4204	3.82e-06
84793	FOXD2-AS1	-62.337	-49.626	-60.352	-16.143	-31.559	-70.125	-77.608	15.024	-76.544	-80.506	0.17145	0.023887	0.051462	0.42668	0.01649	0.01667	0.030515	0.48506	0.020016	0.0047445	-2.4184	0.0034677
9948	WDR1	-4703.2	-19203	-15229	-13892	-17794	-20225	-12627	-11157	-15796	-15077	0.64756	0.0064383	0.085093	0.00061487	0.012952	0.010551	0.21145	0.16579	0.072464	0.017861	-2.4172	7.7e-07
100288637	LOC100288637	-14.664	-30.27	-33.293	-19.152	-566.16	-46.812	-82.631	-225.5	-102.47	-71.997	0.52683	0.047748	0.051319	0.16437	0.0029582	0.018519	0.045112	0.020154	0.034085	0.0038542	-2.4164	0.0017266
26135	SERBP1	-1996.2	-7125.1	-6782.4	-4024.5	-10194	-6011.2	-7121.2	-9056.5	-8133.6	-6171	0.096143	0.0087754	0.07318	0.0074469	0.005949	0.0034506	0.040399	0.029273	0.077334	0.045299	-2.4127	2.36e-06
8021	NUP214	-1305.4	-1269.5	-902.52	-77.226	-1036.9	-1262	-1247.4	-1379.4	-1284.4	-1373.5	0.16105	0.014139	0.23255	0.85787	0.0048399	0.017936	0.050613	0.036484	0.055434	0.0084439	-2.4125	0.0038128
9994	CASP8AP2	-1379.3	-556.32	-916.08	-307.82	-1954.5	-1136.5	-1361.4	-1203.4	-1066.3	-415.2	0.11552	0.055352	0.10317	0.28739	0.011842	0.0068245	0.013818	0.035375	0.033053	0.022613	-2.4103	0.00092749
54107	POLE3	-1970.8	-1836.1	-1889.6	-885.07	-3221.6	-2420.3	-2715	-2030.2	-2429.2	-1407.8	0.085935	0.01077	0.067204	0.013376	0.0062366	0.0092587	0.046916	0.029995	0.037078	0.028826	-2.408	2.39e-06
126917	IFFO2	-318.14	-658.26	-619.75	-644.09	-478.89	-876.79	-606.29	-660.34	-794.03	-713.08	0.5306	0.013747	0.089571	0.00064293	0.15453	0.012043	0.12904	0.050386	0.028007	0.007892	-2.4074	8.47e-07
3398	ID2	-1348.3	-1335.8	-2529.4	-1747.2	-3897.5	-913.33	-3306.2	-3302	-3990.8	1857.8	0.060258	0.060983	0.033033	0.0059589	0.0059127	0.019768	0.025897	0.019449	0.019574	0.049873	-2.407	0.0099441
57224	NHSL1	-831.09	-703.67	-21.716	-108.94	-823.25	-597.01	-533.3	-232.82	-663.02	-558.4	0.042018	0.00446	0.95134	0.30246	0.0034107	0.0086765	0.085967	0.028345	0.046085	0.0065744	-2.4069	0.013894
55627	SMPD4	-1127.1	-1992.3	-1282.2	-706.53	-2890.7	-2377.3	-2350.2	-2647	-2485.7	-2512.6	0.060258	0.011279	0.16381	0.080773	0.0057163	0.013233	0.04086	0.039802	0.043259	0.0053405	-2.4062	0.00020837
6002	RGS12	-1051.4	-412.29	-488.12	-308.37	-1200.6	-1093.7	-1043.2	-789.65	-819.26	-642.72	0.074119	0.037253	0.15564	0.10742	0.008224	0.0067003	0.027334	0.068584	0.03735	0.0046563	-2.4062	0.00034319
144245	ALG10B	-172.55	-109.95	-177.64	-138.34	-246.7	-99.644	-225.12	-24.027	-206.7	-147.02	0.06924	0.031862	0.037667	0.0028218	0.0043439	0.034337	0.012404	0.8729	0.05037	0.028608	-2.4055	2.09e-06
54815	GATAD2A	-1965.4	-2367.6	-1835.6	541.07	-2448.2	-2443.8	-2225.3	-2149.4	-2357.4	-2427.6	0.1895	0.0082681	0.1022	0.38519	0.014279	0.023082	0.098946	0.079025	0.052912	0.0061055	-2.4039	0.010127
6117	RPA1	-2567.9	-2428.5	-2173.2	-1367	-3294	-3248.3	-3112	-3280.5	-2529	-1643.7	0.067102	0.01124	0.10708	0.0082355	0.0068815	0.0079401	0.042675	0.033943	0.058214	0.033399	-2.4035	1.84e-06
4704	NDUFA9	-1042.2	-1553.6	-862.6	-1023	-2633.8	-1962.6	-1630.5	-1483.6	-1991	-1578.7	0.14043	0.011197	0.36853	0.0013302	0.0055373	0.010336	0.056582	0.061418	0.058626	0.04807	-2.4015	1.22e-06
9183	ZW10	-1543.7	-876.41	-713.7	-644.14	-2047.2	-1556.7	-1582.1	-1402.3	-1266.7	-554.04	0.085669	0.012226	0.18349	0.0047656	0.0075786	0.0040288	0.029572	0.03658	0.032239	0.069148	-2.4015	2.24e-06
5420	PODXL	-400.36	-119.06	-472.05	728.21	-311.08	-845.35	-544.52	-848.12	-1063.6	-1002.8	0.1492	0.0045462	0.017263	0.0074375	0.14843	0.055249	0.14209	0.033943	0.031147	0.0084221	-2.4003	0.045784
339448	C1orf174	-583.28	-577.29	-436.68	-442.5	-1016	-793.63	-637.7	-385.77	-554.64	-301.28	0.14113	0.017258	0.089745	0.0041769	0.0052282	0.0055201	0.065486	0.027933	0.13764	0.023582	-2.3979	1.52e-06
1072	CFL1	-9325.6	-26139	-21068	-16622	-25300	-26703	-22022	-24869	-20769	-20144	0.17527	0.0040838	0.11043	0.0041769	0.0044334	0.012043	0.14196	0.044431	0.070031	0.0089356	-2.3967	2.25e-06
29107	NXT1	-377.82	-316.39	-344.98	-195.33	-682.64	-541.5	-490	-392.08	-513.55	-321.42	0.090009	0.015358	0.049206	0.015925	0.0045793	0.0078266	0.074233	0.034598	0.027099	0.012572	-2.3963	3.72e-06
10056	FARSB	-1803.5	-1845.2	-1931.6	-1175.3	-2089.7	-2142.8	-2227.9	-2260.5	-2104.3	-634.51	0.10909	0.0099388	0.072559	0.0015151	0.010261	0.0057184	0.035112	0.034018	0.054706	0.35535	-2.3939	1.93e-06
64744	SMAP2	-1720.6	-1008.7	-1603.1	1155.2	-1655.5	-1726	-1517.9	-1009.1	-1790	-1237.6	0.077539	0.019741	0.073462	0.0017692	0.0042842	0.014167	0.07408	0.19046	0.041857	0.046249	-2.3916	0.059382
374899	ZNF829	-237.21	-135.9	-156.6	-6.6475	-303.42	-145.29	-202.1	-173.31	-209.21	-88.022	0.091606	0.046189	0.082948	0.90612	0.011813	0.012184	0.020676	0.049413	0.0074367	0.14939	-2.3914	0.0053497
7156	TOP3A	-1091.6	-810.01	-624.2	-204.36	-1319.1	-757.71	-900.99	-931.99	-897.63	-683.6	0.084016	0.0097103	0.11576	0.39827	0.0044226	0.085815	0.063342	0.05802	0.025935	0.0073298	-2.3896	0.0015645
51444	RNF138	-324.84	-491.11	-499.18	-259.58	-631.96	-331.29	-553.9	-386.55	-568.06	-349.19	0.11493	0.0093568	0.045124	0.016308	0.0076431	0.010775	0.03028	0.042227	0.04791	0.035141	-2.3893	2.67e-06
751071	CSKMT	-142.27	-93.6	-33.332	-21.415	-204.01	-69.232	-117.29	-63.147	-109	-113.02	0.12333	0.0052612	0.48433	0.54266	0.0053482	0.026577	0.028018	0.17843	0.032611	0.011165	-2.3892	0.0034305
9557	CHD1L	-1316.3	-1372.4	-783.25	-1377.6	-2205.3	-2105.2	-1662.3	-928.24	-1449.5	-775.79	0.23502	0.015208	0.40389	0.00014144	0.0069183	0.011201	0.090732	0.28293	0.064598	0.082234	-2.3885	8.49e-07
6189	RPS3A	-187.61	-6637.2	-5067.3	-1588.8	-24849	-537.12	-305.44	-13264	-11964	-21013	0.14586	0.0065333	0.10924	0.00079296	0.010896	0.0088335	0.17789	0.12274	0.24622	0.0097003	-2.3866	1.26e-06
79894	ZNF672	-466.37	-271.54	-421.77	416.98	-574.94	-524.26	-489.21	-191.93	-546.16	-557.98	0.090009	0.10232	0.040835	0.002397	0.0073802	0.019485	0.082025	0.27673	0.037885	0.0046067	-2.3864	0.054994
55572	FOXRED1	-598.55	-577.23	-359.07	-314.47	-892.68	-685.29	-772.85	-760.81	-437.15	-289.01	0.096679	0.012336	0.19647	0.0076037	0.0034107	0.0096757	0.02006	0.03267	0.025971	0.02669	-2.3846	4.96e-06
4800	NFYA	-1459.8	-420.33	-1110.5	253.99	-1669.1	-1181.5	-1575.2	-1312.7	-1512.1	-1678.5	0.089923	0.18645	0.10292	0.56755	0.0043565	0.026471	0.040892	0.033898	0.045926	0.0037249	-2.3836	0.014104
10298	PAK4	-431.4	-940.44	-794.53	-140.72	-717.27	-985.61	-958.15	-633.82	-1048.5	-936.54	0.11177	0.01133	0.076233	0.57347	0.016698	0.026531	0.086854	0.1503	0.026981	0.005156	-2.3821	0.0012917
203430	RTL3	-98.276	-79.66	-55.342	-51.171	-106.25	-120.92	-99.269	-107.04	-116.29	-79.283	0.16836	0.01686	0.09312	0.059993	0.0060551	0.0062769	0.046076	0.040731	0.023088	0.0081332	-2.3803	6.17e-05
9592	IER2	-1402.5	-2030.3	-848.21	609.14	-1509.6	-2209.2	-1173	-1251.6	-2186.5	-1964.2	0.054994	0.015319	0.24594	0.23146	0.0083762	0.0070001	0.36315	0.059743	0.027879	0.0030365	-2.3802	0.023946
25941	TPGS2	-1568.5	-2101	-2468.4	-1890.7	-4070.1	-3763.1	-3011.2	-2827.6	-2869.9	-3091.4	0.28096	0.04531	0.10731	0.0028192	0.0061504	0.0093723	0.081207	0.085873	0.094427	0.014979	-2.3792	8.49e-07
54938	SARS2	-235.44	-447.89	-251.77	-273.78	-471.61	-464.37	-438.5	-421.01	-231.11	-328.73	0.24229	0.0086968	0.16606	0.0029097	0.0091292	0.0074514	0.039251	0.077423	0.17426	0.011695	-2.3784	1.56e-06
54920	DUS2	-251.11	-486.55	-290.89	-238.67	-645.77	-497.14	-460.51	-394.25	-452.74	-314.57	0.21972	0.0056355	0.20305	0.0050474	0.0039252	0.011206	0.047513	0.090335	0.04853	0.02347	-2.3764	2.36e-06
10620	ARID3B	-196.66	-59.241	-178.9	115.08	-417.31	-168.28	-58.522	-136.88	-370	-221.33	0.12333	0.032741	0.041923	0.031085	0.0041394	0.071169	0.72642	0.10303	0.0062435	0.0047107	-2.3758	0.041434
26010	SPATS2L	-4151	-4544.5	-5456.2	-4379	-6905.3	-7049.3	-7018.8	-4927.4	-4546.9	-1912.3	0.23511	0.015326	0.12184	0.00057068	0.0061312	0.0091994	0.055469	0.059419	0.13801	0.20994	-2.3756	9.7e-07
80209	PROSER1	-766.88	-800.09	-761.64	-512.3	-305.42	-991.94	-948.54	-1038.9	-893.22	-972.55	0.082124	0.016443	0.068229	0.021674	0.0073137	0.0045062	0.04355	0.022202	0.035521	0.0047584	-2.3756	1.05e-05
64682	ANAPC1	-660.41	-842.86	-858.12	-720.62	-2589.7	-793.76	-822.74	-1723.9	-1928.4	-1962.6	0.12029	0.036044	0.096554	0.0097765	0.013767	0.010167	0.028677	0.016391	0.054841	0.0065514	-2.3746	2.36e-06
55071	C9orf40	-329.8	-103.11	-241.07	-210.74	-378.53	-296.1	-414.94	-410.67	-366.38	-266.29	0.064277	0.36681	0.11722	0.0006259	0.0045079	0.014275	0.018332	0.018665	0.055481	0.038043	-2.3735	2.47e-06
3326	HSP90AB1	-7792.9	-29258	-29209	-3477.7	-51872	-29888	-26175	-26055	-40290	-32964	0.2606	0.0072599	0.092438	0.66775	0.0047719	0.01762	0.0852	0.068584	0.044995	0.017963	-2.3732	0.0019587
9509	ADAMTS2	-1073.5	-2250.2	-2707.5	-2483.8	-208.66	-2942	-1635.7	2407.2	-2522.8	-1941.8	0.46041	0.0395	0.029937	4.95e-06	0.73817	0.0093561	0.22574	0.10519	0.040305	0.0028952	-2.3732	0.0033037
283489	CHAMP1	-452.42	-1085	-1000.4	-288.37	-275.24	-1213.5	-1103.1	-1140.2	-1078.3	-1080.2	0.39047	0.0083974	0.089303	0.33035	0.0064997	0.0077921	0.064318	0.036235	0.057364	0.011407	-2.3727	0.00097768
11269	DDX19B	-203.18	-417.7	-222.02	-308.44	-472.62	-318.44	-271.31	-324.06	-268.68	-336.72	0.23037	0.0045219	0.33023	0.00031644	0.0069339	0.040231	0.09358	0.21209	0.13539	0.016061	-2.372	1.04e-06
283487	LINC00346	-320.3	-122.06	-103.42	-95.674	-344.74	-389.7	-380.81	-394.77	-121.71	-211.33	0.042748	0.024915	0.28871	0.084746	0.0094919	0.0019714	0.015867	0.046211	0.067618	0.0091717	-2.3705	0.0012222
1364	CLDN4	-566.53	-176.32	-253.15	96.45	-2220.3	-66.783	-303.05	-37.222	-1352.8	-716.12	0.042346	0.0083684	0.031395	0.23182	0.0041011	0.47795	0.088696	0.080121	0.054654	0.00074029	-2.3697	0.035611
53371	NUP54	-1420.8	-1039.4	-1021.4	-904.12	-1898.6	-1694.4	-1629.4	-1347.5	-1403	-511.22	0.09348	0.020331	0.155	0.0022075	0.0099775	0.0033062	0.018458	0.025662	0.04853	0.17137	-2.3683	2.41e-06
7182	NR2C2	-438.23	-387.35	-244	53.523	-491.86	-355.74	-375.35	-183.58	-327.6	-241.83	0.13325	0.023424	0.25296	0.71189	0.0049593	0.023675	0.032269	0.097551	0.028865	0.026373	-2.3669	0.0066783
4839	NOP2	-1006	-1656.8	-1587.2	-73.666	-1997.7	-1407.8	-1452.9	-1804	-1805.6	-1518.3	0.1895	0.0077249	0.067322	0.86575	0.0041755	0.050645	0.09823	0.036765	0.038984	0.020034	-2.3662	0.0035408
56915	EXOSC5	-191.13	-259.77	-274.18	54.049	-365.72	-267.69	-343.41	-290.03	-318.36	-304.13	0.097703	0.024245	0.056763	0.54717	0.018601	0.054087	0.026944	0.032682	0.082724	0.012595	-2.3659	0.0082179
7840	ALMS1	-1750.7	-949.18	-775.1	-709.35	-1690.8	-1119.4	-1265.3	-1000.9	-1181.8	-561.51	0.070744	0.024625	0.078413	0.010721	0.011139	0.0065242	0.015896	0.023466	0.052538	0.037301	-2.3658	2.95e-06
51334	PRR16	-589.87	-481.86	-62.886	-505.2	-584.86	-853.25	-853.08	-606.34	-532.97	-672.55	0.14994	0.076094	0.8971	0.0027513	0.0040908	0.007623	0.019885	0.037675	0.052679	0.0081786	-2.3654	0.00076268
79228	THOC6	-190.37	-477.09	-174.23	188.61	-695.45	-545.2	-470.17	-470.34	-500.14	-473.15	0.22482	0.012351	0.33069	0.034914	0.0049223	0.020336	0.13232	0.13139	0.024162	0.0047584	-2.3625	0.031038
80335	WDR82	-2596.1	-2529.3	-2222.9	-122.52	-4245.9	-3576.4	-3567.3	-3352.7	-2999.3	-3255.8	0.12507	0.02937	0.16455	0.90793	0.0063135	0.0080863	0.055188	0.039305	0.074177	0.0099993	-2.3614	0.0039241
84838	ZNF496	-1154.2	-1054.6	-837.79	-677.69	-1428.2	-1459.3	-1222.3	-257.81	-1149.3	-1164.2	0.1343	0.012325	0.12488	0.0059947	0.005991	0.0067949	0.063631	0.50326	0.034881	0.0036032	-2.3595	3.17e-06
10762	NUP50	-1763.1	-985.77	-1780.9	-378.57	-4380.3	-1950.9	-2377.3	-3078.7	-2972.2	-1713	0.1181	0.031618	0.07774	0.5437	0.005663	0.010552	0.035806	0.030428	0.053709	0.038958	-2.3585	0.0013517
28976	ACAD9	-520.6	-841.26	-471.58	-630.32	-1156.2	-1020	-848.99	-1002.9	-779.86	-991.85	0.23543	0.032503	0.39628	0.00028843	0.0075038	0.032119	0.080438	0.041084	0.14181	0.014146	-2.3583	9.19e-07
131076	CCDC58	-208.39	-304.24	-309.94	-123.65	-724.03	-331.22	-290.97	-377.89	-517.2	-326.22	0.083497	0.010413	0.07512	0.15162	0.0047408	0.013539	0.094049	0.03814	0.051424	0.0088313	-2.3583	0.00031661
7283	TUBG1	-790.79	-1537.3	-905.35	112.61	-2305.4	-1262.9	-1377.4	-1809.9	-1758.2	-1022.9	0.14883	0.0076627	0.15364	0.72172	0.0041434	0.021455	0.092262	0.032534	0.051497	0.025551	-2.3576	0.008562
6125	RPL5	-2579.4	-16366	-10283	-9243.3	-23052	-10752	-6965.4	-11532	-12036	-16658	0.12866	0.0059567	0.17434	0.0018257	0.007212	0.010654	0.10404	0.11965	0.187	0.011552	-2.3566	1.59e-06
647946	MIR924HG	-61.977	-37.043	-56.118	-10.176	-52.334	-54.648	-70.686	-64.469	-57.154	-48.035	0.12505	0.018256	0.064621	0.42845	0.030637	0.033526	0.020676	0.095473	0.041565	0.0070784	-2.3565	0.00069079
51497	NELFCD	-1620.8	-1958.3	-1135.6	-835.34	-2419.3	-2050.8	-1844.2	-1933.4	-1339.2	-1940	0.070592	0.0045484	0.1379	0.006127	0.0047111	0.015336	0.085847	0.052977	0.081702	0.0029164	-2.356	4.26e-06
29953	TRHDE	-3349.1	-3303.1	-1189.9	-2569.2	-3494	-4228.8	-3681.3	-3227.9	-3421.1	-2942.2	0.12594	0.015307	0.64072	0.00070982	0.015098	0.0042268	0.019983	0.054628	0.066724	0.032822	-2.3553	3.04e-06
80774	LIMD2	-466.64	-227.12	-179.66	-335.49	-315.38	-519.16	-428.34	-188.15	-433.71	-453.47	0.042346	0.0052741	0.27035	0.0035153	0.020778	0.0047879	0.10773	0.10991	0.043365	0.00026616	-2.3546	6.78e-05
84844	PHF5A	-442.02	-580.7	-726.13	-196.23	-1227.2	-781.57	-655.02	-993.64	-840.88	-586.33	0.073934	0.0037604	0.04751	0.19955	0.0040336	0.010941	0.087588	0.040555	0.091738	0.045638	-2.3529	0.0011166
340527	NHSL2	-112.67	-288.61	-236.57	67.64	-86.611	-39.984	-79.829	-3.8447	-157.81	-260.48	0.16488	0.0073435	0.012737	0.045311	0.0055421	0.084549	0.076209	0.82236	0.087063	0.0070193	-2.3512	0.032295
55147	RBM23	-1430.6	-1142.6	-667.73	282.63	-2552.2	-2016.9	-1776.6	-1872	-1437.7	-1472	0.11372	0.040319	0.35289	0.45988	0.0050921	0.0090345	0.046623	0.021272	0.057054	0.010738	-2.3501	0.014838
51593	SRRT	-3514.8	-3417.8	-2377.2	-1892.1	-4597.8	-3875.8	-3919.6	-4220.4	-3626	-2621.8	0.096594	0.0066645	0.18029	0.0089527	0.0041677	0.018344	0.065693	0.031607	0.037205	0.0081482	-2.3498	4.03e-06
8863	PER3	-544.84	415.01	-401.69	-323.17	-166.01	-494.36	-529.96	-490.14	-340.57	-137.21	0.042934	0.0083684	0.042886	7.58e-06	0.23405	0.0081618	0.025255	0.049983	0.081751	0.1087	-2.3485	0.010535
60491	NIF3L1	-982.65	-284.82	-563.78	-177.94	-1431.5	-982.97	-1058	-866.56	-949.52	-701.87	0.081887	0.071509	0.1022	0.26033	0.0049684	0.014291	0.020779	0.056881	0.028032	0.02139	-2.3471	0.00070587
100130776	AGAP2-AS1	-89.653	-107.05	-68.527	-113.05	-26.241	-119.57	-109.57	-78.977	-60.063	-11.093	0.21726	0.040489	0.18325	1.69e-06	0.095007	0.013126	0.099668	0.12181	0.090904	0.27151	-2.3458	1.32e-06
84034	EMILIN2	-233.64	-380.56	-103.86	215.86	-146.23	-184.96	-177.99	3.0756	-193.8	-65.432	0.048439	0.0068582	0.099901	2.21e-05	0.0050067	0.0069073	0.10402	0.84346	0.013459	0.058349	-2.3455	0.12315
51388	NIP7	-623.72	-1046	-1013	-539.92	-1686.5	-1159.9	-1176	-1349.2	-1510.2	-1078.6	0.20176	0.0095208	0.096877	0.011488	0.0040908	0.010316	0.080285	0.032682	0.03368	0.017359	-2.345	3.38e-06
9675	TTI1	-1206	-834.05	-753.13	-423.25	-1581.2	-1152.6	-1102.8	-888.92	-1062.3	-1044.9	0.07129	0.025498	0.12742	0.012343	0.0052291	0.011251	0.042335	0.031465	0.041093	0.0041621	-2.3441	4.47e-06
11107	PRDM5	-248.45	-106.5	-38.591	-193.58	-241.78	-263.57	-223.95	-230.9	-248.15	-105.11	0.1039	0.21789	0.80055	7.75e-05	0.011726	0.0017033	0.028677	0.036484	0.011903	0.19275	-2.3439	0.002032
9168	TMSB10	-19509	-43707	-29837	-31978	-89072	-58367	-41345	-4464.4	-60254	-50088	0.12955	0.0028478	0.14483	0.001172	0.0041517	0.018072	0.12711	0.83054	0.072695	0.0084439	-2.3407	2.98e-06
2737	GLI3	-659.02	-220.43	-324.41	87.369	-233.04	-655.91	-610.23	-721.75	-578.98	-672.84	0.080987	0.33423	0.18948	0.65213	0.007651	0.012595	0.039251	0.029803	0.020975	0.001497	-2.3402	0.017656
6195	RPS6KA1	-217.95	-276.05	64.866	242	-507.48	-231.03	-189.88	-51.078	-246.08	-261.51	0.069375	0.0061184	0.23662	0.00065803	0.0037191	0.059051	0.041792	0.30941	0.018718	0.0065744	-2.3367	0.11251
134353	LSM11	-410.07	-16.353	-277.73	-359.34	-378.18	-426.07	-350.31	173.19	-279.67	-211.98	0.12107	0.76506	0.1333	2.14e-05	0.042314	0.0014476	0.059839	0.079783	0.028032	0.03226	-2.3356	0.0011971
84230	LRRC8C	-2027.3	-1486	-1627.2	1445.4	-1725.4	-1739.8	-1275.1	-1046.8	-1953.6	-1074	0.12107	0.0063954	0.057095	0.0023065	0.017985	0.016139	0.20548	0.096499	0.022777	0.054481	-2.3348	0.053105
4830	NME1	-1236.6	-1695.3	-1569	-799.02	-2650.9	-1733.2	-1656.8	-1502.3	-1952.7	-455.12	0.1178	0.003652	0.039948	0.0024212	0.0047931	0.0096532	0.10708	0.026613	0.050511	0.26786	-2.3343	3.63e-06
5150	PDE7A	-601.18	-323.61	-465.18	-278.22	-718.96	-560.58	-601.52	-541.19	-509.44	-466.33	0.064124	0.0099864	0.1022	0.01397	0.0081368	0.0033062	0.034326	0.046688	0.074051	0.010998	-2.3324	5.02e-06
317781	DDX51	-318.71	-486.62	-434.27	19.238	-793.86	-606.25	-636.71	-586.77	-610.42	-499.01	0.23616	0.013246	0.089018	0.92376	0.0066995	0.066344	0.085403	0.061185	0.036949	0.0046101	-2.3323	0.0050127
57161	PELI2	-552.87	-295.49	-350.39	85.7	-509.17	-429.01	-418.5	-362.99	-348.02	-108.46	0.042934	0.012517	0.15736	0.41902	0.0079718	0.0070854	0.081396	0.075477	0.034792	0.067223	-2.3309	0.013332
56919	DHX33	-708.1	-1048.5	-898.55	-574.52	-876.83	-864.72	-1045	-1053.1	-853.93	-946.01	0.16874	0.010499	0.080324	0.015071	0.0051866	0.021764	0.023971	0.022922	0.073146	0.01187	-2.3299	3.87e-06
440288	UBL7-AS1	-114.53	-55.384	-86.086	-23.862	-146.36	-99.451	-107.92	-107.19	-85.19	-62.554	0.090306	0.027754	0.060792	0.18111	0.0056799	0.0083142	0.042318	0.082562	0.066955	0.01079	-2.3299	0.00026326
81570	CLPB	-741.89	-793.24	-591.85	204.7	-1432.7	-492.32	-560.77	-384.94	-738.38	-410.62	0.20723	0.009229	0.060261	0.35082	0.0057039	0.058196	0.10181	0.054628	0.023556	0.048184	-2.3292	0.011462
6597	SMARCA4	-3867.7	-3988.3	-3036.4	-2549.8	-4484.2	-4132.5	-4408.9	-3997.9	-3901.6	-3965.7	0.13055	0.0082515	0.12585	0.01171	0.0064997	0.032058	0.047207	0.032466	0.055671	0.0045853	-2.3257	3.59e-06
10301	DLEU1	-185.16	-169.66	-229.87	-55.037	-240.4	-227.27	-278.29	-266.91	-251.22	53.645	0.1455	0.040329	0.040164	0.20248	0.0072502	0.0070366	0.011129	0.040541	0.023718	0.55883	-2.3253	0.0094276
9824	ARHGAP11A	-13.258	-25.124	-57.118	-52.249	-9744.3	-88.366	-90.712	-275.35	-236.96	-99.658	0.55149	0.028101	0.016292	0.013709	0.0056269	0.011851	0.071767	0.056956	0.019274	0.0050508	-2.3236	5.78e-06
348235	SKA2	-1290.8	-795.12	-1175.6	-841.99	-2864.8	-1952.6	-2395.2	-1848	-2407.2	-1227.5	0.10292	0.039099	0.1979	0.0037805	0.0082926	0.004336	0.037871	0.037675	0.039795	0.079585	-2.3233	2.08e-06
23277	CLUH	-1364.1	-2298.8	-1759.1	450.13	-2194.9	-1783.6	-1811.4	-1859.7	-1838.2	-2044.2	0.14934	0.0067148	0.08701	0.40042	0.012214	0.064575	0.1068	0.065149	0.058373	0.0058344	-2.3232	0.011317
29890	RBM15B	-2070.2	-1966.5	-1437.1	-565.87	-2412.1	-2520	-2025.2	-1657.1	-1985.2	-2309.9	0.098752	0.013393	0.13829	0.31586	0.0062681	0.010775	0.1005	0.089625	0.054266	0.0036806	-2.3228	0.0012109
867	CBL	-2252.6	-2129.5	-1816.3	510.98	-3066	-2209.5	-2085.6	-2505.6	-2868	-2108.1	0.27587	0.015326	0.17498	0.57448	0.006276	0.019289	0.06028	0.049246	0.029357	0.026589	-2.3226	0.0077195
1122	CHML	-1204	-1130.6	-1179.9	-663.96	-1659.6	-1171.4	-1453.1	-1356.7	-1314.2	-578.8	0.17645	0.0095562	0.10643	0.018872	0.010392	0.00094495	0.01517	0.027547	0.028797	0.15439	-2.3213	0.00019281
51537	MTFP1	-390.16	-296.09	-295.32	-178.19	-816.95	-508.66	-541.94	-532.4	-296.13	-344.45	0.085669	0.013246	0.032087	0.1013	0.0037191	0.022678	0.1011	0.064092	0.092058	0.0053019	-2.3206	0.00031623
51295	ECSIT	-384.56	-488.75	-444.73	-177.55	-544.95	-608.82	-538.62	-436.51	-415.32	-530.93	0.12518	0.0086992	0.040505	0.18119	0.0108	0.013644	0.090621	0.14143	0.068048	0.0043831	-2.3199	0.00032138
10196	PRMT3	-516.47	-458.16	-389.03	-181.42	-715.43	-550.51	-672.66	-534.54	-558.18	-450.79	0.04701	0.013812	0.16209	0.071523	0.011069	0.0044121	0.01524	0.02315	0.048097	0.032497	-2.3193	0.00030288
29775	CARD10	182.74	-655.14	-139.51	-501.91	-544.69	-811.44	-681.39	-624.76	-303.09	-744.17	0.67868	0.0085892	0.6018	5.26e-05	0.013075	0.0065991	0.074447	0.037675	0.24728	0.00061195	-2.3192	0.0042887
10276	NET1	-1371.1	-1600.6	-830.06	622.95	-1370.8	-1083.5	-827.55	-1593.3	-1337.3	-536.86	0.07129	0.0063165	0.05438	0.090074	0.024498	0.010979	0.15052	0.059081	0.032168	0.09437	-2.3183	0.024963
283742	FAM98B	-672.55	-839.98	-869.95	-826.05	-549.37	-1242.5	-1258.4	-1267.1	-1146.6	-318.14	0.08355	0.027852	0.12787	0.001342	0.0096114	0.0033177	0.020287	0.017686	0.03498	0.36501	-2.3177	3.98e-06
100131897	INSYN2B	-1508.4	-680.65	-1374.9	-264.5	-1023	-1016.5	-322.04	-318.23	-1746.7	-1826.3	0.066975	0.0083684	0.018222	0.45049	0.056973	0.020535	0.26042	0.13215	0.022403	0.0047973	-2.3149	0.0025154
3655	ITGA6	-6704.5	-6641	-10055	-209.01	-20248	-2813.5	-11780	-8803.7	-17565	-13084	0.16531	0.0092505	0.0241	0.89801	0.0065926	0.23527	0.07408	0.029995	0.041565	0.014412	-2.3147	0.0042804
128178	EDARADD	-1425.4	-435.27	-268.55	-613.06	-153.03	-979.85	-959.38	-24.937	-33.443	-17.466	0.11126	0.041461	0.018481	0.00029573	0.005949	0.01059	0.11006	0.20376	0.23245	0.24065	-2.3135	1.69e-06
23456	ABCB10	-429.07	-598.19	-341.9	-755.36	-1189.1	-776.09	-840.08	-963.63	-877.43	-161.98	0.23399	0.033634	0.35429	5.7e-05	0.0056422	0.010216	0.031304	0.027265	0.059183	0.57622	-2.3135	5.95e-05
59274	TLNRD1	-698.89	-413.93	-420.03	-455.27	-419.33	-707.44	-583.44	-160.14	-571.72	-480.63	0.064124	0.0198	0.073339	0.0036187	0.0034107	0.0024612	0.12096	0.57514	0.057361	0.01053	-2.3134	4.7e-06
125950	RAVER1	-1306.5	-1812.9	-1177.1	-780.37	-834.67	-2008.1	-1936.8	-2032	-1608	-1728.1	0.08104	0.0061506	0.11855	0.065405	0.013597	0.010336	0.049088	0.053298	0.057563	0.0031241	-2.3129	0.00013224
7514	XPO1	-10945	-6701.7	-8593.3	-2806.2	-14335	-10821	-11779	-8175.9	-11025	-6068.1	0.084835	0.021908	0.087655	0.14466	0.012855	0.0049379	0.015867	0.052367	0.04424	0.036123	-2.3129	0.00029358
79102	RNF26	-984.48	-1498.3	-1049.4	-1023.2	-2117.2	-2338.5	-2225.8	-2047.3	-1840.1	-1887.7	0.077147	0.016828	0.23454	0.0078789	0.0040908	0.0087094	0.043294	0.037333	0.056885	0.0048093	-2.3121	5.81e-06
57102	C12orf4	-809.47	-447.71	-734.3	-829.6	-1182.5	-914.95	-932.7	-1063.9	-735.84	-126.48	0.14651	0.064223	0.17738	5.21e-06	0.013367	0.0080272	0.065162	0.02157	0.17003	0.69937	-2.3119	0.00015444
23279	NUP160	-2139.2	-1914.4	-1352.6	-891.87	-2294.1	-2052.2	-2094.4	-2054.6	-1944.7	-1458.4	0.089923	0.0095913	0.17251	0.027401	0.0098839	0.0066157	0.016533	0.029212	0.028496	0.017683	-2.3117	2.99e-05
143458	LDLRAD3	-366.62	-220.53	-306.26	-59.403	-389.21	-424.48	-361.04	-149.5	-373.07	-403.58	0.11203	0.032171	0.059738	0.48281	0.0072502	0.017123	0.060595	0.18147	0.069863	0.0041311	-2.3117	0.0012215
55127	HEATR1	-2591.2	-2330.4	-2098.4	-1265.3	-2882.5	-2395.6	-2275	-2402.7	-2835.5	-2465.3	0.12087	0.012891	0.12556	0.015482	0.018409	0.004781	0.027735	0.019437	0.035313	0.014136	-2.3113	4.79e-06
132321	C4orf33	-95.929	-61.918	-116.15	-141.37	-202.56	-186.16	-195.36	-182.19	-138.55	-31.362	0.23037	0.036727	0.13211	0.00024092	0.0068647	0.0033177	0.01713	0.023978	0.084965	0.59333	-2.3112	4.69e-05
23729	SHPK	-647.29	-594.76	-251.85	-118.27	-886.03	-651.53	-555.48	-140.04	-514.68	-669.97	0.10768	0.013783	0.11676	0.47972	0.0064248	0.028758	0.046916	0.65978	0.033182	0.0028396	-2.3105	0.0027035
26519	TIMM10	-779.86	-501.59	-809.72	-419.6	-1360.2	-870.61	-1012.2	-750.98	-921.5	-796.23	0.057473	0.0086323	0.07303	0.013654	0.0035824	0.0088273	0.063675	0.045881	0.076087	0.016541	-2.3103	5.71e-06
84154	RPF2	-493.8	-1082.2	-1287.4	-138.84	-2005.6	-830.64	-1024.6	-1317.3	-1356.9	-1037.9	0.1178	0.0081533	0.065845	0.73126	0.0062591	0.028555	0.090573	0.024575	0.052996	0.032876	-2.3103	0.0022904
5501	PPP1CC	-4280.5	-2536.6	-4486.7	-1989.1	-6840.8	-5710.1	-6244.3	-4955.9	-5752.9	-4206.7	0.11204	0.060319	0.072117	0.015781	0.0061881	0.0039213	0.023561	0.047173	0.039536	0.013502	-2.3099	5.19e-06
3614	IMPDH1	-344.34	-2233.1	-1573.3	-1441.9	-2806.4	-2290.1	-1853.2	-1214.6	-2117.3	-1534.1	0.25607	0.0089978	0.12405	0.0042446	0.0060331	0.014219	0.14224	0.19948	0.060442	0.01915	-2.3098	1.49e-06
100506243	KRBOX1	-75.938	-159.45	90.77	-32.259	-148.66	-141.59	-150.27	-4.4825	-81.572	-87.886	0.17421	0.0054296	0.089892	0.10195	0.0040852	0.0046005	0.011129	0.74406	0.14049	0.0061918	-2.3094	0.03621
6182	MRPL12	-454.88	-1425.5	-1319.4	-700.88	-1052.5	-1529.5	-1436.2	-1564.4	-1426.1	-1513	0.11778	0.0095938	0.054936	0.018078	0.0040651	0.0093488	0.068559	0.033332	0.069565	0.0064175	-2.3073	7e-06
140707	BRI3BP	-73.358	-77.226	-69.724	-63.562	-91.937	-87.921	-101.97	-91.276	-93.664	-60.849	0.27617	0.032668	0.064352	0.007424	0.016048	0.033999	0.050529	0.10418	0.011389	0.061262	-2.3071	1.38e-06
9986	RCE1	-307.45	-287.78	-168.68	51.515	-351.3	-266.13	-237.36	-205.31	-286.83	-240.48	0.090019	0.0047578	0.16311	0.53033	0.0076192	0.027047	0.10381	0.12197	0.053304	0.016168	-2.3068	0.010103
1794	DOCK2	-361.63	-357.51	41.963	199.26	-431.05	-301.39	-223.63	-8.3231	-254.95	-184.08	0.05577	0.015088	0.49974	0.00095395	0.0039248	0.023768	0.056073	0.5379	0.010011	0.005557	-2.3061	0.09819
81691	REXO5	-342.91	-321.04	-208.08	-69.693	-551.48	-250.34	-371.95	-447.37	-298.98	-59.712	0.057679	0.012312	0.15077	0.023783	0.0041078	0.0080315	0.012478	0.042711	0.026321	0.32332	-2.305	0.00068075
55110	MAGOHB	-516.9	-430.64	-685.99	-508.09	-1134.4	-853.93	-931.25	-752.12	-802.83	-140.62	0.18635	0.0066744	0.057311	0.0028739	0.0057391	0.0025117	0.029155	0.025425	0.066721	0.32071	-2.3039	5.51e-06
51002	TPRKB	-455.63	-315.49	-539.6	-195.02	-871.42	-534.86	-757.32	-628.65	-603.41	-454.8	0.075496	0.01619	0.083361	0.043147	0.0052282	0.0011109	0.028017	0.039305	0.10185	0.028788	-2.3038	0.00017168
2990	GUSB	-503.52	-561.97	-50.433	-681.78	-1059.6	-1099.3	-926.44	-619.88	-788.77	-649.92	0.10572	0.042759	0.92161	0.00062638	0.0068325	0.0085694	0.072886	0.27214	0.02421	0.0097214	-2.3028	8.01e-05
9274	BCL7C	-659.73	-603.05	-429.12	-452.96	-584.49	-790.88	-731.04	-796.21	-605.39	-508.11	0.10626	0.018484	0.23923	0.0025872	0.020407	0.0089756	0.072517	0.04203	0.1336	0.016322	-2.3024	1.52e-06
6201	RPS7	-170.68	-9908	-6897.3	-2746.9	-17383	-820.03	-701.3	-7325.1	-8146	-13575	0.16375	0.0042339	0.072559	0.0044819	0.0050575	0.011904	0.12939	0.11167	0.18909	0.005515	-2.2994	3.83e-06
84978	FRMD5	-371.51	-58.062	-448.9	-290.48	-126.73	-448.97	-334.81	-175.04	311.09	-624.73	0.047328	0.097402	0.046297	0.0014152	0.018133	0.0095095	0.04489	0.025662	0.07406	0.0014816	-2.2992	0.015155
2288	FKBP4	-1177.4	-2147.4	-3985.8	1584.2	-7939.8	-2429.9	-2863	-2443.4	-4839.2	-1660.2	0.18676	0.010622	0.043924	0.062448	0.0037191	0.050581	0.13305	0.038849	0.04645	0.048955	-2.2987	0.030941
8241	RBM10	-1442.4	-1840.2	-1359.7	-951.16	-2487.6	-2292	-1880.7	-1653.6	-1945	-1796.5	0.12333	0.010486	0.10072	0.016181	0.0061078	0.0090778	0.08606	0.058315	0.041487	0.0049052	-2.2977	5.19e-06
79677	SMC6	-1858.2	-1281.4	-1228.1	-622.29	-1905.6	-1789.4	-1862.9	-1348.9	-1435.5	-704.36	0.096656	0.01004	0.064968	0.093219	0.020819	0.0046175	0.014465	0.042413	0.07432	0.030992	-2.2951	0.00019005
8289	ARID1A	-2323.9	-2129.3	-1781.2	-202.24	-1590.1	-2550.5	-2092	-2041.7	-2251.5	-2183.5	0.13014	0.021679	0.12156	0.79726	0.0052282	0.010549	0.10562	0.089603	0.063807	0.0087688	-2.2936	0.0029245
7621	ZNF70	-247.94	-56.392	-115.43	-200.8	-342.02	-188.86	-194.57	-126.87	-168.43	-292.54	0.21012	0.31257	0.12849	0.00056528	0.0069333	0.057941	0.063457	0.045596	0.059438	0.00098954	-2.2922	2.39e-06
5708	PSMD2	-5264.1	-16279	-15683	15668	-24002	-16239	-11488	-14173	-20358	-21480	0.33023	0.0089978	0.083746	0.00054177	0.0049021	0.051614	0.27337	0.047497	0.035055	0.0064393	-2.2914	0.072978
100505881	MAGI2-AS3	-1837.5	-2357.3	-1054.7	-1088.1	-1930.9	-2364.9	-2599.8	-2576.7	-2390.8	-1306.5	0.11046	0.0056321	0.45282	0.010038	0.012746	0.0055887	0.010709	0.04048	0.033053	0.066431	-2.2909	0.00020903
7205	TRIP6	-1083.2	-2403.9	-1281.5	-1858.3	-1676.5	-2574.8	-1970.5	-2192.4	-644.57	-2441.1	0.1684	0.01204	0.29573	6.19e-05	0.019406	0.0082067	0.10981	0.065349	0.65906	0.010606	-2.2908	1.4e-05
114034	TOE1	-465.27	-452.45	-334.36	-104.11	-774.3	-647.25	-540.07	-631.16	-519.91	-271.91	0.12595	0.017507	0.17289	0.25862	0.005016	0.00288	0.06558	0.02157	0.027419	0.044336	-2.2895	0.0015006
23534	TNPO3	-2698.2	-2099.2	-2304.7	-1043.3	-4037.4	-3239.6	-2826.4	-2349.9	-3200.1	-3275.7	0.12843	0.024702	0.079353	0.017361	0.0087778	0.0071797	0.060484	0.031102	0.054895	0.0070784	-2.2893	4.25e-06
57597	BAHCC1	-741.95	-508.72	-383.62	-421.73	-340.52	-778.63	-776.98	-790.81	-584	-542.57	0.076978	0.060847	0.26328	0.003036	0.019492	0.0077497	0.023455	0.022061	0.098923	0.0075168	-2.2873	3.09e-06
55374	TMCO6	-187.02	-191.31	-148.65	-116.57	-245.62	-200.63	-230.17	-233.15	-181.54	-179.15	0.1086	0.0063289	0.15386	0.010778	0.019883	0.021305	0.0093147	0.053451	0.075471	0.0077212	-2.2863	5.58e-06
154043	CNKSR3	-365.83	-488.61	-35.233	-243.63	-584.79	-556.28	-625.37	-635.78	-205.7	-509.01	0.1432	0.015215	0.90576	0.003229	0.0057391	0.0033817	0.02006	0.019437	0.42788	0.0090697	-2.2854	0.0033017
8089	YEATS4	-406.8	-277.93	-281.11	-199.68	-500.4	-505	-529.75	-413.43	-315.83	-63.151	0.096638	0.010333	0.060874	0.0043595	0.016977	0.0030408	0.012027	0.024819	0.066117	0.61757	-2.2849	0.00031992
5702	PSMC3	-2962	-4952.5	-4413	-2286.1	-7507.6	-6386.8	-5784.6	-5830.4	-5806.5	-4752.9	0.14621	0.0064046	0.10069	0.058501	0.0045793	0.00965	0.071748	0.034717	0.042229	0.010253	-2.2835	7.81e-05
348327	ZNF530	-214.07	-99.062	-192.52	-39.824	-269.02	-143.58	-188.24	-195.38	-200.49	-168.06	0.11002	0.1241	0.028589	0.42892	0.0085353	0.029983	0.036614	0.038383	0.068351	0.0050771	-2.2829	0.0014173
2624	GATA2	-960.83	-2193.2	-621.01	429.55	-2140.2	-510.31	-1230.8	-1952	-1184	174.55	0.042346	0.0032842	0.014715	0.0058617	0.0047102	0.084012	0.057366	0.024716	0.030665	0.069339	-2.2829	0.13083
56938	ARNTL2	-2865.1	-1916.6	-1378.2	-893.89	-4705.9	-3394.9	-3555.1	-1839.6	-3366.1	-1432.2	0.1455	0.0082515	0.27762	0.24692	0.0068145	0.0027115	0.032364	0.11689	0.028468	0.056942	-2.2821	0.0015582
23107	MRPS27	-1489.5	-1970.4	-1408.2	-842.11	-2650.2	-2126.3	-2082	-2076.5	-2082.3	-2110.1	0.14497	0.007083	0.13053	0.01819	0.0054231	0.0071237	0.043294	0.045711	0.052807	0.005156	-2.2811	8.09e-06
54584	GNB1L	-137.95	-194.22	-182.07	64.899	-103.35	-212.51	-194.86	-187.89	-199.63	-148.65	0.121	0.020269	0.02845	0.17531	0.20589	0.0085665	0.072326	0.036495	0.041638	0.025136	-2.2809	0.019161
9681	DEPDC5	-230.38	-273.21	-230.06	82.541	-405.86	-338.48	-214.15	-209.89	-304.98	-364.45	0.30354	0.027331	0.09298	0.23406	0.0091003	0.015092	0.067724	0.17883	0.065244	0.0044751	-2.2795	0.015349
8835	SOCS2	-1922.9	-1163.4	-712.14	-332.37	-1496.5	-2187.1	-1596.7	-1339.6	-1179.2	-1961.2	0.042934	0.015405	0.31608	0.38394	0.0099057	0.0050675	0.14504	0.039477	0.030804	0.0028773	-2.2777	0.0046052
2006	ELN	-5127.7	5088.5	-4401.4	-2895	-5429.3	-1176.6	-3570.5	33.329	-2674.4	426.76	0.042346	0.004721	0.015755	2.65e-09	0.0064256	0.036183	0.052065	0.18597	0.037377	0.030824	-2.2777	0.21901
22850	ADNP2	-1131.8	-987.47	-793.64	-484.21	-1375.3	-1238.5	-1106.5	-338.07	-1054	-965.66	0.1288	0.0052697	0.078156	0.013194	0.0045928	0.0075516	0.069709	0.44418	0.043542	0.0088922	-2.2739	6.39e-06
4752	NEK3	-235.27	-258.48	-28.661	-199.91	-305.24	-252.44	-197.77	-117.81	-180.3	-169.52	0.16255	0.0066744	0.86873	2.01e-05	0.014467	0.0046175	0.14335	0.38863	0.20944	0.027969	-2.2732	0.00051089
7753	ZNF202	-345.61	-226.55	-355.99	-237.11	-535.95	-413.68	-438.91	-453.12	-335.66	-357.48	0.14173	0.028165	0.12203	0.009315	0.0072604	0.014624	0.033776	0.047849	0.12731	0.014146	-2.2725	2.56e-06
51280	GOLM1	-1568.1	-1231.8	-788.01	-1220	-1294.3	-1469.8	-1484.9	-790.92	-548.68	-1191	0.059427	0.016403	0.33563	2.46e-05	0.02755	0.010336	0.055027	0.13549	0.59051	0.058971	-2.272	5.96e-06
10946	SF3A3	-1509.7	-3073.3	-2208.5	-1650.5	-5087.4	-3494.1	-3356.6	-3450.9	-3434.5	-2540.7	0.13381	0.0086584	0.15103	0.014202	0.0054206	0.0079029	0.044464	0.038721	0.05183	0.029246	-2.2718	4.69e-06
6217	RPS16	-1884.6	-7344.5	-5672	-893.16	-3695.7	-6142.4	-4246.7	-4180.7	-5944.1	-7360.2	0.10533	0.0051768	0.10356	0.57175	0.0040908	0.015092	0.18227	0.20502	0.090278	0.0031241	-2.2705	0.005458
163786	SASS6	-511.36	-69.565	-387.68	-23.347	-564.21	-341.07	-546.6	-467.25	-445.07	-211.25	0.080493	0.41365	0.040695	0.80397	0.0092101	0.0041028	0.0040807	0.034852	0.043568	0.050773	-2.2694	0.014771
132	ADK	-757.48	-1127	-955	495.31	-993.38	-830.36	-856.28	-971.76	-1011.4	-705.38	0.18625	0.0065155	0.068229	0.024039	0.0091809	0.016669	0.068375	0.060458	0.065567	0.12995	-2.2693	0.03362
100499467	LINC00673	-164.04	-158.54	-114.72	129.97	-82.419	-151.81	-139.94	-143.22	-23.897	-46.317	0.10767	0.0041154	0.03805	0.00016382	0.015085	0.0088273	0.12282	0.043181	0.42608	0.03695	-2.269	0.091305
617	BCS1L	-534.34	-629.2	-285.18	-393.85	-930.44	-688.76	-748.21	-781.91	-723.17	-602.96	0.12396	0.0078235	0.39387	0.0029779	0.0059237	0.02681	0.069709	0.028673	0.070286	0.020894	-2.2687	2.94e-06
65979	PHACTR4	-699.11	-814.67	-610.89	57.802	-650.14	-819.77	-813.64	-931.66	-810.13	-734.35	0.14043	0.016491	0.19305	0.84054	0.0048609	0.020923	0.074001	0.051057	0.050447	0.020225	-2.2685	0.0057111
9045	RPL14	-1233.4	-9187.3	-6447.2	-3728.9	-11960	-4467.7	-3398.6	-7039.2	-6753	-9011.9	0.074387	0.0039863	0.10772	0.0043041	0.0057391	0.012736	0.12987	0.09846	0.19729	0.0060171	-2.2661	4.7e-06
9328	GTF3C5	-1595.8	-1295.9	-978.37	-514.7	-2203.2	-1842.2	-1799.9	-1338.3	-1370.2	-1092.6	0.077437	0.0076458	0.12746	0.14332	0.0055086	0.0071661	0.053097	0.048784	0.10436	0.013066	-2.2656	0.00044456
6136	RPL12	-1067.2	-10002	-4704.1	-5022.2	-16242	-6226.9	-2120.5	-2759.3	-5408.1	-7662.4	0.11439	0.0056144	0.21572	1.4e-05	0.0051549	0.0097635	0.21626	0.53341	0.40789	0.078188	-2.2639	0.00018991
54331	GNG2	-1136.4	-1089.4	-708.73	-535.7	-526.89	-1001	-1069.8	-1103.9	-933.38	-617.21	0.061159	0.0019841	0.077839	0.012819	0.065916	0.014546	0.060604	0.037333	0.023791	0.019747	-2.2617	5.59e-06
79598	CEP97	-1802.5	-463.65	-697.5	96.849	-2069.9	-662.77	-1357.8	-1109.2	-1087.7	-118.23	0.074946	0.1037	0.054408	0.7687	0.006764	0.0042921	0.0093147	0.02723	0.033719	0.38878	-2.26	0.019916
5216	PFN1	-8748.6	-22596	-19238	-15683	-22501	-25638	-17471	-23134	-22577	-22624	0.20664	0.0097739	0.10822	0.0064456	0.0047719	0.012241	0.19109	0.062737	0.071628	0.01224	-2.2599	3.13e-06
22913	RALY	-1780	-3365.8	-2474.2	-2305.9	-3176	-4023.1	-3676.5	-3265.7	-3463	-1424.4	0.16468	0.0088601	0.18606	0.0023264	0.016911	0.011086	0.064954	0.083269	0.043147	0.21358	-2.2588	1.86e-06
1939	EIF2D	-481.69	-1052	-544	-874.76	-1387	-1235	-835.28	-609.33	-801.83	-1042.8	0.39906	0.017571	0.40491	8.59e-05	0.0054792	0.0081989	0.16426	0.36483	0.15823	0.020632	-2.2578	2.5e-06
57514	ARHGAP31	-408.75	-604.78	-382.07	-721.41	-601.33	-792.78	-502.88	-659.4	-775.79	-310.18	0.61223	0.023164	0.28305	1.29e-05	0.031486	0.022678	0.21973	0.047193	0.014656	0.22235	-2.2573	2.64e-06
91544	UBXN11	-183.99	-209.87	-87.865	-20.578	-170.92	-234.04	-218.01	-237.26	-177.55	-212.21	0.1288	0.0064046	0.46554	0.74179	0.031368	0.0099861	0.022386	0.031296	0.072614	0.010215	-2.2564	0.0056478
26523	AGO1	-1060.8	-980.75	-540.66	-656.13	-1234.3	-1199	-1226.5	-1080.8	-785.79	-1080.1	0.20426	0.013419	0.25989	0.0093399	0.0064256	0.0070001	0.031308	0.01481	0.057875	0.0066024	-2.2563	6.93e-06
64172	OSGEPL1	-214.97	-120.29	-171.05	-136.47	-485.07	-324.11	-401.66	-410.17	-361.51	-270.55	0.058543	0.16481	0.33109	0.011714	0.0056982	0.0025776	0.016687	0.024819	0.0558	0.0056789	-2.2557	0.00074773
1464	CSPG4	-6125.3	-2481.4	-9593.5	-4257	-10353	-12652	-8513.1	4317.6	-11430	-10972	0.17477	0.035087	0.050612	0.0035133	0.011979	0.0056071	0.14088	0.36029	0.044653	0.0027044	-2.2545	6.12e-06
84260	TCHP	-781.01	-691.08	-569.84	-505.18	-1316.1	-1132.9	-1155.7	-978.24	-1051.1	-789.78	0.1492	0.017358	0.21613	0.013837	0.0044399	0.0066395	0.043485	0.026382	0.033739	0.0062682	-2.2512	9.1e-06
85377	MICALL1	-1051.3	-2059.9	-1541.2	389.19	-1967.1	-2022.6	-1542.7	-1443	-1966.6	-2162.1	0.23405	0.0096645	0.061644	0.39677	0.019387	0.043253	0.18182	0.028597	0.044184	0.0024253	-2.2508	0.016161
57645	POGK	-1226.7	-1326.5	-946.91	-1109.6	-2428.4	-1999.9	-1585.2	-1281.2	-1954.5	-1595.1	0.19632	0.023667	0.20681	0.007631	0.0079128	0.010452	0.11325	0.093661	0.027629	0.014206	-2.25	2.7e-06
28989	NTMT1	-568.49	-950.32	-806.18	-525.85	-1231.8	-1115	-1000.1	-648.99	-977.53	-721.81	0.12865	0.0086968	0.10085	0.016845	0.0039809	0.011091	0.074092	0.068048	0.058338	0.018381	-2.2491	5.61e-06
6495	SIX1	-1302.4	-309.38	-747.3	-563.55	-829.75	-1268.1	-1307.5	-746.25	246.47	-704.63	0.055541	0.030091	0.13107	0.0010257	0.012085	0.0082706	0.028468	0.30259	0.53156	0.0070883	-2.249	0.0024863
9972	NUP153	-3816.2	-2282.4	-2428.3	-1717.2	-4794.2	-3963.7	-3706.7	-2826.8	-3635.3	-2497.3	0.12518	0.022858	0.10836	0.024468	0.0074043	0.007623	0.032591	0.03757	0.036056	0.014656	-2.2483	6.34e-06
54875	CNTLN	-808.59	-557.12	-443.69	-347.83	-761.37	-725.68	-788.2	-697.12	-538.4	-324.82	0.080676	0.0052504	0.18129	0.0073874	0.014559	0.0048111	0.022599	0.043187	0.1123	0.044178	-2.2479	5.34e-06
2201	FBN2	-7474.8	8794.9	-8195.8	-6438.8	-6596.1	-7512	-1407.9	1067.9	-7009.9	-4959.3	0.085572	0.0050056	0.028729	2.39e-05	0.0054231	0.0039162	0.58736	0.37278	0.052657	0.017675	-2.2463	0.041276
8379	MAD1L1	-714.36	-798.32	-528.03	-539.04	-969.77	-940.12	-930.96	-714.56	-741.27	-572.07	0.19921	0.01074	0.18794	0.0069009	0.0070065	0.011176	0.06879	0.054713	0.083161	0.039152	-2.246	2.43e-06
6161	RPL32	-938.14	-12843	-9650.2	-7730.7	-17495	-6443.4	-2995.9	-3527.2	-4084.7	-12429	0.16933	0.0051487	0.091761	0.00014218	0.0047408	0.020645	0.29648	0.38388	0.58933	0.0081284	-2.246	0.00012423
10244	RABEPK	-227.66	-659.19	-437.4	-563.92	-827.15	-697.36	-544.87	-649.72	-590.59	-436.19	0.44663	0.0069182	0.2506	0.00030162	0.0064997	0.019817	0.18455	0.056189	0.12144	0.089935	-2.2448	1.86e-06
9465	AKAP7	-132.18	-38.264	26.926	-122.06	-167.39	-162.6	-180.68	-164.85	-99.587	21.529	0.13116	0.27699	0.6984	1.98e-05	0.012622	0.0080863	0.0097399	0.052757	0.02421	0.42344	-2.2447	0.029361
79050	NOC4L	-333.98	-429.66	-217.74	-170.2	-476.69	-572.57	-550.28	-539.47	-468.91	-457.18	0.15267	0.0095562	0.33563	0.23167	0.013634	0.0093384	0.057498	0.049117	0.036442	0.0057618	-2.2441	0.0010265
55027	HEATR3	-606.43	-682.19	-507.11	-537.78	-1051.4	-876.1	-811.76	-808.94	-677.84	-855.58	0.12519	0.016146	0.26493	0.0069391	0.012933	0.0050065	0.064373	0.019449	0.070205	0.010574	-2.2426	4.37e-06
23035	PHLPP2	-749.77	-830.66	-380.96	-662.15	-1185.1	-828.56	-912.04	-788.91	-1034.8	-681.28	0.15123	0.017503	0.43781	0.0038157	0.0084062	0.021918	0.054456	0.019449	0.041679	0.025326	-2.2408	3.16e-06
4641	MYO1C	-2153.6	-8622.1	-3552.8	-8667.2	-3888.8	-10560	-6351.8	-9040.6	-9568.4	-8850.7	0.71345	0.029068	0.49614	1.57e-05	0.19953	0.0086097	0.17211	0.06536	0.026617	0.0092815	-2.2407	9.37e-05
92399	MRRF	-341.93	-707.79	-383.23	-110.01	-921.98	-394.48	-464.17	-485.85	-712.95	-533.16	0.12321	0.0057245	0.16924	0.53174	0.0073789	0.059153	0.036089	0.051428	0.046736	0.018307	-2.2405	0.0016194
22943	DKK1	-3271	3516.1	-2776.8	-3509.7	-4125.9	-2080.9	-2936.1	-3667.5	-3587.8	3501.4	0.042934	0.021127	0.037216	3.77e-07	0.013395	0.030404	0.03566	0.025118	0.029079	0.012817	-2.2395	0.1369
2582	GALE	-632.94	-1060.3	-464.08	27.919	-1286.4	-983.2	-842.67	-779.41	-956.23	-935.64	0.15267	0.0074236	0.2221	0.9017	0.0046254	0.019067	0.11925	0.13642	0.065219	0.0074241	-2.2389	0.0070877
57664	PLEKHA4	-156.36	-698.16	368.54	-647.48	-426.07	-599.85	-615.84	617.05	-574.46	-876.2	0.28566	0.031775	0.37045	2.38e-06	0.013675	0.057741	0.082025	0.088766	0.09204	0.0031276	-2.2388	0.013784
10963	STIP1	-3952.2	-6509.2	-6856.1	535.13	-12221	-6689	-6557.6	-6205.9	-8112.8	-5432.2	0.17634	0.0073808	0.092137	0.78819	0.0045793	0.024327	0.14916	0.046928	0.053371	0.033959	-2.2386	0.0070834
1105	CHD1	-2318.1	-1559.8	-1372.2	548.65	-3003.2	-1380	-1725.9	-1446.1	-1763.6	-541.94	0.10497	0.0079764	0.12151	0.41976	0.011944	0.018975	0.035868	0.019782	0.0536	0.15491	-2.2353	0.014158
79621	RNASEH2B	-514.49	-351.62	-269.76	-315.5	-671.88	-625.56	-615.97	-379.85	-392.94	-115.17	0.093549	0.011723	0.23269	0.0012899	0.010519	0.0042351	0.032065	0.075646	0.060004	0.34544	-2.2349	4.36e-06
9754	STARD8	-262.62	103.16	-258.67	83.652	-449.7	-190.24	-226.54	-299.75	-409.64	-421.95	0.14109	0.26063	0.046244	0.023896	0.0039809	0.027715	0.050256	0.086707	0.025703	0.0004268	-2.2346	0.087734
6746	SSR2	-5031.5	-4975.9	-5536.8	-3612.8	-5942.6	-6150.5	-4712.2	-3376	-3976.5	-2937.8	0.13056	0.0084883	0.064868	0.0043673	0.008515	0.014302	0.13707	0.18446	0.1362	0.071237	-2.234	1.99e-06
92610	TIFA	-176.53	-122.21	-206.75	-204.93	-356.37	-332.31	-289.6	56.188	-250.83	-71.787	0.14609	0.10619	0.070607	9.94e-05	0.012694	0.01059	0.05463	0.69448	0.084674	0.26866	-2.2336	2.72e-06
84627	ZNF469	-2028.3	-1452.2	-2972.8	-3725.2	-915.53	-3943.2	-2185.1	-1203.6	-167.26	-294.2	0.151	0.014893	0.040351	6.3e-06	0.025387	0.007636	0.35805	0.16312	0.88354	0.18753	-2.2328	0.00073759
84950	PRPF38A	-604.26	-868.34	-645	-483.07	-1006.1	-860.59	-896.47	-889.61	-873.7	-706.27	0.095409	0.009229	0.11029	0.028048	0.0078038	0.0080863	0.050526	0.077423	0.036444	0.0081866	-2.2325	8.67e-06
57621	ZBTB2	-1026.1	-1115.7	-1110.6	-529.27	-1551	-1172.8	-1167.4	-1231.2	-1440.9	-958.68	0.1178	0.0077302	0.051503	0.030351	0.0070836	0.01182	0.10195	0.038841	0.025344	0.011165	-2.2324	8.98e-06
112464	CAVIN3	-1118.5	-1605.6	-1520.3	-2063.6	-1365.3	-3017.2	-2872.2	-2623.9	-2836.2	-2356.3	0.34593	0.073572	0.29086	0.0016242	0.021943	0.016137	0.078533	0.067385	0.046145	0.031354	-2.2323	1.24e-06
2633	GBP1	951.22	-1807	-858.95	-1683.3	-1243.5	-1434.6	-606.2	1810.6	-1006.7	601.11	0.25029	0.0032561	0.18301	3.06e-08	0.025994	0.0086262	0.25454	0.042727	0.052657	0.14691	-2.2313	0.068756
84553	FAXC	-93.633	-73.89	27.37	-55.592	-67.415	-85.759	-99.972	-66.561	-86.883	-113.28	0.089923	0.0077466	0.48302	0.015627	0.039681	0.019613	0.021705	0.043126	0.082312	0.0030491	-2.2308	0.006228
23481	PES1	-1812.4	-3251.7	-2484.7	525.49	-3818	-2352.3	-2581.4	-2351.2	-2926.3	-1721.4	0.10063	0.0058648	0.06488	0.48129	0.0051442	0.046589	0.09907	0.043112	0.046181	0.10889	-2.2307	0.012618
8533	COPS3	-1963.3	-1771.1	-1668.3	-1035.8	-3037	-2335.2	-2419.2	-2307.4	-2288.8	-1262.6	0.11856	0.0066109	0.13205	0.0096832	0.0077926	0.007623	0.042967	0.025371	0.063329	0.099904	-2.2293	4.89e-06
4507	MTAP	-1110.7	-1616.3	-1599.8	-430.67	-2173.6	-1394.6	-1375.8	-1216.6	-1904.8	-1101.7	0.10135	0.011935	0.056827	0.2335	0.0090773	0.0056649	0.10244	0.025918	0.033541	0.051267	-2.2285	0.00054389
7343	UBTF	-2907.8	-1922.1	-1822.9	-1702.7	-3638.1	-3286.7	-3434.3	-3707.1	-2750.6	-1809.5	0.091304	0.018256	0.15509	0.0154	0.0043215	0.010941	0.050361	0.023952	0.060442	0.016265	-2.2276	6.31e-06
8668	EIF3I	-2461.4	-6721.5	-4558.7	-279.57	-8897.9	-6109.1	-4220.3	-5465.7	-6446	-6875	0.21913	0.007083	0.14764	0.84921	0.0045079	0.019786	0.16744	0.068603	0.054851	0.0086986	-2.2276	0.0046721
9136	RRP9	-771.6	-888.17	-777.35	-518.19	-1248.9	-878.21	-1043.9	-909.58	-1050.7	-899.78	0.07129	0.010038	0.083229	0.02601	0.0047427	0.018079	0.056301	0.023952	0.052978	0.0097003	-2.2263	8.82e-06
94031	HTRA3	-772.64	183.26	-494.67	116.04	-721.56	-971.88	-890	-170.78	-321.52	-81.786	0.042346	0.0073293	0.016849	0.65545	0.0060071	0.0096269	0.078802	0.25213	0.0062435	0.038448	-2.2261	0.079154
10025	MED16	-362.41	-872.41	-342.46	-640.78	-904.33	-985.64	-831.17	-883.7	-1059.1	-1302.8	0.1537	0.016189	0.31064	0.0046263	0.041113	0.016949	0.086854	0.085074	0.039351	0.0058538	-2.2259	2.71e-06
79954	NOL10	-1097.7	-1031.5	-876.46	-577.18	-1475.3	-1159.9	-1156.2	-980.73	-1052.6	-708.64	0.14853	0.0085666	0.1321	0.0094822	0.012517	0.013018	0.036743	0.030141	0.075471	0.086607	-2.2256	3.26e-06
23644	EDC4	-1460.9	-2206.6	-1207.5	-209.9	-2665	-2268.5	-2224.3	-1660.5	-2020.6	-2082.5	0.25494	0.012079	0.25022	0.73467	0.0071011	0.024868	0.05285	0.055838	0.060442	0.0044164	-2.2251	0.0034704
7643	ZNF90	-126.46	-98.125	-110.56	-43.12	-286.14	-79.914	-107.13	-98.691	-89.097	-59.846	0.11892	0.0074059	0.017229	0.039311	0.0067662	0.01048	0.031703	0.048501	0.042872	0.040528	-2.2243	1.29e-05
93081	TEX30	-507.16	-193.73	-550.55	-238.25	-698.51	-394.72	-553.66	-415.03	-651.95	-380.76	0.059307	0.07133	0.019424	0.027733	0.0057586	0.0093966	0.027735	0.053587	0.020239	0.03457	-2.224	1.1e-05
27158	NDOR1	-804.81	-792.72	-700.07	-397.47	-845.75	-1013.8	-1042	-1010.1	-800.49	-710.12	0.10767	0.025099	0.11253	0.019875	0.010742	0.010295	0.019806	0.042882	0.08302	0.0070046	-2.2238	6.95e-06
55825	PECR	-118.63	-168.7	-197.78	-102	-298.7	-223.51	-251.91	-289.02	-210.13	-269.83	0.081887	0.024813	0.047394	0.031374	0.0047102	0.026675	0.030125	0.034002	0.052942	0.005156	-2.2228	1.1e-05
5058	PAK1	-770.2	-736.26	-1159.2	-1121.5	-1215.8	-1460.2	-1323.2	-993.14	-683.9	-604.05	0.343	0.10967	0.077282	5.56e-05	0.027484	0.014031	0.075094	0.12081	0.27684	0.21001	-2.2215	1.44e-06
129401	NUP35	-545.78	-336.11	-637.83	-216.11	-1050.1	-611.26	-770.26	-735.31	-780.84	-359.87	0.070888	0.011711	0.029864	0.028135	0.0053482	0.0071298	0.027271	0.030428	0.040789	0.079585	-2.2202	1.22e-05
874	CBR3	-282.91	-389.12	-236.18	-142.48	-418.6	-403.1	-392.74	-456.76	-370.42	20.582	0.10319	0.0065729	0.14721	0.0056154	0.0041078	0.0027437	0.053097	0.047948	0.055511	0.89234	-2.2201	0.0032091
10163	WASF2	-1238	-2852.6	-2053	-573.04	-2829.2	-3324.7	-3048.3	-2388.7	-2774.4	-3300.8	0.18609	0.015358	0.16923	0.52187	0.0047393	0.012585	0.060407	0.15832	0.077935	0.0068577	-2.2194	0.0018845
199953	TMEM201	-508.24	-481.5	-251.14	-379.6	-641.97	-533.74	-559.91	-619.62	-533.48	-505.97	0.10859	0.022176	0.25538	0.0043664	0.01232	0.046375	0.069211	0.078166	0.10249	0.0096131	-2.2191	2.09e-06
6613	SUMO2	-122.7	-1040.5	-1246	-1438.3	-5301.4	-902.79	-1170.5	-3250.1	-3644.9	-1065.7	0.071506	0.036694	0.19898	0.00038249	0.0042903	0.025499	0.037166	0.058896	0.096247	0.44908	-2.2163	3.59e-06
57646	USP28	-1097.4	-459.05	-541.24	-401.21	-1874.1	-1212.4	-854.39	-749.09	-994.49	-832.06	0.0592	0.10961	0.1836	0.016007	0.0049684	0.0033028	0.047977	0.043422	0.02579	0.0053641	-2.2161	6.11e-05
23512	SUZ12	-1006.7	-886.41	-1682.7	-415.57	-2742.7	-1477.8	-2262.5	-1487.8	-2000.1	-780.76	0.10292	0.052358	0.068049	0.39457	0.0092056	0.0089262	0.017143	0.031465	0.052068	0.0701	-2.2151	0.001262
30844	EHD4	-789.11	-1629.8	-806.14	-1363.1	-1824.3	-2072.2	-1463.5	1337.7	-1708.2	-1513.1	0.42772	0.0082879	0.31983	0.0013514	0.0066468	0.011176	0.14822	0.10868	0.043528	0.01291	-2.215	5.61e-06
84172	POLR1B	-701.02	-544.44	-562.29	-1.14e-13	-1292.1	-690.93	-863.33	-921.8	-829.84	-843.83	0.10817	0.070226	0.14063	1	0.0079344	0.015621	0.049087	0.0355	0.044264	0.018231	-2.2106	0.0040748
647033	PA2G4P4	-117.43	-153.01	-144.99	-100.69	-180.06	-175.03	-205.81	-170.22	-176.83	-97.051	0.13979	0.010473	0.020658	0.04141	0.0051549	0.041975	0.030603	0.036765	0.033541	0.016759	-2.2104	1.24e-05
65980	BRD9	-1182.1	-1503.4	-1262.7	-696.97	-1892.5	-1625.7	-1413.1	-1281.2	-1359.8	-1447.2	0.12478	0.0095816	0.12097	0.017959	0.0059877	0.010167	0.063665	0.083364	0.089178	0.005156	-2.2101	7.33e-06
132158	GLYCTK	-175.62	-199.89	-139.33	-64.367	-206.77	-175.81	-212.49	-189.84	-170.81	-177.02	0.11379	0.0046785	0.18848	0.21339	0.020652	0.029232	0.031806	0.049246	0.061477	0.0053019	-2.2096	0.00072527
8520	HAT1	-1803.1	-1550.1	-1873.3	-427.3	-2871.1	-2371.4	-2499.6	-2367.5	-2360.7	-681.48	0.10497	0.012891	0.073339	0.43086	0.016639	0.0089756	0.029265	0.034121	0.039158	0.14139	-2.2087	0.0012673
1787	TRDMT1	-284.17	-148.72	-261.9	-175.27	-403.58	-374.09	-394.14	-367.2	-276.35	-127.96	0.20382	0.045422	0.08742	0.015198	0.0085726	0.0022169	0.01434	0.041188	0.045926	0.044336	-2.2079	7.89e-06
135293	PM20D2	-581.18	-502.93	-44.235	-515.25	-1571.6	-1252.7	-1406.5	-1724.5	-1345.9	-447.42	0.2846	0.043966	0.94674	0.0039059	0.0042499	0.0023739	0.017634	0.016597	0.023607	0.094489	-2.2054	0.0028923
134637	ADAT2	-178.02	-277.06	-189	-141.8	-271.94	-223.16	-187.71	-286.82	-197.8	-232.41	0.28987	0.0021016	0.13197	0.009599	0.014503	0.017638	0.02798	0.024298	0.13962	0.010574	-2.2048	7.07e-06
57634	EP400	-1363.2	-1735.1	-1275.9	-554.38	-1064.6	-1847.2	-1541.9	-1787.5	-1585.5	-1787.6	0.15433	0.011903	0.16733	0.24636	0.0054792	0.0089034	0.074345	0.048503	0.084375	0.0065744	-2.2044	0.00087316
121053	C12orf45	-160.5	-208.73	-205.3	-84.825	-279.14	-184.58	-202.89	-160.47	-234.42	-134.58	0.11634	0.0029691	0.08358	0.12356	0.006276	0.035317	0.037629	0.030456	0.056812	0.024802	-2.2042	0.00022773
200424	TET3	-428.92	-417.39	-261.11	129.18	-151.12	-352.71	-337.09	-362.77	-340.43	-373.03	0.10768	0.007849	0.18265	0.29173	0.078933	0.01775	0.097301	0.077883	0.044227	0.0017035	-2.2039	0.021217
6224	RPS20	-1055.6	-9505.6	-6410.7	-6699.1	-15315	-8704.1	-5925.4	-5210.9	-6964	-9994.2	0.16262	0.0063165	0.14053	0.0023766	0.0052282	0.011186	0.14168	0.28545	0.24985	0.012031	-2.2038	3.87e-06
5528	PPP2R5D	-1716.6	-1762.1	-1480.7	189.64	-3282.7	-2070.3	-2301	-1841	-1634.5	-1874.3	0.19185	0.014242	0.1136	0.74781	0.0040908	0.047646	0.098973	0.1023	0.07646	0.0061294	-2.2036	0.008441
23082	PPRC1	-1606.7	-2198	-1706.4	-1113.6	-2291.7	-2413.1	-2232.4	-2245.5	-2084.4	-1925.4	0.17145	0.0069982	0.10708	0.024572	0.0048659	0.011668	0.07585	0.041765	0.044781	0.0055522	-2.2034	1.07e-05
10611	PDLIM5	-1827.5	-4453.2	-3830.3	-4370.2	3996.4	-4225.4	-1612.4	-1890.6	-4810.8	-1684.9	0.57668	0.0074253	0.034196	4.56e-06	0.074408	0.010023	0.32849	0.15504	0.021987	0.15004	-2.2032	0.014747
653121	ZBTB8A	-384.89	-181.96	-184.19	-237.76	-384.78	-331.82	-393.99	-309.88	-352.06	-260.81	0.13761	0.04427	0.17288	0.012427	0.011914	0.0071523	0.040381	0.026726	0.050969	0.027096	-2.2017	4.17e-06
55915	LANCL2	-497.08	-554.1	-290.97	-107.1	-582.99	-676.7	-609.91	-667.28	-510.62	-511.37	0.14636	0.0094644	0.24075	0.50333	0.0057039	0.0067106	0.071767	0.023301	0.07714	0.019306	-2.2001	0.0027559
1465	CSRP1	-4992.4	-14706	-13511	-13227	-17893	-13936	2543.1	-1107.9	-10687	-11563	0.44495	0.0049182	0.056194	2.46e-05	0.0059281	0.040388	0.77571	0.85758	0.17741	0.0086604	-2.1988	0.0042879
116840	CNTROB	-1651.9	-1385.9	-1049.2	-432.22	-2368.8	-1700.5	-2013.5	-949.14	-1626.9	-1052.3	0.10245	0.0068916	0.14945	0.046054	0.0047408	0.018711	0.04389	0.16289	0.023566	0.0090018	-2.1985	4.35e-05
5569	PKIA	-632.78	-40.331	-484.31	589.78	-939.72	-550.05	-649.36	-291.8	-893.37	-832.26	0.073934	0.1434	0.11543	0.0023034	0.0056799	0.0048165	0.064937	0.35774	0.046137	0.013819	-2.1981	0.066591
57580	PREX1	-221.37	-238.44	-294.36	666.57	-815.7	-137.11	-121.3	81.814	-562.64	-568.95	0.10497	0.01931	0.02725	2.34e-06	0.0040908	0.21655	0.14359	0.040541	0.029341	0.0028656	-2.1977	0.19877
3735	KARS1	-2612.9	-4698.7	-3561.4	-1902.1	-7329.3	-4977.1	-4476.1	-3603.4	-4729.2	-4197.9	0.13979	0.007917	0.11636	0.018571	0.0062561	0.013119	0.08167	0.048842	0.074654	0.015093	-2.1975	5.71e-06
7994	KAT6A	-2083	-1504.7	-1114.4	236.62	-2322.3	-1603.1	-1878.4	-1822	-2039.8	-1798	0.15094	0.035291	0.233	0.72039	0.0064457	0.034649	0.05066	0.022719	0.035086	0.015498	-2.1975	0.0079042
6059	ABCE1	-2044.6	-3658.2	-4280.4	-1145.8	-5691.1	-3515.6	-4140.9	-4298.6	-4937.7	-1967.8	0.10364	0.01019	0.049625	0.22568	0.016635	0.0024364	0.040883	0.025761	0.047047	0.17743	-2.1971	0.0011977
9645	MICAL2	-12256	-10754	-9821.3	-12134	9658.3	-14447	-9966.1	1563.6	-11082	-12456	0.14173	0.010955	0.050797	3.51e-05	0.096833	0.013113	0.17664	0.5918	0.049283	0.0026885	-2.1964	0.019906
55740	ENAH	-3214.1	-5295	-3766.6	-4608	-4370.5	-4247.3	-3807.4	-2601	-3525.3	5267.2	0.18907	0.010616	0.17905	2.26e-05	0.034911	0.0024521	0.069474	0.028375	0.17743	0.015392	-2.1957	0.012221
10042	HMGXB4	-1274	-1209	-1404.2	-543.68	-1713.5	-1494.6	-1482.5	-457.34	-1292.1	-690.8	0.13837	0.015343	0.049625	0.019185	0.0057391	0.0076214	0.039052	0.44705	0.051432	0.043486	-2.1933	6.12e-06
6433	SFSWAP	-714.04	-895.43	-553.9	8.8163	-1058.3	-974.87	-878.04	-820.96	-871.83	-652.24	0.096594	0.0093233	0.26588	0.97722	0.0069551	0.0232	0.044473	0.099998	0.054851	0.035056	-2.1906	0.004753
59269	HIVEP3	-379.56	-294.73	-286.97	229.26	-5.3987	-398.25	-304.36	-92.64	-369.09	-385.34	0.052927	0.011935	0.026225	0.021334	0.93775	0.016647	0.12664	0.08234	0.034493	0.00507	-2.1906	0.050916
25885	POLR1A	-1617	-1951.6	-1807.6	-839.01	-2237.3	-1804.5	-1874	-2182.9	-2072.6	-2320.4	0.19614	0.018435	0.064781	0.13554	0.0045005	0.029479	0.065245	0.028329	0.052361	0.0053599	-2.1901	0.00022596
79643	CHMP6	-89.499	-570.8	-162.42	-514.25	-405.97	-638.07	-548.61	-604.6	-209.46	-470.91	0.17318	0.011578	0.55453	2.21e-05	0.037663	0.014291	0.10727	0.032048	0.48205	0.036597	-2.1889	2.44e-05
79944	L2HGDH	-140.51	-141.24	-113.78	-21.934	-150.18	-148.89	-188.38	-176.14	-101.67	-117.34	0.12898	0.026093	0.14072	0.58308	0.013344	0.014921	0.012478	0.038664	0.067184	0.038667	-2.1879	0.0020599
51081	MRPS7	-596.76	-1223.5	-815.49	39.862	-1539.2	-1298.5	-1267.2	-1124.8	-1178.8	-1036	0.25332	0.0056144	0.19977	0.89892	0.0055672	0.01074	0.069834	0.093182	0.069413	0.036426	-2.1878	0.00642
148398	SAMD11	-306.05	-97.086	-178.32	-499.88	-483.39	-22.006	-526.01	-614.56	-504.16	52.286	0.042346	0.081166	0.003915	6.9e-06	0.033629	0.51432	0.047708	0.032048	0.03705	0.073612	-2.1877	0.030748
219790	RTKN2	-235.82	251.55	-23.191	-112.64	-202.55	-201.48	-266.12	-165.73	-204.51	-141.7	0.064124	0.0063165	0.86105	0.00034038	0.0061504	0.012287	0.011129	0.025174	0.054556	0.070566	-2.1877	0.032298
6525	SMTN	-3876.6	-4119.6	-5793.8	2324.2	-5942.1	-2493.3	-1713.1	-3855.4	-6233.8	-5407.7	0.17241	0.008451	0.018755	0.038506	0.010305	0.41658	0.65461	0.054354	0.020019	0.0017908	-2.1873	0.047198
57291	DANCR	-528.28	-759.67	-444.24	43.417	-855	-536.06	-560.94	-740.77	-239.86	-498.73	0.10435	0.007425	0.1105	0.80402	0.0045928	0.013562	0.14196	0.024298	0.26831	0.010526	-2.1868	0.012475
54621	VSIG10	-685.45	-500.68	34.404	-338.68	-899.82	-615.25	-588.28	-746.61	-367.84	-413.54	0.097675	0.017574	0.89394	0.0034704	0.0046711	0.013417	0.034435	0.019885	0.2478	0.0099942	-2.1845	0.0021552
2976	GTF3C2	-1139.7	-963.25	-800.73	-272.64	-1708.8	-1647.4	-1424.6	-1189.1	-1279.3	-1525.6	0.16263	0.028065	0.24326	0.41976	0.0047408	0.0093603	0.059559	0.076072	0.065724	0.0061439	-2.1844	0.0019367
140576	S100A16	-4293.3	-5492.9	-5897.7	272.25	-3446.1	-6255.1	-3552.7	-2439.4	-4598.1	-7733	0.073958	0.005924	0.047543	0.80857	0.013727	0.01954	0.28554	0.18979	0.11414	0.0015671	-2.1826	0.012904
23211	ZC3H4	-1305	-887.72	-465.23	-430.73	-1680.4	-1407.3	-1476.7	-1575.6	-1138.1	-1187.7	0.096344	0.026025	0.23669	0.168	0.0051208	0.020645	0.040381	0.049246	0.046727	0.0049212	-2.1823	0.0005971
64780	MICAL1	-1506.9	-2165.3	-1741.7	-1354.3	-1962.4	-2053.5	-1264.6	-142.37	-1954.4	-2158.2	0.17454	0.010205	0.10129	0.002845	0.0097373	0.030399	0.20287	0.90674	0.049233	0.002522	-2.1817	4.96e-06
79447	PAGR1	-997.31	-658.85	-603.35	-120.09	-1162.3	-1159.6	-1103.3	-843.3	-928.95	-927.67	0.10292	0.034235	0.15467	0.63199	0.0092334	0.0070208	0.071818	0.053795	0.091039	0.0062682	-2.1813	0.0027248
79879	CCDC134	-349.19	-143.78	-306.91	-114.79	-623.38	-396.34	-463.69	-448.99	-316.07	-375.21	0.26212	0.21424	0.05467	0.3085	0.0041517	0.023946	0.022267	0.040681	0.075471	0.0032831	-2.1805	0.0027035
10691	GMEB1	-281.15	-348.44	-214.75	143.5	-495.56	-304.14	-293.51	-243.62	-323.21	-350.66	0.21662	0.0076668	0.23934	0.1119	0.0051841	0.069255	0.095842	0.10194	0.047517	0.0090476	-2.1799	0.023913
55193	PBRM1	-3650.8	-1631.2	-2960	-1907.1	-4807.9	-3687.3	-4246.4	-3779	-3889.4	-2342.4	0.10051	0.057636	0.073621	0.020818	0.011027	0.0043672	0.021884	0.028597	0.041914	0.046573	-2.1777	8.31e-06
2733	GLE1	-1464.4	-1192.7	-649.86	-324.97	-1681.3	-1439.9	-1495.7	-1670.1	-689.83	-1289.3	0.085866	0.021194	0.28747	0.25271	0.0045014	0.0065242	0.041712	0.036593	0.1564	0.0065686	-2.1775	0.0026202
54969	HPF1	-323.44	-499.57	-250.74	-346.58	-883.58	-736.65	-758.54	-720.62	-651.68	-224.78	0.07041	0.0034083	0.42202	0.0096442	0.012852	0.0025117	0.012027	0.029582	0.054944	0.25318	-2.1771	0.0018364
197021	LCTL	-74.547	-26.43	-125.69	-75.319	-97.688	-97.86	-68.567	-80.798	29.543	-128.52	0.10876	0.1793	0.028583	0.00057672	0.005016	0.010282	0.1552	0.083536	0.71145	0.0075551	-2.1765	0.002481
4234	METTL1	-244.37	-361.28	-332.3	-223.57	-408.2	-392.97	-360.43	-319.75	-400.3	-64.439	0.11032	0.0095626	0.088297	0.0063962	0.0042842	0.0066395	0.064217	0.071618	0.022597	0.61382	-2.1752	0.00011718
1849	DUSP7	-529.87	-553.65	-431.78	-514.9	-431.87	-862.39	-734.33	-882.76	-805.08	-774.47	0.20128	0.080856	0.244	0.0069827	0.010615	0.0079451	0.094112	0.033705	0.02274	0.005557	-2.1747	5.92e-06
60558	GUF1	-908.31	-828.38	-669.99	-539.78	-835.22	-930.19	-996.22	-913.57	-796.54	-657.18	0.075052	0.010209	0.19069	0.0063954	0.027469	0.0023275	0.017235	0.031871	0.11891	0.064368	-2.1739	7.58e-06
3654	IRAK1	-2926.4	-3540.3	-3964.3	-992.52	-5406.9	-5278.6	-4646.6	-4288	-4943.7	-5207	0.11439	0.029544	0.088609	0.37163	0.0074127	0.014635	0.1232	0.042651	0.051317	0.0051814	-2.1732	0.0010031
64897	C12orf43	-199.02	-453.78	-356.64	-149.81	-616.93	-511.9	-534.22	-522.79	-424.7	-456.33	0.37667	0.013054	0.14512	0.19971	0.0053638	0.015703	0.033525	0.037333	0.077995	0.0078086	-2.1731	0.00059312
51022	GLRX2	-219.07	-281.31	-251.56	184.34	-337.43	-329.36	-314.34	-340.4	-297.59	-153.77	0.059412	0.0092188	0.098459	0.033371	0.013119	0.0037675	0.043011	0.033898	0.11805	0.30809	-2.1718	0.047641
25855	BRMS1	-779.65	-1402.1	-1109.8	566.22	-1752.6	-1391.4	-1433.4	-1769.5	-1400.8	-1113.6	0.20105	0.0058355	0.14944	0.095303	0.0041665	0.03819	0.1078	0.026382	0.058198	0.044118	-2.1712	0.031606
10399	RACK1	-10220	-26648	-18322	-13086	-28911	-24402	-14999	-9651.9	-18627	-27220	0.23266	0.0047836	0.1294	0.0041766	0.005663	0.013861	0.21153	0.30794	0.10767	0.0052636	-2.1711	5.8e-06
3399	ID3	-4244	-5007.4	-3518.3	-1164	-4812.6	-3483.7	-3376.6	-4219.3	-5221.8	2230.9	0.042748	0.0042491	0.014965	0.32702	0.012297	0.067453	0.067093	0.02157	0.02313	0.029071	-2.1711	0.041353
26469	PTPN18	-472	-528.21	-180.82	-21.457	-452.15	-440.4	-429.88	-531.45	-363.94	-495.18	0.092908	0.0025889	0.37649	0.89265	0.0040908	0.045395	0.1208	0.057019	0.064598	0.002083	-2.17	0.015982
22	ABCB7	-195.44	-339.59	-291.37	-210.15	-483.77	-449.25	-388.88	-376.75	-334.49	-343.91	0.31885	0.02336	0.13506	0.019058	0.011137	0.0080264	0.022093	0.048916	0.068317	0.016099	-2.168	6.58e-06
55192	DNAJC17	-163.19	-284.29	-222.25	-199.22	-362.63	-305.41	-303.36	-216.1	-281.53	-127.92	0.21902	0.0080194	0.13346	0.0069827	0.0062693	0.0077009	0.067235	0.2253	0.05214	0.1412	-2.1675	4.26e-06
11177	BAZ1A	-3060	-2288.9	-2634.5	-1077.8	-4111.9	-2569.4	-2584.9	-2463.4	-3338.4	-1797.3	0.13637	0.013054	0.054739	0.17875	0.011101	0.015903	0.046382	0.029916	0.035867	0.021237	-2.1649	0.0001427
11052	CPSF6	-1724.4	-2251.2	-1897.2	-1110.9	-3094	-2491.4	-2676.3	-2655.6	-1968.9	-1488.8	0.10626	0.0063916	0.13956	0.017587	0.0058943	0.0067106	0.036743	0.030882	0.10991	0.032734	-2.1646	1.02e-05
79039	DDX54	-1358.6	-1674.4	-1227.2	-556.52	-1627.3	-1856.2	-1780.4	-1594.1	-1599.9	-1498.9	0.10729	0.0077608	0.097678	0.13941	0.01756	0.0092587	0.056116	0.050249	0.074017	0.0062682	-2.1645	0.00022138
79989	TTC26	-331.07	-298.77	-210.96	-103.15	-429.72	-381.22	-410.7	-384.76	-295.77	-182.96	0.17801	0.021385	0.14915	0.27951	0.0042499	0.0036945	0.02006	0.017686	0.061144	0.11535	-2.164	0.002656
55735	DNAJC11	-383.45	-1614.7	-1163.2	-879.26	-2168.6	-1376.7	-1107.7	-1303	-1446.1	-1444.2	0.53965	0.0057412	0.1136	0.0084244	0.0040908	0.028025	0.1511	0.055561	0.050863	0.010088	-2.1635	6.72e-06
11333	PDAP1	-809.92	-3896.8	-2927.1	-956.12	-5002.1	-3687.3	-3324.7	-3040	-3800.9	-2576.1	0.15712	0.0063165	0.082907	0.23658	0.0037191	0.013979	0.092146	0.084061	0.076387	0.02857	-2.1625	0.00078142
4211	MEIS1	-1786.6	425.46	-1115.8	-1301.8	-762.09	-1741.6	-1370.6	-844.65	-1198.7	-1109.9	0.050084	0.31803	0.084849	6.25e-05	0.28459	0.0052136	0.092348	0.19098	0.034516	0.0062357	-2.1619	0.0074882
440093	H3-5	-298.37	-285.34	-199.49	-163.74	-168.92	-348.2	-329.62	-48.848	-134.16	-33.836	0.068075	0.015835	0.094902	0.010988	0.0034693	0.0042351	0.044505	0.23478	0.028486	0.14286	-2.1611	1.12e-05
91869	RFT1	-568.06	-604.95	-333.09	-447.16	-803.17	-734.42	-669.22	-631.41	-672.17	-641.56	0.18735	0.0096274	0.39373	0.0074086	0.0058943	0.011883	0.059559	0.04572	0.082645	0.010539	-2.1609	7.25e-06
10927	SPIN1	-3689.5	-1317.5	-2955.9	-2932.2	-5852.6	-5059.7	-5664.7	-4847.4	-5484.1	-3794.4	0.14164	0.33563	0.16913	0.0048499	0.0079786	0.0063967	0.018485	0.03266	0.033053	0.015925	-2.1605	9.17e-06
166614	DCLK2	-685.46	-50.176	-423.77	-490.11	-497.24	-763.16	-741.16	-431.94	-540.88	193.77	0.07091	0.80344	0.19152	1.98e-05	0.0086143	0.0051671	0.026948	0.10499	0.071788	0.34321	-2.1601	0.015383
51116	MRPS2	-426.95	-646.75	-535.78	214.12	-583.17	-624.77	-532.98	-445.21	-579.69	-551.22	0.15347	0.0047818	0.10292	0.21008	0.015882	0.027351	0.17014	0.11561	0.087208	0.010529	-2.1597	0.017927
65008	MRPL1	-504.99	-620.99	-569.59	-270.61	-824.09	-723.89	-670.77	-623.02	-731.26	-484.3	0.090009	0.009042	0.093236	0.11655	0.012041	0.0018533	0.054561	0.049941	0.05204	0.039486	-2.1594	0.00025913
9890	PLPPR4	-955.84	935.54	-702.13	-786.31	-70.711	-788.04	-753.97	-929.51	-182.7	242.02	0.042346	0.0046089	0.039355	1.33e-07	0.019828	0.014015	0.042107	0.016391	0.19368	0.16494	-2.1592	0.13006
23432	GPR161	-1939.6	-479.65	-189.61	-1134.8	-2317.3	-2081.5	-1558.3	-1273.4	-1243.5	-1291.2	0.092908	0.056332	0.77273	0.00079501	0.0053454	0.0065963	0.093314	0.038656	0.076906	0.017183	-2.155	8.33e-06
56943	ENY2	-1096.3	-1446.4	-1237.3	-364.61	-2196.4	-1732.7	-1758	-746.46	-1682.7	-940.94	0.10763	0.0052991	0.13207	0.39114	0.0045079	0.012287	0.069669	0.16939	0.051203	0.05598	-2.1548	0.0014971
9753	ZSCAN12	-729.1	-176.94	-421.48	-323.56	-834.7	-531.06	-565.75	-599.67	-605.95	-565.72	0.081774	0.073212	0.10497	0.027049	0.0095174	0.0094128	0.028566	0.031272	0.034516	0.0079808	-2.1543	1.15e-05
65260	COA7	-334.1	-458.29	-520.5	-168.1	-717.26	-574.9	-581.18	-664.89	-492.97	-585.04	0.23582	0.015493	0.063776	0.23424	0.0079344	0.0079275	0.070694	0.015467	0.076527	0.015241	-2.1541	0.00044587
1994	ELAVL1	-2014.7	-1773.3	-1866.5	-1550.8	-3930.7	-3494.4	-3537.6	-3098.6	-2897.5	-2119.4	0.1178	0.035719	0.15456	0.013354	0.0039611	0.0064143	0.053832	0.028968	0.082608	0.029352	-2.154	8.04e-06
2188	FANCF	-188.3	-155.24	51.81	-211.47	-320.41	-306.72	-316.16	-290.62	-218.48	-272.69	0.15714	0.0525	0.70896	0.0018158	0.0053454	0.011434	0.047158	0.04795	0.082291	0.014489	-2.1534	0.00074085
11338	U2AF2	-4158.2	-5484.1	-3750.9	-769.75	-5981.2	-5150.2	-5167.1	-5377.3	-4844.9	-4808.9	0.10785	0.0095077	0.17378	0.51208	0.0056269	0.021543	0.092565	0.049592	0.07383	0.01056	-2.153	0.0017874
7862	BRPF1	-783.24	-756.23	-389.88	120.54	-995.75	-858.71	-740.73	-674.16	-813.64	-496.58	0.14522	0.010135	0.26851	0.59287	0.0079123	0.019087	0.075129	0.027702	0.039536	0.052219	-2.1529	0.01031
6281	S100A10	-3434.8	-791.25	-3835.7	-4506.2	-5813.3	-7309.5	-6774	-5655.5	-6535.7	2287.1	0.1751	0.26118	0.19093	5.25e-05	0.0053386	0.0093189	0.065664	0.12768	0.023769	0.25206	-2.1528	0.0063285
5612	THAP12	-269.67	-364.29	-457.47	-585.56	-2516.4	-801.15	-857.55	-1640.8	-1301.9	-891.31	0.1086	0.10558	0.23364	0.0020094	0.015586	0.0085794	0.02501	0.033985	0.10973	0.11851	-2.1502	3.64e-06
55131	RBM28	-689.9	-994.47	-764.78	-137.81	-1302.7	-861.62	-958.05	-813.66	-921.93	-445.46	0.23409	0.007114	0.105	0.54717	0.0060831	0.023661	0.021468	0.045716	0.070899	0.097515	-2.1488	0.0020561
64857	PLEKHG2	-1464.4	-1766.2	-923.96	-729.35	-1457.5	-1708.8	-1480.2	-1438.4	-1373.3	-1262.8	0.15089	0.0082599	0.31114	0.10495	0.0084733	0.023387	0.079276	0.10753	0.023769	0.0021174	-2.1437	0.00058518
4650	MYO9B	-4018	-3942.7	-3762	-3050.4	-3932	-4285.3	-2614.1	-1133.4	-4413.9	-4239.2	0.18804	0.014428	0.074438	0.0062903	0.021557	0.03957	0.24436	0.38258	0.048147	0.0062346	-2.1432	3.53e-06
5087	PBX1	-1251.4	-1141.8	-268.9	136.12	-1037.7	-916.93	-1161.3	-843.59	-491.85	-1297.3	0.069656	0.011191	0.50856	0.68533	0.010131	0.0090458	0.040491	0.072938	0.27577	0.003359	-2.1431	0.017649
9219	MTA2	-4241	-3518.1	-2001.9	-1488.6	-6505.4	-4508.9	-4014	-4279.2	-3770.3	-3326.5	0.1075	0.011792	0.21141	0.085899	0.0040908	0.020049	0.060711	0.0355	0.054706	0.0061374	-2.1415	0.00026715
596	BCL2	-172.53	-0.72068	-52.194	-83.101	-55.062	-153.11	-147.65	-34.67	-112.18	-171.95	0.057473	0.9412	0.23561	0.0057348	0.005991	0.010577	0.020129	0.091196	0.07289	0.00074566	-2.1373	0.0038486
151188	ARL6IP6	-569.18	-285.89	-355.08	-494.33	-816.44	-770.76	-757.73	-45.882	-771.92	-193.29	0.12391	0.11814	0.23511	0.00025351	0.01372	0.014165	0.038382	0.89247	0.040408	0.23561	-2.137	3.77e-06
54758	KLHDC4	-159.96	-376.82	-306.56	10.935	-442.09	-343.52	-332.03	-360.86	-312.61	-348.32	0.26682	0.0073612	0.13239	0.91043	0.0082476	0.03142	0.10415	0.058649	0.092188	0.007432	-2.135	0.0057967
10038	PARP2	-720.17	-430.97	-676.4	-321.84	-1003.7	-812.68	-961.61	-595.17	-884.73	-332.46	0.11472	0.026402	0.080388	0.01803	0.0047879	0.011999	0.023585	0.11946	0.034494	0.15361	-2.1347	8.95e-06
55142	HAUS2	-910.63	-649.36	-739.09	-610.27	-1673.3	-1105.6	-1185.7	-1179.6	-1126.6	-417.34	0.16725	0.0099315	0.19613	0.0068336	0.005832	0.012494	0.044493	0.038525	0.061017	0.19555	-2.1338	6.14e-06
55833	UBAP2	-968.64	-1225.1	-822.26	-772.32	-1432.9	-1033.8	-1046.1	-1166.6	-1035.6	-1168.4	0.22621	0.011894	0.20572	0.005581	0.0057586	0.06021	0.11201	0.027427	0.11366	0.016493	-2.1333	3.98e-06
7371	UCK2	-1011.8	-1568.5	-1549.2	-955.22	-2122.9	-2180.6	-1602.1	-26.306	-1506	-1897.4	0.34142	0.016881	0.070586	0.025277	0.0052291	0.0071797	0.12926	0.92175	0.029044	0.0034592	-2.1333	0.00024014
1277	COL1A1	-139030	-130850	-300350	-357600	-49102	-351700	-262580	245400	-21167	-46575	0.24141	0.14259	0.03138	1.55e-07	0.097068	0.0080264	0.16418	0.13136	0.8351	0.091242	-2.1333	0.006084
8189	SYMPK	-877.49	-1672.5	-864.33	-1044.3	-1299.4	-1775.7	-1508.7	-1495.3	-1459.3	-1408.8	0.21269	0.010577	0.34675	0.0072901	0.014973	0.014165	0.097888	0.054851	0.052996	0.027033	-2.1327	4.51e-06
5688	PSMA7	-2793.4	-4818.8	-4353.5	-799.45	-6448.6	-5565.6	-4989.5	-5486.8	-4828.8	-3027.5	0.15757	0.0081151	0.10407	0.55803	0.0040651	0.010336	0.091556	0.043781	0.067385	0.074154	-2.1327	0.0027369
22955	SCMH1	-618.45	-209.52	-365.84	-634.68	-683.07	-775.18	-677.38	-607.27	-218.69	-327.74	0.13182	0.22505	0.35366	5.58e-06	0.0060648	0.0091357	0.075536	0.091271	0.52651	0.13442	-2.1326	0.00036996
10644	IGF2BP2	-743.11	-2628.8	-2001.3	-1523.5	-2059.1	-2544	-1576.3	149.83	-2510.4	-2782.2	0.23061	0.0061302	0.10386	0.0059059	0.0070667	0.011879	0.17065	0.94465	0.039192	0.0047198	-2.1325	1.37e-05
90459	ERI1	-1408.1	-1093.4	-1001.6	-665.66	-1871	-1337.3	-1668.2	-1343.1	-1244.1	-852.58	0.10219	0.014246	0.1406	0.016681	0.0093036	0.0070445	0.016687	0.058315	0.10339	0.064299	-2.1313	9.37e-06
51204	TACO1	-484.8	-557.69	-216.38	-202.53	-759.03	-669.86	-682.83	-604.88	-636.86	-375.57	0.12087	0.0097097	0.41923	0.20525	0.005786	0.0080863	0.040104	0.040835	0.021004	0.084546	-2.1311	0.0016743
84262	PSMG3	-514.09	-433.73	-408.73	-137.53	-783.72	-743.15	-627.63	-474.6	-573.28	-335.32	0.10141	0.015161	0.12255	0.24127	0.0053731	0.0051292	0.050133	0.083472	0.054229	0.052149	-2.1295	0.00060494
286410	ATP11C	-2858.8	-1545.3	-2268.7	-894.29	-4068.6	-2613.1	-2507.9	-2019.6	-2758	509.02	0.10497	0.02539	0.085854	0.10069	0.013268	0.0033614	0.019741	0.032682	0.031351	0.51885	-2.1295	0.0088175
389558	FAM180A	-230.82	1369.4	-2690.1	555.18	-1625.1	-1072.1	-170.57	-10.243	-2753.3	-3065.1	0.09348	0.0031656	0.021472	0.0011728	0.004379	0.0099944	0.1535	0.55815	0.016394	0.0084027	-2.1295	0.18853
4192	MDK	-2055.5	-58.991	-1135.2	-1787.6	-881.45	-2316.6	-2023.7	594.41	-1949.9	-2554.1	0.042934	0.61845	0.31663	2.87e-05	0.058652	0.0066031	0.076318	0.19429	0.05214	0.0030043	-2.1284	0.0035031
79031	PDCL3	-78.359	-296.02	-334.54	-394.14	-647.59	-345.81	-337.38	-629.96	-488.97	-168.3	0.30441	0.0022799	0.14063	0.00024962	0.0045793	0.029731	0.12926	0.035459	0.12147	0.49708	-2.1275	1.14e-05
128061	C1orf131	-260.16	-176.59	-133.68	-209.47	-349.08	-299.88	-270.91	-313.08	-154.59	-129.89	0.073651	0.095516	0.37063	0.00045517	0.0050727	0.013362	0.059504	0.030456	0.29522	0.05801	-2.1263	5.37e-06
11044	TENT4A	-965.45	-931.55	-702.72	-430.45	-1111.1	-1196.9	-1054.1	-858.04	-1072.6	-576.11	0.12321	0.012351	0.10005	0.12358	0.0044554	0.0086713	0.04489	0.099099	0.032165	0.052361	-2.1254	0.00017626
55023	PHIP	-2004.7	-1161	-1422.2	1127.3	-2737	-1196.5	-1766	-1316.5	-1967.9	-1209.2	0.16783	0.11409	0.21413	0.11692	0.012906	0.019336	0.0062196	0.075352	0.049529	0.019624	-2.1246	0.03406
8295	TRRAP	-2632.6	-2615.4	-2123.8	-1437	-1909.6	-2813.1	-2371.9	-2891.4	-2629.3	-2799.6	0.1178	0.014669	0.12745	0.031243	0.015193	0.0081618	0.060993	0.019585	0.047117	0.0041867	-2.1225	1.55e-05
51236	HGH1	-263.26	-688.27	-236.97	-577.55	-1016.4	-844.09	-978.54	-974.25	-558.84	-914.91	0.22275	0.016215	0.5794	0.0029966	0.0059155	0.012568	0.04096	0.03008	0.15053	0.0050744	-2.1224	1.18e-05
10262	SF3B4	-417.65	-1724.2	-1396.3	-687.02	-1344.6	-1925.5	-1634.2	-2320.1	-2040.7	-2035.8	0.1629	0.012721	0.13956	0.16497	0.0059785	0.019971	0.13481	0.030456	0.03275	0.0047973	-2.122	0.00049627
148304	C1orf74	-155.23	-59.382	-47.42	-66.733	-330.12	-161.39	-145.08	-104.72	-149.59	-177.56	0.13893	0.072969	0.5293	0.039386	0.0073779	0.022797	0.027271	0.092657	0.0037017	0.0077339	-2.1188	0.00074773
57337	SENP7	-546.85	-117.67	-423.04	-368.2	-474.61	-487.79	-550.9	-462.49	-511.32	-59.936	0.068973	0.27043	0.08844	0.00038315	0.037973	0.0030273	0.014391	0.090991	0.034516	0.55745	-2.1176	0.00012034
9678	PHF14	-1037.1	-712.53	-603.08	-525.06	-1080	-1012.4	-1073.6	-898.12	-642.61	-412.55	0.10063	0.020699	0.10978	0.010243	0.011307	0.00089781	0.015357	0.017182	0.086791	0.12537	-2.1164	1.53e-05
129563	DIS3L2	-399.45	-557.01	-226.54	-346.75	-602.64	-574.19	-454.8	-532.44	-387.28	-337.95	0.1669	0.0051677	0.38138	0.0057981	0.0056422	0.012468	0.085847	0.06898	0.11576	0.022558	-2.1163	8e-06
3344	FOXN2	-718.93	-496.08	-399.34	81.221	-802.91	-542.69	-707.88	-599.98	-635.76	-278	0.12671	0.034367	0.19769	0.74102	0.012246	0.0052623	0.014614	0.028968	0.040996	0.21398	-2.1158	0.013953
79622	SNRNP25	-571.19	-788.06	-728.09	-26.917	-1039.6	-747.62	-843.81	-800.19	-386.96	-563.63	0.10312	0.0039463	0.085854	0.89618	0.0045954	0.025363	0.072886	0.052527	0.4423	0.020009	-2.1157	0.0086066
6905	TBCE	-202.46	-546.53	-361.87	-319.95	-583.86	-506.65	-465.37	-489.19	-512	-369.5	0.4543	0.0043513	0.17935	0.0094268	0.0098816	0.031245	0.087698	0.095723	0.066876	0.028462	-2.115	4.92e-06
25974	MMACHC	-192.72	-195.59	-136.65	-35.722	-262.34	-159.13	-184.4	-196.46	-153.33	-274.46	0.18206	0.013867	0.13141	0.48709	0.0049737	0.017299	0.10348	0.042747	0.14553	0.00048222	-2.1149	0.0051854
9953	HS3ST3B1	-698.04	285.27	-606.78	-571.69	-720.29	-763.35	-145.5	-241.23	-702.53	-584.35	0.12835	0.073416	0.038585	0.00012542	0.0057412	0.0055225	0.78606	0.35146	0.046011	0.020166	-2.1146	0.01957
100507420	LINC01605	-5.3865	-83.77	-168.32	-190.75	-162.86	-253.28	-193.52	39.036	-202.87	-241.61	0.96608	0.11678	0.099859	9.52e-05	0.048479	0.0070208	0.11212	0.78107	0.069535	0.0050196	-2.1142	5.11e-05
4281	MID1	-1552.6	-859.46	-1174.6	1081.5	-1425.4	-1151.8	-1335.9	-986.74	-835.27	-1362	0.042346	0.15041	0.11538	0.00086332	0.0060554	0.018853	0.018751	0.062534	0.25486	0.016962	-2.1137	0.087299
9353	SLIT2	-1339.4	-878.51	-682.15	-1335.7	-1765.2	-2276.3	-997.96	-1485.2	-2267.7	1623.9	0.042346	0.044464	0.26351	0.00030462	0.0088659	0.006089	0.059876	0.033501	0.053709	0.085427	-2.1125	0.0097547
23371	TNS2	-295.86	-1056.9	786.59	-853.21	-920.58	-1738.3	-1559	-1828.5	-802.51	-1308.6	0.52447	0.11064	0.30262	0.0014395	0.017828	0.0086765	0.022016	0.045167	0.053038	0.0075193	-2.1115	0.0054907
23399	CTDNEP1	-671.27	-1356.9	-855.98	514.62	-619.96	-1671.5	-1419.5	-1523.5	-1624.5	-1624.5	0.096308	0.022434	0.3448	0.28051	0.0046913	0.02431	0.12895	0.08425	0.053735	0.011095	-2.1111	0.019284
79035	NABP2	-563.77	-728.71	-737.11	-407.46	-1192.3	-964.84	-942.75	-987.58	-891.56	-1006.5	0.16105	0.0088024	0.11453	0.041261	0.0037191	0.0086336	0.1047	0.035706	0.052657	0.010355	-2.1104	5.4e-05
81556	INTS14	-773.37	-723.26	-345.36	108.95	-1198.9	-1003.5	-976.63	-947.08	-815.71	-528.01	0.12238	0.020206	0.47435	0.63049	0.0095164	0.0093484	0.028497	0.043809	0.053887	0.069836	-2.109	0.011907
6130	RPL7A	-1206.8	-21857	-14209	-6000	-33639	-7340.8	-6042	-19479	-19665	-29136	0.16656	0.0039588	0.10364	0.016245	0.0041665	0.010376	0.1311	0.087316	0.11862	0.0057572	-2.1085	1.64e-05
3329	HSPD1	-3173.3	-11093	-12065	-3408.1	-20651	-7461.1	-8127.8	-12705	-16927	-9205.5	0.061255	0.0056807	0.051417	0.10236	0.0084082	0.012241	0.062477	0.03175	0.033541	0.069808	-2.1077	0.00012577
93436	ARMC6	-764.2	-1174.3	-852.86	-679.45	-1313.5	-1259.5	-1136.4	-1180.9	-1094.9	-1397.7	0.17093	0.018484	0.14569	0.014476	0.0099705	0.019804	0.11513	0.03757	0.11038	0.0059766	-2.1065	6.72e-06
3420	IDH3B	-787.93	-1796.9	-1002.6	692.91	-2482	-1581.5	-1320	-1662.8	-1630.2	-1655.8	0.33371	0.012059	0.21965	0.0634	0.0047719	0.03404	0.2253	0.029212	0.042985	0.0072268	-2.106	0.036702
389677	RBM12B	-850.6	-487.56	-549.8	-192.6	-843.44	-627.11	-854.57	-818.65	-742.55	-701.98	0.064544	0.041321	0.21339	0.3439	0.012494	0.012417	0.014258	0.016391	0.063859	0.021638	-2.1047	0.0018171
144983	HNRNPA1L2	-164.41	-191.3	-121.86	-140.06	-355.29	-269.24	-282.51	-340.09	-303.75	-206.4	0.14966	0.013889	0.28871	0.042075	0.0042499	0.0099177	0.01468	0.10991	0.043373	0.033465	-2.1044	0.00012225
6950	TCP1	-4382.7	-6115.8	-7789.5	-242.34	-15297	-8723.4	-9198.3	-7313.9	-9595.8	-3068.4	0.121	0.010782	0.077973	0.90305	0.006972	0.011668	0.063631	0.053826	0.072127	0.17077	-2.1035	0.004136
25920	NELFB	-1804.5	-1777.2	-1064.5	37.168	-2181.3	-2239.4	-1990.8	-1373	-1569.9	-1695.7	0.057987	0.013034	0.26765	0.94733	0.011402	0.010269	0.089773	0.13305	0.10309	0.0071191	-2.1033	0.0072332
23759	PPIL2	-612.58	-1045.3	-822.98	-626.43	-988.09	-1060.5	-894.11	-938.25	-605.45	-809.36	0.2205	0.0076908	0.12768	0.0079292	0.0082153	0.01715	0.088696	0.118	0.23229	0.037058	-2.1031	4.89e-06
64978	MRPL38	-293.54	-827.23	-447.75	-172.57	-1032.2	-1007	-886.5	-866.12	-968.53	-839.54	0.12292	0.0058067	0.31584	0.42956	0.01024	0.024275	0.068344	0.079085	0.041689	0.012454	-2.1025	0.0015799
4841	NONO	-5529.6	-10820	-7366.3	-4543.5	-21116	-11659	-10317	-13177	-13761	-10412	0.14124	0.0092348	0.15313	0.064621	0.0037747	0.010282	0.072886	0.039499	0.040408	0.017216	-2.1019	9.64e-05
2969	GTF2I	-701.03	-925.2	-681.95	-821.31	-1292.8	-1084.3	-870.38	-1179.9	-747.03	-477.36	0.15433	0.032316	0.19175	0.0041946	0.016845	0.030342	0.089913	0.045627	0.12849	0.090671	-2.1004	2.53e-06
51728	POLR3K	-230.47	-359.21	-314.43	209.95	-447.96	-268.08	-379.27	-408.48	-344.87	-197.1	0.10382	0.0065253	0.12514	0.03621	0.0047408	0.057891	0.079322	0.027305	0.13605	0.048646	-2.1	0.044656
8131	NPRL3	-363.3	-707.52	-169.97	-538.53	-463.81	-763.55	-681.84	-481.16	-715.65	-794.2	0.12932	0.020332	0.69451	0.0025514	0.0077658	0.026336	0.11927	0.14977	0.047891	0.0051814	-2.0996	8.98e-06
54796	BNC2	-1295	-1363.9	-897.14	-906.04	-278.25	-1355.9	-1271.6	-1417.1	-502	-1261.3	0.14436	0.0063898	0.19255	0.00043793	0.40226	0.0069803	0.04764	0.035375	0.4099	0.0068696	-2.0989	0.00010075
56731	SLC2A4RG	-866.07	-991.31	-780.86	-815.41	-883.18	-1527	-1459.7	-1357.6	-1159.9	-628.67	0.11473	0.024094	0.18002	0.0040118	0.05416	0.0087736	0.044473	0.11815	0.10043	0.16342	-2.0983	3.55e-06
10194	TSHZ1	-489.12	-338.46	-229.94	-348.83	-425.43	-472.37	-583.82	-222.03	-81.655	-190.43	0.13502	0.020966	0.27199	0.0010224	0.0066468	0.015486	0.022519	0.03996	0.6593	0.04712	-2.098	9.96e-06
5536	PPP5C	-1384	-1546.9	-1320.7	119.53	-2260.6	-1939	-1636	-2067.6	-1968.2	-1359.1	0.12657	0.01619	0.1761	0.82668	0.0073656	0.024631	0.12317	0.027702	0.041376	0.030105	-2.0964	0.0065212
8727	CTNNAL1	-4139.1	-6332.7	-3929.3	-554.61	-7884.2	-5541.8	-5775.2	-4264.6	-4413.3	13.17	0.094756	0.0047274	0.0929	0.36329	0.010763	0.0033614	0.02624	0.036835	0.072234	0.99302	-2.0962	0.010809
64783	RBM15	-988.8	-453.94	-286.71	60.954	-1087.3	-240.36	-364.12	-449.92	-590.87	-355.22	0.12094	0.01134	0.18722	0.72338	0.0057137	0.18291	0.10258	0.075113	0.033367	0.0058166	-2.096	0.010757
51616	TAF9B	-553.48	-764.02	-552.06	-370.55	-839.81	-643.09	-885.22	-506.97	-817.92	-710.94	0.1647	0.0095562	0.13103	0.053895	0.01205	0.0072005	0.0097399	0.18842	0.048566	0.026494	-2.0957	6.43e-05
653820	FAM72B	-26.374	-45.404	-58.173	-18.954	-222.97	-40.474	-75.224	-181.78	-164.42	-123.19	0.29727	0.010591	0.027662	0.10493	0.014943	0.032063	0.032938	0.026382	0.098887	0.0054314	-2.0944	0.0001306
9260	PDLIM7	-2778.2	-4828.4	-2905.1	-4432.9	-1034.9	-4490.2	-2816.7	663.61	-2971.3	-3836.2	0.22009	0.0078305	0.25221	3.29e-06	0.32291	0.014759	0.28767	0.79494	0.17567	0.0065514	-2.0927	0.0017942
57616	TSHZ3	-447.48	-972.95	-564.92	-764.1	-743.41	-941.34	-599.35	-40.702	-485.04	-806.63	0.42672	0.0070915	0.23123	7.78e-05	0.014488	0.024989	0.26524	0.8484	0.26669	0.0043529	-2.0924	5.72e-05
25929	GEMIN5	-1566.5	-1009.3	-1252.4	-648.98	-2643.6	-1514.6	-1688.7	-1442.5	-1901.7	-1114.2	0.11599	0.018601	0.10227	0.049716	0.0064796	0.010552	0.01948	0.028071	0.020953	0.036407	-2.0922	2.5e-05
865	CBFB	-2120.8	-1721	-1804.6	-851.07	-2409.1	-1511.5	-2220.6	-1987.1	-2111.2	-480.74	0.092735	0.010056	0.057332	0.092924	0.007217	0.0061462	0.042014	0.019449	0.043436	0.34657	-2.0922	0.00063948
55116	TMEM39B	-351.23	-338.42	-40.287	-232.11	-453.47	-518.02	-443.91	-461.85	-386.95	-391.95	0.13854	0.059718	0.83203	0.016342	0.0059877	0.0047838	0.060924	0.05389	0.045291	0.0039324	-2.0921	0.00094096
55632	G2E3	-1287.5	-880.64	-1238.2	-593.21	-2110.5	-1078.4	-1731	-1137.2	-1686.7	-299.66	0.042748	0.012268	0.07303	0.069211	0.0145	0.0038565	0.015234	0.043473	0.057208	0.28136	-2.0918	0.00059426
3710	ITPR3	-1520.5	-3164.5	-1169.1	38.155	-3063.1	-2231	-861.8	-930.14	-1831.5	-4270.8	0.10093	0.013258	0.17436	0.9339	0.0058472	0.017651	0.17087	0.21655	0.069192	0.00046244	-2.0915	0.013497
391059	FRRS1	-173.14	5.0003	-186.44	-174.8	-232.42	-183.86	-113.05	-207.27	-253.56	-206.61	0.18515	0.87696	0.022211	0.00028239	0.074694	0.040987	0.076178	0.1357	0.013556	0.04896	-2.0913	5.69e-05
6878	TAF6	-1356.2	-1497.8	-819.39	-1002.8	-2047.1	-2170.1	-1964.6	-1801.9	-1890	-1614.6	0.10974	0.016714	0.35231	0.017594	0.0056799	0.011195	0.071412	0.067958	0.032487	0.0058538	-2.0905	1.68e-05
101927027	CHROMR	-201.31	-141.48	-23.73	-41.139	-243.65	-200.36	-230.3	-164.24	-207.18	-136.28	0.18343	0.0064258	0.85704	0.57246	0.0035824	0.010261	0.021679	0.14471	0.042021	0.080434	-2.0905	0.01102
10131	TRAP1	-1338.1	-2434.2	-1775.9	-393.31	-2696	-2118.4	-1912.6	-1580.7	-1899.4	-1686.7	0.16696	0.006626	0.1089	0.24122	0.0048063	0.016364	0.067791	0.062327	0.067247	0.02679	-2.09	0.00046374
221092	HNRNPUL2	-700.08	-663.92	-720.08	-439.71	-1067.9	-1369.9	-1286.1	-1317.7	-1114.7	-1058.4	0.12738	0.011154	0.21546	0.11608	0.0057163	0.0070001	0.052319	0.036235	0.067883	0.013851	-2.089	0.00029609
8439	NSMAF	-1084.1	-453.59	-823.14	-929.72	-1777	-1634.6	-1533.9	-1746.5	-1472.7	-1097	0.17512	0.2727	0.23661	0.0043709	0.0077365	0.0045276	0.045553	0.019437	0.041854	0.02834	-2.0887	9.27e-06
84922	FIZ1	-194.59	-77.719	-104.69	49.625	-210.11	-263.79	-229.12	-257.54	-238.1	-222.32	0.095825	0.15842	0.23611	0.50446	0.0051841	0.011048	0.095311	0.028597	0.05183	0.0055061	-2.0866	0.019299
22832	CEP162	-343.87	203.54	-101.78	-89.597	-401.95	-274.01	-331.3	-285.53	-181.14	-168.19	0.10651	0.05403	0.45353	0.16957	0.00884	0.0071298	0.017235	0.07274	0.029415	0.0080252	-2.0863	0.030089
115908	CTHRC1	-3025.4	-2789.4	-4473.2	-4234	-2205.3	-4510.1	-3020.4	-22.638	2351	1724	0.16181	0.0043325	0.012911	3.43e-07	0.038854	0.0097441	0.19646	0.99891	0.084562	0.077995	-2.0853	0.10452
81928	CABLES2	-362.13	-213.01	-191.11	-233.14	-460.73	-487.62	-462.47	-452.22	-257.26	-268.28	0.19677	0.067183	0.3068	0.0084505	0.0045079	0.0061566	0.043621	0.036593	0.098712	0.011546	-2.0849	1.11e-05
5695	PSMB7	-835.94	-1945.3	-1853.5	648.17	-2535.3	-1866.5	-1661.9	-1339	-1818.8	-1851	0.33597	0.009562	0.097557	0.21629	0.004379	0.046692	0.17745	0.07274	0.065199	0.016018	-2.0839	0.02045
51496	CTDSPL2	-1437.4	-838.25	-958.62	-514.63	-1475.2	-1311.1	-1549.5	-1234.5	-1243.9	-460.96	0.061762	0.011222	0.053251	0.036182	0.021746	0.0070273	0.011311	0.036495	0.033541	0.10182	-2.0814	2.51e-05
2874	GPS2	-452.76	-450.4	-301.85	236.23	-1089.6	-956.68	-884.16	-962.58	-774.84	-929.37	0.1822	0.036014	0.49252	0.32186	0.0051967	0.01555	0.093228	0.052662	0.068987	0.0043529	-2.0812	0.021916
28985	MCTS1	-480.67	-685.51	-640.94	-698.31	-1414.7	-1073.9	-941.32	-1000.2	-1034.8	-651.99	0.27621	0.075317	0.25966	0.0016743	0.012831	0.015665	0.094413	0.07576	0.13642	0.099137	-2.0805	2.73e-06
3956	LGALS1	-10781	-43537	-36068	-30500	-41363	-43420	-31646	-7063.7	-21821	-36919	0.55853	0.0063948	0.084467	0.0010126	0.0078083	0.016	0.19648	0.72825	0.29705	0.010975	-2.0803	7.13e-06
3667	IRS1	-2956	-273.36	-3168	-3193.5	-4609.8	-3494.3	-3683.9	-5204.9	-4501.8	-5187.4	0.28842	0.86016	0.20396	0.00059264	0.0067171	0.040844	0.060595	0.020238	0.047163	0.0029244	-2.0803	0.00016549
100101490	MCTS2P	-51.295	-104.46	-102.79	-41.451	-188.73	-121.4	-142.96	-111.3	-135.82	-98.401	0.33403	0.011211	0.071948	0.2682	0.0049383	0.0085694	0.062363	0.065392	0.084801	0.031536	-2.0781	0.00057878
64601	VPS16	-455.28	-961.52	-248.79	-555.96	-1027.9	-931.45	-910.39	-680.94	-488.7	-493.69	0.30837	0.0074772	0.60491	0.0030413	0.0069203	0.017654	0.040883	0.18463	0.11353	0.02961	-2.078	8.4e-06
84108	PCGF6	-130.15	-212.28	-233.63	-170.16	-365.24	-221.63	-295.29	-325.45	-319.66	-105.62	0.12839	0.012806	0.083824	0.013654	0.009442	0.0082345	0.043669	0.046857	0.024715	0.3504	-2.0778	1.37e-05
54329	GPR85	-218.08	-118.93	-103.48	-106.22	-226.16	-165.99	-255.69	-266.2	-223.41	-97.732	0.085572	0.031011	0.18237	0.016044	0.0040908	0.011978	0.01434	0.024307	0.039025	0.10726	-2.0778	1.89e-05
30968	STOML2	-1699.4	-2835	-1710.1	-1152.7	-3349.8	-2483	-2465.7	-2354	-2320.5	-2499	0.12375	0.0058327	0.19254	0.020172	0.0037191	0.018157	0.098424	0.037333	0.069772	0.0068279	-2.0772	2.13e-05
56950	SMYD2	-449.92	-640.61	-147.95	-684.69	-1038.7	-915.16	-692.86	-887.51	-1030.2	-534.56	0.44584	0.020206	0.73207	0.00092494	0.021727	0.011208	0.14287	0.020623	0.015552	0.047193	-2.077	9.39e-06
7866	IFRD2	-1009.9	-1291.5	-1237.1	-346.89	-1806.2	-1344.8	-1466.8	-1289.1	-1675.5	-1411.5	0.14636	0.015864	0.082902	0.33972	0.010635	0.048609	0.11764	0.040049	0.028431	0.0060875	-2.0749	0.00067719
65057	ACD	-428.05	-444.59	-325.6	-219.77	-576.57	-550.77	-562.38	-369.95	-512.31	-435.16	0.053132	0.012367	0.13025	0.048629	0.0071968	0.010977	0.032938	0.051882	0.057189	0.0082364	-2.0747	2.5e-05
2246	FGF1	981.56	1741.9	-547.85	-1171.3	-1170.8	-1473	-306.23	-458.05	-870.01	-443.27	0.23551	0.0017313	0.32466	1.19e-06	0.010585	0.0049871	0.56548	0.041084	0.091043	0.056984	-2.0739	0.042466
10979	FERMT2	-1775.1	-4009.9	-3758.6	-4218	-3317.4	-4714.9	-3504.6	49.274	-2956.9	-361.35	0.63849	0.019885	0.068759	8.99e-07	0.11165	0.0068781	0.087739	0.98658	0.11918	0.77434	-2.0736	0.00256
2870	GRK6	-1015.1	-1147.4	-741.9	-339.09	-1616.8	-1412	-1298.1	-1258.7	-1227.5	-650.35	0.10626	0.0094728	0.20682	0.26146	0.0062681	0.019067	0.097414	0.037539	0.037522	0.014641	-2.0723	0.00071961
4218	RAB8A	-1566.4	-1811.2	-1668.1	-1005.8	-3164.6	-2689.8	-2563.5	-2291.7	-2188.2	-1461	0.14069	0.01735	0.10005	0.043733	0.0041665	0.013723	0.06751	0.056956	0.051757	0.016863	-2.0698	1.7e-05
121642	ALKBH2	-174.42	-203.68	-97.694	-42.334	-290.25	-218.58	-226.09	-122.34	-154.37	-150.07	0.14963	0.029107	0.1882	0.32696	0.0059648	0.0050293	0.051076	0.23502	0.06278	0.011205	-2.0696	0.001131
23344	ESYT1	-3416	-8740.6	-4192.5	-3523.9	-12369	-8680.1	-9272.6	-10694	-9332.4	-7793.7	0.57341	0.011533	0.23628	0.014683	0.0065926	0.043658	0.050986	0.041729	0.041487	0.01265	-2.068	9.53e-06
4968	OGG1	-334.64	-436.67	-393.89	-204.28	-486.13	-526.9	-483.84	-417.9	-414.28	-528.04	0.1178	0.010393	0.08409	0.04502	0.006464	0.0067949	0.061866	0.098258	0.087495	0.006874	-2.0677	2.28e-05
7172	TPMT	-227.91	-662.62	-654.55	-298.82	-941.14	-650.72	-566.06	-548.47	-939.15	-878.26	0.14084	0.01641	0.11107	0.057698	0.0085976	0.01426	0.026595	0.094601	0.034901	0.016487	-2.067	1.94e-05
9743	ARHGAP32	-470.72	-330.47	-386.36	-206.33	-349.27	-462.3	-428.4	-219.42	-412.96	-406.48	0.080017	0.024584	0.073671	0.055645	0.01226	0.0068245	0.030054	0.18679	0.043404	0.0056843	-2.067	2.6e-05
10983	CCNI	-4599.7	-4248	-3387.5	155.25	-5086.6	-6441.3	-5111.2	-351.22	-5576.1	-4150.5	0.10761	0.018895	0.14996	0.91295	0.013361	0.0046635	0.12036	0.93505	0.026847	0.01243	-2.066	0.010277
220388	CCDC89	-131.54	93.626	-39.979	-43.264	-162.77	-93.69	-165.41	-173.73	-109.65	-116.84	0.084184	0.0050615	0.43946	0.085754	0.0051546	0.0096005	0.012478	0.023842	0.10559	0.014642	-2.0659	0.036651
100506248	PTMAP9	-46.063	-45.793	-47.679	-31.968	-41.169	-45.101	-43.893	-3.9248	-28.091	-31.683	0.15309	0.01996	0.049046	0.017739	0.012179	0.026671	0.090692	0.81941	0.06391	0.017824	-2.0644	7.07e-06
55631	LRRC40	-909.97	-637.86	-888.14	-212.11	-1364.2	-1032.1	-1237.4	-612.81	-947.3	-497.6	0.11667	0.021463	0.07368	0.46633	0.021684	0.0059611	0.023117	0.035459	0.074028	0.1089	-2.0643	0.0015756
23243	ANKRD28	-6627.9	-3102.4	-3467.2	-1206.9	-7936.2	-5654.8	-5928.1	-3816.5	-2231.6	-196.73	0.072314	0.035665	0.068741	0.13687	0.0085622	0.0039162	0.021552	0.042914	0.035161	0.82365	-2.0638	0.0035132
55179	FAIM	-117.74	-189.02	-67.718	-129.68	-187.63	-203.04	-180.15	-178.17	-146.47	-110.15	0.1492	0.012382	0.48254	0.0031762	0.010635	0.0027262	0.047555	0.03008	0.086316	0.13176	-2.0631	1.19e-05
9349	RPL23	-3203.7	-11858	-8293.9	-7129.9	-17715	-9823.3	-5324.5	-4725.7	-5887.2	-12260	0.1612	0.0077302	0.17862	0.00099595	0.0048942	0.01445	0.29184	0.31014	0.3852	0.0089356	-2.0627	1.05e-05
144455	E2F7	-2106.9	-920.7	-747.25	1149.4	-1920.2	-1358.2	-2049.8	-1895.4	-2080.5	-953.73	0.072692	0.004764	0.4202	0.033336	0.017208	0.040984	0.022386	0.019449	0.040408	0.15264	-2.0622	0.053645
54619	CCNJ	-296.25	-184.94	-313.89	-141.27	-539.9	-406.11	-451.4	-303.62	-468.35	-351.77	0.085863	0.030091	0.073787	0.21452	0.0099604	0.0067686	0.046864	0.024819	0.053371	0.033075	-2.062	0.00031852
114898	C1QTNF2	-216.27	14.874	-154.05	-170.71	-156.35	-233.11	-220.01	-264.67	-185.03	-158.69	0.079075	0.67017	0.11855	0.0005095	0.01199	0.021918	0.089317	0.044962	0.059183	0.02495	-2.0598	0.0001427
55205	ZNF532	-795.09	-379.66	-869.37	-1399.1	-1663.5	-1632.8	-1439.1	-1665	-1704.8	-700.4	0.15326	0.45846	0.22226	0.0001629	0.013473	0.01817	0.071395	0.031272	0.048639	0.28032	-2.058	6.93e-06
8905	AP1S2	-594.57	-440.28	-2651.2	796.14	-3446.3	-2971.2	-2374	-2829.1	-3296.7	-3077.6	0.46114	0.090856	0.064781	0.26152	0.0092202	0.010775	0.079394	0.032874	0.042362	0.034463	-2.0578	0.017601
23616	SH3BP1	-125.84	-338.94	-294.08	-241.88	-176.65	-279.85	146.61	357.93	-216.8	-312.08	0.13314	0.0098445	0.071543	0.00024808	0.015167	0.066932	0.54338	0.046925	0.16235	0.00048704	-2.0577	0.011267
29902	FAM216A	-409.88	-503.26	-589.66	-102.12	-696.77	-327.4	-413.22	-240.38	-526.51	-337.87	0.12734	0.0071118	0.040847	0.32637	0.0079688	0.021054	0.11988	0.1297	0.13175	0.011601	-2.0575	0.00074759
727	C5	-224.39	-220.29	68.884	-117.98	-285.47	-237.05	-267.26	-292.5	-192.41	27.371	0.097089	0.023325	0.53505	0.0030858	0.012244	0.0022653	0.022131	0.019585	0.026226	0.58169	-2.0574	0.03269
51278	IER5	-276.53	-2246.3	-1517.4	1709.4	-1965.3	-2411.4	-1526.1	-1569.4	-2413.5	-2440.1	0.80133	0.012706	0.13811	0.00070114	0.0068156	0.019817	0.23226	0.14492	0.029565	0.0061294	-2.0574	0.081843
4691	NCL	-14073	-21657	-16544	-10206	-23339	-20852	-21557	-21155	-19452	-2634	0.10651	0.0056054	0.10337	0.019719	0.0048724	0.0076421	0.04762	0.026329	0.060371	0.71528	-2.0571	0.00078684
51611	DPH5	-290.27	-557.4	-352.15	-348.91	-770.29	-547.07	-631.22	-577.67	-511.09	-449.93	0.16817	0.010112	0.25088	0.0098544	0.0068766	0.032369	0.049225	0.047325	0.15038	0.05495	-2.0565	7.05e-06
23286	WWC1	-983.91	-1190.9	-886.59	1241.2	-2212.3	107.79	151.69	616.06	-1713.6	-1324.6	0.042346	0.0032842	0.028096	3.21e-06	0.0037191	0.69536	0.83196	0.018665	0.014098	0.00026947	-2.0555	0.28498
63935	PCIF1	-539.63	-516.33	-255.15	-41.764	-351.22	-700.7	-637.48	-271.8	-566.23	-683.97	0.092161	0.01298	0.3214	0.82991	0.0092667	0.015092	0.058689	0.39146	0.084678	0.0020398	-2.054	0.0077202
908	CCT6A	-4749.1	-7968.1	-9250.7	-3566.9	-14365	-9188	-10304	-9729.2	-11150	-7641	0.11675	0.0067148	0.079386	0.074927	0.0065595	0.0070208	0.062821	0.031296	0.04338	0.031027	-2.0535	5.53e-05
7477	WNT7B	-218.01	-1.42e-14	-114.39	169.7	-12.824	-311.73	-312.36	-307.06	-58.892	-71.959	0.044811	1	0.0075075	0.012334	0.16796	0.0083987	0.034061	0.035375	0.067056	0.010665	-2.0531	0.077891
3066	HDAC2	-2091.4	-3039.8	-3742.9	-2245.2	-5879.3	-4921.7	-4581.7	-3400.1	-4439.4	-3302.1	0.10369	0.010782	0.092137	0.040549	0.0080178	0.0093488	0.0707	0.083413	0.077621	0.032977	-2.0523	1.42e-05
7965	AIMP2	-313.43	-372.9	-344.15	-225.61	-475.54	-395.41	-407.71	-421.8	-334.13	-204.65	0.1769	0.0081339	0.089018	0.014731	0.0054053	0.022552	0.098411	0.023774	0.1359	0.082857	-2.0521	9.07e-06
10575	CCT4	-4905.5	-7033.6	-6898.7	-2596.6	-12857	-8581.4	-8557.8	-5940.5	-9350.8	-7416	0.1342	0.0086968	0.10129	0.047016	0.0058865	0.016401	0.076209	0.062159	0.055564	0.020295	-2.0521	1.7e-05
3949	LDLR	2762.4	-2442.8	-2397	-2966.7	-1197.6	-3596.2	-1301.1	-3234.6	-2012.3	-3607.2	0.24149	0.024012	0.11223	0.00018567	0.071643	0.020336	0.48026	0.028488	0.21524	0.012025	-2.0519	1e-05
147700	KLC3	75.239	-217.02	-191.14	-257.81	-350.75	-281.49	-54.153	-101.38	-159.24	-171.35	0.3598	0.018515	0.11378	0.0002206	0.0040908	0.0085526	0.73246	0.077514	0.2583	0.018137	-2.0492	0.0018654
87	ACTN1	840.56	-20956	-17977	-20742	-16806	-21188	-2399.4	2146.3	-14286	-14781	0.96632	0.0098902	0.10594	1.44e-06	0.017958	0.024117	0.87477	0.868	0.13929	0.041642	-2.0471	0.0043154
25942	SIN3A	-1474.1	-1232.6	-788.75	675.41	-1316.5	-1288.2	-1385	-1051.8	-1089.4	-799.5	0.10497	0.016127	0.18986	0.038828	0.009898	0.032662	0.056222	0.17634	0.07383	0.03934	-2.0471	0.033119
58478	ENOPH1	-744.09	-759.13	-1034.4	-900.77	-2098.4	-1419.9	-1459.1	-1010.2	-1283.9	-356.61	0.1874	0.070777	0.12015	0.00091128	0.0044554	0.0068214	0.077162	0.039682	0.13765	0.51523	-2.0464	9.51e-06
3276	PRMT1	-2698.8	-4560.3	-3668.1	-2003.2	-5453.3	-4768.6	-3527.7	-2883.1	-3888.5	-4657.9	0.11372	0.0064046	0.070382	0.038449	0.005404	0.0096989	0.1465	0.081915	0.071166	0.0054801	-2.0457	2.81e-05
10901	DHRS4	-16.785	-169.11	-81.548	-138.26	-166.84	-71.906	-93.135	-229.63	-185.78	-189.12	0.69375	0.011201	0.36427	0.0015398	0.0058943	0.050598	0.14011	0.058315	0.094963	0.05041	-2.0456	5.52e-06
7351	UCP2	-107.48	-346.22	60.318	-274.74	-159.54	-399.74	-313.79	-220.07	-359.39	355.45	0.23723	0.0019876	0.70431	0.00024221	0.0068623	0.01154	0.07669	0.022061	0.043542	0.043052	-2.0448	0.058676
27097	TAF5L	-613.37	-851.4	-514.88	-390.1	-1027.5	-1018	-807.7	-760.31	-882.39	-599.69	0.151	0.010622	0.20821	0.066228	0.0062681	0.0033177	0.10114	0.048578	0.016001	0.039968	-2.0437	0.00019762
2139	EYA2	-226.43	-14.399	-103.66	-158.69	-245.85	-251.77	-181.34	-69.465	-149.26	-16.968	0.097495	0.080642	0.023299	0.0043819	0.0035824	0.017016	0.060115	0.58313	0.01463	0.58801	-2.0437	0.0003179
27235	COQ2	-459.02	-291.55	-124.95	-11.424	-783.17	-537.51	-633.03	-617.34	-378.8	-283.42	0.10579	0.069439	0.50865	0.88751	0.0046711	0.0081457	0.031639	0.032874	0.11748	0.0089996	-2.0427	0.010931
7155	TOP2B	-5202.8	-4397.2	-4577	-2701.3	-6700.2	-6423.7	-6236.9	-4521.5	-5547.6	-2891.4	0.12078	0.018487	0.073867	0.054646	0.01929	0.0035193	0.017996	0.044383	0.034083	0.048835	-2.0386	2.94e-05
60625	DHX35	-225.32	-376.75	-275.91	-240.81	-445.52	-450.32	-326.64	-315.42	-266.19	-276.8	0.39004	0.0095562	0.19844	0.012329	0.017208	0.0073587	0.044643	0.082906	0.16612	0.033108	-2.038	8.98e-06
10093	ARPC4	-1658.8	-2464	-1866.5	-1608.2	-2509.5	-2817.7	-1939.4	-2180.2	-2085.6	-1865	0.2565	0.0077329	0.14694	0.0092355	0.005949	0.011665	0.21942	0.072206	0.10892	0.047982	-2.0372	8.6e-06
95681	CEP41	-874.25	-457.81	-257.76	-469.65	-1147.9	-927.36	-956.29	-740.8	-829.63	-267.3	0.087781	0.02534	0.37311	0.0032189	0.0056269	0.010821	0.049497	0.041765	0.10565	0.21507	-2.037	9.99e-06
259217	HSPA12A	-1257.5	980.83	-1411.7	2.27e-13	-2975.2	-1942	-1666.6	-813.67	-1960.5	-409.3	0.12097	0.0033579	0.076318	1	0.0044399	0.0078231	0.04096	0.090991	0.041965	0.14953	-2.0362	0.048833
1352	COX10	-209.96	-300.55	-212.39	119.27	-289.65	-288.72	-209.34	-258.49	-262.83	-170.58	0.20583	0.0042339	0.14643	0.098703	0.0056591	0.030992	0.22304	0.057396	0.03944	0.080146	-2.036	0.031404
5463	POU6F1	-164.45	120.51	-78.355	-124.04	-160.63	-184.56	-147.94	-32.665	-143.48	-147.37	0.131	0.0021312	0.31459	0.0018993	0.0085142	0.016574	0.13387	0.71817	0.029003	0.031421	-2.0359	0.00099026
3945	LDHB	-8546.1	-15121	-11001	-5876.3	-19556	-12772	-12646	-13322	-12937	-7484.7	0.081296	0.0060465	0.12006	0.019058	0.0060859	0.0061065	0.065789	0.034018	0.068351	0.15767	-2.0349	1.91e-05
140710	SOGA1	-2132.1	-1624.3	-1068.5	-24.136	-1986.1	-1640.5	-2063.8	-2115.4	-1436.7	-1753	0.12207	0.029992	0.23364	0.9731	0.0048085	0.033073	0.054937	0.02212	0.1325	0.0072255	-2.0342	0.0075943
4216	MAP3K4	-1338.7	-532.84	-505.71	599.69	-1719.1	-1052.9	-1001.7	-962.44	-1133.3	-716.8	0.10063	0.15646	0.30056	0.01451	0.0062693	0.019315	0.063192	0.022061	0.059183	0.011258	-2.0337	0.057121
23640	HSPBP1	-509.09	-944.37	-559.85	-463.94	-781.97	-1064.6	-1102.6	-963.01	-1039.7	-1132	0.14534	0.016221	0.14966	0.045963	0.010665	0.010902	0.054455	0.029273	0.043595	0.002397	-2.0334	3.06e-05
5277	PIGA	-334.23	-197.86	-233.45	37.705	-433.97	-269.58	-236.88	-251.69	-327.34	-167.98	0.14665	0.050294	0.078413	0.70992	0.011563	0.0070559	0.14902	0.073098	0.02059	0.10373	-2.0334	0.0086146
84900	RNFT2	-140.95	-32.401	-27.188	-12.22	-166.39	-23.662	-46.269	-88.533	-79.139	-112.84	0.12618	0.076717	0.40218	0.6709	0.0044593	0.1447	0.032101	0.035702	0.011626	0.0037414	-2.0325	0.010826
83439	TCF7L1	-203.66	-131.38	-320.5	-442.55	-32.346	-519.82	-385.46	-124.74	-300.92	-291.45	0.14084	0.21294	0.21604	1.74e-05	0.14557	0.0050866	0.15402	0.63114	0.18286	0.025728	-2.0322	7.57e-06
23395	LARS2	-1193.7	-1208.2	-886.27	-551.99	-1738.5	-1350.3	-1119.5	-1265	-1255.9	-1453.8	0.13116	0.012952	0.17798	0.036308	0.0079134	0.015297	0.10447	0.045746	0.041816	0.0061573	-2.0315	2.03e-05
1387	CREBBP	-1746	-1729.6	-1061.2	-257.35	-1137.9	-1880.8	-1809.2	-2073.2	-1597.7	-1890.8	0.123	0.03116	0.26394	0.67104	0.012293	0.015544	0.052728	0.028968	0.082453	0.0075193	-2.0315	0.0029796
25904	CNOT10	-635.2	-573.21	-384.79	-243.39	-838.5	-771.41	-726.56	-690.78	-632.24	-241.37	0.1342	0.032806	0.16018	0.013775	0.019284	0.0053494	0.032591	0.034002	0.058798	0.17307	-2.0308	1.07e-05
114880	OSBPL6	-327.13	-10.721	-271.77	-171.29	-111.24	-343.81	-348.65	-321.37	-351.48	-219.86	0.12693	0.71962	0.023549	0.028614	0.27738	0.004693	0.014252	0.037391	0.0087685	0.031513	-2.0306	0.0042819
7988	ZNF212	-203.81	-112.68	-164.3	96.903	-285.69	-298.59	-235.15	-117.31	-268.59	-242.64	0.15058	0.13535	0.16637	0.25097	0.0047408	0.017016	0.11588	0.41957	0.024286	0.0048059	-2.0305	0.024077
7170	TPM3	-2519.3	-12003	-11091	-5351.5	-18222	-9601.3	-9467	-13744	-15510	-13234	0.23405	0.0076334	0.11402	0.035876	0.0044954	0.014488	0.11309	0.054628	0.057563	0.017113	-2.0299	1.9e-05
29777	ABT1	-491.14	-636.39	-399.96	-219.75	-810.15	-801.31	-681.71	-693.1	-739.15	-713.76	0.068973	0.012945	0.22009	0.1934	0.0099057	0.010336	0.095968	0.054899	0.046356	0.0078439	-2.0297	0.00054982
5090	PBX3	-561.27	535.87	-475.9	-306.59	-512.85	-615.48	-627.71	-465.49	-572.4	-300.67	0.11802	0.01313	0.082951	0.03119	0.017543	0.0070854	0.030467	0.087316	0.024047	0.12819	-2.0283	0.01001
84301	DDI2	-180.06	-172	-133.86	95.492	-186.91	-104.92	-128.58	-124.62	-139.12	-153.74	0.20643	0.012956	0.03809	0.069425	0.0054299	0.10733	0.21148	0.074386	0.14274	0.012031	-2.0264	0.031163
6157	RPL27A	-1453.5	-10298	-7907.3	-6475.6	-12827	-6591.7	-2966.5	-7320.8	-3815.4	-7043.8	0.1206	0.0055142	0.122	0.00043408	0.0064651	0.0094128	0.3242	0.20223	0.56973	0.077492	-2.0261	1.34e-05
91461	PKDCC	-545.69	-73.791	416.67	-413.68	-742.61	-701.36	-763.96	-649.15	768.71	-301.23	0.08899	0.066453	0.33398	0.00011472	0.0042018	0.0063967	0.028184	0.030428	0.0051533	0.30373	-2.0253	0.085622
79642	ARSJ	-3628.8	-2367.9	-2982	-4405.5	-5108.5	-4344.9	-2375.1	-676.87	2065.2	3566.9	0.18206	0.026055	0.17785	4.14e-08	0.0046711	0.0070446	0.16744	0.53689	0.16145	0.00873	-2.025	0.11664
5326	PLAGL2	-420.35	-380.97	-301.5	-33.442	-348.66	-486.04	-565.44	-660.7	-557.34	-629.18	0.14507	0.032731	0.25304	0.85404	0.0044593	0.073066	0.059675	0.024307	0.056629	0.0050508	-2.024	0.0068845
1659	DHX8	-1706.8	-1739.6	-762.72	1244.5	-2102.5	-1804.5	-1599.4	-1520.5	-1269.3	-1372.1	0.19185	0.01374	0.36399	0.0037265	0.0097034	0.021707	0.06671	0.043993	0.087431	0.029139	-2.0231	0.062146
4784	NFIX	-810.8	-1756.2	-1355.5	-1626.7	-1545	-2207.8	-1959	-1953.2	495.87	-1922.3	0.23546	0.049881	0.24628	0.00020976	0.007189	0.01756	0.089002	0.063463	0.69819	0.024228	-2.0225	0.00049436
9330	GTF3C3	-892.18	-1211.4	-777.02	-70.505	-1472.9	-1176.1	-1120.7	-969.03	-1248.4	-623.46	0.14766	0.009146	0.23397	0.79715	0.01986	0.011879	0.024907	0.058989	0.053562	0.10797	-2.0223	0.003833
6618	SNAPC2	-333.76	-474.12	-275.51	165.09	-428.78	-534.77	-495.51	-385.74	-596.29	-541.51	0.11599	0.032013	0.25464	0.22736	0.038501	0.034851	0.087626	0.13907	0.026226	0.0062864	-2.0219	0.018789
9031	BAZ1B	-6802.3	-2492	-3590.1	-1261.9	-9009.8	-5688.1	-6500.6	-5940.7	-6334.9	-3322.1	0.10891	0.1093	0.1536	0.34247	0.0059237	0.019475	0.034733	0.032243	0.02366	0.025069	-2.0188	0.0011038
8412	BCAR3	-530.22	-1225.4	-1964.8	130.23	-2377.7	-1749.1	-1068.8	-982.57	-2408.6	-2035.2	0.54753	0.026294	0.031345	0.77788	0.0097034	0.081261	0.25819	0.10728	0.013556	0.010136	-2.0177	0.0092501
9967	THRAP3	-4224.9	-4445.3	-2611.1	-251.91	-6480	-5630.6	-4647.3	-3583.6	-4239.8	-2599.5	0.14124	0.016476	0.26893	0.83241	0.0054423	0.010654	0.057768	0.12197	0.061039	0.051532	-2.0162	0.0038295
113829	SLC35A4	-541.4	-1163.7	-868.18	-912.79	-1116.2	-1504	-1253.6	-1423.6	-1375.9	-1511.6	0.18463	0.021116	0.22884	0.014048	0.0050067	0.0273	0.17357	0.060581	0.076709	0.0088556	-2.0161	1.14e-05
286480	UBE2E4P	-127.6	-19.631	-199.72	-30.126	-238.16	-203	-245.85	-128.42	-166.54	-112.82	0.12595	0.6518	0.029578	0.63534	0.0098707	0.010577	0.043422	0.055799	0.036888	0.043518	-2.0151	0.0048633
80011	PSME3IP1	-1398.2	-1282.5	-861.68	-686.71	-2107.5	-1809.9	-1791.3	-1757.7	-1416.2	-1167.2	0.097718	0.01972	0.22709	0.027536	0.0064997	0.006135	0.039795	0.035803	0.10662	0.022127	-2.0149	2.14e-05
79596	OBI1	-531.62	-52.024	-320.99	-287.2	-693.41	-508.88	-592.15	-337.33	-482.23	-248.19	0.088911	0.47152	0.066048	0.00872	0.0069563	0.002494	0.01074	0.022522	0.091576	0.084329	-2.0149	0.00041918
9880	ZBTB39	-325.94	-122.9	-224.67	-72.315	-448.45	-241.07	-349.54	-309.43	-366.2	-337.36	0.15267	0.03095	0.19297	0.52599	0.0067779	0.068862	0.066512	0.041084	0.020942	0.010118	-2.0146	0.0016883
440145	MZT1	-816.02	-632.88	-1175	-454.13	-1448.4	-703.36	-1375.8	-827.12	-1251	3.365	0.12544	0.020915	0.042039	0.042815	0.0060648	0.0093638	0.032314	0.096421	0.05694	0.99403	-2.0139	0.0011868
154467	CCDC167	-150.87	-131.91	-351.01	-263.46	-470.19	-396.94	-372.73	-318.67	37.5	-289.72	0.18419	0.12147	0.045583	0.0031907	0.0052291	0.0096846	0.11718	0.042267	0.68631	0.0078724	-2.0136	0.0021565
51121	RPL26L1	-140.31	-679.3	-354.7	-303.67	-1227.8	-297.18	-373.12	-767.31	-937.13	-720.93	0.10645	0.0034654	0.2242	0.02739	0.0045005	0.044583	0.062053	0.04668	0.04928	0.026318	-2.0125	2.35e-05
201255	LRRC45	-444.6	-397.04	-87.672	-178.4	-477.23	-613.97	-597.82	-545.38	-296.66	-235.74	0.12958	0.011915	0.72294	0.11034	0.015091	0.0059204	0.038674	0.078568	0.071697	0.0088313	-2.0124	0.0013337
60436	TGIF2	-328.92	-101.78	-278.84	-277.55	-733.73	-480.76	-577.21	-38.247	-239.54	-586.84	0.18389	0.23777	0.13071	0.0051055	0.0040908	0.010977	0.031814	0.77131	0.10669	0.00033967	-2.0105	0.00044713
57194	ATP10A	1368.9	-1026	-868.61	-1441.2	-1024.9	-1374.7	-726.64	-128.49	-1408.5	325.92	0.20783	0.03259	0.075116	2.6e-08	0.1209	0.020447	0.30118	0.62598	0.03057	0.40305	-2.0101	0.029478
57116	ZNF695	-71.411	-50.203	-56.743	-23.021	-89.367	-44.112	-50.148	-37.491	-61.839	-37.296	0.10954	0.039413	0.016834	0.061207	0.011201	0.040248	0.07585	0.1588	0.019234	0.022274	-2.0094	2.19e-05
85395	FAM207A	-96.739	-330.67	-209.54	-32.329	-410.3	-258.55	-226.73	-303.37	-372.37	-112.1	0.11924	0.0050004	0.058049	0.72338	0.012711	0.02431	0.04241	0.057675	0.058198	0.43928	-2.0093	0.004753
161436	EML5	-720.86	159.63	-479.1	-395.16	-87.426	-728.17	-721.75	-788.78	-509.7	-52.993	0.070888	0.14479	0.071781	0.00017911	0.092562	0.0017309	0.010793	0.016391	0.040602	0.43647	-2.0091	0.035976
9092	SART1	-1385.9	-1993.3	-1268.7	-684.64	-2523.7	-2312.3	-2238	-1699.3	-2091.3	-1659.4	0.11785	0.0069345	0.16345	0.12942	0.0056071	0.016423	0.062124	0.03814	0.06503	0.014146	-2.0082	0.00021463
165918	RNF168	-987.36	-617.11	-323.7	39.997	-1021.7	-612.17	-755.23	-501.74	-654.79	-265	0.092735	0.02124	0.18847	0.87994	0.013791	0.012043	0.079276	0.028968	0.02129	0.14162	-2.0078	0.0078468
4940	OAS3	-337.34	-245.02	-268.92	-751.91	-438.83	1661.3	246.24	2080.3	-378.47	-164.18	0.22265	0.0051641	0.068049	4.76e-06	0.0069203	0.019683	0.80088	0.019585	0.039514	0.12578	-2.0078	0.068369
81853	TMEM14B	-178.18	-683.41	-556.61	58.189	-1528.8	-844.31	-768.94	-1268.7	-975.98	-1287.8	0.13204	0.059267	0.26216	0.81993	0.0051114	0.0073587	0.059603	0.068108	0.14847	0.011922	-2.0074	0.010286
2079	ERH	-1976.4	-2078.5	-1972.3	-249.51	-3688.6	-3073.6	-2892.5	-2691.1	-2579.8	-1064.7	0.065444	0.012945	0.17454	0.65016	0.0041755	0.002313	0.041792	0.039243	0.12135	0.16902	-2.0068	0.0094848
23060	ZNF609	-1315	-1473.9	-1328.3	-218.82	-1701.7	-1486.8	-1135.9	-932.03	-1436	-1556.9	0.2529	0.020215	0.10225	0.69243	0.0065926	0.039904	0.15052	0.068584	0.054164	0.0054717	-2.0067	0.0025054
117581	TWIST2	-546.61	104.33	-199.35	-233.26	-698.75	-909.11	-816.71	-645.99	-701.16	-711.04	0.1117	0.051107	0.45302	0.033371	0.0015714	0.0021757	0.032938	0.031675	0.059153	0.0086986	-2.0057	0.058263
1478	CSTF2	-688.02	-773.09	-529.23	-331.42	-1285.3	-945.64	-987.83	-943.47	-902.89	-861.5	0.14665	0.012045	0.15074	0.054342	0.0041755	0.023931	0.02501	0.036423	0.084674	0.0086504	-2.0055	4.86e-05
57464	STRIP2	-280.26	-197.35	-254.56	334.73	-458.37	-66.621	-226.14	-347.72	-157.93	-506.46	0.11203	0.019142	0.036207	0.00033286	0.0044442	0.6125	0.076209	0.038758	0.37179	0.005156	-2.0055	0.10924
57727	NCOA5	-1285.9	-675.79	-438.06	-655.01	-1382.2	-1436.4	-1377	-1605.6	-1172.6	-906.21	0.1178	0.06798	0.41626	0.012139	0.0041055	0.010941	0.077306	0.03008	0.034476	0.019919	-2.0054	1.96e-05
10240	MRPS31	-320.74	-424.28	-171.07	153.66	-586.69	-376.7	-360.88	-270.43	-408.25	-165.57	0.11959	0.0057332	0.41207	0.19164	0.0054286	0.024707	0.067448	0.053312	0.046011	0.16977	-2.005	0.027969
26284	ERAL1	-727.36	-1076.8	-797.48	-134.85	-1154.3	-1141.7	-1087.1	-1256.5	-1066.1	-1075.4	0.12441	0.0097089	0.19382	0.64911	0.004825	0.028602	0.11641	0.03687	0.082232	0.01614	-2.0044	0.003089
7372	UMPS	-1009.2	-788.99	-849.08	-462.33	-1683.2	-1220.6	-1256.8	-1049.9	-1074.7	-827.29	0.16536	0.013393	0.13141	0.054492	0.0046774	0.013888	0.061866	0.029995	0.047067	0.020189	-2.0042	2.75e-05
57695	USP37	-1125.1	-391.9	-446.5	-251.54	-1327.5	-675.77	-928.14	-681.06	-723.44	-197.72	0.089792	0.059614	0.12763	0.11933	0.0077704	0.0037871	0.018732	0.048149	0.038809	0.059985	-2.0038	0.00032481
79590	MRPL24	-793.01	-1261	-794.01	-626.7	-1549.2	-1113.3	-1000.8	-1110.4	-1079.9	-414.86	0.13108	0.0068281	0.17903	0.0055808	0.0040908	0.017016	0.094787	0.099458	0.11998	0.25751	-2.0026	1.28e-05
169611	OLFML2A	-397.13	418.89	-264.21	-469.11	-289.44	-489.07	-458.54	-395.94	188.94	-196.5	0.12991	0.012094	0.20257	4.49e-08	0.006549	0.037074	0.056116	0.20833	0.041854	0.023251	-2.0017	0.13192
51490	SPOUT1	-414.96	-584.54	-326.59	-388.77	-752.48	-687.94	-648.01	-672.08	-315.35	-497.85	0.19127	0.0142	0.32331	0.0094502	0.0057586	0.017545	0.056377	0.063409	0.26492	0.012378	-2.0012	1.46e-05
7019	TFAM	-1071.8	-733.3	-513.01	44.764	-1980	-1220.2	-1502.8	-1394.9	-1534.5	-529.75	0.12507	0.018466	0.40092	0.89169	0.0071866	0.0044143	0.030595	0.017931	0.044781	0.21185	-2.0004	0.01513
79441	HAUS3	-598.45	-288.42	-454.38	-66.209	-713.71	-516.85	-626.82	-159.03	-562.38	-164.27	0.092908	0.059876	0.075229	0.62456	0.023783	0.0045081	0.0093147	0.36884	0.019816	0.20106	-2.0002	0.0074097
317762	CCDC85C	85.571	-697.14	-199.4	123.3	-2217.3	-1958.5	-1716.5	-1457.4	-1720.8	-1004.1	0.93501	0.020373	0.7563	0.69287	0.0054792	0.0090635	0.032938	0.0355	0.041857	0.013198	-1.9999	0.023207
84899	TMTC4	-406.04	-370.96	-50.516	-203.28	-1047.6	-580.59	-465.08	-624.36	-368.15	-379.41	0.14665	0.0081533	0.75595	0.10049	0.0059113	0.0095978	0.043294	0.038512	0.10413	0.015614	-1.9994	0.0017099
27161	AGO2	-2345.7	-2073.1	-1825.9	564.88	-2352.9	-2313	-1329.3	-1576.7	-2235.1	-2249.5	0.21832	0.021438	0.20089	0.45069	0.0057412	0.010902	0.31227	0.06507	0.05694	0.013764	-1.9991	0.015196
55101	DMAC2	-569.09	-1077.9	-762.97	-317.02	-1222.6	-1178.7	-1077.9	-1100.9	-1206	-1298.5	0.25043	0.0087073	0.171	0.20558	0.0075296	0.01756	0.1257	0.049596	0.043491	0.0059298	-1.997	0.00058244
326625	MMAB	-6.8139	-127.31	21.765	-231.55	-159.76	-246.15	-221.04	-276.49	-27.737	-257.59	0.95976	0.020717	0.86484	9.52e-06	0.055098	0.0076167	0.077094	0.019449	0.85506	0.011748	-1.9949	0.012889
9960	USP3	-526.54	-277.16	-492.17	588.89	-849.98	-678.62	-379.63	-297.72	-632.49	-690.78	0.1426	0.10159	0.097674	0.00033656	0.011773	0.011286	0.26713	0.35675	0.032087	0.0031276	-1.9947	0.097127
6455	SH3GL1	-1759.2	-3071.5	-2440.1	-1905.7	-1974.8	-3104	-2390.8	76.317	-2104.8	-2289.5	0.16792	0.0060465	0.074559	0.0070536	0.033987	0.015325	0.16282	0.9619	0.14004	0.016151	-1.9945	1.1e-05
196528	ARID2	-1189.8	-360.55	-751.08	-140.87	-1211	-815.43	-1002	-769.88	-962.93	-436.9	0.096478	0.19115	0.063776	0.64581	0.0088636	0.016572	0.025048	0.023172	0.030452	0.10444	-1.9942	0.0036922
64411	ARAP3	-598.36	-658.77	-396.04	-342.32	-729.93	-847.77	-689.88	-745.25	-497.57	-729.35	0.10883	0.017357	0.19771	0.047358	0.0073198	0.011261	0.064217	0.034188	0.041854	0.0037249	-1.9938	3.85e-05
641700	ECSCR	-35.693	-18.501	-55.136	46.236	-69.347	-60.292	-51.829	-11.505	-58.92	-50.618	0.2958	0.082035	0.015755	0.0020233	0.0069621	0.040999	0.09907	0.71834	0.073745	0.0054717	-1.9932	0.07515
1503	CTPS1	-2216.5	-3482.4	-3517.9	-2033.8	-4351.2	-2091.1	-2210.8	-3449.5	-3879.5	-1021.6	0.10533	0.0063546	0.032198	0.0055505	0.0058943	0.17716	0.27891	0.029296	0.021004	0.17986	-1.9904	1.86e-05
100507034	PITRM1-AS1	-98.23	-103.42	-87.569	-2.588	-92.377	-99.616	-42.824	-69.394	-70.303	-36.163	0.14923	0.0085666	0.096056	0.9169	0.0092532	0.0089049	0.34049	0.13971	0.052885	0.033798	-1.9895	0.0052149
723972	ANP32AP1	-58.944	-98.699	-106.2	-19.557	-138.95	-123.2	-119	-3.8417	-61.641	1.2709	0.13993	0.0090775	0.044164	0.47176	0.0052354	0.0085794	0.069211	0.79016	0.013379	0.88875	-1.9893	0.013487
55133	SRBD1	-568.22	-478.77	-255.32	-297.59	-746.18	-563.32	-571.86	-596.69	-552.26	-176.49	0.12191	0.0086323	0.28163	0.0074086	0.010245	0.011664	0.020896	0.033097	0.026226	0.45394	-1.9888	3.88e-05
9841	ZBTB24	-439.11	-142.09	-308.34	-129.98	-666.25	-462.58	-440.63	-412.41	-357.28	-417.39	0.14994	0.17437	0.11206	0.33976	0.0084541	0.0042261	0.061492	0.038492	0.058042	0.0080437	-1.9868	0.0017861
93474	ZNF670	-158.42	12.85	-165.32	-58.332	-257.69	-201.79	-196.29	-118.22	-200.19	-129.46	0.12471	0.65937	0.038667	0.13054	0.017231	0.0047879	0.032101	0.047025	0.034516	0.050651	-1.9863	0.0058271
64328	XPO4	-1785.4	-985.4	-1235.8	-647.65	-2053.4	-1417.4	-1646.3	-1503.5	-1573.4	-976	0.12955	0.065215	0.10129	0.13561	0.010806	0.0052666	0.018852	0.023774	0.03972	0.043459	-1.9861	0.00027091
112869	SGF29	-157.7	-125.25	-64.568	-104.97	-221.23	-186.7	-179.94	-171.93	-157.73	-128.53	0.082951	0.01244	0.3996	0.017577	0.0073341	0.028297	0.077822	0.056773	0.047418	0.041548	-1.9847	1.56e-05
4659	PPP1R12A	-3394.5	-3021.1	-2776.8	-2542.5	-3119.8	-3604.7	-3752.4	-2180.9	-3479.4	-622.09	0.14869	0.02032	0.15164	0.0032731	0.072749	0.0058834	0.015357	0.091992	0.041689	0.59656	-1.9845	1.89e-05
8028	MLLT10	-592.01	-557.09	-462.08	-385.53	-655.31	-611.89	-654.59	-663.77	-630.29	-664.16	0.20972	0.099647	0.27285	0.015015	0.016842	0.022259	0.058154	0.12599	0.062759	0.0068696	-1.9844	1.03e-05
51018	RRP15	-396.72	-574.38	-1008	-768.37	-1388	-1175.1	-1256.4	-1139.5	-1322	-392.22	0.48513	0.037208	0.10394	0.0059519	0.0078673	0.0022386	0.035806	0.025662	0.045435	0.42025	-1.9844	2.13e-05
79180	EFHD2	-773.11	-1377.9	-1068.2	617.6	-1009	-1644.6	-1342.7	-1314.8	-1282.9	-1271.8	0.17721	0.0092505	0.18826	0.12534	0.013164	0.009937	0.13214	0.13691	0.098236	0.040346	-1.9835	0.024077
8565	YARS1	-3047	-2867	-2616.4	-468.37	-3451.9	-3772.6	-3737.8	-2673.5	-1905.9	-2291.2	0.14145	0.0082515	0.10734	0.63065	0.0079128	0.016434	0.027735	0.062446	0.29628	0.060294	-1.9828	0.0032818
10528	NOP56	-3231	-4417	-3867.2	-686.21	-6833.6	-3845.7	-4445.9	-4285.9	-4321.4	251.03	0.11203	0.0057911	0.07991	0.28078	0.0040908	0.020923	0.05066	0.025662	0.055642	0.84952	-1.9812	0.0099857
10629	TAF6L	-187.3	-223.55	-110.49	120.75	-289.27	-287.46	-277.71	-317.87	-159.01	-324.05	0.14073	0.012336	0.39938	0.1691	0.013485	0.029506	0.068355	0.061712	0.1898	0.0067929	-1.9807	0.025652
80346	REEP4	-709.26	-442.25	-514.6	-46.26	-591.6	-664.74	-654.16	-449.47	-594.2	-239.49	0.061831	0.032211	0.095812	0.8017	0.0050037	0.013566	0.055401	0.14901	0.073107	0.094396	-1.9801	0.0033337
201254	CENPX	-653.38	-692.29	-462.36	89.766	-918.3	-910.99	-873.94	-960.65	-757.07	-469.97	0.093549	0.020061	0.27089	0.6136	0.0039809	0.019771	0.094413	0.034874	0.075471	0.048708	-1.977	0.015269
118460	EXOSC6	-535.25	-396.97	-180.11	-91.212	-877.47	-419.68	-440.4	-687.21	-640.46	-565.98	0.05577	0.021627	0.25104	0.53939	0.005016	0.017836	0.17193	0.028968	0.061701	0.0074241	-1.9764	0.0041568
1665	DHX15	-5776.7	-5761.4	-4924.3	-2527.1	-9296.5	-7251.2	-6969.7	-6258.5	-6992.9	-5048.7	0.1027	0.01313	0.14371	0.062606	0.0078748	0.009945	0.051411	0.032585	0.051176	0.027033	-1.9761	3.25e-05
57466	SCAF4	-598.55	-657.04	-408.89	268.89	-533.62	-607.59	-470.73	-615.32	-648.09	-488.16	0.13094	0.012357	0.31917	0.17194	0.0055939	0.042572	0.14701	0.038051	0.027629	0.063473	-1.9759	0.026564
8445	DYRK2	-972.42	-336.07	-801.49	-629.52	-1291.3	-913.65	-964.38	-191.27	-1043.6	-1005.8	0.1276	0.38397	0.087289	0.014498	0.005016	0.0078207	0.041112	0.35308	0.033516	0.0082429	-1.9756	2.87e-05
64960	MRPS15	-825.43	-1276.9	-980.84	-722	-1627.8	-1353.2	-1284.8	-1315.5	-1025.6	-710.19	0.092908	0.0086323	0.16312	0.019776	0.0080822	0.018162	0.061664	0.048414	0.16947	0.085237	-1.9751	1.52e-05
9775	EIF4A3	-1675	-2727.3	-1197.9	337.69	-4020.8	-2319.7	-2436	-2275.4	-2267.8	-1253.4	0.16105	0.0057783	0.31064	0.55265	0.0048293	0.02615	0.090499	0.059699	0.058208	0.083243	-1.9751	0.014771
11335	CBX3	-2285.2	-4270.2	-4566.2	-946.17	-8975.4	-5300.8	-6590.4	-3450.7	-6580.7	-612.82	0.10677	0.011915	0.090735	0.56065	0.0085206	0.004493	0.036349	0.1099	0.057625	0.78449	-1.9745	0.0071568
92856	IMP4	-697.06	-1058.9	-868.39	109.74	-1242.1	-949.67	-921.15	-924.45	-1010.5	-729.78	0.12693	0.013206	0.10181	0.7296	0.0049383	0.026184	0.14259	0.03008	0.079351	0.077703	-1.9745	0.0096344
286257	PAXX	-99.942	-252.6	-72.171	-187.26	-237.94	-264.35	-275.92	-272.34	-249.26	-33.719	0.087521	0.018363	0.71597	7.64e-05	0.02925	0.038489	0.041593	0.0858	0.094526	0.8203	-1.9742	0.00027931
54807	ZNF586	-195.37	-161.55	-141.15	-41.405	-227.18	-178.33	-176.9	-179.3	-111.6	-181.81	0.06924	0.0065175	0.10928	0.40879	0.037829	0.0064239	0.06911	0.069483	0.2583	0.0086604	-1.9742	0.0025667
51559	NT5DC3	-1007.5	-608.99	-480.13	-519.17	-1578.8	-800.73	-699.66	-605.04	-423.12	-585.28	0.17654	0.0056564	0.15713	0.01209	0.0047698	0.014671	0.14458	0.028968	0.225	0.04305	-1.9735	1.83e-05
7186	TRAF2	-399.68	-511.73	-320.62	58.652	-768.9	-622.38	-676.44	-100.15	-547.54	-323.9	0.087781	0.0080279	0.21742	0.71437	0.013749	0.021475	0.055507	0.65056	0.05682	0.028683	-1.9731	0.0097831
22982	DIP2C	-837.46	-474.58	-715.56	-1176.4	-909.6	-1418.2	-1101.1	-939.33	-711.38	-813.17	0.30594	0.37216	0.35383	1.21e-05	0.042749	0.0071772	0.095273	0.1719	0.27801	0.080781	-1.973	1.56e-05
56675	NRIP3	-1894.7	-285.39	-1077.1	1923.9	-2430.8	-999.82	-1076.5	525.51	-1824.6	-2035.8	0.11745	0.076686	0.056466	1.64e-05	0.0052291	0.070605	0.10381	0.26715	0.016191	0.0053019	-1.9726	0.17249
152007	GLIPR2	-1140	-627.5	-471.65	-1002.7	-488.87	-1148.5	-896.2	-811.72	305.7	692.76	0.042748	0.022809	0.23196	7.07e-08	0.02536	0.006089	0.16077	0.12499	0.15101	0.012677	-1.9724	0.12768
26025	PCDHGA12	149.18	403.14	-395.83	-205.14	-216.13	-347.59	-214.07	-14.618	-304.64	-368.47	0.53314	0.0051144	0.015936	0.00020435	0.019836	0.030768	0.19088	0.39558	0.071807	0.012436	-1.9709	0.009896
348995	NUP43	-1745.8	-431.26	-922.18	-629.99	-2597.5	-1354.7	-1777.9	-1531	-1575.3	-1330.7	0.080466	0.11218	0.13956	0.041999	0.0059281	0.0058969	0.018751	0.060161	0.043236	0.015952	-1.9697	4.07e-05
51133	KCTD3	-1498.9	-1383.1	-1533	-859.91	-2771.9	-2257.6	-2225.6	-2288.4	-1842.1	-1676.7	0.12286	0.026174	0.14875	0.057419	0.0081813	0.0096269	0.024491	0.043112	0.065906	0.030134	-1.9695	3.06e-05
7884	SLBP	-1563.7	-1544.5	-1514.5	-737.47	-3170.2	-2301.3	-2670.7	-2250.9	-1998.5	567.53	0.13394	0.016788	0.12018	0.063242	0.0060902	0.0079451	0.041623	0.042914	0.062871	0.25517	-1.9686	0.0089489
4999	ORC2	-707.67	-708.96	-434.72	-383.07	-1340.6	-924.77	-893.04	-743.95	-1028.7	-688.58	0.12734	0.029367	0.18707	0.059091	0.0064079	0.010106	0.019639	0.063474	0.02726	0.030786	-1.9676	4.04e-05
6645	SNTB2	-660.2	-2163.3	-2287.5	-1089	-3451.6	-2619	-2101.2	-2312.1	-1344.7	-3914.8	0.83491	0.016315	0.13307	0.19631	0.0059068	0.0049379	0.037168	0.042914	0.36437	0.0050196	-1.9669	0.0043116
25983	NGDN	-501.77	-543.61	-419.33	40.953	-864.04	-610.95	-671.26	-427.56	-602.98	-278.57	0.085863	0.019727	0.17976	0.81222	0.0059237	0.017516	0.050256	0.08357	0.074256	0.13374	-1.9664	0.0078336
22919	MAPRE1	-2599.7	-3300.4	-3484.8	-3171.7	-5237.6	-4058.6	-4066.1	-3230	-4363.2	-573.48	0.1721	0.030482	0.17398	0.00087719	0.0079481	0.033662	0.12787	0.098044	0.084562	0.76151	-1.966	1.05e-05
26053	AUTS2	-398.88	49.351	-402.44	-242.26	-81.757	-415.75	-435.65	5.7593	-414.55	-422.06	0.059718	0.11448	0.02119	0.0044121	0.090153	0.010282	0.035051	0.67648	0.036897	0.00040898	-1.9659	0.039005
745	MYRF	-281.72	-126.21	-151.84	-36.287	134.22	-267.36	-268.33	66.602	-115.76	-118.13	0.057987	0.0046089	0.013809	0.43086	0.39035	0.01442	0.054528	0.41957	0.061717	0.0017035	-1.9657	0.046341
147372	CCBE1	2853.8	-2013.2	-3772.7	-1194.2	-5890.5	-5179.6	-2117.3	-2312.6	-4724.3	-3243.7	0.17277	0.089822	0.073248	0.025636	0.0049021	0.011639	0.089029	0.1306	0.051197	0.016322	-1.9648	2.72e-05
22994	CEP131	-469.37	-538.73	-382.14	-198.55	-504.12	-590.23	-608.58	-486.5	-480.15	-443.74	0.10933	0.0094334	0.10928	0.065689	0.035102	0.0063749	0.032033	0.03125	0.076798	0.0066703	-1.9628	5.07e-05
6210	RPS15A	-941.06	-9185.9	-6368.4	-3227.5	-12001	-4334.2	-2368.9	-3477.6	-4738	-9564.3	0.18169	0.0050445	0.14512	0.0064405	0.006276	0.0093638	0.20068	0.26822	0.34434	0.0061573	-1.9624	2.44e-05
692203	SNORD88B	-39.709	-35.663	-32.501	-9.749	-36.218	-30.602	-31.695	-26.377	-30.539	-27.27	0.17286	0.010078	0.043924	0.34372	0.0099284	0.024776	0.050256	0.15716	0.13707	0.019849	-1.9576	0.00050014
8568	RRP1	-595.07	-955.42	-730.35	-381.87	-1280.6	-912.83	-1042.7	-929.47	-1072.8	-858.71	0.13325	0.011251	0.10121	0.079268	0.0049383	0.031892	0.07408	0.038315	0.03169	0.011184	-1.957	4.4e-05
79840	NHEJ1	-389.19	-344.25	-190.24	-208.9	-677.35	-450.01	-485.53	-427.5	-453.33	-399.08	0.07129	0.042116	0.29659	0.031984	0.0040908	0.010902	0.038804	0.055569	0.055861	0.020609	-1.9564	3.4e-05
23283	CSTF2T	-1066.6	-674.55	-451.26	-565.69	-1483.3	-1003.5	-1238.9	-1103.6	-865.44	-446.57	0.12087	0.050796	0.34699	0.010119	0.0052858	0.019289	0.035806	0.03125	0.077441	0.13413	-1.9558	1.58e-05
79096	C11orf49	-204.21	-246.37	-19.485	-325.38	-315.46	-402.92	-325.57	-279.28	-314.92	-315.23	0.33018	0.042943	0.946	0.00032401	0.0061398	0.025511	0.14871	0.29837	0.12312	0.031304	-1.9555	1.44e-05
84912	SLC35B4	-735.94	-833.87	-593.52	-1196.7	-2583.7	-1863.7	-1457.9	-1913.6	-2097.2	-733.99	0.42182	0.12181	0.44945	0.0020141	0.0088272	0.0089912	0.036743	0.029792	0.030887	0.23192	-1.9542	1.64e-05
126526	C19orf47	-208.22	-277.24	-274.3	-6.616	-309.19	-291.77	-320.73	-303.28	-338.87	-308.71	0.17299	0.038769	0.070149	0.94437	0.018216	0.078493	0.087701	0.074835	0.053887	0.0068279	-1.9529	0.0029915
134359	POC5	-378.42	-191.13	-254.64	-114.63	-475.88	-348.28	-370.35	-272.12	-386.67	-247.84	0.10292	0.025106	0.077839	0.070995	0.015617	0.014275	0.015438	0.0253	0.055564	0.047464	-1.9527	3.91e-05
9188	DDX21	-6226.8	-6435.1	-6404.2	-2575.5	-7569.6	-5809.8	-6353.6	-5335.9	-6852.6	-1195.3	0.12432	0.008531	0.056466	0.10498	0.011156	0.010848	0.056486	0.028968	0.030242	0.58758	-1.9523	0.00086211
29080	CCDC59	-394.65	-494.85	-483.84	-172.14	-816.7	-547.5	-545.55	-291.76	-671.06	179.12	0.15392	0.021661	0.11071	0.31708	0.0067259	0.0068358	0.052728	0.16362	0.019923	0.23061	-1.9523	0.015862
9793	CKAP5	-12341	-5729.9	-7624	-2320.9	-14378	-8648.1	-10302	-8120.3	-9421.7	-4084.4	0.096143	0.018711	0.08864	0.065246	0.0059785	0.017409	0.026847	0.03821	0.035587	0.097747	-1.952	3.89e-05
64403	CDH24	-510.82	-613.01	-54.764	-0.94849	-698.84	-769.98	-606.2	-698.86	-375.74	-514.04	0.10298	0.013246	0.90576	0.99667	0.0078083	0.0070676	0.049764	0.07274	0.2786	0.0058103	-1.9512	0.018368
84918	LRP11	-4893.4	-507.45	-1841.3	-3284.2	-4900.6	-4084.5	-4287.8	-4438.6	-4710.3	2462.1	0.099507	0.24055	0.36831	0.00082155	0.0061924	0.010947	0.032938	0.043181	0.033053	0.05698	-1.9506	0.015812
9258	MFHAS1	-790.64	-578.65	-263.78	-38.506	-835.62	-337.42	-687.44	-854.56	-677.98	-516.85	0.073958	0.026129	0.30943	0.85963	0.0052282	0.13588	0.048524	0.029582	0.023503	0.023129	-1.9496	0.0067278
55748	CNDP2	-819.41	-1513.5	-166.1	-1232.6	-1612.6	-1548.2	-1322.5	-1489	-1147.4	-1442.6	0.2183	0.010098	0.88673	0.00047313	0.0044399	0.048375	0.14692	0.038043	0.17545	0.062541	-1.9495	2.12e-05
10574	CCT7	-5249.2	-9435	-8023.7	-1158.4	-12649	-7944.4	-8380.2	-7741.2	-8538	-5907.3	0.12734	0.0066256	0.083229	0.50367	0.0043215	0.036458	0.11866	0.051827	0.087555	0.045963	-1.9483	0.001873
79832	QSER1	-1892.9	-1540.3	-1320.5	-754.36	-1433.5	-1596	-1824.8	-1654.4	-1537.9	-1249.4	0.054177	0.02247	0.094737	0.07934	0.014225	0.0055401	0.021535	0.037377	0.053351	0.029044	-1.9481	5.22e-05
9933	PUM3	-1791.7	-1834.9	-1916.1	-850.71	-2694.5	-2050.5	-1999.7	-1613.1	-2251.7	-139.02	0.12441	0.0081695	0.068561	0.11843	0.0086302	0.0085409	0.060484	0.040216	0.041318	0.78921	-1.9479	0.0017759
29109	FHOD1	-1234.6	-1542	-792.23	-233.29	-1440.2	-1629.5	-1525.7	-1747.7	-782.28	-948.82	0.13116	0.008362	0.2864	0.55241	0.0065703	0.012843	0.062106	0.031905	0.14804	0.025648	-1.9477	0.0032262
90390	MED30	-181.92	-135.47	-73.548	-107.77	-299.64	-243.07	-205.95	-153.85	-216.5	-56.886	0.1073	0.027347	0.31824	0.014029	0.0075846	0.0070066	0.03905	0.10914	0.070909	0.15671	-1.9469	1.91e-05
85459	CEP295	-1648.8	-654.83	-784.68	-105.72	-1840.5	-920.75	-1018	-1030.2	-1012.6	153.95	0.063817	0.021416	0.1109	0.66296	0.014559	0.0053616	0.012027	0.028968	0.058844	0.49477	-1.9469	0.027444
3336	HSPE1	-130.64	-367.18	-835.39	7.8237	-1269.1	-535.59	-662.16	-788.68	-1111.1	-517.64	0.18463	0.040735	0.027481	0.97302	0.021289	0.0095503	0.087428	0.049117	0.051102	0.18136	-1.9467	0.0049599
23076	RRP1B	-1761.8	-1663.9	-1506.4	-467.8	-3196.9	-2173.9	-2365.7	-1976.9	-1576.6	-1271.1	0.17933	0.014545	0.094355	0.26231	0.0051549	0.01184	0.040491	0.038062	0.10443	0.05197	-1.9464	0.00053156
128710	SLX4IP	-228.49	-165.75	23.954	-25.049	-238.9	-108.73	-131.1	-184.05	-146.62	-109.13	0.098752	0.017736	0.756	0.67865	0.0046711	0.021305	0.083712	0.038239	0.039545	0.021516	-1.9458	0.014215
84881	RPUSD4	-435.51	-787.51	-506.56	-214.47	-1073	-693.9	-630.85	-573.8	-715.07	-703.19	0.18068	0.0068416	0.17193	0.20128	0.0064248	0.02832	0.07669	0.12714	0.056191	0.0071784	-1.9452	0.00040671
6205	RPS11	-4815	-13819	-9986.7	-8505.1	-18050	-11903	-7219.8	-1406.2	-7504.1	-14723	0.14115	0.0076127	0.15301	0.0022647	0.0042018	0.017517	0.324	0.80546	0.27537	0.0069213	-1.9446	4.1e-05
132332	TMEM155	-45.042	-35.312	-182.61	-107.42	-661.84	-39.055	-73.085	-47.356	-283.1	302.31	0.20664	0.059548	0.075934	0.00084004	0.0044954	0.035781	0.33695	0.21822	0.041212	0.0096131	-1.944	0.0028927
1445	CSK	-448.47	-1316	-804.28	-258.14	-1467.8	-1493.7	-1134.9	-1412.5	-995.03	-1298.2	0.19971	0.0057089	0.20884	0.43086	0.0044399	0.01592	0.14391	0.034002	0.17866	0.0075193	-1.944	0.0043674
9014	TAF1B	-478.73	-334.4	-312.82	43.73	-1087.3	-882.37	-851.96	-897.14	-766.12	-510.11	0.16321	0.031953	0.36559	0.75291	0.01348	0.0064143	0.055312	0.021595	0.07101	0.038114	-1.9439	0.010997
200894	ARL13B	-389.84	-135.12	-175.03	-277.54	-480.31	-424.76	-455.73	-410.54	-343.27	-12.102	0.12094	0.16671	0.20607	0.0014978	0.011616	0.0038929	0.015552	0.039893	0.052864	0.90464	-1.9437	0.00080023
5496	PPM1G	-2634.4	-3607.1	-3125	-19.422	-5618	-3646	-3554.5	-3115.7	-3666.5	-1840.8	0.1915	0.0089611	0.09298	0.98459	0.0040908	0.03193	0.12556	0.044756	0.071697	0.090258	-1.9436	0.0061815
728689	EIF3CL	-209.49	-472.02	-475.49	-687.17	-155.58	-630.28	-559.44	-43.431	-148.71	-976.48	0.14131	0.090942	0.22855	0.0040756	0.18646	0.023371	0.059876	0.14782	0.11372	0.040001	-1.9435	6.16e-06
7746	ZSCAN9	-286.69	-122.42	-102.2	75.747	-468.33	-172.48	-262.78	-237.9	-321.48	-283.43	0.14267	0.049122	0.55664	0.36043	0.0041665	0.12781	0.042318	0.0828	0.016358	0.020859	-1.9417	0.023736
23239	PHLPP1	-473.44	-555.57	-86.284	-9.3221	-688.47	-621.49	-482.19	-554.83	-190.66	-552.2	0.048439	0.007114	0.63135	0.95651	0.0051036	0.016178	0.053571	0.052757	0.38984	0.0079863	-1.9413	0.017832
55111	PLEKHJ1	-534.51	-740.68	-388.45	-693.31	-971.88	-902.26	-816.38	-724.89	-416.52	-559.44	0.21159	0.016497	0.40332	0.00085994	0.011402	0.031272	0.14498	0.1192	0.47936	0.067587	-1.9409	9.99e-06
55916	NXT2	-222.11	-126.56	-105.86	-56.692	-289.69	-236.61	-291.28	-300.97	-229.87	-175.72	0.10024	0.10747	0.15199	0.41273	0.013367	0.0040535	0.043638	0.024307	0.026674	0.05377	-1.9399	0.0020996
84623	KIRREL3	330.18	-1141.4	-271.84	-600.46	-514.7	-920.49	-494.05	750.14	-1170.2	-554.07	0.52035	0.011351	0.37534	2.12e-05	0.40392	0.0049034	0.24766	0.071763	0.026363	0.035198	-1.9399	0.006941
92667	MGME1	-844.11	-518.65	-516.15	249.37	-1485	-819.98	-983.14	-923.68	-985.59	-483.63	0.074982	0.017198	0.23387	0.28295	0.0049021	0.047653	0.065414	0.069246	0.065706	0.087032	-1.9391	0.02084
80139	ZNF703	416.13	-773.3	-964.61	-1107.5	-160.09	-758.34	-659.69	185.36	-567.18	-1111.1	0.15566	0.044109	0.047514	7.46e-06	0.072788	0.084825	0.36177	0.81559	0.31416	0.0048327	-1.9388	0.0020309
54927	CHCHD3	-771.39	-879.11	-718.13	-644.01	-1732.7	-1319.9	-1224.6	-1536	-1347.6	-952.17	0.12321	0.033642	0.26188	0.018263	0.0047408	0.0090458	0.07408	0.039609	0.065157	0.11638	-1.9379	2.08e-05
10174	SORBS3	-766.91	-1788.9	-580.96	-1695.4	-640.56	-1996.9	-1568.5	850.39	-1705	-990.98	0.32594	0.024832	0.63156	7.86e-05	0.009626	0.015543	0.18609	0.561	0.086427	0.13122	-1.9369	8.62e-05
9138	ARHGEF1	-1189.8	-1689.5	-770.57	-874.73	-1253	-1765.6	-1473.1	-1319.3	-1428.4	-1322.3	0.12734	0.011197	0.31642	0.025871	0.052375	0.010216	0.09017	0.15006	0.044966	0.01026	-1.9362	2.15e-05
10793	ZNF273	-109.17	5.7361	-82.799	-56.458	-271.51	-70.331	-143.57	-106.9	-182.95	-68.596	0.13394	0.81541	0.078948	0.028436	0.011125	0.031128	0.017235	0.19873	0.026236	0.017265	-1.935	0.0013362
54149	C21orf91	-424.93	-326.91	-331.11	-70.226	-382.48	-257.39	-331.66	-350.04	-336.5	-222.45	0.10323	0.0077238	0.092259	0.60596	0.0097718	0.040593	0.046554	0.064819	0.05694	0.13156	-1.9349	0.0018231
283899	INO80E	-528.48	-483.84	-403.17	-480.32	-803.28	-765.91	-688.2	-705.66	-615.31	-483.86	0.15501	0.030091	0.33254	0.008814	0.014452	0.032793	0.14309	0.065755	0.112	0.061062	-1.9332	8.71e-06
85451	UNK	-407.54	-178.83	-385.74	-314.76	-609.51	-680.42	-568.16	-557.37	-565.58	-460.78	0.14994	0.38965	0.17903	0.011116	0.0052363	0.003859	0.084595	0.079781	0.03944	0.013594	-1.9332	3.03e-05
6191	RPS4X	-4285.6	-15263	-11056	-9076.2	-26914	-16612	-11079	-15477	-14331	-22163	0.14291	0.0062334	0.26502	0.010995	0.0063443	0.010452	0.20386	0.12104	0.20097	0.010366	-1.9331	2.58e-05
55276	PGM2	-938.68	-1067.7	-1211	-624.36	-2453.4	-886.13	-776.16	-921.38	-1904.7	-1275.1	0.12588	0.008523	0.10978	0.034767	0.010332	0.051995	0.19503	0.05737	0.054851	0.033179	-1.9322	1.87e-05
9111	NMI	-115.48	-165.47	-44.631	-148.73	-104.05	-201.49	-197.82	-150.47	-80.77	74.354	0.25513	0.022664	0.69382	2.61e-05	0.019984	0.0022622	0.025897	0.13099	0.48596	0.40575	-1.9287	0.019451
822	CAPG	-323.51	-1041.2	76.273	-1221.8	-1479	-1772.7	-1522.2	-10.884	-708.52	-2210.2	0.55476	0.0090444	0.94081	1.5e-05	0.018489	0.037909	0.12001	0.93355	0.47427	0.0035229	-1.9283	0.0071637
63897	HEATR6	-831.36	-580.87	-231.11	-443.36	-1088.4	-1025.7	-928.24	-399.29	-881.21	-477.36	0.080961	0.023207	0.58566	0.018611	0.0099641	0.0098579	0.035773	0.27061	0.027926	0.029801	-1.9277	3.42e-05
27131	SNX5	-1161.3	-2604.5	-2136.4	-747.57	-3263.9	-2210.8	-1977.2	-1831	-2297.1	-1760.7	0.13833	0.0060402	0.11632	0.060286	0.0095093	0.010099	0.055535	0.14989	0.098712	0.035252	-1.9274	3.41e-05
26575	RGS17	-89.876	-85.638	-88.406	28.072	-33.904	-70.219	-85.738	-13.864	-46.007	-82.289	0.13305	0.0064255	0.03176	0.33152	0.064945	0.06532	0.068559	0.5486	0.088339	0.02079	-1.9273	0.016339
57178	ZMIZ1	-3060.8	-2374.4	-2393.5	-1694.4	-1603.8	-3245.1	-2971.7	-2929.7	-3024	-2987.4	0.121	0.03846	0.16621	0.0501	0.0059068	0.022685	0.072386	0.10961	0.073266	0.012587	-1.9265	2.48e-05
117854	TRIM6	-319.3	-66.9	-102.28	-125.47	-377.11	-359.41	-351.18	88.12	-353.93	-130.81	0.15433	0.015014	0.30623	0.054114	0.0047931	0.0045276	0.050841	0.61685	0.036223	0.045507	-1.9265	0.001162
5599	MAPK8	-1212.3	-1243.4	-946.63	-50.598	-1459.2	-1301.1	-1014.7	-1036.5	-1336.9	-37.381	0.13116	0.0063165	0.10122	0.88167	0.019736	0.0085665	0.095973	0.042644	0.017923	0.92149	-1.9249	0.013682
1316	KLF6	-3596.2	-5104.5	-1092.4	-2959.1	-3821.3	-4871.6	-3076.2	-3740.6	-5044.5	-4930	0.18647	0.0096917	0.70778	0.0045435	0.0079128	0.022279	0.30454	0.080255	0.039348	0.0093421	-1.9247	3.1e-05
51530	ZC3HC1	-503.17	-557.22	-226.15	-342.16	-982.94	-804.35	-800.65	-789.27	-688.78	-587.39	0.20288	0.019834	0.5275	0.021754	0.0045928	0.014281	0.044706	0.019449	0.054749	0.019682	-1.9246	4.04e-05
91801	ALKBH8	-278.95	-234.58	-281.74	32.647	-485.41	-485.06	-444.3	-448.48	-392.56	-277.48	0.22041	0.080885	0.16605	0.81265	0.0095142	0.0022169	0.058859	0.019449	0.039351	0.083251	-1.9245	0.013463
6895	TARBP2	-341.22	-743.62	-465.28	-6.1817	-899.9	-700.33	-681.55	-794.73	-620.92	-641.3	0.27924	0.012761	0.20573	0.97813	0.0062681	0.045783	0.11877	0.048499	0.097159	0.0047489	-1.9238	0.0070486
25777	SUN2	-3311.9	-3110.2	-3008.3	-85.02	-4729.1	-5579.4	-5525	-3073	-3264.3	-1173.9	0.19231	0.027419	0.12534	0.92766	0.025395	0.0087233	0.034126	0.12982	0.05741	0.088762	-1.9228	0.0032149
153443	SRFBP1	-558.37	-310.27	-435.54	-149.87	-761.22	-493.55	-601.36	-461.91	-584.88	-226.41	0.11901	0.019754	0.10857	0.32643	0.010043	0.0087094	0.032156	0.017686	0.05037	0.22007	-1.9215	0.001455
1674	DES	-124.18	-154.52	-57.087	13.701	-291.14	-122.64	17.231	-2.0513	-151.73	-163.88	0.13305	0.0065175	0.027522	0.51879	0.0042853	0.039825	0.77417	0.89469	0.064572	0.0042235	-1.9213	0.042325
90378	SAMD1	-403.58	-233.83	-218.93	-272.59	-776.26	-607.77	-553.5	-618.76	-567.89	-237.89	0.12918	0.056282	0.079275	0.052237	0.016804	0.0232	0.07198	0.034018	0.10112	0.022488	-1.9208	1.96e-05
1407	CRY1	-553.82	-446.7	-632.86	17.541	-974.15	-861.94	-658.59	-707.2	-944.08	-368.83	0.17946	0.026513	0.14391	0.93924	0.012494	0.013513	0.10096	0.028968	0.020975	0.14673	-1.9203	0.0063942
399815	C10orf88B	-39.289	-22.164	-29.531	3.55e-15	-58.656	-48.341	-33.874	-35.924	-48.986	-17.551	0.25314	0.0427	0.10091	1	0.010644	0.012648	0.059521	0.088065	0.030242	0.14772	-1.9196	0.0041107
92949	ADAMTSL1	-1043	733.55	-1878.4	-1228.8	615.29	-1425.9	-236.17	-592.76	-1830.5	-2125.3	0.070888	0.12808	0.012737	1.48e-05	0.4623	0.041658	0.8787	0.099887	0.032494	0.0059766	-1.9177	0.071035
51807	TUBA8	-164.02	-66.625	-61.583	26.189	-31.297	-149.64	-151.98	-51.766	-31.892	-36.071	0.075222	0.01602	0.20836	0.24125	0.021967	0.0051206	0.05597	0.082871	0.10816	0.12919	-1.915	0.024577
2935	GSPT1	-2817.3	-3757.2	-3127.5	-2579.3	-4729.7	-4753.7	-4298.2	-4732.6	-4657.5	-2784.6	0.27925	0.034289	0.20863	0.018956	0.014008	0.020456	0.10351	0.036414	0.055451	0.11592	-1.9138	1.24e-05
57455	REXO1	-502.44	-740.63	-448.59	429.46	-534.25	-675.29	-631.46	-473.18	-743.62	-684.09	0.12649	0.014051	0.26588	0.040844	0.029894	0.058106	0.15974	0.070054	0.0499	0.0092815	-1.9138	0.039044
58527	ABRACL	-470.4	-530.03	-481.46	144.01	-803.97	-513.99	-320.67	-714.86	-750.65	-1172.2	0.11035	0.0074361	0.26743	0.48751	0.0037191	0.026663	0.38568	0.031903	0.10831	0.01019	-1.9133	0.029085
84916	UTP4	-220.43	-557.53	-482.5	-69.427	-828.93	-377.14	-467.53	-500.99	-589.48	-443.26	0.24494	0.018363	0.052611	0.72763	0.0086116	0.13858	0.086544	0.040205	0.054749	0.016869	-1.9122	0.002076
81892	SLIRP	-495.94	-989.02	-843.06	270	-1703.6	-874.65	-841.45	-560.55	-855.49	-656.93	0.19532	0.007724	0.13811	0.18165	0.0047696	0.037426	0.12033	0.11727	0.21576	0.030992	-1.9118	0.024988
10082	GPC6	-1664.3	1457	-1474.5	-1052.5	161.15	-1184.9	-1593.8	302.2	-811.4	-819.08	0.044108	0.0016831	0.030886	0.00011906	0.84857	0.007623	0.017107	0.26109	0.17486	0.048597	-1.9112	0.060863
80233	FAAP100	-402.41	-806.9	-303.58	-653.02	-570.2	-865.64	-686.79	-605.71	-392.74	-724.84	0.41143	0.016852	0.48924	0.00062502	0.137	0.020515	0.11535	0.063336	0.35956	0.010136	-1.9107	1.44e-05
10667	FARS2	-244.98	-226.65	-125.64	-163.94	-351.45	-335.77	-294.63	-267.58	-255.65	-240.7	0.21846	0.076004	0.29398	0.022494	0.0037191	0.0071523	0.075063	0.1297	0.065937	0.0094563	-1.9103	3.43e-05
254394	MCM9	-206.93	-168.25	-37.816	-107.32	-303.72	-272.9	-272.53	-250.3	-194.55	-55.955	0.15727	0.028985	0.7264	0.076869	0.0077704	0.0010594	0.024083	0.043979	0.01681	0.24678	-1.9099	0.0058986
92170	MTG1	-325.93	-689.9	-381.38	-218.75	-718.98	-694.71	-570.46	-612.15	-470.53	-591.82	0.20728	0.0064849	0.2221	0.070954	0.0054456	0.0087949	0.13153	0.045716	0.12226	0.0051577	-1.9096	0.00034739
54903	MKS1	-246.87	-306.65	-72.056	-144.88	-393.45	-294.39	-314.34	-264.14	-166.43	-219.08	0.092556	0.0074583	0.5716	0.029794	0.0046913	0.010129	0.025648	0.10753	0.19574	0.033213	-1.9093	0.00046653
8886	DDX18	-1879	-2403	-2205.2	-781.75	-4099.9	-2904.7	-2947.1	-2664.1	-3126.7	-1060.3	0.1085	0.017385	0.12434	0.25768	0.0065235	0.0059358	0.050256	0.040216	0.045286	0.20143	-1.9086	0.0010987
80198	MUS81	-1066.1	-989.14	-710.9	-371.23	-1326.4	-1165.4	-1037.1	-725.24	-1011.6	-846.09	0.10767	0.0099407	0.10877	0.092503	0.0095174	0.021445	0.063513	0.047886	0.067618	0.0083732	-1.9078	5.38e-05
83956	RACGAP1P	-100.51	-54.019	-59.362	-35.426	-14.477	-91.974	-92.641	-5.1197	-39.185	-11.062	0.084016	0.031504	0.12295	0.0075163	0.088886	0.0061738	0.030914	0.72385	0.069984	0.20051	-1.9073	1.64e-05
56105	PCDHGA11	88.712	285.04	-441.69	-45.651	-372.01	-456.11	-402.36	-336.62	-388.67	-328.09	0.84314	0.0063165	0.018094	0.6903	0.0061881	0.0076177	0.049497	0.028968	0.046181	0.040508	-1.9054	0.068664
78996	CYREN	-584.36	-485.85	-179.5	179.55	-835.05	-673.09	-698.77	-520.21	-415.65	-361.34	0.10768	0.020192	0.59425	0.25446	0.0040908	0.015325	0.050282	0.040008	0.16502	0.046416	-1.9047	0.031723
83871	RAB34	-1731.5	-1861.9	-414.83	-651.41	-3746.5	-3232	-2739.9	-3043.8	-2795.1	-2468.5	0.21604	0.036393	0.8122	0.33771	0.0039831	0.014367	0.10293	0.071423	0.03275	0.0073678	-1.9025	0.0057726
256227	STEAP1B	-131.66	-663.67	-417.34	64.923	-1067.5	-61.514	-164.35	-737.02	-756.37	-282.76	0.19178	0.0051641	0.044941	0.24694	0.0068432	0.36363	0.10293	0.031607	0.044379	0.10698	-1.9017	0.027304
65975	STK33	-84.86	-85.068	-16.069	-53.603	-137.73	-57.778	-114.28	-37.923	-64.49	-114.33	0.12067	0.010631	0.70877	0.0075487	0.0067713	0.046166	0.018332	0.15247	0.35607	0.0069033	-1.9011	0.00038317
4609	MYC	-1198.2	-2304.5	-1528.5	-621.79	-1644.3	-1228.5	-242.87	1205.3	-1661.1	-2025.7	0.10491	0.0051614	0.040519	0.089847	0.031077	0.064351	0.8468	0.058436	0.033713	0.00048222	-1.9007	0.010693
338773	TMEM119	-150.83	3248.4	432.42	-631.89	-164.17	-1715.5	-271.53	-66.023	464.75	-3637	0.058606	0.0025095	0.48783	9.07e-07	0.0041872	0.028822	0.072503	0.0892	0.026226	0.0007821	-1.9004	0.29264
84959	UBASH3B	348.56	-2849.2	-2322.1	-651.71	-3226.9	-2214.1	-702.16	-1179.4	-2507.8	-2026.4	0.87116	0.0071005	0.031381	0.46406	0.0073768	0.025019	0.67695	0.10256	0.043655	0.009032	-1.9003	0.0088175
10726	NUDC	-1152.6	-2573.4	-2245.3	-1225.9	-3555	-3047.4	-2872.2	-2719.8	-3049.1	-1916.4	0.12094	0.006899	0.12048	0.068691	0.0049737	0.017713	0.078577	0.062965	0.050638	0.061482	-1.9002	4.58e-05
5859	QARS1	-1158.5	-3603.2	-1335.2	-2071.3	-3501.6	-3559.5	-2487.9	-2954.3	-2265.3	-3203.4	0.5424	0.0081151	0.42994	0.006999	0.0090656	0.021305	0.1511	0.091594	0.1567	0.011205	-1.9001	2.13e-05
54537	SHLD2	-319.42	-419.74	-429.5	15.267	-1353.8	-643.76	-708.53	-865.38	-1051.8	-359.59	0.10063	0.032207	0.19995	0.96072	0.024094	0.0065242	0.042391	0.039305	0.038807	0.17006	-1.8988	0.0075328
126133	ALDH16A1	-467.15	-461.73	-145.14	-278.09	-496.17	-481.56	-566.23	-610.25	-428.51	-435.63	0.12476	0.017886	0.43427	0.022421	0.020057	0.037656	0.053097	0.036085	0.1101	0.012316	-1.8972	2.47e-05
2037	EPB41L2	1077.6	-2755	-3049	-4648.9	-3988.8	-5796.9	-5239	-310.95	-1283.6	3559.2	0.81289	0.020264	0.34675	2.63e-07	0.0046785	0.0061935	0.051504	0.93771	0.60931	0.076668	-1.8967	0.065974
4602	MYB	-37.499	-24.078	-34.883	-19.803	-59.774	-42.99	-46.973	-27.929	-40.689	-46.968	0.32768	0.023803	0.040919	0.05727	0.0088511	0.017236	0.087227	0.12341	0.15056	0.024318	-1.894	2.71e-05
8899	PRPF4B	-1983.5	-2389.8	-1904.7	-204.99	-3120.2	-1937.1	-2381.6	-2351.1	-2397.7	-1018.6	0.1492	0.01386	0.18986	0.80216	0.012513	0.021245	0.013329	0.043809	0.086866	0.17394	-1.8935	0.005649
25792	CIZ1	-1158.8	-1946.3	-823.04	-186.24	-1538.2	-2400.6	-1951.9	-2079.4	-2179.3	-2502.1	0.19303	0.017187	0.50998	0.76324	0.0097978	0.019383	0.14129	0.058782	0.051317	0.0046101	-1.8922	0.0064348
27341	RRP7A	-488.34	-1203.5	-1406.1	-469.5	-1913.4	-884.08	-856.39	-1066.1	-1083.6	-1130.5	0.14167	0.010339	0.040616	0.056092	0.0065042	0.028284	0.11733	0.045331	0.18707	0.025431	-1.8918	3.81e-05
387640	SKIDA1	-118.33	-49.919	-58.801	39.082	-201.82	-28.213	-121.42	-12.801	-102.19	-109.16	0.123	0.061965	0.05351	0.12839	0.0040651	0.68744	0.043003	0.48353	0.048907	0.0042425	-1.8912	0.045453
646719	NIPBL-DT	-341.53	-75.988	-156.99	164.63	-421.93	-219.52	-292.67	-213.51	-272.03	-167.13	0.14277	0.36005	0.3076	0.070928	0.0077252	0.0068628	0.028017	0.054396	0.061039	0.05322	-1.891	0.042671
80305	TRABD	-432.3	-704.18	-560.38	159.45	-498.51	-549.86	-509.71	-299.1	-616.62	-582.32	0.080945	0.0085666	0.091238	0.36272	0.036606	0.081218	0.16744	0.42843	0.0382	0.0098471	-1.8899	0.017319
165	AEBP1	-2219.4	1131.7	-3083.2	-1976.8	-1202.2	-3170	-1369.9	-1.274	-2164.9	-1400.9	0.057473	0.0094309	0.02566	0.00037846	0.15138	0.014421	0.23679	0.97624	0.044995	0.0043688	-1.8897	0.021504
54148	MRPL39	-601.21	-539.56	-546.9	61.666	-1002.4	-669.82	-727.53	-438.55	-690.34	-254.33	0.077212	0.031087	0.11332	0.71295	0.012112	0.010587	0.066735	0.11826	0.053038	0.23175	-1.8892	0.0092625
51102	MECR	-260.75	-350.64	-201.89	-195.97	-361.83	-390.12	-331.02	-256.55	-315.44	-390.31	0.16925	0.0091287	0.29091	0.035835	0.0067171	0.013331	0.092735	0.078417	0.12092	0.0086604	-1.8886	4.07e-05
10797	MTHFD2	-2233.1	-2208.1	-2002.1	-1579.3	-1383.1	-2435.3	-2570.6	-626.64	-1630.1	1759.6	0.091709	0.0047836	0.046522	0.0035133	0.1334	0.0088763	0.018332	0.45853	0.16172	0.041867	-1.8885	0.018423
8501	SLC43A1	-164.13	-224.07	-105.56	-236.95	-285.73	-265.96	-31.762	109.34	160.36	-258.21	0.12873	0.014736	0.47619	1.64e-05	0.0049021	0.0056649	0.88919	0.46332	0.19206	0.012946	-1.8884	0.058254
57496	MRTFB	-519.6	-597.31	-140.77	-284.13	-297.32	-576.4	-628.49	-615.57	-452.38	-569.79	0.17084	0.017358	0.73123	0.033793	0.026377	0.014816	0.018332	0.022202	0.10402	0.006278	-1.8879	0.00047767
4953	ODC1	-4201.3	-5456.5	-5481.7	4659.7	-8149.5	-1621.5	-4970.2	-4834.7	-6807.2	-1200.4	0.06924	0.006081	0.076946	0.00019949	0.0045005	0.20942	0.052728	0.015379	0.046187	0.58125	-1.8879	0.14605
6137	RPL13	-1583	-12575	-7198	-7141.8	-16109	-10908	-5045.9	-6190.2	-7728.8	-14935	0.17119	0.009229	0.19339	0.0041198	0.0054792	0.021682	0.25514	0.44932	0.39625	0.011541	-1.8875	2.43e-05
55167	MSL2	-578.85	-259.63	-432.26	-169.42	-841.64	-709.25	-761.8	-578.27	-617.78	-553.13	0.14609	0.071089	0.13483	0.14343	0.0099132	0.0087664	0.022267	0.039305	0.055488	0.012271	-1.887	0.00021383
30811	HUNK	-309.08	69.231	-28.252	-158.37	-32.557	-286.49	-262.73	-3.9699	-101.43	-187.21	0.056232	0.15494	0.73267	0.00056403	0.012906	0.0077116	0.075445	0.81283	0.026618	0.00075948	-1.887	0.040189
10097	ACTR2	-2513.3	-6818.7	-7196.7	-5887.7	-5738.3	-8505	-8037	-7918.9	-7231.1	-1331.8	0.33018	0.020416	0.11148	0.0039794	0.025772	0.0051206	0.065101	0.067958	0.093864	0.77949	-1.8865	2.57e-05
2342	FNTB	-39.567	-25.239	-28.507	-38.583	-46.451	-44.031	-35.541	-36.735	-28.441	-17.651	0.30175	0.19412	0.25744	0.00057068	0.012521	0.045197	0.21012	0.13826	0.20772	0.11464	-1.8863	7.89e-06
4928	NUP98	-4605.3	-3490.9	-2735.9	767.39	-6819.8	-4332.8	-3228.2	-4065.4	-4267.8	-3224.3	0.17101	0.038044	0.21364	0.51082	0.0077904	0.030172	0.089489	0.03008	0.066117	0.037211	-1.886	0.011523
8761	PABPC4	-2133.4	-4576.9	-3849.5	-1909.7	-4600.9	-4393	-3210	-3831.7	-2987.4	-4331.7	0.14374	0.0064849	0.068496	0.050553	0.0063443	0.011506	0.15456	0.07406	0.18755	0.0071405	-1.884	5.82e-05
51520	LARS1	-2273.1	-2826.6	-2385.1	-1988.6	-3307.6	-3555.7	-2890.4	-2379.8	-2524.2	-983.62	0.25037	0.020262	0.20683	0.0044164	0.057353	0.014031	0.065702	0.059446	0.14357	0.38756	-1.8835	1.32e-05
124454	EARS2	-519.28	-1175.6	-687.8	-645.35	-1556.8	-860.38	-864.72	-578.14	-635.7	-584.09	0.29565	0.010622	0.2122	0.015539	0.0059237	0.041417	0.078682	0.082799	0.23454	0.064036	-1.8834	1.82e-05
1678	TIMM8A	-74.427	-224.22	-230.5	-69.172	-309.08	-209.13	-203.13	-261.35	-268.75	-236.08	0.19376	0.0096851	0.064352	0.29711	0.0060656	0.0089034	0.10197	0.044962	0.085037	0.073166	-1.8819	0.00070039
9526	MPDU1	-1213.7	-1355.1	-940.01	-622.52	-2499.9	-1903.3	-1768.1	-1919	-1679.3	-1995	0.1784	0.017896	0.26278	0.098081	0.0040336	0.019335	0.091408	0.034002	0.069436	0.0054751	-1.8816	0.00034051
285598	ARL10	-381.83	-395.6	-295.57	-267.14	-358.36	-281.11	-152.52	-263.62	-407.27	-419.68	0.24082	0.018265	0.10708	0.014532	0.010906	0.08312	0.52584	0.12993	0.026321	0.0048516	-1.8802	3.14e-05
6608	SMO	-682.51	25.955	-329.63	-683.7	-792.76	-779.08	-736.43	42.096	141.47	-457.52	0.042346	0.86584	0.34045	6.78e-06	0.01359	0.011002	0.01948	0.51369	0.53943	0.020266	-1.8776	0.048209
22847	ZNF507	-671.13	-647.84	-506.42	-316.09	-623.81	-717.58	-701.37	-736.89	-644.37	-216.11	0.14497	0.013893	0.1501	0.099315	0.01364	0.0046635	0.023971	0.015467	0.040305	0.3404	-1.8769	0.00077382
127943	FCRLB	-63.568	-77.864	-52.081	48.44	-66.672	-48.571	-73.838	-66.703	-76.314	-7.0163	0.14845	0.0023493	0.044374	0.013672	0.013052	0.10772	0.055976	0.086093	0.05312	0.82637	-1.8768	0.070667
51318	MRPL35	-864.74	-647.35	-775.58	-613.12	-1994.3	-1296.1	-1438.1	-1338.9	-1356.5	-715.98	0.13553	0.028519	0.26328	0.029555	0.0047408	0.0043735	0.047236	0.028968	0.056098	0.12924	-1.8765	4.81e-05
51163	DBR1	-304.23	-183.19	-171.69	-279.05	-652.91	-532.68	-563.78	-449.44	-483.22	-214.52	0.24116	0.090264	0.51002	0.0049711	0.013088	0.0094226	0.036022	0.028968	0.098345	0.16156	-1.8758	2.16e-05
115825	WDFY2	-900.32	-840.65	-800.13	-494.62	-482.54	-920.86	-572.39	-247.57	-965.57	-906.35	0.10399	0.0053121	0.076491	0.038232	0.064046	0.016137	0.17035	0.5575	0.037136	0.0076262	-1.8751	4.11e-05
84946	LTV1	-730.68	-1283.2	-1098.5	-505.31	-1596.4	-1336.3	-1289.6	-1288.6	-1308	73.11	0.15082	0.0067019	0.15978	0.063087	0.0080827	0.0071661	0.070586	0.029582	0.038984	0.88495	-1.8739	0.0038911
54587	MXRA8	-2856.1	-2944.9	-1672.2	-5666	-5449.1	-7941.4	-5477.2	-6362.3	-4092	-6991.8	0.25487	0.29916	0.64354	0.0001803	0.015299	0.012287	0.15868	0.08731	0.29941	0.011706	-1.8722	2.57e-05
6650	CAPN15	-902.41	-1158.1	-817.87	241.9	-559.71	-996.56	-1090.9	-1191.8	-1071.1	-990.15	0.12948	0.01099	0.1605	0.48306	0.12276	0.061044	0.068284	0.059225	0.073645	0.0075168	-1.8718	0.013532
29855	UBN1	-1244.6	-1366.2	-1398.4	858	-2322.8	-1336	-1713.3	-1433.9	-831.98	-1698.7	0.2536	0.02028	0.12151	0.099758	0.0041872	0.10093	0.07408	0.039904	0.32742	0.0088805	-1.8718	0.038882
11224	RPL35	-2261.8	-7946	-5682.7	-3195.1	-10037	-5023	-3853	-4207.2	-4130.1	-3818.1	0.12633	0.004218	0.12655	0.0075163	0.0070241	0.027359	0.12303	0.085977	0.40789	0.16077	-1.8712	2.65e-05
128077	LIX1L	-1185.7	-838.34	-345.94	-466.33	-1237.8	-1331.8	-1143.3	-1158.4	-783.7	-1119.6	0.13965	0.028484	0.50832	0.12907	0.0051549	0.0050675	0.042763	0.069644	0.14962	0.0099681	-1.8712	0.0014725
10642	IGF2BP1	-2169.1	-917.98	-1103.9	-1054.2	-2604.3	-2477.8	-2113.5	-1813.9	-2385.7	-2272.2	0.16321	0.027016	0.28007	0.08297	0.0044554	0.022652	0.071954	0.050413	0.027743	0.0065641	-1.871	0.00014319
7188	TRAF5	-272.72	-383.32	-95.717	-448.67	-109.27	-516.27	-190.24	-12.095	-318.47	-374.81	0.45985	0.067532	0.79668	2.1e-07	0.63306	0.0066395	0.56469	0.97475	0.089961	0.005807	-1.8707	0.018087
26027	ACOT11	-43.692	-89.986	-85.272	-65.554	-57.301	-11.414	-21.467	-95.478	-82.232	-86.164	0.36211	0.0045219	0.028961	0.00095575	0.049742	0.77984	0.61391	0.037467	0.046436	0.012978	-1.8693	0.00055645
10105	PPIF	-1410.3	-3434	-2100.2	2273.1	-3919.9	-2784.6	-1973.4	-641.81	-3079.5	-1828.1	0.081798	0.0041539	0.11667	0.0021751	0.0040336	0.04197	0.27336	0.49485	0.049612	0.073379	-1.8688	0.096738
57576	KIF17	2.8087	-98.215	-34.463	-263.26	-291.75	-341.22	-208.87	-91.725	-201	-218.16	0.96159	0.22994	0.85129	2.38e-05	0.0062366	0.0050729	0.17902	0.31744	0.085549	0.043349	-1.8669	0.0024819
91442	FAAP24	-128.21	-65.016	-58.504	-2.7918	-168.7	-75.215	-135.01	-89.833	-100.04	-81.378	0.081841	0.066445	0.16066	0.9312	0.0039863	0.12137	0.025255	0.043515	0.049505	0.045963	-1.8663	0.0079179
3005	H1-0	-2773.6	-1236.1	-2889.5	2137	-2681.1	-4904.6	-4750.7	2980.6	-4377.5	-3262.2	0.10209	0.30365	0.084747	0.0039609	0.021496	0.010452	0.046554	0.17044	0.031801	0.013021	-1.8653	0.10493
23347	SMCHD1	-5568.3	-2427.9	-4042.1	-1708.9	-5693.2	-4324.7	-4313.4	-3219.2	-4166.1	-1573.4	0.077147	0.028381	0.089797	0.13614	0.016935	0.0038344	0.022203	0.057481	0.040799	0.15092	-1.8641	0.00030824
1958	EGR1	-1334.1	-7496.4	4278.4	-2303.7	-896.02	-1617	2945.6	-1069.2	-6008.5	-1898.3	0.081055	0.0062316	0.017722	0.0048914	0.0079128	0.12496	0.68202	0.19469	0.018239	0.00079922	-1.8641	0.083547
80155	NAA15	-3305.1	-2635.7	-2797.9	-1106.5	-3828.2	-3357	-3518.7	-3447	-3636.4	-1457.5	0.13094	0.01765	0.096481	0.15049	0.016634	0.0059451	0.027725	0.019449	0.03944	0.18909	-1.864	0.00040418
9818	NUP58	-3250.1	-2171.2	-2525	-1162.2	-5433.5	-2086.3	-2782.1	-1536	-2958.5	-1276	0.096178	0.0094053	0.085605	0.085899	0.0078038	0.012698	0.037224	0.11234	0.059196	0.11186	-1.8635	6.02e-05
2245	FGD1	-456.69	-475.78	-474.46	-393.32	-744.48	-758.49	-593.02	-608.6	-456.16	-775.56	0.16792	0.033869	0.15081	0.02944	0.0050727	0.021305	0.10585	0.10193	0.26226	0.0074853	-1.8628	3.42e-05
7515	XRCC1	-737.47	-734.87	-392.2	-228.05	-830.9	-925.27	-901.49	-845.56	-740.01	-335.72	0.12291	0.0095938	0.36353	0.32121	0.006972	0.0080091	0.049087	0.037943	0.040734	0.17104	-1.8615	0.0026195
64324	NSD1	-2314.8	-2711.8	-2231.2	-1190.7	-2798.3	-2880.8	-2570	-2650.2	-2638.1	-2720.9	0.2392	0.012271	0.097869	0.11915	0.024205	0.0081766	0.053787	0.041188	0.051176	0.0066566	-1.8604	9.05e-05
401466	RBIS	-350.26	-557.7	-402.45	-282.8	-766.15	-633.8	-565.67	-301.47	-571.87	-380.33	0.14882	0.007654	0.20486	0.031093	0.013958	0.0050729	0.048053	0.29169	0.13773	0.080198	-1.8602	3.63e-05
55137	FIGN	-188.09	126.7	-179.43	-109.66	-135.71	-128.86	-223.41	-289.65	-211.63	-254.46	0.20892	0.0074714	0.13932	0.039786	0.010797	0.084825	0.015651	0.019449	0.09531	0.017822	-1.8598	0.0099809
6908	TBP	-315.69	-215.26	-234.9	74.853	-399.56	-359.1	-342.19	-266.94	-307.24	-270.62	0.21897	0.030849	0.2635	0.48739	0.0071976	0.027611	0.068124	0.093241	0.13993	0.018593	-1.8587	0.011932
670	BPHL	-106.57	-165.84	84.337	-215.65	-244.86	-268.08	-182.45	-332.39	-194.09	-227	0.23023	0.053427	0.60916	0.00047108	0.026799	0.046419	0.15092	0.054899	0.12033	0.019607	-1.8583	6.9e-05
5814	PURB	-1646.9	-1974.7	-1659.9	-1106.1	-2047.6	-1759.5	-986.66	-1599.2	-1892.3	-1581.7	0.13381	0.010799	0.07774	0.051186	0.0077904	0.011832	0.29139	0.040377	0.075419	0.030134	-1.8571	4.83e-05
988	CDC5L	-2779.6	-2009.8	-1433.4	-530.89	-4484.5	-2666.9	-2886	-2467.8	-2320.3	-1232.8	0.1143	0.022006	0.21875	0.46062	0.0078193	0.01166	0.037161	0.039405	0.08157	0.065497	-1.8566	0.0015608
30827	CXXC1	-621.92	-675.85	-375.77	114.05	-938.7	-865.84	-814.66	-941.61	-763.53	-748.05	0.1178	0.031396	0.34072	0.64219	0.01072	0.029552	0.1232	0.042487	0.084464	0.0095107	-1.8565	0.011698
79669	C3orf52	-436.93	-192.38	-281.01	133.04	-407.17	-327.19	-90.726	-60.554	-374.55	-342.48	0.086979	0.016118	0.048622	0.18969	0.012831	0.028386	0.72685	0.50152	0.066721	0.0099681	-1.8559	0.031009
9289	ADGRG1	-170.31	-408.4	382.25	399.03	-179.16	-12.974	-259.62	-8.3195	-282.9	-459.46	0.053601	0.003652	0.023974	1.23e-06	0.0039086	0.86873	0.019639	0.61966	0.027378	0.0057572	-1.8552	0.3264
729683	LOC729683	-54.454	-26.237	-20.778	-35.357	-55.288	-62.757	-53.01	-21.509	-26.88	-31.529	0.13722	0.038982	0.17467	0.022476	0.02063	0.0096277	0.086179	0.18223	0.31267	0.015214	-1.855	2.48e-05
55509	BATF3	-90.662	-51.243	-76.937	-49.446	-60.163	-98.294	-85.861	-62.433	-100.1	-111.92	0.096308	0.049899	0.10842	0.074151	0.013426	0.017657	0.090621	0.25182	0.029509	0.0022309	-1.8546	6.19e-05
51096	UTP18	-930.82	-1054.7	-791.21	-478.52	-1850.2	-1242.1	-1365.7	-1361.2	-1393.6	-1016.3	0.10933	0.015376	0.2173	0.07562	0.0078532	0.0052136	0.043572	0.036484	0.044781	0.05128	-1.8538	7.55e-05
50619	DEF6	-76.34	-88.228	-55.245	-39.747	-103.48	-74.563	-100.41	-86.804	-102.06	-75.61	0.17745	0.022012	0.14819	0.097207	0.0070105	0.041187	0.032156	0.066251	0.053316	0.0045122	-1.8533	7.66e-05
84969	TOX2	-35.973	-616.95	-659.74	199.08	-90.636	-711.47	-740.28	-785.38	-583.09	-568.87	0.94231	0.0022624	0.10772	0.42885	0.037663	0.032825	0.076267	0.11908	0.086092	0.010767	-1.8527	0.023582
283554	GPR137C	-116.01	-14.7	-65.832	-124.28	-167.3	-76.452	-159.66	-163.25	-171.44	42.591	0.11632	0.63312	0.33046	0.00038679	0.0090217	0.02892	0.019639	0.039305	0.032701	0.19713	-1.8526	0.017193
2010	EMD	-1041.2	-1602.9	-1062.9	-870.92	-1600.9	-1867	-1578.2	-1627.8	-955.98	-630.43	0.121	0.0044707	0.21322	0.013378	0.005949	0.0093488	0.092887	0.076926	0.23745	0.16963	-1.851	4.07e-05
8161	COIL	-286.32	-404.93	-311.27	1.9591	-831.52	-569.58	-571.2	-643.21	-613.79	-297.7	0.35866	0.017525	0.28016	0.98985	0.0069373	0.014421	0.050495	0.041194	0.042417	0.13826	-1.8483	0.0070844
84962	AJUBA	-582.65	775.77	107.68	-1237.8	-2412.4	-2882.3	-2102.2	-3266.5	-2863.8	-3347	0.59339	0.3569	0.94259	0.033964	0.0075846	0.011163	0.018332	0.034018	0.020239	0.0050915	-1.8479	0.03436
100188893	TOMM6	-1040.2	-1636.6	-1464.8	-615.23	-2839.6	-1902.4	-1965.8	-1920.6	-1782.1	-2565.2	0.14855	0.013596	0.17245	0.14984	0.0045198	0.021081	0.10344	0.077784	0.10185	0.0048059	-1.8478	0.00040937
147727	ILF3-DT	-173.99	-159.98	-142.89	231.18	-291.43	-50.985	-211.15	-23.597	-230.72	-258.7	0.14916	0.0055368	0.10368	1.68e-05	0.0037191	0.63482	0.050297	0.91341	0.10201	0.006321	-1.8475	0.16647
58493	INIP	-468.91	-277.8	-323.31	-249.64	-909.68	-532.63	-735.4	-497.14	-552.5	-478.29	0.1492	0.05549	0.25098	0.048278	0.005949	0.011213	0.013707	0.049117	0.1015	0.027272	-1.8473	6.27e-05
653784	MZT2A	-222.85	-450.83	-297.52	-412.27	-216.81	-505.5	-368.07	-138.38	-157.06	-634.5	0.14609	0.022063	0.11559	0.00028901	0.22324	0.019114	0.207	0.70647	0.60823	0.001497	-1.8469	9.39e-05
5256	PHKA2	-427.77	-406.48	-101.65	-248.6	-492.69	-498.28	-336.62	-348.63	-333.67	-407.92	0.12471	0.05416	0.59748	0.022469	0.013953	0.013072	0.04762	0.1021	0.082312	0.012678	-1.8466	3.99e-05
388507	ZNF788P	-504.5	-198.32	-230.64	-135.45	-844.95	-392.03	-479.93	-89.12	-351.88	-161.92	0.099217	0.018637	0.16502	0.04119	0.0047719	0.011267	0.023204	0.31728	0.1457	0.076647	-1.8459	5.03e-05
84135	UTP15	-893.53	-380.64	-494.68	-55.839	-1128.4	-640.97	-870.31	-806.48	-757.88	-380.28	0.10525	0.034724	0.176	0.8154	0.014452	0.014805	0.035288	0.032534	0.076856	0.088316	-1.8456	0.0034248
56647	BCCIP	-1006.9	-1715.6	-1690.5	620.6	-2111.7	-1216.2	-1386.2	-1186.1	-1677.1	-350.76	0.15571	0.006358	0.065598	0.21497	0.0068566	0.04562	0.10864	0.09125	0.065225	0.54427	-1.8432	0.027739
1949	EFNB3	-46.571	-90.305	-59.858	-50.028	-13.687	-63.522	-36.978	5.0738	-54.903	-91.639	0.14934	0.0020739	0.087582	0.0048348	0.16084	0.010968	0.16744	0.83319	0.18164	0.0016601	-1.8431	0.00060901
22858	CILK1	16.511	-367.14	-457.32	-534.58	-932.38	-964.93	-787.16	-698.64	-674.18	-651.86	0.9834	0.25115	0.30113	0.0068779	0.0096074	0.0078451	0.042314	0.093551	0.068029	0.016265	-1.843	3.68e-05
9984	THOC1	-782.89	-454.76	-505.91	-32.052	-1088.8	-854.56	-848.42	-788.78	-811.57	-129.05	0.11974	0.027933	0.18357	0.87571	0.0090238	0.0039412	0.047097	0.038758	0.041965	0.50255	-1.843	0.010783
5471	PPAT	-604.81	-641.9	-894.8	-299.93	-1772.9	-491.15	-952.25	-741.74	-1262.7	-405.1	0.11154	0.02773	0.028961	0.10168	0.0065543	0.014015	0.024338	0.047074	0.053735	0.17864	-1.8423	0.00011882
79672	FN3KRP	-572.99	-704.01	-115.28	-468.83	-1036.1	-912.17	-900.06	-874.99	-806.24	-430.53	0.1909	0.021761	0.83663	0.0040596	0.0046913	0.020732	0.076209	0.044206	0.082297	0.17177	-1.8421	3.97e-05
5981	RFC1	-2197.9	-1808.1	-1481.3	-901.57	-3246.4	-2799.5	-2664.2	-1595.6	-2165.4	404.41	0.14869	0.023285	0.16179	0.07429	0.016339	0.0056649	0.025468	0.1021	0.039545	0.5309	-1.8404	0.0057839
10106	CTDSP2	-2081.8	-4540.7	-2926.1	-2163.9	-4975.4	-5596.5	-4901.7	-4298.6	-3867.3	-5603.8	0.31503	0.020384	0.23364	0.050285	0.0056161	0.019335	0.061431	0.12452	0.10443	0.0034687	-1.8402	5.79e-05
646817	SETSIP	-48.439	-41.563	-40.607	-24.917	-29.788	-37.819	-42.854	-5.0872	-34.823	-24.258	0.14882	0.01386	0.04834	0.042897	0.027743	0.080583	0.050321	0.70705	0.078555	0.061895	-1.8385	2.64e-05
4361	MRE11	-1091.4	-509.02	-782.93	-393.9	-1522.6	-1113.7	-1275.2	-1103.1	-1028.7	-364.98	0.09851	0.05416	0.11796	0.052629	0.010043	0.0046469	0.013676	0.036994	0.052885	0.15161	-1.8385	7.76e-05
51571	CYRIB	-678.81	-1114.8	-665.56	-449.1	-1297	-1153.1	-974.99	-856.26	-764.83	-396.66	0.12839	0.0086322	0.2043	0.021029	0.0077167	0.0073587	0.073457	0.046137	0.15407	0.22145	-1.8378	4.32e-05
51155	JPT1	-3158.5	-3718.9	-4633.8	-1380.7	-6572.4	-4964.4	-5195.3	-5133.5	-4953.1	-953.55	0.10876	0.0065728	0.050797	0.040583	0.0051546	0.013762	0.089975	0.034455	0.059088	0.35577	-1.8377	7.44e-05
6634	SNRPD3	-1802.1	-2715	-2784.4	1168.3	-3947.5	-2950.6	-2618.3	-2498.3	-1678.8	-698.64	0.14966	0.0067322	0.082451	0.058416	0.0047111	0.013331	0.11647	0.043531	0.2801	0.38196	-1.8365	0.051485
28998	MRPL13	-709.23	-834.74	-536.64	-469.9	-1597.5	-1225.7	-1069.8	-518.14	-777.72	-464.88	0.10456	0.012227	0.2347	0.016458	0.0099057	0.0086658	0.069488	0.20253	0.1487	0.23003	-1.8361	3.19e-05
89941	RHOT2	-916.47	-1514.7	-753.13	-829.89	-1254.4	-1521.2	-1156.4	-890.77	-1063.6	-1100.2	0.18343	0.011525	0.39714	0.013399	0.03021	0.01622	0.1397	0.34869	0.15514	0.016417	-1.8357	2.38e-05
6670	SP3	-2853.2	-1723.5	-1686.1	477.22	-3681.3	-2876.4	-2995	-943.56	-3082.1	-1430.7	0.096148	0.030482	0.20014	0.62035	0.023081	0.0094524	0.050297	0.33717	0.040719	0.1162	-1.8338	0.010837
55226	NAT10	-1160.9	-1564.4	-846.19	-546.53	-1702.3	-1528.8	-1565.9	-1763.1	-1513.9	-1551.4	0.14161	0.013968	0.30165	0.077488	0.0059785	0.024631	0.0533	0.038664	0.049477	0.0094988	-1.8336	8.2e-05
9306	SOCS6	-817.21	-1317.4	-551.71	338.97	-1687.1	-949.7	-1005.8	-502.23	-1137.2	-854.54	0.14665	0.016189	0.34132	0.38385	0.0097309	0.014015	0.094506	0.21058	0.092352	0.043687	-1.8336	0.015619
219988	PATL1	-728.73	-1193.1	-918.01	-538.42	-850.41	-1189.6	-1119.2	815.29	-1184.3	-1287.8	0.28259	0.011222	0.16268	0.092363	0.0119	0.04052	0.058496	0.34869	0.037085	0.0072551	-1.8334	0.0003829
11051	NUDT21	-3358.1	-2875.5	-1794.1	-1424	-4894.2	-3601.3	-4045	-2342.1	-3187.3	-1656.3	0.068973	0.019556	0.27882	0.042389	0.0086377	0.0052646	0.027735	0.074455	0.068975	0.12442	-1.8332	6.44e-05
219854	TMEM218	-197.22	-162.06	10.092	-304.83	-451.11	-426.69	-367.43	-386.47	-168.33	-151.78	0.39918	0.13518	0.96811	1.67e-05	0.0060344	0.0034918	0.082839	0.13612	0.41827	0.25019	-1.8326	0.0051854
8888	MCM3AP	-1464.8	-2713.5	-1634.7	156.25	-3546.4	-2534.7	-2173	-2093	-2566	-2521.4	0.38399	0.016332	0.28733	0.85584	0.0077904	0.050411	0.10757	0.1136	0.050991	0.01079	-1.8322	0.0072332
376267	RAB15	-76.645	112.93	-236.1	-248.27	-178.45	-319.15	-288.42	-248.38	-209.08	-283.7	0.69808	0.18843	0.14202	0.00033523	0.033223	0.015217	0.070152	0.082871	0.16723	0.011	-1.8308	0.0037707
7168	TPM1	-3249.8	-18246	-18219	-19052	3656.1	-19808	-7629.6	17470	-15876	9286.6	0.85087	0.01148	0.029232	1.64e-08	0.59721	0.011043	0.46836	0.12911	0.052912	0.072506	-1.8307	0.1162
4835	NQO2	-340.37	-312.96	-178.21	14.94	-602.56	-653.62	-608.02	-603.65	-443.65	-282.04	0.084835	0.055738	0.4957	0.93135	0.0054949	0.0071298	0.035773	0.052259	0.085659	0.073331	-1.8305	0.012977
1630	DCC	-110.22	-36.754	-362.32	130.4	-247.4	-29.546	-64.163	3.3361	-620.84	-700.84	0.077698	0.049153	0.01135	0.018898	0.0043156	0.48696	0.43003	0.82401	0.011769	0.0022418	-1.8291	0.10179
9256	TSPOAP1	126.75	-161.64	-86.305	-34.118	-207.44	-112.65	-123.42	-33.047	-32.601	-69.568	0.13899	0.0079608	0.10526	0.055164	0.0035824	0.090019	0.073118	0.15333	0.32949	0.0042302	-1.829	0.0022217
9477	MED20	-563.24	-349.18	-347.71	-436.22	-897.64	-839.66	-837.34	-687.89	-214.85	-675.02	0.23381	0.026223	0.35384	0.010676	0.0073768	0.012074	0.036459	0.061897	0.58034	0.010157	-1.8289	5.55e-05
607	BCL9	-440.88	-340.91	-345.84	82.494	-300.3	-438.22	-397.66	-276.3	-280.15	-496.95	0.14128	0.064007	0.16089	0.56806	0.0035824	0.038767	0.10012	0.037644	0.2194	0.0057015	-1.8283	0.023529
23216	TBC1D1	-2072.2	-776.58	-1470.8	632.24	-4418.8	-3169.4	-1729.7	-797.63	-3617.7	-2939.7	0.17868	0.15919	0.171	0.31123	0.0069004	0.036108	0.19255	0.23834	0.022563	0.0025491	-1.8277	0.027005
79465	ULBP3	-148.24	-120.26	-159.62	-88.729	-299.84	-117.54	-149.06	-145.84	-209.57	-212.53	0.32908	0.0067322	0.070439	0.07474	0.005511	0.1209	0.082018	0.079804	0.066429	0.0089541	-1.8266	6.51e-05
6996	TDG	-147.11	-403.47	-477.01	-319.7	-463.98	-430.1	-284.24	-327.37	-488.51	-87.888	0.31731	0.019399	0.038585	0.0071772	0.045131	0.0071355	0.20785	0.18076	0.049652	0.60612	-1.8264	3.18e-05
5253	PHF2	-818.49	-201.62	-500.15	-748.44	-1209	-1246.9	-1213.3	-1108.3	-892.72	-385.91	0.18017	0.6072	0.30503	0.0027794	0.0068145	0.008721	0.02006	0.042849	0.072614	0.15869	-1.8258	4.98e-05
65985	AACS	346.12	-716.28	-326.34	-602.7	-561.21	-621.98	-82.901	-529.68	-399.63	-512.83	0.53661	0.0064238	0.35387	1.83e-05	0.021555	0.054155	0.85553	0.078869	0.18756	0.077882	-1.8252	0.0025222
51491	NOP16	-405.33	-797.63	-645.21	56.463	-935.75	-602.73	-575.89	-738.72	-708.77	-429.42	0.079075	0.0066117	0.079923	0.76199	0.0046913	0.053847	0.16267	0.034995	0.08603	0.16065	-1.8249	0.014413
317749	DHRS4L2	-44.075	-103.39	10.737	-68.653	-135.29	-50.375	-44.166	-197.03	-176.58	-196.54	0.28522	0.0033223	0.8213	0.027049	0.013711	0.040593	0.14498	0.064018	0.037174	0.011201	-1.8224	0.0023226
6431	SRSF6	-2409.2	-4808.6	-1389.3	-2268.7	-4877.2	-4592.7	-3945.5	-4915.9	-3743.2	-1232.6	0.1379	0.0061002	0.58518	0.0049354	0.0090102	0.0087236	0.11904	0.028133	0.092519	0.28053	-1.8211	5.24e-05
1154	CISH	-79.641	-22.954	-55.982	-56.911	-84.721	-86.81	-73.845	-75.135	-51.042	-88.319	0.12518	0.37496	0.14329	0.0065031	0.0064256	0.021708	0.1286	0.15334	0.25486	0.0034592	-1.821	3.91e-05
6396	SEC13	-1663.1	-3934	-2307.9	-3338.2	-4493.5	-4682.5	-2813.8	-2742.1	-3788.4	-308.41	0.33023	0.0089065	0.31079	0.00044996	0.0082885	0.013513	0.26301	0.19985	0.082453	0.86464	-1.8187	0.00010282
26800	SNORD49A	-69.82	-38.966	-46.213	-21.445	-107.04	-46.873	-52.095	-36.129	-68.371	-18.237	0.20508	0.064364	0.060844	0.10273	0.0057391	0.013562	0.069211	0.12274	0.027784	0.061843	-1.8184	6.43e-05
6904	TBCD	-763.6	-1301.9	-351.53	-595.37	-1761.1	-1545.9	-1424.4	-1647.2	-535.35	-1180.4	0.15359	0.0079094	0.57808	0.070778	0.005949	0.0087949	0.051469	0.028375	0.50719	0.011202	-1.8177	0.003072
60686	C14orf93	-176.11	-130.5	20.491	-34.774	-211.82	-181.89	-170.01	-175.16	-139.32	-110.64	0.073958	0.039702	0.79405	0.38855	0.0050067	0.0083142	0.044056	0.044082	0.12576	0.020291	-1.8172	0.01292
132660	LIN54	-1268.3	-129.19	-604.88	74.567	-1427.6	-800.03	-1171.7	-1066.5	-890.51	-239.65	0.072314	0.44031	0.068042	0.76933	0.007192	0.0058204	0.013523	0.04214	0.061701	0.32834	-1.8167	0.027044
51377	UCHL5	-697.55	-548.75	-1036.2	-357.7	-1210.1	-1080.5	-1204.9	-917.71	-1142.9	-103.37	0.093549	0.085271	0.052084	0.083636	0.0096569	0.0046929	0.027334	0.03823	0.048108	0.73843	-1.8166	0.0016153
10735	STAG2	-3387.5	-2563.2	-2152.4	1481.5	-3868.7	-2778.2	-2828.1	-1810.2	-1959	-1325.3	0.10626	0.018222	0.15715	0.1508	0.027785	0.0096005	0.042967	0.19948	0.16785	0.12626	-1.8157	0.027258
3611	ILK	-2157.6	-721.43	-2723.7	-5359.7	-5695.3	-6828.1	-3943.6	-1938	-4502.3	-4513.2	0.52632	0.60174	0.41482	6.04e-05	0.0077836	0.010452	0.31615	0.52339	0.080255	0.027101	-1.8154	0.00036109
5818	NECTIN1	-349.33	-182.24	-236.55	49.315	-277.13	-316.29	-307.52	-100.92	-271.33	-12.939	0.087827	0.047415	0.085051	0.63052	0.0045079	0.012345	0.065693	0.048292	0.05307	0.89745	-1.8154	0.024577
5184	PEPD	-431.59	-734.5	-322.17	-1234.6	-850.13	-1581.2	-1083.5	-1627.1	229.4	-1875.3	0.24217	0.060281	0.59591	0.00032222	0.018483	0.015621	0.16175	0.028968	0.78258	0.0051678	-1.815	0.0035591
7075	TIE1	-115.31	-2.1653	-42.733	-27.302	-287.12	-163.43	-109.22	-9.6141	-165.28	-55.528	0.097675	0.77921	0.080105	0.49883	0.0040908	0.024361	0.038787	0.6615	0.011626	0.029004	-1.8145	0.011267
10552	ARPC1A	-1230.2	-3144.2	-2192.9	-524.09	-5000.7	-3974.3	-3672.9	-2212	-4214.2	-4477.5	0.23784	0.013437	0.28461	0.55286	0.005016	0.020364	0.079123	0.21707	0.084375	0.014683	-1.8143	0.0023763
4292	MLH1	-1601.7	-1149.7	-586.46	-809.51	-2781.9	-1874.3	-1989.8	-1941.5	-1324.1	5.5491	0.12058	0.019425	0.47914	0.0020591	0.0064369	0.012717	0.042623	0.023172	0.14174	0.99419	-1.8138	0.0010524
23132	RAD54L2	-939.27	-1139	-436.26	187.16	-1599.2	-764.56	-954.41	-918.34	-1100	-1037.4	0.35849	0.019521	0.40417	0.6499	0.0059524	0.089409	0.084023	0.034018	0.05741	0.0080161	-1.8134	0.015045
126549	ANKLE1	-48.776	-54.731	-83.315	24.004	-93.569	-23.381	-59.084	-2.5445	-87.875	-72.962	0.19614	0.019079	0.057095	0.18884	0.0072282	0.43918	0.081354	0.92081	0.046011	0.0048018	-1.8134	0.035355
79691	QTRT2	-736.91	-544.69	-476.34	-388.38	-1146.9	-710.55	-852.3	-862.74	-962	-231.49	0.061255	0.016677	0.16135	0.043173	0.0049737	0.025429	0.036743	0.023172	0.034881	0.29485	-1.813	7.9e-05
2300	FOXL1	185.87	-878.19	-344.07	-1635.8	-540.82	-1787.6	-737.9	-684.98	-1455	-1194.6	0.92633	0.018857	0.78633	1.69e-06	0.37955	0.016898	0.5582	0.49597	0.07417	0.016971	-1.8121	0.0078346
440519	ZNF724	-135.46	-7.9313	-24.589	-35.627	-199.19	-20.973	-34.356	-24.607	-40.241	-24.973	0.11634	0.32084	0.1149	0.024566	0.0040651	0.076225	0.042726	0.21962	0.029609	0.048707	-1.812	4.4e-05
440926	H3P6	-30.915	-23.659	-42.116	-74.238	-305.11	-53.935	-59.573	-299.89	-233.04	-224.83	0.23603	0.25607	0.10502	0.019809	0.0034693	0.013318	0.10701	0.019585	0.11495	0.038588	-1.8118	4.73e-05
6603	SMARCD2	-1065.1	-1869.3	-848.39	-26.814	-2149.5	-1579.8	-1538.4	-1430.3	-1067.7	-731.33	0.17783	0.0058453	0.31067	0.94429	0.004766	0.020336	0.063041	0.047787	0.15855	0.077008	-1.8117	0.0091066
102724434	LOC102724434	-23.942	-3.5878	-75.057	-42.808	-31.374	-89.089	-72.917	-96.171	-76.397	-71.741	0.50132	0.70126	0.015206	0.035936	0.063383	0.0046914	0.033145	0.033598	0.067618	0.013386	-1.8114	0.00095389
54790	TET2	-598.52	-490.26	-470.92	-301.92	-195.86	-458.24	-516.66	-493.05	-570.43	-423.07	0.12618	0.023995	0.097103	0.04119	0.36461	0.022279	0.032269	0.13229	0.01121	0.036986	-1.8109	5.95e-05
26610	ELP4	-290.76	-278.74	-190.2	-159.72	-356.54	-380.86	-381.72	-379.22	-326.5	27.81	0.070888	0.016367	0.18755	0.024075	0.038252	0.004845	0.030532	0.036765	0.041689	0.85035	-1.8105	0.0022676
91860	CALML4	-178.96	-179.31	-67.311	-22.433	-194.12	-147.13	-155.97	-192.73	-96.387	-58.42	0.12441	0.0056355	0.42912	0.30194	0.0078147	0.019289	0.012478	0.033528	0.10812	0.15689	-1.8102	0.0050019
8482	SEMA7A	-1139	-5353.7	-5752.9	-1580.9	-4909.4	-4389.7	363.33	4110	-7202.2	-7364.6	0.3537	0.0091432	0.012135	0.26273	0.033905	0.090611	0.91157	0.05802	0.021104	0.0021723	-1.8101	0.022632
6627	SNRPA1	-149.12	-582.53	-661.47	146.53	-818.35	-568.36	-373.32	-571.47	-812.45	360.41	0.11002	0.0085762	0.057312	0.42833	0.0091043	0.0091769	0.15986	0.21114	0.038826	0.28128	-1.8091	0.04775
728658	RPL13AP5	-31.019	-144.03	-25.329	-815.87	-1328.8	-985.26	-531.52	-253.28	-433.09	-628.7	0.27618	0.023319	0.13188	0.010835	0.016746	0.035264	0.39152	0.26591	0.2177	0.026661	-1.8071	2.05e-05
10847	SRCAP	-1130.8	-1898.4	-1509.2	763.33	-1064.3	-1757.8	-1696.7	-2236.1	-1687.4	-2057.3	0.24279	0.037644	0.1748	0.23005	0.0063286	0.089832	0.13644	0.038126	0.088754	0.009522	-1.8063	0.02392
9100	USP10	-503.18	-1898.6	-1937.4	-364.48	-3645.7	-2103.7	-1715.6	297.33	-2775.2	-2815.8	0.50268	0.0086968	0.088632	0.50923	0.0050921	0.044095	0.12096	0.69869	0.053132	0.0084332	-1.8062	0.0059863
4686	NCBP1	-2004.8	-2462.8	-1911.5	-1222.4	-4211.5	-2910.4	-2627.5	-3134.4	-2441.1	-831.22	0.13937	0.013859	0.17225	0.035935	0.0098385	0.0070725	0.068003	0.022666	0.088907	0.25	-1.8044	5.79e-05
64863	METTL4	-484.12	-181.2	-278.78	-165.82	-674.76	-535.87	-539.52	-529.07	-475.51	-122.48	0.057473	0.097309	0.18275	0.10217	0.0084541	0.0030273	0.032938	0.03934	0.01393	0.35305	-1.8043	0.0019877
26230	TIAM2	-178.84	-123.6	85.732	-148.77	-192.01	-185.11	-149.7	-169.39	-167.34	23.37	0.14812	0.12076	0.33936	0.00056926	0.010521	0.0087949	0.066512	0.082839	0.022305	0.62778	-1.8038	0.026426
91748	MIDEAS	-648.81	-936.55	-474.16	-419.54	-589.25	-772.64	-700.84	-722.61	-544.59	-745.14	0.25951	0.0063214	0.25771	0.032002	0.064757	0.033526	0.091493	0.058163	0.14336	0.006278	-1.8032	4.33e-05
1745	DLX1	-26.177	-31.059	-48.745	-6.9451	-52.731	-82.774	-21.321	-137.53	-86.44	-24.527	0.27624	0.026228	0.024991	0.73958	0.0087149	0.019114	0.27393	0.038383	0.095984	0.044268	-1.8027	0.0033397
9978	RBX1	-691.97	-1021.3	-1206.2	-517.74	-2132.1	-1747.9	-1540	-996.53	-1380.8	-943.37	0.13812	0.013246	0.078128	0.092452	0.0041665	0.0090458	0.095789	0.13623	0.086554	0.064507	-1.8025	8.34e-05
51010	EXOSC3	-475.91	-517.34	-468.69	-112.52	-1017.1	-650.26	-733.21	-724.32	-627.44	-348.08	0.13691	0.027442	0.13712	0.53881	0.011291	0.007623	0.051076	0.048696	0.056942	0.14731	-1.8025	0.0018586
22984	PDCD11	-2724.5	-2670.5	-2262	-738.17	-3974.1	-1677.8	-1849	-2035.4	-3138.3	-2997	0.12436	0.011387	0.11399	0.26464	0.0060902	0.10239	0.11138	0.048254	0.041816	0.0085601	-1.8022	0.00061214
80727	TTYH3	-2352.9	-4501.2	-6299.6	-4396.6	-1504.5	-6695.2	-4704.7	-1491.8	-3590.1	-7354.4	0.19754	0.036957	0.047714	0.010422	0.070526	0.013562	0.23549	0.56679	0.26765	0.0009501	-1.8021	4.11e-05
8324	FZD7	-2753.2	4482	2970.4	-5592.8	-5486.8	-6442.7	-5427	-5587.6	-2059.7	1539.3	0.38578	0.0054641	0.1986	7.3e-09	0.0069621	0.0051117	0.055849	0.029296	0.47819	0.34438	-1.7998	0.22019
80324	PUS1	-296.57	-524.55	-253.25	-88.393	-498.51	-457.68	-404.47	-486.97	-489.24	-360.74	0.14668	0.004567	0.36917	0.55645	0.0065543	0.042249	0.12113	0.033978	0.047412	0.035766	-1.7997	0.0039697
51258	MRPL51	-1474	-1895.5	-1656.1	52.097	-3224.5	-2341.4	-2076.3	-2251.6	-2266.4	-1352	0.13982	0.015993	0.16043	0.9298	0.0040908	0.012801	0.11038	0.038231	0.10117	0.16778	-1.7987	0.010811
9238	TBRG4	-1506.9	-1710.2	-1323.1	-618.81	-2510	-1847.7	-1829.1	-1686.2	-2075.1	-2006.4	0.12518	0.011915	0.15957	0.10705	0.0069621	0.022224	0.12664	0.025425	0.047893	0.0058933	-1.7983	0.00013106
51260	PBDC1	-301.54	-454.44	-383.45	23.84	-419.39	-458.89	-445.88	-451.34	-477.28	-241.96	0.28107	0.014893	0.1116	0.87044	0.013723	0.027478	0.098797	0.07854	0.042282	0.14522	-1.7983	0.0053078
2967	GTF2H3	-501.02	-977.02	-528.73	-541.88	-1227.9	-806.26	-925.65	-972.32	-721.49	-372.59	0.20984	0.011191	0.33191	0.013581	0.0045079	0.010777	0.035872	0.039676	0.1824	0.26644	-1.7966	6.34e-05
54108	CHRAC1	-505.69	-367.18	-262.31	-121.47	-601.05	-676.97	-630.88	-656.59	-509.99	-359.88	0.11599	0.042668	0.43295	0.36738	0.0048603	0.0049379	0.052782	0.038383	0.074256	0.048589	-1.7962	0.0032436
8940	TOP3B	-299.92	-375.55	-426.76	229.02	-557.5	-352.71	-357.06	-425.77	-308.53	-446.26	0.29119	0.023331	0.082948	0.065727	0.012001	0.14138	0.087227	0.034018	0.23691	0.0087426	-1.7955	0.039936
285349	ZNF660	-175.01	-83.708	-50.886	-108.72	-195.78	-155.32	-165	-138.84	-95.719	-29.325	0.10319	0.044935	0.36346	0.0054829	0.0049223	0.0030125	0.025255	0.11419	0.18737	0.37748	-1.7953	6.96e-05
22821	RASA3	-1864.3	-1505.8	-1052	-1627.3	-2503.7	-3002.9	-1911.5	-1986.9	-1991.3	-2444.2	0.23266	0.053151	0.41482	0.016761	0.0065286	0.010654	0.24979	0.086049	0.088215	0.0057463	-1.7952	5.34e-05
1488	CTBP2	-693.33	-1676.1	-1143.4	-377.55	-2643.9	-2164.7	-1805.6	-2181.9	-2105.6	-1605.3	0.10859	0.025454	0.19744	0.43744	0.0054949	0.014816	0.07929	0.038721	0.083294	0.033311	-1.7941	0.001344
5631	PRPS1	1166.6	-2380.4	-2212.4	-2507.1	-2801.1	-2657.4	-2105.5	-2322.3	2053.8	1868.6	0.40793	0.012226	0.071672	1.87e-06	0.0057391	0.0085856	0.15705	0.075182	0.064841	0.038579	-1.7937	0.1646
55180	LINS1	-167.1	-112.96	-145.09	72.354	-237.68	-198.37	-223.09	-247.75	-193.1	-91.081	0.11599	0.1729	0.15757	0.24103	0.013723	0.0073163	0.017235	0.054628	0.1039	0.17409	-1.7932	0.031481
9298	SNORD31	-86.15	-57.769	-63.997	-17.174	-126.8	-52.364	-50.619	-40.251	-101.98	-34.87	0.29003	0.035304	0.095848	0.12324	0.0063725	0.021807	0.10197	0.074589	0.019234	0.020089	-1.7931	8.76e-05
83732	RIOK1	-317.96	-507.68	-440.1	-9.7707	-812.91	-669.79	-629.25	-621.45	-636.62	-282.59	0.28297	0.022945	0.18301	0.95806	0.011507	0.0093528	0.073512	0.019585	0.066134	0.10566	-1.7927	0.0057686
26815	SNORD36A	-54.744	-128.18	-121.62	12.584	-129.96	-84.146	-71.125	-22.983	-49.85	-54.403	0.52167	0.0022219	0.027835	0.44353	0.032937	0.0083864	0.080248	0.23025	0.30343	0.075249	-1.791	0.025546
2194	FASN	-2940.3	-5694.5	-4770.7	-2968.9	-3627.8	-6747.4	-4538.4	-6281.1	-4397	-7683.1	0.16105	0.011109	0.079597	0.074786	0.030906	0.01445	0.14975	0.03267	0.13977	0.0031067	-1.7908	8.83e-05
1933	EEF1B2	-520.83	-6326.5	-5162.4	-2793.6	-7876	-2653.9	-1381.4	-4699.5	-2127.8	-4332.5	0.14923	0.0053016	0.11353	0.0052703	0.0069621	0.03105	0.37253	0.10449	0.60703	0.054901	-1.7898	4.91e-05
28988	DBNL	446.4	-2451.3	-1128.9	-2107.7	-2347.6	-2547	-1855.6	-1697.1	-429.51	-2430.7	0.80773	0.018568	0.42893	0.00018662	0.021724	0.030305	0.19478	0.10758	0.79818	0.011711	-1.7882	0.00055206
1948	EFNB2	-516.48	692.95	-940.48	-585.42	-970.41	-1131.8	-639.39	-417.84	-994.99	-471.46	0.17446	0.014121	0.076876	0.015372	0.0078464	0.0022814	0.14401	0.023553	0.029932	0.21977	-1.7881	0.023415
5358	PLS3	-5162.4	-7486.1	-6833.9	-5720.5	-4479.6	-10254	-8838.2	-7910.3	-9107.4	-2378.5	0.35175	0.010994	0.088386	0.0067531	0.35034	0.0055225	0.032591	0.058315	0.035521	0.50684	-1.7876	6.38e-05
3200	HOXA3	-321.24	1.4404	-137.33	-197.28	-272.15	-213.24	-294.08	-327.19	-241	98.168	0.04333	0.90682	0.21943	0.00016772	0.0051036	0.021543	0.043003	0.040817	0.084674	0.015957	-1.7875	0.049666
2068	ERCC2	171.88	-1521.5	-1203.1	-1487.6	-1821.4	-1550.7	-95.13	102.26	-1144.6	-689.43	0.81651	0.012711	0.10777	2.73e-05	0.0084733	0.033576	0.87532	0.799	0.13691	0.12134	-1.7868	0.0036851
4668	NAGA	-202.2	-508.57	-365.94	-911.67	-1078.1	-1252	-1118.9	-649.55	-784.6	-302.68	0.79937	0.19185	0.56521	1.74e-05	0.027393	0.014015	0.064937	0.21697	0.16114	0.47661	-1.7867	0.0002906
9989	PPP4R1	-3861.3	-2921.8	-1956.6	-1268.4	-5762.2	-4975.3	-4628.8	-4578	-3545.6	-3161.5	0.16105	0.024224	0.31839	0.15616	0.0083959	0.0094128	0.04773	0.040681	0.082623	0.0098974	-1.7867	0.00038784
64784	CRTC3	-597.22	-808.73	-167.13	-481.21	-855.18	-816.31	-689.34	-697.68	-516.92	-395.21	0.1879	0.0093965	0.63887	0.011764	0.0048272	0.022259	0.095886	0.036451	0.1596	0.081205	-1.7866	5.64e-05
6150	MRPL23	-19.709	-163.14	-73.261	-77.495	-274.9	-81.381	-141.31	-169.63	-288.15	-290.8	0.47608	0.0081695	0.064621	0.12628	0.007374	0.025946	0.0253	0.17146	0.049717	0.051332	-1.7851	0.00010583
55278	QRSL1	-257.61	-247.23	-367.6	-204.48	-941.6	-592.09	-596.61	-598.78	-522.55	-565.1	0.17288	0.049279	0.15783	0.1035	0.0060178	0.015144	0.031629	0.025761	0.079242	0.028505	-1.7847	9.25e-05
22826	DNAJC8	-766.16	-2177	-2039	-1088.2	-3442.1	-2615.9	-2359.5	-2982.9	-2029.8	-1876.5	0.21665	0.014697	0.16169	0.048474	0.0060554	0.0089341	0.09651	0.038231	0.18567	0.075921	-1.7846	5.89e-05
83746	L3MBTL2	-346.1	-484.38	-677.86	5.5508	-1156.6	-839.74	-832.68	-986.44	-744.01	-919.57	0.46366	0.06865	0.099183	0.9824	0.0051549	0.050638	0.11845	0.049719	0.08476	0.00627	-1.7845	0.0073627
23097	CDK19	-940.34	-215.25	-406.24	418.06	-1177.5	-847.81	-967.76	-533	-615.75	-609.53	0.092556	0.42744	0.18693	0.090641	0.0045793	0.016102	0.055269	0.15938	0.17048	0.011187	-1.7831	0.045761
55720	TSR1	-1303.8	-2105.1	-1639.4	-186.86	-3042.9	-1435.4	-1350.1	-1502.2	-1923.4	-1667.2	0.17454	0.014629	0.10422	0.67522	0.0054792	0.074863	0.19692	0.043181	0.052017	0.022943	-1.7829	0.0026128
388796	SNHG17	-169.93	-299.67	-237.58	1.8225	-327.98	-246.69	-264.56	-176.03	-266.65	-33.774	0.13325	0.0063165	0.10677	0.98014	0.0040908	0.040667	0.05839	0.11786	0.072822	0.617	-1.7819	0.014084
91010	FMNL3	-1479.4	-632.7	-466.29	1176.5	-1465.9	-1356.6	-865.96	-14.068	-1158.2	-1327.8	0.14043	0.013632	0.43043	0.0012767	0.0051418	0.047582	0.25088	0.95577	0.038548	0.0035335	-1.7813	0.10967
26097	CHTOP	-1198.1	-1537.1	-858.27	-540.9	-1901.1	-1755	-1466.9	-1677.4	-1610.1	-894.15	0.10746	0.0067322	0.29328	0.16197	0.0046913	0.0091891	0.096004	0.05305	0.059105	0.074782	-1.7808	0.00077613
26094	DCAF4	51.678	-468.11	-172.53	-327.89	-460.41	-399.13	-198.34	-251.57	-307.52	-169.67	0.78663	0.0048941	0.43089	0.0004472	0.0057391	0.014043	0.27944	0.028702	0.12303	0.28974	-1.7807	0.0011262
92799	SHKBP1	-226.72	-1383.1	-335.37	-1134.4	-1332.7	-1574.8	-1100.2	-1096.9	-1153.4	-1631.2	0.73346	0.018637	0.71841	0.0019653	0.013632	0.037459	0.24075	0.13689	0.18285	0.0049014	-1.7804	4.63e-05
1119	CHKA	-397.03	-146.02	-75.442	238.82	-559.56	-350.02	-416.28	-544.71	-311.04	-444.53	0.11236	0.27386	0.57411	0.034461	0.0084546	0.050321	0.069452	0.03008	0.041376	0.005807	-1.7793	0.063494
100129034	LOC100129034	-1114.9	-1284.5	1356.5	-1913.2	-1566.2	-2227.3	-1808.3	-2393.5	1817.4	-574.34	0.28527	0.050034	0.20518	2.65e-06	0.0057137	0.0081278	0.065693	0.028597	0.037194	0.49064	-1.7792	0.12746
11273	ATXN2L	-1496.5	-1731.4	-1480.6	698.05	-1134.3	-1554.8	-1453.1	-484.37	-1745.8	-1786.4	0.12338	0.018484	0.16438	0.21057	0.01273	0.075395	0.11999	0.66669	0.067618	0.0092843	-1.779	0.024857
29969	MDFIC	-1992.5	-911.07	-1421.1	701.55	-2440.7	-1757	-2445.1	-1864.1	-2216.7	665.58	0.07214	0.10151	0.14721	0.24608	0.0054792	0.006809	0.025908	0.030428	0.046427	0.39396	-1.7789	0.07015
92105	INTS4	-463.9	-633.84	-429.74	-95.012	-953.28	-514.12	-472.12	-581.72	-716.06	-659.33	0.23266	0.02705	0.17314	0.53472	0.0067742	0.052201	0.039952	0.057396	0.080785	0.01797	-1.7787	0.0013129
22934	RPIA	-160.92	-299.19	-67.935	-262.99	-338.5	-365.01	-297.76	-359.23	-115.93	9.1324	0.098388	0.0055339	0.74835	0.00022329	0.0048966	0.011584	0.15004	0.067162	0.55241	0.95097	-1.7746	0.012612
84668	FAM126A	-2473.4	-1681	-2671.4	-2486.8	-2584.2	-3046.7	-3044.3	283.83	-2143.2	-132.83	0.1894	0.13401	0.098805	0.00022962	0.043433	0.0031147	0.037629	0.89264	0.16204	0.92257	-1.7743	0.00090484
150465	TTL	-2374.3	-2362.3	-1409.4	1311	-4365.6	-1668.8	-1937.9	-2412.5	-3145.9	-1909	0.20478	0.01569	0.24067	0.066271	0.007215	0.092234	0.24151	0.023499	0.045424	0.027773	-1.7734	0.044075
317	APAF1	-1942.2	-981.09	-1160.6	-186.16	-2133.2	-970.02	-1398.9	-1279.8	-1470.5	-1031.1	0.096148	0.029025	0.10807	0.69846	0.010346	0.039588	0.057244	0.091866	0.090305	0.038015	-1.7724	0.0015531
4254	KITLG	-3962.6	-3060.2	-3076.2	-1791.9	-3803.6	-2876	-3385.8	-1206	1619.2	-1448.9	0.042346	0.018793	0.07057	0.020581	0.010457	0.0030408	0.037871	0.028493	0.45354	0.48115	-1.7724	0.018598
55120	FANCL	-321.69	-298.96	-211.34	-11.738	-527.4	-371.86	-381.53	-396.05	-274.13	157.26	0.14534	0.010358	0.16271	0.89081	0.0065543	0.002451	0.027725	0.025662	0.16447	0.18938	-1.7723	0.055573
57687	VAT1L	-517.08	-596.43	89.541	-1203.9	-573.12	-1337.5	-1355.5	925.42	127.28	-937.37	0.66288	0.0039274	0.79713	4.2e-05	0.0094404	0.049424	0.070586	0.20481	0.66744	0.0013036	-1.7721	0.06579
147495	APCDD1	-537.02	486.56	-158.89	-397.94	-15.175	-869.12	-675.74	-215.53	-25.616	60.917	0.076616	0.0029691	0.0087348	0.000231	0.10187	0.0030273	0.028566	0.048784	0.38682	0.021508	-1.7719	0.1713
4059	BCAM	-503.13	-502.89	-397.37	-626.29	-408.67	-698.95	-212.07	587.18	469.42	-789.52	0.10891	0.0099315	0.34522	5.73e-06	0.025962	0.028025	0.72477	0.24977	0.077528	0.00074566	-1.7718	0.094751
1788	DNMT3A	-476.07	-417.56	-160.65	-209.28	-585.43	-620.24	-467.53	-380.17	-370.1	-411.07	0.12436	0.018141	0.55189	0.078534	0.0088636	0.011559	0.090499	0.029308	0.11024	0.0043437	-1.7709	0.00063015
1728	NQO1	-4132.5	-7075.1	-3464.9	-2414.2	-5837.7	-6758.6	-5223.3	-10358	-8906.5	8331.7	0.073958	0.019966	0.54598	0.10217	0.0054053	0.010155	0.063964	0.028597	0.032705	0.046639	-1.7708	0.037351
201973	PRIMPOL	-342.94	-131.58	-223.49	-116.12	-453.45	-366.77	-402.9	-285.56	-336.17	-28.112	0.096308	0.043975	0.074877	0.028921	0.0084733	0.011048	0.044417	0.039737	0.104	0.54768	-1.7706	7.38e-05
84991	RBM17	-1087.3	-1488.3	-1112.4	-827.46	-2405.5	-2134.4	-1907.3	-1948.6	-1724	-694.29	0.14853	0.023486	0.27828	0.046807	0.0046681	0.0085526	0.060636	0.040075	0.08499	0.13567	-1.7694	7.8e-05
2050	EPHB4	-1633.9	116.31	-303.78	-1617.6	-2066.2	-1835.6	-1632.3	-1001.9	290.32	-1227.3	0.14883	0.68271	0.63291	2.2e-05	0.011069	0.026437	0.094771	0.11685	0.72618	0.012948	-1.768	0.022918
10283	CWC27	-639.32	-774.56	-546.79	-51.622	-958.17	-920.04	-861.17	-801.71	-726.77	-383.8	0.13394	0.0095562	0.20408	0.86236	0.015435	0.010129	0.046169	0.056718	0.16352	0.12684	-1.7664	0.0056628
692213	SNORD110	-37.661	-32.351	-46.473	-3.7789	-99.492	-24.054	-31.151	-25.767	-42.509	-11.833	0.32472	0.040578	0.021283	0.70199	0.008515	0.072868	0.05742	0.14061	0.030799	0.17154	-1.7663	0.0025368
10412	NSA2	-230.15	-1464.7	-733.81	-220.18	-2030.9	-1008.8	-996.6	-1411.5	-1544.6	-1368.1	0.13772	0.0078632	0.32946	0.63133	0.010152	0.0052196	0.10021	0.063203	0.11637	0.057724	-1.7662	0.0048702
57615	ZNF492	-33.324	-29.321	-32.921	-24.026	-208.63	-20.698	-53.856	-8.211	-73.215	-68.106	0.36678	0.01735	0.073339	0.063076	0.0048906	0.16114	0.039862	0.52954	0.067364	0.011727	-1.7656	7.42e-05
57001	SDHAF3	-140.53	-176.76	-143.15	-87.164	-229.65	-140.37	-212.61	-183.71	-212.02	-79.235	0.11974	0.013692	0.13956	0.061207	0.0059448	0.038478	0.039673	0.085088	0.035462	0.30993	-1.7648	8.54e-05
7979	SEM1	-594.73	-1216.2	-1068.7	-138.72	-1388.2	-1237.2	-1012.8	-1094.9	-917.64	-588.52	0.087781	0.0055721	0.083983	0.73918	0.0037191	0.0094374	0.11797	0.068601	0.20683	0.3011	-1.7639	0.012785
5467	PPARD	-1145	-1672.4	607.53	402.41	-1486.2	-1691.3	-1247.6	-1334	-1527.5	-943.91	0.10221	0.012684	0.49466	0.38815	0.0052354	0.016269	0.15724	0.071439	0.068095	0.031773	-1.7633	0.047816
2047	EPHB1	-86.382	-19.466	-25.611	62.647	-25.089	-140.12	-47.187	12.572	-448.76	-526.07	0.10435	0.20073	0.17975	0.084871	0.098409	0.010654	0.042675	0.50724	0.011626	0.0017929	-1.7632	0.076858
7290	HIRA	-609.94	-1110.8	-822.41	-492.55	-1366.1	-1034.3	-956.07	-545.02	-945.78	-1030.7	0.20723	0.014859	0.1349	0.084282	0.0051209	0.047528	0.16907	0.060789	0.07383	0.018704	-1.7625	7.38e-05
57678	GPAM	-831.41	-460.42	-476.67	-341.78	-1061.9	-692.13	-931.82	-772.18	-722.89	-364.16	0.10324	0.06499	0.19712	0.037582	0.012019	0.001195	0.011281	0.034704	0.11853	0.11214	-1.7607	0.0001236
51691	LSM8	-787.75	-321.53	-441.77	-380.71	-960.55	-829	-816.47	-637.73	-699.13	-229.18	0.072643	0.077201	0.2169	0.023704	0.0090645	0.0065511	0.032629	0.07061	0.11196	0.29769	-1.7603	6.51e-05
3065	HDAC1	-1953.3	-2677.2	-1657.5	301.78	-3888.6	-2707.2	-1795.5	-2771.9	-1918.4	-2409	0.12108	0.017798	0.25042	0.61066	0.0040908	0.037467	0.25923	0.043839	0.17358	0.0087623	-1.7599	0.021501
55846	ITFG2	-299.32	-118.51	-170.22	-235.02	-425.41	-388.55	-376.17	-401.09	-291.11	-273.21	0.085669	0.20361	0.27838	0.020671	0.0066021	0.027351	0.088696	0.043639	0.1698	0.030256	-1.7593	4.54e-05
152579	SCFD2	-411.98	-845.1	333.75	-833.81	-930.55	-836.4	-684.02	-665.15	-805.33	854.85	0.44592	0.034436	0.57636	3.03e-05	0.0051549	0.016691	0.1521	0.045354	0.069269	0.062091	-1.7591	0.056101
104	ADARB1	-4148.5	-3705.9	-975.51	-772.84	-5650.5	-4833.8	-737.64	-1078.4	-1852.6	-391.09	0.042934	0.0071648	0.10738	0.04119	0.0056071	0.011358	0.85188	0.40816	0.041228	0.05038	-1.7587	0.0011952
5305	PIP4K2A	-969.06	-785.56	-460.19	-744.59	-947.19	-1051.4	-880.66	-228.08	-378.53	-211.62	0.10761	0.039176	0.28524	0.00071083	0.010281	0.0043735	0.093084	0.39179	0.42682	0.57078	-1.7573	5.72e-05
8165	AKAP1	-383.2	-400.46	-139.32	184.78	-561.74	-384.22	-434.52	-307.85	-375.03	-556.12	0.21593	0.030589	0.54826	0.14285	0.0058545	0.082831	0.074001	0.037199	0.13084	0.0065547	-1.7571	0.039491
7536	SF1	-3315.3	-3617.6	-2444.7	-1654.8	-4281.4	-4741.1	-4102.6	-4743.1	-4165.6	-3391.4	0.12338	0.016189	0.25944	0.10427	0.0047408	0.014409	0.10492	0.036235	0.037136	0.01747	-1.7568	0.00014307
9524	TECR	-299.45	-980.29	-79.301	238.92	-1063.9	-914.57	-814.41	-1239.1	-785.39	-517.4	0.11552	0.0029691	0.88258	0.35928	0.006534	0.01908	0.081207	0.059318	0.10594	0.095372	-1.7557	0.039274
790955	UQCC3	-176.8	-280.62	-189.06	-0.78094	-274.41	-265.49	-317.26	-328.92	-306.43	-273.74	0.19303	0.0052352	0.22946	0.99511	0.034194	0.071183	0.069135	0.052968	0.0698	0.02753	-1.755	0.0053484
145173	B3GLCT	-671.16	188.2	-153.83	-327.61	-721.26	-706.08	-664.45	-652.7	-560.06	-327.08	0.068973	0.21353	0.44953	0.029428	0.020122	0.0027262	0.034649	0.033985	0.039308	0.032193	-1.7546	0.020388
1915	EEF1A1	-691.21	-66401	-20269	-35493	-295840	-15063	-7117.4	-122850	-68141	-290070	0.34451	0.015212	0.55118	0.0012333	0.0079786	0.017259	0.38059	0.18815	0.5359	0.0047973	-1.7544	0.00030363
4478	MSN	-4388.5	-23149	-21895	273.29	-25304	-24657	-15122	-5045.7	-26463	-24189	0.78182	0.0084044	0.097103	0.97445	0.0054949	0.03193	0.27698	0.5261	0.037766	0.014391	-1.7536	0.01131
51582	AZIN1	-5322.6	-2156.9	-3418	-5490.2	-7462.6	-7675	-6722.5	-5980.9	-4453.5	2706.6	0.18735	0.12749	0.28763	0.000291	0.02289	0.0041181	0.064168	0.064197	0.16276	0.19947	-1.7521	0.006603
4528	MTIF2	-975.39	-1002.8	-259.76	-80.855	-1561.3	-1082.6	-1158.8	-964.17	-1106.2	-268.87	0.1178	0.0079949	0.60934	0.78018	0.013119	0.0072384	0.037041	0.032048	0.039813	0.49457	-1.7516	0.015972
55198	APPL2	-1795	-2139.7	140.77	-1265	-1837.1	-2392.8	-2116.1	-2128.5	-778.85	-250.83	0.13983	0.016101	0.92236	0.0017117	0.012144	0.0047652	0.020668	0.038398	0.38948	0.71007	-1.7514	0.01004
8602	NOP14	-757.99	-1442.9	-911.39	140.32	-1670	-1045.3	-1128.7	-1090.6	-1041.8	-1142.3	0.27787	0.010358	0.20201	0.71897	0.0056207	0.096736	0.11027	0.037646	0.13258	0.017135	-1.7514	0.011989
79731	NARS2	-466.46	-160.9	-354.66	-157.45	-657.89	-536.57	-522.1	-386.29	-478.58	-366.9	0.12309	0.18317	0.1349	0.073876	0.0049021	0.0051064	0.033653	0.029572	0.08499	0.021389	-1.751	0.00013904
327	APEH	-559.7	-2296.5	-255.05	-1564.5	-2735.1	-2169.1	-1475.8	-1844.9	-888.35	-1855.9	0.57572	0.010358	0.86219	0.0012415	0.0052858	0.02622	0.19063	0.0601	0.43019	0.023031	-1.751	0.00029497
[truncated: 7,719 more rows]

## Sheet: Fisher
Method: Fisher
EntrezID	Name	GSE3356 INPUT_FC	GSE63577 HFF_FC	GSE63577 WI38_FC	GSE72407 ETO INPUT_FC	GSE109700_Input_FC	GSE132369 INPUT_FC	GSE132370 INPUT_FC	GSE168994_INPUT_FC	GSE175533_IRIS_INPUT_FC	GSE175533_RS_INPUT_FC	GSE3356 INPUT_Pval	GSE63577 HFF_Pval	GSE63577 WI38_Pval	GSE72407 ETO INPUT_Pval	GSE109700_Input_Pval	GSE132369 INPUT_Pval	GSE132370 INPUT_Pval	GSE168994_INPUT_Pval	GSE175533_IRIS_INPUT_Pval	GSE175533_RS_INPUT_Pval	CombinedTstat	CombinedPval
147841	SPC24	-25882	-10521	-12957	-85169	-32955	-16027	-19207	-17062	-1627	-11426	50084	52504	16067	3.93e-07	34693	19337	12478	19449	13531	0.0023	-23882	5.81e-14
9212	AURKB	-28037	-1504	-2154	-12915	-32722	-28075	-30116	-2465	-25351	-20212	42346	50918	1026	2.27e-07	37191	11965	24827	22061	13431	24536	-23403	5.81e-14
2305	FOXM1	-59835	-45992	-48924	-38256	-58156	-63321	-67219	-5911	-5982	-49932	43912	23801	15114	7.5e-08	34693	31589	2174	19585	91709	39229	-23378	5.81e-14
[truncated: 12,847 more rows]

## Sheet: Stouffer
Method: Stouffer
[truncated: 11,622 more rows]

[truncated: 5 more sheets: FEM, REM GSEA KEGG enrichment, REM GSEA GOBP enrichment, REM ORA KEGG enrichment, REM ORA GOBP enrichment]
