# Supplementary material for: Broad repression of DNA repair genes in senescent cells identified by integration of transcriptomic data
Source: Nucleic Acids Res. 2024 Dec 31;53(1):gkae1257. doi: 10.1093/nar/gkae1257 (PMC11724277; doi:10.1093/nar/gkae1257)
Supplement: gkae1257_Supplemental_Files [file gkae1257_supplemental_files.zip › Suppl_Table_5_Expression_Clusters_Senescence.xlsx]

## Sheet: Description
Supplementary table 5: Tables of the expression clusters
This excel table regroups the Expression clusters performed on the dataset GSE175533 (sheet 2) and their respective enrichment (sheet 3).
Related to (Fig. 3) and (Supp. Fig. 4).
This analysis was performed using Soft clustering of time series gene expression data "Mfuzz" implemented in the RNfuzzyApp R packages (Habermann, B.H 2021)
Enrichment for each cluster was performed using ENTEZ ID as input in G:profiler tool with GOBP as reference and 500 as Max term size.
G:profiler Liis Kolberg, Uku Raudvere, Ivan Kuzmin, Priit Adler, Jaak Vilo, Hedi Peterson: g:Profiler—interoperable web service for functional enrichment analysis and gene identifier mapping (2023 update) Nucleic Acids Research, May 2023; doi:10.1093/nar/gkad347 [PDF].

## Sheet: Expression clusters
Gene (ENTREZ ID)	Gene (ENTREZ ID)	Cluster Nbr
100033416	SNORD116-4	1
100033433	SNORD116-22	1
10004	NAALADL1	1
100129215	RP11-278A23.1	1
100129794	SLC25A21-AS1	1
100129917	RP11-440L14.1	1
100130950	RP11-333E1.1	1
100131187	TSTD1	1
100132074	FOXO6	1
100132074	FO681542.1	1
100132077	RP11-307E17.8	1
100132341	CLUHP3	1
100133985	AC016700.5	1
100134368	Z97634.3	1
100192379	PP12613	1
10026	PIGK	1
100287569	LINC00173	1
100302401	RASAL2-AS1	1
100420587	AC005307.3	1
100505555	ZNF846	1
100505678	STARD4-AS1	1
100505826	STK4-AS1	1
100506060	SMG1P7	1
100506082	RP11-23F23.2	1
100506215	PAXBP1-AS1	1
100506365	OTUD6B-AS1	1
100506495	LIFR-AS1	1
100506540	SPTY2D1-AS1	1
100506826	MYLK-AS1	1
100507034	PITRM1-AS1	1
100507500	EGFR-AS1	1
100528062	GPRASP2	1
100616117	MIR4653	1
10076	PTPRU	1
100775104	KLHL7-AS1	1
10084	PQBP1	1
100887750	MRPS31P5	1
101	ADAM8	1
10111	RAD50	1
10127	ZNF263	1
10146	G3BP1	1
10153	CEBPZ	1
10172	ZNF256	1
101926892	RP11-333A23.4	1
101927275	NDUFV2-AS1	1
101927288	MANEA-AS1	1
101927957	LINC01572	1
101928376	IL12A-AS1	1
101928602	AC005624.2	1
101929066	CTD-2547L16.1	1
101929680	AC010127.3	1
101929718	RP11-84C10.4	1
101954264	RNVU1-20	1
10198	MPHOSPH9	1
10199	MPHOSPH10	1
10200	MPHOSPH6	1
102060282	RASSF1-AS1	1
10208	USPL1	1
10210	TOPORS	1
10224	ZNF443	1
1024	CDK8	1
102465668	MIR7111	1
10253	SPRY2	1
102723166	STAM-AS1	1
10274	STAG1	1
10283	CWC27	1
10286	BCAS2	1
10308	ZNF267	1
10333	TLR6	1
10371	SEMA3A	1
10443	N4BP2L2	1
10449	ACAA2	1
10463	SLC30A9	1
10487	CAP1	1
10495	ENOX2	1
10507	SEMA4D	1
10514	MYBBP1A	1
10518	CIB2	1
10527	IPO7	1
10592	SMC2	1
1060	CENPC	1
10600	USP16	1
10694	CCT8	1
10735	STAG2	1
10767	HBS1L	1
10772	SRSF10	1
10773	ZBTB6	1
10808	HSPH1	1
10849	CD3EAP	1
10861	SLC26A1	1
10885	WDR3	1
10891	PPARGC1A	1
10910	SUGT1	1
10914	PAPOLA	1
10923	SUB1	1
10929	SRSF8	1
10944	C11orf58	1
10953	TOMM34	1
10988	METAP2	1
10991	SLC38A3	1
11009	IL24	1
11017	SNRNP27	1
11019	LIAS	1
1105	CHD1	1
11051	NUDT21	1
11059	WWP1	1
11060	WWP2	1
11062	DUS4L	1
11082	ESM1	1
11097	NUPL2	1
11103	KRR1	1
11116	FGFR1OP	1
11170	FAM107A	1
11171	STRAP	1
11191	PTENP1	1
11193	WBP4	1
11218	DDX20	1
11228	RASSF8	1
11235	PDCD10	1
11244	ZHX1	1
112479	ERI2	1
11260	XPOT	1
11311	VPS45	1
11319	ECD	1
11335	CBX3	1
113763	ZBED6CL	1
113829	SLC35A4	1
113878	DTX2	1
114088	TRIM9	1
1147	CHUK	1
114799	ESCO1	1
114801	TMEM200A	1
114803	MYSM1	1
114883	OSBPL9	1
114885	OSBPL11	1
114932	MRFAP1L1	1
115703	ARHGAP33	1
115749	C12orf56	1
116064	LRRC58	1
116150	NUS1	1
116984	ARAP2	1
117178	SSX2IP	1
1176	AP3S1	1
117608	ZNF354B	1
1180	CLCN1	1
1183	CLCN4	1
119710	C11orf74	1
120103	SLC36A4	1
121268	RHEBL1	1
121441	NEDD1	1
121457	IKBIP	1
121536	AEBP2	1
123016	TTC8	1
123169	LEO1	1
123207	C15orf40	1
123722	FSD2	1
124637	CYB5D1	1
124790	HEXIM2	1
124817	CNTD1	1
125150	ZSWIM7	1
126133	ALDH16A1	1
126272	EID2B	1
1272	CNTN1	1
127253	TYW3	1
128553	TSHZ2	1
128710	SLX4IP	1
129531	MITD1	1
129831	RBM45	1
129880	BBS5	1
130	ADH6	1
130026	ICA1L	1
1308	COL17A1	1
132	ADK	1
132332	TMEM155	1
132660	LIN54	1
133015	PACRGL	1
134145	FAM173B	1
134266	GRPEL2	1
134637	ADAT2	1
135228	CD109	1
1353	COX11	1
135398	C6orf141	1
137392	FAM92A1	1
137868	SGCZ	1
1385	CREB1	1
1386	ATF2	1
139341	FUNDC1	1
139596	UPRT	1
139818	DOCK11	1
140460	ASB7	1
140803	TRPM6	1
142940	TRUB1	1
1434	CSE1L	1
143684	FAM76B	1
143689	PIWIL4	1
143872	ARHGAP42	1
143884	CWF19L2	1
144233	BCDIN3D	1
144245	ALG10B	1
144348	ZNF664	1
144486	CEP83-AS1	1
144699	FBXL14	1
145438	FRMD6-AS1	1
145553	MDP1	1
1456	CSNK1G3	1
146434	ZNF597	1
147381	CBLN2	1
147657	ZNF480	1
148156	ZNF558	1
148327	CREB3L4	1
148398	SAMD11	1
148808	MFSD4	1
149420	PDIK1L	1
150962	PUS10	1
151050	KANSL1L	1
151306	GPBAR1	1
151507	MSL3P1	1
151613	TTC14	1
152185	SPICE1	1
152518	NFXL1	1
152559	PAQR3	1
152687	ZNF595	1
152756	FAM218A	1
152831	KLB	1
153241	CEP120	1
153396	TMEM161B	1
153443	SRFBP1	1
153684	AC025171.1	1
153733	CCDC112	1
154664	ABCA13	1
157378	TMEM65	1
157769	FAM91A1	1
157773	C8orf48	1
158431	ZNF782	1
158880	USP51	1
159090	FAM122B	1
159371	SLC35G1	1
161253	REM2	1
161436	EML5	1
161823	ADAL	1
162972	ZNF550	1
162979	ZNF296	1
163081	ZNF567	1
163486	DENND1B	1
163786	SASS6	1
1649	DDIT3	1
166968	MIER3	1
167153	PAPD4	1
167359	NIM1K	1
1678	TIMM8A	1
168374	ZNF92	1
170261	ZCCHC12	1
170506	DHX36	1
170685	NUDT10	1
170690	ADAMTS16	1
1737	DLAT	1
1787	TRDMT1	1
1794	DOCK2	1
1813	DRD2	1
1826	DSCAM	1
1844	DUSP2	1
1876	E2F6	1
190	NR0B1	1
1901	S1PR1	1
1910	EDNRB	1
193629	LINC00189	1
1958	EGR1	1
196074	METTL15	1
1964	EIF1AX	1
197131	UBR1	1
1977	EIF4E	1
199704	ZNF585A	1
200132	TCTEX1D1	1
200894	ARL13B	1
201973	PRIMPOL	1
203228	C9orf72	1
203522	DDX26B	1
203547	VMA21	1
2045	EPHA7	1
2058	EPRS	1
2072	ERCC4	1
2113	ETS1	1
2115	ETV1	1
2122	MECOM	1
2166	FAAH	1
219731	PROSER2-AS1	1
221037	JMJD1C	1
221078	NSUN6	1
221079	ARL5B	1
221302	ZUFSP	1
221322	TBC1D32	1
221443	OARD1	1
221785	ZSCAN25	1
221786	FAM200A	1
221830	TWISTNB	1
221927	BRAT1	1
222229	LRWD1	1
222696	ZSCAN23	1
222698	NKAPL	1
22823	MTF2	1
22832	CEP162	1
22841	RAB11FIP2	1
22847	ZNF507	1
22852	ANKRD26	1
22890	ZBTB1	1
22894	DIS3	1
22902	RUFY3	1
22916	NCBP2	1
22938	SNW1	1
22944	KIN	1
2297	FOXD1	1
22993	HMGXB3	1
22995	CEP152	1
23012	STK38L	1
23029	RBM34	1
23047	PDS5B	1
23049	SMG1	1
23063	WAPAL	1
23080	AVL9	1
23122	CLASP2	1
23137	SMC5	1
23143	LRCH1	1
23150	FRMD4B	1
23160	WDR43	1
23223	RRP12	1
23243	ANKRD28	1
23244	PDS5A	1
23262	PPIP5K2	1
23300	ATMIN	1
23301	EHBP1	1
23302	WSCD1	1
23314	SATB2	1
23318	ZCCHC11	1
2332	FMR1	1
23322	RPGRIP1L	1
23347	SMCHD1	1
23350	U2SURP	1
23358	USP24	1
23376	UFL1	1
23379	ICE1	1
23398	PPWD1	1
23451	SF3B1	1
23462	HEY1	1
23473	CAPN7	1
23512	SUZ12	1
23515	MORC3	1
23517	SKIV2L2	1
23522	KAT6B	1
23529	CLCF1	1
2353	FOS	1
23548	TTC33	1
23613	ZMYND8	1
23645	PPP1R15A	1
23683	PRKD3	1
23741	EID1	1
2494	NR5A2	1
252983	STXBP4	1
253461	ZBTB38	1
253832	ZDHHC20	1
253982	ASPHD1	1
254065	BRWD3	1
254251	LCORL	1
255374	MBLAC1	1
255403	ZNF718	1
255520	ELMOD2	1
255631	COL24A1	1
256227	STEAP1B	1
257415	FAM133B	1
25758	KIAA1549L	1
2580	GAK	1
258010	SVIP	1
25813	SAMM50	1
25833	POU2F3	1
25842	ASF1A	1
25850	ZNF345	1
25852	ARMC8	1
25879	DCAF13	1
25897	RNF19A	1
25909	AHCTF1	1
25917	THUMPD3	1
25948	KBTBD2	1
25957	PNISR	1
2597	GAPDH	1
26009	ZZZ3	1
26019	UPF2	1
260425	MAGI3	1
26046	LTN1	1
26048	ZNF500	1
26052	DNM3	1
26058	GIGYF2	1
26060	APPL1	1
26084	ARHGEF26	1
26122	EPC2	1
26149	ZNF658	1
26224	FBXL3	1
26225	ARL5A	1
2624	GATA2	1
2628	GATM	1
26281	FGF20	1
2631	GBAS	1
2653	GCSH	1
26778	SNORA70	1
26791	SNORD58A	1
26793	SNORD56	1
26804	SNORD45B	1
26807	SNORD43	1
26816	SNORD35A	1
26820	SNORD24	1
26831	RNU5A-1	1
26973	CHORDC1	1
26995	TRUB2	1
27000	DNAJC2	1
27042	DIEXF	1
27107	ZBTB11	1
27131	SNX5	1
27133	KCNH5	1
27190	IL17B	1
27253	PCDH17	1
27300	ZNF544	1
27303	RBMS3	1
27332	ZNF638	1
2735	GLI1	1
27439	CECR6	1
27440	CECR5	1
2773	GNAI3	1
2820	GPD2	1
2821	GPI	1
2827	GPR3	1
283335	RP11-983P16.4	1
283377	SPRYD4	1
283417	DPY19L2	1
283554	GPR137C	1
283742	FAM98B	1
284018	C17orf58	1
2842	GPR19	1
284252	KCTD1	1
284309	ZNF776	1
284349	ZNF283	1
284406	ZFP82	1
284611	FAM102B	1
284648	RP11-317P15.4	1
284695	ZNF326	1
284958	NT5DC4	1
284992	CCDC150	1
285195	SLC9A9	1
285313	IGSF10	1
285331	CCDC66	1
285527	FRYL	1
285672	SREK1IP1	1
285753	CEP57L1	1
286042	FAM86B3P	1
286053	NSMCE2	1
286097	MICU3	1
2887	GRB10	1
28952	CCDC22	1
28977	MRPL42	1
28981	IFT81	1
28982	FLVCR1	1
29	ABR	1
29066	ZC3H7A	1
29072	SETD2	1
2908	NR3C1	1
29090	TIMM21	1
29114	TAGLN3	1
2957	GTF2A1	1
2963	GTF2F2	1
2965	GTF2H1	1
29889	GNL2	1
29896	TRA2A	1
29914	UBIAD1	1
29922	NME7	1
29923	HILPDA	1
29935	RPA4	1
29945	ANAPC4	1
29957	SLC25A24	1
29969	MDFIC	1
3009	HIST1H1B	1
3066	HDAC2	1
30832	ZNF354C	1
30836	DNTTIP2	1
3093	UBE2K	1
319089	TTC6	1
3199	HOXA2	1
320	APBA1	1
3200	HOXA3	1
321	APBA2	1
329	BIRC2	1
330	BIRC3	1
3301	DNAJA1	1
3313	HSPA9	1
3336	HSPE1	1
3344	FOXN2	1
3363	HTR7	1
3376	IARS	1
338596	ST8SIA6	1
338739	CSTF3-AS1	1
338755	OR2AG2	1
339290	LINC00667	1
339324	ZNF260	1
339327	ZNF546	1
339487	ZBTB8OS	1
339500	ZNF678	1
339559	ZFP69	1
3397	ID1	1
3398	ID2	1
339829	CCDC39	1
339834	CCDC36	1
3399	ID3	1
34	ACADM	1
3400	ID4	1
340252	ZNF680	1
340591	CA5BP1	1
340719	NANOS1	1
3420	IDH3B	1
343099	CCDC18	1
344787	ZNF860	1
345462	ZNF879	1
345930	ECT2L	1
347148	QRFP	1
347344	ZNF81	1
3475	IFRD1	1
348654	GEN1	1
348793	WDR53	1
349667	RTN4RL2	1
3516	RBPJ	1
3574	IL7	1
3612	IMPA1	1
3671	ISLR	1
373509	USP50	1
3743	KCNA7	1
374899	ZNF829	1
375248	ANKRD36	1
375449	MAST4	1
375748	ERCC6L2	1
378884	NHLRC1	1
3796	KIF2A	1
3839	KPNA3	1
3841	KPNA5	1
387036	GUSBP2	1
387755	INSC	1
389856	USP27X	1
389941	C1QL3	1
3964	LGALS8	1
399818	METTL10	1
40	ASIC2	1
400043	RP11-834C11.4	1
400657	LINC00909	1
400658	C18orf65	1
400798	C1orf220	1
401024	FSIP2	1
401265	KLHL31	1
401541	CENPP	1
402682	UFSP1	1
403313	PPAPDC2	1
404037	HAPLN4	1
404281	YY2	1
4090	SMAD5	1
4093	SMAD9	1
4116	MAGOH	1
414197	ZNF32-AS1	1
4154	MBNL1	1
4208	MEF2C	1
4233	MET	1
4254	KITLG	1
4287	ATXN3	1
432	ASGR1	1
4361	MRE11A	1
440295	GOLGA6L9	1
440434	CH17-431G21.1	1
440944	THUMPD3-AS1	1
441150	C6orf226	1
441250	TYW1B	1
441666	RP11-313J2.1	1
4436	MSH2	1
4437	MSH3	1
4528	MTIF2	1
4548	MTR	1
4594	MUT	1
4600	MX2	1
4610	MYCL	1
4659	PPP1R12A	1
4666	NACA	1
4673	NAP1L1	1
4677	NARS	1
4683	NBN	1
4684	NCAM1	1
4686	NCBP1	1
4691	NCL	1
4692	NDN	1
4698	NDUFA5	1
4712	NDUFB6	1
4714	NDUFB8	1
4734	NEDD4	1
4744	NEFH	1
476	ATP1A1	1
4802	NFYC	1
4810	NHS	1
4820	NKTR	1
4825	NKX6-1	1
4826	NNAT	1
4849	CNOT3	1
4863	NPAT	1
4864	NPC1	1
493856	CISD2	1
493911	PHOSPHO2	1
49861	CLDN20	1
5000	ORC4	1
5090	PBX3	1
51001	MTERF3	1
51005	AMDHD2	1
51018	RRP15	1
51019	CCDC53	1
51023	MRPS18C	1
51054	PLEKHA8P1	1
51067	YARS2	1
51069	MRPL2	1
51070	NOSIP	1
51077	FCF1	1
51091	SEPSECS	1
51099	ABHD5	1
51101	ZC2HC1A	1
51105	PHF20L1	1
51122	COMMD2	1
51124	IER3IP1	1
51134	CEP83	1
51142	CHCHD2	1
51167	CYB5R4	1
51174	TUBD1	1
51175	TUBE1	1
51182	HSPA14	1
51188	SS18L2	1
51199	NIN	1
51249	TMEM69	1
51260	PBDC1	1
51274	KLF3	1
51290	ERGIC2	1
51319	RSRC1	1
51322	WAC	1
51340	CRNKL1	1
51362	CDC40	1
51377	UCHL5	1
51427	ZNF107	1
51455	REV1	1
515	ATP5F1	1
51503	CWC15	1
51542	VPS54	1
51555	PEX5L	1
51562	MBIP	1
51574	LARP7	1
51575	ESF1	1
5158	PDE6B	1
51585	PCF11	1
51592	TRIM33	1
51599	LSR	1
51602	NOP58	1
51605	TRMT6	1
51631	C7orf55-LUC7L2	1
51633	OTUD6B	1
51678	MPP6	1
51719	CAB39	1
51747	LUC7L3	1
5179	PENK	1
51816	CECR1	1
5193	PEX12	1
5202	PFDN2	1
5218	CDK14	1
5271	SERPINB8	1
5321	PLA2G4A	1
5324	PLAG1	1
5336	PLCG2	1
5356	PLRG1	1
5357	PLS1	1
5358	PLS3	1
5378	PMS1	1
53826	FXYD6	1
53938	PPIL3	1
5411	PNN	1
54148	MRPL39	1
54149	C21orf91	1
5431	POLR2B	1
5436	POLR2G	1
5440	POLR2K	1
54407	SLC38A2	1
54431	DNAJC10	1
54454	ATAD2B	1
54457	TAF7L	1
54465	ETAA1	1
54477	PLEKHA5	1
54482	TRMT13	1
54491	FAM105A	1
54529	ASNSD1	1
54534	MRPL50	1
54537	FAM35A	1
54551	MAGEL2	1
54665	RSBN1	1
54700	RRN3	1
54708	45356	1
5471	PPAT	1
54726	OTUD4	1
54777	CFAP46	1
54790	TET2	1
54799	MBTD1	1
54801	HAUS6	1
54816	ZNF280D	1
54826	GIN1	1
54851	ANKRD49	1
54857	GDPD2	1
54875	CNTLN	1
549	AUH	1
54906	FAM208B	1
54908	SPDL1	1
54922	RASIP1	1
54969	C4orf27	1
54989	ZNF770	1
55015	PRPF39	1
55016	45352	1
55035	NOL8	1
55082	ARGLU1	1
55105	GPATCH2	1
55117	SLC6A15	1
55119	PRPF38B	1
55120	FANCL	1
55132	LARP1B	1
55133	SRBD1	1
55145	THAP1	1
55161	TMEM33	1
55164	SHQ1	1
55175	KLHL11	1
55179	FAIM	1
55183	RIF1	1
55193	PBRM1	1
55203	LGI2	1
55211	DPPA4	1
55212	BBS7	1
55236	UBA6	1
55246	CCDC25	1
55253	TYW1	1
55276	PGM2	1
5529	PPP2R5E	1
55291	PPP6R3	1
5534	PPP3R1	1
55344	PLCXD1	1
55347	ABHD10	1
55500	ETNK1	1
55510	DDX43	1
55556	ENOSF1	1
55602	CDKN2AIP	1
55609	ZNF280C	1
55619	DOCK10	1
5562	PRKAA1	1
55623	THUMPD1	1
55629	PNRC2	1
55631	LRRC40	1
55632	G2E3	1
55660	PRPF40A	1
55669	MFN1	1
55676	SLC30A6	1
55681	SCYL2	1
55713	ZNF334	1
55719	FAM178A	1
55722	CEP72	1
55726	ASUN	1
55727	BTBD7	1
55746	NUP133	1
55749	CCAR1	1
55765	C1orf106	1
55773	TBC1D23	1
55781	RIOK2	1
55783	CMTR2	1
55787	TXLNG	1
55796	MBNL3	1
55835	CENPJ	1
55840	EAF2	1
55854	ZC3H15	1
5586	PKN2	1
55862	ECHDC1	1
55863	TMEM126B	1
55871	CBWD2	1
55871	CBWD5	1
55871	CBWD1	1
55871	CBWD3	1
55871	CBWD7	1
55888	ZKSCAN7	1
55892	MYNN	1
55904	KMT2E	1
55914	ERBB2IP	1
55916	NXT2	1
5593	PRKG2	1
5597	MAPK6	1
5599	MAPK8	1
5603	MAPK13	1
56052	ALG1	1
56099	PCDHGB7	1
56106	PCDHGA10	1
5612	PRKRIR	1
56120	PCDHGB8P	1
56242	ZNF253	1
56311	ANKRD7	1
56479	KCNQ5	1
5652	PRSS8	1
56624	ASAH2	1
56675	NRIP3	1
56683	C21orf59	1
56890	MDM1	1
56906	THAP10	1
56915	EXOSC5	1
56916	SMARCAD1	1
56963	RGMA	1
57002	YAE1D1	1
57003	CCDC47	1
57018	CCNL1	1
5704	PSMC4	1
57050	UTP3	1
5706	PSMC6	1
57092	PCNP	1
57096	RPGRIP1	1
57097	PARP11	1
57102	C12orf4	1
5714	PSMD8	1
5715	PSMD9	1
57150	SMIM8	1
57182	ANKRD50	1
57223	SMEK2	1
57226	LYRM2	1
5728	PTEN	1
57335	ZNF286A	1
5734	PTGER4	1
57343	ZNF304	1
57396	CLK4	1
57415	C3orf14	1
57464	STRIP2	1
57489	ODF2L	1
57498	KIDINS220	1
57508	INTS2	1
57534	MIB1	1
57536	KIAA1328	1
57539	WDR35	1
57560	IFT80	1
57570	TRMT5	1
57580	PREX1	1
57587	CFAP97	1
57606	SLAIN2	1
57633	LRRN1	1
57678	GPAM	1
57689	LRRC4C	1
57691	KIAA1586	1
57695	USP37	1
57697	FANCM	1
57703	CWC22	1
5771	PTPN2	1
57728	WDR19	1
57730	ANKRD36B	1
5782	PTPN12	1
57821	CCDC181	1
5789	PTPRD	1
5798	PTPRN	1
58155	PTBP2	1
58478	ENOPH1	1
58486	ZBED5	1
58491	ZNF71	1
58517	RBM25	1
5876	RABGGTB	1
5877	RABIF	1
5889	RAD51C	1
5890	RAD51B	1
5898	RALA	1
5917	RARS	1
5919	RARRES2	1
5930	RBBP6	1
594838	SNORD100	1
594839	SNORA33	1
5965	RECQL	1
5981	RFC1	1
5994	RFXAP	1
6045	RNF2	1
60487	TRMT11	1
60488	MRPS35	1
60558	GUF1	1
60560	NAA35	1
60561	RINT1	1
6059	ABCE1	1
6091	ROBO1	1
6102	RP2	1
6120	RPE	1
6166	RPL36AL	1
619565	SNORA52	1
6197	RPS6KA3	1
6248	RSC1A1	1
6301	SARS	1
6322	SCML1	1
63899	NSUN3	1
639	PRDM1	1
63906	GPATCH3	1
6392	SDHD	1
63920	ZBED8	1
64089	SNX16	1
64146	PDF	1
6419	SETMAR	1
64216	TFB2M	1
64223	MLST8	1
64225	ATL2	1
642280	ZNF876P	1
642517	AGAP10	1
64288	ZSCAN31	1
6430	SRSF5	1
643155	SMIM15	1
64318	NOC3L	1
64326	RFWD2	1
64328	XPO4	1
64344	HIF3A	1
64376	IKZF5	1
64399	HHIP	1
644019	CBWD5	1
644019	CBWD7	1
64421	DCLRE1C	1
64422	ATG3	1
644656	CTD-2371O3.3	1
64478	CSMD1	1
644873	LINC01184	1
646817	SETSIP	1
64789	EXO5	1
648	BMI1	1
64860	ARMCX5	1
64895	PAPOLG	1
64921	CASD1	1
6499	SKIV2L	1
65056	GPBP1	1
6507	SLC1A3	1
65109	UPF3B	1
65110	UPF3A	1
65117	RSRC2	1
651302	ZNF192P1	1
652965	SNORA48	1
653308	ASAH2B	1
653319	KIAA0895L	1
657	BMPR1A	1
6585	SLIT1	1
6586	SLIT3	1
6595	SMARCA2	1
65997	RASL11B	1
6620	SNCB	1
6634	SNRPD3	1
6670	SP3	1
6726	SRP9	1
6742	SSBP1	1
6760	SS18	1
677792	SNORA1	1
677809	SNORA24	1
677847	SNORA81	1
6781	STC1	1
6782	HSPA13	1
6787	NEK4	1
6835	SURF2	1
6869	TACR1	1
6873	TAF2	1
6905	TBCE	1
692086	SNORD17	1
692212	SNORD99	1
692223	SNORD97	1
692225	SNORD94	1
693201	MIR616	1
6936	GCFC2	1
6940	ZNF354A	1
6996	TDG	1
7020	TFAP2A	1
7056	THBD	1
7071	KLF10	1
7092	TLL1	1
7155	TOP2B	1
7174	TPP2	1
7181	NR2C1	1
7224	TRPC5	1
7227	TRPS1	1
7247	TSN	1
727851	RGPD5	1
727851	RGPD8	1
728927	ZNF736	1
729603	RP11-288H12.3	1
729614	FLJ37453	1
730094	C16orf52	1
7336	UBE2V2	1
7337	UBE3A	1
7341	SUMO1	1
7352	UCP3	1
7402	UTRN	1
7411	VBP1	1
744	MPPED2	1
7486	WRN	1
7503	XIST	1
7514	XPO1	1
7518	XRCC4	1
7525	YES1	1
7539	ZFP37	1
7555	CNBP	1
7562	ZNF708	1
7565	ZNF17	1
7569	ZNF182	1
7572	ZNF24	1
7574	ZNF26	1
7581	ZNF33A	1
7582	ZNF33B	1
7592	ZNF41	1
7594	ZNF43	1
7633	ZNF79	1
7643	ZNF90	1
7690	ZNF131	1
7697	ZNF138	1
7700	ZNF141	1
7702	ZNF143	1
7705	ZNF146	1
7710	ZNF154	1
7738	ZNF184	1
7743	ZNF189	1
7748	ZNF195	1
7771	ZNF112	1
7773	ZNF230	1
7781	SLC30A3	1
7812	CSDE1	1
7840	ALMS1	1
79017	GGCT	1
79031	PDCL3	1
79047	KCTD15	1
79064	TMEM223	1
79072	FASTKD3	1
79086	SMIM7	1
79088	ZNF426	1
79101	TAF1D	1
79160	RP5-907D15.4	1
79184	BRCC3	1
79366	HMGN5	1
79596	RNF219	1
79598	CEP97	1
79609	VCPKMT	1
79612	NAA16	1
79623	GALNT14	1
79624	C6orf211	1
79663	HSPBAP1	1
79664	ICE2	1
79675	FASTKD1	1
79677	SMC6	1
79692	ZNF322	1
79694	MANEA	1
79697	C14orf169	1
79728	PALB2	1
79738	BBS10	1
79741	CCDC7	1
7978	MTERF1	1
7979	SHFM1	1
79811	SLTM	1
79818	ZNF552	1
7982	ST7	1
79827	CLMP	1
79830	ZMYM1	1
79832	QSER1	1
79862	ZNF669	1
79870	BAALC	1
79876	UBA5	1
79882	ZC3H14	1
79884	MAP9	1
79944	L2HGDH	1
79992	AGPAT4-IT1	1
80006	TRAPPC13	1
80008	TMEM156	1
80010	RMI1	1
80018	NAA25	1
80025	PANK2	1
80071	CCDC15	1
80155	NAA15	1
80218	NAA50	1
80264	ZNF430	1
8027	STAM	1
8028	MLLT10	1
8034	SLC25A16	1
80745	THUMPD2	1
80817	CEP44	1
80823	BHLHB9	1
8087	FXR1	1
80895	ILKAP	1
8100	IFT88	1
81027	TUBB1	1
81545	FBXO38	1
81550	TDRD3	1
81611	ANP32E	1
81627	TRMT1L	1
81848	SPRY4	1
81887	LAS1L	1
81889	FAHD1	1
81890	QTRT1	1
8225	GTPBP6	1
8233	ZRSR2	1
831	CAST	1
8325	FZD8	1
8331	HIST1H2AJ	1
8340	HIST1H2BL	1
83448	PUS7L	1
8345	HIST1H2BH	1
83480	PUS3	1
83548	COG3	1
83594	NUDT12	1
83638	C11orf68	1
83744	ZNF484	1
83930	STARD3NL	1
83932	SPRTN	1
83939	EIF2A	1
83940	TATDN1	1
8402	SLC25A11	1
84068	SLC10A7	1
84070	FAM186B	1
84083	ZRANB3	1
84128	WDR75	1
84135	UTP15	1
84140	FAM161A	1
84142	FAM175A	1
84146	ZNF644	1
84154	RPF2	1
84188	FAR1	1
84240	ZCCHC9	1
84280	BTBD10	1
84281	C2orf88	1
84293	FAM213A	1
84295	PHF6	1
84307	ZNF397	1
84318	CCDC77	1
84321	THOC3	1
84324	SARNP	1
84343	HPS3	1
84441	MAML2	1
84456	L3MBTL3	1
84503	ZNF527	1
8451	CUL4A	1
8452	CUL3	1
84527	ZNF559	1
84528	RHOXF2	1
84532	ACSS1	1
84536	LINC01547	1
84640	USP38	1
84668	FAM126A	1
84669	USP32	1
8467	SMARCA5	1
84698	CAPS2	1
84803	AGPAT9	1
84807	NFKBID	1
8481	OFD1	1
84851	TRIM52	1
84911	ZNF382	1
84938	ATG4C	1
84945	ABHD13	1
84946	LTV1	1
84970	C1orf94	1
84989	JMJD1C-AS1	1
8499	PPFIA2	1
84996	URB1-AS1	1
85015	USP45	1
85313	PPIL4	1
8534	CHST1	1
8539	API5	1
85417	CCNB3	1
8545	CGGBP1	1
85459	CEP295	1
85460	ZNF518B	1
85463	ZC3H12C	1
85465	EPT1	1
85476	GFM1	1
8554	PIAS1	1
8559	PRPF18	1
8565	YARS	1
8577	TMEFF1	1
85865	GTPBP10	1
8661	EIF3A	1
8690	JRKL	1
8726	EED	1
8732	RNGTT	1
8763	CD164	1
8774	NAPG	1
8792	TNFRSF11A	1
8797	TNFRSF10A	1
8803	SUCLA2	1
8805	TRIM24	1
8808	IL1RL2	1
8826	IQGAP1	1
8828	NRP2	1
8844	KSR1	1
8877	SPHK1	1
8883	NAE1	1
8886	DDX18	1
889	KRIT1	1
8898	MTMR2	1
8899	PRPF4B	1
8939	FUBP3	1
89795	NAV3	1
89970	RSPRY1	1
89978	DPH6	1
90075	ZNF30	1
90141	EFCAB11	1
9016	SLC25A14	1
90321	ZNF766	1
90355	C5orf30	1
9039	UBA3	1
9043	SPAG9	1
9044	BTAF1	1
905	CCNT2	1
90529	STPG1	1
90592	ZNF700	1
90594	ZNF439	1
9070	ASH2L	1
90736	FAM104B	1
90871	TMEM261	1
9101	USP8	1
9107	MTMR6	1
91151	TIGD7	1
91156	IGFN1	1
9126	SMC3	1
91298	C12orf29	1
91392	ZNF502	1
9140	ATG12	1
91404	SESTD1	1
91801	ALKBH8	1
9188	DDX21	1
9194	SLC16A7	1
92140	MTDH	1
92162	TMEM88	1
9218	VAPA	1
9223	MAGI1	1
92342	METTL18	1
92344	GORAB	1
92482	BBIP1	1
9255	AIMP1	1
9289	GPR56	1
9295	SRSF11	1
9301	SNORD27	1
9311	ASIC3	1
93164	HTR7P1	1
93166	PRDM6	1
9318	COPS2	1
9324	HMGN3	1
93436	ARMC6	1
9364	RAB28	1
93663	ARHGAP18	1
9383	TSIX	1
94015	TTYH2	1
94027	CGB7	1
9406	ZRANB2	1
94104	PAXBP1	1
94163	SNORD38B	1
9419	CRIPT	1
9439	MED23	1
9443	MED7	1
9462	RASAL2	1
9468	PCYT1B	1
9474	ATG5	1
9480	ONECUT2	1
9486	CHST10	1
9496	TBX4	1
9508	ADAMTS3	1
9521	EEF1E1	1
953	ENTPD1	1
9575	CLOCK	1
9584	RBM39	1
9617	MTRF1	1
9662	CEP135	1
9666	DZIP3	1
9678	PHF14	1
9689	BZW1	1
9702	CEP57	1
9708	PCDHGA8	1
9738	CCP110	1
9774	BCLAF1	1
9782	MATR3	1
9786	KIAA0586	1
9790	BMS1	1
9847	C2CD5	1
9849	ZNF518A	1
9852	EPM2AIP1	1
9861	PSMD6	1
9879	DDX46	1
988	CDC5L	1
989	45542	1
9897	KIAA0196	1
9933	KIAA0020	1
9936	CD302	1
9937	DCLRE1A	1
996	CDC27	1
9975	NR1D2	1
9984	THOC1	1
9988	DMTF1	1
9991	PTBP3	1
9994	CASP8AP2	1
100049076	NA	1
100505576	NA	1
100101478	NA	1
9298	NA	1
56651	NA	1
100128822	NA	1
100130557	NA	1
728673	NA	1
100131234	NA	1
100132057	NA	1
100289361	NA	1
100132774	NA	1
100507634	NA	1
100216545	NA	1
100270804	NA	1
100652736	NA	1
619567	NA	1
100288842	NA	1
100289019	NA	1
643072	NA	1
80154	NA	1
100379251	NA	1
348926	NA	1
388507	NA	1
1744	NA	1
100499177	NA	1
105372824	NA	1
105376353	NA	1
101060553	NA	1
400027	NA	1
283416	NA	1
730198	NA	1
23520	NA	1
101927045	NA	1
728723	NA	1
728975	NA	1
650794	NA	1
101929057	NA	1
606500	NA	1
100507297	NA	1
493812	NA	1
375513	NA	1
730092	NA	1
646719	NA	1
285116	NA	1
101928868	NA	1
92070	NA	1
221584	NA	1
101927750	NA	1
100873998	NA	1
105369914	NA	1
219854	NA	1
6791	NA	1
28755	NA	1
100996712	NA	1
105371933	NA	1
388759	NA	1
105372836	NA	1
90233	NA	1
105373311	NA	1
105376204	NA	1
7190	NA	1
63877	NA	1
101927415	NA	1
101927468	NA	1
79177	NA	1
101929479	NA	1
644794	NA	1
6043	NA	1
728819	NA	1
439994	NA	1
283345	NA	1
619505	NA	1
148645	NA	1
10748	NA	1
152217	NA	1
105369154	NA	1
285958	NA	1
220906	NA	1
105370941	NA	1
22868	NA	1
2749	NA	1
102723439	NA	1
1000	CDH2	2
100009676	ZBTB11-AS1	2
10001	MED6	2
10007	GNPDA1	2
100101267	POM121C	2
100128568	CTC-232P5.1	2
100128782	LINC00476	2
100128881	VPS9D1-AS1	2
100129480	MKRN2OS	2
100129543	ZNF730	2
100131017	ZNF316	2
100131755	ARMCX4	2
100188893	TOMM6	2
10025	MED16	2
100288069	RP11-206L10.2	2
100288077	WTAPP1	2
100289678	ZNF783	2
100293516	ZNF587B	2
100302185	MIR1204	2
100303728	SLC25A5-AS1	2
100303755	PET117	2
100306951	PITPNA-AS1	2
100310812	SPDYE2B	2
10036	CHAF1A	2
10038	PARP2	2
10042	HMGXB4	2
100505641	FGD5-AS1	2
100506054	RNASEH1-AS1	2
100506083	RP11-529K1.2	2
100506127	RP11-111M22.2	2
100506233	RAB30-AS1	2
100506637	PRKAR2A-AS1	2
100506994	PTPRG-AS1	2
100507171	BOLA3-AS1	2
100507290	ZNF865	2
100507300	ALKBH3-AS1	2
100507303	SNHG19	2
100507602	TRIM52-AS1	2
100533182	SEC24B-AS1	2
10054	UBA2	2
10055	SAE1	2
10061	ABCF2	2
100616194	MIR4477B	2
100616194	MIR4477A	2
100616210	MIR4737	2
100652748	TIMM23B	2
10078	TSSC4	2
100874032	PRRT3-AS1	2
100874048	DGUOK-AS1	2
10101	NUBP2	2
101060200	ZNF891	2
10131	TRAP1	2
10137	RBM12	2
10144	FAM13A	2
10155	TRIM28	2
10165	SLC25A13	2
10171	RCL1	2
10171	AL158147.2	2
10189	ALYREF	2
1019	CDK4	2
101927151	CTC-459F4.3	2
101927352	PLS3-AS1	2
101927631	ADNP-AS1	2
101927701	AC010987.6	2
101927746	RP11-132A1.4	2
101928143	NUMB	2
101928438	RP11-554F20.1	2
101928446	RP11-22H5.2	2
101928578	RAP2C-AS1	2
101928784	RORA-AS1	2
101929140	RP11-74J13.8	2
10196	PRMT3	2
10212	DDX39A	2
10236	HNRNPR	2
10240	MRPS31	2
10243	GPHN	2
10248	POP7	2
10262	SF3B4	2
1027	CDKN1B	2
102724159	PWP2	2
10278	EFS	2
10285	SMNDC1	2
10291	SF3A1	2
10293	TRAIP	2
10298	PAK4	2
10302	SNAPC5	2
10322	SMYD5	2
103352539	LINC01410	2
10360	NPM3	2
10395	DLC1	2
10412	NSA2	2
10426	TUBGCP3	2
10432	RBM14	2
10434	LYPLA1	2
10436	EMG1	2
10445	MCRS1	2
10452	TOMM40	2
10454	TAB1	2
10465	PPIH	2
10469	TIMM44	2
10477	UBE2E3	2
10483	SEC23B	2
10492	SYNCRIP	2
10521	DDX17	2
10523	CHERP	2
10526	IPO8	2
10528	NOP56	2
10535	RNASEH2A	2
1054	CEBPG	2
10541	ANP32B	2
10556	RPP30	2
10573	MRPL28	2
10574	CCT7	2
10575	CCT4	2
10605	PAIP1	2
10613	ERLIN1	2
10629	TAF6L	2
10657	KHDRBS1	2
10664	CTCF	2
10691	GMEB1	2
10713	USP39	2
10714	POLD3	2
10717	AP4B1	2
10726	NUDC	2
10728	PTGES3	2
10775	POP4	2
10844	TUBGCP2	2
10847	SRCAP	2
10856	RUVBL2	2
10869	USP19	2
10873	ME3	2
10884	MRPS30	2
10898	CPSF4	2
10927	SPIN1	2
10943	MSL3	2
10946	SF3A3	2
10949	HNRNPA0	2
10950	BTG3	2
10961	ERP29	2
10963	STIP1	2
10969	EBNA1BP2	2
10971	YWHAQ	2
10978	CLP1	2
10983	CCNI	2
10985	GCN1L1	2
10989	IMMT	2
10992	SF3B2	2
11007	CCDC85B	2
1104	RCC1	2
11044	PAPD7	2
11052	CPSF6	2
11064	CNTRL	2
11066	SNRNP35	2
11073	TOPBP1	2
1108	CHD4	2
11083	DIDO1	2
11091	WDR5	2
11100	HNRNPUL1	2
11107	PRDM5	2
1112	FOXN3	2
11123	RCAN3	2
11124	FAF1	2
11143	KAT7	2
11154	AP4S1	2
11157	LSM6	2
11158	RABL2B	2
11162	NUDT6	2
11169	WDHD1	2
11180	WDR6	2
1119	CHKA	2
11198	SUPT16H	2
11212	PROSC	2
11213	IRAK3	2
11232	POLG2	2
11243	PMF1	2
112476	PRRT2	2
11252	PACSIN2	2
11266	DUSP12	2
11273	ATXN2L	2
112840	WDR89	2
112869	CCDC101	2
113115	MTFR2	2
113174	SAAL1	2
11321	GPN1	2
11325	DDX42	2
11333	PDAP1	2
11336	EXOC3	2
11338	U2AF2	2
11340	EXOSC8	2
113802	HENMT1	2
114034	TOE1	2
114785	MBD6	2
114787	GPRIN1	2
114825	PWWP2A	2
114899	C1QTNF3	2
114991	ZNF618	2
115106	HAUS1	2
115123	45354	2
115509	ZNF689	2
115560	ZNF501	2
115677	NOSTRIN	2
1161	ERCC8	2
116115	ZNF526	2
116143	WDR92	2
116224	FAM122A	2
1163	CKS1B	2
116372	LYPD1	2
1164	CKS2	2
116447	TOP1MT	2
116461	TSEN15	2
116540	MRPL53	2
116840	CNTROB	2
117246	FTSJ3	2
117581	TWIST2	2
117584	RFFL	2
118429	ANTXR2	2
118460	EXOSC6	2
118472	ZNF511	2
118487	CHCHD1	2
119559	SFXN4	2
120379	PIH1D2	2
1207	CLNS1A	2
121053	C12orf45	2
121642	ALKBH2	2
122769	LRR1	2
124245	ZC3H18	2
124454	EARS2	2
124923	SGK494	2
125206	SLC5A10	2
125228	FAM210A	2
125950	RAVER1	2
126208	ZNF787	2
126382	NR2C2AP	2
126526	C19orf47	2
126917	IFFO2	2
127002	ATXN7L2	2
127943	FCRLB	2
1280	COL2A1	2
128061	C1orf131	2
129401	NUP35	2
129563	DIS3L2	2
1305	COL13A1	2
130557	ZNF513	2
1307	COL16A1	2
130916	MTERF4	2
131076	CCDC58	2
131118	DNAJC19	2
131408	FAM131A	2
131474	CHCHD4	2
132158	GLYCTK	2
133383	SETD9	2
134265	AFAP1L1	2
134353	LSM11	2
134359	POC5	2
134492	NUDCD2	2
1365	CLDN3	2
136647	MPLKIP	2
137682	NDUFAF6	2
1387	CREBBP	2
1390	CREM	2
139285	AMER1	2
1396	CRIP1	2
140467	ZNF358	2
1407	CRY1	2
140707	BRI3BP	2
140775	SMCR8	2
140901	STK35	2
142	PARP1	2
142679	DUSP19	2
142910	LIPJ	2
1431	CS	2
143282	FGFBP3	2
143458	LDLRAD3	2
144097	C11orf84	2
1445	CSK	2
144571	A2M-AS1	2
145173	B3GALTL	2
145508	CEP128	2
1457	CSNK2A1	2
146059	CDAN1	2
1462	VCAN	2
146206	RLTPR	2
146540	ZNF785	2
146712	B3GNTL1	2
147007	TMEM199	2
147686	ZNF418	2
147687	ZNF417	2
147694	ZNF548	2
147727	ILF3-AS1	2
147741	ZNF560	2
1478	CSTF2	2
147804	TPM3P9	2
147808	ZNF784	2
148206	ZNF714	2
149076	ZNF362	2
149840	C20orf196	2
1503	CTPS1	2
150384	GTSE1-AS1	2
150465	TTL	2
150684	COMMD1	2
150737	TTC30B	2
150776	AC093838.4	2
151188	ARL6IP6	2
151246	SGOL2	2
151903	CCDC12	2
152573	SHISA3	2
152641	WWC2-AS2	2
154796	AMOT	2
155435	RBM33	2
157922	CAMSAP1	2
158	ADSL	2
158056	MAMDC4	2
159195	USP54	2
16	AARS	2
1615	DARS	2
1616	DAXX	2
162514	TRPV3	2
162655	ZNF519	2
162681	C18orf54	2
163071	ZNF114	2
163154	PRR22	2
1633	DCK	2
163404	LPPR5	2
1636	ACE	2
163859	SDE2	2
165055	CCDC138	2
1656	DDX6	2
1659	DHX8	2
165918	RNF168	2
1660	DHX9	2
1662	DDX10	2
166378	SPATA5	2
166647	GPR125	2
168455	CCDC71L	2
1687	DFNA5	2
169714	QSOX2	2
170463	SSBP4	2
170959	ZNF431	2
171017	ZNF384	2
171220	DSTNP2	2
1716	DGUOK	2
172	AFG3L1P	2
1723	DHODH	2
1725	DHPS	2
1736	DKC1	2
1746	DLX2	2
1763	DNA2	2
1786	DNMT1	2
1788	DNMT3A	2
1809	DPYSL3	2
1810	DR1	2
1841	DTYMK	2
1854	DUT	2
1856	DVL2	2
1859	DYRK1A	2
1869	E2F1	2
1871	E2F3	2
1875	E2F5	2
1894	ECT2	2
1911	PHC1	2
1915	EEF1A1	2
192111	PGAM5	2
195828	ZNF367	2
1960	EGR3	2
196294	IMMP1L	2
196483	EEF2KMT	2
1965	EIF2S1	2
196528	ARID2	2
197322	ACSF3	2
197335	WDR90	2
197407	ZNF48	2
1978	EIF4EBP1	2
1982	EIF4G2	2
1994	ELAVL1	2
199953	TMEM201	2
200035	NUDT17	2
2004	ELK3	2
200424	TET3	2
200734	SPRED2	2
200765	TIGD1	2
200844	C3orf67	2
200895	DHFRL1	2
201164	PLD6	2
201626	PDE12	2
201627	DENND6A	2
201725	C4orf46	2
2023	ENO1	2
2033	EP300	2
203328	SUSD3	2
2049	EPHB3	2
2051	EPHB6	2
2070	EYA4	2
2071	ERCC3	2
2077	ERF	2
2079	ERH	2
208	AKT2	2
2091	FBL	2
2100	ESR2	2
2118	ETV4	2
2150	F2RL1	2
2176	FANCC	2
2178	FANCE	2
2189	FANCG	2
2193	FARSA	2
2196	FAT2	2
219699	UNC5B	2
219790	RTKN2	2
219844	HYLS1	2
219988	PATL1	2
22	ABCB7	2
220388	CCDC89	2
220929	ZNF438	2
220988	HNRNPA3	2
221061	FAM171A1	2
221092	HNRNPUL2	2
221120	ALKBH3	2
221178	SPATA13	2
222183	SRRM3	2
222194	RSBN1L	2
2237	FEN1	2
2245	FGD1	2
22794	CASC3	2
22803	XRN2	2
22828	SCAF8	2
22880	MORC2	2
22887	FOXJ3	2
22897	CEP164	2
22907	DHX30	2
22913	RALY	2
22927	HABP4	2
22929	SEPHS1	2
22948	CCT5	2
22955	SCMH1	2
22976	PAXIP1	2
22984	PDCD11	2
22985	ACIN1	2
22992	KDM2A	2
2300	FOXL1	2
23013	SPEN	2
23014	FBXO21	2
23020	SNRNP200	2
23062	GGA2	2
23067	SETD1B	2
23076	RRP1B	2
23112	TNRC6B	2
23119	HIC2	2
23131	GPATCH8	2
23132	RAD54L2	2
23133	PHF8	2
23152	CIC	2
2316	FLNA	2
23165	NUP205	2
23170	TTLL12	2
23178	PASK	2
23193	GANAB	2
23195	MDN1	2
23199	GSE1	2
23204	ARL6IP1	2
23211	ZC3H4	2
23215	PRRC2C	2
23234	DNAJC9	2
23246	BOP1	2
23248	RPRD2	2
23279	NUP160	2
23283	CSTF2T	2
23306	TMEM194A	2
23310	NCAPD3	2
23333	DPY19L1	2
23335	WDR7	2
23354	HAUS5	2
23378	RRP8	2
23380	SRGAP2	2
23381	SMG5	2
23394	ADNP	2
23395	LARS2	2
23399	CTDNEP1	2
23401	FRAT2	2
23404	EXOSC2	2
23411	SIRT1	2
23421	ITGB3BP	2
23435	TARDBP	2
23438	HARS2	2
23450	SF3B3	2
23456	ABCB10	2
23468	CBX5	2
23478	SEC11A	2
23481	PES1	2
23511	NUP188	2
23528	ZNF281	2
23534	TNPO3	2
23541	SEC14L2	2
23598	PATZ1	2
23636	NUP62	2
23640	HSPBP1	2
23649	POLA2	2
23658	LSM5	2
23660	ZKSCAN5	2
23729	SHPK	2
23774	BRD1	2
24144	TFIP11	2
24147	FJX1	2
246243	RNASEH1	2
2521	FUS	2
2526	FUT4	2
253714	MMS22L	2
2542	SLC37A4	2
254394	MCM9	2
2547	XRCC6	2
255043	TMEM86B	2
2553	GABPB1	2
255967	PAN3	2
25792	CIZ1	2
25804	LSM4	2
2582	GALE	2
25821	MTO1	2
25855	BRMS1	2
25885	POLR1A	2
25886	POC1A	2
25902	MTHFD1L	2
25903	OLFML2B	2
25904	CNOT10	2
25913	POT1	2
25914	RTTN	2
25915	NDUFAF3	2
25927	CNRIP1	2
25929	GEMIN5	2
25936	NSL1	2
25942	SIN3A	2
25962	KIAA1429	2
25963	TMEM87A	2
25983	NGDN	2
26015	RPAP1	2
26053	AUTS2	2
26071	FAM127B	2
26073	POLDIP2	2
26097	CHTOP	2
26099	SZRD1	2
26135	SERBP1	2
26147	PHF19	2
26155	NOC2L	2
26168	SENP3	2
2619	GAS1	2
26207	PITPNC1	2
26272	FBXO4	2
26280	IL1RAPL2	2
26284	ERAL1	2
26469	PTPN18	2
26472	PPP1R14B	2
26499	PLEK2	2
26519	TIMM10	2
26520	TIMM9	2
26523	AGO1	2
26575	RGS17	2
26586	CKAP2	2
26589	MRPL46	2
26610	ELP4	2
2669	GEM	2
267002	PGBD2	2
2671	GFER	2
26775	SNORA72	2
26788	SNORD60	2
26795	SNORD54	2
27043	PELP1	2
27079	RPUSD2	2
27085	MTBP	2
27086	FOXP1	2
27143	PALD1	2
27153	ZNF777	2
27158	NDOR1	2
27161	AGO2	2
27229	TUBGCP4	2
27235	COQ2	2
27257	LSM1	2
27258	LSM3	2
27295	PDLIM3	2
27301	APEX2	2
27304	MOCS3	2
27309	ZNF330	2
27316	RBMX	2
27338	UBE2S	2
27339	PRPF19	2
2736	GLI2	2
2737	GLI3	2
27430	MAT2B	2
27434	POLM	2
2746	GLUD1	2
2783	GNB2	2
2787	GNG5	2
2805	GOT1	2
2806	GOT2	2
283431	GAS2L3	2
283579	C14orf178	2
283643	C14orf80	2
283659	PRTG	2
283871	PGP	2
283899	INO80E	2
283989	TSEN54	2
284001	CCDC57	2
284307	ZIK1	2
284467	FAM19A3	2
2847	MCHR1	2
285268	ZNF621	2
285346	ZNF852	2
285349	ZNF660	2
285463	CTBP1-AS	2
285521	COX18	2
285855	RPL7L1	2
285955	SPDYE1	2
285971	ZNF775	2
285989	ZNF789	2
286128	ZFP41	2
286319	TUSC1	2
286826	LIN9	2
2870	GRK6	2
2874	GPS2	2
28958	COA3	2
28960	DCPS	2
28976	ACAD9	2
28985	MCTS1	2
28989	NTMT1	2
28990	ASTE1	2
28998	MRPL13	2
29015	SLC43A3	2
2906	GRIN2D	2
29062	WDR91	2
29063	ZCCHC4	2
29074	MRPL18	2
29079	MED4	2
29080	CCDC59	2
[truncated: 14,092 more rows]

## Sheet: Enrichments (ORA test)
Cluster concerned	source	term_name	term_id	highlighted	adjusted_p_value	negative_log10_of_adjusted_p_value	term_size	query_size	intersection_size	effective_domain_size	intersections
"Cluster 1"	GO:BP	ncRNA processing	GO:0034470	FALSE	1.12205e-12	11.95	438	1122	69	21031	10199,10200,10885,11062,11103,112479,127253,134637,142940,143689,144233,150962,153443,1787,196074,203522,221078,22894,22916,23029,23160,23223,23318,23517,25879,25917,26995,27042,283742,29066,339487,441250,4686,51018,51077,51091,51574,51575,51602,51605,54482,55035,55164,55253,55623,55726,55781,56915,57050,57508,57570,60487,6301,63899,64216,7247,80745,81627,81887,81890,83480,84128,84135,84154,8886,…
"Cluster 1"	GO:BP	ribosome biogenesis	GO:0042254	FALSE	2.52769e-07	6.59728	322	1122	48	21031	10199,10200,10514,10600,10885,11103,112479,153443,196074,1964,22894,23029,23160,23223,23517,25879,26149,27042,29889,30836,51001,51018,51077,51575,51602,54700,55035,55164,55781,56915,57050,6059,63899,64216,7514,81887,83939,84128,84135,84154,8451,84946,85865,8886,9188,92342,9790,22868
"Cluster 1"	GO:BP	tRNA modification	GO:0006400	FALSE	2.71086e-07	6.56689	95	1122	24	21031	1.10621e+124
"Cluster 1"	GO:BP	tRNA processing	GO:0008033	FALSE	7.62403e-06	5.11782	137	1122	27	21031	1.10621e+141
"Cluster 1"	GO:BP	RNA modification	GO:0009451	FALSE	2.15421e-05	4.66671	182	1122	31	21031	1.10621e+159
"Cluster 1"	GO:BP	tRNA metabolic process	GO:0006399	FALSE	3.48004e-05	4.45842	206	1122	33	21031	1.10621e+166
"Cluster 1"	GO:BP	double-strand break repair	GO:0006302	FALSE	0.000170697	3.76777	309	1122	41	21031	1.01111e+193
"Cluster 1"	GO:BP	macromolecule methylation	GO:0043414	FALSE	0.000176651	3.75288	178	1122	29	21031	1.27253e+145
"Cluster 1"	GO:BP	rRNA processing	GO:0006364	FALSE	0.000274974	3.56071	224	1122	33	21031	1.01991e+164
"Cluster 1"	GO:BP	tRNA methylation	GO:0030488	FALSE	0.000514952	3.28823	43	1122	13	21031	1.27253e+66
"Cluster 1"	GO:BP	DNA recombination	GO:0006310	FALSE	0.000536351	3.27055	334	1122	42	21031	1.01111e+200
"Cluster 1"	GO:BP	mitotic recombination	GO:0006312	FALSE	0.000669516	3.17424	25	1122	10	21031	1.01112e+46
"Cluster 1"	GO:BP	rRNA metabolic process	GO:0016072	FALSE	0.00141756	2.84846	263	1122	35	21031	1.01991e+173
"Cluster 1"	GO:BP	methylation	GO:0032259	FALSE	0.00221883	2.65388	268	1122	35	21031	1.27253e+170
"Cluster 1"	GO:BP	DNA replication	GO:0006260	FALSE	0.00247598	2.60625	281	1122	36	21031	1.01111e+169
"Cluster 1"	GO:BP	mRNA transport	GO:0051028	FALSE	0.00256093	2.5916	128	1122	22	21031	1.10972e+100
"Cluster 1"	GO:BP	centrosome cycle	GO:0007098	TRUE	0.00256696	2.59058	138	1122	23	21031	1.17178e+114
"Cluster 1"	GO:BP	RNA methylation	GO:0001510	FALSE	0.00350114	2.45579	92	1122	18	21031	1.27253e+91
"Cluster 1"	GO:BP	centriole replication	GO:0007099	FALSE	0.00392598	2.40605	43	1122	12	21031	1.52185e+59
"Cluster 1"	GO:BP	regulation of dendritic spine development	GO:0060998	TRUE	0.00462878	2.33453	59	1122	14	21031	1.00132e+67
"Cluster 1"	GO:BP	RNA localization	GO:0006403	FALSE	0.00508108	2.29404	197	1122	28	21031	1.06941e+130
"Cluster 1"	GO:BP	microtubule organizing center organization	GO:0031023	FALSE	0.00521089	2.28309	154	1122	24	21031	1.17178e+119
"Cluster 1"	GO:BP	double-strand break repair via homologous recombination	GO:0000724	FALSE	0.00560907	2.25111	176	1122	26	21031	1.2515e+125
"Cluster 1"	GO:BP	regulation of translation	GO:0006417	FALSE	0.00587678	2.23086	378	1122	43	21031	1.06001e+199
"Cluster 1"	GO:BP	non-motile cilium assembly	GO:1905515	TRUE	0.00655763	2.18325	69	1122	15	21031	1.18312e+72
"Cluster 1"	GO:BP	mitotic sister chromatid cohesion	GO:0007064	FALSE	0.00677326	2.1692	31	1122	10	21031	1.02741e+50
"Cluster 1"	GO:BP	recombinational repair	GO:0000725	FALSE	0.00952186	2.02128	181	1122	26	21031	1.2515e+125
"Cluster 1"	GO:BP	mRNA export from nucleus	GO:0006406	FALSE	0.00957285	2.01896	71	1122	15	21031	1.97723e+67
"Cluster 1"	GO:BP	cilium assembly	GO:0060271	FALSE	0.0100995	1.9957	386	1122	43	21031	10198,117178,1183,123016,129880,137392,153241,170690,200894,221322,22832,23300,23322,285331,28981,339829,401024,51134,54777,55212,55835,56683,57096,57489,57539,57560,57728,6102,64422,79598,79738,8100,84140,8481,90355,92344,92482,9474,9480,9662,9738,9786,989
"Cluster 1"	GO:BP	centriole assembly	GO:0098534	FALSE	0.0139239	1.85624	48	1122	12	21031	1.52185e+59
"Cluster 1"	GO:BP	centrosome duplication	GO:0051298	FALSE	0.0164266	1.78445	74	1122	15	21031	1.52185e+74
"Cluster 1"	GO:BP	sister chromatid cohesion	GO:0007062	FALSE	0.0171736	1.76514	57	1122	13	21031	1.02741e+63
"Cluster 1"	GO:BP	replication fork processing	GO:0031297	TRUE	0.0175506	1.75571	49	1122	12	21031	1.01112e+56
"Cluster 1"	GO:BP	regulation of amide metabolic process	GO:0034248	FALSE	0.0241024	1.61794	439	1122	46	21031	10600,10767,113829,143689,170506,1977,2058,22916,2332,23645,2597,26058,26995,340719,378884,4116,4528,4686,4691,4849,51091,51633,5436,55132,5562,60558,6059,6197,6301,63899,64223,65109,65110,6726,7555,7812,79072,8087,83939,84324,8877,92342,9689,9774,9933,22868
"Cluster 1"	GO:BP	RNA transport	GO:0050658	FALSE	0.0269954	1.56871	158	1122	23	21031	1.10971e+105
"Cluster 1"	GO:BP	nucleic acid transport	GO:0050657	FALSE	0.0269954	1.56871	158	1122	23	21031	1.10971e+105
"Cluster 1"	GO:BP	dendritic spine development	GO:0060996	FALSE	0.036859	1.43346	98	1122	17	21031	1.00132e+83
"Cluster 1"	GO:BP	establishment of RNA localization	GO:0051236	FALSE	0.036917	1.43277	161	1122	23	21031	1.10971e+105
"Cluster 1"	GO:BP	regulation of mRNA 3'-end processing	GO:0031440	TRUE	0.0379034	1.42132	12	1122	6	21031	1.09141e+30
"Cluster 1"	GO:BP	nuclear-transcribed mRNA catabolic process	GO:0000956	TRUE	0.0487966	1.31161	131	1122	20	21031	1.07672e+95
"Cluster 2"	source	term_name	term_id	highlighted	adjusted_p_value	negative_log10_of_adjusted_p_value	term_size	query_size	intersection_size	effective_domain_size	intersections
"Cluster 2"	GO:BP	ncRNA processing	GO:0034470	FALSE	4.43232e-41	40.3534	438	1651	133	21031	10171,10248,10360,10412,10436,10521,10528,10556,10775,10969,10978,11157,11180,11340,113802,114034,116461,117246,118460,120379,130916,16,163859,1662,1736,201164,2091,22803,22984,23076,23246,23378,23404,23481,25821,25983,26523,26610,27043,27079,27161,27304,283989,285855,29063,29102,29777,29960,29997,317781,348180,3735,387338,5036,50628,51002,51010,51013,51096,51154,51367,51441,51490,51493,51504,515…
"Cluster 2"	GO:BP	ribosome biogenesis	GO:0042254	FALSE	9.68062e-40	39.0141	322	1651	111	21031	10171,10248,10360,10412,10436,10521,10528,10556,10775,10969,11157,11340,117246,118460,120379,128061,130916,163859,1662,166378,1736,2091,22803,22907,22984,23076,23195,23246,23378,23404,23481,25983,26155,26284,27043,27079,285855,29063,29102,29777,29960,29997,317781,387338,401466,4869,4927,5036,50628,51010,51013,51081,51096,51116,51121,51154,51187,51367,51388,51406,51441,51504,51729,5393,54059,54433…
"Cluster 2"	GO:BP	rRNA metabolic process	GO:0016072	FALSE	4.37773e-33	32.3588	263	1651	92	21031	10171,10248,10360,10412,10436,10521,10528,10556,10775,10927,10969,11157,11340,117246,118460,120379,130916,163859,1662,1736,2091,22803,22984,23076,23246,23378,23404,23481,25983,27043,27079,285855,29063,29102,2976,29777,29960,29997,317781,387338,4141,5036,50628,51010,51013,51096,51154,51367,51441,51504,51729,5393,54059,54433,54606,54663,55127,55178,55226,55651,55695,55720,55759,5591,56342,57418,576…
"Cluster 2"	GO:BP	rRNA processing	GO:0006364	FALSE	9.7689e-32	31.0102	224	1651	83	21031	10171,10248,10360,10412,10436,10521,10528,10556,10775,10969,11157,11340,117246,118460,120379,130916,163859,1662,1736,2091,22803,22984,23076,23246,23378,23404,23481,25983,27043,27079,285855,29063,29102,29777,29960,29997,317781,387338,5036,50628,51010,51013,51096,51154,51367,51441,51504,51729,5393,54059,54433,54606,54663,55127,55178,55226,55651,55695,55720,55759,5591,56342,57418,57602,64282,6839,79…
"Cluster 2"	GO:BP	double-strand break repair	GO:0006302	FALSE	4.71885e-29	28.3262	309	1651	95	21031	10038,10856,11044,1108,1161,142,149840,165918,1763,196528,2237,22992,23411,24144,2521,253714,254394,2547,25913,26168,27339,27434,29117,3014,3146,3980,4171,4172,4174,4292,4796,493861,51444,51548,51750,5422,54556,54780,55010,55135,55159,55345,5536,55611,55693,55775,5591,57492,57634,58493,5885,5888,5932,6117,6119,63979,64110,6421,64710,64858,6597,6599,6602,6603,672,6944,7156,7291,7334,7468,7515,7517…
"Cluster 2"	GO:BP	DNA replication	GO:0006260	FALSE	1.17454e-26	25.9301	281	1651	87	21031	10036,10293,10445,10535,10714,10856,11073,11124,11143,11169,11198,11232,116447,142,163859,1660,1763,1854,2237,23649,246243,253714,254394,25792,25942,2736,283899,378708,3978,3980,4171,4172,4174,466,4678,4774,4796,5001,5111,51750,54107,54108,5422,5424,5425,5426,54962,5515,55159,5557,56652,57418,5888,5928,5931,5932,5982,5983,5984,5985,604,6117,6119,63922,6418,64710,64785,64863,672,6749,7150,79892,79…
"Cluster 2"	GO:BP	DNA recombination	GO:0006310	FALSE	2.11163e-25	24.6754	334	1651	94	21031	10445,10856,11073,1108,118460,142,149840,165918,196528,2237,22976,2521,253714,254394,2547,26168,27301,27434,283899,29893,3005,3014,3146,3149,328,3329,378708,3838,3978,3980,4171,4172,4174,4292,4796,4841,493861,51010,51176,51444,51548,51750,54556,54780,55010,55135,55159,55345,55693,5591,57634,58493,5885,5888,5932,604,6117,6119,63979,64110,6421,64710,672,6929,6944,7156,7334,7468,7515,7517,7520,78995…
"Cluster 2"	GO:BP	positive regulation of DNA metabolic process	GO:0051054	FALSE	2.31681e-24	23.6351	300	1651	87	21031	10155,10445,1054,10574,10575,10728,10856,11124,11143,11232,1161,118460,142,149840,165918,1660,1736,1763,196528,2070,22948,22976,23411,2521,25792,25913,26272,2671,2736,283899,29117,3014,3146,3182,3184,3326,4216,4292,4609,466,50507,51010,5111,51548,51750,54556,55135,55693,5588,5591,57492,57634,581,5888,5982,5983,5984,5985,63922,65057,6597,6599,6602,6603,672,6944,6950,7334,7398,7468,7515,7520,7874,7…
"Cluster 2"	GO:BP	telomere maintenance	GO:0000723	FALSE	8.44207e-22	21.0736	160	1651	59	21031	10445,10574,10575,10728,10856,142,149840,1736,1763,2237,22948,23381,24144,2547,25913,26272,283899,3183,3184,3192,328,3326,4216,4609,493861,5111,51548,51750,54433,54780,55135,55226,55651,5588,5591,56252,5888,6117,6119,64282,64858,65057,6950,7515,7517,7520,7874,79035,79913,84250,8550,86,8607,8658,908,9401,9894,54552,10459
"Cluster 2"	GO:BP	telomere organization	GO:0032200	FALSE	3.8088e-21	20.4192	191	1651	64	21031	10445,10574,10575,10728,10856,142,149840,1736,1763,2237,22948,23381,24144,2547,25913,26272,283899,3021,3183,3184,3192,328,3326,4216,4609,493861,5111,51548,51750,54433,54780,55135,55226,55651,5588,5591,56252,5888,6117,6119,64282,64858,65057,6950,7515,7517,7520,7874,79035,79913,8352,8355,84250,8520,8550,86,8607,8658,8968,908,9401,9894,54552,10459
"Cluster 2"	GO:BP	RNA localization	GO:0006403	TRUE	4.3995e-21	20.3566	197	1651	65	21031	100101267,10212,10574,10575,10657,10856,11052,129401,155435,1660,1736,2091,22794,22948,23165,23279,23381,23511,23636,26097,29074,29107,29890,3192,348995,4904,4927,51637,53371,54888,55110,55135,55421,55651,55706,56943,57122,57510,5901,6426,6428,6432,6950,7884,79023,79228,79902,8021,8086,8106,8563,8570,8607,8658,87178,908,9631,9688,9775,9793,9818,9887,9939,9972,8480
"Cluster 2"	GO:BP	recombinational repair	GO:0000725	FALSE	5.26551e-21	20.2786	181	1651	62	21031	10856,1108,142,149840,196528,2237,2521,253714,254394,2547,26168,3014,3980,4171,4172,4174,4796,493861,51444,51548,51750,54556,54780,55010,55135,55159,55345,55693,57634,58493,5885,5888,5932,6117,6119,63979,64110,6421,64710,672,6944,7156,7334,7515,7517,7520,78995,79035,80198,8089,8295,83695,84250,84296,84515,86,8607,8914,92797,9401,4173,10459
"Cluster 2"	GO:BP	regulation of DNA repair	GO:0006282	FALSE	8.07779e-21	20.0927	216	1651	68	21031	10155,10445,1054,10629,10856,11143,112869,1161,142,149840,165918,1660,196528,2070,23411,23450,24144,2521,25913,26168,283899,29117,3014,3146,5111,51548,51750,54556,55010,55135,55578,55611,55693,5591,56943,57492,57634,5888,6314,63979,64110,6597,6599,6602,6603,672,6877,6878,6944,7291,7334,7398,7468,7515,78996,7913,79913,8089,8295,84126,84250,8464,86,8607,8914,9274,92797,10459
"Cluster 2"	GO:BP	DNA-templated DNA replication	GO:0006261	FALSE	1.23714e-20	19.9076	162	1651	58	21031	10293,10714,11073,11143,11169,11232,142,1763,2237,23649,253714,254394,25792,378708,3978,3980,4171,4172,4174,4796,5001,5111,51750,54107,54108,5422,5424,5425,5426,54962,55159,5557,56652,57418,5888,5932,5982,5983,5984,5985,604,6117,63922,64710,64785,64863,672,79892,80174,80198,84296,84515,8914,91603,92667,92797,9401,4173
"Cluster 2"	GO:BP	mitochondrial gene expression	GO:0140053	FALSE	1.18119e-19	18.9277	163	1651	57	21031	10240,10573,10884,116540,118487,124454,130916,23395,25821,26589,28958,28998,29074,29088,29093,3396,51021,51081,51116,51204,51253,51258,51264,51373,51642,5188,55052,55278,56652,56945,57215,57505,60528,6472,64863,64949,64963,64976,64978,65003,65005,65008,65993,7019,740,78988,80222,80324,81554,84545,84881,87178,8846,92170,9238,9692,51650
"Cluster 2"	GO:BP	tRNA metabolic process	GO:0006399	FALSE	4.01927e-19	18.3959	206	1651	64	21031	10248,10556,10775,10978,11157,11180,11340,116461,124454,16,1615,2193,23395,23404,23438,25821,26610,27304,283989,2976,348180,3735,4141,51002,51010,51367,51493,51504,51637,5188,5393,54859,54888,54920,54974,55039,55140,55226,55278,55520,55644,55798,56931,57505,5859,60528,63892,64172,7453,79691,79693,79731,80222,80324,81605,84881,87178,8846,92675,92935,9328,9330,9692,9836
"Cluster 2"	GO:BP	RNA catabolic process	GO:0006401	FALSE	4.98776e-19	18.3021	306	1651	80	21031	10535,10605,10949,11044,11157,11340,118460,124245,129563,1660,1736,1763,1869,1994,201626,219988,2237,22794,22803,23112,23211,23381,23404,23435,23658,246243,2521,255967,25804,25904,26135,26523,27161,27257,28960,29883,3182,3183,3184,3192,328,4292,4615,4869,4904,51010,51013,51154,51441,51690,5393,54888,5511,55110,55596,55802,57472,6050,60528,64282,7186,7431,79048,79621,80153,80335,8241,84153,84305,8…
"Cluster 2"	GO:BP	double-strand break repair via homologous recombination	GO:0000724	FALSE	8.723e-18	17.0593	176	1651	57	21031	10856,1108,142,149840,196528,2237,2521,253714,254394,26168,3014,3980,4171,4172,4174,4796,493861,51444,51548,51750,54556,54780,55010,55135,55159,55693,57634,58493,5885,5888,5932,6117,6119,63979,64110,6421,64710,672,6944,7156,7334,7515,7517,79035,80198,8089,8295,84250,84296,84515,86,8607,8914,92797,9401,4173,10459
"Cluster 2"	GO:BP	regulation of mRNA metabolic process	GO:1903311	FALSE	1.6172e-17	16.7912	302	1651	77	21031	10262,10521,10605,10657,10949,11044,11338,11340,1207,129563,1660,1859,1869,1994,201626,219988,22794,22985,23112,23404,23435,2521,255967,25904,26135,27161,27257,27316,27339,28960,29883,29890,3182,3183,3184,3190,3192,328,4292,4615,4869,4904,51010,51441,5393,54623,55110,55147,55234,55802,5725,57472,6294,6428,64282,6432,6433,6434,64783,7186,7431,7536,79048,79171,8241,8570,87178,8761,90806,9238,9641,9…
"Cluster 2"	GO:BP	DNA biosynthetic process	GO:0071897	FALSE	3.3447e-17	16.4756	192	1651	59	21031	10445,10574,10575,10714,10728,11143,11232,1736,22948,23381,23411,25913,26073,26272,2671,27434,286826,3183,3184,3192,3326,3978,3980,4216,4609,50507,5111,5245,54107,54108,5422,5424,5425,5426,54433,55135,55226,55651,5588,5982,5983,5984,5985,6117,63922,64282,65057,6950,7027,7398,7520,78995,8550,8658,908,9100,9894,54552,10459
"Cluster 2"	GO:BP	RNA transport	GO:0050658	FALSE	3.51191e-17	16.4545	158	1651	53	21031	100101267,10212,10657,11052,129401,155435,1660,22794,23165,23279,23381,23511,23636,26097,29074,29107,29890,348995,4904,4927,51637,53371,54888,55110,55421,55706,56943,57122,57510,5901,6426,6428,6432,7884,79023,79228,79902,8021,8086,8106,8563,8570,8658,87178,9631,9688,9775,9793,9818,9887,9939,9972,8480
"Cluster 2"	GO:BP	nucleic acid transport	GO:0050657	FALSE	3.51191e-17	16.4545	158	1651	53	21031	100101267,10212,10657,11052,129401,155435,1660,22794,23165,23279,23381,23511,23636,26097,29074,29107,29890,348995,4904,4927,51637,53371,54888,55110,55421,55706,56943,57122,57510,5901,6426,6428,6432,7884,79023,79228,79902,8021,8086,8106,8563,8570,8658,87178,9631,9688,9775,9793,9818,9887,9939,9972,8480
"Cluster 2"	GO:BP	establishment of RNA localization	GO:0051236	FALSE	9.29767e-17	16.0316	161	1651	53	21031	100101267,10212,10657,11052,129401,155435,1660,22794,23165,23279,23381,23511,23636,26097,29074,29107,29890,348995,4904,4927,51637,53371,54888,55110,55421,55706,56943,57122,57510,5901,6426,6428,6432,7884,79023,79228,79902,8021,8086,8106,8563,8570,8658,87178,9631,9688,9775,9793,9818,9887,9939,9972,8480
"Cluster 2"	GO:BP	regulation of chromosome organization	GO:0033044	FALSE	2.03148e-16	15.6922	248	1651	67	21031	10155,10445,10574,10575,10664,10856,142,1736,196528,2237,22880,22948,23310,23381,25913,26272,283899,29117,29781,3183,3184,3192,3619,4171,4216,4609,493861,51548,51750,54780,55055,55226,5588,56252,56984,57492,5885,64282,64682,65057,6597,6599,6602,6603,6950,7515,7517,7520,7874,79035,79913,8379,83903,84250,8550,86,8607,8658,9031,908,9184,9274,9735,9869,9918,54552,10459
"Cluster 2"	GO:BP	chromosome segregation	GO:0007059	TRUE	4.50124e-16	15.3467	425	1651	92	21031	10426,10664,10726,10844,1104,11044,11243,115106,129563,1457,150465,151246,1894,196528,2316,23310,23354,23421,23636,25936,26073,2669,27229,28989,29117,292,29781,29893,3192,348235,348995,3619,378708,3835,387103,4292,440145,5359,54069,54930,55055,55125,55142,55166,55559,55706,55732,55839,55920,56852,56984,57492,5885,5901,64682,64793,64946,6597,6599,6602,6603,672,7150,7156,7283,729440,7329,7517,79003…
"Cluster 2"	GO:BP	mitochondrial translation	GO:0032543	FALSE	1.04693e-15	14.9801	130	1651	46	21031	10240,10573,10884,116540,118487,124454,23395,26589,28958,28998,29074,29088,29093,3396,51021,51081,51116,51204,51253,51258,51264,51373,51642,5188,55052,55278,56945,57505,6472,64949,64963,64976,64978,65003,65005,65008,65993,740,78988,80222,81554,84545,84881,8846,92170,51650
"Cluster 2"	GO:BP	RNA modification	GO:0009451	FALSE	1.59153e-15	14.7982	182	1651	55	21031	10436,11180,113802,117246,155435,16,1736,2091,221120,25821,25962,26610,27079,27304,29063,29890,29960,3182,348180,387338,51002,51504,54433,54859,54888,54920,54974,55039,55140,55178,55226,55644,55651,55695,55798,56931,63892,63935,64172,64783,64863,6628,6632,6633,6635,6636,6637,79691,79693,80324,81605,84881,8846,96764,9836
"Cluster 2"	GO:BP	nuclear transport	GO:0051169	FALSE	2.57678e-15	14.5889	334	1651	78	21031	100101267,10155,10212,1027,10526,10541,10657,11052,129401,131474,146059,155435,1660,1871,1894,1994,2033,22794,2316,23165,23195,23279,23381,23401,23435,23511,23534,23636,23649,26097,2737,29098,29107,29890,348995,3838,4792,4869,4927,51194,51496,51501,51548,53371,54888,55110,55421,55696,55705,55706,56943,57122,57510,5901,5902,60468,6428,6789,7329,79023,79228,79711,79902,8021,8086,8106,84455,8498,856…
"Cluster 2"	GO:BP	nucleocytoplasmic transport	GO:0006913	FALSE	2.57678e-15	14.5889	334	1651	78	21031	100101267,10155,10212,1027,10526,10541,10657,11052,129401,131474,146059,155435,1660,1871,1894,1994,2033,22794,2316,23165,23195,23279,23381,23401,23435,23511,23534,23636,23649,26097,2737,29098,29107,29890,348995,3838,4792,4869,4927,51194,51496,51501,51548,53371,54888,55110,55421,55696,55705,55706,56943,57122,57510,5901,5902,60468,6428,6789,7329,79023,79228,79711,79902,8021,8086,8106,84455,8498,856…
"Cluster 2"	GO:BP	mRNA catabolic process	GO:0006402	FALSE	7.82187e-15	14.1067	251	1651	65	21031	10605,10949,11044,11157,11340,118460,129563,1660,1869,1994,201626,219988,22794,22803,23112,23381,23404,23435,23658,2521,255967,25804,25904,26135,26523,27161,27257,28960,29883,3182,3183,3184,3192,328,4292,4615,4869,4904,51010,51154,51441,51690,5393,55110,55802,57472,6050,64282,7186,7431,79048,80153,8241,84305,8570,87178,8761,90806,9238,9641,9704,9775,9887,9924,9939
"Cluster 2"	GO:BP	DNA conformation change	GO:0071103	FALSE	5.13646e-14	13.2893	94	1651	37	21031	1.08561e+164
"Cluster 2"	GO:BP	mRNA transport	GO:0051028	FALSE	1.3786e-13	12.8606	128	1651	43	21031	1.00101e+200
"Cluster 2"	GO:BP	positive regulation of DNA repair	GO:0045739	FALSE	3.64225e-13	12.4386	131	1651	43	21031	10155,10445,1054,10856,1161,142,149840,165918,1660,196528,2070,23411,2521,283899,29117,3014,3146,5111,51548,54556,55135,55693,5591,57492,57634,6597,6599,6602,6603,672,6944,7334,7398,7515,79913,8089,8295,84250,86,8607,8914,9274,10459
"Cluster 2"	GO:BP	regulation of telomere maintenance	GO:0032204	FALSE	5.27266e-13	12.278	105	1651	38	21031	10445,10574,10575,10856,142,1736,22948,23381,25913,26272,283899,3183,3184,3192,4216,4609,493861,51548,51750,54780,55226,5588,56252,64282,65057,6950,7515,7520,7874,79035,79913,84250,8550,86,8607,8658,908,54552
"Cluster 2"	GO:BP	regulation of double-strand break repair	GO:2000779	FALSE	6.83256e-13	12.1654	133	1651	43	21031	10856,142,149840,196528,23411,24144,2521,25913,26168,29117,51548,51750,54556,55010,55135,55611,55693,5591,57492,57634,5888,63979,64110,6597,6599,6602,6603,6944,7291,7334,7468,78996,7913,8089,8295,84126,84250,86,8607,8914,9274,92797,10459
"Cluster 2"	GO:BP	RNA export from nucleus	GO:0006405	FALSE	8.8744e-13	12.0519	91	1651	35	21031	1.00101e+165
"Cluster 2"	GO:BP	methylation	GO:0032259	FALSE	1.07797e-12	11.9674	268	1651	64	21031	10196,10322,10436,10664,11107,11180,113802,117246,133383,142,1786,1788,196483,2091,22992,23067,23378,25821,25962,28989,29063,29890,29960,3276,387338,4507,51490,51504,51603,51611,53615,54069,54888,55039,55178,55695,55798,56950,56980,63892,63935,63977,6472,64745,64783,64863,6628,6632,6633,6635,6636,6637,6839,7468,7799,79133,79723,8085,9219,96764,9739,9757,9836,9869
"Cluster 2"	GO:BP	regulation of mRNA catabolic process	GO:0061013	FALSE	1.94005e-12	11.7122	191	1651	52	21031	10605,10949,11044,11340,129563,1660,1869,1994,201626,219988,22794,23112,23404,23435,2521,255967,25904,26135,27161,27257,28960,29883,3182,3183,3184,3192,328,4292,4615,4869,4904,51010,51441,5393,55110,55802,57472,64282,7186,7431,79048,8241,8570,87178,8761,90806,9238,9641,9704,9775,9924,9939
"Cluster 2"	GO:BP	nuclear-transcribed mRNA catabolic process	GO:0000956	FALSE	2.12478e-12	11.6727	131	1651	42	21031	1.06051e+202
"Cluster 2"	GO:BP	protein-DNA complex assembly	GO:0065004	FALSE	2.48371e-12	11.6049	238	1651	59	21031	10001,10025,10036,10541,10629,11198,1616,1810,23234,23421,29079,3005,3014,3021,3146,387103,4171,4678,4869,50809,54069,54107,54108,55090,55839,5888,5928,6046,6418,64946,6597,6662,6749,6837,6877,6878,6908,6925,7290,7343,79003,79172,7994,8346,8352,8355,83743,83860,8520,8968,8971,9014,9282,9412,9440,9442,9733,9735,3148
"Cluster 2"	GO:BP	DNA strand elongation	GO:0022616	FALSE	3.15547e-12	11.5009	37	1651	22	21031	10445,10714,10856,1763,25913,283899,3978,3980,4172,5111,54107,5422,5425,5426,5983,5984,64710,64858,79913,86,8607,4173
"Cluster 2"	GO:BP	DNA geometric change	GO:0032392	FALSE	6.71761e-12	11.1728	86	1651	33	21031	1.08562e+146
"Cluster 2"	GO:BP	protein localization to nucleus	GO:0034504	FALSE	8.56226e-12	11.0674	315	1651	69	21031	100101267,10155,10445,10526,10574,10575,11143,129401,1387,142,1736,1871,1894,1994,199953,2033,22948,2316,23399,23435,23511,23534,23636,23649,25792,25885,25942,26272,2737,29098,29997,3068,3192,3838,402,4792,4804,4869,4927,51194,51501,51548,53371,54623,54971,55135,5532,55696,55705,56957,57122,5901,6612,6662,6789,6950,79711,79902,8021,83860,84455,84823,8841,908,9258,9631,9688,9818,9972
"Cluster 2"	GO:BP	tRNA processing	GO:0008033	FALSE	1.25993e-11	10.8997	137	1651	42	21031	10248,10556,10775,10978,11157,11180,116461,16,25821,26610,27304,283989,348180,3735,51002,51367,51493,51504,51637,54859,54888,54920,54974,55039,55140,55226,55520,55644,55798,56931,60528,63892,64172,79691,79693,80324,81605,84881,87178,8846,9692,9836
"Cluster 2"	GO:BP	telomere maintenance via telomere lengthening	GO:0010833	FALSE	2.25735e-11	10.6464	84	1651	32	21031	1.04451e+142
"Cluster 2"	GO:BP	nucleobase-containing compound transport	GO:0015931	FALSE	2.51086e-11	10.6002	229	1651	56	21031	100101267,10212,10657,11052,129401,155435,1660,22794,23165,23279,23381,23511,23636,26097,29074,29107,292,29890,348995,4904,4927,51637,53371,54888,55110,55421,55706,56943,57122,57510,5901,6426,6428,6432,6573,7884,79023,79228,79902,8021,8086,8106,84230,8563,8570,8658,87178,9631,9688,9775,9793,9818,9887,9939,9972,8480
"Cluster 2"	GO:BP	regulation of DNA biosynthetic process	GO:2000278	FALSE	3.10515e-11	10.5079	117	1651	38	21031	1.04451e+167
"Cluster 2"	GO:BP	U2-type prespliceosome assembly	GO:1903241	TRUE	7.6809e-11	10.1146	24	1651	17	21031	1.02621e+76
"Cluster 2"	GO:BP	nuclear export	GO:0051168	FALSE	9.06467e-11	10.0426	169	1651	46	21031	100101267,10212,1027,10541,10657,11052,131474,155435,1660,22794,23195,23279,23381,23401,23511,23636,26097,29107,29890,4869,4927,51496,51548,54888,55110,55421,55696,56943,57122,57510,5901,6428,7329,79228,79902,8021,8106,8498,8563,9631,9688,9775,9887,9939,9972,8480
"Cluster 2"	GO:BP	positive regulation of DNA biosynthetic process	GO:2000573	FALSE	2.49204e-10	9.60345	70	1651	28	21031	1.05741e+121
"Cluster 2"	GO:BP	DNA duplex unwinding	GO:0032508	FALSE	2.52678e-10	9.59743	80	1651	30	21031	1.08562e+134
"Cluster 2"	GO:BP	ribosomal large subunit biogenesis	GO:0042273	FALSE	2.56998e-10	9.59007	75	1651	29	21031	1.04121e+145
"Cluster 2"	GO:BP	regulation of RNA stability	GO:0043487	FALSE	2.87021e-10	9.54209	187	1651	48	21031	10605,10949,11044,11340,124245,129563,1660,1736,1869,1994,201626,219988,23112,23404,23435,2521,255967,25904,26135,27161,27257,28960,29883,3183,3184,3192,328,4292,4615,4869,4904,51010,51441,5393,54888,55802,57472,64282,7186,7431,8241,8570,87178,8761,90806,9238,9641,9924
"Cluster 2"	GO:BP	RNA 3'-end processing	GO:0031123	TRUE	3.6947e-10	9.43242	108	1651	35	21031	1.08981e+170
"Cluster 2"	GO:BP	epigenetic regulation of gene expression	GO:0040029	FALSE	6.56922e-10	9.18249	225	1651	53	21031	10155,10322,10432,10664,11091,11143,112869,165918,1786,1788,1859,200424,2033,22880,22955,23133,23378,23411,25942,26147,26155,29117,29890,3005,3146,3192,353274,3720,4609,51504,51548,5245,53615,54107,57492,604,64783,6597,6602,672,6839,6944,7874,79723,8085,8352,8355,84148,84823,8520,8932,8968,9869
"Cluster 2"	GO:BP	DNA strand elongation involved in DNA replication	GO:0006271	FALSE	9.29969e-10	9.03153	15	1651	13	21031	1.07142e+53
"Cluster 2"	GO:BP	DNA-templated transcription elongation	GO:0006354	FALSE	9.96564e-10	9.00149	135	1651	39	21031	1.00011e+179
"Cluster 2"	GO:BP	regulation of translation	GO:0006417	FALSE	1.20763e-09	8.91806	378	1651	73	21031	10131,10605,10657,10985,1457,16,1656,1660,1965,1978,1982,1994,208,22794,22927,23112,23178,25904,25929,25983,26135,26523,26610,27161,28958,28998,29063,29883,29904,3184,3192,3276,3609,4609,468,4869,4904,5036,51204,51441,54859,5499,55140,55226,55695,5591,56931,57472,60678,63935,6472,6949,7431,7458,7866,79048,81554,84305,84881,84919,85451,8550,8662,8846,8864,8872,8890,8892,8893,92170,9221,9775,9939
"Cluster 2"	GO:BP	regulation of mRNA stability	GO:0043488	FALSE	1.25586e-09	8.90106	174	1651	45	21031	1.06051e+206
"Cluster 2"	GO:BP	DNA-templated transcription initiation	GO:0006352	FALSE	1.80875e-09	8.74262	189	1651	47	21031	1.00011e+208
"Cluster 2"	GO:BP	telomere maintenance via telomerase	GO:0007004	FALSE	2.91035e-09	8.53606	71	1651	27	21031	1.05741e+120
"Cluster 2"	GO:BP	protein localization to chromosome	GO:0034502	FALSE	3.01083e-09	8.52131	121	1651	36	21031	1.05741e+167
"Cluster 2"	GO:BP	positive regulation of chromosome organization	GO:2001252	FALSE	3.79119e-09	8.42122	110	1651	34	21031	10155,10445,10574,10575,10856,1736,2237,22880,22948,23310,25913,26272,283899,29781,3184,4216,51548,51750,5588,5885,65057,6950,7520,79035,79913,8379,84250,8550,86,8607,8658,908,9869,9918
"Cluster 2"	GO:BP	RNA-templated DNA biosynthetic process	GO:0006278	FALSE	6.33211e-09	8.19845	73	1651	27	21031	1.05741e+120
"Cluster 2"	GO:BP	regulation of RNA splicing	GO:0043484	FALSE	1.54446e-08	7.81122	186	1651	45	21031	1.01371e+203
"Cluster 2"	GO:BP	regulation of cell cycle phase transition	GO:1901987	FALSE	2.13114e-08	7.67139	433	1651	77	21031	1019,1027,11073,1112,116224,134353,1407,163859,1763,1869,196528,2071,22976,25942,26272,27085,27339,29117,29997,3014,3619,4869,5087,51603,51692,54623,54888,54962,55055,5515,55159,5591,55920,56984,57492,57521,57646,57805,58190,58493,5883,5885,5888,5932,596,6597,6599,6602,6603,672,6909,6929,7027,7517,79035,79447,79621,80174,80198,835,83695,8379,83903,84126,84687,8556,8563,86,8914,91603,9184,9274,967…
"Cluster 2"	GO:BP	regulation of DNA replication	GO:0006275	FALSE	2.54971e-08	7.59351	123	1651	35	21031	10445,10856,11124,11143,11232,1660,1763,25792,2736,283899,3980,4171,4172,4174,466,5001,5111,54107,54108,54962,5515,5982,5983,5984,5985,604,63922,64710,64863,79913,80174,86,8607,8914,4173
"Cluster 2"	GO:BP	double-strand break repair via nonhomologous end joining	GO:0006303	FALSE	3.25343e-08	7.48766	67	1651	25	21031	1.16115e+115
"Cluster 2"	GO:BP	negative regulation of mRNA metabolic process	GO:1903312	FALSE	4.45861e-08	7.3508	101	1651	31	21031	1.06051e+134
"Cluster 2"	GO:BP	transcription initiation at RNA polymerase II promoter	GO:0006367	FALSE	4.63099e-08	7.33433	151	1651	39	21031	1.00011e+174
"Cluster 2"	GO:BP	regulation of DNA-templated transcription elongation	GO:0032784	FALSE	7.8491e-08	7.10518	103	1651	31	21031	1.00011e+143
"Cluster 2"	GO:BP	positive regulation of double-strand break repair	GO:2000781	FALSE	8.74838e-08	7.05807	86	1651	28	21031	10856,142,149840,196528,23411,2521,29117,51548,54556,55135,55693,5591,57492,57634,6597,6599,6602,6603,6944,7334,8089,8295,84250,86,8607,8914,9274,10459
"Cluster 2"	GO:BP	RNA methylation	GO:0001510	FALSE	9.60337e-08	7.01758	92	1651	29	21031	1.04361e+139
"Cluster 2"	GO:BP	mRNA export from nucleus	GO:0006406	FALSE	1.42347e-07	6.84665	71	1651	25	21031	1.02122e+113
"Cluster 2"	GO:BP	transcription elongation by RNA polymerase II	GO:0006368	FALSE	1.64905e-07	6.78277	118	1651	33	21031	1.00011e+150
"Cluster 2"	GO:BP	regulation of amide metabolic process	GO:0034248	FALSE	2.81942e-07	6.54984	439	1651	75	21031	10131,10605,10657,10985,1457,16,1656,1660,1965,1978,1982,1994,208,22794,22927,23112,23178,25904,25929,25983,26135,26523,26610,27161,28958,28998,29063,29883,29904,3184,3192,3276,3609,4609,468,4869,4904,5036,51204,51441,54859,5499,55140,55226,55695,5591,56931,57472,57521,60678,63935,6472,6667,6949,7431,7458,7866,79048,81554,84305,84881,84919,85451,8550,8662,8846,8864,8872,8890,8892,8893,92170,9221,…
"Cluster 2"	GO:BP	regulation of telomere maintenance via telomere lengthening	GO:1904356	FALSE	3.58216e-07	6.44586	63	1651	23	21031	1.04451e+101
"Cluster 2"	GO:BP	nucleosome organization	GO:0034728	FALSE	4.42673e-07	6.35392	135	1651	35	21031	1.00361e+149
"Cluster 2"	GO:BP	nuclear-transcribed mRNA catabolic process, deadenylation-dependent decay	GO:0000288	FALSE	4.61437e-07	6.33589	69	1651	24	21031	1.06051e+115
"Cluster 2"	GO:BP	RNA destabilization	GO:0050779	FALSE	5.22048e-07	6.28229	104	1651	30	21031	1.06051e+146
"Cluster 2"	GO:BP	positive regulation of telomere maintenance	GO:0032206	FALSE	6.50217e-07	6.18694	70	1651	24	21031	10445,10574,10575,10856,1736,22948,25913,26272,283899,3184,4216,51548,51750,5588,65057,6950,7520,79035,79913,8550,86,8607,8658,908
"Cluster 2"	GO:BP	macromolecule methylation	GO:0043414	FALSE	6.76662e-07	6.16963	178	1651	41	21031	1.01961e+194
"Cluster 2"	GO:BP	maturation of 5.8S rRNA	GO:0000460	FALSE	7.65897e-07	6.11583	36	1651	17	21031	1.01711e+81
"Cluster 2"	GO:BP	mRNA destabilization	GO:0061157	FALSE	9.05323e-07	6.0432	100	1651	29	21031	1.06051e+140
"Cluster 2"	GO:BP	non-membrane-bounded organelle assembly	GO:0140694	FALSE	1.08881e-06	5.96305	409	1651	70	21031	10426,10432,10844,1104,11273,115106,116840,130916,1656,1965,219988,22907,2316,23195,23215,23246,23354,23636,255967,25804,25914,26073,26284,27229,27258,284001,29777,29883,29960,29997,3192,3619,387103,4089,4292,440145,4869,51081,51116,51154,51388,51441,54475,54930,55052,55125,55142,55559,55794,5591,56342,57472,64793,64946,672,729440,7520,79003,79441,80153,8086,81624,8243,8658,8841,9100,93323,9735,9…
"Cluster 2"	GO:BP	import into nucleus	GO:0051170	FALSE	1.4381e-06	5.84221	168	1651	39	21031	1.00101e+183
"Cluster 2"	GO:BP	cell cycle checkpoint signaling	GO:0000075	FALSE	1.52533e-06	5.81664	197	1651	43	21031	1.02711e+193
"Cluster 2"	GO:BP	maturation of 5.8S rRNA from tricistronic rRNA transcript (SSU-rRNA, 5.8S rRNA, LSU-rRNA)	GO:0000466	FALSE	1.5608e-06	5.80665	25	1651	14	21031	1.01711e+67
"Cluster 2"	GO:BP	negative regulation of cell cycle	GO:0045786	FALSE	1.75481e-06	5.75577	388	1651	67	21031	1027,10432,10950,11073,1112,11162,116224,1407,163859,1763,1869,23378,23411,2619,26272,27085,27339,29117,29997,3014,3619,4682,4869,51603,54475,54888,54962,55055,55159,5591,56984,57646,57805,58190,58493,5883,5885,5888,5932,596,604,672,6839,6878,7159,7517,7709,79035,79621,80198,835,83695,8379,83903,84126,8563,8658,8914,899,9031,90806,91603,9184,9675,9735,9894,10459
"Cluster 2"	GO:BP	mitotic cell cycle phase transition	GO:0044772	FALSE	2.05465e-06	5.68726	432	1651	72	21031	1019,1027,10657,10983,1104,11073,1112,116224,1163,1164,134353,163859,1869,1871,196528,1978,2071,23133,25942,27085,27338,284001,29117,29997,3619,4609,4774,5087,51692,5426,54619,55055,5515,55159,5591,55920,56984,57492,57521,58190,58493,5885,5932,596,64682,6597,6599,6602,6603,672,6929,7027,7517,79035,79621,79831,80174,835,8379,83903,8454,84687,84930,8556,86,899,91603,9184,9274,9735,993,10459
"Cluster 2"	GO:BP	positive regulation of mRNA metabolic process	GO:1903313	FALSE	2.40363e-06	5.61913	143	1651	35	21031	1.02621e+168
"Cluster 2"	GO:BP	regulation of DNA-templated DNA replication	GO:0090329	FALSE	2.87367e-06	5.54156	48	1651	19	21031	1.11431e+81
"Cluster 2"	GO:BP	negative regulation of cell cycle process	GO:0010948	FALSE	3.07131e-06	5.51268	302	1651	56	21031	1027,10432,11073,1112,116224,1407,163859,1763,1869,26272,27085,27339,29117,29997,3014,3619,4682,4869,51603,54888,54962,55055,55159,5591,56984,57646,57805,58190,58493,5883,5885,5888,5932,596,604,672,7517,79035,79621,80198,835,83695,8379,83903,84126,8563,8658,8914,899,9031,91603,9184,9675,9735,9894,10459
"Cluster 2"	GO:BP	positive regulation of mRNA catabolic process	GO:0061014	FALSE	3.21625e-06	5.49265	105	1651	29	21031	1.06051e+140
"Cluster 2"	GO:BP	regulation of telomere maintenance via telomerase	GO:0032210	FALSE	4.21969e-06	5.37472	54	1651	20	21031	1.05741e+88
"Cluster 2"	GO:BP	negative regulation of gene expression, epigenetic	GO:0045814	FALSE	4.22929e-06	5.37373	139	1651	34	21031	1.01551e+152
"Cluster 2"	GO:BP	tRNA modification	GO:0006400	FALSE	5.94836e-06	5.2256	95	1651	27	21031	11180,16,25821,26610,27304,348180,51002,51504,54859,54888,54920,54974,55039,55140,55226,55644,55798,56931,63892,64172,79691,79693,80324,81605,84881,8846,9836
"Cluster 2"	GO:BP	regulation of mitotic cell cycle	GO:0007346	FALSE	6.3882e-06	5.19462	496	1651	78	21031	1019,1027,10950,1104,11073,1112,116224,1163,1164,134353,150465,163859,1869,196528,1978,2071,23170,23411,23636,25942,26073,2619,27085,284001,29117,29997,3192,3619,415116,440,5087,51692,54475,54962,55055,5515,55159,5591,55920,56984,57492,57521,58190,58493,5883,5885,5932,596,604,6119,64682,6597,6599,6602,6603,672,6929,7027,7517,79035,79621,80174,80198,835,8379,83903,84687,8556,86,8841,90806,91603,91…
"Cluster 2"	GO:BP	nucleosome assembly	GO:0006334	FALSE	7.44192e-06	5.12832	115	1651	30	21031	1.00361e+127
"Cluster 2"	GO:BP	protein import into nucleus	GO:0006606	FALSE	7.62848e-06	5.11756	163	1651	37	21031	1.00101e+172
"Cluster 2"	GO:BP	DNA-templated DNA replication maintenance of fidelity	GO:0045005	FALSE	8.85379e-06	5.05287	56	1651	20	21031	1.02931e+90
"Cluster 2"	GO:BP	regulation of double-strand break repair via homologous recombination	GO:0010569	FALSE	1.35145e-05	4.8692	74	1651	23	21031	10856,142,149840,196528,2521,26168,51548,51750,54556,55010,55135,57634,5888,63979,64110,6944,8089,8295,86,8607,8914,92797,10459
"Cluster 2"	GO:BP	stem cell population maintenance	GO:0019827	TRUE	1.39349e-05	4.8559	181	1651	39	21031	1000,10001,10629,129563,140467,1656,1994,2176,25855,25942,26147,27257,29998,4609,51548,51593,54623,5928,5931,607,6597,65980,6599,6602,6662,6926,6944,79595,8243,84678,86,8819,9079,9274,9282,9412,9440,9442,9968
"Cluster 2"	GO:BP	response to radiation	GO:0009314	TRUE	1.89932e-05	4.7214	428	1651	69	21031	10714,10856,11073,1161,1387,1396,1407,142,163859,165918,1788,1894,1965,2033,2071,208,2189,2237,22976,23411,2547,26155,26272,2978,3014,3735,4216,4609,468,4869,5111,51435,51548,5424,5481,54962,5499,55159,55693,5591,57646,57805,581,58493,5883,5888,596,5961,60626,63979,64710,64782,672,7398,7520,79035,79073,79840,79913,81832,8243,83695,8533,867,8863,8864,9187,993,9978
"Cluster 2"	GO:BP	regulation of DNA recombination	GO:0000018	FALSE	2.37179e-05	4.62492	134	1651	32	21031	10856,118460,142,149840,196528,22976,2521,26168,3005,3838,4292,51010,51548,51750,54556,55010,55135,57634,5888,604,63979,64110,6944,7468,8089,8295,86,8607,8914,8971,92797,10459
"Cluster 2"	GO:BP	maintenance of cell number	GO:0098727	FALSE	2.65753e-05	4.57552	185	1651	39	21031	1000,10001,10629,129563,140467,1656,1994,2176,25855,25942,26147,27257,29998,4609,51548,51593,54623,5928,5931,607,6597,65980,6599,6602,6662,6926,6944,79595,8243,84678,86,8819,9079,9274,9282,9412,9440,9442,9968
"Cluster 2"	GO:BP	telomere maintenance in response to DNA damage	GO:0043247	FALSE	3.49725e-05	4.45627	30	1651	14	21031	10445,10856,149840,24144,283899,328,51750,64858,65057,7515,79913,86,8607,10459
"Cluster 2"	GO:BP	nucleotide-excision repair	GO:0006289	FALSE	4.0587e-05	4.39161	84	1651	24	21031	10714,11143,1161,150684,196528,2071,2176,23411,29117,2967,5424,5426,56949,57492,5886,6117,6119,6597,6599,6602,6603,7874,86,9274
"Cluster 2"	GO:BP	interstrand cross-link repair	GO:0036297	FALSE	4.95435e-05	4.30501	40	1651	16	21031	1.65918e+77
"Cluster 2"	GO:BP	negative regulation of cell cycle phase transition	GO:1901988	FALSE	5.32833e-05	4.27341	260	1651	48	21031	1027,11073,1112,116224,1407,163859,1763,1869,26272,27339,29117,29997,3014,3619,51603,54888,54962,55055,55159,5591,56984,57646,57805,58190,58493,5883,5885,5888,5932,596,672,7517,79035,79621,80198,835,83695,8379,83903,84126,8563,8914,91603,9184,9675,9735,9894,10459
"Cluster 2"	GO:BP	response to ionizing radiation	GO:0010212	FALSE	6.09552e-05	4.21499	139	1651	32	21031	1.10731e+139
"Cluster 2"	GO:BP	heterochromatin formation	GO:0031507	FALSE	6.80595e-05	4.16711	112	1651	28	21031	1.01552e+122
"Cluster 2"	GO:BP	sister chromatid segregation	GO:0000819	FALSE	6.89604e-05	4.1614	230	1651	44	21031	10726,11044,129563,196528,2316,23310,23636,25936,26073,29117,29781,3192,348235,3619,3835,440145,55055,55125,56984,57492,5885,5901,64682,6597,6599,6602,6603,7283,729440,7517,79003,79980,8086,8243,8379,83903,86,9031,90417,9184,9274,9735,9918,10459
"Cluster 2"	GO:BP	regulation of transcription elongation by RNA polymerase II	GO:0034243	FALSE	8.60601e-05	4.0652	87	1651	24	21031	1.00011e+109
"Cluster 2"	GO:BP	regulation of mRNA processing	GO:0050684	FALSE	8.89438e-05	4.05088	134	1651	31	21031	1.02621e+136
"Cluster 2"	GO:BP	heterochromatin organization	GO:0070828	FALSE	0.000106216	3.97381	121	1651	29	21031	1.01552e+127
"Cluster 2"	GO:BP	positive regulation of telomere maintenance via telomere lengthening	GO:1904358	FALSE	0.000111013	3.95463	37	1651	15	21031	1.05741e+65
"Cluster 2"	GO:BP	positive regulation of telomerase activity	GO:0051973	FALSE	0.000157224	3.80348	33	1651	14	21031	1.05751e+60
"Cluster 2"	GO:BP	signal transduction in response to DNA damage	GO:0042770	FALSE	0.00016135	3.79223	197	1651	39	21031	1.02711e+175
"Cluster 2"	GO:BP	positive regulation of telomere maintenance via telomerase	GO:0032212	FALSE	0.000247974	3.60559	34	1651	14	21031	1.05741e+60
"Cluster 2"	GO:BP	positive regulation of DNA-templated transcription, elongation	GO:0032786	FALSE	0.000274788	3.561	61	1651	19	21031	1.00011e+83
"Cluster 2"	GO:BP	regulation of protein localization to nucleus	GO:1900180	FALSE	0.000292321	3.53414	148	1651	32	21031	1.01551e+140
"Cluster 2"	GO:BP	regulation of DNA-templated transcription initiation	GO:2000142	FALSE	0.000337413	3.47184	80	1651	22	21031	1.00011e+95
"Cluster 2"	GO:BP	7-methylguanosine cap hypermethylation	GO:0036261	TRUE	0.000338347	3.47064	8	1651	7	21031	6.62866e+28
"Cluster 2"	GO:BP	nuclear chromosome segregation	GO:0098813	FALSE	0.000344913	3.46229	318	1651	53	21031	10726,11044,11243,129563,150465,1894,196528,2316,23310,23636,25936,26073,2669,29117,29781,29893,3192,348235,3619,3835,4292,440145,55055,55125,55166,55706,55920,56984,57492,5885,5901,64682,6597,6599,6602,6603,7283,729440,7517,79003,79980,8086,8243,8379,83903,86,9031,90417,9184,9274,9735,9918,10459
"Cluster 2"	GO:BP	snRNA metabolic process	GO:0016073	FALSE	0.000345455	3.46161	56	1651	18	21031	1.03021e+87
"Cluster 2"	GO:BP	negative regulation of DNA metabolic process	GO:0051053	FALSE	0.000364466	3.43834	142	1651	31	21031	1.01551e+140
"Cluster 2"	GO:BP	rRNA modification	GO:0000154	FALSE	0.000383447	3.41629	35	1651	14	21031	1.04361e+69
"Cluster 2"	GO:BP	signal transduction by p53 class mediator	GO:0072331	TRUE	0.00045272	3.34417	181	1651	36	21031	1.02712e+159
"Cluster 2"	GO:BP	ribosomal small subunit biogenesis	GO:0042274	FALSE	0.000458831	3.33835	101	1651	25	21031	1.01711e+119
"Cluster 2"	GO:BP	response to UV	GO:0009411	TRUE	0.000476359	3.32207	151	1651	32	21031	1.07141e+135
"Cluster 2"	GO:BP	mRNA 3'-end processing	GO:0031124	FALSE	0.000487285	3.31222	63	1651	19	21031	1.08981e+91
"Cluster 2"	GO:BP	ribosome assembly	GO:0042255	FALSE	0.000487285	3.31222	63	1651	19	21031	1.30916e+92
"Cluster 2"	GO:BP	negative regulation of RNA catabolic process	GO:1902369	FALSE	0.000487658	3.31188	88	1651	23	21031	1.06051e+99
"Cluster 2"	GO:BP	base-excision repair	GO:0006284	FALSE	0.000496847	3.30378	46	1651	16	21031	1.00381e+64
"Cluster 2"	GO:BP	tRNA aminoacylation	GO:0043039	FALSE	0.000496847	3.30378	46	1651	16	21031	124454,16,1615,2193,23395,23438,3735,4141,5188,55278,57505,5859,7453,79731,80222,92935
"Cluster 2"	GO:BP	cellular response to radiation	GO:0071478	FALSE	0.000522343	3.28204	182	1651	36	21031	1.07141e+151
"Cluster 2"	GO:BP	establishment of protein localization to telomere	GO:0070200	FALSE	0.000526924	3.27825	18	1651	10	21031	1.05741e+45
"Cluster 2"	GO:BP	negative regulation of chromosome organization	GO:2001251	FALSE	0.000532501	3.27368	95	1651	24	21031	1.04451e+105
"Cluster 2"	GO:BP	nuclear DNA replication	GO:0033260	FALSE	0.00055657	3.25448	41	1651	15	21031	1.76322e+63
"Cluster 2"	GO:BP	negative regulation of mRNA catabolic process	GO:1902373	FALSE	0.000592004	3.22768	76	1651	21	21031	1.06051e+90
"Cluster 2"	GO:BP	nucleus organization	GO:0006997	FALSE	0.000598465	3.22296	145	1651	31	21031	1.04361e+144
"Cluster 2"	GO:BP	positive regulation of DNA recombination	GO:0045911	FALSE	0.000627421	3.20244	70	1651	20	21031	10856,118460,142,149840,196528,22976,2521,4292,51010,54556,55135,57634,6944,7468,8089,8295,86,8607,8914,10459
"Cluster 2"	GO:BP	amino acid activation	GO:0043038	FALSE	0.000698563	3.15579	47	1651	16	21031	124454,16,1615,2193,23395,23438,3735,4141,5188,55278,57505,5859,7453,79731,80222,92935
"Cluster 2"	GO:BP	regulation of telomerase activity	GO:0051972	FALSE	0.000698563	3.15579	47	1651	16	21031	1.04451e+69
"Cluster 2"	GO:BP	protein localization to chromosome, telomeric region	GO:0070198	FALSE	0.000862285	3.06435	32	1651	13	21031	1.05741e+58
"Cluster 2"	GO:BP	mismatch repair	GO:0006298	FALSE	0.000862285	3.06435	32	1651	13	21031	1.05351e+58
"Cluster 2"	GO:BP	positive regulation of telomerase RNA localization to Cajal body	GO:1904874	FALSE	0.000897449	3.04699	15	1651	9	21031	1.05741e+39
"Cluster 2"	GO:BP	negative regulation of mRNA splicing, via spliceosome	GO:0048025	FALSE	0.000941342	3.02625	23	1651	11	21031	1.13382e+47
"Cluster 2"	GO:BP	telomerase RNA localization to Cajal body	GO:0090671	FALSE	0.00103384	2.98555	19	1651	10	21031	1.05741e+44
"Cluster 2"	GO:BP	RNA localization to nucleus	GO:0090685	FALSE	0.00103384	2.98555	19	1651	10	21031	1.05741e+44
"Cluster 2"	GO:BP	RNA localization to Cajal body	GO:0090670	FALSE	0.00103384	2.98555	19	1651	10	21031	1.05741e+44
"Cluster 2"	GO:BP	telomerase RNA localization	GO:0090672	FALSE	0.00103384	2.98555	19	1651	10	21031	1.05741e+44
"Cluster 2"	GO:BP	regulation of transcription initiation by RNA polymerase II	GO:0060260	FALSE	0.00103864	2.98353	72	1651	20	21031	1.00011e+87
"Cluster 2"	GO:BP	establishment of protein localization to chromosome	GO:0070199	FALSE	0.00122021	2.91357	28	1651	12	21031	1.05741e+56
"Cluster 2"	GO:BP	spindle organization	GO:0007051	FALSE	0.00137283	2.86238	205	1651	38	21031	1.04261e+175
"Cluster 2"	GO:BP	regulation of mitotic cell cycle phase transition	GO:1901990	FALSE	0.00139923	2.85411	332	1651	53	21031	1019,1027,11073,1112,116224,134353,163859,1869,196528,2071,25942,27085,29117,29997,3619,5087,51692,55055,5515,55159,5591,55920,56984,57492,57521,58190,58493,5885,5932,596,6597,6599,6602,6603,672,6929,7027,7517,79035,79621,80174,835,8379,83903,84687,8556,86,91603,9184,9274,9735,993,10459
"Cluster 2"	GO:BP	regulation of DNA-directed DNA polymerase activity	GO:1900262	FALSE	0.0014185	2.84817	9	1651	7	21031	1.12325e+29
"Cluster 2"	GO:BP	positive regulation of DNA-directed DNA polymerase activity	GO:1900264	FALSE	0.0014185	2.84817	9	1651	7	21031	1.12325e+29
"Cluster 2"	GO:BP	regulation of chromosome segregation	GO:0051983	FALSE	0.00162965	2.78791	129	1651	28	21031	1457,196528,23310,29117,29781,3192,3619,5359,55055,55920,56852,56984,57492,5885,64682,6597,6599,6602,6603,7517,8379,83903,86,9184,9274,9735,9918,10459
"Cluster 2"	GO:BP	positive regulation of DNA-templated transcription initiation	GO:2000144	FALSE	0.00182212	2.73942	68	1651	19	21031	1.00011e+81
"Cluster 2"	GO:BP	telomere capping	GO:0016233	FALSE	0.00184795	2.73331	39	1651	14	21031	2.41443e+61
"Cluster 2"	GO:BP	RNA stabilization	GO:0043489	FALSE	0.00212785	2.67206	75	1651	20	21031	1.06051e+86
"Cluster 2"	GO:BP	microtubule polymerization	GO:0046785	TRUE	0.00214184	2.66921	95	1651	23	21031	1.0271e+110
"Cluster 2"	GO:BP	cell cycle DNA replication	GO:0044786	FALSE	0.00224054	2.64965	45	1651	15	21031	1.76322e+63
"Cluster 2"	GO:BP	microtubule nucleation	GO:0007020	FALSE	0.00224054	2.64965	45	1651	15	21031	1.04261e+75
"Cluster 2"	GO:BP	negative regulation of catabolic process	GO:0009895	FALSE	0.0024846	2.60474	347	1651	54	21031	10605,10949,11044,11180,11213,140775,1457,1660,1736,1869,1982,1994,2033,2316,23435,23450,2521,26073,29997,3182,3183,3184,3192,3326,341,4089,4170,4194,4615,4904,51548,5207,5245,54888,54971,54972,5515,57521,57602,57805,596,64282,6449,6599,7186,7874,79048,80011,8241,90806,9641,9704,9860,10459
"Cluster 2"	GO:BP	positive regulation of protein localization to nucleus	GO:1900182	FALSE	0.00260946	2.58345	96	1651	23	21031	1.01551e+98
"Cluster 2"	GO:BP	negative regulation of mRNA processing	GO:0050686	FALSE	0.00267802	2.57219	25	1651	11	21031	1.13382e+47
"Cluster 2"	GO:BP	DNA integrity checkpoint signaling	GO:0031570	FALSE	0.00288626	2.53966	140	1651	29	21031	1.02711e+128
"Cluster 2"	GO:BP	cellular response to UV	GO:0034644	FALSE	0.00309381	2.50951	90	1651	22	21031	1.07141e+92
"Cluster 2"	GO:BP	positive regulation of protein localization to chromosome, telomeric region	GO:1904816	FALSE	0.00318981	2.49624	13	1651	8	21031	1.05741e+35
"Cluster 2"	GO:BP	mitochondrial RNA metabolic process	GO:0000959	FALSE	0.0033042	2.48093	52	1651	16	21031	1.24454e+79
"Cluster 2"	GO:BP	protein-DNA complex disassembly	GO:0032986	FALSE	0.00341008	2.46724	21	1651	10	21031	1.11982e+43
"Cluster 2"	GO:BP	regulation of protein stability	GO:0031647	TRUE	0.00349036	2.45713	324	1651	51	21031	10574,10575,10728,10856,10869,116143,120379,1387,1457,2033,22948,2316,23411,23435,26272,29997,3054,3326,3329,4194,4869,51548,51616,5245,5434,55172,55278,5591,56912,57602,57646,57805,5886,596,6789,6926,6950,728489,7874,79831,84301,84515,8575,8607,8841,8863,89781,908,9675,9894,54552
"Cluster 2"	GO:BP	regulation of mRNA splicing, via spliceosome	GO:0048024	FALSE	0.00370038	2.43175	112	1651	25	21031	1.02621e+111
"Cluster 2"	GO:BP	positive regulation of establishment of protein localization to telomere	GO:1904851	FALSE	0.00440555	2.356	10	1651	7	21031	1.05741e+30
"Cluster 2"	GO:BP	DNA topological change	GO:0006265	FALSE	0.00440555	2.356	10	1651	7	21031	1.16447e+29
"Cluster 2"	GO:BP	mRNA stabilization	GO:0048255	FALSE	0.00522433	2.28197	66	1651	18	21031	1.06051e+77
"Cluster 2"	GO:BP	positive regulation of stem cell population maintenance	GO:1902459	FALSE	0.00567111	2.24633	48	1651	15	21031	25855,25942,29998,51548,5928,5931,6597,65980,6599,6602,79595,84678,86,8819,9274
"Cluster 2"	GO:BP	positive regulation of double-strand break repair via homologous recombination	GO:1905168	FALSE	0.00609388	2.21511	37	1651	13	21031	10856,142,196528,2521,54556,55135,57634,6944,8089,8295,86,8607,8914
"Cluster 2"	GO:BP	transcription initiation-coupled chromatin remodeling	GO:0045815	FALSE	0.00609388	2.21511	37	1651	13	21031	1.04321e+61
"Cluster 2"	GO:BP	snRNA processing	GO:0016180	FALSE	0.0067609	2.17	27	1651	11	21031	1.13401e+55
"Cluster 2"	GO:BP	protein localization to nucleoplasm	GO:1990173	FALSE	0.0069282	2.15938	14	1651	8	21031	1.05741e+35
"Cluster 2"	GO:BP	regulation of telomerase RNA localization to Cajal body	GO:1904872	FALSE	0.00701404	2.15403	18	1651	9	21031	1.05741e+39
"Cluster 2"	GO:BP	tRNA aminoacylation for protein translation	GO:0006418	FALSE	0.00712037	2.1475	43	1651	14	21031	124454,16,1615,2193,23395,23438,3735,4141,57505,5859,7453,79731,80222,92935
"Cluster 2"	GO:BP	mitotic nuclear division	GO:0140014	FALSE	0.00737401	2.1323	279	1651	45	21031	1.02711e+206
"Cluster 2"	GO:BP	DNA damage checkpoint signaling	GO:0000077	FALSE	0.00737701	2.13212	131	1651	27	21031	1.02711e+120
"Cluster 2"	GO:BP	mitotic DNA replication initiation	GO:1902975	FALSE	0.00741224	2.13005	5	1651	5	21031	4.17142e+20
"Cluster 2"	GO:BP	nuclear cell cycle DNA replication initiation	GO:1902315	FALSE	0.00741224	2.13005	5	1651	5	21031	4.17142e+20
"Cluster 2"	GO:BP	cell cycle DNA replication initiation	GO:1902292	FALSE	0.00741224	2.13005	5	1651	5	21031	4.17142e+20
"Cluster 2"	GO:BP	replication fork processing	GO:0031297	FALSE	0.00758271	2.12018	49	1651	15	21031	1.02931e+67
"Cluster 2"	GO:BP	regulation of signal transduction by p53 class mediator	GO:1901796	FALSE	0.00769785	2.11363	109	1651	24	21031	1.17584e+108
"Cluster 2"	GO:BP	rhythmic process	GO:0048511	TRUE	0.00843805	2.07376	298	1651	47	21031	1.38714e+198
"Cluster 2"	GO:BP	positive regulation of translation	GO:0045727	FALSE	0.00904398	2.04364	140	1651	28	21031	1.06051e+125
"Cluster 2"	GO:BP	positive regulation of transcription initiation by RNA polymerase II	GO:0060261	FALSE	0.00920798	2.03584	62	1651	17	21031	1.00011e+73
"Cluster 2"	GO:BP	mitochondrial DNA metabolic process	GO:0032042	FALSE	0.00955724	2.01967	23	1651	10	21031	1.12321e+44
"Cluster 2"	GO:BP	negative regulation of RNA splicing	GO:0033119	FALSE	0.010346	1.98523	28	1651	11	21031	1.13382e+47
"Cluster 2"	GO:BP	regulation of nucleotide-excision repair	GO:2000819	FALSE	0.010346	1.98523	28	1651	11	21031	11143,1161,196528,29117,57492,6597,6599,6602,6603,86,9274
"Cluster 2"	GO:BP	mitotic sister chromatid segregation	GO:0000070	FALSE	0.0106195	1.9739	189	1651	34	21031	1.07261e+158
"Cluster 2"	GO:BP	regulation of establishment of protein localization to telomere	GO:0070203	FALSE	0.0112891	1.94734	11	1651	7	21031	1.05741e+30
"Cluster 2"	GO:BP	positive regulation of gene expression, epigenetic	GO:0141137	FALSE	0.0119743	1.92175	39	1651	13	21031	1.04321e+61
"Cluster 2"	GO:BP	nucleosome disassembly	GO:0006337	FALSE	0.0123962	1.90671	19	1651	9	21031	1.11982e+39
"Cluster 2"	GO:BP	transcription by RNA polymerase I	GO:0006360	FALSE	0.0130764	1.88351	70	1651	18	21031	1.38723e+76
"Cluster 2"	GO:BP	protein deacylation	GO:0035601	FALSE	0.0132102	1.87909	51	1651	15	21031	1.04341e+70
"Cluster 2"	GO:BP	microtubule polymerization or depolymerization	GO:0031109	FALSE	0.0134045	1.87275	135	1651	27	21031	1.0271e+129
"Cluster 2"	GO:BP	regulation of protein localization to chromosome, telomeric region	GO:1904814	FALSE	0.0138205	1.85948	15	1651	8	21031	1.05741e+35
"Cluster 2"	GO:BP	somatic diversification of immune receptors	GO:0002200	FALSE	0.013952	1.85536	77	1651	19	21031	1.1846e+87
"Cluster 2"	GO:BP	somatic cell DNA recombination	GO:0016444	FALSE	0.0162429	1.78934	71	1651	18	21031	1.1846e+82
"Cluster 2"	GO:BP	somatic diversification of immune receptors via germline recombination within a single locus	GO:0002562	FALSE	0.0162429	1.78934	71	1651	18	21031	1.1846e+82
"Cluster 2"	GO:BP	facultative heterochromatin formation	GO:0140718	FALSE	0.0174199	1.75895	46	1651	14	21031	1.01552e+61
"Cluster 2"	GO:BP	postreplication repair	GO:0006301	FALSE	0.0199353	1.70038	35	1651	12	21031	1.07143e+51
"Cluster 2"	GO:BP	regulation of stem cell population maintenance	GO:2000036	FALSE	0.0200818	1.6972	72	1651	18	21031	10629,1994,25855,25942,29998,4609,51548,5928,5931,6597,65980,6599,6602,79595,84678,86,8819,9274
"Cluster 2"	GO:BP	nuclear-transcribed mRNA catabolic process, exonucleolytic	GO:0000291	FALSE	0.0209662	1.67848	20	1651	9	21031	1.13401e+45
"Cluster 2"	GO:BP	regulation of DNA damage checkpoint	GO:2000001	FALSE	0.0235992	1.6271	25	1651	10	21031	1.40726e+42
"Cluster 2"	GO:BP	regulation of nucleocytoplasmic transport	GO:0046822	FALSE	0.024005	1.6197	116	1651	24	21031	1.01551e+109
"Cluster 2"	GO:BP	protein localization to nuclear body	GO:1903405	FALSE	0.0252486	1.59776	12	1651	7	21031	1.05741e+30
"Cluster 2"	GO:BP	regulation of establishment of protein localization to chromosome	GO:0070202	FALSE	0.0252486	1.59776	12	1651	7	21031	1.05741e+30
"Cluster 2"	GO:BP	negative regulation of nuclear-transcribed mRNA catabolic process, deadenylation-dependent decay	GO:1900152	FALSE	0.0252486	1.59776	12	1651	7	21031	1.06051e+30
"Cluster 2"	GO:BP	protein localization to Cajal body	GO:1904867	FALSE	0.0252486	1.59776	12	1651	7	21031	1.05741e+30
"Cluster 2"	GO:BP	negative regulation of cellular catabolic process	GO:0031330	FALSE	0.0255618	1.59241	222	1651	37	21031	1.06051e+160
"Cluster 2"	GO:BP	circadian rhythm	GO:0007623	FALSE	0.0256523	1.59087	205	1651	35	21031	1.40714e+149
"Cluster 2"	GO:BP	DNA ligation	GO:0006266	FALSE	0.0257332	1.58951	16	1651	8	21031	2.41443e+33
"Cluster 2"	GO:BP	RNA capping	GO:0036260	FALSE	0.0257332	1.58951	16	1651	8	21031	5.54217e+33
"Cluster 2"	GO:BP	establishment of protein localization to mitochondrion	GO:0072655	TRUE	0.0279809	1.55314	117	1651	24	21031	1.00189e+127
"Cluster 2"	GO:BP	DNA synthesis involved in DNA repair	GO:0000731	FALSE	0.0301075	1.52133	42	1651	13	21031	1.07142e+56
"Cluster 2"	GO:BP	cell cycle G1/S phase transition	GO:0044843	FALSE	0.030391	1.51726	241	1651	39	21031	1019,1027,10657,1104,134353,163859,1869,1871,196528,1978,23133,27085,29117,4609,51603,51692,5426,54623,5515,55159,5591,57492,57521,58190,5932,596,6597,6599,6602,6603,6909,6929,7027,79447,835,8454,86,9274,993
"Cluster 2"	GO:BP	P-body assembly	GO:0033962	TRUE	0.0341333	1.46682	21	1651	9	21031	1.65622e+44
"Cluster 2"	GO:BP	DNA unwinding involved in DNA replication	GO:0006268	FALSE	0.0341333	1.46682	21	1651	9	21031	4.17142e+38
"Cluster 2"	GO:BP	ribosomal large subunit assembly	GO:0000027	FALSE	0.0356535	1.4479	26	1651	10	21031	2.29072e+49
"Cluster 2"	GO:BP	regulation of nuclear-transcribed mRNA catabolic process, deadenylation-dependent decay	GO:1900151	FALSE	0.0356535	1.4479	26	1651	10	21031	1.06051e+45
"Cluster 2"	GO:BP	macromolecule deacylation	GO:0098732	FALSE	0.0365445	1.43718	55	1651	15	21031	1.04341e+70
"Cluster 2"	GO:BP	DNA replication initiation	GO:0006270	FALSE	0.0381802	1.41816	37	1651	12	21031	1.10731e+52
"Cluster 2"	GO:BP	negative regulation of telomere maintenance	GO:0032205	FALSE	0.0381802	1.41816	37	1651	12	21031	1.04451e+53
"Cluster 2"	GO:BP	nucleoside monophosphate biosynthetic process	GO:0009124	TRUE	0.0400686	1.3972	43	1651	13	21031	1.58163e+48
"Cluster 2"	GO:BP	mRNA 3'-splice site recognition	GO:0000389	TRUE	0.0415721	1.3812	6	1651	5	21031	1.02911e+22
"Cluster 2"	GO:BP	transcription preinitiation complex assembly	GO:0070897	FALSE	0.0446096	1.35057	83	1651	19	21031	1.00011e+81
"Cluster 2"	GO:BP	regulation of DNA strand elongation	GO:0060382	FALSE	0.0452556	1.34433	17	1651	8	21031	10445,10856,25913,283899,64710,79913,86,8607
"Cluster 2"	GO:BP	mitotic DNA replication	GO:1902969	FALSE	0.0452556	1.34433	17	1651	8	21031	3.97842e+31
"Cluster 2"	GO:BP	nucleolus organization	GO:0007000	FALSE	0.0452556	1.34433	17	1651	8	21031	1.04362e+37
"Cluster 2"	GO:BP	V(D)J recombination	GO:0033151	FALSE	0.0452556	1.34433	17	1651	8	21031	3.14651e+34
"Cluster 3"	source	term_name	term_id	highlighted	adjusted_p_value	negative_log10_of_adjusted_p_value	term_size	query_size	intersection_size	effective_domain_size	intersections
"Cluster 3"	GO:BP	vesicle organization	GO:0016050	FALSE	4.45761e-07	6.3509	364	1075	50	21031	10087,10113,10159,10282,10947,1130,116841,149371,19,22937,23315,23557,252839,2647,27243,282679,2901,29091,3267,375056,375189,5071,51128,5119,51399,51510,5270,533,57132,57393,57617,5864,6386,6517,65977,7306,80208,8406,84272,84364,8674,8867,8878,8976,89853,950,9519,9525,9550,9842
"Cluster 3"	GO:BP	vacuole organization	GO:0007033	FALSE	7.22971e-05	4.14088	232	1075	34	21031	10159,1200,1509,19,2048,2131,23130,23557,2475,252839,27243,2896,3073,3916,51172,5119,51510,533,57132,57617,79158,7957,80208,81876,83734,83985,8406,84317,8987,950,9525,9776,9821,9927
"Cluster 3"	GO:BP	lytic vacuole organization	GO:0080171	FALSE	9.1162e-05	4.04019	111	1075	22	21031	10159,1200,19,23557,2475,252839,27243,2896,3073,3916,51172,5119,51510,533,57132,57617,79158,80208,83985,8406,84317,950
"Cluster 3"	GO:BP	lysosome organization	GO:0007040	FALSE	9.1162e-05	4.04019	111	1075	22	21031	10159,1200,19,23557,2475,252839,27243,2896,3073,3916,51172,5119,51510,533,57132,57617,79158,80208,83985,8406,84317,950
"Cluster 3"	GO:BP	cellular response to chemical stress	GO:0062197	FALSE	0.000287514	3.54134	304	1075	39	21031	1.03671e+170
"Cluster 3"	GO:BP	endosome organization	GO:0007032	FALSE	0.000781194	3.10724	96	1075	19	21031	1.00871e+87
"Cluster 3"	GO:BP	response to oxygen levels	GO:0070482	FALSE	0.00110751	2.95565	345	1075	41	21031	1.03971e+171
"Cluster 3"	GO:BP	carbohydrate derivative catabolic process	GO:1901136	FALSE	0.00139889	2.85422	262	1075	34	21031	1.13322e+142
"Cluster 3"	GO:BP	vesicle localization	GO:0051648	FALSE	0.0032788	2.48429	224	1075	30	21031	1.01131e+133
"Cluster 3"	GO:BP	neuron apoptotic process	GO:0051402	FALSE	0.00464391	2.33312	276	1075	34	21031	1.05111e+143
"Cluster 3"	GO:BP	establishment of vesicle localization	GO:0051650	FALSE	0.00493954	2.30631	205	1075	28	21031	1.01131e+124
"Cluster 3"	GO:BP	response to hypoxia	GO:0001666	FALSE	0.00550399	2.25932	303	1075	36	21031	1.03971e+149
"Cluster 3"	GO:BP	response to decreased oxygen levels	GO:0036293	FALSE	0.00566741	2.24662	316	1075	37	21031	1.03971e+154
"Cluster 3"	GO:BP	cellular response to oxidative stress	GO:0034599	FALSE	0.0057304	2.24182	242	1075	31	21031	1.05161e+136
"Cluster 3"	GO:BP	regulation of intracellular pH	GO:0051453	FALSE	0.00744646	2.12805	91	1075	17	21031	1.01591e+79
"Cluster 3"	GO:BP	negative regulation of transport	GO:0051051	FALSE	0.00952127	2.0213	415	1075	44	21031	1.00081e+195
"Cluster 3"	GO:BP	organelle fusion	GO:0048284	FALSE	0.0108408	1.96494	156	1075	23	21031	1.02821e+106
"Cluster 3"	GO:BP	regulation of cellular pH	GO:0030641	FALSE	0.0137062	1.86308	95	1075	17	21031	1.01591e+79
"Cluster 3"	GO:BP	regulation of pH	GO:0006885	FALSE	0.013802	1.86006	105	1075	18	21031	1.01591e+83
"Cluster 3"	GO:BP	intracellular iron ion homeostasis	GO:0006879	FALSE	0.0285135	1.54495	71	1075	14	21031	220002,23479,2495,2512,26234,48,51027,54583,654,7018,7037,80762,84317,9550
"Cluster 3"	GO:BP	regulation of mitochondrial fusion	GO:0010635	TRUE	0.0296562	1.52788	12	1075	6	21031	1.04931e+26
"Cluster 3"	GO:BP	maintenance of location	GO:0051235	FALSE	0.0327486	1.48481	341	1075	37	21031	10577,123,1374,1408,158747,19,2247,2495,2512,2760,3073,3084,3098,3099,32,3685,3690,3708,3709,375189,51141,5566,5716,57338,585,6376,6777,718,7295,775,84959,8733,8760,8989,9908,5905,205251
"Cluster 3"	GO:BP	carbohydrate phosphorylation	GO:0046835	FALSE	0.0381564	1.41843	24	1075	8	21031	2.60073e+35
"Cluster 3"	GO:BP	negative regulation of mitochondrial fusion	GO:0010637	FALSE	0.0405	1.39254	8	1075	5	21031	1.04931e+21
"Cluster 3"	GO:BP	cell growth	GO:0016049	FALSE	0.0489058	1.31064	499	1075	48	21031	102,10439,10479,10668,118813,183,203245,2131,2475,26153,28956,29948,3084,3624,3872,3984,4131,4204,5071,5270,53335,5459,54879,55364,56981,5716,57669,58189,58191,5997,60676,6259,6386,659,668,6695,6832,7046,734,7957,80208,83667,84258,8692,9037,91,9423,9856
"Cluster 4"	source	term_name	term_id	highlighted	adjusted_p_value	negative_log10_of_adjusted_p_value	term_size	query_size	intersection_size	effective_domain_size	intersections
"Cluster 4"	GO:BP	nuclear division	GO:0000280	FALSE	3.17734e-26	25.4979	447	1530	108	21031	10040,10051,10270,10388,10403,10419,10615,1062,1063,10635,11004,11065,1111,11130,11144,113130,11331,126549,146909,146956,147841,151648,157313,201254,2175,2177,221150,22974,23172,23212,23397,24137,2491,25788,259266,26271,27436,283489,285643,286151,29127,332,3550,3622,3832,3837,387893,4085,4288,4605,4751,51203,51433,51434,5347,54443,54617,54892,55143,55844,55968,56647,57082,57405,57820,5892,6152,64…
"Cluster 4"	GO:BP	mitotic nuclear division	GO:0140014	FALSE	1.39059e-25	24.8568	279	1530	82	21031	10040,10051,10270,10403,10419,10615,1062,1063,11004,11065,1111,11130,113130,11331,146909,147841,157313,221150,22974,23172,23212,23397,24137,2491,26271,27436,283489,285643,286151,29127,332,3550,3832,3837,387893,4085,4288,4605,4751,51203,51433,51434,5347,54443,54617,54892,55143,55844,55968,56647,57082,57405,6152,64105,64151,6790,699,701,7272,7756,79866,81620,81929,81930,83540,83987,84722,8697,891,9…
"Cluster 4"	GO:BP	sister chromatid segregation	GO:0000819	FALSE	7.2555e-25	24.1393	230	1530	73	21031	10051,10270,10403,10460,10615,1062,1063,11004,11065,11130,113130,146909,147841,221150,22974,23172,23212,23397,24137,2491,26271,27436,283489,285643,29127,332,3550,3832,3837,387893,4085,4605,4751,51203,51433,51434,5347,54617,54892,55143,56647,57082,57405,60,64105,64151,6605,699,701,7153,7272,7756,8110,81620,81929,8193,81930,8289,83540,84722,8697,891,9055,9183,9212,9319,9493,9700,9787,983,990,991,99…
"Cluster 4"	GO:BP	organelle fission	GO:0048285	FALSE	1.26953e-24	23.8964	495	1530	112	21031	10040,10051,10270,10388,10403,10419,10615,1062,1063,10635,11004,11065,1111,11130,11144,113130,11331,126549,1352,146909,146956,147841,151648,157313,201254,2175,2177,221150,22974,23172,23212,23397,23603,24137,2491,25788,259266,26271,27436,283489,285643,286151,29127,332,3550,3622,3832,3837,387893,4085,4288,4605,4751,51203,51433,51434,51571,5347,54443,54617,54892,55143,55844,55968,56647,57082,57405,5…
"Cluster 4"	GO:BP	chromosome segregation	GO:0007059	FALSE	2.22946e-24	23.6518	425	1530	102	21031	10051,10270,10388,10403,10460,10615,1062,1063,11004,11011,11065,11130,11144,113130,11339,146909,147841,151648,157313,157570,201254,203068,2177,221150,22974,23172,23212,23397,24137,2491,259266,26271,27436,283489,285643,29127,29899,332,338657,3550,3832,3837,387893,4085,4288,4605,4751,51203,51433,51434,5347,54617,54892,55143,55355,56647,57082,57405,57820,60,6188,64105,64151,6491,6605,6732,6790,699,7…
"Cluster 4"	GO:BP	mitotic sister chromatid segregation	GO:0000070	FALSE	3.68806e-24	23.4332	189	1530	65	21031	10051,10270,10403,10615,1062,1063,11004,11065,11130,113130,146909,147841,221150,22974,23172,23212,23397,24137,2491,26271,27436,283489,285643,29127,332,3550,3832,3837,387893,4085,4605,4751,51203,51433,51434,5347,54617,54892,55143,56647,57082,57405,64105,64151,699,701,7272,7756,81620,81929,81930,83540,84722,8697,891,9055,9183,9212,9319,9493,9700,9787,983,991,9928
"Cluster 4"	GO:BP	nuclear chromosome segregation	GO:0098813	FALSE	4.40403e-24	23.3561	318	1530	86	21031	10051,10270,10388,10403,10460,10615,1062,1063,11004,11065,11130,11144,113130,146909,147841,151648,2177,221150,22974,23172,23212,23397,24137,2491,259266,26271,27436,283489,285643,29127,332,3550,3832,3837,387893,4085,4605,4751,51203,51433,51434,5347,54617,54892,55143,56647,57082,57405,57820,60,64105,64151,6605,6790,699,701,7153,7272,7756,8110,81610,81620,81929,8193,81930,8289,83540,83990,84057,8472…
"Cluster 4"	GO:BP	cytoplasmic translation	GO:0002181	FALSE	1.34955e-21	20.8698	156	1530	56	21031	10399,10480,10642,11224,1939,1981,200916,24140,25873,3646,3921,51386,56339,5936,6124,6125,6128,6129,6130,6132,6133,6134,6141,6142,6143,6144,6146,6147,6152,6167,6173,6175,6187,6188,6189,6191,6193,6194,6201,6202,6205,6206,6207,6209,6217,6224,6228,6230,6232,6233,8664,8665,8666,8667,8668,9045
"Cluster 4"	GO:BP	mitotic cell cycle phase transition	GO:0044772	FALSE	2.48673e-21	20.6044	432	1530	98	21031	10106,1017,10197,1031,1033,10403,10460,1062,1063,10926,11065,1111,11130,113130,11331,128239,135458,147841,1981,2146,219736,2305,23194,23476,26057,26271,2935,29980,332,3373,3550,4085,4331,4998,51379,51433,51434,51512,51514,5347,54443,54617,55143,55626,5569,55844,57082,57405,580,5933,60,6152,6240,6241,63967,641,6491,6502,6605,6790,6881,699,701,7023,7272,7756,79027,79616,79915,79935,79960,808,8110,8…
"Cluster 4"	GO:BP	regulation of mitotic cell cycle	GO:0007346	FALSE	2.70093e-18	17.5685	496	1530	101	21031	10040,10106,1017,10197,1031,10403,10419,1062,1063,11065,1111,11130,113130,11331,135458,146956,147841,1499,157313,1981,2146,2177,219736,23476,246184,26057,26271,286151,29980,332,3373,339479,3550,4085,4212,4288,4331,4751,4998,51053,51203,51379,51433,51434,51512,51514,5347,54443,54617,55143,55626,5569,5578,57082,57405,580,5933,60,6240,6241,63967,641,6491,65975,6605,675,6790,699,701,7023,7272,7756,79…
"Cluster 4"	GO:BP	regulation of mitotic cell cycle phase transition	GO:1901990	FALSE	4.02236e-18	17.3955	332	1530	79	21031	10106,1017,10197,1031,10403,1062,1063,11065,1111,11130,113130,11331,135458,147841,1981,2146,219736,23476,26057,26271,29980,332,3373,3550,4085,4331,4998,51379,51433,51434,51512,51514,5347,54443,54617,55143,55626,5569,57082,57405,580,5933,60,6240,6241,63967,641,6491,6605,6790,699,701,7023,7272,7756,79027,79915,79960,8110,8193,8289,8317,83540,8525,8697,891,90381,91607,9183,9212,9319,9700,9787,983,99…
"Cluster 4"	GO:BP	regulation of cell cycle phase transition	GO:1901987	FALSE	8.7969e-18	17.0557	433	1530	92	21031	10106,1017,10197,1031,10403,1062,1063,10926,11065,1111,11130,113130,11331,135458,146956,147841,1981,2146,2177,219736,23476,25896,26057,26271,29980,332,3373,3550,4085,4331,4998,51379,51433,51434,51512,51514,5347,54443,54617,55143,55626,5569,57082,57405,580,5933,60,6240,6241,63967,641,6491,65975,6605,675,6790,699,701,7023,7272,7756,79027,79915,79960,79968,8110,81610,81620,8193,8289,8317,8318,83540,…
"Cluster 4"	GO:BP	regulation of chromosome segregation	GO:0051983	FALSE	1.51156e-15	14.8206	129	1530	44	21031	10051,10403,10460,1062,1063,11004,11065,11130,147841,157313,23397,26271,332,3550,4085,4288,51433,51434,5347,54892,55143,57082,57405,60,64151,6605,699,701,7272,7756,8110,8193,8289,83540,8697,891,9183,9212,9319,9700,9787,983,990,991
"Cluster 4"	GO:BP	regulation of mitotic nuclear division	GO:0007088	FALSE	1.52798e-15	14.8159	118	1530	42	21031	1.00401e+182
"Cluster 4"	GO:BP	regulation of chromosome organization	GO:0033044	FALSE	6.58221e-15	14.1816	248	1530	62	21031	10051,1017,10403,10460,10576,1062,1063,11065,11130,125476,147841,1499,1663,2067,23397,26271,26277,26354,3178,3181,332,3550,4000,4085,4331,4751,51433,51434,5347,5394,54617,54892,55143,57082,57405,60,64151,6605,699,701,7153,7203,7272,7756,79648,80119,8110,8193,8289,83540,8697,891,9183,9212,92345,9319,93973,9700,9787,983,990,991
"Cluster 4"	GO:BP	regulation of chromosome separation	GO:1905818	FALSE	2.68671e-14	13.5708	74	1530	32	21031	1.00511e+138
"Cluster 4"	GO:BP	metaphase/anaphase transition of mitotic cell cycle	GO:0007091	FALSE	3.04774e-14	13.516	94	1530	36	21031	10403,10460,1062,1063,11065,11130,147841,26271,332,3550,4085,51433,51434,5347,55143,57082,57405,60,6605,699,701,7272,7756,8110,8193,8289,83540,8697,891,9183,9212,9319,9700,9787,990,991
"Cluster 4"	GO:BP	regulation of mitotic metaphase/anaphase transition	GO:0030071	FALSE	4.83795e-14	13.3153	90	1530	35	21031	10403,1062,1063,11065,11130,147841,26271,332,3550,4085,51433,51434,5347,55143,57082,57405,60,6605,699,701,7272,7756,8110,8193,8289,83540,8697,891,9183,9212,9319,9700,9787,990,991
"Cluster 4"	GO:BP	non-membrane-bounded organelle assembly	GO:0140694	FALSE	5.13766e-14	13.2892	409	1530	82	21031	100653515,1017,10403,1058,10615,1062,1063,10733,1874,201254,203068,221908,22974,23019,23172,23210,23212,24137,259266,26271,2648,27341,284403,285590,285643,29127,29899,332,3832,3837,3880,3921,4076,4478,4591,4605,4621,4751,4839,4848,51804,5347,54443,54617,55143,55239,55299,56647,57647,6125,6128,6134,6147,6152,6175,6188,6193,6209,6228,6232,636,64105,6491,6624,6790,7072,708,71,7430,7756,80005,844,859…
"Cluster 4"	GO:BP	chromosome separation	GO:0051304	FALSE	7.4867e-14	13.1257	81	1530	33	21031	1.00511e+144
"Cluster 4"	GO:BP	metaphase/anaphase transition of cell cycle	GO:0044784	FALSE	1.00697e-13	12.997	97	1530	36	21031	10403,10460,1062,1063,11065,11130,147841,26271,332,3550,4085,51433,51434,5347,55143,57082,57405,60,6605,699,701,7272,7756,8110,8193,8289,83540,8697,891,9183,9212,9319,9700,9787,990,991
"Cluster 4"	GO:BP	regulation of mitotic sister chromatid separation	GO:0010965	FALSE	1.40832e-13	12.8513	59	1530	28	21031	1.04031e+118
"Cluster 4"	GO:BP	regulation of metaphase/anaphase transition of cell cycle	GO:1902099	FALSE	1.64102e-13	12.7849	93	1530	35	21031	10403,1062,1063,11065,11130,147841,26271,332,3550,4085,51433,51434,5347,55143,57082,57405,60,6605,699,701,7272,7756,8110,8193,8289,83540,8697,891,9183,9212,9319,9700,9787,990,991
"Cluster 4"	GO:BP	regulation of sister chromatid segregation	GO:0033045	FALSE	1.87507e-13	12.727	104	1530	37	21031	10403,10460,1062,1063,11065,11130,147841,26271,332,3550,4085,51433,51434,5347,55143,57082,57405,60,6605,699,701,7272,7756,8110,8193,8289,83540,8697,891,9183,9212,9319,9700,9787,983,990,991
"Cluster 4"	GO:BP	regulation of nuclear division	GO:0051783	FALSE	4.10236e-13	12.387	147	1530	44	21031	1.00401e+190
"Cluster 4"	GO:BP	mitotic sister chromatid separation	GO:0051306	FALSE	7.184e-13	12.1436	62	1530	28	21031	1.04031e+118
"Cluster 4"	GO:BP	ribosome biogenesis	GO:0042254	FALSE	6.66566e-12	11.1762	322	1530	67	21031	10557,10813,11137,11224,115939,23212,23560,25926,26156,27292,27340,27341,28987,29081,2971,3669,3921,4839,4931,51118,51491,5394,54853,55006,55027,55299,55319,55646,55813,57109,57647,6125,6128,6129,6130,6134,6147,6152,6175,6189,6191,6193,6194,6201,6202,6205,6206,6207,6209,6217,6228,6230,6232,65095,6838,705,708,79922,79954,84549,84864,85395,88745,9045,92345,2752,388524
"Cluster 4"	GO:BP	negative regulation of cell cycle process	GO:0010948	FALSE	1.12262e-11	10.9498	302	1530	64	21031	10040,10106,1017,10403,1063,1111,11130,135458,146956,147841,2146,2177,23476,25896,26271,2648,2852,286151,29980,332,338657,3550,4085,4591,4751,4998,51379,51512,51514,5347,55143,57082,57405,580,5933,63967,641,65975,675,699,701,7272,7756,79027,79733,79960,79968,81620,8318,83540,83990,84444,8525,891,90381,9088,91607,9183,9212,9319,9700,983,990,991
"Cluster 4"	GO:BP	positive regulation of cell cycle process	GO:0090068	FALSE	1.16577e-11	10.9334	257	1530	58	21031	10051,10403,10615,10635,10733,10926,11065,11113,113130,11331,1663,1981,2146,219736,221908,23397,23476,26057,26271,29127,29899,332,3373,4085,51203,51433,51434,51514,54617,5469,54892,55143,55968,57082,6240,6241,64151,6491,6665,6790,699,79733,79915,81610,8317,8697,891,9212,9493,9585,9700,9787,983,990,991,9928,994,995
"Cluster 4"	GO:BP	DNA replication	GO:0006260	FALSE	1.5422e-11	10.8119	281	1530	61	21031	1017,10498,10721,10926,1111,11177,125476,146956,157570,1663,201254,23560,23594,26057,26271,29803,29980,3159,374393,4175,4176,4784,4998,4999,51053,51514,51659,5423,5427,54617,55388,5558,580,6240,6241,63901,641,675,7083,7270,79075,79733,79915,79960,80119,8099,81620,8208,8317,8318,84289,8882,890,90381,9134,91607,93973,9768,983,9837,990
"Cluster 4"	GO:BP	meiotic cell cycle	GO:0051321	FALSE	7.00518e-11	10.1546	290	1530	61	21031	10051,1017,10179,10388,10403,10635,11130,11144,126549,135458,146956,151648,1909,201254,2175,2177,23397,24149,246184,25788,259266,26271,286151,2956,332,3622,3955,4751,51433,51434,5347,55329,56339,57082,57820,5892,675,6790,7153,7272,7516,79173,811,81930,83540,83990,84057,8438,8697,9088,9133,9134,9156,9183,9232,9319,9633,9700,991,994,995
"Cluster 4"	GO:BP	microtubule cytoskeleton organization involved in mitosis	GO:1902850	FALSE	8.74104e-11	10.0584	168	1530	44	21031	1.02521e+195
"Cluster 4"	GO:BP	ribosomal small subunit biogenesis	GO:0042274	TRUE	1.45553e-10	9.83698	101	1530	33	21031	1.15939e+147
"Cluster 4"	GO:BP	metaphase chromosome alignment	GO:0051310	FALSE	2.00305e-10	9.69831	102	1530	33	21031	1.04031e+156
"Cluster 4"	GO:BP	negative regulation of cell cycle	GO:0045786	FALSE	2.86591e-10	9.54274	388	1530	72	21031	10040,10106,1017,10403,1063,1111,11130,115572,135458,146956,147841,1499,2146,2177,23476,25896,26271,2648,2852,286151,29980,3164,332,338657,339479,3550,3843,4085,4591,4751,4998,51053,51379,51512,51514,5347,55143,57082,57405,580,5933,63967,641,65975,675,699,701,7023,7026,7272,7756,79027,79733,79960,79968,81620,8318,83540,83990,84444,8525,891,90381,9088,91607,9183,9212,9319,9700,983,990,991
"Cluster 4"	GO:BP	positive regulation of cell cycle	GO:0045787	FALSE	3.91218e-10	9.40758	349	1530	67	21031	10051,10403,10615,10635,10733,10926,11065,1111,11113,113130,11331,1663,1981,2146,219736,221908,23397,23476,26057,26271,29127,29899,332,3373,3955,4085,4212,4331,51203,51433,51434,51514,54617,5469,54892,55143,5578,55968,57082,6240,6241,64151,6491,6665,675,6790,699,79733,79915,811,81610,8317,84722,8697,8882,891,9212,9493,9585,9700,9787,983,990,991,9928,994,995
"Cluster 4"	GO:BP	negative regulation of mitotic nuclear division	GO:0045839	FALSE	3.95774e-10	9.40255	56	1530	24	21031	1.00401e+100
"Cluster 4"	GO:BP	DNA-templated DNA replication	GO:0006261	FALSE	4.81141e-10	9.31773	162	1530	42	21031	1.0171e+185
"Cluster 4"	GO:BP	chromosome localization	GO:0050000	FALSE	6.23314e-10	9.20529	124	1530	36	21031	1.04031e+168
"Cluster 4"	GO:BP	negative regulation of mitotic sister chromatid separation	GO:2000816	FALSE	7.4446e-10	9.12816	48	1530	22	21031	1.04031e+91
"Cluster 4"	GO:BP	negative regulation of sister chromatid segregation	GO:0033046	FALSE	7.4446e-10	9.12816	48	1530	22	21031	1.04031e+91
"Cluster 4"	GO:BP	negative regulation of mitotic sister chromatid segregation	GO:0033048	FALSE	7.4446e-10	9.12816	48	1530	22	21031	1.04031e+91
"Cluster 4"	GO:BP	negative regulation of mitotic metaphase/anaphase transition	GO:0045841	FALSE	7.4446e-10	9.12816	48	1530	22	21031	1.04031e+91
"Cluster 4"	GO:BP	attachment of spindle microtubules to kinetochore	GO:0008608	FALSE	9.13057e-10	9.0395	53	1530	23	21031	1.04031e+109
"Cluster 4"	GO:BP	negative regulation of cell cycle phase transition	GO:1901988	FALSE	1.00906e-09	8.99608	260	1530	55	21031	10106,1017,10403,1063,1111,11130,135458,146956,147841,2146,2177,23476,25896,26271,29980,332,3550,4085,4998,51379,51512,51514,5347,55143,57082,57405,580,5933,63967,641,65975,675,699,701,7272,7756,79027,79960,79968,81620,8318,83540,83990,84444,8525,891,90381,9088,91607,9183,9212,9319,983,990,991
"Cluster 4"	GO:BP	negative regulation of nuclear division	GO:0051784	FALSE	1.03591e-09	8.98468	63	1530	25	21031	1.00401e+106
"Cluster 4"	GO:BP	regulation of mitotic sister chromatid segregation	GO:0033047	FALSE	1.48146e-09	8.82931	54	1530	23	21031	1.04031e+94
"Cluster 4"	GO:BP	negative regulation of metaphase/anaphase transition of cell cycle	GO:1902100	FALSE	2.09355e-09	8.67912	50	1530	22	21031	1.04031e+91
"Cluster 4"	GO:BP	negative regulation of chromosome segregation	GO:0051985	FALSE	2.09355e-09	8.67912	50	1530	22	21031	1.04031e+91
"Cluster 4"	GO:BP	negative regulation of chromosome separation	GO:1905819	FALSE	2.09355e-09	8.67912	50	1530	22	21031	1.04031e+91
"Cluster 4"	GO:BP	cell cycle checkpoint signaling	GO:0000075	FALSE	2.10883e-09	8.67596	197	1530	46	21031	1.0171e+197
"Cluster 4"	GO:BP	mitotic spindle assembly checkpoint signaling	GO:0007094	FALSE	2.82966e-09	8.54827	46	1530	21	21031	1.04031e+86
"Cluster 4"	GO:BP	spindle assembly checkpoint signaling	GO:0071173	FALSE	2.82966e-09	8.54827	46	1530	21	21031	1.04031e+86
"Cluster 4"	GO:BP	mitotic spindle checkpoint signaling	GO:0071174	FALSE	2.82966e-09	8.54827	46	1530	21	21031	1.04031e+86
"Cluster 4"	GO:BP	spindle checkpoint signaling	GO:0031577	FALSE	4.76551e-09	8.32189	47	1530	21	21031	1.04031e+86
"Cluster 4"	GO:BP	negative regulation of chromosome organization	GO:2001251	FALSE	5.39156e-09	8.26829	95	1530	30	21031	1.04031e+125
"Cluster 4"	GO:BP	mitotic cell cycle checkpoint signaling	GO:0007093	FALSE	5.82753e-09	8.23452	146	1530	38	21031	1.0171e+160
"Cluster 4"	GO:BP	negative regulation of mitotic cell cycle phase transition	GO:1901991	FALSE	6.23356e-09	8.20526	181	1530	43	21031	1.01061e+183
"Cluster 4"	GO:BP	establishment of chromosome localization	GO:0051303	FALSE	1.12618e-08	7.94839	116	1530	33	21031	1.04031e+156
"Cluster 4"	GO:BP	rRNA metabolic process	GO:0016072	FALSE	1.94213e-08	7.71172	263	1530	53	21031	10557,10813,11137,11224,112495,115752,115939,146857,1663,23212,23560,25926,26156,27292,27340,27341,28987,29081,2971,3669,4839,4931,51118,5394,54853,55006,55299,55646,55813,57109,57647,6125,6129,6130,6194,6201,6202,6209,6217,6230,6232,64425,65095,705,79002,79922,79954,84549,85395,88745,9045,92345,9329
"Cluster 4"	GO:BP	negative regulation of mitotic cell cycle	GO:0045930	FALSE	2.00901e-08	7.69702	232	1530	49	21031	10040,10106,1017,10403,1063,1111,11130,135458,146956,147841,1499,2146,2177,26271,29980,332,339479,3550,4085,4998,51379,51512,51514,5347,55143,57082,57405,580,5933,63967,641,65975,699,701,7272,7756,79027,79960,83540,8525,891,90381,91607,9183,9212,9319,983,990,991
"Cluster 4"	GO:BP	meiotic cell cycle process	GO:1903046	FALSE	2.94891e-08	7.53034	219	1530	47	21031	10051,10388,10403,10635,11130,11144,126549,135458,146956,151648,1909,201254,2175,2177,23397,25788,259266,26271,286151,2956,332,3622,5347,57082,57820,5892,675,6790,7153,7272,79173,811,81930,83540,83990,84057,8438,9088,9133,9134,9232,9319,9633,9700,991,994,995
"Cluster 4"	GO:BP	ncRNA processing	GO:0034470	FALSE	1.14817e-07	6.93999	438	1530	72	21031	10557,10667,10785,10813,10940,11137,11224,112858,115939,126789,158234,1655,23212,23560,23587,24140,25896,25926,26156,26512,27292,27340,27341,28987,29081,3181,3669,4234,4839,4931,51118,5394,54487,54517,54802,54853,54901,55006,55299,55621,55646,55656,55813,56339,57109,57117,57604,57647,6125,6129,6130,6194,6201,6202,6209,6217,6230,6232,64118,65095,6895,705,79922,79954,80746,84267,84549,85395,88745,9…
"Cluster 4"	GO:BP	spindle organization	GO:0007051	FALSE	1.31319e-07	6.88167	205	1530	44	21031	1.04031e+198
"Cluster 4"	GO:BP	cell cycle G2/M phase transition	GO:0044839	FALSE	1.43712e-07	6.84251	154	1530	37	21031	1.0171e+152
"Cluster 4"	GO:BP	meiotic nuclear division	GO:0140013	FALSE	4.44705e-07	6.35193	197	1530	42	21031	1.00511e+190
"Cluster 4"	GO:BP	mitotic spindle organization	GO:0007052	FALSE	6.19073e-07	6.20826	133	1530	33	21031	1.04031e+146
"Cluster 4"	GO:BP	meiosis I cell cycle process	GO:0061982	FALSE	6.2077e-07	6.20707	140	1530	34	21031	1.03881e+148
"Cluster 4"	GO:BP	rRNA processing	GO:0006364	FALSE	7.9536e-07	6.09944	224	1530	45	21031	1.05571e+208
"Cluster 4"	GO:BP	mitotic metaphase chromosome alignment	GO:0007080	FALSE	1.71748e-06	5.76511	61	1530	21	21031	1.04031e+97
"Cluster 4"	GO:BP	G2/M transition of mitotic cell cycle	GO:0000086	FALSE	1.73863e-06	5.75979	138	1530	33	21031	1.01711e+133
"Cluster 4"	GO:BP	negative regulation of organelle organization	GO:0010639	FALSE	3.01598e-06	5.52057	361	1530	60	21031	10040,10163,10391,10403,1063,11013,1111,11130,11151,11344,116985,147841,201163,2067,22974,23671,2395,26271,26277,2648,27166,286151,3178,332,338657,347240,3550,4000,4085,4331,4591,51571,5216,5347,5394,55143,57082,57405,58526,699,701,7153,7272,7756,80119,822,83540,84079,84260,84952,859,891,9181,9183,9212,9319,9353,9700,9882,991
"Cluster 4"	GO:BP	positive regulation of mitotic cell cycle phase transition	GO:1901992	FALSE	5.60146e-06	5.2517	89	1530	25	21031	1.10651e+105
"Cluster 4"	GO:BP	positive regulation of cell cycle phase transition	GO:1901989	FALSE	1.13632e-05	4.9445	112	1530	28	21031	1.10651e+119
"Cluster 4"	GO:BP	positive regulation of chromosome separation	GO:1905820	FALSE	1.14361e-05	4.94172	30	1530	14	21031	1.00511e+61
"Cluster 4"	GO:BP	positive regulation of mitotic cell cycle	GO:0045931	FALSE	1.40597e-05	4.85202	120	1530	29	21031	1.10651e+120
"Cluster 4"	GO:BP	ribosomal large subunit biogenesis	GO:0042273	FALSE	2.07477e-05	4.68303	75	1530	22	21031	1.12242e+96
"Cluster 4"	GO:BP	regulation of cell cycle G2/M phase transition	GO:1902749	FALSE	2.62506e-05	4.58086	116	1530	28	21031	1.01711e+115
"Cluster 4"	GO:BP	meiosis I	GO:0007127	FALSE	2.96777e-05	4.52757	131	1530	30	21031	1.03881e+134
"Cluster 4"	GO:BP	regulation of G2/M transition of mitotic cell cycle	GO:0010389	FALSE	3.19614e-05	4.49537	103	1530	26	21031	1.01711e+106
"Cluster 4"	GO:BP	spindle assembly	GO:0051225	FALSE	4.30086e-05	4.36644	133	1530	30	21031	1.04031e+134
"Cluster 4"	GO:BP	cell cycle DNA replication	GO:0044786	FALSE	0.000105701	3.97592	45	1530	16	21031	1.09263e+69
"Cluster 4"	GO:BP	establishment of organelle localization	GO:0051656	FALSE	0.000143702	3.84254	486	1530	69	21031	10252,10403,1058,10615,1062,1063,1072,11004,11130,11267,113130,147841,1499,151648,1759,221150,2242,22871,23172,23212,23224,26086,27342,27436,283489,29127,29899,332,3676,3837,3965,4000,4001,4085,474383,4751,51203,5347,55143,55717,55968,56647,57082,57405,6209,636,6382,7430,7756,79648,81,81610,81620,81929,81930,8263,83540,84062,84327,84722,8697,891,89866,89941,89958,9183,9212,9700,9928
"Cluster 4"	GO:BP	G1/S transition of mitotic cell cycle	GO:0000082	FALSE	0.000166308	3.77909	213	1530	39	21031	10106,1017,10197,1031,1033,10926,128239,1981,2146,219736,26057,2935,3373,4331,51379,51512,54617,55626,5933,60,6240,6241,6491,6502,6605,6881,79027,79960,8110,8193,8289,8317,8525,890,9134,91607,983,990,9928
"Cluster 4"	GO:BP	double-strand break repair	GO:0006302	FALSE	0.000168113	3.7744	309	1530	50	21031	10635,10721,1111,11144,113130,115004,126549,135458,146956,157570,1663,2067,2140,2177,2187,23028,2305,254225,25788,286257,29128,387893,4175,4176,4968,51659,5347,5423,54617,5892,5893,60,641,6605,675,7516,79000,79173,80311,80314,8110,8193,8289,8317,8318,83990,8438,9025,9319,93973
"Cluster 4"	GO:BP	spindle elongation	GO:0051231	FALSE	0.000173653	3.76032	14	1530	9	21031	2.41373e+39
"Cluster 4"	GO:BP	spindle localization	GO:0051653	FALSE	0.000223395	3.65093	65	1530	19	21031	1.02521e+88
"Cluster 4"	GO:BP	cell cycle G1/S phase transition	GO:0044843	FALSE	0.000226419	3.64509	241	1530	42	21031	10106,1017,10197,1031,1033,10926,11331,128239,1981,2146,219736,26057,2935,3373,4296,4331,51379,51512,54617,55626,5933,60,6240,6241,6491,6502,6605,6881,79027,79960,8110,81610,8193,8289,8317,8525,890,9134,91607,983,990,9928
"Cluster 4"	GO:BP	mitotic spindle midzone assembly	GO:0051256	FALSE	0.000226676	3.64459	11	1530	8	21031	2.41373e+35
"Cluster 4"	GO:BP	DNA replication initiation	GO:0006270	FALSE	0.000295707	3.52914	37	1530	14	21031	1.01724e+59
"Cluster 4"	GO:BP	establishment of spindle localization	GO:0051293	FALSE	0.000311158	3.50702	60	1530	18	21031	1.02521e+82
"Cluster 4"	GO:BP	meiotic chromosome segregation	GO:0045132	FALSE	0.000321681	3.49258	93	1530	23	21031	1.00511e+107
"Cluster 4"	GO:BP	establishment of mitotic spindle localization	GO:0040001	FALSE	0.000371258	3.43032	43	1530	15	21031	1.02521e+68
"Cluster 4"	GO:BP	regulation of DNA replication	GO:0006275	FALSE	0.000392309	3.40637	123	1530	27	21031	1.01711e+123
"Cluster 4"	GO:BP	meiotic cell cycle phase transition	GO:0044771	FALSE	0.000405959	3.39152	15	1530	9	21031	1.04031e+35
"Cluster 4"	GO:BP	positive regulation of mitotic sister chromatid separation	GO:1901970	FALSE	0.000440654	3.3559	19	1530	10	21031	1.10653e+41
"Cluster 4"	GO:BP	regulation of meiotic cell cycle	GO:0051445	FALSE	0.000633363	3.19835	69	1530	19	21031	1.06351e+84
"Cluster 4"	GO:BP	mitotic spindle elongation	GO:0000022	FALSE	0.000636375	3.19629	12	1530	8	21031	2.41373e+35
"Cluster 4"	GO:BP	attachment of mitotic spindle microtubules to kinetochore	GO:0051315	FALSE	0.000652108	3.18568	24	1530	11	21031	1.04031e+52
"Cluster 4"	GO:BP	regulation of mRNA splicing, via spliceosome	GO:0048024	FALSE	0.000790084	3.10233	112	1530	25	21031	1.01791e+107
"Cluster 4"	GO:BP	negative regulation of DNA metabolic process	GO:0051053	FALSE	0.00239877	2.62001	142	1530	28	21031	1.07211e+129
"Cluster 4"	GO:BP	regulation of cell division	GO:0051302	FALSE	0.00299253	2.52396	185	1530	33	21031	1.01121e+141
"Cluster 4"	GO:BP	spindle midzone assembly	GO:0051255	FALSE	0.00338152	2.47089	14	1530	8	21031	2.41373e+35
"Cluster 4"	GO:BP	regulation of RNA splicing	GO:0043484	FALSE	0.00338804	2.47005	186	1530	33	21031	1.01791e+142
"Cluster 4"	GO:BP	chromosome condensation	GO:0030261	FALSE	0.00343135	2.46453	44	1530	14	21031	1.00511e+65
"Cluster 4"	GO:BP	ribosome assembly	GO:0042255	FALSE	0.00361384	2.44203	63	1530	17	21031	2.32123e+72
"Cluster 4"	GO:BP	centrosome cycle	GO:0007098	FALSE	0.0043399	2.36252	138	1530	27	21031	1.00654e+123
"Cluster 4"	GO:BP	mitochondrial translation	GO:0032543	FALSE	0.00434124	2.36239	130	1530	26	21031	1.03521e+126
"Cluster 4"	GO:BP	DNA recombination	GO:0006310	FALSE	0.00442014	2.35456	334	1530	49	21031	10635,10721,1111,11144,115004,125476,126549,135458,146956,201254,2067,2177,2187,23028,254225,25788,29128,2956,387893,4175,4176,51659,5423,54617,57820,580,5892,5893,60,641,675,7153,7516,79000,79173,79915,80119,80311,80314,8317,8318,83990,84057,8438,84542,9025,9156,9319,93973
"Cluster 4"	GO:BP	regulation of cytokinesis	GO:0032465	FALSE	0.00454391	2.34257	92	1530	21	21031	1.01121e+88
"Cluster 4"	GO:BP	cytokinesis	GO:0000910	FALSE	0.0048833	2.31129	189	1530	33	21031	1.01121e+147
"Cluster 4"	GO:BP	regulation of translation	GO:0006417	FALSE	0.00686875	2.16312	378	1530	53	21031	100127983,10399,10642,10644,115572,116496,126374,143244,1719,1981,1984,23019,23107,23173,23185,23587,27327,285367,28969,29081,2935,3646,4076,4848,51334,54517,55005,55037,55239,5610,56339,5724,57690,5935,5936,6125,6134,6188,6191,6195,6470,6895,7072,708,7298,811,84271,84300,84962,8664,8667,9125,9444
"Cluster 4"	GO:BP	mitotic spindle assembly	GO:0090307	FALSE	0.00745405	2.12761	73	1530	18	21031	2.29742e+77
"Cluster 4"	GO:BP	regulation of mRNA processing	GO:0050684	FALSE	0.00783874	2.10575	134	1530	26	21031	1.01791e+110
"Cluster 4"	GO:BP	nuclear DNA replication	GO:0033260	FALSE	0.00845374	2.07295	41	1530	13	21031	1.09263e+55
"Cluster 4"	GO:BP	homologous recombination	GO:0035825	FALSE	0.00910309	2.04081	67	1530	17	21031	1.06351e+80
"Cluster 4"	GO:BP	intracellular receptor signaling pathway	GO:0030522	TRUE	0.0091176	2.04012	362	1530	51	21031	10365,10392,10498,11315,11331,115004,1452,1488,1655,2063,2104,2146,2171,22900,23019,23028,23543,26057,26191,2852,29108,29979,3065,3164,3312,3661,3764,3843,4848,4940,51296,5469,55809,55885,5610,5916,6502,6895,7026,708,80196,81,811,8289,857,9125,9212,92610,9325,9611,9612
"Cluster 4"	GO:BP	regulation of G1/S transition of mitotic cell cycle	GO:2000045	FALSE	0.0104729	1.97993	161	1530	29	21031	10106,1017,10197,1031,1981,2146,219736,26057,3373,4331,51379,51512,54617,55626,5933,60,6240,6241,6491,6605,79027,79960,8110,8193,8289,8525,91607,990,9928
"Cluster 4"	GO:BP	regulation of DNA-templated DNA replication	GO:0090329	FALSE	0.0109261	1.96153	48	1530	14	21031	1.01711e+63
"Cluster 4"	GO:BP	microtubule organizing center organization	GO:0031023	FALSE	0.0125963	1.89976	154	1530	28	21031	1.00654e+127
"Cluster 4"	GO:BP	formation of cytoplasmic translation initiation complex	GO:0001732	FALSE	0.0126966	1.89631	16	1530	8	21031	1.04804e+33
"Cluster 4"	GO:BP	mitochondrial gene expression	GO:0140053	FALSE	0.0134662	1.87076	163	1530	29	21031	1.03521e+141
"Cluster 4"	GO:BP	establishment of mitotic spindle orientation	GO:0000132	FALSE	0.0152873	1.81567	37	1530	12	21031	1.02521e+55
"Cluster 4"	GO:BP	kinetochore organization	GO:0051383	FALSE	0.0159562	1.79707	21	1530	9	21031	1.00511e+41
"Cluster 4"	GO:BP	establishment of cell polarity	GO:0030010	FALSE	0.0162623	1.78882	156	1530	28	21031	10090,10252,10399,10403,1058,10615,2047,23286,23616,26030,26086,27,29899,3764,4085,4478,4752,51571,5347,55612,55691,55968,56647,6624,79648,89958,9183,9585
"Cluster 4"	GO:BP	DNA integrity checkpoint signaling	GO:0031570	FALSE	0.0180449	1.74364	140	1530	26	21031	1.01711e+114
"Cluster 4"	GO:BP	positive regulation of cell cycle G2/M phase transition	GO:1902751	FALSE	0.0195701	1.70841	32	1530	11	21031	2.19736e+45
"Cluster 4"	GO:BP	establishment of spindle orientation	GO:0051294	FALSE	0.0202752	1.69303	44	1530	13	21031	1.02521e+60
"Cluster 4"	GO:BP	regulation of signal transduction by p53 class mediator	GO:1901796	FALSE	0.0223075	1.65155	109	1530	22	21031	1.04191e+97
"Cluster 4"	GO:BP	DNA geometric change	GO:0032392	TRUE	0.0227499	1.64302	86	1530	19	21031	1.07212e+82
"Cluster 4"	GO:BP	positive regulation of chromosome organization	GO:2001252	FALSE	0.0259931	1.58514	110	1530	22	21031	1.00511e+97
"Cluster 4"	GO:BP	female meiosis I	GO:0007144	FALSE	0.0268455	1.57113	13	1530	7	21031	1.04033e+29
"Cluster 4"	GO:BP	female meiotic nuclear division	GO:0007143	FALSE	0.0281578	1.5504	39	1530	12	21031	1.03881e+51
"Cluster 4"	GO:BP	regulation of cell cycle G1/S phase transition	GO:1902806	FALSE	0.0290297	1.53716	187	1530	31	21031	10106,1017,10197,1031,11331,1981,2146,219736,26057,3373,4331,51379,51512,54617,55626,5933,60,6240,6241,6491,6605,79027,79960,8110,81610,8193,8289,8525,91607,990,9928
"Cluster 4"	GO:BP	DNA duplex unwinding	GO:0032508	FALSE	0.0295525	1.52941	80	1530	18	21031	1.07212e+78
"Cluster 4"	GO:BP	maturation of SSU-rRNA	GO:0030490	FALSE	0.0304254	1.51676	52	1530	14	21031	1.15939e+66
"Cluster 4"	GO:BP	reciprocal homologous recombination	GO:0140527	FALSE	0.032279	1.49108	59	1530	15	21031	1.06351e+72
"Cluster 4"	GO:BP	reciprocal meiotic recombination	GO:0007131	FALSE	0.032279	1.49108	59	1530	15	21031	1.06351e+72
"Cluster 4"	GO:BP	positive regulation of chromosome segregation	GO:0051984	FALSE	0.0341093	1.46713	28	1530	10	21031	1.00512e+40
"Cluster 4"	GO:BP	cytoplasmic translational initiation	GO:0002183	FALSE	0.0375754	1.4251	40	1530	12	21031	1.04802e+50
"Cluster 4"	GO:BP	lamellipodium morphogenesis	GO:0072673	TRUE	0.0378289	1.42218	18	1530	8	21031	1.00061e+35
"Cluster 4"	GO:BP	mitotic cytokinesis	GO:0000281	FALSE	0.0452499	1.34438	90	1530	19	21031	1.01121e+87
"Cluster 4"	GO:BP	positive regulation of G2/M transition of mitotic cell cycle	GO:0010971	FALSE	0.048676	1.31268	29	1530	10	21031	2.19736e+40
"Cluster 5"	source	term_name	term_id	highlighted	adjusted_p_value	negative_log10_of_adjusted_p_value	term_size	query_size	intersection_size	effective_domain_size	intersections
"Cluster 5"	GO:BP	macroautophagy	GO:0016236	FALSE	0.000136774	3.864	325	896	37	21031	1.00431e+168
"Cluster 5"	GO:BP	regulation of macroautophagy	GO:0016241	FALSE	0.000166725	3.778	159	896	24	21031	1.00431e+106
"Cluster 5"	GO:BP	electron transport chain	GO:0022900	TRUE	0.000269589	3.5693	175	896	25	21031	1.12812e+103
"Cluster 5"	GO:BP	proton motive force-driven ATP synthesis	GO:0015986	FALSE	0.000292463	3.53393	77	896	16	21031	1.06321e+66
"Cluster 5"	GO:BP	energy derivation by oxidation of organic compounds	GO:0015980	FALSE	0.000298448	3.52513	335	896	37	21031	1.06321e+163
"Cluster 5"	GO:BP	respiratory electron transport chain	GO:0022904	FALSE	0.000516688	3.28677	122	896	20	21031	1.32913e+84
"Cluster 5"	GO:BP	ATP biosynthetic process	GO:0006754	FALSE	0.000665705	3.17672	102	896	18	21031	1.06321e+74
"Cluster 5"	GO:BP	purine ribonucleotide metabolic process	GO:0009150	TRUE	0.000673785	3.17148	450	896	44	21031	10632,126328,136332,23433,25874,284486,2987,3091,318,38,390916,4535,4707,4708,4710,4713,4716,4717,4718,4724,4731,4881,51024,51144,5136,5208,521,5224,523,53343,55811,57089,57103,641371,6799,6820,8382,84277,84649,84833,8671,8876,93974,84836
"Cluster 5"	GO:BP	purine ribonucleoside triphosphate biosynthetic process	GO:0009206	FALSE	0.000687626	3.16265	113	896	19	21031	1.06321e+78
"Cluster 5"	GO:BP	purine nucleoside triphosphate biosynthetic process	GO:0009145	FALSE	0.000792678	3.1009	114	896	19	21031	1.06321e+78
"Cluster 5"	GO:BP	microtubule-based movement	GO:0007018	FALSE	0.00107015	2.97055	427	896	42	21031	11127,113220,118491,119032,126820,127602,138162,145788,152110,154865,164395,1768,1783,201625,219670,22920,23011,25911,3091,3281,343521,345895,399949,4133,5048,51566,54768,54785,55779,55811,55860,57662,5861,642987,667,729991,8120,8382,84071,9148,93233,144535
"Cluster 5"	GO:BP	proton motive force-driven mitochondrial ATP synthesis	GO:0042776	FALSE	0.00136974	2.86336	66	896	14	21031	1.06321e+58
"Cluster 5"	GO:BP	ribonucleoside triphosphate biosynthetic process	GO:0009201	FALSE	0.00157329	2.80319	119	896	19	21031	1.06321e+78
"Cluster 5"	GO:BP	ribonucleotide metabolic process	GO:0009259	FALSE	0.00235485	2.62804	471	896	44	21031	10632,126328,136332,23433,25874,284486,2987,3091,318,38,390916,4535,4707,4708,4710,4713,4716,4717,4718,4724,4731,4881,51024,51144,5136,5208,521,5224,523,53343,55811,57089,57103,641371,6799,6820,8382,84277,84649,84833,8671,8876,93974,84836
"Cluster 5"	GO:BP	cilium organization	GO:0044782	FALSE	0.00315416	2.50112	414	896	40	21031	1.06771e+205
"Cluster 5"	GO:BP	purine nucleoside triphosphate metabolic process	GO:0009144	FALSE	0.0034528	2.46183	254	896	29	21031	1.06321e+123
"Cluster 5"	GO:BP	aerobic electron transport chain	GO:0019646	FALSE	0.00370899	2.43074	92	896	16	21031	1.32913e+66
"Cluster 5"	GO:BP	nucleoside triphosphate biosynthetic process	GO:0009142	FALSE	0.00434613	2.3619	127	896	19	21031	1.06321e+78
"Cluster 5"	GO:BP	ribose phosphate metabolic process	GO:0019693	FALSE	0.00513804	2.2892	485	896	44	21031	10632,126328,136332,23433,25874,284486,2987,3091,318,38,390916,4535,4707,4708,4710,4713,4716,4717,4718,4724,4731,4881,51024,51144,5136,5208,521,5224,523,53343,55811,57089,57103,641371,6799,6820,8382,84277,84649,84833,8671,8876,93974,84836
"Cluster 5"	GO:BP	purine ribonucleoside triphosphate metabolic process	GO:0009205	FALSE	0.00600571	2.22144	247	896	28	21031	1.06321e+119
"Cluster 5"	GO:BP	vesicle organization	GO:0016050	FALSE	0.00620454	2.20729	364	896	36	21031	1.00431e+158
"Cluster 5"	GO:BP	oxidative phosphorylation	GO:0006119	FALSE	0.00853419	2.06884	145	896	20	21031	1.06321e+85
"Cluster 5"	GO:BP	cilium assembly	GO:0060271	FALSE	0.0093998	2.02688	386	896	37	21031	1.06771e+189
"Cluster 5"	GO:BP	ribonucleoside triphosphate metabolic process	GO:0009199	FALSE	0.0103529	1.98494	254	896	28	21031	1.06321e+119
"Cluster 5"	GO:BP	regulation of autophagy	GO:0010506	FALSE	0.01036	1.98464	357	896	35	21031	1.00431e+157
"Cluster 5"	GO:BP	nucleoside triphosphate metabolic process	GO:0009141	FALSE	0.0117574	1.92969	270	896	29	21031	1.06321e+123
"Cluster 5"	GO:BP	cellular respiration	GO:0045333	FALSE	0.0142265	1.8469	244	896	27	21031	1.06321e+116
"Cluster 5"	GO:BP	ATP metabolic process	GO:0046034	FALSE	0.0248186	1.60522	223	896	25	21031	1.06321e+105
"Cluster 5"	GO:BP	vesicle-mediated transport in synapse	GO:0099003	FALSE	0.0248186	1.60522	223	896	25	21031	1.02012e+106
"Cluster 5"	GO:BP	Golgi vesicle transport	GO:0048193	FALSE	0.0358229	1.44584	301	896	30	21031	1.06521e+133
"Cluster 5"	GO:BP	purine ribonucleotide biosynthetic process	GO:0009152	FALSE	0.0430227	1.3663	216	896	24	21031	10632,126328,25874,2987,318,38,4535,4707,4708,4710,4713,4716,4717,4718,4724,4731,4881,51144,521,523,55811,8382,84277,84833
"Cluster 6"	source	term_name	term_id	highlighted	adjusted_p_value	negative_log10_of_adjusted_p_value	term_size	query_size	intersection_size	effective_domain_size	intersections
"Cluster 6"	GO:BP	endosomal transport	GO:0016197	FALSE	7.77518e-06	5.10929	286	794	34	21031	1.02541e+168
"Cluster 6"	GO:BP	Golgi vesicle transport	GO:0048193	FALSE	8.22781e-06	5.08472	301	794	35	21031	1.02391e+163
"Cluster 6"	GO:BP	post-Golgi vesicle-mediated transport	GO:0006892	FALSE	0.00491571	2.30841	106	794	16	21031	1.02391e+72
"Cluster 6"	GO:BP	cytosolic transport	GO:0016482	FALSE	0.010039	1.99831	138	794	18	21031	1.50786e+88
"Cluster 6"	GO:BP	outer mitochondrial membrane organization	GO:0007008	FALSE	0.0230787	1.63679	15	794	6	21031	1.06512e+25
"Cluster 6"	GO:BP	protein insertion into mitochondrial outer membrane	GO:0045040	FALSE	0.0230787	1.63679	15	794	6	21031	1.06512e+25
"Cluster 6"	GO:BP	cytoskeleton-dependent intracellular transport	GO:0030705	FALSE	0.0373808	1.42735	211	794	22	21031	1.01281e+105
"Cluster 6"	GO:BP	response to arsenic-containing substance	GO:0046685	TRUE	0.040689	1.39052	32	794	8	21031	1.32864e+33
"Cluster 7"	source	term_name	term_id	highlighted	adjusted_p_value	negative_log10_of_adjusted_p_value	term_size	query_size	intersection_size	effective_domain_size	intersections
"Cluster 7"	GO:BP	actin filament organization	GO:0007015	FALSE	0.0026155	2.58245	463	824	41	21031	1.00921e+190
"Cluster 7"	GO:BP	collagen fibril organization	GO:0030199	FALSE	0.00276547	2.55823	65	824	13	21031	1.04911e+59
"Cluster 7"	GO:BP	external encapsulating structure organization	GO:0045229	FALSE	0.00458969	2.33822	326	824	32	21031	1.00491e+144
"Cluster 7"	GO:BP	regulation of membrane potential	GO:0042391	FALSE	0.00797208	2.09843	433	824	38	21031	10497,1192,138429,1634,1739,1760,18,215,2281,22930,23327,23345,2537,2743,287,3753,375611,3781,41,50944,51738,5366,5575,5649,578,5831,6323,6326,66000,6640,783,785,817,84866,8620,9424,9630,9783
"Cluster 7"	GO:BP	positive regulation of collagen metabolic process	GO:0010714	TRUE	0.0106498	1.97266	26	824	8	21031	2.02221e+36
"Cluster 7"	GO:BP	extracellular matrix organization	GO:0030198	FALSE	0.011232	1.94954	324	824	31	21031	1.00491e+140
"Cluster 7"	GO:BP	extracellular structure organization	GO:0043062	FALSE	0.0119633	1.92215	325	824	31	21031	1.00491e+140
"Cluster 7"	GO:BP	positive regulation of supramolecular fiber organization	GO:1902905	FALSE	0.0125967	1.89974	175	824	21	21031	1.01091e+91
"Cluster 7"	GO:BP	myelination	GO:0042552	TRUE	0.0233853	1.63106	154	824	19	21031	1.08101e+83
"Cluster 7"	GO:BP	axon ensheathment	GO:0008366	FALSE	0.0282019	1.54972	156	824	19	21031	1.08101e+83
"Cluster 7"	GO:BP	ensheathment of neurons	GO:0007272	FALSE	0.0282019	1.54972	156	824	19	21031	1.08101e+83
"Cluster 7"	GO:BP	regulation of nervous system process	GO:0031644	FALSE	0.0283365	1.54765	116	824	16	21031	10497,10810,118738,1760,18,2149,23175,23345,4898,50944,51738,5575,5649,66000,84866,9896
"Cluster 7"	GO:BP	response to transforming growth factor beta	GO:0071559	TRUE	0.0474809	1.32348	267	824	26	21031	1.07551e+116
"Cluster 8"	source	term_name	term_id	highlighted	adjusted_p_value	negative_log10_of_adjusted_p_value	term_size	query_size	intersection_size	effective_domain_size	intersections
"Cluster 8"	GO:BP	sterol biosynthetic process	GO:0016126	TRUE	0.000165597	3.78095	61	961	15	21031	10826,11160,11161,1717,2222,2224,2539,4047,4597,47,50814,6307,6713,6721,7108
"Cluster 8"	GO:BP	muscle cell differentiation	GO:0042692	FALSE	0.000316	3.50031	395	961	43	21031	1025,11214,113622,1311,133,144165,200539,2254,2294,23250,2539,341676,3488,3627,4487,4814,4853,4856,5155,5159,5465,55897,57190,57591,6443,652,688,7138,7139,7248,7422,7504,7528,79652,80206,84033,84814,8506,8516,87,90,928,9780
"Cluster 8"	GO:BP	wound healing	GO:0042060	FALSE	0.000363004	3.44009	425	961	45	21031	10544,114897,1311,1605,1832,196527,199731,2152,2161,23332,2677,2768,2778,3053,3569,358,3791,4162,4638,4763,4853,4882,5051,5155,5327,5328,5465,5493,5580,5747,57591,60681,634,6385,65991,6714,7006,7301,7422,7450,8527,8840,928,94,958
"Cluster 8"	GO:BP	muscle cell migration	GO:0014812	TRUE	0.000693504	3.15895	86	961	17	21031	1.90223e+70
"Cluster 8"	GO:BP	smooth muscle cell migration	GO:0014909	FALSE	0.0016944	2.77099	72	961	15	21031	1.90223e+60
"Cluster 8"	GO:BP	epithelial tube morphogenesis	GO:0060562	FALSE	0.00205491	2.68721	338	961	37	21031	10522,10765,115908,133,1435,144165,1522,1605,2043,2294,23059,23129,23654,25789,25865,26005,340419,3627,3791,3911,4485,4524,4853,5241,55897,5663,6385,652,6714,7248,7422,7798,80000,90,9231,94,9788
"Cluster 8"	GO:BP	smooth muscle cell differentiation	GO:0051145	FALSE	0.00258914	2.58685	65	961	14	21031	1311,133,2254,2294,4853,5155,55897,57591,6443,652,7422,79652,8516,90
"Cluster 8"	GO:BP	protein autophosphorylation	GO:0046777	FALSE	0.00352185	2.45323	187	961	25	21031	1.05531e+108
"Cluster 8"	GO:BP	respiratory system development	GO:0060541	FALSE	0.00727421	2.13821	220	961	27	21031	1522,1605,171023,21,220,2254,2294,23162,340419,342371,3488,3791,3911,3976,4487,5241,55636,57190,57493,60485,6493,652,7068,7422,83716,9231,9394
"Cluster 8"	GO:BP	regulation of phosphatidylinositol 3-kinase/protein kinase B signal transduction	GO:0051896	FALSE	0.00778589	2.10869	247	961	29	21031	1.01251e+127
"Cluster 8"	GO:BP	artery development	GO:0060840	FALSE	0.00840862	2.07528	102	961	17	21031	11280,1311,144165,163,2294,23129,3949,4638,4763,5159,55636,60681,652,7422,7798,81031,94
"Cluster 8"	GO:BP	secondary alcohol biosynthetic process	GO:1902653	FALSE	0.0106946	1.97083	54	961	12	21031	11160,1717,2222,2224,2539,4047,4597,47,50814,6307,6721,7108
"Cluster 8"	GO:BP	cholesterol biosynthetic process	GO:0006695	FALSE	0.0106946	1.97083	54	961	12	21031	11160,1717,2222,2224,2539,4047,4597,47,50814,6307,6721,7108
"Cluster 8"	GO:BP	phosphatidylinositol 3-kinase/protein kinase B signal transduction	GO:0043491	FALSE	0.0116779	1.93264	293	961	32	21031	1.01251e+138
"Cluster 8"	GO:BP	heart morphogenesis	GO:0003007	FALSE	0.0120517	1.91895	266	961	30	21031	113622,144165,1605,171023,1832,221496,2294,23059,23129,26005,3643,4487,4853,5292,55636,55897,5663,5747,57493,60485,652,7134,7139,7157,7422,8313,8751,90,9249,94
"Cluster 8"	GO:BP	regulation of smooth muscle cell migration	GO:0014910	FALSE	0.0149771	1.82457	65	961	13	21031	1.90223e+52
"Cluster 8"	GO:BP	response to tumor cell	GO:0002347	TRUE	0.0170918	1.76721	39	961	10	21031	1.61231e+40
"Cluster 8"	GO:BP	regulation of body fluid levels	GO:0050878	FALSE	0.0183733	1.73581	371	961	37	21031	1.05441e+151
"Cluster 8"	GO:BP	vascular endothelial growth factor receptor signaling pathway	GO:0048010	FALSE	0.0194356	1.7114	57	961	12	21031	1.5309e+52
"Cluster 8"	GO:BP	lung development	GO:0030324	FALSE	0.0202226	1.69416	193	961	24	21031	1522,1605,171023,21,2254,2294,23162,340419,342371,3488,3791,3911,3976,5241,57190,57493,60485,6493,652,7068,7422,83716,9231,9394
"Cluster 8"	GO:BP	regulation of cell-matrix adhesion	GO:0001952	TRUE	0.0229367	1.63947	121	961	18	21031	1236,1435,1605,22998,23332,3791,395,4763,5328,56477,5747,5795,6385,6714,7248,7422,8751,94
"Cluster 8"	GO:BP	muscle tissue development	GO:0060537	FALSE	0.0240933	1.6181	420	961	40	21031	10362,11214,1134,113622,144165,1832,221496,2254,2539,3488,4487,4638,467,4763,4853,4882,5159,5292,5307,5465,55636,55897,57158,57190,57493,60485,6331,6443,652,688,7134,7139,7248,7422,7504,7528,80206,8506,8516,90
"Cluster 8"	GO:BP	striated muscle cell differentiation	GO:0051146	FALSE	0.0270343	1.56809	291	961	31	21031	11214,113622,144165,200539,23250,2539,341676,3488,3627,4487,4856,5159,5465,55897,57190,6443,652,688,7138,7139,7248,7422,7504,7528,80206,84033,84814,8506,90,928,9780
"Cluster 8"	GO:BP	respiratory tube development	GO:0030323	FALSE	0.0287116	1.54194	197	961	24	21031	1522,1605,171023,21,2254,2294,23162,340419,342371,3488,3791,3911,3976,5241,57190,57493,60485,6493,652,7068,7422,83716,9231,9394
"Cluster 8"	GO:BP	cell-substrate adhesion	GO:0031589	FALSE	0.0322184	1.4919	351	961	35	21031	10675,1236,1435,1605,2294,22998,23332,25992,3672,3674,3791,3911,395,4241,4739,4763,50509,5155,5328,56477,5747,5795,5796,6385,6714,7248,7301,7422,7450,8516,87,8751,91663,94,9404
"Cluster 8"	GO:BP	extracellular matrix organization	GO:0030198	TRUE	0.0365054	1.43764	324	961	33	21031	1.02181e+153
"Cluster 8"	GO:BP	extracellular structure organization	GO:0043062	FALSE	0.0388955	1.4101	325	961	33	21031	1.02181e+153
"Cluster 8"	GO:BP	external encapsulating structure organization	GO:0045229	FALSE	0.0414279	1.38271	326	961	33	21031	1.02181e+153
"Cluster 8"	GO:BP	cardiac muscle tissue development	GO:0048738	FALSE	0.0484122	1.31505	230	961	26	21031	11214,113622,144165,1832,2254,2539,4487,4853,5159,5292,5465,55636,55897,57158,57493,60485,6331,6443,652,7134,7139,7248,7422,7528,80206,90
"Cluster 8"	GO:BP	thiamine diphosphate biosynthetic process	GO:0009229	FALSE	0.0497137	1.30352	5	961	4	21031	2.70106e+19
"Cluster 8"	GO:BP	thiamine-containing compound biosynthetic process	GO:0042724	FALSE	0.0497137	1.30352	5	961	4	21031	2.70106e+19
"Cluster 8"	GO:BP	thiamine diphosphate metabolic process	GO:0042357	TRUE	0.0497137	1.30352	5	961	4	21031	2.70106e+19
"Cluster 8"	GO:BP	positive regulation of platelet-derived growth factor receptor signaling pathway	GO:0010641	FALSE	0.0497137	1.30352	5	961	4	21031	2152309267149020
"Cluster 9"	source	term_name	term_id	highlighted	adjusted_p_value	negative_log10_of_adjusted_p_value	term_size	query_size	intersection_size	effective_domain_size	intersections
"Cluster 9"	GO:BP	glycoprotein metabolic process	GO:0009100	TRUE	2.47752e-13	12.606	372	1595	78	21031	10005,100128731,10318,10347,10402,10585,11093,11227,11253,11282,11285,117248,138050,1471,152002,20,2132,2137,23275,23385,2524,25834,2590,26232,2683,27090,2801,2817,29954,3074,30815,3425,4124,4245,4248,4249,4669,51301,5372,54360,54480,55568,55624,55741,55790,55858,57134,57452,58505,6184,63917,63941,64116,64132,6448,64689,6483,64840,79147,79586,79644,79947,81618,81792,83857,84061,84892,8509,8703,87…
"Cluster 9"	GO:BP	glycoprotein biosynthetic process	GO:0009101	FALSE	1.07053e-10	9.9704	311	1595	65	21031	10005,100128731,10318,10347,10402,10585,11227,11253,11282,11285,117248,152002,20,2132,2137,23275,23385,2524,25834,2590,2683,27090,2801,29954,30815,4124,4245,4248,4249,51301,5372,54360,54480,55568,55624,55790,55858,57134,57452,58505,6184,63917,63941,64116,64132,64689,6483,79147,79586,79644,79947,81618,83857,84061,84892,8509,8703,8704,8869,9245,9375,9445,9528,957,9761
"Cluster 9"	GO:BP	macromolecule glycosylation	GO:0043413	FALSE	1.59528e-09	8.79716	223	1595	51	21031	100128731,10402,10585,11227,11253,11282,11285,117248,152002,20,2132,2137,23275,2524,25834,2590,2683,27090,2801,29954,30815,4124,4245,4248,4249,51301,5372,55568,55624,55858,57134,57452,58505,6184,63917,64116,64689,6483,79147,79644,79947,83857,84061,84892,8703,8704,8869,9245,9528,957,9761
"Cluster 9"	GO:BP	protein glycosylation	GO:0006486	FALSE	1.59528e-09	8.79716	223	1595	51	21031	100128731,10402,10585,11227,11253,11282,11285,117248,152002,20,2132,2137,23275,2524,25834,2590,2683,27090,2801,29954,30815,4124,4245,4248,4249,51301,5372,55568,55624,55858,57134,57452,58505,6184,63917,64116,64689,6483,79147,79644,79947,83857,84061,84892,8703,8704,8869,9245,9528,957,9761
"Cluster 9"	GO:BP	glycosylation	GO:0070085	FALSE	2.07587e-09	8.6828	239	1595	53	21031	100128731,10402,10585,11227,11253,11282,11285,117248,1203,152002,20,2132,2137,23275,2524,25834,2590,2683,27090,2801,29954,30815,4124,4245,4248,4249,51301,5372,55568,55624,55858,57134,57452,58505,6184,63917,64116,64689,6483,79147,79644,79947,83857,84061,84892,8703,8704,8869,9245,9382,9528,957,9761
"Cluster 9"	GO:BP	Golgi vesicle transport	GO:0048193	FALSE	8.54178e-09	8.06845	301	1595	60	21031	10016,10133,10139,10749,10897,10945,10959,10960,10972,11014,11070,11079,11345,123720,1314,1453,160,222068,23233,23299,23423,23499,25837,26088,27032,2801,286451,347517,377,5034,51226,51614,53407,54732,55062,55204,57222,57410,582,583,58485,5870,5872,59349,6272,65258,6642,6844,79090,81562,83452,8724,8729,8943,90196,9217,9341,9382,9905,9919
"Cluster 9"	GO:BP	response to toxic substance	GO:0009636	TRUE	2.48632e-07	6.60444	238	1595	49	21031	10249,1026,10327,10549,10715,10928,11093,11185,1193,127700,196,2052,2074,210,213,25824,25841,2627,26471,27244,2878,2936,2946,2947,2950,3625,4257,4258,5002,5052,5243,540,5445,55829,6335,64116,6415,65018,6584,6647,7001,7274,7296,7782,847,9403,94241,9588,9973
"Cluster 9"	GO:BP	protein localization to cell periphery	GO:1990778	FALSE	2.89437e-07	6.53845	360	1595	64	21031	10133,10139,10519,10815,10959,10966,11079,129303,145567,1742,196383,20,2064,23096,23241,23499,25837,25921,25999,26003,26088,26119,26960,27032,29801,30818,353116,3675,4035,4040,493,5064,50848,51304,5296,537,55204,55625,55690,5581,582,583,5872,598,64114,64130,64689,6505,6616,6622,6812,682,6844,7132,83786,8500,8934,90196,90410,9053,9341,9528,975,9919
"Cluster 9"	GO:BP	retrograde vesicle-mediated transport, Golgi to endoplasmic reticulum	GO:0006890	FALSE	1.00021e-06	5.99991	52	1595	20	21031	1.07491e+95
"Cluster 9"	GO:BP	protein localization to plasma membrane	GO:0072659	FALSE	6.03312e-06	5.21946	293	1595	53	21031	10133,10139,10519,10959,10966,11079,129303,145567,196383,23241,23499,25837,25921,25999,26003,26088,26119,27032,29801,30818,353116,3675,4035,4040,493,5064,50848,51304,5296,537,55204,55625,55690,5581,582,583,5872,598,64114,64689,6812,682,6844,7132,83786,8500,90196,90410,9053,9341,9528,975,9919
"Cluster 9"	GO:BP	macroautophagy	GO:0016236	FALSE	1.34131e-05	4.87247	325	1595	56	21031	10133,10715,112936,11345,128866,155382,162427,23192,23241,23265,23339,23400,23710,2548,26100,26471,27244,340371,4077,51368,51506,525,527,53349,535,54463,54543,550,55048,55062,55187,5595,57231,57535,5768,643246,65018,7251,7345,79065,80700,81631,83452,83933,8408,84557,8678,8897,8992,90410,90678,91782,9342,94241,9531,9638
"Cluster 9"	GO:BP	response to oxidative stress	GO:0006979	FALSE	2.77653e-05	4.5565	393	1595	63	21031	10494,10549,10628,116988,1263,154807,1861,1906,2034,2074,210,2119,221,22925,23400,2534,25824,27244,2729,2878,2936,2937,2950,347,351,3552,4248,4257,4303,4358,4512,4537,4540,4669,4720,475,5052,5164,54929,5516,55512,55829,5595,59338,65018,6505,6622,6647,6772,6778,7001,7296,7349,79899,81502,83636,84557,847,8614,8678,94241,9588,9973
"Cluster 9"	GO:BP	detoxification	GO:0098754	FALSE	7.95931e-05	4.09912	138	1595	31	21031	1.03271e+130
"Cluster 9"	GO:BP	vacuole organization	GO:0007033	FALSE	9.11466e-05	4.04026	232	1595	43	21031	1.13451e+195
"Cluster 9"	GO:BP	protein N-linked glycosylation	GO:0006487	FALSE	0.000190617	3.71984	74	1595	21	21031	1.00129e+98
"Cluster 9"	GO:BP	positive regulation of protein localization	GO:1903829	FALSE	0.000228413	3.64128	490	1595	71	21031	10307,10347,10519,10972,11079,125170,1263,2064,23171,2339,23400,2534,257364,25921,25999,2622,27032,27063,2767,2822,2932,29800,29801,322,3552,3553,3675,4035,4088,4130,4248,493,4946,5007,51614,51768,5296,54543,54741,54795,55204,55741,5581,57142,572,57555,59286,65018,65220,6616,6622,682,6844,7016,7042,7251,7376,7474,79778,79899,81285,8398,8655,8934,94103,94121,9451,9520,9531,9746,975
"Cluster 9"	GO:BP	cellular response to toxic substance	GO:0097237	FALSE	0.000268858	3.57048	123	1595	28	21031	1.03271e+119
"Cluster 9"	GO:BP	phospholipid metabolic process	GO:0006644	FALSE	0.000279792	3.55317	381	1595	59	21031	10162,10351,10423,10555,10908,114971,129303,145567,166929,196463,20,23396,23659,23761,26090,2627,26751,2822,284161,3074,3636,375775,376497,5007,5130,51573,5296,5337,55361,55512,55650,56994,57406,5833,63874,64748,65258,6609,6622,7376,79143,79644,79947,79948,80235,80271,81579,8398,84947,8503,8678,8897,94005,94103,949,9588,9600,9807,23556
"Cluster 9"	GO:BP	vesicle organization	GO:0016050	FALSE	0.000310963	3.50729	364	1595	57	21031	10016,10815,10959,10972,11234,128866,130340,144717,1453,155382,1742,203062,23023,23176,23339,23400,257364,346653,440400,5007,525,527,535,537,54732,55048,55204,55361,55654,57403,58485,5869,5872,59349,6272,63894,6616,6622,6812,6843,6844,7251,79090,79363,84286,8675,8724,8729,8934,8943,91782,9217,9296,9341,9342,9798,9919
"Cluster 9"	GO:BP	response to endoplasmic reticulum stress	GO:0034976	FALSE	0.00127582	2.89421	220	1595	39	21031	1.01621e+173
"Cluster 9"	GO:BP	connective tissue development	GO:0061448	TRUE	0.00156682	2.80498	291	1595	47	21031	10424,116236,1289,130497,1756,1906,202018,2121,2132,25884,2822,309,3169,353500,4017,4041,4054,4088,4209,4256,4488,51222,5310,54360,54795,55512,55790,5595,57045,582,583,59,6474,649,651,7045,7076,7474,7482,79068,79147,81792,8372,8837,91252,9149,9451
"Cluster 9"	GO:BP	protein localization to Golgi apparatus	GO:0034067	TRUE	0.00197118	2.70527	30	1595	12	21031	1.01331e+56
"Cluster 9"	GO:BP	regulation of autophagy	GO:0010506	FALSE	0.0020214	2.69435	357	1595	54	21031	10133,10346,10715,10868,11043,11067,112936,1263,128866,22926,22954,23265,23400,23770,26471,27244,2801,2932,3315,340371,342931,3953,525,527,5296,53373,535,55062,55187,55332,5595,56834,572,57535,5768,598,65018,6622,6774,706,729974,7345,7942,8408,84861,8678,8897,8992,90678,94103,94241,9528,9531,9638
"Cluster 9"	GO:BP	reactive oxygen species metabolic process	GO:0072593	TRUE	0.00229714	2.63881	225	1595	39	21031	1026,10549,11334,1645,1906,22925,23408,2534,25824,27244,2771,2878,2885,2950,4358,4669,4688,5052,51,51079,55312,57126,575,6464,65018,6505,6622,6647,7001,7057,706,847,8644,8678,8729,8837,9263,9644,9973
"Cluster 9"	GO:BP	response to metal ion	GO:0010038	FALSE	0.00263283	2.57958	360	1595	54	21031	10016,10628,11093,1740,1742,1906,2039,210,23385,23400,254428,2729,2822,2937,3552,3625,368,3756,3778,3815,387758,4017,4512,513,540,5516,55512,5595,5641,567,64116,6505,6609,6622,6786,682,7057,706,7220,7474,7782,79085,79800,79901,80271,805,83849,842,84557,847,8644,8678,929,9451
"Cluster 9"	GO:BP	cellular detoxification	GO:1990748	FALSE	0.00265942	2.57521	114	1595	25	21031	1.03271e+104
"Cluster 9"	GO:BP	cellular oxidant detoxification	GO:0098869	FALSE	0.00364592	2.43819	94	1595	22	21031	1.05491e+90
"Cluster 9"	GO:BP	regulation of protein transport	GO:0051223	FALSE	0.00382787	2.41704	440	1595	62	21031	10307,10815,10956,10972,1263,23176,23400,23409,26297,27032,27063,27248,2767,2822,2932,322,337867,347,353500,3552,3553,3592,3625,3993,4041,4088,4756,4946,5007,51092,51614,51684,51768,5296,54795,55204,55741,5581,572,57555,5770,6288,64175,6422,64285,65220,6616,682,6844,7042,7251,7376,79899,81285,8398,8655,8724,8934,9024,94121,9531,975
"Cluster 9"	GO:BP	endoplasmic reticulum organization	GO:0007029	FALSE	0.00424528	2.37209	102	1595	23	21031	1.01621e+114
"Cluster 9"	GO:BP	endoplasmic reticulum to Golgi vesicle-mediated transport	GO:0006888	FALSE	0.00496781	2.30384	133	1595	27	21031	1.00161e+130
"Cluster 9"	GO:BP	endosomal transport	GO:0016197	FALSE	0.00556819	2.25429	286	1595	45	21031	1.01391e+207
"Cluster 9"	GO:BP	membrane lipid metabolic process	GO:0006643	FALSE	0.00613598	2.21212	208	1595	36	21031	10351,10402,10715,151742,166929,20,221,23659,2524,2581,27090,2822,3074,30815,3815,3995,4258,4669,5007,5518,55512,55650,55852,6483,65258,6609,80235,8398,8560,8703,8869,91012,9375,94005,94103,23556
"Cluster 9"	GO:BP	proteasomal protein catabolic process	GO:0010498	FALSE	0.0066079	2.17994	496	1595	67	21031	10297,10444,10956,11253,11345,116988,119504,1263,127544,1453,149603,210,2272,22926,23220,253980,26043,26133,26232,26471,27248,2729,2932,29882,3300,337867,408,4130,4669,5310,54994,550,55122,5516,55336,55741,55829,64285,64795,6500,65018,7126,7328,7345,7466,79016,79018,79139,79176,79699,80028,80232,80700,81502,81858,819,84078,84861,8945,9024,90864,91304,92305,93611,9604,9921,997
"Cluster 9"	GO:BP	establishment of protein localization to plasma membrane	GO:0061951	FALSE	0.00698686	2.15572	63	1595	17	21031	1.01331e+78
"Cluster 9"	GO:BP	positive regulation of establishment of protein localization	GO:1904951	FALSE	0.00915141	2.03851	328	1595	49	21031	10307,10519,10972,125170,1263,2064,23400,2534,27032,27063,2767,2822,2932,322,3552,3553,4088,4946,5007,51614,51768,5296,54543,54741,54795,55204,55741,5581,572,57555,59286,65018,65220,6616,682,6844,7042,7251,7376,79778,79899,81285,8398,8655,8934,94121,9520,9531,975
"Cluster 9"	GO:BP	extracellular matrix organization	GO:0030198	TRUE	0.0144294	1.84075	324	1595	48	21031	10549,10585,10609,10893,11093,1282,1284,1289,1290,140766,1471,1803,2683,284217,29954,30008,3038,333,351,3913,3915,4017,4035,4060,4088,4358,4643,5033,55512,55624,55790,57589,5768,59277,63894,64116,649,7042,7045,7132,7448,79147,81792,8292,8434,84627,84947,8837
"Cluster 9"	GO:BP	cellular lipid catabolic process	GO:0044242	FALSE	0.0153579	1.81367	225	1595	37	21031	10005,10908,1384,1891,196463,2108,219743,221955,23417,23659,2581,26090,2822,284161,3032,3074,3712,375775,4258,4669,51,51390,51573,5337,55289,55512,56603,57406,6609,79644,83752,8398,84696,8644,949,9588,9663
"Cluster 9"	GO:BP	extracellular structure organization	GO:0043062	FALSE	0.0157102	1.80382	325	1595	48	21031	10549,10585,10609,10893,11093,1282,1284,1289,1290,140766,1471,1803,2683,284217,29954,30008,3038,333,351,3913,3915,4017,4035,4060,4088,4358,4643,5033,55512,55624,55790,57589,5768,59277,63894,64116,649,7042,7045,7132,7448,79147,81792,8292,8434,84627,84947,8837
"Cluster 9"	GO:BP	external encapsulating structure organization	GO:0045229	FALSE	0.0170957	1.76711	326	1595	48	21031	10549,10585,10609,10893,11093,1282,1284,1289,1290,140766,1471,1803,2683,284217,29954,30008,3038,333,351,3913,3915,4017,4035,4060,4088,4358,4643,5033,55512,55624,55790,57589,5768,59277,63894,64116,649,7042,7045,7132,7448,79147,81792,8292,8434,84627,84947,8837
"Cluster 9"	GO:BP	phospholipid biosynthetic process	GO:0008654	FALSE	0.0194381	1.71135	254	1595	40	21031	10162,10351,10423,10555,114971,129303,145567,166929,20,23396,23761,26751,3074,3636,376497,5007,5130,5296,5337,55361,55650,56994,5833,63874,65258,79143,79644,79947,80235,80271,8398,84947,8503,8678,8897,94005,94103,9600,9807,23556
"Cluster 9"	GO:BP	autophagy of mitochondrion	GO:0000422	FALSE	0.0232084	1.63435	97	1595	21	21031	1.01331e+102
"Cluster 9"	GO:BP	glycerolipid biosynthetic process	GO:0045017	FALSE	0.0235567	1.62789	247	1595	39	21031	1.01621e+183
"Cluster 9"	GO:BP	mitochondrion organization	GO:0007005	FALSE	0.023626	1.62661	495	1595	65	21031	10133,10715,10928,11345,125170,132671,135154,152926,1906,2034,23192,23400,23408,23409,23710,23761,23770,25875,26100,2729,28978,2932,3155,4124,4358,4538,4540,4541,4694,4720,51079,513,54463,54543,55062,5516,55187,55245,55288,56181,57143,572,598,637,643246,64423,65018,6548,66008,6622,706,7417,79065,79680,81631,81858,8408,84557,84895,85300,8655,8678,8934,9001,91647
"Cluster 9"	GO:BP	protein palmitoylation	GO:0018345	TRUE	0.0250341	1.60147	26	1595	10	21031	2.59213e+49
"Cluster 9"	GO:BP	retrograde transport, endosome to Golgi	GO:0042147	FALSE	0.0274516	1.56143	98	1595	21	21031	1.01391e+96
"Cluster 9"	GO:BP	response to unfolded protein	GO:0006986	TRUE	0.0275023	1.56063	137	1595	26	21031	1.01331e+115
"Cluster 9"	GO:BP	ERAD pathway	GO:0036503	FALSE	0.0292429	1.53398	56	1595	15	21031	1.09561e+71
"Cluster 9"	GO:BP	cytosolic transport	GO:0016482	FALSE	0.0314771	1.50201	138	1595	26	21031	1.01391e+118
"Cluster 9"	GO:BP	transition metal ion transport	GO:0000041	TRUE	0.032382	1.4897	99	1595	21	21031	1.00571e+92
"Cluster 9"	GO:BP	positive regulation of protein transport	GO:0051222	FALSE	0.0415957	1.38095	253	1595	39	21031	1.03071e+166
"Cluster 9"	GO:BP	glycoprotein catabolic process	GO:0006516	FALSE	0.0445099	1.35154	33	1595	11	21031	1.12531e+50
"Cluster 9"	GO:BP	vesicle targeting, to, from or within Golgi	GO:0048199	FALSE	0.0445099	1.35154	33	1595	11	21031	1.00161e+51
"Cluster 9"	GO:BP	Golgi to plasma membrane protein transport	GO:0043001	FALSE	0.0469089	1.32874	39	1595	12	21031	1.01331e+53
"Cluster 10"	source	term_name	term_id	highlighted	adjusted_p_value	negative_log10_of_adjusted_p_value	term_size	query_size	intersection_size	effective_domain_size	intersections
"Cluster 10"	GO:BP	aerobic respiration	GO:0009060	TRUE	0.0025913	2.58648	196	841	24	21031	1.01051e+99
"Cluster 10"	GO:BP	oxidative phosphorylation	GO:0006119	FALSE	0.00311664	2.50631	145	841	20	21031	1.01051e+83
"Cluster 10"	GO:BP	aerobic electron transport chain	GO:0019646	FALSE	0.00794468	2.09992	92	841	15	21031	1.34713e+64
"Cluster 10"	GO:BP	energy derivation by oxidation of organic compounds	GO:0015980	FALSE	0.0119285	1.92341	335	841	32	21031	1.01051e+133
"Cluster 10"	GO:BP	cellular respiration	GO:0045333	FALSE	0.0129992	1.88608	244	841	26	21031	1.01051e+108
"Cluster 10"	GO:BP	ATP synthesis coupled electron transport	GO:0042773	FALSE	0.0228259	1.64157	100	841	15	21031	1.34713e+64
"Cluster 10"	GO:BP	mitochondrial ATP synthesis coupled electron transport	GO:0042775	FALSE	0.0228259	1.64157	100	841	15	21031	1.34713e+64
"Cluster 10"	GO:BP	cytoplasmic translation	GO:0002181	TRUE	0.0357792	1.44637	156	841	19	21031	1.98327e+78
"Cluster 10"	GO:BP	mitochondrial respiratory chain complex assembly	GO:0033108	TRUE	0.0370593	1.4311	104	841	15	21031	1.16228e+70
"Cluster 11"	source	term_name	term_id	highlighted	adjusted_p_value	negative_log10_of_adjusted_p_value	term_size	query_size	intersection_size	effective_domain_size	intersections
"Cluster 11"	GO:BP	protein localization to vacuole	GO:0072665	TRUE	0.000618303	3.2088	88	713	15	21031	1.44577e+72
"Cluster 11"	GO:BP	protein polyubiquitination	GO:0000209	FALSE	0.000727748	3.13802	261	713	27	21031	1.00131e+130
"Cluster 11"	GO:BP	regulation of epidermal cell differentiation	GO:0045604	FALSE	0.00136378	2.86526	59	713	12	21031	1.59424e+50
"Cluster 11"	GO:BP	regulation of epidermis development	GO:0045682	FALSE	0.00407371	2.39001	65	713	12	21031	1.59424e+50
"Cluster 11"	GO:BP	establishment of protein localization to vacuole	GO:0072666	FALSE	0.00407371	2.39001	65	713	12	21031	2.28632e+58
"Cluster 11"	GO:BP	regulation of epithelial cell differentiation	GO:0030856	FALSE	0.00408127	2.38921	157	713	19	21031	1.59416e+81
"Cluster 11"	GO:BP	positive regulation of cellular catabolic process	GO:0031331	FALSE	0.0248929	1.60392	332	713	28	21031	1.05241e+136
"Cluster 11"	GO:BP	macromolecule methylation	GO:0043414	FALSE	0.0262285	1.58123	178	713	19	21031	1.31965e+91
"Cluster 11"	GO:BP	transcription initiation at RNA polymerase II promoter	GO:0006367	FALSE	0.037665	1.42406	151	713	17	21031	1.29685e+76
"Cluster 11"	GO:BP	regulation of protein ubiquitination	GO:0031396	FALSE	0.0380465	1.41969	199	713	20	21031	1.00287e+93
"Cluster 11"	GO:BP	regulation of DNA repair	GO:0006282	FALSE	0.0390179	1.40874	216	713	21	21031	1.04741e+97
"Cluster 11"	GO:BP	macroautophagy	GO:0016236	FALSE	0.0467403	1.33031	325	713	27	21031	1.00131e+130
"Cluster 12"	source	term_name	term_id	highlighted	adjusted_p_value	negative_log10_of_adjusted_p_value	term_size	query_size	intersection_size	effective_domain_size	intersections
"Cluster 12"	GO:BP	cytoplasmic translation	GO:0002181	TRUE	1.59167e-05	4.79815	156	874	25	21031	1.96824e+101
"Cluster 12"	GO:BP	regulation of viral process	GO:0050792	FALSE	8.30934e-05	4.08043	169	874	25	21031	1.02061e+112
"Cluster 12"	GO:BP	defense response to virus	GO:0051607	FALSE	0.000745024	3.12783	312	874	34	21031	1.02061e+158
"Cluster 12"	GO:BP	response to virus	GO:0009615	FALSE	0.00102499	2.98928	406	874	40	21031	1.02061e+182
"Cluster 12"	GO:BP	ameboidal-type cell migration	GO:0001667	FALSE	0.0015418	2.81197	428	874	41	21031	10000,10014,10500,10501,147372,154810,201161,2050,23189,2324,25,2523,25960,29775,3695,4627,5025,51421,5217,5291,5339,5467,55198,5585,57124,57175,57449,57715,65979,6608,6722,6915,7049,7264,7869,8394,84159,85360,90627,9368,998
"Cluster 12"	GO:BP	actin filament organization	GO:0007015	FALSE	0.00469018	2.32881	463	874	42	21031	10094,10174,10458,11078,1265,1627,171177,22843,2314,23189,23191,23370,23406,25,2909,357,4641,51168,51474,5217,5339,55114,57175,57553,57619,59341,6387,643338,6711,6722,7184,7273,7408,7456,7791,83543,8407,8440,85415,89848,9948,998
"Cluster 12"	GO:BP	regulation of viral life cycle	GO:1903900	FALSE	0.00586858	2.23147	145	874	20	21031	1.03104e+90
"Cluster 12"	GO:BP	regulation of cellular component size	GO:0032535	TRUE	0.00745456	2.12758	376	874	36	21031	10000,1002,10094,10458,10500,10501,11078,1185,2314,23189,23191,23406,25,27185,2909,3575,4803,51474,51652,5217,54825,57715,59341,6387,643338,6711,6722,7408,7410,7869,79890,8440,8800,89848,9368,9948
"Cluster 12"	GO:BP	regulation of protein binding	GO:0043393	TRUE	0.00768258	2.11449	135	874	19	21031	10014,1398,151636,25,27185,302,3077,3434,4140,489,54496,6135,6737,6788,7074,7122,8536,9241,9532
"Cluster 12"	GO:BP	regulation of cell morphogenesis	GO:0022604	TRUE	0.00974465	2.01123	245	874	27	21031	1.04581e+127
"Cluster 12"	GO:BP	sprouting angiogenesis	GO:0002040	TRUE	0.0140155	1.85339	128	874	18	21031	10000,10014,147372,2050,2324,25,2523,25960,29775,3716,374887,441478,5291,6722,6915,7049,90627,998
"Cluster 12"	GO:BP	negative regulation of viral process	GO:0048525	FALSE	0.0198959	1.70124	95	874	15	21031	1.02061058110614E+66
"Cluster 12"	GO:BP	negative regulation of locomotion	GO:0040013	FALSE	0.0289418	1.53847	336	874	32	21031	1.00141e+140
